# Supplementary material for: Assessment of upper limb motor control: establishing normative benchmarks for clinical applications
Source: PeerJ. 2025 Aug 22;13:e19859. doi: 10.7717/peerj.19859 (PMC12377353; doi:10.7717/peerj.19859)
Supplement: Supplemental Information 1 [file peerj-13-19859-s001.zip]

Archive with 121 entries (120 files):
- translated_csvs/
- translated_csvs/advanced_mdurance-test-195204 (1).csv
- translated_csvs/advanced_mdurance-test-195207 (1).csv
- translated_csvs/advanced_mdurance-test-195210 (1).csv
- translated_csvs/advanced_mdurance-test-195226 (1).csv
- translated_csvs/advanced_mdurance-test-195227 (1).csv
- translated_csvs/advanced_mdurance-test-195228 (1).csv
- translated_csvs/advanced_mdurance-test-205520 (1).csv
- translated_csvs/advanced_mdurance-test-205522 (1).csv
- translated_csvs/advanced_mdurance-test-205523 (1).csv
- translated_csvs/advanced_mdurance-test-205526.csv
- translated_csvs/advanced_mdurance-test-205527 (1).csv
- translated_csvs/advanced_mdurance-test-205528 (1).csv
- translated_csvs/advanced_mdurance-test-232877.csv
- translated_csvs/advanced_mdurance-test-232879.csv
- translated_csvs/advanced_mdurance-test-232881.csv
- translated_csvs/advanced_mdurance-test-240835 (3).csv
- translated_csvs/advanced_mdurance-test-240836 (1).csv
- translated_csvs/advanced_mdurance-test-240838 (2).csv
- translated_csvs/advanced_mdurance-test-240839 (1).csv
- translated_csvs/advanced_mdurance-test-240841 (2).csv
- translated_csvs/advanced_mdurance-test-240842 (1).csv
- translated_csvs/advanced_mdurance-test-240860.csv
- translated_csvs/advanced_mdurance-test-240864.csv
- translated_csvs/advanced_mdurance-test-240866.csv
- translated_csvs/advanced_mdurance-test-240912.csv
- translated_csvs/advanced_mdurance-test-240913.csv
- translated_csvs/advanced_mdurance-test-240917.csv
- translated_csvs/advanced_mdurance-test-243753.csv
- translated_csvs/advanced_mdurance-test-243754 (2).csv
- translated_csvs/advanced_mdurance-test-243756.csv
- translated_csvs/advanced_mdurance-test-243757.csv
- translated_csvs/advanced_mdurance-test-243758.csv
- translated_csvs/advanced_mdurance-test-243759.csv
- translated_csvs/advanced_mdurance-test-243761 (1).csv
- translated_csvs/advanced_mdurance-test-243762.csv
- translated_csvs/advanced_mdurance-test-243763.csv
- translated_csvs/advanced_mdurance-test-243764.csv
- translated_csvs/advanced_mdurance-test-243766.csv
- translated_csvs/advanced_mdurance-test-243767.csv
- translated_csvs/advanced_mdurance-test-243771.csv
- translated_csvs/advanced_mdurance-test-243774.csv
- translated_csvs/advanced_mdurance-test-243775.csv
- translated_csvs/advanced_mdurance-test-243777.csv
- translated_csvs/advanced_mdurance-test-243779.csv
- translated_csvs/advanced_mdurance-test-243781.csv
- translated_csvs/advanced_mdurance-test-246567.csv
- translated_csvs/advanced_mdurance-test-246569.csv
- translated_csvs/advanced_mdurance-test-246571.csv
- translated_csvs/advanced_mdurance-test-246572.csv
- translated_csvs/advanced_mdurance-test-246575.csv
- translated_csvs/advanced_mdurance-test-246577.csv
- translated_csvs/advanced_mdurance-test-246579.csv
- translated_csvs/advanced_mdurance-test-246581.csv
- translated_csvs/advanced_mdurance-test-246582.csv
- translated_csvs/advanced_mdurance-test-246583.csv
- translated_csvs/advanced_mdurance-test-246585.csv
- translated_csvs/advanced_mdurance-test-246586.csv
- translated_csvs/advanced_mdurance-test-246588.csv
- translated_csvs/advanced_mdurance-test-246589.csv
- translated_csvs/advanced_mdurance-test-246591.csv
- translated_csvs/basic_mdurance-test-195204 (1).csv
- translated_csvs/basic_mdurance-test-195207 (1).csv
- translated_csvs/basic_mdurance-test-195210 (1).csv
- translated_csvs/basic_mdurance-test-195226 (1).csv
- translated_csvs/basic_mdurance-test-195227 (1).csv
- translated_csvs/basic_mdurance-test-195228 (1).csv
- translated_csvs/basic_mdurance-test-205520 (1).csv
- translated_csvs/basic_mdurance-test-205522 (1).csv
- translated_csvs/basic_mdurance-test-205523 (1).csv
- translated_csvs/basic_mdurance-test-205526.csv
- translated_csvs/basic_mdurance-test-205527 (2).csv
- translated_csvs/basic_mdurance-test-205528 (1).csv
- translated_csvs/basic_mdurance-test-232877.csv
- translated_csvs/basic_mdurance-test-232879.csv
- translated_csvs/basic_mdurance-test-232881.csv
- translated_csvs/basic_mdurance-test-240835 (2).csv
- translated_csvs/basic_mdurance-test-240836 (1).csv
- translated_csvs/basic_mdurance-test-240838 (2).csv
- translated_csvs/basic_mdurance-test-240839 (1).csv
- translated_csvs/basic_mdurance-test-240841 (2).csv
- translated_csvs/basic_mdurance-test-240842 (1).csv
- translated_csvs/basic_mdurance-test-240860.csv
- translated_csvs/basic_mdurance-test-240864.csv
- translated_csvs/basic_mdurance-test-240866.csv
- translated_csvs/basic_mdurance-test-240912.csv
- translated_csvs/basic_mdurance-test-240913.csv
- translated_csvs/basic_mdurance-test-240917.csv
- translated_csvs/basic_mdurance-test-243753.csv
- translated_csvs/basic_mdurance-test-243754 (2).csv
- translated_csvs/basic_mdurance-test-243756.csv
- translated_csvs/basic_mdurance-test-243757.csv
- translated_csvs/basic_mdurance-test-243758.csv
- translated_csvs/basic_mdurance-test-243759.csv
- translated_csvs/basic_mdurance-test-243761 (1).csv
- translated_csvs/basic_mdurance-test-243762.csv
- translated_csvs/basic_mdurance-test-243763.csv
- translated_csvs/basic_mdurance-test-243764.csv
- translated_csvs/basic_mdurance-test-243766.csv
- translated_csvs/basic_mdurance-test-243767.csv
- translated_csvs/basic_mdurance-test-243771.csv
- translated_csvs/basic_mdurance-test-243774.csv
- translated_csvs/basic_mdurance-test-243775.csv
- translated_csvs/basic_mdurance-test-243777.csv
- translated_csvs/basic_mdurance-test-243779.csv
- translated_csvs/basic_mdurance-test-243781.csv
- translated_csvs/basic_mdurance-test-246567.csv
- translated_csvs/basic_mdurance-test-246569.csv
- translated_csvs/basic_mdurance-test-246571.csv
- translated_csvs/basic_mdurance-test-246572.csv
- translated_csvs/basic_mdurance-test-246575.csv
- translated_csvs/basic_mdurance-test-246577.csv
- translated_csvs/basic_mdurance-test-246579.csv
- translated_csvs/basic_mdurance-test-246581.csv
- translated_csvs/basic_mdurance-test-246582.csv
- translated_csvs/basic_mdurance-test-246583.csv
- translated_csvs/basic_mdurance-test-246585.csv
- translated_csvs/basic_mdurance-test-246586.csv
- translated_csvs/basic_mdurance-test-246588.csv
- translated_csvs/basic_mdurance-test-246589.csv
- translated_csvs/basic_mdurance-test-246591.csv
