# Supplementary material for: Assessment of upper limb motor control: establishing normative benchmarks for clinical applications
Source: PeerJ. 2025 Aug 22;13:e19859. doi: 10.7717/peerj.19859 (PMC12377353; doi:10.7717/peerj.19859)
Supplement: Supplemental Information 1 [file peerj-13-19859-s001.zip › translated_csvs/advanced_mdurance-test-195204 (1).csv]

angle_window_	angles_left_biceps_brachial_left_triceps_brachial_long_left	emg_muscle_left_biceps_brachial_(µV)	emg_muscle_left_triceps_brachial_long_(µV)
0,05	63,36	3517,334	-19805,393
	63,54	3495,793	-19814,627
	63,72	3505,025	-19817,703
	63,86	3526,566	-19820,782
	64,01	3538,875	-19802,317
	64,23	3541,952	-19802,317
	64,48	3520,411	-19820,782
	64,71	3505,025	-19836,166
	64,89	3505,025	-19848,476
	65,02	3511,179	-19842,321
	65,16	3520,411	-19830,011
	65,29	3517,334	-19826,935
	65,42	3505,025	-19833,09
	65,59	3461,943	-19839,245
	65,8	3440,402	-19836,166
	66,02	3437,325	-19833,09
	66,23	3471,175	-19820,782
	66,43	3520,411	-19802,317
	66,58	3535,798	-19820,782
	66,68	3541,952	-19808,472
	66,83	3514,257	-19817,703
	67,01	3486,561	-19833,09
	67,17	3486,561	-19823,858
	67,31	3495,793	-19811,548
	67,42	3508,102	-19820,782
	67,48	3514,257	-19826,935
	67,55	3508,102	-19830,011
	67,63	3508,102	-19833,09
	67,71	3498,87	-19830,011
	67,8	3501,948	-19814,627
	67,93	3505,025	-19811,548
	68,08	3514,257	-19808,472
	68,22	3517,334	-19814,627
	68,37	3508,102	-19814,627
	68,48	3511,179	-19826,935
	68,54	3501,948	-19830,011
	68,57	3508,102	-19830,011
	68,62	3514,257	-19823,858
	68,75	3511,179	-19817,703
	68,91	3511,179	-19833,09
	69,08	3517,334	-19823,858
	69,24	3526,566	-19823,858
	69,36	3526,566	-19833,09
	69,45	3520,411	-19833,09
	69,56	3514,257	-19836,166
	69,68	3505,025	-19839,245
	69,76	3492,716	-19839,245
	69,82	3495,793	-19833,09
	69,88	3501,948	-19826,935
	69,92	3483,484	-19836,166
	69,95	3471,175	-19842,321
	69,96	3492,716	-19826,935
	69,97	3508,102	-19839,245
	69,95	3486,561	-19836,166
	69,88	3529,643	-19836,166
	69,79	3505,025	-19848,476
	69,73	3489,638	-19851,553
	69,71	3498,87	-19836,166
	69,72	3498,87	-19836,166
	69,73	3511,179	-19817,703
	69,77	3511,179	-19820,782
	69,81	3498,87	-19833,09
	69,84	3501,948	-19826,935
	69,9	3498,87	-19830,011
	70,03	3498,87	-19826,935
	70,18	3477,329	-19823,858
	70,32	3508,102	-19808,472
	70,39	3520,411	-19811,548
	70,4	3529,643	-19823,858
	70,4	3526,566	-19830,011
	70,43	3520,411	-19826,935
	70,42	3505,025	-19826,935
	70,35	3492,716	-19830,011
	70,32	3498,87	-19817,703
	70,33	3498,87	-19833,09
	70,38	3489,638	-19839,245
	70,47	3489,638	-19851,553
	70,53	3486,561	-19845,4
	70,53	3495,793	-19839,245
	70,51	3514,257	-19851,553
	70,47	3538,875	-19857,708
	70,4	3560,416	-19857,708
	70,34	3520,411	-19863,863
	70,3	3477,329	-19863,863
	70,28	3434,247	-19863,863
	70,31	3418,861	-19826,935
	70,4	3455,788	-19802,317
	70,49	3535,798	-19786,93
	70,57	3545,03	-19783,854
	70,62	3551,184	-19790,009
	70,64	3538,875	-19796,162
	70,61	3526,566	-19808,472
	70,52	3511,179	-19814,627
	70,47	3511,179	-19820,782
	70,49	3508,102	-19826,935
	70,63	3508,102	-19826,935
	70,87	3505,025	-19833,09
	71,3	3505,025	-19836,166
	71,98	3514,257	-19826,935
	72,8	3492,716	-19826,935
	73,53	3501,948	-19817,703
	74,04	3498,87	-19817,703
	74,41	3498,87	-19826,935
	74,71	3511,179	-19817,703
	74,96	3508,102	-19826,935
	74,95	3517,334	-19823,858
	73,97	3511,179	-19823,858
	70,81	3511,179	-19833,09
	64,93	3511,179	-19845,4
	56,74	3498,87	-19851,553
	46,47	3517,334	-19817,703
	34,64	3517,334	-19823,858
	22,63	3508,102	-19833,09
	10,83	3517,334	-19823,858
	-1,46	3505,025	-19830,011
	-13,26	3514,257	-19820,782
	-23,58	3505,025	-19833,09
	-32,39	3498,87	-19836,166
	-40,01	3517,334	-19836,166
	-47,17	3505,025	-19845,4
	-52,99	3486,561	-19842,321
	-56,56	3492,716	-19842,321
	-58,16	3501,948	-19820,782
	-58,28	3489,638	-19826,935
	-57,58	3508,102	-19833,09
	-56,58	3508,102	-19836,166
	-55,22	3511,179	-19848,476
	-53,31	3511,179	-19863,863
	-50,63	3498,87	-19870,016
	-47,19	3505,025	-19857,708
	-42,82	3480,407	-19842,321
	-36,88	3483,484	-19823,858
	-29,94	3458,866	-19839,245
	-21,39	3468,097	-19814,627
	-10,23	3511,179	-19799,24
	2,57	3520,411	-19805,393
	15,98	3538,875	-19820,782
	28,99	3538,875	-19814,627
	40,05	3526,566	-19823,858
	48,4	3508,102	-19845,4
	54,33	3501,948	-19854,631
	58,75	3501,948	-19851,553
	62,27	3501,948	-19836,166
	64,62	3471,175	-19833,09
	65,41	3480,407	-19820,782
	64,78	3514,257	-19796,162
	63,7	3529,643	-19786,93
	63,03	3495,793	-19814,627
	62,78	3520,411	-19823,858
	62,52	3538,875	-19820,782
	62,16	3532,72	-19817,703
	61,79	3508,102	-19830,011
	61,56	3514,257	-19826,935
	61,43	3532,72	-19811,548
	61,41	3535,798	-19817,703
	61,46	3532,72	-19814,627
	61,46	3514,257	-19833,09
	61,1	3505,025	-19836,166
	60,04	3492,716	-19830,011
	58,14	3505,025	-19830,011
	55,52	3495,793	-19842,321
	52,22	3511,179	-19839,245
	47,86	3501,948	-19848,476
	42,2	3501,948	-19839,245
	35,7	3492,716	-19833,09
	28,54	3474,252	-19833,09
	20,49	3474,252	-19814,627
	12,27	3508,102	-19799,24
	4,17	3520,411	-19808,472
	-5,71	3517,334	-19826,935
	-17,59	3514,257	-19826,935
	-28,74	3526,566	-19823,858
	-37,28	3514,257	-19826,935
	-42,66	3498,87	-19833,09
	-45,84	3498,87	-19839,245
	-48,4	3492,716	-19848,476
	-49,87	3501,948	-19842,321
	-50,06	3514,257	-19845,4
	-49,64	3529,643	-19848,476
	-49,01	3526,566	-19848,476
	-48,53	3498,87	-19845,4
	-48,1	3468,097	-19866,94
	-47,3	3452,711	-19863,863
	-45,64	3437,325	-19863,863
	-42,81	3437,325	-19860,785
	-38,66	3440,402	-19851,553
	-32,84	3465,02	-19845,4
	-25,44	3483,484	-19811,548
	-16,75	3529,643	-19805,393
	-6,73	3535,798	-19808,472
	4,16	3532,72	-19811,548
	14,99	3535,798	-19811,548
	25,14	3541,952	-19811,548
	34,25	3532,72	-19823,858
	41,97	3517,334	-19826,935
	48,12	3508,102	-19833,09
	52,88	3492,716	-19836,166
	56,58	3492,716	-19833,09
	59,34	3520,411	-19820,782
	61,14	3526,566	-19826,935
	62,44	3526,566	-19826,935
	63,13	3501,948	-19836,166
	62,61	3495,793	-19836,166
	61,41	3495,793	-19842,321
	60,65	3508,102	-19826,935
	60,35	3498,87	-19839,245
	59,99	3508,102	-19836,166
	59,66	3523,489	-19820,782
	59,42	3526,566	-19820,782
	59,28	3511,179	-19826,935
	59,2	3495,793	-19826,935
	59,19	3505,025	-19826,935
	59,28	3508,102	-19833,09
	59,47	3501,948	-19836,166
	59,72	3505,025	-19833,09
	59,66	3501,948	-19833,09
	58,77	3501,948	-19833,09
	57,04	3498,87	-19830,011
	54,64	3501,948	-19830,011
	51,46	3505,025	-19830,011
	46,86	3508,102	-19830,011
	40,62	3511,179	-19839,245
	33,15	3508,102	-19839,245
	24,92	3501,948	-19836,166
	16,32	3495,793	-19848,476
	7,34	3495,793	-19854,631
	-2,66	3486,561	-19863,863
	-12,52	3495,793	-19854,631
	-20,89	3495,793	-19842,321
	-28,12	3511,179	-19833,09
	-34,23	3495,793	-19845,4
	-39,38	3486,561	-19848,476
	-44,12	3511,179	-19817,703
	-48,21	3508,102	-19820,782
	-50,55	3501,948	-19830,011
	-51,02	3495,793	-19836,166
	-50,45	3498,87	-19842,321
	-49,33	3495,793	-19830,011
	-48,05	3477,329	-19833,09
	-46,71	3498,87	-19830,011
	-45,29	3520,411	-19817,703
	-43,44	3526,566	-19823,858
	-40,82	3520,411	-19833,09
	-37,48	3501,948	-19830,011
	-33,46	3480,407	-19845,4
	-28,63	3492,716	-19820,782
	-22,93	3526,566	-19808,472
	-16,25	3535,798	-19820,782
	-8,49	3535,798	-19830,011
	0,22	3532,72	-19830,011
	9,63	3526,566	-19836,166
	19,19	3495,793	-19833,09
	28,14	3486,561	-19842,321
	36,22	3486,561	-19845,4
	43,22	3480,407	-19842,321
	48,85	3480,407	-19839,245
	53,09	3486,561	-19839,245
	56,17	3489,638	-19839,245
	58,35	3532,72	-19814,627
	59,78	3520,411	-19814,627
	60,81	3517,334	-19817,703
	61,25	3520,411	-19823,858
	60,92	3529,643	-19826,935
	60,31	3514,257	-19833,09
	59,76	3501,948	-19836,166
	59,41	3498,87	-19833,09
	59,08	3511,179	-19833,09
	58,68	3511,179	-19845,4
	58,32	3501,948	-19854,631
	58,06	3505,025	-19857,708
	57,87	3505,025	-19842,321
	57,81	3486,561	-19833,09
	58	3471,175	-19839,245
	58,3	3449,634	-19848,476
	58,22	3437,325	-19842,321
	57,23	3480,407	-19833,09
	55,06	3511,179	-19842,321
	51,59	3529,643	-19854,631
	46,5	3505,025	-19863,863
	39,39	3514,257	-19826,935
	30,23	3514,257	-19830,011
	19,94	3505,025	-19833,09
	9,34	3498,87	-19823,858
	-1,8	3501,948	-19823,858
	-13,01	3501,948	-19826,935
	-23,56	3505,025	-19830,011
	-33,68	3495,793	-19848,476
	-42,11	3492,716	-19854,631
	-46,98	3486,561	-19860,785
	-48,68	3471,175	-19870,016
	-49,13	3495,793	-19848,476
	-49,39	3514,257	-19833,09
	-49,28	3517,334	-19811,548
	-48,74	3517,334	-19817,703
	-47,7	3523,489	-19826,935
	-46,18	3523,489	-19830,011
	-44,36	3501,948	-19836,166
	-42,38	3498,87	-19842,321
	-40,34	3480,407	-19842,321
	-38,21	3483,484	-19839,245
	-35,73	3489,638	-19830,011
	-32,39	3514,257	-19826,935
	-28,04	3532,72	-19805,393
	-22,67	3535,798	-19811,548
	-16,32	3529,643	-19820,782
	-9,13	3529,643	-19826,935
	-1,26	3520,411	-19833,09
	6,98	3501,948	-19839,245
	15,49	3495,793	-19839,245
	24	3492,716	-19842,321
	32,04	3492,716	-19845,4
	39,35	3492,716	-19842,321
	45,77	3480,407	-19836,166
	51	3495,793	-19845,4
	54,8	3495,793	-19848,476
	57,43	3489,638	-19860,785
	59,29	3498,87	-19860,785
	60,32	3523,489	-19830,011
	60,63	3523,489	-19817,703
	60,45	3511,179	-19823,858
	60,23	3508,102	-19830,011
	59,9	3505,025	-19839,245
	59,11	3486,561	-19842,321
	58,19	3465,02	-19848,476
	57,5	3498,87	-19836,166
	57,06	3492,716	-19817,703
	56,7	3508,102	-19817,703
	56,42	3514,257	-19830,011
	56,34	3514,257	-19836,166
	56,26	3508,102	-19830,011
	55,78	3495,793	-19830,011
	54,46	3508,102	-19823,858
	51,99	3520,411	-19830,011
	48,3	3514,257	-19836,166
	43,14	3505,025	-19830,011
	36,31	3501,948	-19833,09
	27,97	3523,489	-19830,011
	18,61	3517,334	-19833,09
	8,78	3523,489	-19842,321
	-1,76	3541,952	-19833,09
	-12,99	3532,72	-19851,553
	-24,34	3508,102	-19854,631
	-34,39	3471,175	-19863,863
	-41,67	3455,788	-19866,94
	-45,8	3446,557	-19873,095
	-47,47	3443,479	-19854,631
	-48,29	3465,02	-19842,321
	-48,85	3452,711	-19854,631
	-48,78	3495,793	-19836,166
	-47,92	3526,566	-19814,627
	-46,56	3514,257	-19805,393
	-44,96	3523,489	-19805,393
	-43,18	3538,875	-19817,703
	-41,39	3520,411	-19836,166
	-39,55	3517,334	-19839,245
	-37,26	3517,334	-19836,166
	-33,95	3501,948	-19842,321
	-29,22	3505,025	-19839,245
	-23,04	3505,025	-19848,476
	-15,75	3520,411	-19836,166
	-7,58	3514,257	-19830,011
	1,27	3511,179	-19830,011
	10,52	3489,638	-19839,245
	19,96	3483,484	-19842,321
	29,16	3489,638	-19836,166
	37,69	3486,561	-19839,245
	45,16	3483,484	-19845,4
	51,01	3498,87	-19857,708
	55,21	3517,334	-19839,245
	58,34	3520,411	-19839,245
	60,66	3508,102	-19848,476
	61,86	3495,793	-19857,708
	62,1	3514,257	-19823,858
	61,93	3477,329	-19842,321
	61,7	3474,252	-19863,863
	61,33	3520,411	-19863,863
	60,73	3520,411	-19842,321
	60,2	3505,025	-19836,166
	59,7	3505,025	-19802,317
	59,03	3517,334	-19811,548
	58,32	3514,257	-19833,09
	57,84	3498,87	-19842,321
	57,65	3514,257	-19817,703
	57,68	3517,334	-19817,703
	57,75	3511,179	-19823,858
	57,83	3495,793	-19842,321
	57,96	3474,252	-19854,631
	58,14	3492,716	-19860,785
	58,36	3505,025	-19863,863
	58,62	3477,329	-19860,785
	58,83	3508,102	-19820,782
	58,93	3489,638	-19839,245
	59,05	3505,025	-19817,703
	59,26	3505,025	-19808,472
	59,45	3505,025	-19820,782
	59,57	3498,87	-19830,011
	59,66	3508,102	-19833,09
	59,72	3511,179	-19833,09
	59,82	3508,102	-19845,4
	59,94	3505,025	-19854,631
	60,06	3511,179	-19845,4
	60,18	3514,257	-19845,4
	60,2	3498,87	-19845,4
	60,13	3495,793	-19845,4
	60,16	3508,102	-19839,245
	60,3	3514,257	-19823,858
	60,45	3508,102	-19839,245
	60,56	3495,793	-19851,553
	60,67	3489,638	-19848,476
	60,81	3492,716	-19842,321
	60,88	3495,793	-19833,09
	60,92	3505,025	-19836,166
	61,02	3492,716	-19848,476
	61,14	3492,716	-19854,631
	61,2	3492,716	-19857,708
	61,27	3480,407	-19860,785
	61,39	3483,484	-19845,4
	61,47	3538,875	-19820,782
	61,52	3554,261	-19833,09
	61,58	3545,03	-19845,4
	61,63	3538,875	-19830,011
	61,69	3529,643	-19836,166
	61,76	3511,179	-19839,245
	61,84	3486,561	-19851,553
	61,88	3498,87	-19854,631
	61,89	3483,484	-19851,553
	61,89	3489,638	-19854,631
	61,88	3492,716	-19839,245
	61,86	3526,566	-19833,09
	61,86	3501,948	-19839,245
	61,92	3498,87	-19826,935
	61,98	3480,407	-19830,011
	62	3486,561	-19833,09
	62,02	3489,638	-19836,166
	62,09	3468,097	-19857,708
	62,21	3514,257	-19842,321
	62,36	3505,025	-19842,321
	62,53	3511,179	-19854,631
	62,71	3511,179	-19857,708
	62,85	3511,179	-19836,166
	62,96	3529,643	-19830,011
	63,09	3520,411	-19833,09
	63,27	3517,334	-19836,166
	63,46	3538,875	-19820,782
	63,63	3535,798	-19823,858
	63,81	3520,411	-19833,09
	64,01	3523,489	-19854,631
	64,24	3514,257	-19845,4
	64,47	3514,257	-19860,785
	64,68	3505,025	-19863,863
	64,86	3508,102	-19863,863
	65,02	3483,484	-19866,94
	65,18	3489,638	-19857,708
	65,36	3511,179	-19839,245
	65,53	3520,411	-19842,321
	65,67	3477,329	-19863,863
	65,84	3465,02	-19863,863
	66,04	3483,484	-19845,4
	66,23	3498,87	-19830,011
	66,42	3492,716	-19845,4
	66,61	3498,87	-19836,166
	66,81	3492,716	-19842,321
	67	3523,489	-19833,09
	67,2	3532,72	-19851,553
	67,41	3508,102	-19842,321
	67,64	3480,407	-19830,011
	67,87	3483,484	-19830,011
	68,07	3483,484	-19842,321
	68,27	3492,716	-19845,4
	68,48	3495,793	-19845,4
	68,7	3508,102	-19836,166
	68,89	3514,257	-19836,166
	69,08	3508,102	-19839,245
	69,29	3517,334	-19845,4
	69,51	3498,87	-19854,631
	69,74	3486,561	-19857,708
	69,97	3480,407	-19860,785
	70,19	3489,638	-19845,4
	70,39	3495,793	-19839,245
	70,55	3511,179	-19830,011
	70,68	3511,179	-19842,321
	70,78	3514,257	-19842,321
	70,87	3492,716	-19857,708
	70,94	3489,638	-19848,476
	71,02	3532,72	-19830,011
	71,11	3529,643	-19820,782
	71,19	3523,489	-19833,09
	71,26	3517,334	-19836,166
	71,32	3495,793	-19851,553
	71,39	3495,793	-19848,476
	71,46	3511,179	-19833,09
	71,54	3501,948	-19839,245
	71,6	3498,87	-19836,166
	71,66	3514,257	-19842,321
	71,72	3483,484	-19848,476
	71,78	3511,179	-19845,4
	71,85	3511,179	-19851,553
	71,93	3520,411	-19842,321
	72,04	3520,411	-19839,245
	72,13	3508,102	-19845,4
	72,18	3489,638	-19854,631
	72,2	3471,175	-19842,321
	72,19	3480,407	-19833,09
	72,18	3480,407	-19839,245
	72,22	3508,102	-19839,245
	72,28	3514,257	-19848,476
	72,3	3505,025	-19845,4
	72,34	3501,948	-19833,09
	72,38	3474,252	-19830,011
	72,39	3486,561	-19836,166
	72,38	3501,948	-19830,011
	72,4	3511,179	-19833,09
	72,44	3511,179	-19842,321
	72,54	3492,716	-19854,631
	72,3	3501,948	-19857,708
	70,88	3511,179	-19845,4
	67,56	3514,257	-19842,321
	62,23	3508,102	-19839,245
	55,04	3508,102	-19854,631
	45,6	3514,257	-19860,785
	33,92	3514,257	-19854,631
	20,79	3523,489	-19842,321
	7,56	3489,638	-19848,476
	-4,93	3517,334	-19839,245
	-18,11	3480,407	-19854,631
	-31,97	3477,329	-19842,321
	-42,64	3486,561	-19830,011
	-48,07	3517,334	-19823,858
	-50,3	3529,643	-19826,935
	-51,31	3514,257	-19845,4
	-51,41	3508,102	-19851,553
	-50,85	3486,561	-19860,785
	-50,02	3492,716	-19848,476
	-48,94	3486,561	-19839,245
	-47,46	3486,561	-19826,935
	-45,38	3498,87	-19833,09
	-42,24	3511,179	-19836,166
	-37,49	3520,411	-19836,166
	-30,75	3514,257	-19839,245
	-22,05	3529,643	-19833,09
	-11,48	3526,566	-19842,321
	0,72	3514,257	-19851,553
	13,68	3498,87	-19854,631
	26,68	3498,87	-19845,4
	38,08	3495,793	-19854,631
	46,69	3471,175	-19866,94
	53,34	3483,484	-19842,321
	58,6	3505,025	-19820,782
	62,69	3501,948	-19839,245
	65,79	3480,407	-19854,631
	67,84	3477,329	-19851,553
	68,67	3486,561	-19842,321
	68,48	3505,025	-19826,935
	67,57	3517,334	-19833,09
	66,4	3551,184	-19817,703
	65,67	3548,107	-19817,703
	65,4	3538,875	-19830,011
	65,24	3532,72	-19839,245
	64,93	3511,179	-19848,476
	64,54	3492,716	-19848,476
	64,25	3477,329	-19839,245
	64,16	3474,252	-19836,166
	64,3	3498,87	-19842,321
	64,54	3486,561	-19836,166
	64,67	3495,793	-19854,631
	64,35	3455,788	-19879,25
	63,17	3465,02	-19863,863
	60,96	3465,02	-19866,94
	57,86	3495,793	-19836,166
	53,79	3514,257	-19826,935
	48,22	3511,179	-19823,858
	40,84	3508,102	-19839,245
	32,19	3517,334	-19817,703
	23,1	3511,179	-19823,858
	13,88	3529,643	-19839,245
	3,98	3523,489	-19836,166
	-8,07	3526,566	-19842,321
	-21,48	3514,257	-19848,476
	-33,56	3501,948	-19845,4
	-42,36	3483,484	-19836,166
	-47,1	3514,257	-19842,321
	-49,37	3486,561	-19839,245
	-51,05	3486,561	-19851,553
	-52,12	3489,638	-19854,631
	-52,11	3511,179	-19848,476
	-51,4	3520,411	-19845,4
	-50,49	3511,179	-19854,631
	-49,65	3498,87	-19860,785
	-48,84	3501,948	-19860,785
	-47,71	3495,793	-19857,708
	-45,85	3477,329	-19860,785
	-43,16	3480,407	-19845,4
	-39,2	3498,87	-19839,245
	-33,58	3501,948	-19836,166
	-26,38	3517,334	-19826,935
	-17,56	3535,798	-19820,782
	-7,49	3541,952	-19820,782
	3,03	3529,643	-19823,858
	13,58	3501,948	-19830,011
	23,55	3508,102	-19842,321
	32,16	3495,793	-19845,4
	39,26	3489,638	-19848,476
	45,13	3492,716	-19851,553
	50,05	3477,329	-19854,631
	54,09	3489,638	-19866,94
	57,19	3492,716	-19854,631
	59,49	3492,716	-19854,631
	61,37	3474,252	-19851,553
	62,49	3474,252	-19863,863
	62,68	3498,87	-19860,785
	62,61	3511,179	-19848,476
	62,42	3511,179	-19826,935
	61,91	3520,411	-19833,09
	61,19	3517,334	-19845,4
	60,56	3495,793	-19854,631
	60,15	3495,793	-19848,476
	59,83	3511,179	-19836,166
	59,58	3535,798	-19817,703
	59,46	3526,566	-19826,935
	59,46	3529,643	-19836,166
	59,53	3529,643	-19839,245
	59,65	3523,489	-19836,166
	59,66	3532,72	-19817,703
	59,03	3523,489	-19823,858
	57,31	3508,102	-19826,935
	54,44	3498,87	-19833,09
	50,56	3492,716	-19833,09
	45,29	3508,102	-19845,4
	38,15	3508,102	-19854,631
	29,55	3501,948	-19870,016
	20,09	3492,716	-19870,016
	9,98	3486,561	-19863,863
	-0,44	3468,097	-19866,94
	-11,73	3468,097	-19860,785
	-23,2	3505,025	-19820,782
	-32,56	3548,107	-19799,24
	-38,97	3554,261	-19802,317
	-42,66	3538,875	-19820,782
	-44,99	3538,875	-19839,245
	-46,72	3538,875	-19839,245
	-47,71	3529,643	-19839,245
	-48,07	3501,948	-19854,631
	-47,8	3465,02	-19863,863
	-47,06	3468,097	-19866,94
	-46,02	3465,02	-19848,476
	-44,88	3440,402	-19866,94
	-43,64	3471,175	-19848,476
	-42,25	3498,87	-19830,011
	-40,54	3501,948	-19842,321
	-38,01	3517,334	-19839,245
	-34,15	3541,952	-19820,782
	-28,97	3535,798	-19830,011
	-22,51	3517,334	-19842,321
	-14,78	3498,87	-19851,553
	-6,21	3486,561	-19854,631
	2,62	3480,407	-19857,708
	11,63	3498,87	-19845,4
	20,76	3535,798	-19817,703
	29,49	3538,875	-19830,011
	37,67	3529,643	-19833,09
	44,89	3520,411	-19842,321
	50,66	3498,87	-19845,4
	55,17	3501,948	-19833,09
	58,79	3483,484	-19839,245
	61,43	3498,87	-19845,4
	62,56	3514,257	-19848,476
	62,16	3514,257	-19848,476
	61,25	3498,87	-19851,553
	60,48	3461,943	-19848,476
	59,78	3458,866	-19842,321
	59,24	3489,638	-19845,4
	58,9	3514,257	-19830,011
	58,62	3520,411	-19839,245
	58,23	3529,643	-19830,011
	57,77	3523,489	-19842,321
	57,39	3505,025	-19848,476
	57,19	3505,025	-19839,245
	57,17	3501,948	-19836,166
	57,4	3517,334	-19833,09
	57,92	3529,643	-19826,935
	58,76	3529,643	-19833,09
	59,43	3532,72	-19848,476
	59,01	3520,411	-19854,631
	57,08	3501,948	-19860,785
	53,89	3449,634	-19863,863
	49,54	3471,175	-19860,785
	43,55	3480,407	-19845,4
	35,44	3480,407	-19842,321
	25,42	3492,716	-19833,09
	14,37	3511,179	-19842,321
	2,76	3520,411	-19845,4
	-9,53	3523,489	-19842,321
	-21,65	3514,257	-19842,321
	-32,92	3495,793	-19854,631
	-42,24	3492,716	-19851,553
	-47,78	3486,561	-19839,245
	-50,16	3498,87	-19839,245
	-51,48	3517,334	-19839,245
	-52,19	3514,257	-19833,09
	-51,91	3514,257	-19830,011
	-50,84	3505,025	-19826,935
	-49,2	3508,102	-19830,011
	-47,25	3505,025	-19833,09
	-45,27	3495,793	-19836,166
	-43,42	3501,948	-19839,245
	-41,8	3511,179	-19839,245
	-40,51	3526,566	-19836,166
	-39,37	3520,411	-19839,245
	-37,81	3501,948	-19848,476
	-35,25	3486,561	-19854,631
	-31,22	3489,638	-19845,4
	-25,5	3511,179	-19830,011
	-18,42	3520,411	-19830,011
	-10,59	3495,793	-19851,553
	-2,19	3492,716	-19851,553
	6,76	3505,025	-19851,553
	15,97	3514,257	-19845,4
	25,14	3495,793	-19854,631
	33,98	3538,875	-19823,858
	42,26	3523,489	-19830,011
	49,24	3486,561	-19848,476
	54,25	3483,484	-19851,553
	57,96	3501,948	-19857,708
	60,87	3498,87	-19854,631
	62,7	3492,716	-19845,4
	62,99	3495,793	-19817,703
	62,35	3535,798	-19817,703
	61,64	3526,566	-19830,011
	60,77	3523,489	-19839,245
	59,82	3514,257	-19845,4
	58,89	3508,102	-19842,321
	58,04	3495,793	-19851,553
	57,39	3480,407	-19860,785
	56,93	3495,793	-19857,708
	56,67	3526,566	-19851,553
	56,73	3511,179	-19842,321
	57,03	3486,561	-19830,011
	57,25	3471,175	-19845,4
	56,86	3492,716	-19845,4
	55,41	3505,025	-19839,245
	52,84	3492,716	-19845,4
	48,96	3495,793	-19845,4
	43,31	3520,411	-19845,4
	35,52	3532,72	-19823,858
	25,96	3498,87	-19848,476
	15,4	3489,638	-19860,785
	3,84	3514,257	-19860,785
	-8,01	3492,716	-19870,016
	-19,41	3505,025	-19857,708
	-30,77	3489,638	-19836,166
	-40,69	3446,557	-19845,4
	-46,51	3468,097	-19842,321
	-48,8	3486,561	-19848,476
	-50,1	3498,87	-19848,476
	-50,81	3520,411	-19830,011
	-50,46	3523,489	-19820,782
	-49,44	3535,798	-19826,935
	-47,92	3541,952	-19817,703
	-46,19	3517,334	-19833,09
	-44,48	3526,566	-19833,09
	-42,88	3523,489	-19842,321
	-41,49	3526,566	-19845,4
	-39,98	3520,411	-19842,321
	-38,07	3517,334	-19842,321
	-35,57	3514,257	-19845,4
	-32,28	3505,025	-19854,631
	-27,94	3489,638	-19854,631
	-22,44	3495,793	-19848,476
	-15,92	3492,716	-19845,4
	-8,46	3489,638	-19839,245
	-0,19	3489,638	-19823,858
	8,41	3505,025	-19836,166
	17,14	3492,716	-19839,245
	25,97	3498,87	-19833,09
	34,53	3511,179	-19823,858
	42,12	3498,87	-19830,011
	48,36	3511,179	-19826,935
	53,21	3517,334	-19826,935
	56,68	3505,025	-19839,245
	59,04	3495,793	-19848,476
	60,54	3492,716	-19857,708
	61,38	3495,793	-19851,553
	61,82	3508,102	-19848,476
	61,86	3480,407	-19860,785
	61,48	3468,097	-19857,708
	60,96	3471,175	-19836,166
	60,32	3468,097	-19833,09
	59,59	3501,948	-19820,782
	58,84	3520,411	-19830,011
	58,14	3511,179	-19839,245
	57,66	3498,87	-19842,321
	57,35	3471,175	-19842,321
	57,21	3492,716	-19839,245
	57,21	3486,561	-19848,476
	57,05	3517,334	-19842,321
	56,27	3520,411	-19830,011
	54,51	3548,107	-19823,858
	51,65	3532,72	-19842,321
	47,47	3520,411	-19839,245
	41,58	3517,334	-19823,858
	33,71	3501,948	-19833,09
	24,05	3498,87	-19839,245
	13,26	3477,329	-19851,553
	1,67	3495,793	-19851,553
	-10,66	3526,566	-19842,321
	-22,88	3514,257	-19851,553
	-34,47	3501,948	-19845,4
	-43,98	3517,334	-19823,858
	-49,01	3495,793	-19830,011
	-50,72	3461,943	-19842,321
	-51,83	3452,711	-19845,4
	-52,77	3461,943	-19842,321
	-52,87	3492,716	-19830,011
	-52,21	3526,566	-19833,09
	-51,07	3520,411	-19848,476
	-49,67	3514,257	-19848,476
	-48,28	3501,948	-19845,4
	-46,9	3495,793	-19845,4
	-45,43	3501,948	-19845,4
	-44,03	3523,489	-19836,166
	-42,65	3541,952	-19826,935
	-40,92	3548,107	-19820,782
	-38,26	3538,875	-19823,858
	-34,6	3489,638	-19848,476
	-30,01	3477,329	-19848,476
	-24,27	3480,407	-19845,4
	-17,38	3486,561	-19839,245
	-9,47	3471,175	-19848,476
	-0,79	3458,866	-19860,785
	8,53	3468,097	-19870,016
	18,15	3480,407	-19866,94
	27,49	3465,02	-19879,25
	35,84	3455,788	-19873,095
	43,26	3474,252	-19851,553
	49,8	3520,411	-19836,166
	54,66	3545,03	-19839,245
	57,91	3535,798	-19842,321
	60,35	3548,107	-19839,245
	62,14	3529,643	-19860,785
	62,93	3498,87	-19863,863
	62,63	3495,793	-19842,321
	61,67	3489,638	-19823,858
	60,56	3498,87	-19820,782
	59,6	3511,179	-19830,011
	58,92	3517,334	-19820,782
	58,4	3517,334	-19830,011
	57,84	3492,716	-19848,476
	57,35	3489,638	-19857,708
	57,14	3480,407	-19851,553
	57,15	3498,87	-19830,011
	57,31	3501,948	-19842,321
	57,63	3501,948	-19833,09
	58,04	3508,102	-19830,011
	58,38	3511,179	-19830,011
	58,32	3508,102	-19833,09
	57,32	3505,025	-19833,09
	55,18	3511,179	-19839,245
	51,97	3514,257	-19845,4
	47,54	3526,566	-19845,4
	41,27	3514,257	-19842,321
	32,7	3514,257	-19839,245
	22,35	3501,948	-19851,553
	11,35	3495,793	-19845,4
	0,15	3483,484	-19848,476
	-11,32	3483,484	-19845,4
	-22,87	3474,252	-19854,631
	-34,12	3486,561	-19845,4
	-43,14	3486,561	-19836,166
	-47,84	3495,793	-19854,631
	-49,58	3501,948	-19866,94
	-50,75	3517,334	-19826,935
	-51,46	3517,334	-19839,245
	-51,34	3489,638	-19836,166
	-50,63	3483,484	-19826,935
	-49,35	3468,097	-19854,631
	-47,63	3471,175	-19854,631
	-45,72	3505,025	-19845,4
	-43,88	3532,72	-19839,245
	-42,16	3529,643	-19842,321
	-40,44	3523,489	-19830,011
	-38,63	3523,489	-19811,548
	-36,93	3514,257	-19817,703
	-35,47	3486,561	-19833,09
	-33,73	3486,561	-19836,166
	-31,21	3489,638	-19836,166
	-27,44	3495,793	-19833,09
	-21,9	3495,793	-19839,245
	-14,74	3505,025	-19842,321
	-6,45	3511,179	-19836,166
	2,48	3501,948	-19842,321
	11,73	3511,179	-19830,011
	21,18	3498,87	-19851,553
	30,43	3501,948	-19851,553
	38,77	3495,793	-19863,863
	45,91	3495,793	-19857,708
	51,72	3501,948	-19845,4
	56,21	3501,948	-19836,166
	59,61	3495,793	-19842,321
	61,95	3501,948	-19848,476
	63,31	3501,948	-19863,863
	63,68	3535,798	-19863,863
	63,14	3529,643	-19866,94
	62,14	3511,179	-19876,171
	61,04	3486,561	-19882,326
	60,26	3483,484	-19857,708
	59,83	3489,638	-19833,09
	59,31	3471,175	-19836,166
	58,61	3492,716	-19836,166
	57,99	3495,793	-19836,166
	57,64	3505,025	-19845,4
	57,5	3495,793	-19851,553
	57,53	3501,948	-19857,708
	57,78	3505,025	-19860,785
	57,97	3495,793	-19866,94
	57,52	3495,793	-19854,631
	56,05	3529,643	-19839,245
	53,63	3538,875	-19851,553
	50,18	3517,334	-19854,631
	45,09	3489,638	-19860,785
	38,03	3486,561	-19851,553
	29,13	3480,407	-19845,4
	18,86	3495,793	-19854,631
	8,08	3498,87	-19848,476
	-3,38	3520,411	-19848,476
	-15,51	3523,489	-19839,245
	-27,85	3517,334	-19842,321
	-39,39	3505,025	-19854,631
	-47,21	3492,716	-19854,631
	-50,29	3480,407	-19857,708
	-51,48	3489,638	-19857,708
	-52,43	3508,102	-19839,245
	-52,62	3523,489	-19823,858
	-52,11	3511,179	-19845,4
	-51,04	3508,102	-19857,708
	-49,37	3505,025	-19860,785
	-47,32	3532,72	-19854,631
	-45,1	3532,72	-19863,863
	-42,74	3529,643	-19851,553
	-40,32	3520,411	-19845,4
	-37,85	3508,102	-19839,245
	-34,87	3471,175	-19860,785
	-31,01	3449,634	-19851,553
	-26,42	3449,634	-19854,631
	-21,05	3480,407	-19839,245
	-14,72	3498,87	-19826,935
	-7,33	3517,334	-19830,011
	1	3520,411	-19820,782
	9,83	3505,025	-19836,166
	18,94	3508,102	-19839,245
	28,07	3501,948	-19836,166
	36,55	3498,87	-19839,245
	44,07	3498,87	-19848,476
	50,52	3501,948	-19851,553
	55,56	3505,025	-19839,245
	59,19	3501,948	-19842,321
	61,76	3477,329	-19854,631
	63,6	3486,561	-19851,553
	64,52	3480,407	-19857,708
	64,24	3483,484	-19860,785
	62,84	3495,793	-19857,708
	61,08	3514,257	-19851,553
	59,95	3514,257	-19851,553
	59,59	3514,257	-19839,245
	59,42	3517,334	-19839,245
	58,95	3511,179	-19842,321
	58,28	3517,334	-19842,321
	57,78	3498,87	-19854,631
	57,56	3489,638	-19863,863
	57,63	3480,407	-19860,785
	57,93	3483,484	-19870,016
	58,15	3483,484	-19863,863
	57,73	3505,025	-19848,476
	56,17	3523,489	-19833,09
	53,34	3520,411	-19842,321
	49	3526,566	-19836,166
	42,52	3514,257	-19845,4
	33,71	3508,102	-19842,321
	23,02	3511,179	-19851,553
	11,61	3492,716	-19854,631
	0,35	3483,484	-19851,553
	-11,51	3501,948	-19851,553
	-24,47	3483,484	-19857,708
	-36,66	3495,793	-19845,4
	-44,59	3508,102	-19836,166
	-48,03	3517,334	-19823,858
	-50,15	3520,411	-19839,245
	-52,24	3514,257	-19845,4
	-53,85	3508,102	-19854,631
	-55,05	3498,87	-19851,553
	-55,77	3511,179	-19854,631
	-55,6	3492,716	-19863,863
	-54,58	3483,484	-19860,785
	-53,13	3498,87	-19851,553
	-51,4	3505,025	-19845,4
	-49,51	3505,025	-19848,476
	-47,43	3508,102	-19842,321
	-45,05	3511,179	-19848,476
	-42,02	3501,948	-19857,708
	-37,9	3517,334	-19860,785
	-32,63	3517,334	-19848,476
	-25,92	3508,102	-19860,785
	-17,96	3495,793	-19848,476
	-9,11	3511,179	-19842,321
	0,52	3517,334	-19851,553
	10,26	3505,025	-19857,708
	19,69	3514,257	-19873,095
	28,74	3511,179	-19873,095
	36,99	3508,102	-19876,171
	44,04	3508,102	-19860,785
	49,81	3495,793	-19848,476
	54,04	3492,716	-19848,476
	57,01	3508,102	-19830,011
	59,13	3508,102	-19830,011
	60,76	3508,102	-19836,166
	61,73	3486,561	-19842,321
	61,78	3471,175	-19842,321
	61,54	3532,72	-19833,09
	61,24	3498,87	-19836,166
	60,54	3538,875	-19836,166
	59,56	3514,257	-19848,476
	58,78	3468,097	-19863,863
	58,29	3468,097	-19870,016
	57,93	3477,329	-19876,171
	57,65	3483,484	-19866,94
	57,39	3501,948	-19836,166
	57,19	3517,334	-19817,703
	57,17	3520,411	-19823,858
	57,25	3508,102	-19842,321
	57	3508,102	-19845,4
	55,86	3501,948	-19851,553
	53,58	3505,025	-19851,553
	50,1	3498,87	-19863,863
	45,12	3492,716	-19848,476
	38,21	3517,334	-19820,782
	29,41	3511,179	-19836,166
	19,53	3501,948	-19845,4
	9,35	3511,179	-19845,4
	-1,12	3505,025	-19842,321
	-12,16	3523,489	-19848,476
	-23,13	3523,489	-19857,708
	-33,38	3517,334	-19860,785
	-41,65	3520,411	-19863,863
	-46,55	3508,102	-19860,785
	-48,64	3498,87	-19866,94
	-49,49	3489,638	-19860,785
	-49,87	3449,634	-19854,631
	-49,66	3458,866	-19860,785
	-49,05	3483,484	-19848,476
	-47,96	3480,407	-19857,708
	-46,32	3498,87	-19848,476
	-44,48	3517,334	-19833,09
	-42,71	3526,566	-19811,548
	-40,97	3517,334	-19820,782
	-38,84	3508,102	-19836,166
	-36,32	3511,179	-19845,4
	-33,41	3511,179	-19839,245
	-29,79	3514,257	-19845,4
	-25,12	3498,87	-19857,708
	-19,47	3489,638	-19863,863
	-12,84	3505,025	-19851,553
	-4,98	3501,948	-19854,631
	3,83	3483,484	-19860,785
	13,17	3483,484	-19860,785
	22,76	3498,87	-19845,4
	32,2	3514,257	-19826,935
	41,14	3511,179	-19826,935
	48,8	3520,411	-19836,166
	54,42	3526,566	-19839,245
	58,32	3520,411	-19845,4
	60,87	3501,948	-19854,631
	62,39	3492,716	-19851,553
	63,25	3498,87	-19842,321
	63,29	3514,257	-19833,09
	62,55	3501,948	-19839,245
	61,5	3520,411	-19833,09
	60,43	3520,411	-19842,321
	59,47	3514,257	-19848,476
	58,66	3505,025	-19845,4
	58,01	3489,638	-19845,4
	57,6	3495,793	-19851,553
	57,48	3529,643	-19839,245
	57,58	3541,952	-19842,321
	57,9	3538,875	-19854,631
	58,35	3520,411	-19873,095
	58,52	3508,102	-19876,171
	57,78	3498,87	-19873,095
	55,76	3471,175	-19873,095
	52,4	3508,102	-19839,245
	47,48	3489,638	-19842,321
	40,64	3477,329	-19851,553
	31,89	3468,097	-19857,708
	21,97	3480,407	-19863,863
	12,01	3514,257	-19848,476
	1,68	3511,179	-19836,166
	-9,03	3511,179	-19823,858
	-19,84	3529,643	-19830,011
	-30,32	3541,952	-19836,166
	-38,73	3541,952	-19839,245
	-44,25	3523,489	-19851,553
	-47,78	3492,716	-19870,016
	-50,39	3471,175	-19870,016
	-52,21	3480,407	-19851,553
	-53,16	3501,948	-19845,4
	-53,21	3505,025	-19836,166
	-52,31	3495,793	-19833,09
	-50,74	3511,179	-19839,245
	-48,98	3505,025	-19823,858
	-47,23	3501,948	-19836,166
	-45,58	3511,179	-19848,476
	-44,09	3508,102	-19842,321
	-42,66	3517,334	-19836,166
	-41,14	3523,489	-19842,321
	-39,04	3508,102	-19848,476
	-35,72	3501,948	-19851,553
	-30,83	3498,87	-19866,94
	-24,48	3508,102	-19876,171
	-16,86	3520,411	-19848,476
	-8,21	3508,102	-19885,403
	1,12	3498,87	-19882,326
	10,74	3477,329	-19882,326
	20,18	3486,561	-19879,25
	29,37	3511,179	-19836,166
	37,92	3529,643	-19811,548
	45,29	3511,179	-19808,472
	51,38	3514,257	-19848,476
	56,19	3535,798	-19830,011
	59,87	3501,948	-19817,703
	62,55	3486,561	-19830,011
	64,24	3489,638	-19848,476
	64,65	3505,025	-19842,321
	63,77	3517,334	-19845,4
	62,22	3517,334	-19848,476
	60,94	3501,948	-19860,785
	60,36	3492,716	-19860,785
	60,06	3505,025	-19842,321
	59,46	3526,566	-19820,782
	58,59	3517,334	-19836,166
	58,03	3508,102	-19845,4
	57,86	3501,948	-19839,245
	57,87	3501,948	-19836,166
	58,03	3483,484	-19836,166
	58,17	3492,716	-19842,321
	57,71	3532,72	-19839,245
	56,17	3538,875	-19833,09
	53,49	3526,566	-19845,4
	49,62	3514,257	-19854,631
	44,22	3508,102	-19851,553
	36,91	3495,793	-19848,476
	28,04	3498,87	-19842,321
	18,4	3501,948	-19845,4
	8,5	3486,561	-19854,631
	-1,41	3492,716	-19845,4
	-11	3501,948	-19823,858
	-18,94	3517,334	-19833,09
	-24,94	3520,411	-19836,166
	-30,27	3538,875	-19830,011
	-35,29	3548,107	-19830,011
	-40,13	3535,798	-19833,09
	-43,96	3535,798	-19830,011
	-46,17	3517,334	-19842,321
	-47,33	3498,87	-19848,476
	-47,79	3483,484	-19851,553
	-47,33	3486,561	-19863,863
	-46,01	3486,561	-19873,095
	-44,4	3498,87	-19860,785
	-42,87	3477,329	-19863,863
	-41,51	3468,097	-19857,708
	-40,21	3489,638	-19845,4
	-38,97	3514,257	-19826,935
	-37,77	3492,716	-19842,321
	-36,35	3523,489	-19845,4
	-34,38	3495,793	-19854,631
	-31,15	3523,489	-19845,4
	-26,01	3526,566	-19848,476
	-18,99	3526,566	-19851,553
	-10,6	3517,334	-19857,708
	-1,31	3517,334	-19830,011
	8,4	3523,489	-19833,09
	17,99	3520,411	-19842,321
	27,37	3517,334	-19848,476
	36,09	3495,793	-19848,476
	43,72	3508,102	-19845,4
	50,22	3495,793	-19839,245
	55,21	3483,484	-19836,166
	58,37	3505,025	-19817,703
	60,26	3514,257	-19823,858
	61,54	3501,948	-19836,166
	62,09	3505,025	-19836,166
	62,03	3511,179	-19839,245
	61,82	3517,334	-19845,4
	61,46	3517,334	-19839,245
	60,83	3520,411	-19833,09
	60,05	3520,411	-19839,245
	59,17	3517,334	-19845,4
	58,31	3511,179	-19848,476
	57,81	3501,948	-19848,476
	57,82	3498,87	-19851,553
	58,16	3492,716	-19854,631
	58,52	3508,102	-19851,553
	58,42	3495,793	-19848,476
	57,5	3498,87	-19848,476
	55,73	3511,179	-19845,4
	53,14	3526,566	-19839,245
	49,46	3517,334	-19842,321
	44,17	3486,561	-19854,631
	36,93	3495,793	-19830,011
	28,02	3505,025	-19836,166
	18,21	3501,948	-19851,553
	7,73	3511,179	-19857,708
	-3,47	3505,025	-19851,553
	-15,57	3501,948	-19842,321
	-28,27	3508,102	-19830,011
	-38,66	3514,257	-19823,858
	-44,23	3511,179	-19845,4
	-46,89	3505,025	-19848,476
	-49,23	3508,102	-19854,631
	-51,32	3501,948	-19848,476
	-52,64	3505,025	-19851,553
	-53,35	3517,334	-19854,631
	-53,45	3538,875	-19833,09
	-52,65	3535,798	-19823,858
	-50,96	3511,179	-19839,245
	-48,87	3511,179	-19836,166
	-46,74	3501,948	-19839,245
	-44,63	3489,638	-19845,4
	-42,47	3495,793	-19854,631
	-40,04	3505,025	-19851,553
	-36,82	3535,798	-19854,631
	-32,32	3529,643	-19866,94
	-26,57	3505,025	-19854,631
	-19,51	3480,407	-19870,016
	-11,19	3461,943	-19873,095
	-2,09	3477,329	-19870,016
	7,44	3523,489	-19839,245
	16,85	3532,72	-19820,782
	25,87	3538,875	-19805,393
	34,54	3529,643	-19820,782
	42,51	3517,334	-19814,627
	49,1	3505,025	-19817,703
	54,23	3492,716	-19823,858
	58,11	3514,257	-19823,858
	60,78	3517,334	-19823,858
	62,36	3511,179	-19833,09
	63,26	3511,179	-19845,4
	64,01	3505,025	-19848,476
	64,11	3508,102	-19854,631
	63,08	3508,102	-19857,708
	61,65	3514,257	-19857,708
	60,64	3514,257	-19851,553
	60,04	3514,257	-19848,476
	59,42	3492,716	-19851,553
	58,81	3446,557	-19866,94
	58,39	3477,329	-19857,708
	58,24	3498,87	-19848,476
	58,26	3495,793	-19845,4
	58,34	3517,334	-19836,166
	58,41	3535,798	-19833,09
		3523,489	-19839,245
		3520,411	-19823,858
		3523,489	-19833,09
		3514,257	-19839,245
		3489,638	-19848,476
		3505,025	-19845,4
		3508,102	-19857,708
		3501,948	-19857,708
		3501,948	-19845,4
		3511,179	-19833,09
		3517,334	-19839,245
		3511,179	-19848,476
		3511,179	-19851,553
		3501,948	-19839,245
		3505,025	-19845,4
		3511,179	-19851,553
		3517,334	-19851,553
		3529,643	-19830,011
		3529,643	-19836,166
		3514,257	-19857,708
		3498,87	-19876,171
		3501,948	-19860,785
		3486,561	-19839,245
		3483,484	-19833,09
		3505,025	-19845,4
		3501,948	-19826,935
		3529,643	-19830,011
		3514,257	-19839,245
		3489,638	-19857,708
		3483,484	-19860,785
		3489,638	-19823,858
		3532,72	-19817,703
		3526,566	-19826,935
		3538,875	-19833,09
		3548,107	-19826,935
		3526,566	-19839,245
		3501,948	-19845,4
		3498,87	-19854,631
		3495,793	-19857,708
		3508,102	-19848,476
		3520,411	-19839,245
		3508,102	-19848,476
		3501,948	-19851,553
		3523,489	-19833,09
		3526,566	-19826,935
		3532,72	-19833,09
		3523,489	-19836,166
		3508,102	-19839,245
		3505,025	-19845,4
		3501,948	-19851,553
		3498,87	-19857,708
		3508,102	-19848,476
		3486,561	-19851,553
		3486,561	-19854,631
		3492,716	-19836,166
		3483,484	-19848,476
		3511,179	-19826,935
		3532,72	-19830,011
		3532,72	-19836,166
		3511,179	-19860,785
		3501,948	-19857,708
		3501,948	-19830,011
		3514,257	-19833,09
		3529,643	-19826,935
		3526,566	-19820,782
		3529,643	-19848,476
		3517,334	-19860,785
		3501,948	-19866,94
		3486,561	-19873,095
		3489,638	-19870,016
		3495,793	-19842,321
		3495,793	-19833,09
		3520,411	-19823,858
		3520,411	-19830,011
		3508,102	-19845,4
		3517,334	-19839,245
		3520,411	-19823,858
		3520,411	-19833,09
		3511,179	-19839,245
		3511,179	-19842,321
		3523,489	-19836,166
		3526,566	-19836,166
		3520,411	-19845,4
		3511,179	-19848,476
		3505,025	-19854,631
		3511,179	-19854,631
		3474,252	-19857,708
		3480,407	-19839,245
		3495,793	-19857,708
		3471,175	-19823,858
		3501,948	-19836,166
		3523,489	-19845,4
		3532,72	-19848,476
		3545,03	-19863,863
		3520,411	-19857,708
		3514,257	-19863,863
		3511,179	-19870,016
		3495,793	-19866,94
		3498,87	-19845,4
		3529,643	-19823,858
		3554,261	-19836,166
		3554,261	-19836,166
		3517,334	-19848,476
		3505,025	-19848,476
		3501,948	-19830,011
		3477,329	-19845,4
		3498,87	-19823,858
		3492,716	-19839,245
		3486,561	-19851,553
		3501,948	-19848,476
		3492,716	-19854,631
		3511,179	-19842,321
		3523,489	-19826,935
		3535,798	-19830,011
		3520,411	-19842,321
		3520,411	-19842,321
		3526,566	-19845,4
		3529,643	-19839,245
		3514,257	-19839,245
		3492,716	-19842,321
		3495,793	-19863,863
		3498,87	-19848,476
		3508,102	-19854,631
		3514,257	-19863,863
		3514,257	-19876,171
		3498,87	-19888,481
		3501,948	-19870,016
		3508,102	-19839,245
		3505,025	-19842,321
		3474,252	-19842,321
		3498,87	-19817,703
		3474,252	-19833,09
		3517,334	-19823,858
		3538,875	-19830,011
		3551,184	-19836,166
		3554,261	-19826,935
		3548,107	-19836,166
		3538,875	-19836,166
		3545,03	-19839,245
		3526,566	-19833,09
		3529,643	-19830,011
		3520,411	-19833,09
		3508,102	-19845,4
		3508,102	-19857,708
		3505,025	-19836,166
		3492,716	-19830,011
		3471,175	-19848,476
		3495,793	-19854,631
		3514,257	-19848,476
		3517,334	-19857,708
		3514,257	-19857,708
		3511,179	-19854,631
		3523,489	-19851,553
		3532,72	-19851,553
		3520,411	-19845,4
		3520,411	-19842,321
		3514,257	-19830,011
		3517,334	-19826,935
		3514,257	-19842,321
		3511,179	-19842,321
		3529,643	-19845,4
		3526,566	-19854,631
		3517,334	-19860,785
		3520,411	-19860,785
		3517,334	-19833,09
		3514,257	-19823,858
		3520,411	-19826,935
		3520,411	-19833,09
		3529,643	-19823,858
		3511,179	-19842,321
		3505,025	-19845,4
		3495,793	-19845,4
		3477,329	-19842,321
		3505,025	-19842,321
		3514,257	-19842,321
		3514,257	-19845,4
		3541,952	-19833,09
		3535,798	-19839,245
		3529,643	-19848,476
		3523,489	-19870,016
		3505,025	-19876,171
		3492,716	-19879,25
		3486,561	-19863,863
		3489,638	-19851,553
		3498,87	-19839,245
		3501,948	-19836,166
		3520,411	-19830,011
		3520,411	-19830,011
		3511,179	-19833,09
		3511,179	-19826,935
		3520,411	-19830,011
		3520,411	-19839,245
		3505,025	-19848,476
		3511,179	-19851,553
		3529,643	-19839,245
		3526,566	-19845,4
		3523,489	-19833,09
		3523,489	-19826,935
		3526,566	-19820,782
		3535,798	-19823,858
		3554,261	-19830,011
		3526,566	-19854,631
		3541,952	-19842,321
		3511,179	-19863,863
		3477,329	-19873,095
		3458,866	-19860,785
		3446,557	-19845,4
		3483,484	-19836,166
		3508,102	-19830,011
		3545,03	-19802,317
		3548,107	-19811,548
		3535,798	-19830,011
		3535,798	-19839,245
		3535,798	-19851,553
		3523,489	-19851,553
		3520,411	-19845,4
		3523,489	-19833,09
		3508,102	-19833,09
		3498,87	-19830,011
		3505,025	-19839,245
		3498,87	-19833,09
		3511,179	-19848,476
		3523,489	-19851,553
		3514,257	-19854,631
		3508,102	-19848,476
		3520,411	-19830,011
		3511,179	-19833,09
		3545,03	-19811,548
		3532,72	-19817,703
		3538,875	-19811,548
		3529,643	-19830,011
		3520,411	-19833,09
		3511,179	-19833,09
		3508,102	-19836,166
		3498,87	-19842,321
		3505,025	-19842,321
		3511,179	-19845,4
		3523,489	-19857,708
		3523,489	-19857,708
		3535,798	-19845,4
		3520,411	-19863,863
		3495,793	-19873,095
		3501,948	-19854,631
		3495,793	-19839,245
		3508,102	-19842,321
		3505,025	-19845,4
		3520,411	-19817,703
		3501,948	-19839,245
		3492,716	-19848,476
		3514,257	-19830,011
		3523,489	-19830,011
		3514,257	-19836,166
		3517,334	-19839,245
		3526,566	-19826,935
		3523,489	-19833,09
		3517,334	-19842,321
		3517,334	-19845,4
		3520,411	-19845,4
		3526,566	-19823,858
		3523,489	-19814,627
		3508,102	-19820,782
		3526,566	-19817,703
		3523,489	-19830,011
		3514,257	-19836,166
		3526,566	-19845,4
		3535,798	-19839,245
		3514,257	-19845,4
		3492,716	-19851,553
		3486,561	-19848,476
		3492,716	-19836,166
		3492,716	-19845,4
		3508,102	-19848,476
		3520,411	-19851,553
		3520,411	-19845,4
		3523,489	-19842,321
		3520,411	-19836,166
		3505,025	-19845,4
		3498,87	-19845,4
		3498,87	-19839,245
		3511,179	-19845,4
		3505,025	-19851,553
		3486,561	-19860,785
		3505,025	-19863,863
		3526,566	-19839,245
		3541,952	-19817,703
		3517,334	-19836,166
		3508,102	-19839,245
		3508,102	-19826,935
		3492,716	-19830,011
		3514,257	-19830,011
		3554,261	-19826,935
		3529,643	-19839,245
		3474,252	-19854,631
		3471,175	-19848,476
		3514,257	-19814,627
		3538,875	-19796,162
		3545,03	-19814,627
		3541,952	-19817,703
		3526,566	-19833,09
		3514,257	-19845,4
		3501,948	-19845,4
		3492,716	-19854,631
		3498,87	-19854,631
		3508,102	-19863,863
		3520,411	-19860,785
		3548,107	-19848,476
		3541,952	-19823,858
		3523,489	-19830,011
		3511,179	-19826,935
		3511,179	-19833,09
		3514,257	-19836,166
		3520,411	-19845,4
		3520,411	-19848,476
		3505,025	-19854,631
		3505,025	-19860,785
		3486,561	-19860,785
		3520,411	-19836,166
		3520,411	-19820,782
		3520,411	-19823,858
		3523,489	-19833,09
		3514,257	-19836,166
		3498,87	-19845,4
		3508,102	-19842,321
		3514,257	-19836,166
		3535,798	-19830,011
		3538,875	-19823,858
		3532,72	-19830,011
		3526,566	-19833,09
		3520,411	-19839,245
		3508,102	-19833,09
		3495,793	-19845,4
		3495,793	-19848,476
		3511,179	-19830,011
		3523,489	-19814,627
		3523,489	-19826,935
		3511,179	-19845,4
		3514,257	-19851,553
		3508,102	-19854,631
		3514,257	-19848,476
		3535,798	-19826,935
		3532,72	-19814,627
		3495,793	-19823,858
		3495,793	-19823,858
		3505,025	-19823,858
		3535,798	-19814,627
		3523,489	-19826,935
		3517,334	-19833,09
		3523,489	-19842,321
		3514,257	-19845,4
		3517,334	-19848,476
		3538,875	-19833,09
		3541,952	-19817,703
		3551,184	-19814,627
		3545,03	-19826,935
		3523,489	-19845,4
		3498,87	-19848,476
		3477,329	-19851,553
		3465,02	-19854,631
		3468,097	-19857,708
		3489,638	-19848,476
		3508,102	-19842,321
		3517,334	-19854,631
		3489,638	-19870,016
		3486,561	-19857,708
		3501,948	-19836,166
		3523,489	-19823,858
		3505,025	-19823,858
		3508,102	-19817,703
		3514,257	-19817,703
		3514,257	-19817,703
		3508,102	-19830,011
		3523,489	-19833,09
		3529,643	-19823,858
		3526,566	-19823,858
		3523,489	-19833,09
		3538,875	-19820,782
		3517,334	-19826,935
		3523,489	-19836,166
		3520,411	-19839,245
		3520,411	-19826,935
		3508,102	-19826,935
		3489,638	-19848,476
		3505,025	-19845,4
		3517,334	-19842,321
		3535,798	-19823,858
		3511,179	-19839,245
		3489,638	-19842,321
		3495,793	-19826,935
		3498,87	-19808,472
		3526,566	-19817,703
		3511,179	-19826,935
		3505,025	-19826,935
		3498,87	-19836,166
		3517,334	-19839,245
		3523,489	-19842,321
		3517,334	-19839,245
		3520,411	-19845,4
		3529,643	-19836,166
		3538,875	-19833,09
		3557,339	-19830,011
		3545,03	-19842,321
		3514,257	-19848,476
		3486,561	-19854,631
		3520,411	-19826,935
		3492,716	-19814,627
		3514,257	-19802,317
		3511,179	-19811,548
		3523,489	-19833,09
		3520,411	-19823,858
		3514,257	-19842,321
		3517,334	-19845,4
		3508,102	-19848,476
		3495,793	-19836,166
		3520,411	-19823,858
		3526,566	-19823,858
		3520,411	-19836,166
		3541,952	-19826,935
		3557,339	-19814,627
		3535,798	-19823,858
		3523,489	-19836,166
		3526,566	-19839,245
		3501,948	-19830,011
		3517,334	-19833,09
		3511,179	-19836,166
		3517,334	-19833,09
		3520,411	-19833,09
		3489,638	-19842,321
		3514,257	-19836,166
		3505,025	-19833,09
		3498,87	-19839,245
		3508,102	-19848,476
		3538,875	-19823,858
		3526,566	-19823,858
		3520,411	-19826,935
		3498,87	-19830,011
		3501,948	-19833,09
		3505,025	-19814,627
		3501,948	-19817,703
		3511,179	-19823,858
		3514,257	-19833,09
		3508,102	-19848,476
		3495,793	-19854,631
		3505,025	-19839,245
		3529,643	-19811,548
		3535,798	-19823,858
		3529,643	-19830,011
		3520,411	-19833,09
		3489,638	-19839,245
		3480,407	-19848,476
		3486,561	-19839,245
		3505,025	-19820,782
		3532,72	-19799,24
		3532,72	-19799,24
		3538,875	-19796,162
		3532,72	-19799,24
		3538,875	-19808,472
		3541,952	-19820,782
		3523,489	-19836,166
		3508,102	-19836,166
		3505,025	-19842,321
		3492,716	-19848,476
		3492,716	-19845,4
		3505,025	-19826,935
		3501,948	-19814,627
		3480,407	-19839,245
		3480,407	-19839,245
		3508,102	-19820,782
		3511,179	-19823,858
		3514,257	-19842,321
		3538,875	-19830,011
		3548,107	-19802,317
		3548,107	-19802,317
		3551,184	-19814,627
		3526,566	-19820,782
		3517,334	-19817,703
		3517,334	-19817,703
		3501,948	-19823,858
		3471,175	-19826,935
		3508,102	-19826,935
		3523,489	-19830,011
		3514,257	-19830,011
		3505,025	-19833,09
		3532,72	-19811,548
		3514,257	-19817,703
		3492,716	-19826,935
		3514,257	-19814,627
		3520,411	-19808,472
		3505,025	-19823,858
		3501,948	-19830,011
		3505,025	-19826,935
		3517,334	-19823,858
		3535,798	-19823,858
		3541,952	-19823,858
		3541,952	-19826,935
		3526,566	-19836,166
		3505,025	-19823,858
		3511,179	-19805,393
		3517,334	-19808,472
		3517,334	-19814,627
		3520,411	-19820,782
		3511,179	-19823,858
		3511,179	-19833,09
		3498,87	-19836,166
		3508,102	-19823,858
		3498,87	-19830,011
		3508,102	-19823,858
		3501,948	-19833,09
		3501,948	-19830,011
		3498,87	-19839,245
		3517,334	-19839,245
		3529,643	-19842,321
		3535,798	-19833,09
		3551,184	-19808,472
		3548,107	-19802,317
		3551,184	-19802,317
		3529,643	-19820,782
		3517,334	-19823,858
		3545,03	-19833,09
		3535,798	-19830,011
		3523,489	-19836,166
		3523,489	-19851,553
		3517,334	-19842,321
		3505,025	-19833,09
		3508,102	-19826,935
		3492,716	-19833,09
		3505,025	-19823,858
		3501,948	-19817,703
		3483,484	-19817,703
		3489,638	-19814,627
		3501,948	-19820,782
		3523,489	-19826,935
		3523,489	-19830,011
		3517,334	-19833,09
		3517,334	-19830,011
		3511,179	-19839,245
		3520,411	-19839,245
		3529,643	-19814,627
		3511,179	-19830,011
		3517,334	-19833,09
		3541,952	-19823,858
		3545,03	-19811,548
		3554,261	-19811,548
		3529,643	-19830,011
		3511,179	-19826,935
		3489,638	-19823,858
		3501,948	-19811,548
		3508,102	-19808,472
		3520,411	-19814,627
		3520,411	-19820,782
		3517,334	-19823,858
		3505,025	-19830,011
		3508,102	-19833,09
		3517,334	-19826,935
		3526,566	-19823,858
		3532,72	-19823,858
		3520,411	-19826,935
		3492,716	-19833,09
		3495,793	-19842,321
		3520,411	-19826,935
		3545,03	-19799,24
		3548,107	-19802,317
		3551,184	-19811,548
		3538,875	-19817,703
		3520,411	-19820,782
		3495,793	-19826,935
		3492,716	-19826,935
		3480,407	-19836,166
		3505,025	-19826,935
		3526,566	-19833,09
		3523,489	-19848,476
		3526,566	-19848,476
		3514,257	-19851,553
		3511,179	-19836,166
		3508,102	-19826,935
		3508,102	-19814,627
		3514,257	-19808,472
		3538,875	-19805,393
		3554,261	-19796,162
		3554,261	-19808,472
		3535,798	-19823,858
		3517,334	-19830,011
		3495,793	-19833,09
		3489,638	-19836,166
		3498,87	-19826,935
		3529,643	-19814,627
		3526,566	-19823,858
		3514,257	-19817,703
		3505,025	-19820,782
		3486,561	-19833,09
		3508,102	-19826,935
		3523,489	-19820,782
		3511,179	-19823,858
		3520,411	-19826,935
		3526,566	-19820,782
		3520,411	-19826,935
		3492,716	-19836,166
		3501,948	-19836,166
		3517,334	-19820,782
		3526,566	-19830,011
		3520,411	-19823,858
		3560,416	-19820,782
		3541,952	-19830,011
		3526,566	-19833,09
		3529,643	-19839,245
		3517,334	-19836,166
		3529,643	-19814,627
		3511,179	-19817,703
		3483,484	-19817,703
		3505,025	-19814,627
		3532,72	-19805,393
		3529,643	-19808,472
		3520,411	-19826,935
		3511,179	-19836,166
		3492,716	-19842,321
		3486,561	-19842,321
		3501,948	-19842,321
		3508,102	-19842,321
		3517,334	-19833,09
		3523,489	-19820,782
		3532,72	-19817,703
		3541,952	-19823,858
		3520,411	-19833,09
		3508,102	-19839,245
		3501,948	-19839,245
		3498,87	-19833,09
		3526,566	-19793,085
		3535,798	-19805,393
		3520,411	-19820,782
		3501,948	-19839,245
		3495,793	-19842,321
		3492,716	-19845,4
		3495,793	-19836,166
		3505,025	-19817,703
		3514,257	-19805,393
		3517,334	-19808,472
		3535,798	-19808,472
		3526,566	-19833,09
		3517,334	-19823,858
		3538,875	-19808,472
		3526,566	-19808,472
		3545,03	-19817,703
		3526,566	-19830,011
		3495,793	-19842,321
		3489,638	-19830,011
		3505,025	-19823,858
		3486,561	-19830,011
		3526,566	-19808,472
		3529,643	-19808,472
		3529,643	-19823,858
		3517,334	-19836,166
		3532,72	-19833,09
		3520,411	-19833,09
		3535,798	-19826,935
		3538,875	-19808,472
		3538,875	-19805,393
		3526,566	-19820,782
		3492,716	-19830,011
		3505,025	-19820,782
		3511,179	-19823,858
		3545,03	-19820,782
		3548,107	-19820,782
		3529,643	-19817,703
		3517,334	-19823,858
		3511,179	-19823,858
		3520,411	-19814,627
		3517,334	-19817,703
		3520,411	-19820,782
		3514,257	-19833,09
		3495,793	-19851,553
		3492,716	-19845,4
		3498,87	-19839,245
		3498,87	-19833,09
		3520,411	-19808,472
		3538,875	-19790,009
		3541,952	-19790,009
		3520,411	-19814,627
		3526,566	-19817,703
		3511,179	-19799,24
		3511,179	-19799,24
		3514,257	-19814,627
		3526,566	-19823,858
		3520,411	-19808,472
		3541,952	-19820,782
		3538,875	-19823,858
		3523,489	-19830,011
		3526,566	-19814,627
		3514,257	-19817,703
		3511,179	-19820,782
		3517,334	-19811,548
		3526,566	-19808,472
		3526,566	-19814,627
		3517,334	-19826,935
		3498,87	-19839,245
		3498,87	-19836,166
		3498,87	-19842,321
		3486,561	-19854,631
		3474,252	-19851,553
		3508,102	-19817,703
		3541,952	-19808,472
		3538,875	-19811,548
		3514,257	-19820,782
		3486,561	-19839,245
		3489,638	-19826,935
		3557,339	-19805,393
		3514,257	-19811,548
		3508,102	-19836,166
		3520,411	-19833,09
		3517,334	-19830,011
		3498,87	-19817,703
		3548,107	-19802,317
		3529,643	-19796,162
		3517,334	-19799,24
		3520,411	-19814,627
		3526,566	-19814,627
		3523,489	-19820,782
		3514,257	-19830,011
		3505,025	-19833,09
		3508,102	-19817,703
		3545,03	-19808,472
		3545,03	-19808,472
		3541,952	-19811,548
		3529,643	-19814,627
		3523,489	-19805,393
		3523,489	-19814,627
		3529,643	-19817,703
		3508,102	-19830,011
		3495,793	-19842,321
		3508,102	-19851,553
		3501,948	-19857,708
		3483,484	-19866,94
		3492,716	-19839,245
		3514,257	-19802,317
		3557,339	-19765,388
		3535,798	-19786,93
		3514,257	-19793,085
		3501,948	-19808,472
		3523,489	-19799,24
		3523,489	-19796,162
		3520,411	-19799,24
		3532,72	-19805,393
		3523,489	-19808,472
		3520,411	-19811,548
[truncated: 59,584 more rows]
