# Supplementary material for: Assessment of upper limb motor control: establishing normative benchmarks for clinical applications
Source: PeerJ. 2025 Aug 22;13:e19859. doi: 10.7717/peerj.19859 (PMC12377353; doi:10.7717/peerj.19859)
Supplement: Supplemental Information 1 [file peerj-13-19859-s001.zip › translated_csvs/advanced_mdurance-test-195207 (1).csv]

angle_window_	angles_left_biceps_brachial_left_triceps_brachial_long_left	emg_muscle_left_biceps_brachial_(µV)	emg_muscle_left_triceps_brachial_long_(µV)
0,05	56,04	3594,266	-13900,088
	56,04	3588,112	-13906,243
	56,07	3585,034	-13909,32
	56,14	3585,034	-13918,552
	56,24	3581,957	-13924,706
	56,35	3640,425	-13940,093
	56,44	3649,657	-13937,015
	56,5	3649,657	-13903,165
	56,57	3640,425	-13912,397
	56,66	3566,571	-13915,474
	56,76	3615,807	-13921,629
	56,82	3597,343	-13933,938
	56,86	3554,261	-13903,165
	56,92	3578,88	-13909,32
	57,02	3578,88	-13903,165
	57,12	3575,802	-13897,011
	57,19	3575,802	-13881,624
	57,22	3585,034	-13921,629
	57,22	3594,266	-13921,629
	57,25	3560,416	-13881,624
	57,34	3600,421	-13930,861
	57,43	3572,725	-13943,17
	57,52	3563,493	-13921,629
	57,64	3585,034	-13912,397
	57,76	3572,725	-13903,165
	57,83	3581,957	-13903,165
	57,89	3588,112	-13875,47
	57,96	3591,189	-13881,624
	58,02	3578,88	-13897,011
	58,06	3569,648	-13900,088
	58,11	3563,493	-13906,243
	58,21	3566,571	-13918,552
	58,32	3560,416	-13918,552
	58,4	3563,493	-13915,474
	58,51	3572,725	-13915,474
	58,66	3575,802	-13909,32
	58,82	3569,648	-13897,011
	58,98	3557,339	-13921,629
	59,11	3575,802	-13903,165
	59,23	3572,725	-13906,243
	59,34	3594,266	-13903,165
	59,43	3603,498	-13912,397
	59,47	3618,884	-13906,243
	59,48	3621,962	-13912,397
	59,5	3606,575	-13921,629
	59,54	3591,189	-13927,784
	59,62	3566,571	-13933,938
	59,69	3572,725	-13930,861
	59,77	3581,957	-13921,629
	59,91	3566,571	-13930,861
	60,08	3603,498	-13918,552
	60,26	3603,498	-13927,784
	60,39	3600,421	-13930,861
	60,53	3578,88	-13915,474
	60,71	3588,112	-13930,861
	60,9	3566,571	-13918,552
	61,07	3548,107	-13906,243
	61,17	3529,643	-13900,088
	61,2	3554,261	-13906,243
	61,2	3585,034	-13909,32
	61,19	3597,343	-13897,011
	61,18	3585,034	-13903,165
	61,18	3578,88	-13915,474
	61,31	3588,112	-13897,011
	61,51	3581,957	-13912,397
	61,63	3581,957	-13900,088
	61,7	3575,802	-13918,552
	61,78	3569,648	-13924,706
	61,88	3585,034	-13909,32
	62,01	3606,575	-13912,397
	62,13	3612,73	-13924,706
	62,2	3606,575	-13937,015
	62,24	3585,034	-13918,552
	62,26	3566,571	-13921,629
	62,26	3560,416	-13893,933
	62,26	3560,416	-13878,547
	62,28	3560,416	-13903,165
	62,32	3581,957	-13906,243
	62,36	3572,725	-13921,629
	62,4	3569,648	-13897,011
	62,37	3578,88	-13906,243
	62,32	3581,957	-13900,088
	62,32	3594,266	-13909,32
	62,38	3591,189	-13915,474
	62,57	3600,421	-13903,165
	63,14	3569,648	-13930,861
	64,31	3554,261	-13930,861
	66,08	3581,957	-13927,784
	67,87	3585,034	-13924,706
	68,92	3585,034	-13930,861
	68,4	3588,112	-13921,629
	65,77	3594,266	-13915,474
	61,27	3585,034	-13921,629
	54,88	3578,88	-13915,474
	46,17	3578,88	-13906,243
	35,32	3581,957	-13906,243
	22,62	3563,493	-13921,629
	8,83	3563,493	-13927,784
	-6,1	3566,571	-13937,015
	-23,04	3560,416	-13949,325
	-38,54	3578,88	-13943,17
	-47,55	3575,802	-13927,784
	-51,02	3572,725	-13924,706
	-52,34	3588,112	-13909,32
	-52,08	3612,73	-13887,779
	-50,34	3612,73	-13884,702
	-47,47	3594,266	-13893,933
	-42,98	3588,112	-13897,011
	-36,22	3594,266	-13900,088
	-27,24	3615,807	-13909,32
	-16,23	3628,116	-13915,474
	-3,36	3652,734	-13915,474
	10,94	3646,58	-13909,32
	24,98	3631,193	-13912,397
	37,07	3606,575	-13912,397
	46,3	3575,802	-13915,474
	52,42	3545,03	-13909,32
	56,32	3569,648	-13912,397
	58,68	3603,498	-13903,165
	59,98	3603,498	-13909,32
	60,62	3591,189	-13906,243
	60,91	3560,416	-13912,397
	60,84	3572,725	-13915,474
	60,65	3578,88	-13915,474
	60,94	3563,493	-13930,861
	61,85	3575,802	-13924,706
	62,84	3591,189	-13921,629
	62,93	3600,421	-13921,629
	61,64	3591,189	-13930,861
	59,05	3597,343	-13933,938
	55,21	3572,725	-13937,015
	49,7	3554,261	-13930,861
	41,99	3563,493	-13912,397
	32,25	3572,725	-13912,397
	21,25	3560,416	-13909,32
	9,85	3581,957	-13906,243
	-3,32	3578,88	-13903,165
	-18,31	3575,802	-13915,474
	-32,56	3594,266	-13927,784
	-43,44	3621,962	-13921,629
	-49,28	3615,807	-13918,552
	-51,91	3600,421	-13937,015
	-52,92	3594,266	-13943,17
	-52,36	3591,189	-13924,706
	-50,47	3603,498	-13940,093
	-47,4	3594,266	-13952,402
	-43,59	3545,03	-13946,247
	-38,73	3532,72	-13918,552
	-32,11	3532,72	-13906,243
	-23,67	3541,952	-13918,552
	-12,52	3600,421	-13900,088
	1,27	3631,193	-13897,011
	15,52	3628,116	-13909,32
	28,11	3621,962	-13909,32
	37,92	3612,73	-13903,165
	45,27	3591,189	-13912,397
	50,75	3560,416	-13921,629
	54,44	3563,493	-13918,552
	56,72	3581,957	-13921,629
	58,13	3578,88	-13912,397
	59,01	3560,416	-13912,397
	59,49	3560,416	-13909,32
	59,66	3566,571	-13900,088
	59,82	3557,339	-13918,552
	60,35	3585,034	-13918,552
	61,24	3581,957	-13924,706
	61,56	3569,648	-13937,015
	60,18	3557,339	-13937,015
	56,95	3548,107	-13937,015
	52,22	3548,107	-13930,861
	45,64	3585,034	-13912,397
	37,1	3600,421	-13903,165
	27,47	3625,039	-13897,011
	17,55	3628,116	-13900,088
	7,88	3621,962	-13915,474
	-2,75	3594,266	-13921,629
	-15,29	3575,802	-13927,784
	-28,35	3560,416	-13937,015
	-40,01	3563,493	-13924,706
	-48	3557,339	-13915,474
	-52,29	3563,493	-13927,784
	-54,66	3560,416	-13924,706
	-55,25	3566,571	-13921,629
	-54,02	3575,802	-13921,629
	-51,4	3585,034	-13924,706
	-47,66	3591,189	-13924,706
	-42,93	3600,421	-13900,088
	-36,83	3588,112	-13903,165
	-28,69	3585,034	-13903,165
	-18,28	3585,034	-13906,243
	-6,37	3563,493	-13918,552
	5,97	3572,725	-13915,474
	17,62	3588,112	-13924,706
	27,9	3585,034	-13924,706
	36,6	3588,112	-13921,629
	44	3600,421	-13918,552
	50,28	3597,343	-13927,784
	54,95	3609,653	-13912,397
	58,02	3621,962	-13915,474
	60,25	3661,966	-13918,552
	61,61	3661,966	-13924,706
	62,06	3646,58	-13918,552
	61,97	3628,116	-13912,397
	61,73	3615,807	-13906,243
	61,92	3594,266	-13909,32
	62,6	3532,72	-13915,474
	62,66	3560,416	-13921,629
	60,76	3585,034	-13918,552
	56,96	3591,189	-13918,552
	51,54	3588,112	-13924,706
	44,07	3572,725	-13927,784
	34,36	3554,261	-13930,861
	23,28	3560,416	-13933,938
	11,75	3551,184	-13933,938
	0,16	3551,184	-13933,938
	-11,95	3551,184	-13940,093
	-23,97	3566,571	-13930,861
	-34,45	3581,957	-13924,706
	-43,14	3588,112	-13937,015
	-49,74	3597,343	-13940,093
	-54,53	3606,575	-13930,861
	-57,41	3612,73	-13937,015
	-57,95	3597,343	-13924,706
	-56,62	3578,88	-13924,706
	-53,93	3572,725	-13918,552
	-50,28	3581,957	-13906,243
	-45,86	3575,802	-13918,552
	-40,07	3591,189	-13921,629
	-32,11	3585,034	-13921,629
	-22,06	3594,266	-13924,706
	-10,49	3588,112	-13921,629
	1,51	3569,648	-13937,015
	12,67	3569,648	-13933,938
	22,91	3585,034	-13906,243
	32,38	3569,648	-13903,165
	41,03	3566,571	-13921,629
	48,39	3585,034	-13921,629
	53,73	3585,034	-13909,32
	57,22	3594,266	-13912,397
	59,46	3594,266	-13915,474
	60,61	3597,343	-13915,474
	60,54	3600,421	-13924,706
	59,5	3594,266	-13930,861
	58,31	3600,421	-13940,093
	58,18	3600,421	-13949,325
	59,35	3621,962	-13946,247
	60,84	3585,034	-13952,402
	61,1	3548,107	-13964,711
	59,17	3532,72	-13955,479
	55,28	3585,034	-13927,784
	49,7	3631,193	-13900,088
	41,96	3625,039	-13903,165
	32,07	3578,88	-13927,784
	20,98	3563,493	-13927,784
	9,26	3563,493	-13940,093
	-3,79	3560,416	-13930,861
	-17,72	3554,261	-13918,552
	-31,19	3557,339	-13924,706
	-43,03	3572,725	-13909,32
	-51,07	3591,189	-13897,011
	-55,17	3603,498	-13897,011
	-57,31	3603,498	-13903,165
	-57,82	3606,575	-13903,165
	-56,43	3612,73	-13903,165
	-53,41	3600,421	-13918,552
	-49,07	3612,73	-13924,706
	-43,92	3615,807	-13918,552
	-38,21	3572,725	-13940,093
	-31,47	3569,648	-13933,938
	-22,95	3600,421	-13927,784
	-12,71	3594,266	-13937,015
	-1,53	3581,957	-13930,861
	9,98	3578,88	-13930,861
	21,39	3581,957	-13921,629
	32,71	3563,493	-13921,629
	43,09	3563,493	-13937,015
	51,23	3597,343	-13915,474
	56,88	3585,034	-13912,397
	60,58	3578,88	-13921,629
	62,66	3594,266	-13915,474
	63,14	3569,648	-13930,861
	62,33	3569,648	-13927,784
	61,15	3578,88	-13927,784
	60,15	3581,957	-13930,861
	59,31	3588,112	-13940,093
	58,73	3588,112	-13937,015
	58,25	3575,802	-13930,861
	57,59	3563,493	-13921,629
	56,8	3551,184	-13918,552
	56,23	3551,184	-13937,015
	56,18	3551,184	-13940,093
	56,5	3581,957	-13924,706
	56,81	3572,725	-13949,325
	56,99	3581,957	-13940,093
	57,08	3594,266	-13924,706
	57,12	3569,648	-13940,093
	57,12	3581,957	-13927,784
	57,19	3618,884	-13900,088
	57,34	3628,116	-13906,243
	57,49	3609,653	-13915,474
	57,65	3594,266	-13927,784
	57,85	3606,575	-13921,629
	58,09	3594,266	-13915,474
	58,3	3588,112	-13915,474
	58,41	3600,421	-13915,474
	58,49	3618,884	-13921,629
	58,61	3652,734	-13918,552
	58,74	3652,734	-13924,706
	58,86	3631,193	-13927,784
	59,02	3591,189	-13940,093
	59,2	3615,807	-13937,015
	59,34	3545,03	-13943,17
	59,47	3532,72	-13940,093
	59,6	3541,952	-13958,556
	59,72	3535,798	-13958,556
	59,9	3557,339	-13943,17
	60,11	3585,034	-13915,474
	60,31	3566,571	-13909,32
	60,47	3566,571	-13918,552
	60,5	3566,571	-13955,479
	60,47	3557,339	-13946,247
	60,41	3578,88	-13943,17
	60,37	3560,416	-13943,17
	60,38	3554,261	-13930,861
	60,43	3585,034	-13893,933
	60,52	3578,88	-13915,474
	60,6	3609,653	-13872,392
	60,64	3575,802	-13940,093
	60,69	3578,88	-13946,247
	60,75	3578,88	-13930,861
	60,87	3581,957	-13909,32
	60,98	3588,112	-13915,474
	60,98	3594,266	-13906,243
	60,96	3591,189	-13903,165
	60,98	3603,498	-13893,933
	61,02	3618,884	-13893,933
	61,04	3597,343	-13912,397
	61,03	3588,112	-13924,706
	61,07	3581,957	-13918,552
	61,2	3594,266	-13921,629
	61,25	3563,493	-13912,397
	61,14	3581,957	-13906,243
	60,96	3600,421	-13912,397
	60,88	3597,343	-13930,861
	60,95	3603,498	-13930,861
	61,06	3575,802	-13940,093
	61,18	3588,112	-13940,093
	61,28	3597,343	-13933,938
	61,41	3594,266	-13921,629
	61,65	3591,189	-13903,165
	61,92	3588,112	-13900,088
	62,09	3588,112	-13912,397
	62,12	3588,112	-13915,474
	62,18	3594,266	-13927,784
	62,32	3594,266	-13924,706
	62,44	3597,343	-13921,629
	62,54	3597,343	-13915,474
	62,66	3594,266	-13918,552
	62,79	3591,189	-13927,784
	62,89	3581,957	-13924,706
	62,98	3581,957	-13921,629
	63,09	3603,498	-13921,629
	63,18	3606,575	-13921,629
	63,23	3606,575	-13927,784
	63,34	3612,73	-13918,552
	63,57	3618,884	-13921,629
	63,84	3625,039	-13927,784
	64,08	3618,884	-13937,015
	64,34	3612,73	-13933,938
	64,65	3566,571	-13937,015
	64,92	3538,875	-13940,093
	65,1	3541,952	-13940,093
	65,23	3560,416	-13927,784
	65,37	3563,493	-13930,861
	65,55	3557,339	-13937,015
	65,76	3548,107	-13937,015
	66	3560,416	-13937,015
	66,29	3566,571	-13949,325
	66,59	3560,416	-13937,015
	66,85	3575,802	-13924,706
	67,03	3569,648	-13930,861
	67,15	3597,343	-13924,706
	67,31	3658,889	-13912,397
	67,5	3692,739	-13912,397
	67,68	3661,966	-13933,938
	67,87	3618,884	-13943,17
	68,13	3612,73	-13912,397
	68,4	3554,261	-13924,706
	68,61	3532,72	-13933,938
	68,77	3566,571	-13915,474
	68,9	3581,957	-13903,165
	69,07	3591,189	-13912,397
	69,28	3581,957	-13915,474
	69,43	3585,034	-13912,397
	69,46	3600,421	-13921,629
	69,41	3612,73	-13940,093
	69,34	3591,189	-13946,247
	69,35	3575,802	-13949,325
	69,44	3563,493	-13967,788
	69,58	3545,03	-13977,02
	69,77	3551,184	-13970,865
	69,94	3569,648	-13949,325
	70,03	3603,498	-13906,243
	70,1	3591,189	-13900,088
	70,18	3575,802	-13900,088
	70,28	3591,189	-13903,165
	70,45	3591,189	-13915,474
	70,63	3600,421	-13915,474
	70,78	3594,266	-13912,397
	70,91	3588,112	-13915,474
	71,01	3575,802	-13927,784
	71,09	3578,88	-13927,784
	71,13	3581,957	-13930,861
	71,17	3603,498	-13924,706
	71,17	3606,575	-13930,861
	71,14	3612,73	-13930,861
	71,16	3591,189	-13930,861
	71,26	3578,88	-13937,015
	71,36	3560,416	-13937,015
	71,43	3541,952	-13946,247
	71,49	3563,493	-13930,861
	71,51	3612,73	-13909,32
	71,5	3597,343	-13940,093
	71,63	3594,266	-13943,17
	71,98	3600,421	-13930,861
	72,64	3615,807	-13921,629
	73,73	3628,116	-13930,861
	75,2	3628,116	-13921,629
	76,16	3634,271	-13915,474
	75,26	3615,807	-13924,706
	72,03	3581,957	-13933,938
	66,9	3569,648	-13912,397
	59,62	3609,653	-13930,861
	49,68	3563,493	-13912,397
	37,23	3569,648	-13921,629
	24	3569,648	-13930,861
	11,43	3594,266	-13927,784
	-1,79	3609,653	-13909,32
	-16,11	3606,575	-13915,474
	-29,89	3606,575	-13927,784
	-40,76	3615,807	-13924,706
	-47,55	3621,962	-13927,784
	-51,46	3609,653	-13940,093
	-53,12	3609,653	-13937,015
	-52,43	3597,343	-13918,552
	-50,04	3578,88	-13927,784
	-46,27	3563,493	-13940,093
	-40,73	3554,261	-13937,015
	-33,1	3572,725	-13930,861
	-23,22	3581,957	-13937,015
	-11,02	3551,184	-13930,861
	3,27	3578,88	-13909,32
	18,58	3603,498	-13900,088
	33,07	3600,421	-13900,088
	44,99	3615,807	-13900,088
	53,83	3603,498	-13912,397
	59,63	3597,343	-13927,784
	63	3591,189	-13940,093
	65,31	3566,571	-13943,17
	66,72	3569,648	-13946,247
	66,93	3603,498	-13933,938
	66,24	3609,653	-13933,938
	65,86	3597,343	-13915,474
	66,48	3597,343	-13940,093
	67,37	3591,189	-13924,706
	67,33	3569,648	-13927,784
	65,71	3554,261	-13937,015
	62,97	3563,493	-13918,552
	59,16	3563,493	-13909,32
	53,79	3575,802	-13927,784
	46,62	3578,88	-13927,784
	38,36	3585,034	-13930,861
	29,74	3581,957	-13927,784
	20,4	3618,884	-13909,32
	9,68	3631,193	-13897,011
	-2,89	3594,266	-13912,397
	-15,32	3585,034	-13921,629
	-25,97	3581,957	-13924,706
	-34,91	3581,957	-13930,861
	-42,04	3594,266	-13937,015
	-47,52	3591,189	-13943,17
	-51,21	3606,575	-13924,706
	-52,23	3637,348	-13924,706
	-50,15	3652,734	-13930,861
	-46,25	3640,425	-13933,938
	-40,99	3631,193	-13930,861
	-34,04	3597,343	-13933,938
	-25,02	3591,189	-13930,861
	-13,6	3612,73	-13912,397
	0,1	3591,189	-13915,474
	15,39	3560,416	-13937,015
	30,51	3563,493	-13937,015
	42,71	3615,807	-13933,938
	51,36	3640,425	-13940,093
	57,65	3646,58	-13937,015
	62,04	3646,58	-13912,397
	64,17	3628,116	-13912,397
	64,2	3581,957	-13930,861
	63,02	3551,184	-13933,938
	61,64	3548,107	-13924,706
	60,9	3585,034	-13915,474
	61,23	3597,343	-13921,629
	62,69	3603,498	-13915,474
	64,51	3557,339	-13927,784
	65,13	3560,416	-13921,629
	63,51	3588,112	-13937,015
	60,23	3600,421	-13924,706
	55,72	3603,498	-13924,706
	49,59	3597,343	-13933,938
	41,68	3606,575	-13933,938
	32,5	3588,112	-13933,938
	22,73	3575,802	-13940,093
	12,03	3566,571	-13943,17
	0,77	3572,725	-13946,247
	-10,18	3588,112	-13940,093
	-21,82	3585,034	-13949,325
	-33,97	3578,88	-13937,015
	-44,11	3597,343	-13906,243
	-50,37	3600,421	-13900,088
	-53,44	3591,189	-13906,243
	-54,54	3600,421	-13900,088
	-53,76	3606,575	-13915,474
	-51,26	3606,575	-13915,474
	-47,27	3600,421	-13909,32
	-42,65	3588,112	-13918,552
	-37,66	3578,88	-13930,861
	-31,03	3572,725	-13933,938
	-21,82	3572,725	-13930,861
	-10,1	3606,575	-13918,552
	3,29	3609,653	-13906,243
	17,33	3603,498	-13906,243
	30,39	3594,266	-13915,474
	41,56	3569,648	-13927,784
	50,79	3591,189	-13933,938
	57,37	3591,189	-13937,015
	61,29	3603,498	-13943,17
	63,52	3581,957	-13940,093
	65,06	3615,807	-13903,165
	65,74	3600,421	-13906,243
	65,47	3618,884	-13918,552
	65,28	3606,575	-13937,015
	65,56	3588,112	-13943,17
	66,32	3569,648	-13924,706
	67,23	3541,952	-13918,552
	67,34	3575,802	-13912,397
	65,84	3569,648	-13918,552
	62,66	3566,571	-13915,474
	57,75	3572,725	-13921,629
	50,74	3588,112	-13915,474
	41,78	3603,498	-13900,088
	31,36	3581,957	-13909,32
	19,88	3585,034	-13890,856
	7,77	3597,343	-13903,165
	-5,11	3569,648	-13915,474
	-17,89	3585,034	-13915,474
	-29,57	3594,266	-13918,552
	-39,77	3591,189	-13927,784
	-47,3	3591,189	-13927,784
	-52,16	3591,189	-13921,629
	-55,14	3591,189	-13921,629
	-56,5	3585,034	-13924,706
	-55,88	3554,261	-13906,243
	-52,85	3554,261	-13893,933
	-48,26	3560,416	-13900,088
	-42,86	3551,184	-13900,088
	-35,67	3594,266	-13881,624
	-25,57	3609,653	-13890,856
	-12,95	3628,116	-13903,165
	1,27	3621,962	-13909,32
	15,42	3615,807	-13890,856
	28,03	3600,421	-13887,779
	39,17	3591,189	-13887,779
	48,48	3603,498	-13881,624
	55,72	3612,73	-13881,624
	61,33	3615,807	-13884,702
	65,11	3615,807	-13890,856
	66,96	3600,421	-13887,779
	66,85	3588,112	-13906,243
	65,63	3615,807	-13887,779
	64,76	3621,962	-13884,702
	64,74	3621,962	-13900,088
	65,47	3625,039	-13900,088
	66,23	3609,653	-13893,933
	66,08	3621,962	-13890,856
	64,21	3625,039	-13887,779
	60,57	3609,653	-13884,702
	55,24	3606,575	-13878,547
	47,61	3612,73	-13884,702
	37,71	3615,807	-13881,624
	26,73	3634,271	-13875,47
	15,42	3634,271	-13878,547
	3,57	3668,121	-13875,47
	-9,44	3658,889	-13875,47
	-22,94	3634,271	-13878,547
	-35,12	3606,575	-13869,315
	-44,36	3541,952	-13878,547
	-50,01	3498,87	-13893,933
	-53,69	3545,03	-13893,933
	-56,4	3572,725	-13890,856
	-57,77	3594,266	-13878,547
	-57,72	3578,88	-13881,624
	-56,14	3560,416	-13881,624
	-53,11	3560,416	-13881,624
	-48,93	3578,88	-13863,161
	-43,96	3606,575	-13850,851
	-37,48	3557,339	-13878,547
	-28,62	3597,343	-13869,315
	-17,87	3618,884	-13853,929
	-5,96	3606,575	-13872,392
	6,47	3600,421	-13881,624
	18,94	3578,88	-13878,547
	30,99	3588,112	-13881,624
	42,04	3572,725	-13890,856
	51,34	3548,107	-13893,933
	58,47	3566,571	-13881,624
	63,73	3594,266	-13863,161
	66,8	3597,343	-13860,083
	67,64	3606,575	-13853,929
	67,1	3634,271	-13844,697
	66,23	3643,503	-13853,929
	65,7	3634,271	-13863,161
	65,6	3631,193	-13869,315
	65,75	3581,957	-13875,47
	65,58	3548,107	-13875,47
	64,5	3557,339	-13878,547
	61,86	3566,571	-13872,392
	57,54	3575,802	-13853,929
	51,2	3578,88	-13860,083
	42,47	3566,571	-13872,392
	31,76	3572,725	-13878,547
	19,5	3581,957	-13887,779
	5,84	3591,189	-13887,779
	-9,64	3591,189	-13887,779
	-25,36	3581,957	-13909,32
	-38,35	3575,802	-13887,779
	-46,68	3585,034	-13838,542
	-51,21	3591,189	-13820,079
	-54,83	3615,807	-13835,465
	-58,01	3597,343	-13853,929
	-59,92	3569,648	-13853,929
	-60,03	3588,112	-13875,47
	-58,17	3578,88	-13863,161
	-54,62	3606,575	-13857,006
	-49,61	3597,343	-13860,083
	-43,43	3591,189	-13869,315
	-36	3588,112	-13857,006
	-26,66	3581,957	-13850,851
	-15,59	3578,88	-13860,083
	-3,69	3594,266	-13844,697
	8,22	3569,648	-13866,238
	19,53	3566,571	-13860,083
	30,13	3578,88	-13860,083
	39,78	3600,421	-13866,238
	48,1	3591,189	-13863,161
	54,61	3594,266	-13863,161
	59,24	3594,266	-13869,315
	62,34	3609,653	-13838,542
	64,1	3594,266	-13847,774
	64,45	3597,343	-13835,465
	63,86	3603,498	-13823,156
	63,2	3612,73	-13829,31
	62,76	3609,653	-13841,62
	62,44	3600,421	-13841,62
	62,09	3594,266	-13847,774
	61,24	3588,112	-13841,62
	59,21	3600,421	-13857,006
	55,76	3591,189	-13866,238
	50,76	3588,112	-13863,161
	43,75	3575,802	-13869,315
	34,45	3588,112	-13872,392
	23,14	3581,957	-13872,392
	10,43	3563,493	-13869,315
	-2,93	3575,802	-13869,315
	-16,39	3566,571	-13893,933
	-28,57	3554,261	-13893,933
	-38,6	3560,416	-13872,392
	-46,26	3606,575	-13832,388
	-51,31	3643,503	-13807,769
	-54,82	3628,116	-13820,079
	-57,19	3625,039	-13829,31
	-57,95	3612,73	-13838,542
	-56,76	3591,189	-13844,697
	-53,66	3581,957	-13850,851
	-48,93	3581,957	-13850,851
	-42,94	3585,034	-13853,929
	-35,51	3597,343	-13850,851
	-26,46	3600,421	-13857,006
	-15,79	3603,498	-13857,006
	-3,82	3603,498	-13841,62
	8,49	3600,421	-13844,697
	20,36	3600,421	-13844,697
	31,58	3597,343	-13841,62
	41,72	3612,73	-13841,62
	50,16	3637,348	-13844,697
	56,49	3649,657	-13844,697
	60,77	3637,348	-13850,851
	63,56	3609,653	-13860,083
	65,06	3581,957	-13866,238
	65,1	3538,875	-13860,083
	64,17	3572,725	-13866,238
	63,32	3538,875	-13863,161
	62,82	3634,271	-13847,774
	62,65	3612,73	-13838,542
	62,64	3649,657	-13841,62
	62,23	3661,966	-13813,924
	60,84	3640,425	-13829,31
	58,22	3597,343	-13838,542
	54,3	3575,802	-13838,542
	48,55	3585,034	-13838,542
	40,4	3606,575	-13844,697
	29,94	3612,73	-13847,774
	17,45	3606,575	-13850,851
	3,31	3560,416	-13857,006
	-11,15	3566,571	-13853,929
	-25,48	3563,493	-13860,083
	-38,91	3514,257	-13869,315
	-48,8	3529,643	-13863,161
	-54,34	3557,339	-13847,774
	-57,65	3545,03	-13853,929
	-59,85	3541,952	-13850,851
	-60,46	3578,88	-13835,465
	-59,61	3609,653	-13823,156
	-57,23	3612,73	-13838,542
	-53,32	3569,648	-13860,083
	-48,29	3572,725	-13835,465
	-42,34	3581,957	-13826,233
	-35,02	3581,957	-13844,697
	-25,66	3591,189	-13832,388
	-14,2	3591,189	-13817,001
	-1,56	3600,421	-13820,079
	11,2	3594,266	-13832,388
	23,34	3581,957	-13844,697
	34,41	3569,648	-13853,929
	44,22	3578,88	-13853,929
	52,27	3572,725	-13860,083
	58,01	3551,184	-13869,315
	61,52	3560,416	-13875,47
	63,51	3597,343	-13832,388
	64,24	3606,575	-13832,388
	63,98	3591,189	-13841,62
	63,43	3588,112	-13835,465
	62,91	3594,266	-13832,388
	62,7	3594,266	-13829,31
	62,6	3581,957	-13835,465
	61,88	3572,725	-13841,62
	60,04	3588,112	-13844,697
	57,04	3606,575	-13847,774
	52,76	3603,498	-13863,161
	46,8	3600,421	-13869,315
	38,86	3591,189	-13866,238
	29,05	3578,88	-13860,083
	17,29	3594,266	-13838,542
	3,91	3606,575	-13813,924
	-10,43	3585,034	-13838,542
	-23,56	3606,575	-13844,697
	-33,64	3606,575	-13835,465
	-41,09	3609,653	-13841,62
	-47,02	3612,73	-13838,542
	-52,2	3597,343	-13844,697
	-56,27	3575,802	-13850,851
	-58,19	3557,339	-13850,851
	-57,55	3554,261	-13857,006
	-54,8	3588,112	-13838,542
	-50,23	3594,266	-13841,62
	-44,58	3609,653	-13841,62
	-37,97	3606,575	-13838,542
	-29,81	3588,112	-13850,851
	-19,65	3591,189	-13847,774
	-7,65	3591,189	-13850,851
	5,02	3566,571	-13869,315
	17,84	3563,493	-13875,47
	30,36	3569,648	-13860,083
	41,59	3572,725	-13853,929
	50,96	3615,807	-13841,62
	58,37	3628,116	-13826,233
	64,04	3628,116	-13817,001
	67,88	3606,575	-13835,465
	68,93	3594,266	-13844,697
	67,34	3594,266	-13850,851
	64,61	3597,343	-13847,774
	62,71	3585,034	-13841,62
	62,55	3578,88	-13844,697
	63,02	3572,725	-13850,851
	62,61	3588,112	-13853,929
	60,37	3618,884	-13847,774
	56,33	3621,962	-13857,006
	50,08	3628,116	-13860,083
	40,94	3634,271	-13857,006
	29,37	3609,653	-13860,083
	15,84	3588,112	-13847,774
	0,66	3588,112	-13850,851
	-16,19	3588,112	-13857,006
	-33,73	3661,966	-13844,697
	-46,96	3621,962	-13847,774
	-53,53	3640,425	-13853,929
	-57,4	3631,193	-13863,161
	-60,69	3628,116	-13857,006
	-62,29	3618,884	-13857,006
	-62,07	3529,643	-13878,547
	-60,25	3581,957	-13866,238
	-56,79	3572,725	-13872,392
	-52,26	3588,112	-13875,47
	-46,92	3566,571	-13887,779
	-40,26	3569,648	-13869,315
	-31,97	3548,107	-13844,697
	-22,26	3541,952	-13841,62
	-11,56	3566,571	-13823,156
	-0,38	3572,725	-13813,924
	10,88	3588,112	-13813,924
	22,22	3606,575	-13829,31
	33,11	3588,112	-13841,62
	42,95	3600,421	-13847,774
	51,24	3621,962	-13832,388
	57,09	3634,271	-13829,31
	60,72	3643,503	-13832,388
	63,17	3658,889	-13847,774
	64,64	3677,353	-13850,851
	64,98	3683,507	-13847,774
	64,51	3668,121	-13844,697
	63,67	3621,962	-13850,851
	62,68	3603,498	-13853,929
	61,5	3585,034	-13857,006
	60,18	3532,72	-13850,851
	58,39	3508,102	-13853,929
	55,61	3508,102	-13869,315
	51,44	3538,875	-13866,238
	45,5	3557,339	-13850,851
	37,55	3563,493	-13844,697
	27,47	3578,88	-13838,542
	15,56	3609,653	-13823,156
	2,5	3612,73	-13832,388
	-11,94	3597,343	-13850,851
	-26,92	3585,034	-13857,006
	-39,84	3606,575	-13847,774
	-48,65	3618,884	-13857,006
	-53,61	3606,575	-13875,47
	-56,77	3606,575	-13872,392
	-58,97	3612,73	-13863,161
	-59,96	3612,73	-13844,697
	-59,58	3594,266	-13857,006
	-57,64	3572,725	-13857,006
	-54,15	3548,107	-13829,31
	-49,3	3585,034	-13829,31
	-43,15	3588,112	-13844,697
	-35,57	3578,88	-13853,929
	-26,27	3572,725	-13850,851
	-15,19	3585,034	-13857,006
	-3,1	3572,725	-13860,083
	9,02	3575,802	-13860,083
	20,43	3575,802	-13841,62
	31,03	3585,034	-13838,542
	41,05	3581,957	-13841,62
	49,73	3569,648	-13844,697
	56,14	3581,957	-13832,388
	60,72	3594,266	-13847,774
	64,28	3618,884	-13853,929
	66,82	3621,962	-13847,774
	67,79	3609,653	-13835,465
	67,22	3606,575	-13841,62
	65,9	3594,266	-13844,697
	64,56	3591,189	-13853,929
	63,27	3594,266	-13869,315
	61,24	3594,266	-13875,47
	57,79	3603,498	-13875,47
	52,71	3594,266	-13881,624
	45,44	3572,725	-13881,624
	35,86	3569,648	-13863,161
	24,58	3591,189	-13853,929
	12,07	3603,498	-13853,929
	-1,41	3618,884	-13850,851
	-15,92	3618,884	-13847,774
	-30,01	3594,266	-13863,161
	-41,68	3594,266	-13869,315
	-49,83	3581,957	-13872,392
	-54,86	3597,343	-13863,161
	-58,26	3609,653	-13841,62
	-60,45	3606,575	-13847,774
	-61,02	3585,034	-13869,315
	-59,6	3578,88	-13872,392
	-56,27	3578,88	-13869,315
	-51,41	3578,88	-13875,47
	-45,33	3581,957	-13875,47
	-37,87	3600,421	-13850,851
	-28,76	3563,493	-13850,851
	-18,22	3572,725	-13835,465
	-6,72	3606,575	-13832,388
	5,38	3625,039	-13850,851
	17,5	3615,807	-13857,006
	29,19	3572,725	-13872,392
	39,88	3538,875	-13890,856
	48,92	3554,261	-13872,392
	56,22	3560,416	-13853,929
	61,97	3606,575	-13832,388
	66,39	3618,884	-13835,465
	68,53	3609,653	-13847,774
	67,8	3609,653	-13847,774
	65,25	3603,498	-13850,851
	62,92	3625,039	-13857,006
	62,37	3655,812	-13860,083
	63,16	3643,503	-13866,238
	63,46	3646,58	-13863,161
	62	3640,425	-13866,238
	58,92	3603,498	-13869,315
	54,49	3548,107	-13884,702
	48,21	3523,489	-13890,856
	39,69	3557,339	-13881,624
	29,44	3566,571	-13866,238
	18,08	3585,034	-13835,465
	5,64	3578,88	-13847,774
	-7,96	3572,725	-13863,161
	-21,92	3597,343	-13872,392
	-34,24	3618,884	-13875,47
	-42,73	3600,421	-13878,547
	-47,54	3588,112	-13884,702
	-51,06	3603,498	-13860,083
	-53,86	3637,348	-13823,156
	-55,2	3643,503	-13826,233
	-55,27	3628,116	-13835,465
	-54,42	3609,653	-13841,62
	-52,67	3603,498	-13857,006
	-50,18	3600,421	-13847,774
	-47	3609,653	-13866,238
	-42,74	3612,73	-13872,392
	-36,96	3618,884	-13881,624
	-29,13	3591,189	-13875,47
	-18,97	3594,266	-13863,161
	-7,18	3621,962	-13860,083
	5,33	3609,653	-13872,392
	17,77	3585,034	-13866,238
	29,41	3585,034	-13872,392
	39,95	3575,802	-13875,47
	49,25	3560,416	-13869,315
	56,72	3551,184	-13872,392
	62,51	3563,493	-13869,315
	67,34	3597,343	-13853,929
	71,15	3615,807	-13844,697
	72,79	3603,498	-13853,929
	71,92	3603,498	-13857,006
	69,67	3603,498	-13863,161
	67,06	3588,112	-13869,315
	64,46	3585,034	-13860,083
	61,64	3588,112	-13863,161
	58,13	3581,957	-13866,238
	53,43	3581,957	-13875,47
	47,1	3597,343	-13881,624
	38,76	3597,343	-13897,011
	28,53	3600,421	-13863,161
	16,91	3581,957	-13866,238
	4,87	3585,034	-13881,624
	-7,35	3578,88	-13881,624
	-20,56	3597,343	-13869,315
	-34,41	3609,653	-13860,083
	-46,14	3606,575	-13869,315
	-53,03	3594,266	-13869,315
	-56,66	3609,653	-13866,238
	-59,35	3603,498	-13875,47
	-61,03	3591,189	-13869,315
	-61,48	3591,189	-13872,392
	-60,49	3588,112	-13887,779
	-57,92	3585,034	-13884,702
	-53,8	3597,343	-13847,774
	-48,67	3603,498	-13860,083
	-42,97	3585,034	-13878,547
	-35,92	3594,266	-13872,392
	-27,01	3594,266	-13875,47
	-16,76	3615,807	-13853,929
	-5,55	3606,575	-13860,083
	6,12	3597,343	-13863,161
	17,87	3606,575	-13860,083
	29,02	3585,034	-13869,315
	39,19	3585,034	-13872,392
	48,62	3588,112	-13887,779
	56,23	3591,189	-13884,702
	61,38	3594,266	-13878,547
	64,93	3594,266	-13872,392
	67,55	3588,112	-13875,47
	68,96	3585,034	-13878,547
	68,92	3594,266	-13872,392
	68,34	3594,266	-13878,547
	67,75	3578,88	-13890,856
	66,89	3578,88	-13887,779
	65,45	3591,189	-13881,624
	62,75	3600,421	-13875,47
	58,49	3603,498	-13875,47
	52,65	3603,498	-13863,161
	44,96	3588,112	-13860,083
	35,26	3569,648	-13878,547
	23,77	3566,571	-13890,856
	10,89	3541,952	-13903,165
	-2,74	3541,952	-13906,243
	-17,05	3557,339	-13900,088
	-31,34	3566,571	-13890,856
	-43,45	3563,493	-13890,856
	-51,15	3594,266	-13857,006
	-55,25	3640,425	-13860,083
	-58,08	3628,116	-13857,006
	-59,92	3646,58	-13853,929
	-60,42	3628,116	-13860,083
	-59,05	3606,575	-13872,392
	-55,7	3600,421	-13881,624
	-50,63	3594,266	-13881,624
	-44,22	3609,653	-13878,547
	-36,48	3612,73	-13869,315
	-27,35	3612,73	-13878,547
	-16,84	3603,498	-13878,547
	-5,02	3603,498	-13897,011
	7,37	3609,653	-13890,856
	19,41	3606,575	-13887,779
	30,97	3566,571	-13881,624
	41,83	3554,261	-13887,779
	51,22	3578,88	-13875,47
	58,4	3588,112	-13869,315
	63,28	3603,498	-13869,315
	66,34	3637,348	-13878,547
	67,96	3671,198	-13884,702
	67,94	3671,198	-13875,47
	66,7	3661,966	-13875,47
	65,39	3646,58	-13875,47
	64,69	3628,116	-13884,702
	64,8	3612,73	-13887,779
	64,83	3563,493	-13887,779
	63,94	3581,957	-13884,702
	61,85	3591,189	-13884,702
	58,46	3588,112	-13875,47
	53,33	3581,957	-13878,547
	46	3566,571	-13887,779
	36,78	3585,034	-13887,779
	25,94	3615,807	-13875,47
	13,66	3634,271	-13878,547
	0,34	3661,966	-13881,624
	-14,08	3643,503	-13906,243
	-28,51	3603,498	-13918,552
	-40,62	3569,648	-13930,861
	-48,56	3566,571	-13924,706
	-52,83	3548,107	-13897,011
	-55,64	3560,416	-13881,624
	-57,66	3609,653	-13878,547
	-58,34	3628,116	-13841,62
	-57,25	3572,725	-13847,774
	-54,27	3563,493	-13847,774
	-49,63	3572,725	-13866,238
	-43,77	3581,957	-13875,47
	-36,75	3597,343	-13875,47
	-28,41	3603,498	-13875,47
	-18,59	3597,343	-13875,47
	-7,46	3609,653	-13881,624
	4,2	3600,421	-13881,624
	16,01	3600,421	-13881,624
	27,55	3606,575	-13884,702
	38,37	3603,498	-13893,933
	47,8	3594,266	-13881,624
	55,02	3575,802	-13869,315
	60,16	3569,648	-13884,702
	63,82	3603,498	-13890,856
	66,37	3597,343	-13897,011
	67,41	3597,343	-13897,011
	66,68	3578,88	-13903,165
	65,52	3563,493	-13909,32
	64,82	3563,493	-13909,32
	64,45	3557,339	-13893,933
	64,12	3557,339	-13884,702
	63,27	3585,034	-13890,856
	61,41	3588,112	-13887,779
	58,34	3597,343	-13875,47
	53,75	3615,807	-13872,392
	47,11	3609,653	-13884,702
	38,38	3615,807	-13890,856
	27,96	3588,112	-13909,32
	16,3	3606,575	-13903,165
	3,38	3585,034	-13915,474
	-10,16	3585,034	-13912,397
	-23,67	3597,343	-13906,243
	-36,32	3618,884	-13872,392
	-45,31	3606,575	-13853,929
	-50,07	3578,88	-13884,702
	-53,21	3557,339	-13887,779
	-55,94	3557,339	-13900,088
	-57,71	3572,725	-13918,552
	-58,09	3535,798	-13921,629
	-56,8	3535,798	-13915,474
	-53,75	3557,339	-13890,856
	-49,21	3615,807	-13841,62
	-43,16	3597,343	-13869,315
	-35,68	3588,112	-13869,315
	-26,66	3594,266	-13875,47
	-15,97	3603,498	-13872,392
	-4,32	3612,73	-13881,624
	7,5	3609,653	-13890,856
	19,2	3585,034	-13897,011
	30,4	3581,957	-13903,165
	40,69	3578,88	-13897,011
	49,71	3591,189	-13893,933
	56,57	3594,266	-13887,779
	61,15	3594,266	-13881,624
	64,41	3615,807	-13881,624
	66,99	3621,962	-13884,702
	68,38	3606,575	-13893,933
	68,1	3606,575	-13890,856
	67,21	3597,343	-13890,856
	66,46	3591,189	-13893,933
	65,66	3594,266	-13906,243
	64,4	3600,421	-13909,32
	61,81	3606,575	-13918,552
	57,63	3625,039	-13915,474
	51,69	3621,962	-13906,243
	43,55	3634,271	-13893,933
	33,3	3612,73	-13897,011
	21,21	3615,807	-13897,011
	7,55	3631,193	-13887,779
	-7,22	3625,039	-13897,011
	-23,3	3646,58	-13897,011
	-38,97	3649,657	-13890,856
	-49,08	3646,58	-13890,856
	-53,81	3606,575	-13890,856
	-57,36	3560,416	-13875,47
	-59,85	3566,571	-13863,161
	-60,8	3572,725	-13869,315
	-60,87	3591,189	-13878,547
	-59,89	3585,034	-13890,856
	-57,57	3588,112	-13897,011
	-53,89	3578,88	-13903,165
	-49,13	3578,88	-13909,32
	-43,61	3569,648	-13918,552
	-37,77	3575,802	-13921,629
	-31,51	3563,493	-13924,706
	-24,05	3560,416	-13915,474
	-15,14	3575,802	-13893,933
	-5,11	3585,034	-13890,856
	5,57	3594,266	-13893,933
	16,55	3594,266	-13893,933
	27,72	3581,957	-13890,856
	39,06	3637,348	-13887,779
	49,29	3634,271	-13878,547
	56,87	3609,653	-13890,856
	61,91	3588,112	-13897,011
	64,89	3585,034	-13890,856
	66,05	3615,807	-13875,47
	65,76	3600,421	-13884,702
	64,5	3569,648	-13900,088
	63,06	3585,034	-13903,165
	62,51	3603,498	-13900,088
	62,46	3600,421	-13906,243
	62,07	3603,498	-13915,474
	61,59	3637,348	-13900,088
	61,21	3625,039	-13918,552
		3585,034	-13927,784
		3557,339	-13940,093
		3545,03	-13940,093
		3541,952	-13930,861
		3560,416	-13884,702
		3557,339	-13860,083
		3591,189	-13863,161
		3625,039	-13866,238
		3621,962	-13878,547
		3606,575	-13887,779
		3603,498	-13878,547
		3603,498	-13881,624
		3597,343	-13881,624
		3594,266	-13884,702
		3600,421	-13893,933
		3615,807	-13893,933
		3615,807	-13897,011
		3606,575	-13897,011
		3600,421	-13900,088
		3585,034	-13906,243
		3572,725	-13912,397
		3569,648	-13918,552
		3572,725	-13912,397
		3581,957	-13906,243
		3578,88	-13893,933
		3575,802	-13893,933
		3588,112	-13881,624
		3609,653	-13884,702
		3615,807	-13890,856
		3594,266	-13897,011
		3588,112	-13900,088
		3572,725	-13906,243
		3585,034	-13909,32
		3609,653	-13909,32
		3612,73	-13909,32
		3615,807	-13915,474
		3615,807	-13906,243
		3615,807	-13918,552
		3600,421	-13924,706
		3569,648	-13933,938
		3560,416	-13924,706
		3597,343	-13909,32
		3606,575	-13909,32
		3640,425	-13900,088
		3655,812	-13890,856
		3621,962	-13893,933
		3585,034	-13897,011
		3572,725	-13890,856
		3585,034	-13893,933
		3625,039	-13903,165
		3634,271	-13897,011
		3631,193	-13900,088
		3628,116	-13909,32
		3557,339	-13918,552
		3594,266	-13921,629
		3548,107	-13921,629
		3569,648	-13924,706
		3600,421	-13921,629
		3668,121	-13897,011
		3671,198	-13900,088
		3655,812	-13897,011
		3646,58	-13890,856
		3612,73	-13890,856
		3563,493	-13906,243
		3551,184	-13915,474
		3578,88	-13921,629
		3581,957	-13924,706
		3575,802	-13924,706
		3572,725	-13933,938
		3569,648	-13906,243
		3563,493	-13918,552
		3575,802	-13903,165
		3575,802	-13912,397
		3585,034	-13909,32
		3575,802	-13918,552
		3581,957	-13924,706
		3588,112	-13918,552
		3609,653	-13909,32
		3597,343	-13909,32
		3581,957	-13909,32
		3594,266	-13924,706
		3585,034	-13915,474
		3609,653	-13946,247
		3612,73	-13955,479
		3578,88	-13958,556
		3545,03	-13955,479
		3557,339	-13924,706
		3538,875	-13952,402
		3609,653	-13878,547
		3634,271	-13875,47
		3661,966	-13869,315
		3640,425	-13875,47
		3612,73	-13890,856
		3594,266	-13903,165
		3609,653	-13881,624
		3612,73	-13887,779
		3625,039	-13900,088
		3603,498	-13909,32
		3591,189	-13912,397
		3585,034	-13924,706
		3597,343	-13921,629
		3569,648	-13912,397
		3597,343	-13897,011
		3612,73	-13906,243
		3600,421	-13909,32
		3569,648	-13918,552
		3569,648	-13924,706
		3548,107	-13930,861
		3578,88	-13924,706
		3597,343	-13918,552
		3634,271	-13909,32
		3637,348	-13924,706
		3625,039	-13930,861
		3606,575	-13918,552
		3588,112	-13900,088
		3554,261	-13903,165
		3569,648	-13897,011
		3569,648	-13890,856
		3578,88	-13900,088
		3600,421	-13918,552
		3609,653	-13933,938
		3621,962	-13933,938
		3612,73	-13930,861
		3606,575	-13909,32
		3597,343	-13912,397
		3606,575	-13906,243
		3597,343	-13915,474
		3581,957	-13933,938
		3581,957	-13940,093
		3548,107	-13943,17
		3563,493	-13940,093
		3581,957	-13918,552
		3588,112	-13912,397
		3609,653	-13897,011
		3615,807	-13893,933
		3603,498	-13909,32
		3625,039	-13893,933
		3628,116	-13897,011
		3618,884	-13912,397
		3609,653	-13915,474
		3609,653	-13915,474
		3618,884	-13906,243
		3609,653	-13921,629
		3606,575	-13918,552
		3612,73	-13909,32
		3594,266	-13921,629
		3566,571	-13924,706
		3585,034	-13927,784
		3618,884	-13909,32
		3652,734	-13903,165
		3686,585	-13912,397
		3655,812	-13927,784
		3631,193	-13943,17
		3634,271	-13958,556
		3618,884	-13967,788
		3548,107	-13973,943
		3492,716	-13967,788
		3523,489	-13946,247
		3563,493	-13893,933
		3603,498	-13912,397
		3585,034	-13890,856
		3603,498	-13903,165
		3585,034	-13893,933
		3603,498	-13893,933
		3612,73	-13903,165
		3615,807	-13897,011
		3603,498	-13903,165
		3597,343	-13912,397
		3578,88	-13921,629
		3575,802	-13921,629
		3563,493	-13924,706
		3566,571	-13915,474
		3594,266	-13900,088
		3591,189	-13909,32
		3581,957	-13915,474
		3594,266	-13903,165
		3591,189	-13906,243
		3597,343	-13912,397
		3594,266	-13912,397
		3597,343	-13918,552
		3600,421	-13918,552
		3606,575	-13924,706
		3606,575	-13924,706
		3600,421	-13921,629
		3566,571	-13930,861
		3578,88	-13927,784
		3578,88	-13924,706
		3603,498	-13921,629
		3621,962	-13924,706
		3625,039	-13927,784
		3625,039	-13943,17
		3606,575	-13964,711
		3578,88	-13977,02
		3597,343	-13977,02
		3588,112	-13933,938
		3560,416	-13915,474
		3575,802	-13900,088
		3597,343	-13893,933
		3609,653	-13903,165
		3603,498	-13912,397
		3606,575	-13918,552
		3603,498	-13918,552
		3588,112	-13927,784
		3591,189	-13927,784
		3612,73	-13924,706
		3618,884	-13930,861
		3621,962	-13918,552
		3618,884	-13909,32
		3615,807	-13900,088
		3609,653	-13906,243
		3560,416	-13924,706
		3541,952	-13933,938
		3551,184	-13924,706
		3597,343	-13924,706
		3600,421	-13924,706
		3597,343	-13915,474
		3594,266	-13924,706
		3597,343	-13918,552
		3603,498	-13921,629
		3603,498	-13921,629
		3603,498	-13930,861
		3591,189	-13933,938
		3578,88	-13940,093
		3578,88	-13927,784
		3581,957	-13921,629
		3569,648	-13927,784
		3563,493	-13943,17
		3566,571	-13958,556
		3563,493	-13955,479
		3563,493	-13952,402
		3578,88	-13940,093
		3603,498	-13927,784
		3618,884	-13927,784
		3637,348	-13924,706
		3643,503	-13915,474
		3649,657	-13906,243
		3661,966	-13912,397
		3649,657	-13924,706
		3631,193	-13933,938
		3606,575	-13930,861
		3566,571	-13933,938
		3532,72	-13933,938
		3535,798	-13940,093
		3606,575	-13930,861
		3674,275	-13915,474
		3671,198	-13927,784
		3658,889	-13943,17
		3631,193	-13943,17
		3612,73	-13940,093
		3615,807	-13933,938
		3551,184	-13927,784
		3560,416	-13946,247
		3606,575	-13937,015
		3606,575	-13924,706
		3563,493	-13933,938
		3541,952	-13943,17
		3563,493	-13927,784
		3588,112	-13924,706
		3606,575	-13909,32
		3591,189	-13927,784
		3575,802	-13943,17
		3572,725	-13937,015
		3585,034	-13933,938
		3603,498	-13933,938
		3618,884	-13918,552
		3612,73	-13906,243
		3597,343	-13918,552
		3603,498	-13906,243
		3606,575	-13903,165
		3606,575	-13906,243
		3606,575	-13915,474
		3612,73	-13921,629
		3612,73	-13924,706
		3606,575	-13921,629
		3597,343	-13930,861
		3612,73	-13930,861
		3594,266	-13943,17
		3591,189	-13946,247
		3581,957	-13943,17
		3569,648	-13937,015
		3581,957	-13930,861
		3591,189	-13927,784
		3594,266	-13924,706
		3585,034	-13930,861
		3594,266	-13918,552
		3603,498	-13915,474
		3606,575	-13924,706
		3591,189	-13930,861
		3585,034	-13937,015
		3594,266	-13943,17
		3597,343	-13943,17
		3588,112	-13943,17
		3588,112	-13940,093
		3600,421	-13940,093
		3631,193	-13924,706
		3621,962	-13930,861
		3603,498	-13946,247
		3606,575	-13946,247
		3615,807	-13924,706
		3575,802	-13933,938
		3569,648	-13930,861
		3572,725	-13940,093
		3575,802	-13940,093
		3600,421	-13937,015
		3609,653	-13924,706
		3606,575	-13924,706
		3600,421	-13940,093
		3618,884	-13946,247
		3612,73	-13955,479
		3600,421	-13958,556
		3591,189	-13952,402
		3575,802	-13937,015
		3572,725	-13921,629
		3572,725	-13906,243
		3572,725	-13918,552
		3600,421	-13924,706
		3628,116	-13927,784
		3618,884	-13927,784
		3609,653	-13933,938
		3578,88	-13930,861
		3612,73	-13921,629
		3637,348	-13912,397
		3631,193	-13924,706
		3637,348	-13921,629
		3606,575	-13930,861
		3612,73	-13940,093
		3591,189	-13943,17
		3597,343	-13958,556
		3603,498	-13967,788
		3603,498	-13952,402
		3603,498	-13967,788
		3603,498	-13967,788
		3588,112	-13952,402
		3554,261	-13933,938
		3591,189	-13949,325
		3563,493	-13924,706
		3600,421	-13927,784
		3606,575	-13940,093
		3612,73	-13937,015
		3597,343	-13940,093
		3612,73	-13940,093
		3618,884	-13930,861
		3606,575	-13930,861
		3575,802	-13952,402
		3585,034	-13952,402
		3600,421	-13940,093
		3600,421	-13940,093
		3609,653	-13921,629
		3618,884	-13921,629
		3665,044	-13921,629
		3686,585	-13927,784
		3674,275	-13933,938
		3671,198	-13933,938
		3631,193	-13937,015
		3603,498	-13946,247
		3535,798	-13946,247
		3551,184	-13940,093
		3578,88	-13946,247
		3588,112	-13946,247
		3588,112	-13946,247
		3606,575	-13940,093
		3618,884	-13930,861
		3625,039	-13940,093
		3603,498	-13946,247
		3594,266	-13949,325
		3594,266	-13946,247
		3588,112	-13949,325
		3563,493	-13952,402
		3569,648	-13949,325
		3575,802	-13943,17
		3615,807	-13933,938
		3606,575	-13940,093
		3588,112	-13937,015
		3581,957	-13930,861
		3572,725	-13930,861
		3569,648	-13943,17
		3575,802	-13940,093
		3591,189	-13943,17
		3578,88	-13961,634
		3572,725	-13961,634
		3591,189	-13937,015
		3600,421	-13933,938
		3615,807	-13940,093
		3625,039	-13927,784
		3625,039	-13930,861
		3609,653	-13940,093
		3603,498	-13940,093
		3588,112	-13949,325
		3594,266	-13958,556
		3588,112	-13961,634
		3585,034	-13967,788
		3581,957	-13967,788
		3581,957	-13967,788
		3588,112	-13952,402
		3581,957	-13933,938
		3575,802	-13958,556
		3588,112	-13946,247
		3609,653	-13933,938
		3615,807	-13949,325
		3612,73	-13943,17
		3603,498	-13940,093
		3585,034	-13952,402
		3591,189	-13973,943
		3603,498	-13980,097
		3625,039	-13961,634
		3594,266	-13964,711
		3581,957	-13970,865
		3594,266	-13937,015
		3603,498	-13900,088
		3591,189	-13915,474
		3588,112	-13933,938
		3606,575	-13927,784
		3603,498	-13937,015
		3591,189	-13940,093
		3621,962	-13918,552
		3621,962	-13949,325
		3615,807	-13955,479
		3578,88	-13961,634
		3603,498	-13930,861
		3588,112	-13937,015
		3603,498	-13940,093
		3609,653	-13937,015
		3609,653	-13946,247
		3609,653	-13955,479
		3606,575	-13955,479
		3609,653	-13961,634
		3609,653	-13973,943
		3600,421	-13973,943
		3625,039	-13961,634
		3609,653	-13946,247
		3612,73	-13946,247
		3600,421	-13949,325
		3618,884	-13952,402
		3637,348	-13961,634
		3628,116	-13955,479
		3621,962	-13940,093
		3680,43	-13943,17
		3677,353	-13943,17
		3652,734	-13943,17
		3637,348	-13930,861
		3594,266	-13940,093
		3557,339	-13958,556
		3594,266	-13955,479
		3560,416	-13946,247
		3603,498	-13955,479
		3591,189	-13961,634
		3591,189	-13952,402
		3575,802	-13946,247
		3563,493	-13955,479
		3551,184	-13958,556
		3566,571	-13955,479
		3575,802	-13946,247
		3591,189	-13943,17
		3588,112	-13943,17
		3585,034	-13946,247
		3588,112	-13946,247
		3563,493	-13967,788
		3572,725	-13967,788
		3575,802	-13955,479
		3594,266	-13946,247
		3594,266	-13955,479
		3597,343	-13967,788
		3591,189	-13961,634
		3634,271	-13946,247
		3655,812	-13924,706
		3634,271	-13937,015
		3621,962	-13946,247
		3606,575	-13967,788
		3597,343	-13977,02
		3597,343	-13967,788
		3578,88	-13973,943
		3554,261	-13986,252
		3545,03	-13970,865
		3572,725	-13940,093
		3606,575	-13946,247
		3621,962	-13949,325
		3618,884	-13940,093
		3625,039	-13943,17
		3606,575	-13946,247
		3615,807	-13949,325
		3588,112	-13961,634
		3588,112	-13977,02
		3588,112	-13977,02
		3578,88	-13980,097
		3594,266	-13973,943
		3600,421	-13961,634
		3609,653	-13943,17
		3597,343	-13955,479
		3578,88	-13967,788
		3591,189	-13955,479
		3575,802	-13955,479
		3569,648	-13946,247
		3591,189	-13949,325
		3612,73	-13955,479
		3615,807	-13952,402
		3606,575	-13961,634
		3609,653	-13955,479
		3603,498	-13949,325
		3606,575	-13952,402
		3603,498	-13949,325
		3606,575	-13952,402
		3594,266	-13961,634
		3597,343	-13958,556
		3618,884	-13970,865
		3631,193	-13989,329
		3625,039	-13998,561
		3594,266	-13998,561
		3581,957	-14004,716
		3578,88	-14010,87
		3600,421	-13967,788
		3621,962	-13946,247
		3631,193	-13946,247
		3649,657	-13940,093
		3603,498	-13949,325
		3578,88	-13955,479
		3572,725	-13964,711
		3578,88	-13964,711
		3606,575	-13958,556
		3615,807	-13946,247
		3612,73	-13949,325
		3615,807	-13943,17
		3600,421	-13961,634
		3606,575	-13964,711
		3603,498	-13967,788
		3588,112	-13977,02
		3606,575	-13952,402
		3597,343	-13964,711
		3603,498	-13949,325
		3631,193	-13946,247
		3612,73	-13961,634
		3603,498	-13970,865
		3591,189	-13964,711
		3594,266	-13967,788
		3585,034	-13973,943
		3575,802	-13980,097
		3578,88	-13980,097
		3588,112	-13973,943
		3597,343	-13964,711
		3600,421	-13958,556
		3609,653	-13961,634
		3621,962	-13955,479
		3680,43	-13949,325
		3680,43	-13949,325
		3658,889	-13946,247
		3646,58	-13961,634
		3628,116	-13973,943
		3588,112	-13973,943
		3532,72	-13986,252
		3566,571	-13986,252
		3603,498	-13977,02
		3600,421	-13977,02
		3581,957	-13973,943
		3569,648	-13952,402
		3591,189	-13949,325
		3597,343	-13961,634
		3585,034	-13967,788
		3581,957	-13983,175
		3569,648	-13983,175
		3575,802	-13964,711
		3585,034	-13952,402
		3578,88	-13958,556
		3588,112	-13967,788
		3600,421	-13955,479
		3612,73	-13949,325
		3612,73	-13967,788
		3597,343	-13973,943
		3600,421	-13973,943
		3597,343	-13973,943
		3594,266	-13961,634
		3581,957	-13970,865
		3594,266	-13964,711
		3594,266	-13964,711
		3597,343	-13958,556
		3591,189	-13970,865
		3618,884	-13955,479
		3612,73	-13958,556
		3594,266	-13970,865
		3597,343	-13977,02
		3591,189	-13980,097
		3594,266	-13961,634
		3600,421	-13973,943
		3566,571	-13977,02
		3569,648	-13977,02
		3578,88	-13973,943
		3594,266	-13958,556
		3621,962	-13946,247
		3600,421	-13964,711
		3615,807	-13964,711
		3612,73	-13961,634
		3603,498	-13958,556
		3600,421	-13967,788
		3612,73	-13967,788
		3612,73	-13964,711
		3615,807	-13958,556
		3618,884	-13952,402
		3621,962	-13961,634
		3625,039	-13970,865
		3618,884	-13977,02
		3612,73	-13977,02
		3600,421	-13989,329
		3572,725	-13995,484
		3548,107	-13995,484
		3557,339	-13986,252
		3563,493	-13980,097
		3578,88	-13983,175
		3566,571	-13961,634
		3585,034	-13955,479
		3603,498	-13943,17
		3625,039	-13943,17
		3609,653	-13955,479
		3621,962	-13958,556
		3637,348	-13958,556
		3628,116	-13970,865
		3618,884	-13973,943
		3612,73	-13977,02
		3603,498	-13980,097
		3597,343	-13980,097
		3606,575	-13977,02
		3625,039	-13973,943
		3618,884	-13967,788
		3588,112	-13973,943
		3578,88	-13986,252
		3600,421	-13989,329
		3606,575	-13989,329
		3606,575	-13980,097
		3606,575	-13989,329
		3677,353	-13958,556
		3655,812	-13949,325
		3634,271	-13958,556
		3618,884	-13964,711
		3603,498	-13967,788
		3541,952	-13977,02
		3532,72	-13980,097
		3572,725	-13973,943
		3591,189	-13961,634
		3594,266	-13964,711
		3581,957	-13961,634
		3585,034	-13964,711
		3591,189	-13967,788
		3588,112	-13964,711
		3591,189	-13967,788
		3591,189	-13973,943
		3575,802	-13980,097
		3585,034	-13980,097
		3588,112	-13970,865
		3594,266	-13961,634
		3609,653	-13958,556
		3606,575	-13958,556
		3634,271	-13964,711
		3625,039	-13977,02
		3615,807	-13983,175
		3612,73	-13986,252
		3618,884	-13983,175
		3609,653	-13980,097
		3585,034	-13980,097
		3594,266	-13977,02
		3597,343	-13977,02
		3591,189	-13983,175
		3581,957	-13983,175
		3625,039	-13970,865
		3634,271	-13970,865
		3609,653	-13977,02
		3594,266	-13977,02
		3581,957	-13970,865
		3560,416	-13986,252
		3545,03	-13983,175
		3578,88	-13967,788
		3609,653	-13949,325
		3609,653	-13961,634
		3581,957	-13970,865
		3578,88	-13967,788
		3578,88	-13964,711
		3588,112	-13970,865
		3578,88	-13967,788
		3591,189	-13967,788
		3603,498	-13967,788
		3606,575	-13977,02
		3594,266	-13977,02
		3606,575	-13977,02
		3615,807	-13977,02
		3597,343	-13980,097
		3591,189	-13989,329
		3588,112	-13995,484
		3606,575	-13973,943
		3609,653	-13973,943
		3609,653	-13955,479
		3597,343	-13970,865
		3588,112	-13973,943
		3585,034	-13983,175
		3588,112	-13983,175
		3585,034	-13986,252
		3575,802	-13992,406
		3581,957	-13983,175
		3609,653	-13949,325
		3606,575	-13964,711
		3612,73	-13946,247
		3609,653	-13967,788
		3597,343	-13983,175
		3600,421	-13986,252
		3594,266	-13989,329
		3588,112	-13989,329
		3597,343	-13977,02
		3597,343	-13977,02
		3615,807	-13983,175
		3612,73	-13973,943
		3621,962	-13989,329
		3609,653	-13986,252
		3591,189	-13989,329
		3612,73	-13980,097
		3606,575	-13986,252
		3606,575	-13973,943
		3600,421	-13964,711
		3612,73	-13970,865
		3606,575	-13973,943
		3597,343	-13986,252
		3591,189	-13995,484
		3628,116	-13970,865
		3631,193	-13977,02
		3585,034	-13970,865
		3566,571	-13970,865
		3572,725	-13970,865
		3591,189	-13967,788
		3585,034	-13973,943
		3588,112	-13977,02
		3606,575	-13973,943
		3658,889	-13970,865
		3705,048	-13943,17
		3698,894	-13946,247
		3665,044	-13964,711
		3646,58	-13977,02
		3621,962	-13977,02
		3566,571	-13980,097
		3532,72	-13992,406
		3551,184	-13992,406
		3554,261	-13995,484
		3551,184	-13989,329
		3578,88	-13995,484
		3597,343	-13980,097
		3609,653	-13983,175
		3606,575	-13977,02
		3615,807	-13961,634
		3612,73	-13967,788
		3609,653	-13964,711
		3603,498	-13961,634
		3597,343	-13970,865
		3609,653	-13970,865
		3628,116	-13977,02
		3631,193	-13980,097
		3618,884	-13986,252
		3585,034	-13989,329
		3566,571	-13983,175
		3575,802	-13983,175
		3600,421	-13973,943
		3609,653	-13970,865
		3594,266	-13977,02
		3597,343	-13989,329
		3631,193	-13998,561
		3631,193	-13992,406
		3646,58	-13961,634
		3628,116	-13958,556
		3585,034	-13955,479
		3578,88	-13964,711
		3566,571	-13973,943
		3585,034	-13973,943
		3603,498	-13973,943
		3615,807	-13977,02
		3600,421	-13980,097
		3597,343	-13980,097
		3591,189	-13983,175
		3594,266	-13995,484
		3591,189	-14001,638
		3594,266	-13992,406
		3591,189	-14007,793
		3585,034	-14004,716
		3603,498	-13977,02
		3600,421	-13967,788
		3585,034	-13958,556
		3594,266	-13961,634
		3585,034	-13983,175
		3578,88	-13992,406
		3594,266	-13973,943
		3575,802	-13989,329
		3600,421	-13970,865
		3621,962	-13973,943
		3609,653	-13983,175
		3600,421	-13998,561
		3606,575	-13998,561
		3591,189	-13989,329
		3637,348	-13961,634
		3637,348	-13967,788
		3621,962	-13949,325
		3600,421	-13983,175
		3591,189	-14007,793
		3575,802	-14004,716
		3572,725	-13998,561
		3612,73	-13980,097
		3646,58	-13958,556
		3655,812	-13946,247
		3643,503	-13961,634
		3600,421	-13973,943
		3588,112	-13980,097
		3575,802	-13989,329
		3600,421	-13977,02
		3621,962	-13973,943
		3615,807	-13973,943
		3600,421	-13989,329
		3560,416	-13989,329
		3551,184	-13992,406
		3600,421	-13989,329
		3634,271	-13995,484
		3634,271	-13989,329
		3606,575	-13980,097
		3578,88	-13983,175
		3575,802	-13986,252
		3597,343	-13983,175
		3637,348	-13980,097
		3665,044	-13970,865
		3655,812	-13961,634
		3634,271	-13961,634
		3606,575	-13973,943
		3594,266	-13973,943
		3557,339	-13980,097
		3572,725	-13986,252
		3591,189	-13992,406
		3594,266	-13995,484
		3575,802	-13992,406
		3575,802	-13998,561
		3594,266	-14001,638
		3600,421	-13986,252
		3591,189	-13989,329
		3581,957	-13986,252
		3572,725	-13986,252
		3575,802	-13970,865
		3588,112	-13980,097
		3594,266	-13983,175
		3597,343	-13995,484
		3609,653	-13986,252
		3612,73	-13970,865
		3594,266	-13977,02
		3600,421	-13986,252
		3603,498	-13989,329
		3585,034	-13980,097
		3591,189	-13967,788
		3597,343	-13964,711
		3612,73	-13961,634
		3625,039	-13970,865
		3625,039	-13983,175
		3609,653	-13986,252
		3609,653	-13995,484
		3615,807	-13989,329
		3618,884	-13980,097
		3600,421	-13986,252
		3594,266	-13977,02
		3603,498	-13977,02
[truncated: 55,224 more rows]
