# Supplementary material for: Assessment of upper limb motor control: establishing normative benchmarks for clinical applications
Source: PeerJ. 2025 Aug 22;13:e19859. doi: 10.7717/peerj.19859 (PMC12377353; doi:10.7717/peerj.19859)
Supplement: Supplemental Information 1 [file peerj-13-19859-s001.zip › translated_csvs/advanced_mdurance-test-195210 (1).csv]

angle_window_	angles_left_biceps_brachial_left_triceps_brachial_long_left	emg_muscle_left_biceps_brachial_(µV)	emg_muscle_left_triceps_brachial_long_(µV)
0,05	60,87	3160,369	-13478,5
	60,91	3151,137	-13478,5
	60,94	3157,292	-13478,5
	60,95	3163,446	-13475,423
	60,99	3138,828	-13500,041
	61,06	3138,828	-13478,5
	61,15	3126,519	-13472,346
	61,22	3135,751	-13475,423
	61,26	3157,292	-13478,5
	61,29	3157,292	-13490,809
	61,33	3144,983	-13500,041
	61,39	3126,519	-13506,196
	61,46	3123,442	-13512,35
	61,56	3108,055	-13509,273
	61,71	3132,674	-13487,732
	61,89	3172,678	-13469,268
	62,04	3157,292	-13469,268
	62,17	3160,369	-13478,5
	62,27	3160,369	-13484,655
	62,37	3148,06	-13496,964
	62,48	3151,137	-13500,041
	62,59	3163,446	-13496,964
	62,7	3157,292	-13496,964
	62,83	3138,828	-13512,35
	63,01	3129,596	-13515,428
	63,19	3129,596	-13524,659
	63,33	3135,751	-13512,35
	63,49	3117,287	-13515,428
	63,72	3120,365	-13484,655
	63,96	3154,215	-13472,346
	64,13	3163,446	-13484,655
	64,27	3163,446	-13490,809
	64,4	3175,756	-13503,118
	64,52	3178,833	-13500,041
	64,65	3175,756	-13490,809
	64,81	3175,756	-13490,809
	65,02	3157,292	-13496,964
	65,27	3154,215	-13493,887
	65,52	3154,215	-13496,964
	65,73	3135,751	-13500,041
	65,93	3126,519	-13506,196
	66,14	3132,674	-13503,118
	66,31	3154,215	-13493,887
	66,44	3178,833	-13484,655
	66,56	3181,91	-13484,655
	66,7	3172,678	-13490,809
	66,84	3151,137	-13496,964
	66,95	3148,06	-13503,118
	67,03	3154,215	-13503,118
	67,13	3154,215	-13490,809
	67,27	3129,596	-13496,964
	67,44	3117,287	-13506,196
	67,62	3151,137	-13512,35
	67,81	3123,442	-13503,118
	67,96	3166,524	-13518,505
	68,1	3157,292	-13521,582
	68,29	3151,137	-13515,428
	68,47	3157,292	-13506,196
	68,63	3135,751	-13518,505
	68,74	3117,287	-13518,505
	68,83	3126,519	-13512,35
	68,94	3141,905	-13506,196
	69,04	3117,287	-13506,196
	69,11	3126,519	-13496,964
	69,22	3154,215	-13481,577
	69,35	3160,369	-13475,423
	69,38	3126,519	-13503,118
	69,33	3141,905	-13493,887
	69,26	3114,21	-13509,273
	69,24	3141,905	-13500,041
	69,26	3151,137	-13493,887
	69,31	3163,446	-13496,964
	69,43	3218,838	-13487,732
	69,63	3243,456	-13481,577
	69,82	3243,456	-13490,809
	69,93	3237,301	-13500,041
	69,95	3206,528	-13500,041
	69,91	3169,601	-13506,196
	69,8	3083,437	-13518,505
	69,69	3074,205	-13521,582
	69,65	3114,21	-13512,35
	69,77	3132,674	-13503,118
	70,13	3132,674	-13509,273
	70,73	3132,674	-13515,428
	71,28	3141,905	-13515,428
	71,14	3138,828	-13518,505
	69,57	3157,292	-13518,505
	66,18	3172,678	-13515,428
	60,75	3181,91	-13503,118
	52,92	3181,91	-13500,041
	42,55	3135,751	-13506,196
	29,78	3083,437	-13503,118
	14,44	3111,133	-13493,887
	-3,52	3132,674	-13496,964
	-22,33	3126,519	-13503,118
	-37,34	3135,751	-13500,041
	-45,47	3120,365	-13509,273
	-49,38	3132,674	-13515,428
	-50,83	3157,292	-13506,196
	-49,2	3172,678	-13503,118
	-44,97	3172,678	-13500,041
	-37,75	3154,215	-13500,041
	-27,14	3148,06	-13506,196
	-13,73	3123,442	-13506,196
	1,56	3101,901	-13509,273
	17,29	3117,287	-13518,505
	32,05	3132,674	-13512,35
	44,79	3138,828	-13506,196
	54,08	3141,905	-13506,196
	60,1	3138,828	-13506,196
	64,08	3132,674	-13515,428
	65,87	3132,674	-13518,505
	66,22	3129,596	-13521,582
	66,38	3138,828	-13518,505
	66,85	3166,524	-13500,041
	67,12	3191,142	-13490,809
	65,5	3200,374	-13496,964
	61,1	3197,297	-13509,273
	53,52	3188,065	-13512,35
	42,33	3178,833	-13518,505
	28,07	3132,674	-13518,505
	12,71	3111,133	-13518,505
	-2,55	3129,596	-13490,809
	-18,54	3101,901	-13515,428
	-33,72	3129,596	-13518,505
	-45,32	3111,133	-13521,582
	-52,38	3141,905	-13509,273
	-55,28	3138,828	-13512,35
	-54,74	3141,905	-13506,196
	-50,94	3138,828	-13509,273
	-44,16	3135,751	-13506,196
	-34,31	3129,596	-13509,273
	-21,56	3126,519	-13509,273
	-6,67	3138,828	-13506,196
	10,1	3148,06	-13512,35
	27,15	3144,983	-13512,35
	41,82	3141,905	-13515,428
	52,6	3148,06	-13515,428
	59,64	3132,674	-13515,428
	63,44	3138,828	-13506,196
	64,48	3138,828	-13503,118
	63,89	3148,06	-13503,118
	62,83	3163,446	-13500,041
	62,38	3169,601	-13506,196
	63,05	3157,292	-13512,35
	63,69	3154,215	-13506,196
	62,12	3154,215	-13503,118
	57,33	3141,905	-13518,505
	49,39	3126,519	-13521,582
	38,33	3123,442	-13521,582
	24,94	3123,442	-13533,891
	11,66	3169,601	-13490,809
	-1,55	3135,751	-13524,659
	-18,14	3188,065	-13493,887
	-35,76	3172,678	-13515,428
	-46,81	3178,833	-13524,659
	-51,52	3157,292	-13530,814
	-53,54	3169,601	-13524,659
	-52,41	3160,369	-13521,582
	-48,66	3141,905	-13524,659
	-42,77	3129,596	-13536,969
	-34,56	3148,06	-13521,582
	-24,22	3132,674	-13527,737
	-11,38	3126,519	-13527,737
	3,94	3132,674	-13536,969
	20,15	3135,751	-13530,814
	35	3141,905	-13512,35
	46,79	3151,137	-13500,041
	55,12	3160,369	-13490,809
	60,89	3160,369	-13503,118
	64,1	3163,446	-13515,428
	64,38	3178,833	-13512,35
	63	3163,446	-13521,582
	61,58	3163,446	-13527,737
	61,4	3148,06	-13524,659
	62,37	3135,751	-13518,505
	62,29	3144,983	-13515,428
	59,71	3160,369	-13518,505
	54,23	3144,983	-13509,273
	45,38	3138,828	-13506,196
	33,46	3129,596	-13524,659
	19,85	3129,596	-13524,659
	5,13	3132,674	-13527,737
	-10,95	3154,215	-13521,582
	-26,84	3166,524	-13500,041
	-40,67	3148,06	-13512,35
	-50,89	3135,751	-13515,428
	-56,48	3160,369	-13506,196
	-58,19	3141,905	-13506,196
	-56,43	3148,06	-13512,35
	-50,98	3144,983	-13521,582
	-42,69	3129,596	-13521,582
	-31,99	3132,674	-13518,505
	-18,29	3135,751	-13509,273
	-1,9	3135,751	-13509,273
	15,64	3154,215	-13512,35
	31,65	3163,446	-13503,118
	43,88	3163,446	-13500,041
	52,18	3160,369	-13503,118
	57,57	3160,369	-13506,196
	60,23	3166,524	-13512,35
	60,11	3200,374	-13518,505
	58,74	3221,915	-13524,659
	57,83	3169,601	-13530,814
	58,24	3184,987	-13533,891
	59,55	3178,833	-13521,582
	59,85	3163,446	-13515,428
	57,6	3120,365	-13509,273
	52,09	3135,751	-13515,428
	43,34	3154,215	-13518,505
	31,94	3144,983	-13524,659
	18,18	3129,596	-13524,659
	3,65	3135,751	-13506,196
	-11,6	3151,137	-13518,505
	-28,55	3141,905	-13521,582
	-42,93	3135,751	-13518,505
	-51,4	3141,905	-13509,273
	-56,42	3148,06	-13500,041
	-59,18	3126,519	-13512,35
	-58,9	3144,983	-13503,118
	-55,63	3148,06	-13506,196
	-49,51	3141,905	-13506,196
	-41,88	3141,905	-13506,196
	-33,11	3120,365	-13503,118
	-21,99	3132,674	-13512,35
	-8,5	3148,06	-13512,35
	6,31	3166,524	-13500,041
	21,32	3184,987	-13503,118
	34,96	3184,987	-13506,196
	45,99	3178,833	-13512,35
	54,18	3178,833	-13503,118
	59,21	3178,833	-13506,196
	60,82	3194,219	-13509,273
	60,55	3191,142	-13512,35
	59,98	3141,905	-13512,35
	59,78	3080,36	-13521,582
	60,39	3101,901	-13518,505
	61,08	3141,905	-13506,196
	61	3114,21	-13512,35
	60,3	3126,519	-13503,118
	59,62	3166,524	-13503,118
	59,31	3166,524	-13512,35
	59,28	3163,446	-13518,505
	59,41	3151,137	-13527,737
	59,69	3160,369	-13521,582
	59,99	3144,983	-13524,659
	60,18	3154,215	-13515,428
	60,21	3138,828	-13515,428
	60,14	3151,137	-13518,505
	60,05	3138,828	-13527,737
	60	3132,674	-13543,123
	60,02	3160,369	-13509,273
	60,07	3114,21	-13546,2
	60,15	3129,596	-13536,969
	60,35	3141,905	-13515,428
	60,68	3157,292	-13496,964
	60,96	3144,983	-13472,346
	61,14	3144,983	-13469,268
	61,19	3151,137	-13484,655
	61,16	3144,983	-13518,505
	61,09	3132,674	-13518,505
	61,02	3151,137	-13521,582
	61,02	3151,137	-13518,505
	61,1	3148,06	-13496,964
	61,18	3151,137	-13500,041
	61,17	3157,292	-13506,196
	61,14	3178,833	-13503,118
	61,18	3181,91	-13496,964
	61,31	3120,365	-13521,582
	61,49	3129,596	-13503,118
	61,69	3151,137	-13496,964
	61,91	3157,292	-13506,196
	62,15	3154,215	-13512,35
	62,34	3151,137	-13509,273
	62,38	3151,137	-13506,196
	62,36	3151,137	-13496,964
	62,33	3135,751	-13503,118
	62,28	3138,828	-13503,118
	62,28	3141,905	-13515,428
	62,36	3175,756	-13524,659
	62,53	3172,678	-13500,041
	62,75	3141,905	-13493,887
	62,96	3120,365	-13524,659
	63,16	3123,442	-13521,582
	63,32	3126,519	-13518,505
	63,46	3117,287	-13512,35
	63,6	3129,596	-13503,118
	63,78	3135,751	-13518,505
	64,01	3138,828	-13527,737
	64,27	3144,983	-13527,737
	64,55	3138,828	-13521,582
	64,82	3141,905	-13524,659
	64,97	3163,446	-13515,428
	65,04	3144,983	-13527,737
	65,17	3169,601	-13500,041
	65,4	3157,292	-13493,887
	65,67	3144,983	-13496,964
	65,92	3135,751	-13509,273
	66,15	3148,06	-13521,582
	66,32	3157,292	-13530,814
	66,45	3166,524	-13533,891
	66,58	3178,833	-13521,582
	66,69	3172,678	-13521,582
	66,78	3157,292	-13518,505
	66,89	3172,678	-13506,196
	67,01	3172,678	-13487,732
	67,13	3144,983	-13496,964
	67,26	3126,519	-13496,964
	67,43	3135,751	-13500,041
	67,6	3114,21	-13503,118
	67,75	3129,596	-13512,35
	67,89	3151,137	-13509,273
	67,98	3157,292	-13509,273
	68,09	3160,369	-13512,35
	68,29	3160,369	-13512,35
	68,54	3160,369	-13509,273
	68,72	3157,292	-13515,428
	68,82	3154,215	-13518,505
	68,94	3148,06	-13530,814
	69,09	3141,905	-13524,659
	69,19	3123,442	-13521,582
	69,24	3123,442	-13524,659
	69,26	3151,137	-13515,428
	69,27	3175,756	-13490,809
	69,29	3178,833	-13500,041
	69,3	3181,91	-13521,582
	69,29	3172,678	-13524,659
	69,29	3191,142	-13518,505
	69,35	3221,915	-13515,428
	69,49	3191,142	-13509,273
	69,67	3175,756	-13496,964
	69,86	3151,137	-13509,273
	70,02	3129,596	-13512,35
	70,12	3098,824	-13509,273
	70,15	3129,596	-13509,273
	70,11	3138,828	-13509,273
	70,04	3154,215	-13515,428
	69,99	3160,369	-13512,35
	69,95	3154,215	-13518,505
	69,98	3148,06	-13530,814
	70,19	3144,983	-13540,046
	70,74	3148,06	-13546,2
	71,74	3163,446	-13558,51
	72,99	3141,905	-13546,2
	73,67	3175,756	-13506,196
	72,7	3181,91	-13490,809
	69,59	3141,905	-13490,809
	63,94	3111,133	-13487,732
	55,33	3120,365	-13506,196
	44,25	3135,751	-13518,505
	30,87	3141,905	-13515,428
	14,97	3141,905	-13518,505
	-2,67	3151,137	-13521,582
	-20,92	3160,369	-13521,582
	-35,31	3172,678	-13512,35
	-43,86	3178,833	-13506,196
	-50,08	3166,524	-13490,809
	-53,91	3123,442	-13503,118
	-53,93	3114,21	-13506,196
	-50,49	3138,828	-13515,428
	-43,74	3160,369	-13521,582
	-33,8	3157,292	-13521,582
	-21,12	3138,828	-13515,428
	-6,54	3114,21	-13527,737
	8,71	3126,519	-13524,659
	24,06	3120,365	-13512,35
	38,65	3154,215	-13506,196
	50,6	3138,828	-13506,196
	58,69	3135,751	-13518,505
	63,43	3129,596	-13518,505
	65,66	3135,751	-13506,196
	66,15	3141,905	-13506,196
	66,03	3144,983	-13503,118
	65,88	3138,828	-13509,273
	66,26	3160,369	-13487,732
	67,51	3163,446	-13487,732
	68,51	3191,142	-13493,887
	67,36	3175,756	-13503,118
	63,17	3188,065	-13496,964
	55,44	3172,678	-13512,35
	44,44	3172,678	-13515,428
	31,07	3172,678	-13515,428
	16,21	3144,983	-13518,505
	0,43	3138,828	-13521,582
	-16,56	3148,06	-13524,659
	-32,96	3132,674	-13518,505
	-45,02	3141,905	-13512,35
	-52,42	3151,137	-13500,041
	-57,05	3144,983	-13503,118
	-58,7	3141,905	-13512,35
	-56,74	3120,365	-13524,659
	-51,29	3114,21	-13524,659
	-42,69	3123,442	-13521,582
	-31,34	3132,674	-13509,273
	-17,2	3129,596	-13503,118
	-0,85	3132,674	-13503,118
	16,6	3138,828	-13512,35
	32,94	3148,06	-13512,35
	46,03	3135,751	-13512,35
	54,86	3123,442	-13518,505
	59,85	3135,751	-13521,582
	62,04	3157,292	-13509,273
	61,85	3157,292	-13515,428
	60,6	3148,06	-13518,505
	59,87	3141,905	-13521,582
	60,35	3144,983	-13512,35
	61,54	3148,06	-13512,35
	61,82	3157,292	-13490,809
	59,8	3144,983	-13481,577
	54,6	3169,601	-13493,887
	46,16	3175,756	-13496,964
	35,4	3172,678	-13490,809
	22,23	3169,601	-13493,887
	7,06	3169,601	-13496,964
	-9,28	3157,292	-13496,964
	-25,87	3135,751	-13500,041
	-39,87	3148,06	-13503,118
	-49,15	3129,596	-13515,428
	-54,86	3148,06	-13515,428
	-57,83	3169,601	-13506,196
	-57,37	3197,297	-13500,041
	-53,44	3231,147	-13506,196
	-46,06	3231,147	-13503,118
	-35,95	3212,683	-13490,809
	-23,63	3172,678	-13493,887
	-8,27	3138,828	-13503,118
	10,08	3071,128	-13506,196
	28,35	3086,514	-13509,273
	43,33	3120,365	-13503,118
	53,34	3138,828	-13500,041
	58,92	3126,519	-13493,887
	62,76	3126,519	-13478,5
	65,43	3129,596	-13484,655
	66,29	3135,751	-13496,964
	65,88	3129,596	-13509,273
	65,25	3132,674	-13509,273
	64,42	3141,905	-13509,273
	62,32	3132,674	-13518,505
	57,9	3120,365	-13509,273
	50,13	3135,751	-13496,964
	39,3	3178,833	-13478,5
	26,24	3175,756	-13478,5
	11,78	3166,524	-13493,887
	-3,85	3157,292	-13500,041
	-21,42	3138,828	-13509,273
	-38,12	3120,365	-13509,273
	-49,32	3117,287	-13503,118
	-55,01	3120,365	-13493,887
	-57,7	3135,751	-13496,964
	-57,96	3144,983	-13490,809
	-55,36	3148,06	-13496,964
	-50,48	3148,06	-13493,887
	-43,76	3151,137	-13490,809
	-34,71	3138,828	-13500,041
	-23	3144,983	-13500,041
	-8,58	3141,905	-13496,964
	8,18	3154,215	-13493,887
	25,44	3151,137	-13493,887
	40,45	3172,678	-13496,964
	51,35	3172,678	-13493,887
	58,19	3169,601	-13484,655
	61,55	3160,369	-13493,887
	61,75	3163,446	-13493,887
	60,4	3154,215	-13493,887
	59,4	3129,596	-13500,041
	59,73	3114,21	-13509,273
	61,22	3117,287	-13509,273
	61,67	3148,06	-13518,505
	59,47	3160,369	-13509,273
	54,1	3194,219	-13512,35
	45,22	3209,606	-13484,655
	33,57	3194,219	-13487,732
	20,22	3181,91	-13490,809
	4,78	3151,137	-13496,964
	-12,09	3138,828	-13503,118
	-29,15	3138,828	-13506,196
	-44,18	3148,06	-13512,35
	-53,09	3157,292	-13515,428
	-56,92	3157,292	-13515,428
	-58,38	3178,833	-13496,964
	-56,87	3191,142	-13496,964
	-51,97	3221,915	-13503,118
	-44,76	3240,379	-13500,041
	-35,3	3221,915	-13506,196
	-22,92	3163,446	-13503,118
	-8,1	3101,901	-13500,041
	8,04	3095,746	-13493,887
	23,73	3135,751	-13487,732
	37,46	3144,983	-13496,964
	48,19	3141,905	-13496,964
	55,61	3151,137	-13493,887
	60,32	3163,446	-13496,964
	62,67	3154,215	-13503,118
	62,78	3126,519	-13509,273
	61,83	3123,442	-13503,118
	61,31	3135,751	-13500,041
	61,74	3157,292	-13503,118
	62,02	3184,987	-13503,118
	60,29	3181,91	-13496,964
	55,39	3175,756	-13481,577
	46,86	3151,137	-13496,964
	35,37	3120,365	-13506,196
	21,87	3123,442	-13496,964
	6,92	3148,06	-13493,887
	-8,96	3148,06	-13500,041
	-25,39	3141,905	-13506,196
	-41,55	3151,137	-13509,273
	-53,96	3157,292	-13506,196
	-59,86	3138,828	-13503,118
	-61,6	3154,215	-13506,196
	-60,77	3188,065	-13503,118
	-56,74	3163,446	-13500,041
	-49,89	3144,983	-13503,118
	-40,67	3184,987	-13496,964
	-29,14	3197,297	-13524,659
	-15,2	3203,451	-13509,273
	0,55	3191,142	-13527,737
	16,54	3151,137	-13527,737
	30,38	3144,983	-13530,814
	41,75	3123,442	-13533,891
	50,98	3114,21	-13515,428
	57,49	3111,133	-13515,428
	61,18	3135,751	-13503,118
	62,97	3181,91	-13509,273
	63,77	3200,374	-13536,969
	63,78	3209,606	-13527,737
	63,58	3184,987	-13518,505
	63,52	3166,524	-13518,505
	62,91	3144,983	-13512,35
	60,43	3077,283	-13524,659
	55,27	3148,06	-13509,273
	46,77	3132,674	-13512,35
	34,93	3132,674	-13506,196
	20,46	3148,06	-13500,041
	4,87	3151,137	-13503,118
	-10,73	3157,292	-13509,273
	-26,66	3157,292	-13515,428
	-41,55	3157,292	-13524,659
	-52,63	3154,215	-13527,737
	-58,59	3163,446	-13524,659
	-60,81	3175,756	-13509,273
	-60,51	3163,446	-13515,428
	-57,4	3157,292	-13521,582
	-51,57	3123,442	-13512,35
	-43,34	3111,133	-13515,428
	-32,29	3132,674	-13512,35
	-17,91	3163,446	-13506,196
	-1,78	3172,678	-13509,273
	13,65	3166,524	-13530,814
	27,32	3172,678	-13530,814
	39,23	3184,987	-13515,428
	49,17	3194,219	-13515,428
	56,35	3191,142	-13518,505
	60,07	3188,065	-13512,35
	60,59	3151,137	-13509,273
	59,46	3098,824	-13512,35
	57,85	3117,287	-13512,35
	56,95	3151,137	-13512,35
	57,25	3178,833	-13515,428
	56,97	3169,601	-13521,582
	54,36	3160,369	-13524,659
	48,53	3160,369	-13527,737
	39,3	3172,678	-13518,505
	27,09	3154,215	-13518,505
	13,14	3126,519	-13524,659
	-0,45	3108,055	-13530,814
	-14,13	3117,287	-13527,737
	-28,39	3138,828	-13524,659
	-41,12	3160,369	-13527,737
	-50,56	3169,601	-13533,891
	-56,77	3157,292	-13536,969
	-60,93	3154,215	-13533,891
	-63,01	3157,292	-13533,891
	-62,23	3157,292	-13521,582
	-57,69	3141,905	-13506,196
	-49,91	3129,596	-13512,35
	-39,83	3126,519	-13524,659
	-27,24	3129,596	-13527,737
	-12,64	3144,983	-13524,659
	2,6	3157,292	-13527,737
	17,05	3157,292	-13530,814
	29,4	3157,292	-13527,737
	39,61	3184,987	-13512,35
	48,03	3184,987	-13515,428
	54,44	3175,756	-13524,659
	58,86	3166,524	-13530,814
	61,16	3172,678	-13530,814
	61,82	3163,446	-13524,659
	61,61	3166,524	-13527,737
	60,93	3169,601	-13540,046
	59,87	3160,369	-13546,2
	57,97	3154,215	-13546,2
	53,98	3135,751	-13546,2
	46,86	3132,674	-13540,046
	36,58	3120,365	-13524,659
	23,8	3126,519	-13515,428
	10,06	3135,751	-13521,582
	-3,93	3138,828	-13515,428
	-18,48	3135,751	-13521,582
	-32,88	3138,828	-13530,814
	-45,17	3138,828	-13536,969
	-52,96	3154,215	-13540,046
	-57,05	3163,446	-13546,2
	-59,21	3160,369	-13543,123
	-59,53	3175,756	-13506,196
	-57,56	3144,983	-13521,582
	-52,62	3126,519	-13533,891
	-44,81	3111,133	-13521,582
	-34,57	3138,828	-13512,35
	-22,53	3132,674	-13527,737
	-9,08	3126,519	-13536,969
	5,14	3132,674	-13536,969
	19,05	3151,137	-13512,35
	31,8	3197,297	-13518,505
	42,85	3234,224	-13524,659
	52,17	3246,533	-13515,428
	59,03	3218,838	-13521,582
	62,91	3188,065	-13521,582
	63,91	3175,756	-13527,737
	62,7	3129,596	-13543,123
	61,12	3138,828	-13549,278
	60,5	3151,137	-13552,355
	59,81	3157,292	-13549,278
	56,95	3151,137	-13549,278
	50,95	3144,983	-13543,123
	41,41	3123,442	-13533,891
	28,27	3141,905	-13521,582
	13,47	3166,524	-13512,35
	-1,64	3144,983	-13515,428
	-17,83	3141,905	-13527,737
	-34,1	3132,674	-13543,123
	-47,56	3132,674	-13536,969
	-55,7	3148,06	-13524,659
	-59,59	3138,828	-13533,891
	-61,33	3138,828	-13527,737
	-61,07	3138,828	-13521,582
	-58,65	3148,06	-13512,35
	-53,77	3144,983	-13515,428
	-46,13	3144,983	-13524,659
	-35,8	3148,06	-13530,814
	-23,06	3151,137	-13543,123
	-8,6	3151,137	-13543,123
	6,47	3144,983	-13546,2
	20,82	3151,137	-13543,123
	33,94	3166,524	-13533,891
	45,79	3166,524	-13533,891
	54,94	3160,369	-13527,737
	61,09	3181,91	-13524,659
	65,68	3181,91	-13527,737
	67,99	3154,215	-13521,582
	67,38	3144,983	-13524,659
	65,61	3148,06	-13536,969
	64,03	3132,674	-13549,278
	61,88	3126,519	-13552,355
	57,78	3135,751	-13543,123
	51,12	3138,828	-13543,123
	41,35	3160,369	-13546,2
	28,64	3157,292	-13549,278
	13,72	3151,137	-13543,123
	-1,96	3172,678	-13540,046
	-18,25	3163,446	-13543,123
	-35,82	3135,751	-13546,2
	-50,83	3123,442	-13540,046
	-58,82	3151,137	-13518,505
	-62,3	3169,601	-13533,891
	-64,07	3144,983	-13521,582
	-64,22	3157,292	-13527,737
	-63,1	3172,678	-13536,969
	-60,21	3166,524	-13543,123
	-55,47	3148,06	-13543,123
	-48,83	3141,905	-13546,2
	-40,15	3148,06	-13540,046
	-28,72	3144,983	-13549,278
	-14,58	3135,751	-13540,046
	0,76	3129,596	-13549,278
	15,76	3141,905	-13558,51
	29,52	3144,983	-13558,51
	41,25	3144,983	-13555,432
	50,94	3138,828	-13549,278
	58,65	3148,06	-13536,969
	63,94	3148,06	-13533,891
	66,15	3144,983	-13527,737
	66,05	3178,833	-13524,659
	64,91	3215,76	-13527,737
	63,07	3221,915	-13543,123
	60,44	3209,606	-13558,51
	55,99	3206,528	-13558,51
	48,57	3188,065	-13564,664
	37,52	3138,828	-13573,896
	23,43	3104,978	-13570,819
	7,51	3148,06	-13546,2
	-9,25	3148,06	-13546,2
	-26,92	3144,983	-13533,891
	-44,02	3135,751	-13530,814
	-56,16	3166,524	-13530,814
	-62	3172,678	-13518,505
	-64,26	3166,524	-13518,505
	-63,98	3148,06	-13530,814
	-60,01	3138,828	-13540,046
	-51,6	3123,442	-13543,123
	-39,5	3126,519	-13546,2
	-25,28	3132,674	-13549,278
	-9,82	3144,983	-13546,2
	5,42	3135,751	-13549,278
	19,1	3243,456	-13527,737
	31,25	3271,151	-13540,046
	41,46	3261,92	-13546,2
	49,59	3224,992	-13549,278
	56,17	3181,91	-13555,432
	60,92	3138,828	-13549,278
	63,28	3077,283	-13552,355
	63,6	3086,514	-13555,432
	62,9	3123,442	-13549,278
	61,99	3138,828	-13549,278
	60,51	3123,442	-13564,664
	57,02	3123,442	-13555,432
	50,65	3135,751	-13546,2
	41,09	3144,983	-13543,123
	28,63	3144,983	-13546,2
	13,45	3129,596	-13549,278
	-4,1	3129,596	-13549,278
	-22,74	3148,06	-13558,51
	-39,62	3148,06	-13558,51
	-50,78	3154,215	-13543,123
	-55,75	3163,446	-13546,2
	-57,06	3154,215	-13552,355
	-55,63	3154,215	-13546,2
	-50,97	3178,833	-13515,428
	-42,71	3184,987	-13524,659
	-31,59	3163,446	-13533,891
	-18,65	3157,292	-13543,123
	-4,43	3151,137	-13536,969
	9,87	3157,292	-13546,2
	23,39	3181,91	-13543,123
	35,83	3178,833	-13552,355
	46,63	3181,91	-13552,355
	54,77	3188,065	-13546,2
	59,83	3154,215	-13536,969
	62,77	3138,828	-13536,969
	64,09	3148,06	-13540,046
	64,04	3160,369	-13543,123
	63,47	3163,446	-13540,046
	62,85	3166,524	-13540,046
	61,16	3160,369	-13540,046
	56,87	3132,674	-13549,278
	49,47	3135,751	-13546,2
	38,96	3144,983	-13546,2
	25,75	3144,983	-13552,355
	10,26	3157,292	-13555,432
	-6,33	3160,369	-13564,664
	-23,21	3151,137	-13570,819
	-39,81	3141,905	-13567,741
	-52,15	3157,292	-13567,741
	-58,06	3166,524	-13567,741
	-60,8	3163,446	-13567,741
	-61,47	3154,215	-13561,587
	-58,92	3154,215	-13549,278
	-53	3148,06	-13552,355
	-43,66	3138,828	-13567,741
	-31,76	3132,674	-13561,587
	-18,09	3132,674	-13558,51
	-3,23	3117,287	-13570,819
	11,67	3120,365	-13552,355
	25,54	3148,06	-13540,046
	38,01	3160,369	-13543,123
	48,45	3144,983	-13549,278
	56,06	3135,751	-13555,432
	60,84	3135,751	-13546,2
	63,53	3148,06	-13533,891
	64,5	3154,215	-13530,814
	63,89	3160,369	-13530,814
	62,61	3166,524	-13536,969
	61,27	3163,446	-13543,123
	58,78	3148,06	-13546,2
	53,69	3141,905	-13549,278
	45,45	3157,292	-13555,432
	33,82	3157,292	-13543,123
	18,89	3154,215	-13552,355
	2,32	3157,292	-13546,2
	-14,68	3151,137	-13552,355
	-31,86	3151,137	-13555,432
	-46,91	3172,678	-13555,432
	-56,11	3172,678	-13558,51
	-60,17	3184,987	-13561,587
	-61,77	3175,756	-13561,587
	-60,5	3172,678	-13564,664
	-55,99	3172,678	-13567,741
	-48,3	3200,374	-13564,664
	-37,64	3212,683	-13558,51
	-24,86	3175,756	-13561,587
	-10,57	3126,519	-13564,664
	4,39	3126,519	-13580,051
	18,81	3166,524	-13536,969
	32	3126,519	-13564,664
	43,56	3126,519	-13549,278
	52,73	3138,828	-13546,2
	59,05	3151,137	-13561,587
	63,02	3157,292	-13546,2
	65,02	3141,905	-13564,664
	65,17	3129,596	-13576,973
	64,05	3135,751	-13573,896
	62,83	3151,137	-13558,51
	61,38	3160,369	-13555,432
	58,31	3151,137	-13549,278
	52,78	3148,06	-13546,2
	44,26	3178,833	-13536,969
	32,75	3169,601	-13540,046
	18,65	3166,524	-13540,046
	3,09	3157,292	-13549,278
	-12,68	3141,905	-13555,432
	-29,32	3141,905	-13561,587
	-45,14	3144,983	-13564,664
	-55,47	3169,601	-13564,664
	-60,47	3178,833	-13555,432
	-62,85	3166,524	-13570,819
	-62,44	3141,905	-13567,741
	-58,5	3166,524	-13567,741
	-50,94	3188,065	-13567,741
	-40,71	3212,683	-13570,819
	-29,03	3228,069	-13576,973
	-16,08	3209,606	-13570,819
	-2,28	3160,369	-13561,587
	11,45	3141,905	-13543,123
	25,15	3077,283	-13555,432
	38,25	3120,365	-13564,664
	48,62	3111,133	-13555,432
	55,45	3148,06	-13567,741
	60,13	3154,215	-13567,741
	63,6	3138,828	-13567,741
	65,23	3148,06	-13573,896
	64,86	3163,446	-13570,819
	63,41	3184,987	-13573,896
	61,21	3175,756	-13564,664
	57,71	3184,987	-13583,128
	51,87	3188,065	-13586,205
	42,85	3163,446	-13598,514
	30,64	3166,524	-13592,36
	16,11	3184,987	-13564,664
	0,66	3132,674	-13570,819
	-15,14	3163,446	-13573,896
	-30,72	3095,746	-13567,741
	-44,42	3104,978	-13561,587
	-54,01	3141,905	-13543,123
	-59,45	3151,137	-13536,969
	-62,75	3154,215	-13552,355
	-64,25	3148,06	-13567,741
	-63,14	3157,292	-13552,355
	-58,97	3172,678	-13546,2
	-52,22	3178,833	-13552,355
	-43,42	3191,142	-13549,278
	-32,34	3175,756	-13555,432
	-19,05	3129,596	-13552,355
	-4,48	3114,21	-13549,278
	10,34	3132,674	-13567,741
	24,52	3144,983	-13564,664
	37,15	3148,06	-13567,741
	47,45	3148,06	-13567,741
	55,25	3148,06	-13570,819
	60,3	3151,137	-13573,896
	62,07	3151,137	-13580,051
	61,64	3157,292	-13561,587
	60,65	3141,905	-13573,896
	60,21	3138,828	-13576,973
	60,55	3132,674	-13570,819
	60,12	3138,828	-13561,587
	57,31	3141,905	-13555,432
	51,37	3151,137	-13561,587
	42,31	3154,215	-13564,664
	30,46	3154,215	-13570,819
	16,23	3151,137	-13567,741
	0,58	3144,983	-13576,973
	-15,76	3141,905	-13567,741
	-31,18	3141,905	-13564,664
	-43,65	3141,905	-13570,819
	-52,32	3141,905	-13573,896
	-57,73	3144,983	-13570,819
	-60,93	3141,905	-13573,896
	-61,11	3138,828	-13573,896
	-57,48	3144,983	-13570,819
	-50,45	3163,446	-13573,896
	-41,15	3163,446	-13570,819
	-30,1	3163,446	-13570,819
	-16,99	3166,524	-13573,896
	-2,04	3166,524	-13570,819
	13,89	3178,833	-13564,664
	29,14	3200,374	-13567,741
	42,06	3203,451	-13567,741
	52	3206,528	-13564,664
	59,02	3200,374	-13576,973
	62,75	3175,756	-13592,36
	63,47	3160,369	-13598,514
	62,91	3111,133	-13604,669
	62,14	3129,596	-13580,051
	61,94	3141,905	-13552,355
	61,89	3129,596	-13555,432
	59,93	3138,828	-13546,2
	54,99	3181,91	-13552,355
	46,71	3181,91	-13564,664
	35,03	3169,601	-13570,819
	20,21	3157,292	-13567,741
	2,29	3151,137	-13555,432
	-17,53	3163,446	-13558,51
	-37,36	3160,369	-13558,51
	-53,58	3132,674	-13570,819
	-62,23	3141,905	-13573,896
	-65,72	3144,983	-13576,973
	-66,84	3148,06	-13576,973
	-64,63	3144,983	-13576,973
	-58,88	3138,828	-13586,205
	-50,03	3144,983	-13576,973
	-38,96	3157,292	-13586,205
	-25,82	3154,215	-13573,896
	-10,77	3144,983	-13576,973
	4,97	3166,524	-13583,128
	20,06	3144,983	-13573,896
	33,87	3141,905	-13573,896
	45,29	3163,446	-13549,278
	53,48	3194,219	-13536,969
	59,04	3212,683	-13555,432
	62,66	3252,688	-13555,432
	64,53	3274,229	-13549,278
	65,01	3249,61	-13558,51
	64,29	3215,76	-13580,051
	62,79	3178,833	-13586,205
	60,46	3117,287	-13592,36
	56,21	3086,514	-13601,592
	49,29	3114,21	-13610,823
	39,24	3114,21	-13607,746
	26	3129,596	-13586,205
	10,63	3114,21	-13580,051
	-6,03	3108,055	-13555,432
	-24,27	3126,519	-13564,664
	-42,45	3126,519	-13580,051
	-54,47	3114,21	-13580,051
	-59,36	3098,824	-13583,128
	-61,7	3108,055	-13583,128
	-61,88	3108,055	-13586,205
	-59,05	3123,442	-13570,819
	-53,25	3132,674	-13567,741
	-44,94	3157,292	-13576,973
	-34,74	3172,678	-13567,741
	-22,76	3169,601	-13570,819
	-9,46	3157,292	-13576,973
	4,21	3160,369	-13573,896
	18,09	3169,601	-13570,819
	31,44	3172,678	-13564,664
	43,35	3175,756	-13570,819
	52,9	3172,678	-13580,051
	59,4	3163,446	-13576,973
	63,28	3166,524	-13583,128
	64,99	3160,369	-13589,282
	65,37	3163,446	-13589,282
	65,33	3154,215	-13589,282
	64,58	3141,905	-13589,282
	63,05	3151,137	-13589,282
	61,14	3126,519	-13589,282
	58,36	3120,365	-13592,36
	53,78	3123,442	-13589,282
	46,77	3138,828	-13573,896
	37,06	3141,905	-13567,741
	24,77	3163,446	-13561,587
	10,07	3157,292	-13567,741
	-5,5	3151,137	-13573,896
	-21,06	3160,369	-13567,741
	-37,01	3157,292	-13580,051
	-51,08	3141,905	-13583,128
	-59,42	3148,06	-13586,205
	-62,72	3166,524	-13586,205
	-63,75	3169,601	-13589,282
	-62,2	3163,446	-13598,514
	-57,61	3135,751	-13607,746
	-50,3	3117,287	-13610,823
	-40,73	3123,442	-13620,055
	-29,1	3144,983	-13595,437
	-15,47	3175,756	-13570,819
	-0,58	3184,987	-13580,051
	14,48	3200,374	-13567,741
	29,22	3191,142	-13567,741
	42,91	3172,678	-13570,819
	53,91	3163,446	-13573,896
	61,61	3160,369	-13573,896
	66,78	3148,06	-13573,896
	69,36	3154,215	-13576,973
	69,38	3144,983	-13583,128
	67,81	3138,828	-13586,205
	66,3	3126,519	-13592,36
	65,49	3144,983	-13595,437
	64,4	3154,215	-13601,592
	62,78	3157,292	-13607,746
	61,19	3181,91	-13586,205
	60,25	3194,219	-13573,896
	59,94	3178,833	-13580,051
		3169,601	-13586,205
		3184,987	-13589,282
		3197,297	-13589,282
		3178,833	-13601,592
		3175,756	-13610,823
		3172,678	-13620,055
		3141,905	-13623,133
		3154,215	-13613,901
		3132,674	-13601,592
		3095,746	-13598,514
		3114,21	-13583,128
		3120,365	-13583,128
		3129,596	-13561,587
		3129,596	-13583,128
		3126,519	-13586,205
		3144,983	-13598,514
		3166,524	-13592,36
		3172,678	-13589,282
		3181,91	-13583,128
		3172,678	-13589,282
		3160,369	-13586,205
		3163,446	-13580,051
		3135,751	-13595,437
		3154,215	-13589,282
		3138,828	-13592,36
		3157,292	-13583,128
		3166,524	-13592,36
		3154,215	-13598,514
		3166,524	-13598,514
		3163,446	-13595,437
		3141,905	-13592,36
		3151,137	-13595,437
		3154,215	-13589,282
		3135,751	-13595,437
		3160,369	-13586,205
		3138,828	-13595,437
		3188,065	-13586,205
		3200,374	-13598,514
		3218,838	-13601,592
		3252,688	-13607,746
		3277,306	-13620,055
		3249,61	-13623,133
		3197,297	-13613,901
		3144,983	-13623,133
		3108,055	-13623,133
		3092,669	-13620,055
		3055,742	-13604,669
		3071,128	-13592,36
		3086,514	-13592,36
		3132,674	-13573,896
		3148,06	-13583,128
		3144,983	-13592,36
		3154,215	-13583,128
		3151,137	-13589,282
		3138,828	-13598,514
		3132,674	-13607,746
		3144,983	-13613,901
		3154,215	-13616,978
		3151,137	-13613,901
		3144,983	-13620,055
		3129,596	-13620,055
		3129,596	-13598,514
		3148,06	-13589,282
		3141,905	-13595,437
		3144,983	-13592,36
		3148,06	-13589,282
		3154,215	-13592,36
		3160,369	-13592,36
		3166,524	-13595,437
		3169,601	-13598,514
		3175,756	-13604,669
		3163,446	-13623,133
		3138,828	-13638,519
		3151,137	-13635,442
		3148,06	-13635,442
		3129,596	-13641,596
		3135,751	-13626,21
		3151,137	-13601,592
		3169,601	-13583,128
		3154,215	-13601,592
		3157,292	-13601,592
		3166,524	-13580,051
		3163,446	-13583,128
		3157,292	-13601,592
		3184,987	-13607,746
		3181,91	-13598,514
		3166,524	-13595,437
		3132,674	-13598,514
		3138,828	-13610,823
		3132,674	-13607,746
		3132,674	-13610,823
		3163,446	-13580,051
		3163,446	-13576,973
		3160,369	-13592,36
		3154,215	-13598,514
		3157,292	-13613,901
		3154,215	-13616,978
		3129,596	-13623,133
		3138,828	-13626,21
		3157,292	-13632,364
		3169,601	-13616,978
		3163,446	-13576,973
		3129,596	-13601,592
		3138,828	-13604,669
		3148,06	-13607,746
		3144,983	-13629,287
		3163,446	-13610,823
		3154,215	-13616,978
		3141,905	-13613,901
		3138,828	-13623,133
		3144,983	-13629,287
		3144,983	-13623,133
		3163,446	-13613,901
		3197,297	-13604,669
		3194,219	-13616,978
		3163,446	-13623,133
		3151,137	-13620,055
		3126,519	-13613,901
		3120,365	-13607,746
		3138,828	-13598,514
		3144,983	-13595,437
		3154,215	-13595,437
		3154,215	-13601,592
		3160,369	-13613,901
		3148,06	-13620,055
		3144,983	-13629,287
		3206,528	-13613,901
		3203,451	-13616,978
		3203,451	-13598,514
		3184,987	-13616,978
		3160,369	-13620,055
		3194,219	-13629,287
		3258,842	-13629,287
		3271,151	-13626,21
		3243,456	-13623,133
		3203,451	-13610,823
		3160,369	-13592,36
		3166,524	-13623,133
		3080,36	-13604,669
		3061,896	-13626,21
		3095,746	-13629,287
		3138,828	-13629,287
		3157,292	-13620,055
		3151,137	-13623,133
		3132,674	-13629,287
		3123,442	-13632,364
		3138,828	-13632,364
		3141,905	-13623,133
		3132,674	-13626,21
		3135,751	-13616,978
		3157,292	-13604,669
		3175,756	-13613,901
		3154,215	-13638,519
		3129,596	-13638,519
		3144,983	-13635,442
		3154,215	-13632,364
		3160,369	-13626,21
		3157,292	-13632,364
		3178,833	-13613,901
		3178,833	-13601,592
		3175,756	-13604,669
		3175,756	-13604,669
		3163,446	-13616,978
		3123,442	-13613,901
		3129,596	-13623,133
		3123,442	-13613,901
		3135,751	-13620,055
		3132,674	-13626,21
		3141,905	-13623,133
		3151,137	-13613,901
		3166,524	-13613,901
		3160,369	-13620,055
		3163,446	-13616,978
		3169,601	-13613,901
		3169,601	-13613,901
		3157,292	-13616,978
		3148,06	-13620,055
		3154,215	-13623,133
		3144,983	-13626,21
		3148,06	-13629,287
		3154,215	-13638,519
		3154,215	-13635,442
		3175,756	-13623,133
		3166,524	-13620,055
		3166,524	-13635,442
		3163,446	-13629,287
		3157,292	-13604,669
		3144,983	-13601,592
		3141,905	-13607,746
		3135,751	-13613,901
		3151,137	-13623,133
		3141,905	-13626,21
		3111,133	-13623,133
		3126,519	-13623,133
		3148,06	-13613,901
		3157,292	-13616,978
		3151,137	-13613,901
		3144,983	-13626,21
		3148,06	-13632,364
		3163,446	-13629,287
		3163,446	-13629,287
		3160,369	-13629,287
		3138,828	-13638,519
		3135,751	-13620,055
		3151,137	-13610,823
		3157,292	-13620,055
		3163,446	-13620,055
		3184,987	-13616,978
		3175,756	-13626,21
		3175,756	-13632,364
		3169,601	-13644,673
		3163,446	-13632,364
		3169,601	-13620,055
		3151,137	-13623,133
		3138,828	-13623,133
		3141,905	-13616,978
		3138,828	-13626,21
		3132,674	-13626,21
		3151,137	-13616,978
		3141,905	-13613,901
		3138,828	-13626,21
		3138,828	-13635,442
		3144,983	-13647,751
		3148,06	-13641,596
		3160,369	-13632,364
		3166,524	-13629,287
		3151,137	-13638,519
		3151,137	-13641,596
		3151,137	-13644,673
		3163,446	-13632,364
		3178,833	-13616,978
		3151,137	-13632,364
		3120,365	-13632,364
		3138,828	-13635,442
		3154,215	-13641,596
		3151,137	-13629,287
		3175,756	-13623,133
		3141,905	-13620,055
		3221,915	-13638,519
		3224,992	-13638,519
		3228,069	-13638,519
		3218,838	-13641,596
		3206,528	-13638,519
		3181,91	-13626,21
		3141,905	-13629,287
		3160,369	-13641,596
		3144,983	-13610,823
		3178,833	-13623,133
		3117,287	-13620,055
		3111,133	-13632,364
		3104,978	-13635,442
		3120,365	-13629,287
		3138,828	-13623,133
		3126,519	-13632,364
		3120,365	-13638,519
		3135,751	-13629,287
		3157,292	-13623,133
		3148,06	-13626,21
		3129,596	-13626,21
		3138,828	-13632,364
		3138,828	-13632,364
		3141,905	-13635,442
		3138,828	-13638,519
		3135,751	-13635,442
		3148,06	-13632,364
		3148,06	-13632,364
		3154,215	-13635,442
		3141,905	-13638,519
		3148,06	-13635,442
		3138,828	-13644,673
		3141,905	-13650,828
		3141,905	-13644,673
		3151,137	-13644,673
		3151,137	-13644,673
		3151,137	-13629,287
		3141,905	-13629,287
		3135,751	-13623,133
		3117,287	-13626,21
		3117,287	-13632,364
		3132,674	-13638,519
		3157,292	-13635,442
		3157,292	-13626,21
		3154,215	-13629,287
		3148,06	-13635,442
		3166,524	-13629,287
		3157,292	-13629,287
		3154,215	-13635,442
		3157,292	-13641,596
		3157,292	-13647,751
		3151,137	-13644,673
		3144,983	-13635,442
		3157,292	-13620,055
		3160,369	-13632,364
		3175,756	-13629,287
		3154,215	-13632,364
		3135,751	-13638,519
		3148,06	-13638,519
		3157,292	-13626,21
		3151,137	-13632,364
		3157,292	-13623,133
		3154,215	-13635,442
		3172,678	-13632,364
		3188,065	-13635,442
		3200,374	-13635,442
		3200,374	-13638,519
		3194,219	-13647,751
		3181,91	-13650,828
		3169,601	-13650,828
		3126,519	-13638,519
		3092,669	-13638,519
		3126,519	-13632,364
		3157,292	-13623,133
		3138,828	-13638,519
		3135,751	-13647,751
		3148,06	-13647,751
		3157,292	-13650,828
		3175,756	-13641,596
		3181,91	-13620,055
		3166,524	-13626,21
		3135,751	-13644,673
		3117,287	-13653,905
		3135,751	-13644,673
		3126,519	-13644,673
		3111,133	-13647,751
		3111,133	-13656,983
		3154,215	-13620,055
		3197,297	-13610,823
		3209,606	-13610,823
		3181,91	-13620,055
		3157,292	-13629,287
		3151,137	-13632,364
		3157,292	-13629,287
		3148,06	-13623,133
		3163,446	-13620,055
		3166,524	-13613,901
		3163,446	-13623,133
		3148,06	-13644,673
		3114,21	-13653,905
		3129,596	-13653,905
		3138,828	-13660,06
		3154,215	-13663,137
		3191,142	-13632,364
		3221,915	-13620,055
		3231,147	-13626,21
		3221,915	-13647,751
		3206,528	-13647,751
		3175,756	-13629,287
		3086,514	-13610,823
		3101,901	-13616,978
		3132,674	-13629,287
		3157,292	-13623,133
		3172,678	-13620,055
		3148,06	-13629,287
		3154,215	-13638,519
		3160,369	-13641,596
		3160,369	-13632,364
		3132,674	-13641,596
		3169,601	-13644,673
		3172,678	-13647,751
		3175,756	-13638,519
		3151,137	-13635,442
		3138,828	-13641,596
		3123,442	-13635,442
		3120,365	-13629,287
		3120,365	-13620,055
		3126,519	-13632,364
		3126,519	-13641,596
		3132,674	-13644,673
		3135,751	-13647,751
		3135,751	-13653,905
		3138,828	-13644,673
		3141,905	-13632,364
		3135,751	-13623,133
		3138,828	-13629,287
		3132,674	-13629,287
		3132,674	-13626,21
		3138,828	-13632,364
		3151,137	-13629,287
		3157,292	-13632,364
		3154,215	-13638,519
		3148,06	-13644,673
		3157,292	-13635,442
		3160,369	-13632,364
		3160,369	-13632,364
		3163,446	-13638,519
		3135,751	-13653,905
		3157,292	-13644,673
		3166,524	-13635,442
		3144,983	-13647,751
		3135,751	-13641,596
		3148,06	-13613,901
		3151,137	-13607,746
		3141,905	-13623,133
		3144,983	-13629,287
		3141,905	-13635,442
		3151,137	-13632,364
		3163,446	-13629,287
		3166,524	-13635,442
		3166,524	-13638,519
		3169,601	-13641,596
		3178,833	-13638,519
		3178,833	-13620,055
		3163,446	-13616,978
		3148,06	-13632,364
		3154,215	-13626,21
		3157,292	-13607,746
		3154,215	-13607,746
		3169,601	-13623,133
		3154,215	-13644,673
		3144,983	-13653,905
		3157,292	-13650,828
		3154,215	-13653,905
		3126,519	-13656,983
		3123,442	-13644,673
		3138,828	-13632,364
		3157,292	-13620,055
		3178,833	-13613,901
		3169,601	-13623,133
		3154,215	-13632,364
		3144,983	-13644,673
		3154,215	-13641,596
		3154,215	-13623,133
		3169,601	-13610,823
		3178,833	-13623,133
		3172,678	-13629,287
		3169,601	-13629,287
		3178,833	-13629,287
		3163,446	-13626,21
		3169,601	-13620,055
		3178,833	-13626,21
		3212,683	-13629,287
		3197,297	-13635,442
		3200,374	-13638,519
		3181,91	-13638,519
		3160,369	-13647,751
		3157,292	-13650,828
		3095,746	-13650,828
		3126,519	-13650,828
		3120,365	-13650,828
		3129,596	-13635,442
		3129,596	-13629,287
		3129,596	-13635,442
		3141,905	-13641,596
		3144,983	-13644,673
		3160,369	-13641,596
		3160,369	-13641,596
		3151,137	-13641,596
		3151,137	-13641,596
		3154,215	-13641,596
		3160,369	-13641,596
		3141,905	-13644,673
		3154,215	-13641,596
		3169,601	-13641,596
		3163,446	-13644,673
		3188,065	-13635,442
		3184,987	-13629,287
		3151,137	-13635,442
		3141,905	-13641,596
		3160,369	-13641,596
		3154,215	-13641,596
		3144,983	-13638,519
		3126,519	-13647,751
		3151,137	-13660,06
		3166,524	-13653,905
		3172,678	-13647,751
		3148,06	-13638,519
		3129,596	-13647,751
		3157,292	-13650,828
		3178,833	-13623,133
		3172,678	-13626,21
		3111,133	-13641,596
		3144,983	-13638,519
		3154,215	-13635,442
		3148,06	-13641,596
		3098,824	-13653,905
		3138,828	-13650,828
		3126,519	-13650,828
		3157,292	-13629,287
		3175,756	-13620,055
		3166,524	-13629,287
		3154,215	-13638,519
		3135,751	-13647,751
		3129,596	-13650,828
		3141,905	-13650,828
		3148,06	-13641,596
		3148,06	-13626,21
		3154,215	-13632,364
		3172,678	-13626,21
		3172,678	-13629,287
		3166,524	-13635,442
		3166,524	-13644,673
		3148,06	-13641,596
		3151,137	-13641,596
		3148,06	-13638,519
		3151,137	-13632,364
		3154,215	-13635,442
		3151,137	-13641,596
		3135,751	-13650,828
		3138,828	-13641,596
		3138,828	-13638,519
		3157,292	-13635,442
		3172,678	-13629,287
		3175,756	-13632,364
		3169,601	-13635,442
		3188,065	-13650,828
		3178,833	-13641,596
		3184,987	-13653,905
		3138,828	-13660,06
		3117,287	-13666,214
		3135,751	-13656,983
		3135,751	-13653,905
		3129,596	-13647,751
		3148,06	-13638,519
		3132,674	-13644,673
		3132,674	-13647,751
		3138,828	-13638,519
		3169,601	-13638,519
		3163,446	-13653,905
		3163,446	-13666,214
		3169,601	-13656,983
		3175,756	-13638,519
		3160,369	-13650,828
		3157,292	-13635,442
		3141,905	-13629,287
		3160,369	-13613,901
		3148,06	-13623,133
		3148,06	-13635,442
		3163,446	-13644,673
		3172,678	-13644,673
		3160,369	-13647,751
		3163,446	-13647,751
		3163,446	-13647,751
		3166,524	-13623,133
		3144,983	-13620,055
		3151,137	-13626,21
		3144,983	-13632,364
		3141,905	-13632,364
		3160,369	-13629,287
		3169,601	-13632,364
		3157,292	-13629,287
		3141,905	-13635,442
		3160,369	-13638,519
		3221,915	-13638,519
		3224,992	-13641,596
		3212,683	-13629,287
		3184,987	-13644,673
		3178,833	-13653,905
		3154,215	-13656,983
		3123,442	-13663,137
		3160,369	-13656,983
		3169,601	-13653,905
		3163,446	-13650,828
		3129,596	-13653,905
		3126,519	-13647,751
		3135,751	-13638,519
		3120,365	-13635,442
		3111,133	-13638,519
		3138,828	-13644,673
		3160,369	-13647,751
		3169,601	-13656,983
		3166,524	-13656,983
		3194,219	-13650,828
		3197,297	-13644,673
		3120,365	-13656,983
		3175,756	-13650,828
		3095,746	-13656,983
		3086,514	-13641,596
		3083,437	-13644,673
		3132,674	-13632,364
		3172,678	-13613,901
		3163,446	-13616,978
		3163,446	-13626,21
		3160,369	-13638,519
		3154,215	-13641,596
		3154,215	-13650,828
		3148,06	-13656,983
		3151,137	-13650,828
		3141,905	-13650,828
		3126,519	-13641,596
		3129,596	-13632,364
		3135,751	-13629,287
		3141,905	-13635,442
		3148,06	-13641,596
		3160,369	-13638,519
		3163,446	-13635,442
		3169,601	-13632,364
		3163,446	-13632,364
		3166,524	-13635,442
		3160,369	-13647,751
		3138,828	-13663,137
		3132,674	-13675,446
		3144,983	-13675,446
		3144,983	-13672,369
		3151,137	-13653,905
		3144,983	-13656,983
		3148,06	-13656,983
		3175,756	-13626,21
		3172,678	-13644,673
		3166,524	-13656,983
		3157,292	-13644,673
		3175,756	-13644,673
		3209,606	-13650,828
		3215,76	-13653,905
		3181,91	-13656,983
		3184,987	-13644,673
		3169,601	-13644,673
		3144,983	-13647,751
		3163,446	-13638,519
		3172,678	-13647,751
		3160,369	-13653,905
		3114,21	-13650,828
		3120,365	-13629,287
		3135,751	-13623,133
		3144,983	-13638,519
		3151,137	-13638,519
		3151,137	-13638,519
		3151,137	-13644,673
		3157,292	-13647,751
		3144,983	-13653,905
		3132,674	-13663,137
		3120,365	-13660,06
		3138,828	-13638,519
		3148,06	-13632,364
		3144,983	-13644,673
		3144,983	-13650,828
		3169,601	-13641,596
		3175,756	-13641,596
		3157,292	-13656,983
		3154,215	-13672,369
		3163,446	-13663,137
		3184,987	-13641,596
		3181,91	-13641,596
		3175,756	-13635,442
		3194,219	-13626,21
		3178,833	-13620,055
		3178,833	-13620,055
		3157,292	-13629,287
		3160,369	-13629,287
		3163,446	-13626,21
		3166,524	-13629,287
		3144,983	-13632,364
		3132,674	-13641,596
		3160,369	-13626,21
		3154,215	-13632,364
		3114,21	-13635,442
		3169,601	-13616,978
		3151,137	-13644,673
		3191,142	-13647,751
		3218,838	-13641,596
		3215,76	-13644,673
		3203,451	-13656,983
		3188,065	-13653,905
		3123,442	-13616,978
		3166,524	-13635,442
		3141,905	-13613,901
		3144,983	-13620,055
		3148,06	-13635,442
		3138,828	-13647,751
		3151,137	-13647,751
		3163,446	-13644,673
		3175,756	-13641,596
		3181,91	-13632,364
		3184,987	-13641,596
		3172,678	-13644,673
		3132,674	-13644,673
		3132,674	-13647,751
		3138,828	-13644,673
		3151,137	-13650,828
		3160,369	-13650,828
		3169,601	-13644,673
		3184,987	-13629,287
		3184,987	-13635,442
		3200,374	-13641,596
		3197,297	-13641,596
		3166,524	-13632,364
		3135,751	-13632,364
		3117,287	-13632,364
		3123,442	-13635,442
		3117,287	-13638,519
		3123,442	-13638,519
		3126,519	-13638,519
		3129,596	-13644,673
		3120,365	-13647,751
		3126,519	-13641,596
		3129,596	-13638,519
		3129,596	-13635,442
		3126,519	-13644,673
		3126,519	-13641,596
		3151,137	-13638,519
		3160,369	-13644,673
		3157,292	-13656,983
		3148,06	-13650,828
		3138,828	-13647,751
		3138,828	-13638,519
		3148,06	-13632,364
		3151,137	-13641,596
		3141,905	-13656,983
		3151,137	-13656,983
		3144,983	-13635,442
		3144,983	-13626,21
		3157,292	-13644,673
		3154,215	-13638,519
		3169,601	-13626,21
		3184,987	-13610,823
		3172,678	-13620,055
		3160,369	-13632,364
		3160,369	-13644,673
		3169,601	-13638,519
		3178,833	-13644,673
		3166,524	-13644,673
		3160,369	-13638,519
		3135,751	-13638,519
		3132,674	-13638,519
		3154,215	-13641,596
		3184,987	-13647,751
		3154,215	-13650,828
		3178,833	-13653,905
		3144,983	-13641,596
		3141,905	-13647,751
		3163,446	-13616,978
		3172,678	-13613,901
		3184,987	-13623,133
		3144,983	-13626,21
		3129,596	-13635,442
		3138,828	-13641,596
		3138,828	-13647,751
		3126,519	-13653,905
		3123,442	-13653,905
		3129,596	-13650,828
		3129,596	-13647,751
		3138,828	-13638,519
		3157,292	-13629,287
		3166,524	-13610,823
		3160,369	-13610,823
		3163,446	-13626,21
		3148,06	-13632,364
		3157,292	-13623,133
		3166,524	-13616,978
		3191,142	-13620,055
		3194,219	-13626,21
		3200,374	-13632,364
		3194,219	-13632,364
		3191,142	-13629,287
		3194,219	-13632,364
		3194,219	-13632,364
		3151,137	-13647,751
		3151,137	-13650,828
		3191,142	-13653,905
		3200,374	-13644,673
		3178,833	-13660,06
		3181,91	-13663,137
		3178,833	-13638,519
		3157,292	-13620,055
		3092,669	-13644,673
		3098,824	-13650,828
		3132,674	-13635,442
		3148,06	-13635,442
		3151,137	-13638,519
		3126,519	-13641,596
		3148,06	-13635,442
		3144,983	-13641,596
		3138,828	-13647,751
		3141,905	-13647,751
		3154,215	-13623,133
		3166,524	-13613,901
		3169,601	-13629,287
		3169,601	-13632,364
		3172,678	-13626,21
		3160,369	-13626,21
		3166,524	-13632,364
		3175,756	-13635,442
		3188,065	-13635,442
		3154,215	-13638,519
		3117,287	-13647,751
		3123,442	-13644,673
		3148,06	-13638,519
		3172,678	-13638,519
		3157,292	-13650,828
		3157,292	-13647,751
		3160,369	-13644,673
		3157,292	-13644,673
		3138,828	-13653,905
		3117,287	-13647,751
		3154,215	-13623,133
		3111,133	-13660,06
		3157,292	-13613,901
		3160,369	-13626,21
		3163,446	-13638,519
		3200,374	-13629,287
		3218,838	-13623,133
		3206,528	-13626,21
		3184,987	-13644,673
		3172,678	-13653,905
		3148,06	-13663,137
		3135,751	-13629,287
		3126,519	-13650,828
		3114,21	-13635,442
		3135,751	-13607,746
		3138,828	-13616,978
		3148,06	-13616,978
		3169,601	-13623,133
		3175,756	-13632,364
		3178,833	-13641,596
		3169,601	-13650,828
		3141,905	-13660,06
		3126,519	-13653,905
		3129,596	-13644,673
		3144,983	-13644,673
		3154,215	-13626,21
		3157,292	-13607,746
		3148,06	-13616,978
		3138,828	-13629,287
		3151,137	-13638,519
		3151,137	-13629,287
		3144,983	-13629,287
		3160,369	-13623,133
		3166,524	-13623,133
		3169,601	-13623,133
		3166,524	-13626,21
		3166,524	-13629,287
		3169,601	-13626,21
		3178,833	-13629,287
		3169,601	-13632,364
		3138,828	-13647,751
		3148,06	-13647,751
		3144,983	-13641,596
		3135,751	-13644,673
		3132,674	-13635,442
		3132,674	-13635,442
		3120,365	-13641,596
		3132,674	-13638,519
		3135,751	-13632,364
		3148,06	-13623,133
		3154,215	-13626,21
		3157,292	-13635,442
		3157,292	-13641,596
		3169,601	-13635,442
		3169,601	-13638,519
		3157,292	-13644,673
		3154,215	-13650,828
		3157,292	-13647,751
		3138,828	-13644,673
		3129,596	-13647,751
		3132,674	-13653,905
		3135,751	-13644,673
		3163,446	-13616,978
		3154,215	-13623,133
		3166,524	-13623,133
		3197,297	-13616,978
		3200,374	-13623,133
		3194,219	-13635,442
		3184,987	-13638,519
		3178,833	-13650,828
		3160,369	-13650,828
		3123,442	-13647,751
		3144,983	-13632,364
		3141,905	-13635,442
		3117,287	-13647,751
		3175,756	-13629,287
		3126,519	-13638,519
		3243,456	-13638,519
		3258,842	-13638,519
		3240,379	-13644,673
		3218,838	-13644,673
		3172,678	-13644,673
		3071,128	-13641,596
		3129,596	-13638,519
		3163,446	-13638,519
		3163,446	-13650,828
		3154,215	-13638,519
		3163,446	-13632,364
		3178,833	-13632,364
		3141,905	-13644,673
		3104,978	-13650,828
		3126,519	-13632,364
		3160,369	-13620,055
		3172,678	-13610,823
		3144,983	-13629,287
		3148,06	-13635,442
		3148,06	-13629,287
		3144,983	-13626,21
		3157,292	-13626,21
		3135,751	-13629,287
		3132,674	-13635,442
		3148,06	-13638,519
		3154,215	-13644,673
		3144,983	-13647,751
		3157,292	-13650,828
		3188,065	-13641,596
		3194,219	-13641,596
		3188,065	-13644,673
		3157,292	-13644,673
		3163,446	-13644,673
		3172,678	-13653,905
		3191,142	-13644,673
		3181,91	-13635,442
		3172,678	-13623,133
		3166,524	-13616,978
		3138,828	-13629,287
		3132,674	-13629,287
		3151,137	-13635,442
		3163,446	-13629,287
		3138,828	-13635,442
		3144,983	-13629,287
		3148,06	-13635,442
		3151,137	-13632,364
		3138,828	-13626,21
		3138,828	-13620,055
		3148,06	-13629,287
		3157,292	-13635,442
		3160,369	-13641,596
		3169,601	-13641,596
		3175,756	-13638,519
		3160,369	-13632,364
		3141,905	-13629,287
		3138,828	-13632,364
		3160,369	-13638,519
		3163,446	-13641,596
		3151,137	-13650,828
		3144,983	-13660,06
		3157,292	-13653,905
		3144,983	-13641,596
		3157,292	-13638,519
		3154,215	-13641,596
		3157,292	-13638,519
		3169,601	-13629,287
		3175,756	-13632,364
		3172,678	-13641,596
		3172,678	-13653,905
		3160,369	-13660,06
		3151,137	-13656,983
		3157,292	-13641,596
		3163,446	-13629,287
		3166,524	-13632,364
		3154,215	-13641,596
		3141,905	-13641,596
		3148,06	-13635,442
		3141,905	-13635,442
		3135,751	-13632,364
		3141,905	-13629,287
		3157,292	-13616,978
		3160,369	-13616,978
		3135,751	-13626,21
		3126,519	-13632,364
		3154,215	-13632,364
		3169,601	-13638,519
		3157,292	-13638,519
		3163,446	-13647,751
		3194,219	-13638,519
		3200,374	-13626,21
		3191,142	-13635,442
		3157,292	-13641,596
		3126,519	-13644,673
		3111,133	-13647,751
		3138,828	-13653,905
		3151,137	-13660,06
		3160,369	-13656,983
		3166,524	-13641,596
		3175,756	-13644,673
		3169,601	-13644,673
		3191,142	-13644,673
		3206,528	-13638,519
		3206,528	-13635,442
		3218,838	-13638,519
		3209,606	-13626,21
		3197,297	-13616,978
		3160,369	-13620,055
		3151,137	-13626,21
		3181,91	-13607,746
		3178,833	-13629,287
		3157,292	-13644,673
		3132,674	-13641,596
		3123,442	-13638,519
		3157,292	-13641,596
		3166,524	-13644,673
		3175,756	-13638,519
		3184,987	-13626,21
		3206,528	-13613,901
		3169,601	-13620,055
		3151,137	-13629,287
		3172,678	-13632,364
		3172,678	-13632,364
		3129,596	-13644,673
		3104,978	-13647,751
		3120,365	-13644,673
		3138,828	-13638,519
		3160,369	-13632,364
		3181,91	-13626,21
		3191,142	-13616,978
		3175,756	-13638,519
		3172,678	-13650,828
		3169,601	-13650,828
		3175,756	-13644,673
		3163,446	-13638,519
		3160,369	-13626,21
		3141,905	-13629,287
		3151,137	-13635,442
		3157,292	-13638,519
		3169,601	-13635,442
		3154,215	-13638,519
		3148,06	-13650,828
		3154,215	-13641,596
		3157,292	-13632,364
		3157,292	-13629,287
		3160,369	-13629,287
		3154,215	-13629,287
		3175,756	-13632,364
[truncated: 47,593 more rows]
