# Supplementary material for: Assessment of upper limb motor control: establishing normative benchmarks for clinical applications
Source: PeerJ. 2025 Aug 22;13:e19859. doi: 10.7717/peerj.19859 (PMC12377353; doi:10.7717/peerj.19859)
Supplement: Supplemental Information 1 [file peerj-13-19859-s001.zip › translated_csvs/advanced_mdurance-test-195226 (1).csv]

angle_window_	angles_bíceps_braquial_derecho_tríceps_braquial_largo_derecho	emg_muscle_bíceps_braquial_derecho_(µV)	emg_muscle_tríceps_braquial_largo_derecho_(µV)
0,05	59,8	13220,007	-26572,34
	59,89	13226,162	-26578,493
	60,01	13213,853	-26578,493
	60,16	13223,085	-26578,493
	60,31	13210,776	-26575,417
	60,45	13207,698	-26578,493
	60,57	13207,698	-26575,417
	60,68	13195,389	-26581,572
	60,8	13189,235	-26584,648
	60,95	13213,853	-26578,493
	61,08	13210,776	-26578,493
	61,24	13195,389	-26587,727
	61,38	13204,621	-26584,648
	61,47	13220,007	-26581,572
	61,56	13250,78	-26578,493
	61,7	13232,317	-26581,572
	61,88	13241,548	-26575,417
	62,02	13232,317	-26590,803
	62,11	13226,162	-26584,648
	62,17	13210,776	-26581,572
	62,29	13210,776	-26581,572
	62,46	13216,93	-26581,572
	62,61	13210,776	-26584,648
	62,72	13226,162	-26584,648
	62,71	13213,853	-26584,648
	62,7	13216,93	-26584,648
	62,82	13213,853	-26584,648
	63	13229,239	-26578,493
	63,09	13207,698	-26584,648
	63,11	13210,776	-26587,727
	63,18	13210,776	-26590,803
	63,27	13204,621	-26593,882
	63,28	13207,698	-26593,882
	63,29	13204,621	-26590,803
	63,35	13213,853	-26590,803
	63,48	13213,853	-26587,727
	63,64	13220,007	-26593,882
	63,8	13223,085	-26590,803
	63,95	13226,162	-26590,803
	64,14	13223,085	-26587,727
	64,4	13226,162	-26590,803
	64,61	13220,007	-26593,882
	64,7	13220,007	-26584,648
	64,79	13223,085	-26581,572
	64,9	13204,621	-26584,648
	64,97	13220,007	-26578,493
	65,06	13195,389	-26587,727
	65,18	13201,544	-26593,882
	65,29	13204,621	-26596,958
	65,37	13220,007	-26596,958
	65,46	13216,93	-26593,882
	65,53	13216,93	-26593,882
	65,57	13226,162	-26584,648
	65,62	13223,085	-26584,648
	65,67	13223,085	-26587,727
	65,76	13226,162	-26587,727
	65,9	13226,162	-26590,803
	65,99	13223,085	-26587,727
	66,03	13220,007	-26587,727
	66,09	13213,853	-26590,803
	66,14	13216,93	-26593,882
	66,18	13213,853	-26596,958
	66,23	13220,007	-26593,882
	66,31	13232,317	-26587,727
	66,41	13238,471	-26587,727
	66,55	13232,317	-26587,727
	66,69	13232,317	-26593,882
	66,76	13232,317	-26593,882
	66,82	13220,007	-26596,958
	66,89	13229,239	-26593,882
	66,95	13235,394	-26600,035
	67,01	13232,317	-26593,882
	67,07	13220,007	-26596,958
	67,08	13223,085	-26600,035
	67,11	13232,317	-26600,035
	67,17	13226,162	-26606,19
	67,21	13226,162	-26603,111
	67,2	13229,239	-26603,111
	67,13	13216,93	-26593,882
	67,04	13223,085	-26600,035
	66,9	13210,776	-26596,958
	66,72	13207,698	-26600,035
	66,59	13204,621	-26603,111
	66,5	13213,853	-26606,19
	66,39	13210,776	-26606,19
	66,23	13207,698	-26606,19
	66,04	13210,776	-26603,111
	65,85	13213,853	-26603,111
	65,71	13213,853	-26600,035
	65,65	13207,698	-26606,19
	65,66	13210,776	-26600,035
	65,68	13220,007	-26600,035
	65,75	13223,085	-26600,035
	65,97	13223,085	-26596,958
	66,39	13229,239	-26603,111
	66,86	13226,162	-26600,035
	67,25	13229,239	-26600,035
	67,59	13226,162	-26596,958
	67,96	13223,085	-26600,035
	68,54	13226,162	-26596,958
	69,3	13223,085	-26606,19
	69,88	13223,085	-26603,111
	69,74	13223,085	-26603,111
	68,48	13220,007	-26600,035
	65,99	13223,085	-26600,035
	62,04	13223,085	-26603,111
	56,59	13210,776	-26609,266
	49,92	13220,007	-26609,266
	42,23	13229,239	-26606,19
	33,85	13223,085	-26603,111
	24,72	13229,239	-26606,19
	14,53	13229,239	-26600,035
	3,02	13216,93	-26612,345
	-9,24	13226,162	-26596,958
	-21,25	13229,239	-26600,035
	-32,3	13223,085	-26609,266
	-41,68	13223,085	-26603,111
	-48,92	13220,007	-26609,266
	-54,22	13223,085	-26612,345
	-58,35	13216,93	-26606,19
	-61,32	13210,776	-26615,421
	-62,79	13223,085	-26609,266
	-63,2	13213,853	-26609,266
	-63,05	13207,698	-26609,266
	-62,57	13210,776	-26612,345
	-61,93	13220,007	-26606,19
	-61,16	13223,085	-26609,266
	-60,04	13216,93	-26621,576
	-58,15	13220,007	-26612,345
	-54,86	13216,93	-26609,266
	-49,94	13195,389	-26621,576
	-43,17	13195,389	-26627,731
	-34,27	13207,698	-26621,576
	-23,53	13207,698	-26618,5
	-11,43	13195,389	-26624,653
	1,19	13201,544	-26624,653
	13,42	13210,776	-26618,5
	24,73	13229,239	-26606,19
	34,62	13238,471	-26609,266
	42,61	13238,471	-26618,5
	48,95	13241,548	-26618,5
	54,2	13238,471	-26618,5
	58,49	13235,394	-26618,5
	61,61	13232,317	-26618,5
	63,83	13235,394	-26609,266
	65,48	13235,394	-26609,266
	66,57	13238,471	-26609,266
	66,96	13235,394	-26612,345
	67,11	13235,394	-26612,345
	67,7	13229,239	-26615,421
	68,7	13220,007	-26618,5
	69,28	13213,853	-26621,576
	68,9	13207,698	-26618,5
	67,84	13210,776	-26612,345
	66,33	13210,776	-26612,345
	64,3	13210,776	-26612,345
	61,76	13210,776	-26618,5
	58,89	13229,239	-26618,5
	55,84	13229,239	-26618,5
	52,26	13229,239	-26615,421
	47,87	13229,239	-26618,5
	42,84	13220,007	-26627,731
	37,33	13226,162	-26618,5
	31,17	13226,162	-26621,576
	24,29	13226,162	-26618,5
	16,76	13232,317	-26624,653
	8,85	13232,317	-26624,653
	0,65	13238,471	-26621,576
	-7,38	13238,471	-26621,576
	-14,29	13216,93	-26624,653
	-20,39	13213,853	-26630,808
	-26,82	13207,698	-26630,808
	-34,01	13201,544	-26630,808
	-40,77	13198,466	-26630,808
	-46,01	13204,621	-26630,808
	-49,96	13207,698	-26615,421
	-53,09	13226,162	-26630,808
	-55,59	13229,239	-26615,421
	-57,41	13235,394	-26612,345
	-58,28	13232,317	-26615,421
	-58,24	13229,239	-26621,576
	-57,37	13210,776	-26621,576
	-55,65	13216,93	-26627,731
	-52,98	13223,085	-26618,5
	-49,02	13229,239	-26627,731
	-43,52	13232,317	-26624,653
	-36,79	13235,394	-26624,653
	-29,12	13229,239	-26630,808
	-20,48	13223,085	-26633,884
	-11,09	13220,007	-26636,963
	-1,39	13220,007	-26646,194
	8,15	13213,853	-26621,576
	17,34	13220,007	-26646,194
	25,95	13220,007	-26636,963
	33,67	13229,239	-26630,808
	40,56	13232,317	-26630,808
	46,59	13232,317	-26643,118
	51,78	13232,317	-26624,653
	56,24	13241,548	-26621,576
	59,94	13241,548	-26624,653
	62,77	13241,548	-26621,576
	64,8	13238,471	-26624,653
	66,11	13232,317	-26627,731
	66,9	13235,394	-26633,884
	67,31	13226,162	-26627,731
	67,35	13226,162	-26630,808
	67,1	13229,239	-26630,808
	66,58	13229,239	-26627,731
	66,08	13226,162	-26624,653
	65,86	13216,93	-26627,731
	65,86	13207,698	-26636,963
	65,65	13213,853	-26636,963
	65,05	13220,007	-26643,118
	64,05	13226,162	-26633,884
	62,44	13226,162	-26636,963
	59,86	13238,471	-26633,884
	55,88	13247,703	-26643,118
	50,55	13244,626	-26640,04
	44,13	13213,853	-26646,194
	36,74	13232,317	-26640,04
	28,55	13201,544	-26643,118
	19,85	13204,621	-26640,04
	10,82	13210,776	-26636,963
	1,79	13216,93	-26636,963
	-6,91	13207,698	-26646,194
	-15,14	13210,776	-26640,04
	-22,79	13204,621	-26646,194
	-30,21	13213,853	-26646,194
	-37,72	13232,317	-26640,04
	-44,69	13244,626	-26636,963
	-50,18	13244,626	-26640,04
	-54,3	13238,471	-26636,963
	-57,54	13235,394	-26636,963
	-59,96	13232,317	-26636,963
	-61,49	13235,394	-26633,884
	-62,18	13226,162	-26633,884
	-62,17	13226,162	-26640,04
	-61,47	13220,007	-26636,963
	-60,19	13223,085	-26640,04
	-57,95	13235,394	-26649,273
	-54,23	13241,548	-26646,194
	-49,09	13226,162	-26640,04
	-42,63	13226,162	-26636,963
	-35,5	13232,317	-26643,118
	-28,35	13229,239	-26640,04
	-20,8	13223,085	-26643,118
	-12,53	13223,085	-26646,194
	-3,86	13220,007	-26646,194
	4,88	13220,007	-26649,273
	13,18	13229,239	-26643,118
	20,62	13232,317	-26643,118
	27,37	13226,162	-26646,194
	33,64	13220,007	-26643,118
	39,45	13220,007	-26646,194
	44,83	13223,085	-26646,194
	49,83	13226,162	-26646,194
	54,21	13226,162	-26646,194
	57,62	13226,162	-26643,118
	60,1	13220,007	-26646,194
	61,82	13216,93	-26643,118
	62,97	13213,853	-26649,273
	63,28	13223,085	-26643,118
	63,22	13220,007	-26643,118
	63,32	13229,239	-26646,194
	63,29	13226,162	-26636,963
	63,04	13232,317	-26655,426
	62,51	13232,317	-26652,35
	61,75	13226,162	-26655,426
	60,8	13226,162	-26655,426
	59,48	13226,162	-26655,426
	57,7	13220,007	-26652,35
	55,16	13232,317	-26646,194
	51,61	13229,239	-26649,273
	47,2	13216,93	-26652,35
	41,87	13216,93	-26655,426
	35,5	13213,853	-26652,35
	28,25	13213,853	-26658,503
	20,27	13216,93	-26658,503
	11,95	13216,93	-26649,273
	3,57	13213,853	-26643,118
	-4,71	13238,471	-26636,963
	-12,67	13250,78	-26636,963
	-20,28	13253,858	-26640,04
	-27,58	13247,703	-26649,273
	-34,6	13241,548	-26652,35
	-40,75	13244,626	-26649,273
	-45,45	13241,548	-26652,35
	-49,07	13238,471	-26655,426
	-52,1	13241,548	-26649,273
	-54,57	13235,394	-26652,35
	-56,49	13235,394	-26655,426
	-57,59	13229,239	-26655,426
	-57,64	13216,93	-26658,503
	-56,86	13216,93	-26655,426
	-55,62	13223,085	-26658,503
	-54,04	13229,239	-26661,581
	-52	13229,239	-26661,581
	-49,33	13226,162	-26658,503
	-45,63	13229,239	-26658,503
	-40,65	13223,085	-26652,35
	-34,64	13220,007	-26649,273
	-27,7	13216,93	-26652,35
	-19,96	13216,93	-26646,194
	-11,72	13216,93	-26649,273
	-3,15	13216,93	-26655,426
	5,46	13235,394	-26673,89
	13,88	13232,317	-26676,968
	21,9	13229,239	-26670,813
	29,17	13229,239	-26680,044
	35,65	13226,162	-26670,813
	41,48	13229,239	-26661,581
	46,62	13229,239	-26655,426
	51,05	13232,317	-26655,426
	54,8	13241,548	-26655,426
	57,75	13241,548	-26658,503
	59,82	13244,626	-26658,503
	61,12	13250,78	-26658,503
	61,86	13244,626	-26664,658
	62,17	13247,703	-26661,581
	62,43	13235,394	-26661,581
	62,59	13226,162	-26658,503
	62,32	13220,007	-26661,581
	61,8	13220,007	-26667,734
	61,02	13229,239	-26667,734
	59,93	13241,548	-26655,426
	58,36	13241,548	-26649,273
	55,94	13235,394	-26658,503
	52,2	13229,239	-26661,581
	47,06	13223,085	-26667,734
	40,86	13220,007	-26670,813
	33,84	13229,239	-26667,734
	26,26	13226,162	-26670,813
	18,31	13232,317	-26667,734
	10,09	13229,239	-26667,734
	1,8	13226,162	-26667,734
	-6,14	13226,162	-26667,734
	-13,35	13229,239	-26661,581
	-19,94	13232,317	-26661,581
	-26,26	13241,548	-26661,581
	-32,67	13235,394	-26661,581
	-38,97	13238,471	-26655,426
	-43,84	13229,239	-26661,581
	-46,78	13229,239	-26661,581
	-48,79	13235,394	-26670,813
	-50,37	13232,317	-26670,813
	-51,71	13229,239	-26673,89
	-52,99	13220,007	-26676,968
	-54,07	13223,085	-26680,044
	-54,56	13220,007	-26680,044
	-54,16	13226,162	-26676,968
	-53,26	13232,317	-26676,968
	-52,08	13232,317	-26673,89
	-50,42	13223,085	-26664,658
	-48,26	13229,239	-26664,658
	-45,42	13226,162	-26667,734
	-41,66	13229,239	-26670,813
	-37,05	13226,162	-26667,734
	-31,7	13226,162	-26664,658
	-25,79	13226,162	-26667,734
	-19,3	13232,317	-26667,734
	-12,16	13235,394	-26667,734
	-4,38	13235,394	-26673,89
	3,79	13241,548	-26664,658
	11,88	13229,239	-26667,734
	19,6	13244,626	-26664,658
	26,88	13241,548	-26664,658
	33,82	13232,317	-26664,658
	40,39	13229,239	-26664,658
	46,38	13229,239	-26664,658
	51,58	13229,239	-26667,734
	55,75	13226,162	-26670,813
	58,79	13213,853	-26673,89
	60,87	13220,007	-26680,044
	62,12	13229,239	-26673,89
	62,78	13210,776	-26680,044
	62,86	13232,317	-26673,89
	62,64	13235,394	-26676,968
	62,4	13204,621	-26676,968
	61,89	13238,471	-26676,968
	61,18	13241,548	-26670,813
	60,36	13232,317	-26673,89
	59,65	13232,317	-26673,89
	59,29	13238,471	-26670,813
	59,16	13223,085	-26676,968
	58,97	13238,471	-26670,813
	58,78	13247,703	-26673,89
	58,72	13247,703	-26673,89
	58,72	13247,703	-26676,968
	58,72	13256,935	-26683,123
	58,69	13247,703	-26680,044
	58,72	13238,471	-26683,123
	58,8	13238,471	-26692,354
	58,87	13232,317	-26686,2
	58,9	13232,317	-26695,43
	58,92	13223,085	-26692,354
	58,96	13223,085	-26695,43
	59,03	13220,007	-26698,507
	59,14	13220,007	-26695,43
	59,28	13220,007	-26680,044
	59,38	13229,239	-26680,044
	59,43	13223,085	-26676,968
	59,5	13232,317	-26676,968
	59,65	13241,548	-26673,89
	59,81	13244,626	-26667,734
	59,98	13241,548	-26670,813
	60,13	13244,626	-26673,89
	60,25	13244,626	-26676,968
	60,37	13247,703	-26686,2
	60,5	13235,394	-26686,2
	60,62	13226,162	-26683,123
	60,71	13220,007	-26683,123
	60,74	13207,698	-26689,276
	60,7	13223,085	-26689,276
	60,69	13232,317	-26686,2
	60,76	13241,548	-26680,044
	60,84	13238,471	-26680,044
	60,88	13241,548	-26686,2
	60,88	13235,394	-26695,43
	60,88	13238,471	-26692,354
	60,92	13238,471	-26686,2
	61	13235,394	-26689,276
	61,08	13247,703	-26686,2
	61,1	13244,626	-26676,968
	61,05	13241,548	-26676,968
	60,99	13244,626	-26676,968
	60,95	13250,78	-26680,044
	60,98	13241,548	-26683,123
	61,03	13232,317	-26683,123
	61,01	13229,239	-26686,2
	60,94	13226,162	-26680,044
	60,93	13229,239	-26683,123
	60,99	13226,162	-26680,044
	61,05	13216,93	-26686,2
	61,08	13204,621	-26686,2
	61,11	13192,312	-26692,354
	61,19	13210,776	-26686,2
	61,29	13223,085	-26683,123
	61,41	13198,466	-26689,276
	61,53	13220,007	-26686,2
	61,64	13223,085	-26680,044
	61,75	13226,162	-26680,044
	61,84	13226,162	-26683,123
	61,92	13232,317	-26686,2
	61,98	13235,394	-26695,43
	62,05	13235,394	-26695,43
	62,11	13238,471	-26698,507
	62,22	13244,626	-26692,354
	62,36	13247,703	-26692,354
	62,49	13244,626	-26686,2
	62,63	13241,548	-26689,276
	62,77	13241,548	-26692,354
	62,92	13247,703	-26689,276
	63,09	13241,548	-26692,354
	63,27	13238,471	-26692,354
	63,45	13238,471	-26695,43
	63,57	13235,394	-26689,276
	63,62	13229,239	-26695,43
	63,66	13220,007	-26692,354
	63,74	13223,085	-26695,43
	63,91	13229,239	-26692,354
	64,09	13232,317	-26698,507
	64,25	13238,471	-26698,507
	64,36	13238,471	-26698,507
	64,45	13241,548	-26695,43
	64,56	13235,394	-26689,276
	64,75	13229,239	-26686,2
	64,97	13226,162	-26686,2
	65,22	13223,085	-26686,2
	65,42	13226,162	-26689,276
	65,59	13229,239	-26689,276
	65,76	13229,239	-26689,276
	65,95	13232,317	-26692,354
	66,13	13232,317	-26692,354
	66,32	13223,085	-26698,507
	66,56	13223,085	-26701,586
	66,81	13232,317	-26707,74
	67,05	13223,085	-26704,662
	67,27	13235,394	-26707,74
	67,41	13232,317	-26707,74
	67,51	13238,471	-26716,972
	67,62	13241,548	-26716,972
	67,7	13241,548	-26695,43
	67,78	13247,703	-26707,74
	67,9	13235,394	-26692,354
	68,06	13229,239	-26698,507
	68,2	13235,394	-26695,43
	68,32	13232,317	-26689,276
	68,43	13250,78	-26692,354
	68,49	13260,012	-26698,507
	68,54	13260,012	-26695,43
	68,64	13256,935	-26692,354
	68,76	13250,78	-26689,276
	68,85	13250,78	-26689,276
	68,9	13244,626	-26698,507
	68,92	13244,626	-26704,662
	68,97	13235,394	-26704,662
	69,08	13220,007	-26707,74
	69,26	13216,93	-26710,817
	69,57	13229,239	-26713,896
	70,13	13229,239	-26707,74
	70,92	13229,239	-26704,662
	71,68	13235,394	-26695,43
	72,1	13244,626	-26701,586
	72,03	13250,78	-26701,586
	71,23	13244,626	-26704,662
	68,96	13238,471	-26707,74
	64,68	13229,239	-26710,817
	58,6	13232,317	-26710,817
	50,85	13229,239	-26704,662
	41,57	13229,239	-26707,74
	31,02	13226,162	-26707,74
	19,38	13229,239	-26716,972
	7,18	13232,317	-26704,662
	-3,94	13244,626	-26704,662
	-13,87	13244,626	-26710,817
	-23,85	13256,935	-26698,507
	-33,45	13250,78	-26707,74
	-41,75	13250,78	-26701,586
	-48,46	13238,471	-26701,586
	-53,99	13241,548	-26704,662
	-58,83	13244,626	-26701,586
	-63,22	13244,626	-26704,662
	-67	13241,548	-26707,74
	-69,63	13238,471	-26704,662
	-71,03	13229,239	-26698,507
	-71,34	13220,007	-26701,586
	-70,91	13220,007	-26707,74
	-70	13220,007	-26710,817
	-68,74	13229,239	-26704,662
	-66,96	13241,548	-26701,586
	-64,24	13235,394	-26707,74
	-60,49	13241,548	-26704,662
	-55,69	13238,471	-26710,817
	-49,74	13244,626	-26707,74
	-41,99	13235,394	-26710,817
	-31,71	13232,317	-26707,74
	-19,67	13235,394	-26710,817
	-7,02	13232,317	-26710,817
	5,64	13235,394	-26707,74
	17,78	13235,394	-26710,817
	28,66	13238,471	-26707,74
	37,54	13241,548	-26698,507
	44,65	13247,703	-26695,43
	50,7	13244,626	-26704,662
	55,97	13238,471	-26704,662
	60,36	13238,471	-26707,74
	63,7	13238,471	-26707,74
	65,82	13235,394	-26701,586
	66,57	13226,162	-26720,049
	66,42	13232,317	-26716,972
	66,16	13226,162	-26713,896
	66,03	13238,471	-26716,972
	66,04	13250,78	-26710,817
	66,11	13241,548	-26710,817
	66,05	13223,085	-26713,896
	65,8	13220,007	-26716,972
	65,34	13216,93	-26713,896
	64,41	13247,703	-26710,817
	62,8	13223,085	-26716,972
	60,34	13226,162	-26713,896
	56,52	13210,776	-26720,049
	51,16	13210,776	-26720,049
	44,48	13226,162	-26713,896
	36,92	13241,548	-26701,586
	28,74	13244,626	-26698,507
	20,04	13235,394	-26701,586
	11,09	13235,394	-26710,817
	2,42	13229,239	-26716,972
	-5,68	13220,007	-26704,662
	-13,57	13216,93	-26710,817
	-21,78	13229,239	-26698,507
	-30,62	13229,239	-26698,507
	-39,43	13238,471	-26704,662
	-46,99	13247,703	-26707,74
	-52,61	13247,703	-26713,896
	-56,55	13250,78	-26713,896
	-59,6	13244,626	-26713,896
	-62,26	13247,703	-26707,74
	-64,59	13241,548	-26713,896
	-66,32	13238,471	-26710,817
	-67,03	13247,703	-26713,896
	-66,8	13250,78	-26720,049
	-66,11	13238,471	-26720,049
	-65,01	13238,471	-26723,125
	-63,2	13235,394	-26720,049
	-60,38	13232,317	-26720,049
	-56,91	13229,239	-26723,125
	-53,18	13216,93	-26726,204
	-48,58	13223,085	-26723,125
	-42,45	13229,239	-26723,125
	-34,73	13232,317	-26726,204
	-25,53	13241,548	-26716,972
	-15,18	13250,78	-26707,74
	-4,31	13253,858	-26701,586
	6,22	13247,703	-26713,896
	15,83	13247,703	-26720,049
	24,47	13250,78	-26720,049
	32,32	13241,548	-26723,125
	39,49	13238,471	-26723,125
	46	13235,394	-26726,204
	51,72	13238,471	-26726,204
	56,39	13238,471	-26726,204
	59,57	13238,471	-26723,125
	61,17	13238,471	-26723,125
	61,81	13244,626	-26720,049
	61,65	13247,703	-26716,972
	61,29	13244,626	-26713,896
	61,38	13238,471	-26716,972
	61,56	13244,626	-26723,125
	61,56	13244,626	-26720,049
	61,15	13235,394	-26713,896
	60,52	13220,007	-26713,896
	59,87	13223,085	-26716,972
	59,15	13229,239	-26716,972
	58,19	13235,394	-26720,049
	56,71	13235,394	-26720,049
	54,17	13241,548	-26726,204
	50,25	13235,394	-26723,125
	45,2	13235,394	-26723,125
	39,29	13226,162	-26726,204
	32,41	13229,239	-26726,204
	24,56	13232,317	-26729,28
	15,88	13238,471	-26729,28
	6,75	13244,626	-26716,972
	-2,05	13238,471	-26720,049
	-10,23	13232,317	-26729,28
	-18,1	13226,162	-26732,359
	-25,73	13213,853	-26732,359
	-32,54	13216,93	-26729,28
	-37,9	13220,007	-26726,204
	-41,87	13232,317	-26726,204
	-44,91	13247,703	-26723,125
	-47,32	13244,626	-26723,125
	-48,86	13241,548	-26720,049
	-49,7	13238,471	-26720,049
	-50,47	13241,548	-26716,972
	-51,21	13232,317	-26726,204
	-51,67	13229,239	-26723,125
	-51,8	13232,317	-26729,28
	-51,7	13232,317	-26735,435
	-51,4	13235,394	-26732,359
	-50,87	13238,471	-26735,435
	-49,64	13235,394	-26735,435
	-46,98	13226,162	-26735,435
	-42,42	13223,085	-26735,435
	-36,02	13226,162	-26732,359
	-28,32	13223,085	-26735,435
	-19,99	13223,085	-26729,28
	-11,37	13235,394	-26723,125
	-2,52	13241,548	-26726,204
	6,54	13241,548	-26729,28
	15,66	13244,626	-26732,359
	24,55	13241,548	-26726,204
	33,06	13238,471	-26729,28
	41	13250,78	-26729,28
	48,21	13247,703	-26729,28
	54,28	13241,548	-26729,28
	58,84	13232,317	-26729,28
	61,89	13226,162	-26729,28
	63,58	13229,239	-26732,359
	64,35	13235,394	-26735,435
	64,15	13232,317	-26735,435
	62,97	13232,317	-26735,435
	61,8	13226,162	-26735,435
	61,33	13232,317	-26735,435
	61,1	13238,471	-26735,435
	60,8	13253,858	-26741,59
	60,5	13256,935	-26741,59
	60,05	13253,858	-26732,359
	59,42	13238,471	-26729,28
	58,61	13226,162	-26729,28
	57,53	13229,239	-26732,359
	55,86	13241,548	-26738,514
	53,05	13241,548	-26735,435
	48,67	13232,317	-26735,435
	42,63	13229,239	-26735,435
	35,04	13226,162	-26738,514
	26,42	13226,162	-26738,514
	17,39	13229,239	-26732,359
	8,34	13223,085	-26738,514
	-0,76	13229,239	-26735,435
	-9,86	13226,162	-26735,435
	-18,47	13235,394	-26732,359
	-26,02	13232,317	-26738,514
	-32,29	13244,626	-26729,28
	-37,58	13244,626	-26729,28
	-42,19	13244,626	-26729,28
	-46,42	13244,626	-26732,359
	-50,16	13247,703	-26732,359
	-52,76	13247,703	-26732,359
	-54,23	13226,162	-26735,435
	-55,12	13238,471	-26732,359
	-55,46	13220,007	-26741,59
	-55,52	13223,085	-26747,746
	-55,87	13229,239	-26747,746
	-56,22	13220,007	-26747,746
	-56,01	13232,317	-26741,59
	-55,17	13244,626	-26741,59
	-53,96	13247,703	-26729,28
	-52,08	13253,858	-26741,59
	-48,75	13250,78	-26741,59
	-43,84	13253,858	-26735,435
	-37,89	13247,703	-26741,59
	-31,3	13244,626	-26747,746
	-23,95	13241,548	-26744,667
	-15,8	13238,471	-26741,59
	-7,15	13238,471	-26741,59
	1,57	13244,626	-26744,667
	10,06	13241,548	-26747,746
	18,2	13232,317	-26747,746
	25,91	13235,394	-26747,746
	33,18	13235,394	-26741,59
	40	13241,548	-26744,667
	46,06	13244,626	-26738,514
	51,17	13244,626	-26735,435
	55,22	13250,78	-26732,359
	57,91	13229,239	-26744,667
	59,24	13235,394	-26744,667
	59,51	13238,471	-26741,59
	59,06	13238,471	-26738,514
	58,38	13235,394	-26738,514
	57,8	13241,548	-26741,59
	57,37	13226,162	-26741,59
	57,13	13238,471	-26747,746
	56,97	13244,626	-26744,667
	56,58	13232,317	-26741,59
	55,89	13232,317	-26741,59
	54,82	13223,085	-26744,667
	53,09	13232,317	-26750,822
	50,01	13235,394	-26750,822
	45,17	13235,394	-26750,822
	38,86	13238,471	-26747,746
	31,47	13250,78	-26750,822
	23,35	13253,858	-26750,822
	14,97	13241,548	-26753,899
	6,87	13226,162	-26760,054
	-0,43	13213,853	-26756,977
	-7,13	13207,698	-26763,13
	-13,77	13204,621	-26766,209
	-20	13220,007	-26756,977
	-25,15	13229,239	-26747,746
	-29,47	13238,471	-26744,667
	-33,61	13241,548	-26744,667
	-37,9	13247,703	-26735,435
	-42,08	13241,548	-26735,435
	-45,64	13256,935	-26741,59
	-48,36	13260,012	-26741,59
	-50,27	13253,858	-26744,667
	-51,51	13244,626	-26741,59
	-52,4	13247,703	-26750,822
	-53,07	13241,548	-26744,667
	-53,3	13238,471	-26747,746
	-53,05	13241,548	-26741,59
	-52,7	13244,626	-26744,667
	-52,39	13244,626	-26744,667
	-51,8	13241,548	-26750,822
	-50,78	13244,626	-26747,746
	-48,81	13244,626	-26750,822
	-45,24	13244,626	-26747,746
	-40,2	13244,626	-26750,822
	-33,91	13238,471	-26753,899
	-26,58	13260,012	-26744,667
	-18,63	13250,78	-26750,822
	-10,25	13235,394	-26747,746
	-1,55	13244,626	-26747,746
	7,37	13247,703	-26747,746
	16,3	13250,78	-26747,746
	25,05	13250,78	-26753,899
	33,53	13250,78	-26753,899
	41,52	13263,089	-26744,667
	48,79	13235,394	-26750,822
	55,08	13229,239	-26753,899
	59,96	13238,471	-26750,822
	63,34	13232,317	-26753,899
	65,39	13235,394	-26756,977
	66,28	13238,471	-26753,899
	66	13229,239	-26753,899
	65,11	13235,394	-26744,667
	64,21	13238,471	-26753,899
	63,45	13232,317	-26763,13
	62,79	13229,239	-26760,054
	62,08	13260,012	-26741,59
	61,36	13241,548	-26750,822
	60,63	13247,703	-26756,977
	59,69	13256,935	-26747,746
	58,36	13260,012	-26744,667
	56,49	13260,012	-26741,59
	53,71	13253,858	-26738,514
	49,63	13247,703	-26747,746
	44,18	13238,471	-26744,667
	37,43	13238,471	-26750,822
	29,59	13244,626	-26756,977
	21,07	13260,012	-26753,899
	12,34	13266,167	-26756,977
	3,67	13247,703	-26760,054
	-4,74	13226,162	-26763,13
	-12,54	13235,394	-26766,209
	-19,5	13235,394	-26763,13
	-25,53	13232,317	-26756,977
	-31,01	13226,162	-26753,899
	-36,27	13232,317	-26760,054
	-40,99	13241,548	-26760,054
	-45,34	13238,471	-26760,054
	-49,32	13244,626	-26756,977
	-52,42	13241,548	-26753,899
	-54,32	13244,626	-26753,899
	-55,3	13244,626	-26744,667
	-55,91	13244,626	-26747,746
	-56,18	13250,78	-26744,667
	-55,97	13250,78	-26747,746
	-55,33	13256,935	-26744,667
	-54,23	13256,935	-26744,667
	-52,55	13253,858	-26747,746
	-50,11	13256,935	-26750,822
	-46,56	13247,703	-26756,977
	-41,8	13244,626	-26756,977
	-36,17	13247,703	-26760,054
	-29,81	13244,626	-26756,977
	-22,56	13247,703	-26763,13
	-14,52	13250,78	-26766,209
	-6,04	13250,78	-26760,054
	2,52	13244,626	-26760,054
	10,98	13241,548	-26756,977
	19,32	13247,703	-26756,977
	27,46	13247,703	-26756,977
	35,18	13241,548	-26756,977
	42,38	13238,471	-26753,899
	48,91	13241,548	-26753,899
	54,5	13247,703	-26753,899
	58,77	13238,471	-26753,899
	61,64	13247,703	-26763,13
	63,28	13238,471	-26760,054
	64,01	13238,471	-26760,054
	63,73	13244,626	-26756,977
	62,76	13253,858	-26753,899
	62,08	13260,012	-26747,746
	61,9	13263,089	-26753,899
	61,78	13263,089	-26760,054
	61,42	13260,012	-26760,054
	60,94	13250,78	-26763,13
	60,45	13241,548	-26760,054
	59,95	13238,471	-26769,285
	59,31	13232,317	-26769,285
	58,22	13226,162	-26766,209
	56,43	13223,085	-26766,209
	53,56	13220,007	-26766,209
	49,28	13229,239	-26766,209
	43,72	13247,703	-26756,977
	36,91	13253,858	-26747,746
	28,92	13260,012	-26744,667
	20,05	13256,935	-26741,59
	10,54	13253,858	-26750,822
	0,65	13247,703	-26753,899
	-9,06	13241,548	-26760,054
	-17,73	13247,703	-26760,054
	-25,11	13250,78	-26756,977
	-31,52	13247,703	-26753,899
	-37,07	13247,703	-26760,054
	-41,56	13241,548	-26760,054
	-44,75	13250,78	-26750,822
	-46,91	13256,935	-26753,899
	-48,81	13260,012	-26753,899
	-50,69	13250,78	-26753,899
	-52,16	13232,317	-26753,899
	-52,99	13223,085	-26760,054
	-53,31	13226,162	-26763,13
	-53,32	13232,317	-26760,054
	-53,21	13244,626	-26760,054
	-52,88	13247,703	-26766,209
	-52,12	13253,858	-26760,054
	-50,86	13250,78	-26760,054
	-48,92	13253,858	-26753,899
	-45,93	13229,239	-26760,054
	-41,57	13241,548	-26756,977
	-35,81	13226,162	-26766,209
	-28,98	13223,085	-26772,364
	-21,25	13220,007	-26772,364
	-12,76	13229,239	-26766,209
	-3,73	13232,317	-26766,209
	5,75	13256,935	-26769,285
	15,53	13250,78	-26769,285
	25,22	13266,167	-26766,209
	34,45	13263,089	-26756,977
	42,8	13260,012	-26760,054
	49,86	13269,244	-26763,13
	55,51	13253,858	-26763,13
	59,71	13253,858	-26756,977
	62,65	13266,167	-26756,977
	64,63	13266,167	-26756,977
	65,4	13256,935	-26760,054
	65,16	13260,012	-26756,977
	64,56	13250,78	-26756,977
	63,7	13260,012	-26760,054
	62,63	13250,78	-26756,977
	61,48	13253,858	-26760,054
	60,72	13250,78	-26760,054
	60,29	13250,78	-26763,13
	59,69	13247,703	-26763,13
	58,6	13247,703	-26766,209
	56,82	13247,703	-26769,285
	54,11	13247,703	-26775,44
	50,14	13241,548	-26784,672
	44,99	13241,548	-26772,364
	38,98	13238,471	-26766,209
	32,31	13244,626	-26763,13
	25,32	13247,703	-26766,209
	18,23	13247,703	-26766,209
	10,84	13250,78	-26763,13
	3,02	13247,703	-26760,054
	-5,11	13244,626	-26763,13
	-13,74	13256,935	-26760,054
	-22,53	13253,858	-26756,977
	-30,28	13253,858	-26760,054
	-36,41	13260,012	-26763,13
	-41,35	13250,78	-26769,285
	-45,56	13260,012	-26766,209
	-48,69	13247,703	-26769,285
	-50,65	13241,548	-26775,44
	-51,94	13235,394	-26772,364
	-52,84	13235,394	-26775,44
	-53,55	13229,239	-26775,44
	-54,21	13226,162	-26781,595
	-54,69	13235,394	-26772,364
	-54,87	13235,394	-26775,44
	-54,72	13235,394	-26772,364
	-54,2	13232,317	-26781,595
	-53,27	13244,626	-26775,44
	-51,56	13250,78	-26772,364
	-48,73	13241,548	-26772,364
	-44,59	13226,162	-26772,364
	-38,91	13229,239	-26772,364
	-32	13232,317	-26769,285
	-24,35	13235,394	-26766,209
	-15,99	13241,548	-26766,209
	-7,02	13247,703	-26769,285
	2,3	13247,703	-26763,13
	11,6	13247,703	-26769,285
	20,59	13253,858	-26769,285
	29,12	13256,935	-26769,285
	37,03	13250,78	-26766,209
	44,22	13247,703	-26766,209
	50,41	13241,548	-26769,285
	55,47	13244,626	-26772,364
	59,39	13241,548	-26775,44
	62,16	13235,394	-26778,519
	63,98	13232,317	-26775,44
	64,86	13232,317	-26775,44
	64,82	13244,626	-26775,44
	64,19	13241,548	-26778,519
	63,26	13247,703	-26784,672
	62,39	13235,394	-26784,672
	62,02	13229,239	-26772,364
	61,89	13235,394	-26778,519
	61,28	13244,626	-26763,13
	60	13247,703	-26763,13
	58,37	13244,626	-26769,285
	56,38	13238,471	-26769,285
	53,48	13235,394	-26775,44
	49,51	13241,548	-26775,44
	44,55	13244,626	-26769,285
	38,62	13247,703	-26769,285
	31,83	13244,626	-26775,44
	24,34	13241,548	-26781,595
	16,33	13244,626	-26778,519
	8,12	13241,548	-26778,519
	0,08	13244,626	-26778,519
	-7,59	13250,78	-26778,519
	-14,8	13250,78	-26775,44
	-21,38	13247,703	-26778,519
	-27,3	13250,78	-26781,595
	-32,68	13250,78	-26781,595
	-37,63	13253,858	-26781,595
	-41,96	13256,935	-26781,595
	-45,36	13256,935	-26784,672
	-48,13	13253,858	-26778,519
	-50,63	13235,394	-26781,595
	-52,62	13235,394	-26781,595
	-53,71	13250,78	-26778,519
	-53,89	13250,78	-26781,595
	-53,53	13244,626	-26781,595
	-52,77	13247,703	-26784,672
	-51,75	13238,471	-26781,595
	-50,59	13238,471	-26781,595
	-49,16	13244,626	-26784,672
	-47,05	13238,471	-26784,672
	-43,69	13247,703	-26784,672
	-38,94	13244,626	-26781,595
	-33	13250,78	-26781,595
	-25,82	13260,012	-26778,519
	-17,53	13263,089	-26775,44
	-8,47	13263,089	-26775,44
	1,15	13266,167	-26778,519
	11,1	13266,167	-26772,364
	20,97	13244,626	-26772,364
	30,4	13235,394	-26778,519
	38,99	13241,548	-26778,519
	46,46	13241,548	-26781,595
	52,93	13235,394	-26781,595
	58,24	13241,548	-26784,672
	62,36	13238,471	-26781,595
	65,34	13229,239	-26787,748
	66,97	13235,394	-26787,748
	67,4	13238,471	-26784,672
	66,93	13238,471	-26790,827
	65,99	13241,548	-26787,748
	64,97	13244,626	-26784,672
	63,81	13241,548	-26781,595
	62,62	13247,703	-26778,519
	61,56	13250,78	-26778,519
	60,79	13253,858	-26784,672
	60,31	13256,935	-26784,672
	59,84	13247,703	-26784,672
	59,1	13250,78	-26784,672
	57,77	13244,626	-26781,595
	55,53	13238,471	-26778,519
	52,21	13247,703	-26775,44
	47,91	13247,703	-26778,519
	42,73	13241,548	-26775,44
	36,56	13232,317	-26781,595
	29,36	13229,239	-26787,748
	21,42	13229,239	-26784,672
	13,11	13235,394	-26787,748
	4,79	13232,317	-26781,595
	-3,22	13238,471	-26787,748
	-10,78	13241,548	-26787,748
	-17,92	13235,394	-26784,672
	-24,78	13244,626	-26787,748
	-31,41	13256,935	-26787,748
	-37,6	13266,167	-26787,748
	-43,02	13260,012	-26790,827
	-47,2	13256,935	-26793,903
	-50,18	13269,244	-26781,595
	-52,35	13256,935	-26787,748
	-53,98	13253,858	-26787,748
	-55,12	13263,089	-26787,748
	-55,39	13256,935	-26784,672
	-54,76	13263,089	-26800,058
	-53,88	13256,935	-26803,137
	-52,91	13244,626	-26803,137
	-51,5	13247,703	-26790,827
	-49,59	13241,548	-26803,137
	-46,77	13244,626	-26787,748
	-42,6	13238,471	-26787,748
	-37,22	13235,394	-26787,748
	-30,86	13244,626	-26796,982
	-23,67	13232,317	-26787,748
	-15,8	13232,317	-26793,903
	-7,43	13232,317	-26790,827
	1,26	13235,394	-26790,827
	10,08	13229,239	-26796,982
	18,92	13235,394	-26790,827
	27,62	13253,858	-26784,672
	35,93	13229,239	-26793,903
	43,48	13256,935	-26787,748
	50,02	13250,78	-26787,748
	55,53	13256,935	-26784,672
	59,7	13244,626	-26793,903
	62,55	13253,858	-26793,903
	64,34	13253,858	-26793,903
	65,1	13250,78	-26796,982
	64,96	13247,703	-26796,982
	64,4	13244,626	-26796,982
	63,75	13247,703	-26800,058
	63,19	13253,858	-26800,058
	62,92	13247,703	-26790,827
	62,65	13244,626	-26790,827
	62,08	13244,626	-26790,827
	61,35	13235,394	-26793,903
	60,63	13244,626	-26793,903
	59,91	13247,703	-26787,748
	59,06	13241,548	-26787,748
	57,92	13241,548	-26793,903
	56,18	13247,703	-26793,903
	53,31	13244,626	-26796,982
	48,85	13238,471	-26796,982
	42,84	13232,317	-26793,903
	35,67	13229,239	-26793,903
	27,67	13232,317	-26796,982
	19,06	13238,471	-26796,982
	10	13250,78	-26800,058
	0,62	13247,703	-26800,058
	-8,34	13250,78	-26800,058
	-16,51	13253,858	-26803,137
	-24,1	13247,703	-26806,213
	-31,45	13256,935	-26803,137
	-38,8	13247,703	-26806,213
	-45,36	13247,703	-26806,213
	-50,26	13247,703	-26800,058
	-53,5	13244,626	-26806,213
	-55,59	13247,703	-26800,058
	-56,85	13247,703	-26790,827
	-57,5	13260,012	-26793,903
	-57,94	13253,858	-26796,982
	-58,2	13256,935	-26800,058
	-58,01	13253,858	-26800,058
	-57,4	13253,858	-26803,137
	-56,37	13244,626	-26800,058
	-54,66	13247,703	-26803,137
	-51,99	13235,394	-26796,982
	-48,09	13238,471	-26790,827
	-43,03	13247,703	-26806,213
	-37,01	13241,548	-26800,058
	-30,09	13247,703	-26800,058
	-22,45	13238,471	-26800,058
	-14,23	13241,548	-26800,058
	-5,26	13232,317	-26800,058
	4,42	13226,162	-26796,982
	14,25	13232,317	-26793,903
	23,61	13241,548	-26796,982
	32,38	13244,626	-26796,982
	40,69	13247,703	-26793,903
	48,32	13247,703	-26800,058
	54,72	13244,626	-26809,29
	59,43	13244,626	-26806,213
	62,64	13244,626	-26809,29
	64,66	13253,858	-26803,137
	65,56	13256,935	-26809,29
	65,83	13260,012	-26812,368
	65,77	13263,089	-26806,213
	65,38	13256,935	-26796,982
	64,88	13250,78	-26800,058
	64,34	13253,858	-26800,058
	63,58	13247,703	-26800,058
	62,69	13247,703	-26803,137
	61,85	13253,858	-26800,058
	60,91	13260,012	-26800,058
	59,64	13260,012	-26803,137
	57,83	13256,935	-26806,213
	55,35	13263,089	-26803,137
	51,99	13263,089	-26806,213
	47,65	13256,935	-26806,213
	42,61	13250,78	-26803,137
	37,06	13244,626	-26806,213
	30,91	13244,626	-26806,213
	24,09	13235,394	-26806,213
	16,7	13229,239	-26806,213
	8,83	13238,471	-26806,213
	0,65	13232,317	-26812,368
	-7,31	13241,548	-26809,29
	-14,88	13244,626	-26812,368
	-22,13	13238,471	-26809,29
	-28,77	13241,548	-26803,137
	-34,5	13241,548	-26803,137
	-39,21	13247,703	-26803,137
	-43	13244,626	-26806,213
	-46,02	13247,703	-26803,137
	-48,34	13247,703	-26806,213
	-50,16	13238,471	-26806,213
	-51,6	13241,548	-26803,137
	-52,59	13247,703	-26803,137
	-53,07	13244,626	-26803,137
	-53,18	13241,548	-26809,29
	-53,01	13238,471	-26806,213
	-52,59	13244,626	-26806,213
	-51,91	13253,858	-26806,213
	-50,68	13250,78	-26806,213
	-48,39	13247,703	-26800,058
	-44,59	13238,471	-26806,213
	-39,33	13250,78	-26812,368
	-33,09	13250,78	-26812,368
	-26,14	13241,548	-26812,368
	-18,54	13238,471	-26815,445
	-10,39	13229,239	-26818,521
	-1,88	13229,239	-26821,598
	6,73	13232,317	-26827,753
	15,41	13232,317	-26824,677
	24,36	13247,703	-26821,598
	33,3	13241,548	-26821,598
	41,72	13244,626	-26821,598
	49,17	13250,78	-26818,521
	55,26	13250,78	-26812,368
	59,84	13250,78	-26803,137
	63,05	13260,012	-26803,137
	65,1	13263,089	-26806,213
	65,93	13260,012	-26803,137
	65,75	13253,858	-26809,29
	64,97	13250,78	-26809,29
	63,76	13247,703	-26815,445
	62,42	13250,78	-26812,368
	61,26	13244,626	-26815,445
	60,34	13244,626	-26815,445
	59,65	13238,471	-26818,521
	59,14	13229,239	-26824,677
	58,81	13223,085	-26827,753
	58,67	13223,085	-26821,598
	58,66	13229,239	-26818,521
	58,57	13235,394	-26818,521
	58,47	13238,471	-26815,445
	58,4	13238,471	-26818,521
		13247,703	-26815,445
		13250,78	-26821,598
		13250,78	-26812,368
		13250,78	-26815,445
		13244,626	-26815,445
		13247,703	-26818,521
		13247,703	-26818,521
		13238,471	-26821,598
		13247,703	-26821,598
		13253,858	-26830,832
		13253,858	-26830,832
		13253,858	-26827,753
		13247,703	-26827,753
		13244,626	-26827,753
		13229,239	-26830,832
		13207,698	-26840,063
		13204,621	-26836,987
		13226,162	-26843,14
		13210,776	-26846,218
		13247,703	-26836,987
		13244,626	-26833,908
		13229,239	-26827,753
		13238,471	-26833,908
		13235,394	-26827,753
		13226,162	-26821,598
		13244,626	-26815,445
		13232,317	-26818,521
		13244,626	-26818,521
		13244,626	-26812,368
		13241,548	-26815,445
		13250,78	-26824,677
		13241,548	-26824,677
		13241,548	-26827,753
		13238,471	-26827,753
		13241,548	-26827,753
		13247,703	-26827,753
		13250,78	-26827,753
		13250,78	-26827,753
		13253,858	-26827,753
		13253,858	-26830,832
		13244,626	-26836,987
		13247,703	-26836,987
		13241,548	-26836,987
		13232,317	-26827,753
		13247,703	-26836,987
		13244,626	-26836,987
		13229,239	-26821,598
		13244,626	-26821,598
		13241,548	-26821,598
		13244,626	-26827,753
		13250,78	-26824,677
		13244,626	-26824,677
		13250,78	-26824,677
		13250,78	-26827,753
		13241,548	-26824,677
		13232,317	-26830,832
		13238,471	-26830,832
		13235,394	-26840,063
		13232,317	-26840,063
		13241,548	-26849,295
		13238,471	-26843,14
		13247,703	-26846,218
		13266,167	-26840,063
		13253,858	-26846,218
		13272,321	-26833,908
		13269,244	-26830,832
		13247,703	-26833,908
		13238,471	-26836,987
		13238,471	-26836,987
		13244,626	-26836,987
		13241,548	-26836,987
		13238,471	-26840,063
		13244,626	-26843,14
		13247,703	-26833,908
		13244,626	-26840,063
		13247,703	-26843,14
		13238,471	-26843,14
		13235,394	-26840,063
		13235,394	-26843,14
		13235,394	-26849,295
		13244,626	-26846,218
		13253,858	-26840,063
		13250,78	-26843,14
		13250,78	-26830,832
		13241,548	-26827,753
		13235,394	-26824,677
		13226,162	-26824,677
		13223,085	-26840,063
		13232,317	-26843,14
		13244,626	-26843,14
		13250,78	-26843,14
		13244,626	-26846,218
		13244,626	-26849,295
		13250,78	-26849,295
		13263,089	-26849,295
		13260,012	-26849,295
		13256,935	-26849,295
		13250,78	-26846,218
		13241,548	-26836,987
		13241,548	-26836,987
		13235,394	-26840,063
		13232,317	-26840,063
		13232,317	-26840,063
		13241,548	-26840,063
		13250,78	-26840,063
		13247,703	-26840,063
		13247,703	-26843,14
		13260,012	-26833,908
		13266,167	-26830,832
		13253,858	-26836,987
		13250,78	-26836,987
		13244,626	-26840,063
		13244,626	-26846,218
		13244,626	-26846,218
		13247,703	-26849,295
		13244,626	-26846,218
		13241,548	-26836,987
		13247,703	-26836,987
		13250,78	-26833,908
		13253,858	-26840,063
		13241,548	-26836,987
		13253,858	-26843,14
		13253,858	-26843,14
		13241,548	-26843,14
		13226,162	-26840,063
		13220,007	-26846,218
		13235,394	-26843,14
		13247,703	-26836,987
		13250,78	-26836,987
		13260,012	-26830,832
		13266,167	-26836,987
		13266,167	-26833,908
		13266,167	-26833,908
		13260,012	-26840,063
		13241,548	-26843,14
		13235,394	-26840,063
		13229,239	-26843,14
		13226,162	-26843,14
		13226,162	-26843,14
		13229,239	-26852,371
		13235,394	-26846,218
		13250,78	-26846,218
		13253,858	-26843,14
		13260,012	-26840,063
		13263,089	-26843,14
		13256,935	-26846,218
		13250,78	-26840,063
		13250,78	-26836,987
		13244,626	-26840,063
		13247,703	-26836,987
		13247,703	-26840,063
		13253,858	-26840,063
		13247,703	-26843,14
		13250,78	-26843,14
		13247,703	-26846,218
		13244,626	-26849,295
		13244,626	-26846,218
		13241,548	-26843,14
		13247,703	-26843,14
		13241,548	-26846,218
		13247,703	-26843,14
		13247,703	-26843,14
		13253,858	-26843,14
		13250,78	-26846,218
		13244,626	-26846,218
		13235,394	-26846,218
		13232,317	-26849,295
		13226,162	-26849,295
		13220,007	-26843,14
		13216,93	-26846,218
		13223,085	-26843,14
		13238,471	-26846,218
		13260,012	-26840,063
		13269,244	-26840,063
		13266,167	-26836,987
		13269,244	-26836,987
		13272,321	-26840,063
		13269,244	-26843,14
		13269,244	-26849,295
		13256,935	-26855,45
		13250,78	-26864,681
		13247,703	-26858,526
		13247,703	-26849,295
		13250,78	-26849,295
		13247,703	-26843,14
		13247,703	-26846,218
		13247,703	-26846,218
		13244,626	-26849,295
		13244,626	-26846,218
		13241,548	-26849,295
		13244,626	-26849,295
		13247,703	-26852,371
		13253,858	-26843,14
		13253,858	-26846,218
		13238,471	-26846,218
		13232,317	-26852,371
		13232,317	-26852,371
		13235,394	-26852,371
		13238,471	-26846,218
		13244,626	-26849,295
		13247,703	-26846,218
		13247,703	-26852,371
		13260,012	-26855,45
		13263,089	-26855,45
		13260,012	-26852,371
		13253,858	-26849,295
		13256,935	-26849,295
		13250,78	-26846,218
		13235,394	-26849,295
		13223,085	-26849,295
		13238,471	-26846,218
		13253,858	-26846,218
		13260,012	-26843,14
		13266,167	-26846,218
		13263,089	-26843,14
		13247,703	-26840,063
		13244,626	-26840,063
		13238,471	-26843,14
		13238,471	-26846,218
		13238,471	-26846,218
		13244,626	-26846,218
		13241,548	-26846,218
		13235,394	-26852,371
		13238,471	-26852,371
		13244,626	-26852,371
		13247,703	-26855,45
		13253,858	-26855,45
		13247,703	-26846,218
		13247,703	-26846,218
		13250,78	-26846,218
		13244,626	-26846,218
		13244,626	-26852,371
		13235,394	-26852,371
		13232,317	-26855,45
		13229,239	-26858,526
		13226,162	-26861,605
		13229,239	-26864,681
		13235,394	-26864,681
		13226,162	-26870,836
		13232,317	-26870,836
		13244,626	-26864,681
		13256,935	-26849,295
		13263,089	-26843,14
		13269,244	-26840,063
		13263,089	-26843,14
		13275,399	-26846,218
		13275,399	-26846,218
		13263,089	-26849,295
		13253,858	-26855,45
		13260,012	-26858,526
		13260,012	-26849,295
		13263,089	-26852,371
		13253,858	-26855,45
		13253,858	-26855,45
		13247,703	-26861,605
		13226,162	-26864,681
		13223,085	-26861,605
		13220,007	-26861,605
		13232,317	-26858,526
		13241,548	-26858,526
		13256,935	-26861,605
		13256,935	-26855,45
		13250,78	-26858,526
		13247,703	-26861,605
		13244,626	-26858,526
		13253,858	-26855,45
		13250,78	-26855,45
		13253,858	-26852,371
		13253,858	-26855,45
		13256,935	-26858,526
		13250,78	-26858,526
		13244,626	-26858,526
		13247,703	-26852,371
		13241,548	-26849,295
		13235,394	-26852,371
		13241,548	-26849,295
		13241,548	-26855,45
		13241,548	-26861,605
		13241,548	-26858,526
		13260,012	-26855,45
		13263,089	-26855,45
		13263,089	-26849,295
		13253,858	-26852,371
		13256,935	-26855,45
		13266,167	-26855,45
		13269,244	-26855,45
		13263,089	-26855,45
		13269,244	-26855,45
		13263,089	-26858,526
		13266,167	-26855,45
		13260,012	-26855,45
		13263,089	-26858,526
		13269,244	-26855,45
		13272,321	-26858,526
		13260,012	-26858,526
		13250,78	-26852,371
		13241,548	-26855,45
		13229,239	-26858,526
		13229,239	-26858,526
		13238,471	-26861,605
		13241,548	-26864,681
		13244,626	-26861,605
		13244,626	-26864,681
		13250,78	-26867,76
		13250,78	-26870,836
		13253,858	-26864,681
		13253,858	-26870,836
		13241,548	-26870,836
		13244,626	-26861,605
		13247,703	-26861,605
		13260,012	-26864,681
		13266,167	-26855,45
		13263,089	-26855,45
		13256,935	-26858,526
		13238,471	-26864,681
		13238,471	-26858,526
		13238,471	-26861,605
		13241,548	-26858,526
		13247,703	-26852,371
		13250,78	-26855,45
		13250,78	-26864,681
		13250,78	-26864,681
		13256,935	-26867,76
		13260,012	-26867,76
		13256,935	-26867,76
		13250,78	-26867,76
		13253,858	-26858,526
		13253,858	-26864,681
		13250,78	-26867,76
		13241,548	-26867,76
		13232,317	-26864,681
		13235,394	-26867,76
		13241,548	-26867,76
		13238,471	-26864,681
		13253,858	-26867,76
		13260,012	-26867,76
		13266,167	-26864,681
		13269,244	-26855,45
		13263,089	-26852,371
		13256,935	-26861,605
		13260,012	-26867,76
		13250,78	-26867,76
		13244,626	-26870,836
		13247,703	-26867,76
		13253,858	-26864,681
		13260,012	-26867,76
		13256,935	-26858,526
		13260,012	-26864,681
		13250,78	-26861,605
		13247,703	-26864,681
		13247,703	-26864,681
		13244,626	-26864,681
		13250,78	-26867,76
		13250,78	-26870,836
		13247,703	-26867,76
		13260,012	-26867,76
		13263,089	-26864,681
		13266,167	-26858,526
		13266,167	-26855,45
		13260,012	-26858,526
		13253,858	-26861,605
		13256,935	-26861,605
		13260,012	-26864,681
		13263,089	-26864,681
		13263,089	-26867,76
		13263,089	-26864,681
		13266,167	-26861,605
		13256,935	-26867,76
		13260,012	-26864,681
		13260,012	-26861,605
		13256,935	-26861,605
		13250,78	-26861,605
		13260,012	-26864,681
		13241,548	-26864,681
		13238,471	-26867,76
		13223,085	-26864,681
		13235,394	-26864,681
		13247,703	-26861,605
		13250,78	-26864,681
		13247,703	-26864,681
		13263,089	-26858,526
		13269,244	-26861,605
		13272,321	-26870,836
		13269,244	-26867,76
		13272,321	-26864,681
		13272,321	-26864,681
		13256,935	-26864,681
		13260,012	-26867,76
		13253,858	-26870,836
		13250,78	-26873,913
		13247,703	-26873,913
		13244,626	-26876,991
		13238,471	-26873,913
		13241,548	-26870,836
		13232,317	-26873,913
		13229,239	-26876,991
		13232,317	-26873,913
		13235,394	-26870,836
		13244,626	-26870,836
		13247,703	-26867,76
		13256,935	-26864,681
		13269,244	-26858,526
		13278,476	-26861,605
		13275,399	-26858,526
		13272,321	-26867,76
		13269,244	-26873,913
		13278,476	-26870,836
		13269,244	-26873,913
		13269,244	-26876,991
		13263,089	-26880,068
		13260,012	-26870,836
		13241,548	-26867,76
		13250,78	-26870,836
		13247,703	-26873,913
		13250,78	-26876,991
		13247,703	-26870,836
		13244,626	-26870,836
		13229,239	-26864,681
		13232,317	-26870,836
		13238,471	-26873,913
		13253,858	-26873,913
		13260,012	-26870,836
		13266,167	-26870,836
		13253,858	-26870,836
		13253,858	-26873,913
		13263,089	-26870,836
		13256,935	-26873,913
		13260,012	-26873,913
		13256,935	-26867,76
		13256,935	-26867,76
		13260,012	-26870,836
		13260,012	-26867,76
		13263,089	-26864,681
		13263,089	-26864,681
		13260,012	-26861,605
		13253,858	-26864,681
		13247,703	-26870,836
		13247,703	-26867,76
		13247,703	-26873,913
		13244,626	-26873,913
		13250,78	-26867,76
		13256,935	-26864,681
		13256,935	-26861,605
		13250,78	-26867,76
		13253,858	-26867,76
		13260,012	-26867,76
		13260,012	-26864,681
		13263,089	-26873,913
		13263,089	-26867,76
		13253,858	-26873,913
		13244,626	-26876,991
		13244,626	-26880,068
		13253,858	-26876,991
		13266,167	-26876,991
		13266,167	-26873,913
		13266,167	-26873,913
		13272,321	-26873,913
		13269,244	-26870,836
		13272,321	-26870,836
		13263,089	-26870,836
		13253,858	-26870,836
		13253,858	-26876,991
		13250,78	-26880,068
		13244,626	-26880,068
		13241,548	-26880,068
		13232,317	-26876,991
		13232,317	-26876,991
		13253,858	-26873,913
		13241,548	-26876,991
		13275,399	-26876,991
		13272,321	-26876,991
		13260,012	-26876,991
		13253,858	-26876,991
		13244,626	-26876,991
		13269,244	-26880,068
		13244,626	-26880,068
		13238,471	-26876,991
		13238,471	-26876,991
		13244,626	-26873,913
		13247,703	-26876,991
		13260,012	-26876,991
		13263,089	-26876,991
		13281,553	-26876,991
		13278,476	-26876,991
		13275,399	-26870,836
		13269,244	-26876,991
		13263,089	-26880,068
		13250,78	-26886,223
		13253,858	-26886,223
		13253,858	-26880,068
		13250,78	-26880,068
		13247,703	-26889,3
		13253,858	-26883,144
		13256,935	-26873,913
		13263,089	-26858,526
		13263,089	-26864,681
		13260,012	-26864,681
		13253,858	-26873,913
		13250,78	-26876,991
		13256,935	-26873,913
		13253,858	-26876,991
		13247,703	-26880,068
		13241,548	-26880,068
		13250,78	-26880,068
		13250,78	-26880,068
		13263,089	-26883,144
		13269,244	-26889,3
		13269,244	-26889,3
		13269,244	-26886,223
		13260,012	-26886,223
		13260,012	-26883,144
		13260,012	-26870,836
		13256,935	-26867,76
		13263,089	-26867,76
		13260,012	-26873,913
		13263,089	-26873,913
		13256,935	-26873,913
		13263,089	-26880,068
		13256,935	-26880,068
		13256,935	-26876,991
		13250,78	-26880,068
		13247,703	-26883,144
		13247,703	-26880,068
		13253,858	-26880,068
		13263,089	-26883,144
		13269,244	-26876,991
		13272,321	-26873,913
		13275,399	-26876,991
		13278,476	-26876,991
		13278,476	-26880,068
		13269,244	-26880,068
		13263,089	-26886,223
		13244,626	-26886,223
		13260,012	-26886,223
		13266,167	-26883,144
		13263,089	-26883,144
		13256,935	-26880,068
		13263,089	-26883,144
		13260,012	-26886,223
		13247,703	-26880,068
		13244,626	-26880,068
		13250,78	-26876,991
		13256,935	-26876,991
		13250,78	-26873,913
		13256,935	-26876,991
		13266,167	-26876,991
		13260,012	-26883,144
		13256,935	-26883,144
		13266,167	-26892,378
		13263,089	-26892,378
		13260,012	-26892,378
		13250,78	-26889,3
		13244,626	-26889,3
		13247,703	-26892,378
		13238,471	-26889,3
		13232,317	-26886,223
		13232,317	-26883,144
		13241,548	-26880,068
		13250,78	-26883,144
		13247,703	-26873,913
		13260,012	-26870,836
		13269,244	-26880,068
		13266,167	-26886,223
		13272,321	-26886,223
		13278,476	-26876,991
		13275,399	-26880,068
		13281,553	-26883,144
		13287,708	-26883,144
		13287,708	-26883,144
		13278,476	-26883,144
		13275,399	-26886,223
		13275,399	-26886,223
		13278,476	-26886,223
		13272,321	-26883,144
		13263,089	-26880,068
		13266,167	-26880,068
		13275,399	-26883,144
		13275,399	-26886,223
		13263,089	-26883,144
		13272,321	-26883,144
		13250,78	-26883,144
		13250,78	-26883,144
		13260,012	-26886,223
		13253,858	-26889,3
		13256,935	-26886,223
		13250,78	-26892,378
		13253,858	-26886,223
		13256,935	-26880,068
		13272,321	-26864,681
		13281,553	-26861,605
		13281,553	-26873,913
		13281,553	-26880,068
		13272,321	-26886,223
		13266,167	-26892,378
		13266,167	-26889,3
		13263,089	-26889,3
		13260,012	-26889,3
		13247,703	-26886,223
		13247,703	-26886,223
		13253,858	-26883,144
		13263,089	-26883,144
		13272,321	-26873,913
		13281,553	-26867,76
		13278,476	-26876,991
		13256,935	-26873,913
		13263,089	-26883,144
		13250,78	-26876,991
		13250,78	-26873,913
		13256,935	-26876,991
		13256,935	-26876,991
		13256,935	-26876,991
		13260,012	-26883,144
		13256,935	-26880,068
		13266,167	-26886,223
		13266,167	-26889,3
		13266,167	-26886,223
		13260,012	-26889,3
		13263,089	-26883,144
		13272,321	-26883,144
		13272,321	-26876,991
		13266,167	-26895,454
		13256,935	-26892,378
		13247,703	-26892,378
		13253,858	-26883,144
		13263,089	-26886,223
		13269,244	-26892,378
		13278,476	-26889,3
		13278,476	-26889,3
		13278,476	-26886,223
		13250,78	-26889,3
		13260,012	-26886,223
		13260,012	-26895,454
		13269,244	-26892,378
		13272,321	-26892,378
		13269,244	-26898,533
		13260,012	-26898,533
		13253,858	-26895,454
		13247,703	-26898,533
		13235,394	-26904,686
		13226,162	-26907,763
		13235,394	-26904,686
		13250,78	-26901,61
		13269,244	-26892,378
		13287,708	-26880,068
		13287,708	-26873,913
		13272,321	-26883,144
		13275,399	-26883,144
		13275,399	-26883,144
		13272,321	-26886,223
		13275,399	-26880,068
		13272,321	-26883,144
		13269,244	-26886,223
		13272,321	-26883,144
		13275,399	-26880,068
		13266,167	-26889,3
		13263,089	-26892,378
		13256,935	-26892,378
		13247,703	-26889,3
		13241,548	-26892,378
		13241,548	-26892,378
		13244,626	-26895,454
		13253,858	-26892,378
		13266,167	-26889,3
		13272,321	-26880,068
		13269,244	-26886,223
		13266,167	-26895,454
		13256,935	-26901,61
		13260,012	-26898,533
		13250,78	-26895,454
		13247,703	-26901,61
		13260,012	-26898,533
		13260,012	-26904,686
		13266,167	-26892,378
		13278,476	-26889,3
		13278,476	-26886,223
		13275,399	-26886,223
		13269,244	-26886,223
		13256,935	-26892,378
		13253,858	-26895,454
		13253,858	-26892,378
		13250,78	-26895,454
		13250,78	-26889,3
		13266,167	-26886,223
		13260,012	-26886,223
		13260,012	-26889,3
		13263,089	-26886,223
		13256,935	-26895,454
		13256,935	-26895,454
		13256,935	-26895,454
		13260,012	-26898,533
		13260,012	-26901,61
		13247,703	-26901,61
		13247,703	-26892,378
		13250,78	-26904,686
		13269,244	-26886,223
		13272,321	-26889,3
		13269,244	-26892,378
		13269,244	-26892,378
		13266,167	-26892,378
		13263,089	-26895,454
		13263,089	-26892,378
		13269,244	-26895,454
		13275,399	-26895,454
		13272,321	-26895,454
		13263,089	-26898,533
		13256,935	-26898,533
		13256,935	-26904,686
		13256,935	-26904,686
		13256,935	-26901,61
		13253,858	-26898,533
		13260,012	-26898,533
		13263,089	-26895,454
		13269,244	-26892,378
		13281,553	-26886,223
		13284,63	-26886,223
		13284,63	-26889,3
		13278,476	-26892,378
		13272,321	-26892,378
		13269,244	-26892,378
		13263,089	-26898,533
		13256,935	-26895,454
		13253,858	-26895,454
		13253,858	-26895,454
		13250,78	-26901,61
		13256,935	-26901,61
		13263,089	-26904,686
		13272,321	-26895,454
		13284,63	-26889,3
		13284,63	-26895,454
		13278,476	-26895,454
		13260,012	-26898,533
		13247,703	-26892,378
		13250,78	-26892,378
		13250,78	-26895,454
		13250,78	-26895,454
		13256,935	-26898,533
		13256,935	-26895,454
		13256,935	-26898,533
		13250,78	-26898,533
		13247,703	-26898,533
		13253,858	-26901,61
		13256,935	-26898,533
		13266,167	-26895,454
		13269,244	-26898,533
		13272,321	-26898,533
		13275,399	-26901,61
		13275,399	-26907,763
		13269,244	-26904,686
		13272,321	-26901,61
		13269,244	-26901,61
		13266,167	-26895,454
		13269,244	-26895,454
		13263,089	-26889,3
		13263,089	-26889,3
		13253,858	-26898,533
		13260,012	-26898,533
		13253,858	-26895,454
		13241,548	-26895,454
		13250,78	-26895,454
		13260,012	-26895,454
		13253,858	-26892,378
		13250,78	-26895,454
		13266,167	-26895,454
		13260,012	-26892,378
		13253,858	-26892,378
		13256,935	-26901,61
		13266,167	-26907,763
		13266,167	-26904,686
		13266,167	-26907,763
		13269,244	-26901,61
		13269,244	-26904,686
		13269,244	-26898,533
		13275,399	-26901,61
		13272,321	-26901,61
		13272,321	-26901,61
		13275,399	-26898,533
		13266,167	-26898,533
		13275,399	-26895,454
		13272,321	-26892,378
		13272,321	-26898,533
		13263,089	-26901,61
		13263,089	-26898,533
		13263,089	-26901,61
		13272,321	-26901,61
		13269,244	-26901,61
		13269,244	-26904,686
		13260,012	-26904,686
		13253,858	-26907,763
		13253,858	-26907,763
		13269,244	-26892,378
		13256,935	-26904,686
		13275,399	-26892,378
		13272,321	-26892,378
		13275,399	-26895,454
		13269,244	-26898,533
		13269,244	-26901,61
		13272,321	-26895,454
		13278,476	-26895,454
		13278,476	-26892,378
		13278,476	-26889,3
		13281,553	-26895,454
		13287,708	-26895,454
		13284,63	-26898,533
		13281,553	-26901,61
		13275,399	-26907,763
		13272,321	-26904,686
		13272,321	-26910,841
		13266,167	-26910,841
		13260,012	-26904,686
		13256,935	-26907,763
[truncated: 57,410 more rows]
