# Supplementary material for: Assessment of upper limb motor control: establishing normative benchmarks for clinical applications
Source: PeerJ. 2025 Aug 22;13:e19859. doi: 10.7717/peerj.19859 (PMC12377353; doi:10.7717/peerj.19859)
Supplement: Supplemental Information 1 [file peerj-13-19859-s001.zip › translated_csvs/advanced_mdurance-test-195227 (1).csv]

angle_window_	angles_bíceps_braquial_derecho_tríceps_braquial_largo_derecho	emg_muscle_bíceps_braquial_derecho_(µV)	emg_muscle_tríceps_braquial_largo_derecho_(µV)
0,05	55,76	11912,162	-25267,572
	55,81	11918,317	-25267,572
	55,88	11918,317	-25273,726
	55,96	11915,239	-25273,726
	56,05	11912,162	-25270,649
	56,12	11912,162	-25273,726
	56,17	11915,239	-25273,726
	56,22	11915,239	-25264,494
	56,29	11927,549	-25258,34
	56,37	11921,394	-25261,417
	56,42	11915,239	-25273,726
	56,42	11921,394	-25267,572
	56,4	11915,239	-25273,726
	56,41	11912,162	-25270,649
	56,43	11912,162	-25270,649
	56,49	11909,085	-25270,649
	56,59	11912,162	-25276,802
	56,71	11921,394	-25282,957
	56,79	11924,471	-25282,957
	56,85	11930,626	-25286,036
	56,9	11927,549	-25282,957
	56,94	11930,626	-25279,88
	57	11927,549	-25282,957
	57,06	11927,549	-25279,88
	57,16	11924,471	-25273,726
	57,29	11915,239	-25270,649
	57,38	11902,93	-25270,649
	57,46	11909,085	-25267,572
	57,57	11909,085	-25276,802
	57,69	11912,162	-25273,726
	57,8	11912,162	-25273,726
	57,94	11915,239	-25273,726
	58,06	11909,085	-25273,726
	58,2	11906,008	-25273,726
	58,37	11906,008	-25273,726
	58,46	11902,93	-25270,649
	58,45	11902,93	-25273,726
	58,46	11909,085	-25276,802
	58,53	11909,085	-25273,726
	58,61	11912,162	-25276,802
	58,68	11902,93	-25282,957
	58,76	11906,008	-25289,112
	58,85	11902,93	-25286,036
	58,98	11909,085	-25286,036
	59,13	11912,162	-25282,957
	59,27	11915,239	-25279,88
	59,4	11918,317	-25273,726
	59,5	11912,162	-25270,649
	59,59	11915,239	-25267,572
	59,7	11902,93	-25273,726
	59,82	11899,853	-25279,88
	59,97	11912,162	-25282,957
	60,11	11918,317	-25279,88
	60,2	11912,162	-25279,88
	60,27	11909,085	-25286,036
	60,38	11918,317	-25286,036
	60,51	11927,549	-25286,036
	60,62	11924,471	-25282,957
	60,71	11921,394	-25289,112
	60,77	11909,085	-25279,88
	60,78	11909,085	-25279,88
	60,71	11902,93	-25279,88
	60,66	11906,008	-25282,957
	60,71	11909,085	-25279,88
	60,81	11909,085	-25286,036
	60,91	11909,085	-25292,19
	61,03	11915,239	-25289,112
	61,25	11906,008	-25282,957
	61,58	11915,239	-25282,957
	61,95	11912,162	-25279,88
	62,28	11909,085	-25286,036
	62,6	11909,085	-25289,112
	62,99	11893,698	-25292,19
	63,35	11890,621	-25295,267
	63,25	11884,467	-25295,267
	62,01	11881,389	-25295,267
	58,31	11887,544	-25286,036
	51,15	11899,853	-25279,88
	41,08	11899,853	-25282,957
	28,76	11918,317	-25286,036
	13,57	11927,549	-25279,88
	-4,3	11930,626	-25282,957
	-22,18	11930,626	-25279,88
	-36,98	11933,703	-25276,802
	-47,86	11936,78	-25276,802
	-55,68	11930,626	-25282,957
	-60,75	11915,239	-25292,19
	-63,07	11902,93	-25295,267
	-62,7	11909,085	-25295,267
	-59,74	11899,853	-25295,267
	-54,44	11902,93	-25301,422
	-46,71	11902,93	-25298,344
	-36,24	11896,776	-25301,422
	-23,07	11896,776	-25304,499
	-6,65	11902,93	-25301,422
	11,13	11899,853	-25301,422
	27,01	11906,008	-25301,422
	39,92	11902,93	-25292,19
	49,59	11912,162	-25286,036
	56,58	11924,471	-25289,112
	61,55	11924,471	-25295,267
	64,8	11915,239	-25295,267
	66,64	11915,239	-25295,267
	67,72	11924,471	-25292,19
	68,58	11921,394	-25286,036
	69,27	11915,239	-25295,267
	69,55	11912,162	-25295,267
	69,15	11918,317	-25298,344
	68,11	11930,626	-25289,112
	66,32	11924,471	-25289,112
	62,97	11924,471	-25301,422
	57,11	11924,471	-25295,267
	48,82	11912,162	-25292,19
	38,49	11915,239	-25295,267
	26,31	11912,162	-25298,344
	11,93	11921,394	-25301,422
	-3,27	11915,239	-25298,344
	-16,97	11915,239	-25292,19
	-27,85	11912,162	-25286,036
	-36,45	11906,008	-25289,112
	-44,45	11906,008	-25289,112
	-52,33	11906,008	-25289,112
	-59,59	11909,085	-25289,112
	-64,28	11906,008	-25295,267
	-65,74	11912,162	-25298,344
	-64,95	11921,394	-25295,267
	-62,52	11933,703	-25304,499
	-58,84	11930,626	-25304,499
	-53,6	11930,626	-25307,575
	-46,23	11909,085	-25304,499
	-36,85	11909,085	-25310,654
	-25,65	11912,162	-25310,654
	-12,82	11915,239	-25313,73
	1,16	11927,549	-25310,654
	15,09	11930,626	-25301,422
	27,91	11921,394	-25298,344
	39,23	11906,008	-25301,422
	48,84	11912,162	-25304,499
	56,7	11915,239	-25307,575
	62,75	11912,162	-25301,422
	66,86	11912,162	-25301,422
	69,42	11909,085	-25289,112
	70,96	11915,239	-25292,19
	71,64	11924,471	-25282,957
	71,58	11921,394	-25292,19
	70,83	11902,93	-25289,112
	69,38	11893,698	-25298,344
	67,23	11899,853	-25301,422
	63,97	11902,93	-25307,575
	58,78	11902,93	-25298,344
	51,4	11899,853	-25304,499
	42	11909,085	-25316,809
	30,34	11902,93	-25310,654
	16,77	11906,008	-25307,575
	2,43	11909,085	-25301,422
	-12,02	11909,085	-25298,344
	-26,23	11906,008	-25301,422
	-39,23	11902,93	-25304,499
	-50,21	11899,853	-25304,499
	-58,4	11902,93	-25310,654
	-63,58	11915,239	-25307,575
	-66,6	11921,394	-25301,422
	-67,95	11912,162	-25304,499
	-67,7	11902,93	-25304,499
	-66,03	11918,317	-25304,499
	-62,98	11924,471	-25307,575
	-58,4	11912,162	-25310,654
	-52,07	11918,317	-25313,73
	-44,29	11918,317	-25316,809
	-35,02	11921,394	-25316,809
	-24,16	11909,085	-25316,809
	-11,83	11906,008	-25304,499
	1,66	11902,93	-25304,499
	15,51	11906,008	-25304,499
	28,32	11909,085	-25310,654
	39,09	11909,085	-25313,73
	48,06	11902,93	-25316,809
	55,41	11902,93	-25319,885
	60,97	11912,162	-25313,73
	64,6	11915,239	-25307,575
	66,73	11924,471	-25295,267
	68	11927,549	-25298,344
	68,73	11921,394	-25301,422
	68,88	11924,471	-25304,499
	68,05	11936,78	-25307,575
	66,15	11927,549	-25307,575
	63,37	11921,394	-25304,499
	59,51	11912,162	-25313,73
	53,72	11902,93	-25307,575
	45,64	11899,853	-25313,73
	35,42	11906,008	-25316,809
	23,01	11896,776	-25313,73
	8,58	11899,853	-25319,885
	-6,22	11902,93	-25322,964
	-18,9	11918,317	-25319,885
	-29,53	11936,78	-25313,73
	-39,31	11933,703	-25307,575
	-48,25	11921,394	-25313,73
	-55,86	11918,317	-25316,809
	-61,4	11921,394	-25313,73
	-64,29	11918,317	-25310,654
	-64,79	11918,317	-25304,499
	-63,56	11924,471	-25301,422
	-60,69	11927,549	-25301,422
	-56,09	11927,549	-25307,575
	-49,93	11921,394	-25307,575
	-42,19	11915,239	-25307,575
	-32,87	11912,162	-25313,73
	-22,17	11918,317	-25313,73
	-10,28	11921,394	-25313,73
	2,49	11927,549	-25322,964
	15,56	11918,317	-25313,73
	27,98	11924,471	-25326,04
	39,02	11921,394	-25316,809
	48,61	11924,471	-25316,809
	56,78	11924,471	-25316,809
	63,49	11924,471	-25313,73
	68,44	11921,394	-25313,73
	71,78	11927,549	-25313,73
	73,72	11918,317	-25319,885
	73,99	11915,239	-25316,809
	72,7	11915,239	-25313,73
	70,12	11918,317	-25316,809
	66,84	11915,239	-25316,809
	63,15	11909,085	-25322,964
	58,38	11912,162	-25322,964
	51,8	11915,239	-25322,964
	43,12	11918,317	-25316,809
	32,18	11921,394	-25316,809
	19,72	11921,394	-25319,885
	6,17	11915,239	-25319,885
	-7,49	11924,471	-25322,964
	-19,85	11918,317	-25319,885
	-30,68	11921,394	-25316,809
	-40,24	11912,162	-25316,809
	-48,76	11915,239	-25316,809
	-55,54	11912,162	-25322,964
	-60,11	11915,239	-25329,117
	-62,72	11930,626	-25316,809
	-63,76	11933,703	-25316,809
	-63,42	11921,394	-25322,964
	-61,88	11902,93	-25329,117
	-59,25	11899,853	-25326,04
	-55,53	11902,93	-25322,964
	-50,34	11906,008	-25316,809
	-43,09	11912,162	-25316,809
	-33,7	11915,239	-25310,654
	-22,51	11912,162	-25310,654
	-9,88	11899,853	-25316,809
	3,64	11909,085	-25316,809
	17,26	11909,085	-25316,809
	30,21	11909,085	-25316,809
	41,6	11912,162	-25319,885
	51,06	11918,317	-25326,04
	58,96	11918,317	-25319,885
	65,41	11909,085	-25319,885
	70,08	11918,317	-25316,809
	72,81	11912,162	-25307,575
	73,42	11906,008	-25310,654
	72,01	11902,93	-25313,73
	69,68	11909,085	-25316,809
	67,44	11912,162	-25319,885
	65,48	11915,239	-25319,885
	63,69	11924,471	-25329,117
	62,34	11936,78	-25332,193
	61,62	11933,703	-25329,117
	61,22	11936,78	-25326,04
	60,85	11930,626	-25332,193
	60,5	11921,394	-25326,04
	60,25	11927,549	-25332,193
	60,13	11921,394	-25326,04
	60,14	11921,394	-25335,272
	60,25	11912,162	-25335,272
	60,44	11915,239	-25338,348
	60,68	11915,239	-25332,193
	60,9	11921,394	-25338,348
	61,06	11927,549	-25332,193
	61,1	11933,703	-25338,348
	61,13	11927,549	-25338,348
	61,22	11924,471	-25332,193
	61,31	11921,394	-25338,348
	61,4	11918,317	-25338,348
	61,52	11921,394	-25335,272
	61,65	11927,549	-25329,117
	61,79	11930,626	-25322,964
	61,9	11921,394	-25326,04
	61,98	11921,394	-25335,272
	62,04	11927,549	-25329,117
	62,1	11921,394	-25332,193
	62,21	11918,317	-25332,193
	62,35	11915,239	-25341,427
	62,49	11921,394	-25344,503
	62,63	11933,703	-25344,503
	62,74	11936,78	-25338,348
	62,81	11955,244	-25326,04
	62,9	11952,167	-25322,964
	63,03	11933,703	-25329,117
	63,16	11933,703	-25326,04
	63,27	11936,78	-25322,964
	63,38	11924,471	-25326,04
	63,49	11912,162	-25335,272
	63,58	11909,085	-25338,348
	63,66	11912,162	-25338,348
	63,71	11918,317	-25335,272
	63,74	11924,471	-25341,427
	63,77	11915,239	-25335,272
	63,83	11915,239	-25329,117
	63,92	11906,008	-25329,117
	64	11915,239	-25329,117
	64,05	11902,93	-25335,272
	64,06	11902,93	-25332,193
	64,04	11912,162	-25329,117
	64,02	11918,317	-25329,117
	64,01	11921,394	-25326,04
	63,98	11924,471	-25332,193
	64,01	11933,703	-25332,193
	64,12	11930,626	-25329,117
	64,19	11930,626	-25329,117
	64,21	11924,471	-25326,04
	64,18	11924,471	-25326,04
	64,13	11933,703	-25329,117
	64,12	11939,858	-25329,117
	64,17	11936,78	-25335,272
	64,17	11936,78	-25335,272
	64,15	11933,703	-25332,193
	64,19	11927,549	-25329,117
	64,28	11918,317	-25338,348
	64,43	11918,317	-25344,503
	64,63	11927,549	-25338,348
	64,79	11924,471	-25338,348
	64,89	11927,549	-25335,272
	64,97	11924,471	-25338,348
	65,1	11921,394	-25344,503
	65,29	11915,239	-25344,503
	65,46	11918,317	-25338,348
	65,59	11921,394	-25341,427
	65,72	11924,471	-25341,427
	65,89	11921,394	-25338,348
	66,09	11915,239	-25344,503
	66,23	11918,317	-25344,503
	66,31	11924,471	-25338,348
	66,4	11930,626	-25338,348
	66,53	11933,703	-25335,272
	66,72	11936,78	-25335,272
	66,95	11936,78	-25326,04
	67,21	11939,858	-25326,04
	67,48	11936,78	-25326,04
	67,74	11930,626	-25326,04
	68,02	11918,317	-25329,117
	68,33	11918,317	-25332,193
	68,69	11912,162	-25332,193
	69,05	11909,085	-25338,348
	69,32	11902,93	-25344,503
	69,61	11906,008	-25344,503
	69,92	11909,085	-25344,503
	69,67	11909,085	-25332,193
	67,72	11902,93	-25338,348
	62,97	11921,394	-25326,04
	54,54	11909,085	-25335,272
	42,79	11896,776	-25344,503
	28,92	11924,471	-25338,348
	13,5	11924,471	-25338,348
	-3,27	11902,93	-25344,503
	-20,39	11906,008	-25344,503
	-35,71	11909,085	-25344,503
	-48,43	11896,776	-25338,348
	-58,81	11906,008	-25341,427
	-66,34	11899,853	-25338,348
	-70,6	11912,162	-25341,427
	-71,77	11924,471	-25335,272
	-70,11	11921,394	-25338,348
	-65,27	11927,549	-25344,503
	-57,2	11933,703	-25344,503
	-46,37	11927,549	-25353,735
	-32,96	11924,471	-25350,658
	-16,81	11918,317	-25353,735
	2,37	11915,239	-25359,89
	22,04	11915,239	-25359,89
	39,13	11921,394	-25356,813
	52,77	11924,471	-25347,582
	62,8	11921,394	-25341,427
	69,87	11918,317	-25347,582
	74,57	11918,317	-25347,582
	76,75	11915,239	-25344,503
	76,95	11921,394	-25353,735
	76,07	11915,239	-25338,348
	74,47	11915,239	-25338,348
	72,48	11915,239	-25341,427
	70,03	11927,549	-25341,427
	66,18	11936,78	-25338,348
	59,95	11939,858	-25335,272
	51,6	11936,78	-25338,348
	41,34	11924,471	-25344,503
	28,8	11918,317	-25353,735
	14,51	11915,239	-25353,735
	-0,53	11915,239	-25356,813
	-14,77	11918,317	-25359,89
	-28,2	11921,394	-25350,658
	-41,28	11924,471	-25347,582
	-52,32	11921,394	-25350,658
	-60,26	11915,239	-25347,582
	-65,45	11921,394	-25344,503
	-68,23	11930,626	-25335,272
	-69,1	11921,394	-25350,658
	-68,39	11933,703	-25332,193
	-65,58	11936,78	-25332,193
	-60,69	11930,626	-25338,348
	-54,64	11921,394	-25344,503
	-47,12	11921,394	-25347,582
	-37,19	11921,394	-25350,658
	-24,85	11921,394	-25350,658
	-10,08	11921,394	-25350,658
	6,59	11921,394	-25353,735
	23,17	11921,394	-25353,735
	37,61	11924,471	-25353,735
	49,24	11930,626	-25356,813
	57,89	11930,626	-25356,813
	63,77	11921,394	-25356,813
	67,14	11918,317	-25362,967
	68,76	11915,239	-25356,813
	69,55	11921,394	-25353,735
	70,17	11918,317	-25347,582
	70,7	11918,317	-25344,503
	70,69	11909,085	-25344,503
	70,02	11912,162	-25344,503
	68,72	11906,008	-25347,582
	66,73	11921,394	-25344,503
	63,81	11921,394	-25347,582
	59,08	11915,239	-25344,503
	52,1	11915,239	-25350,658
	43,26	11918,317	-25347,582
	32,73	11927,549	-25347,582
	20,69	11930,626	-25347,582
	7,88	11930,626	-25347,582
	-5,35	11936,78	-25350,658
	-18,08	11930,626	-25353,735
	-29,22	11933,703	-25356,813
	-39,27	11933,703	-25356,813
	-47,77	11930,626	-25356,813
	-54,18	11936,78	-25356,813
	-58,84	11930,626	-25356,813
	-61,95	11918,317	-25356,813
	-63,53	11915,239	-25356,813
	-63,45	11915,239	-25359,89
	-61,84	11915,239	-25359,89
	-58,99	11912,162	-25353,735
	-54,93	11921,394	-25359,89
	-48,76	11921,394	-25353,735
	-40,22	11912,162	-25359,89
	-29,77	11915,239	-25356,813
	-17,43	11915,239	-25366,045
	-3,62	11912,162	-25369,122
	10,55	11909,085	-25366,045
	23,85	11912,162	-25362,967
	35,47	11918,317	-25366,045
	45,16	11921,394	-25372,198
	53,18	11930,626	-25353,735
	59,62	11936,78	-25356,813
	64,41	11936,78	-25359,89
	67,59	11927,549	-25366,045
	69,57	11939,858	-25350,658
	71,25	11927,549	-25359,89
	72,51	11912,162	-25366,045
	72,44	11893,698	-25372,198
	71,03	11890,621	-25375,277
	68,94	11893,698	-25372,198
	66,22	11912,162	-25369,122
	62,34	11899,853	-25375,277
	56,32	11921,394	-25369,122
	47,85	11936,78	-25366,045
	37,22	11942,935	-25359,89
	24,5	11949,09	-25353,735
	9,95	11958,321	-25344,503
	-4,82	11964,476	-25344,503
	-17,65	11961,399	-25356,813
	-28,42	11961,399	-25359,89
	-38,15	11946,012	-25359,89
	-46,85	11924,471	-25362,967
	-53,89	11909,085	-25359,89
	-58,9	11918,317	-25359,89
	-62,13	11909,085	-25353,735
	-64,22	11906,008	-25353,735
	-65,26	11909,085	-25359,89
	-64,9	11921,394	-25356,813
	-63,06	11936,78	-25359,89
	-59,91	11936,78	-25359,89
	-55,32	11927,549	-25359,89
	-48,73	11939,858	-25359,89
	-39,98	11942,935	-25362,967
	-29,35	11939,858	-25366,045
	-17,3	11942,935	-25366,045
	-4,44	11939,858	-25359,89
	8,65	11936,78	-25366,045
	21,23	11921,394	-25366,045
	32,68	11915,239	-25366,045
	42,74	11906,008	-25366,045
	51,25	11902,93	-25366,045
	58,04	11902,93	-25369,122
	62,93	11909,085	-25366,045
	65,91	11912,162	-25359,89
	67,53	11918,317	-25359,89
	68,67	11933,703	-25359,89
	68,87	11933,703	-25362,967
	67,58	11936,78	-25369,122
	65,52	11933,703	-25369,122
	63,33	11927,549	-25369,122
	60,77	11927,549	-25375,277
	56,66	11924,471	-25372,198
	50,16	11936,78	-25369,122
	41,39	11936,78	-25366,045
	30,65	11927,549	-25375,277
	18,02	11927,549	-25366,045
	4,83	11930,626	-25369,122
	-7,86	11921,394	-25362,967
	-20,09	11909,085	-25366,045
	-31,86	11909,085	-25362,967
	-42,45	11918,317	-25369,122
	-50,16	11921,394	-25366,045
	-55	11924,471	-25366,045
	-58,22	11933,703	-25369,122
	-60,15	11939,858	-25375,277
	-60,86	11942,935	-25375,277
	-60,4	11927,549	-25369,122
	-58,62	11915,239	-25375,277
	-55,37	11912,162	-25375,277
	-50,75	11936,78	-25378,353
	-44,77	11912,162	-25375,277
	-37,28	11924,471	-25375,277
	-28,13	11936,78	-25375,277
	-17,36	11942,935	-25384,508
	-5,4	11946,012	-25384,508
	6,96	11946,012	-25381,432
	19,06	11942,935	-25372,198
	30,43	11933,703	-25384,508
	40,87	11930,626	-25384,508
	50,06	11936,78	-25378,353
	57,59	11933,703	-25375,277
	63,19	11930,626	-25378,353
	66,52	11924,471	-25378,353
	68,15	11915,239	-25381,432
	68,71	11906,008	-25384,508
	68,51	11906,008	-25384,508
	67,78	11906,008	-25378,353
	66,03	11893,698	-25381,432
	63,56	11893,698	-25378,353
	60,79	11896,776	-25372,198
	57,06	11906,008	-25369,122
	51,33	11909,085	-25375,277
	43,38	11921,394	-25384,508
	33,59	11930,626	-25381,432
	22,24	11939,858	-25378,353
	9,94	11942,935	-25372,198
	-2,84	11936,78	-25375,277
	-15,1	11939,858	-25372,198
	-25,65	11939,858	-25369,122
	-34,71	11933,703	-25369,122
	-42,72	11927,549	-25381,432
	-49,28	11924,471	-25378,353
	-54,14	11924,471	-25369,122
	-58,04	11924,471	-25372,198
	-60,86	11924,471	-25378,353
	-62,21	11927,549	-25378,353
	-62,29	11930,626	-25372,198
	-61,07	11930,626	-25366,045
	-58,81	11930,626	-25372,198
	-55,87	11930,626	-25378,353
	-51,86	11927,549	-25381,432
	-46,12	11939,858	-25372,198
	-38,43	11946,012	-25372,198
	-28,68	11942,935	-25378,353
	-17,09	11939,858	-25372,198
	-4,38	11936,78	-25372,198
	8,51	11930,626	-25372,198
	20,8	11930,626	-25375,277
	32,06	11933,703	-25378,353
	42,11	11930,626	-25372,198
	50,74	11933,703	-25372,198
	57,81	11921,394	-25375,277
	63,28	11915,239	-25375,277
	67,01	11906,008	-25375,277
	69,27	11909,085	-25378,353
	70,29	11912,162	-25387,587
	70,15	11912,162	-25384,508
	69,11	11924,471	-25390,663
	67,01	11924,471	-25384,508
	64,13	11930,626	-25381,432
	60,8	11936,78	-25375,277
	56,62	11936,78	-25372,198
	50,67	11927,549	-25375,277
	42,59	11930,626	-25375,277
	32,67	11930,626	-25375,277
	21,29	11930,626	-25375,277
	9,28	11924,471	-25381,432
	-2,79	11921,394	-25381,432
	-14,05	11921,394	-25378,353
	-24,47	11924,471	-25378,353
	-35,12	11930,626	-25384,508
	-45,56	11936,78	-25381,432
	-53,88	11939,858	-25378,353
	-58,98	11939,858	-25381,432
	-61,72	11933,703	-25390,663
	-62,88	11933,703	-25387,587
	-62,66	11936,78	-25390,663
	-61,39	11924,471	-25387,587
	-59,58	11912,162	-25390,663
	-57,26	11912,162	-25390,663
	-53,89	11912,162	-25387,587
	-48,8	11912,162	-25390,663
	-41,64	11912,162	-25387,587
	-32,66	11912,162	-25387,587
	-22,13	11927,549	-25384,508
	-10,13	11933,703	-25378,353
	2,82	11936,78	-25381,432
	15,8	11927,549	-25387,587
	27,96	11927,549	-25384,508
	38,8	11942,935	-25384,508
	47,85	11936,78	-25378,353
	54,87	11933,703	-25387,587
	60,04	11927,549	-25384,508
	63,54	11927,549	-25387,587
	65,87	11930,626	-25384,508
	67,33	11924,471	-25390,663
	67,84	11927,549	-25390,663
	67,32	11927,549	-25390,663
	65,6	11921,394	-25390,663
	63,1	11924,471	-25387,587
	60,22	11927,549	-25384,508
	56,15	11921,394	-25387,587
	49,9	11921,394	-25390,663
	41,25	11924,471	-25390,663
	30,44	11930,626	-25381,432
	17,78	11930,626	-25378,353
	4,32	11933,703	-25378,353
	-8,99	11927,549	-25381,432
	-21,47	11924,471	-25387,587
	-32,41	11924,471	-25390,663
	-41,56	11930,626	-25384,508
	-48,98	11936,78	-25384,508
	-54,57	11933,703	-25393,74
	-58,34	11924,471	-25393,74
	-60,55	11915,239	-25393,74
	-61,48	11912,162	-25396,816
	-61,35	11909,085	-25390,663
	-60,2	11921,394	-25390,663
	-57,93	11924,471	-25384,508
	-54,36	11927,549	-25387,587
	-49,29	11927,549	-25393,74
	-42,43	11936,78	-25393,74
	-33,66	11946,012	-25387,587
	-23,19	11936,78	-25387,587
	-11,39	11933,703	-25384,508
	1,2	11927,549	-25387,587
	13,61	11924,471	-25390,663
	24,94	11915,239	-25393,74
	34,75	11924,471	-25393,74
	43,11	11921,394	-25390,663
	50,41	11918,317	-25390,663
	56,8	11915,239	-25396,816
	62,28	11921,394	-25390,663
	66,52	11921,394	-25384,508
	69,69	11924,471	-25387,587
	71,66	11927,549	-25387,587
	71,78	11933,703	-25390,663
	70,34	11933,703	-25390,663
	68,17	11936,78	-25393,74
	65,78	11930,626	-25384,508
	63,45	11927,549	-25387,587
	60,8	11933,703	-25387,587
	56,73	11933,703	-25387,587
	50,31	11939,858	-25387,587
	41,46	11933,703	-25390,663
	30,38	11933,703	-25384,508
	17,26	11927,549	-25387,587
	2,6	11918,317	-25384,508
	-12,68	11912,162	-25384,508
	-26,67	11912,162	-25387,587
	-37,62	11924,471	-25384,508
	-45,77	11927,549	-25384,508
	-51,57	11927,549	-25387,587
	-54,98	11933,703	-25393,74
	-56,8	11946,012	-25387,587
	-57,98	11949,09	-25390,663
	-58,53	11927,549	-25390,663
	-57,86	11921,394	-25393,74
	-55,96	11924,471	-25399,895
	-52,88	11921,394	-25406,05
	-48,41	11924,471	-25402,971
	-42,21	11918,317	-25402,971
	-33,68	11918,317	-25409,126
	-22,87	11930,626	-25412,205
	-10,67	11933,703	-25406,05
	1,96	11930,626	-25412,205
	14,34	11949,09	-25393,74
	25,96	11946,012	-25390,663
	36,53	11933,703	-25387,587
	45,88	11946,012	-25381,432
	53,85	11930,626	-25390,663
	60,38	11927,549	-25393,74
	65,2	11930,626	-25399,895
	68,1	11918,317	-25399,895
	69,5	11921,394	-25402,971
	69,93	11912,162	-25406,05
	69,69	11902,93	-25406,05
	68,8	11902,93	-25399,895
	67,13	11915,239	-25399,895
	64,65	11924,471	-25390,663
	61,49	11912,162	-25396,816
	57,24	11933,703	-25390,663
	51,33	11906,008	-25399,895
	43,56	11933,703	-25396,816
	33,8	11924,471	-25399,895
	22,05	11924,471	-25399,895
	8,91	11927,549	-25393,74
	-4,35	11933,703	-25390,663
	-16,21	11933,703	-25393,74
	-26,05	11930,626	-25390,663
	-34,56	11927,549	-25393,74
	-42,1	11918,317	-25390,663
	-48,18	11921,394	-25393,74
	-52,61	11939,858	-25396,816
	-55,61	11939,858	-25402,971
	-57,39	11936,78	-25406,05
	-58,01	11924,471	-25406,05
	-57,27	11924,471	-25406,05
	-54,78	11924,471	-25402,971
	-50,53	11933,703	-25396,816
	-44,85	11933,703	-25399,895
	-37,82	11927,549	-25396,816
	-29,66	11924,471	-25399,895
	-20,54	11924,471	-25402,971
	-10,42	11930,626	-25402,971
	0,56	11930,626	-25399,895
	12	11927,549	-25402,971
	23,31	11924,471	-25396,816
	33,98	11927,549	-25396,816
	43,83	11933,703	-25399,895
	52,63	11936,78	-25396,816
	60,02	11939,858	-25406,05
	65,78	11933,703	-25402,971
	69,32	11930,626	-25399,895
	70,69	11933,703	-25399,895
	70,45	11933,703	-25399,895
	69,28	11924,471	-25402,971
	67,72	11921,394	-25393,74
	65,74	11918,317	-25390,663
	63,27	11912,162	-25396,816
	59,86	11912,162	-25406,05
	54,82	11912,162	-25399,895
	47,86	11909,085	-25402,971
	39,12	11909,085	-25412,205
	28,77	11906,008	-25415,281
	17,22	11902,93	-25418,358
	5,22	11906,008	-25418,358
	-6,29	11915,239	-25418,358
	-17,1	11924,471	-25412,205
	-27,32	11939,858	-25406,05
	-36,46	11939,858	-25396,816
	-43,87	11949,09	-25396,816
	-49,18	11952,167	-25396,816
	-52,76	11939,858	-25402,971
	-55,24	11930,626	-25406,05
	-56,89	11930,626	-25406,05
	-57,66	11930,626	-25402,971
	-57,43	11921,394	-25390,663
	-56,15	11921,394	-25390,663
	-53,91	11927,549	-25399,895
	-50,67	11946,012	-25406,05
	-45,84	11949,09	-25399,895
	-39,01	11946,012	-25402,971
	-30,39	11936,78	-25402,971
	-20,06	11930,626	-25399,895
	-8,55	11930,626	-25406,05
	3,43	11930,626	-25399,895
	15,45	11933,703	-25402,971
	27,15	11936,78	-25402,971
	38,06	11930,626	-25402,971
	47,8	11933,703	-25406,05
	55,73	11930,626	-25406,05
	61,22	11927,549	-25402,971
	64,47	11933,703	-25409,126
	66,24	11936,78	-25412,205
	67,1	11927,549	-25406,05
	67,56	11930,626	-25409,126
	67,56	11924,471	-25406,05
	66,59	11930,626	-25409,126
	64,71	11921,394	-25415,281
	62,27	11918,317	-25412,205
	59,23	11912,162	-25409,126
	54,86	11912,162	-25409,126
	48,49	11918,317	-25412,205
	39,88	11915,239	-25409,126
	28,84	11927,549	-25409,126
	15,52	11918,317	-25402,971
	1,13	11915,239	-25396,816
	-12,04	11912,162	-25396,816
	-23,25	11921,394	-25396,816
	-33,36	11915,239	-25402,971
	-42,77	11915,239	-25402,971
	-50,56	11930,626	-25399,895
	-55,3	11933,703	-25399,895
	-57,36	11933,703	-25409,126
	-58,19	11933,703	-25409,126
	-58,64	11915,239	-25409,126
	-58,56	11921,394	-25402,971
	-57,64	11918,317	-25406,05
	-55,66	11927,549	-25409,126
	-52,12	11933,703	-25409,126
	-46,7	11936,78	-25412,205
	-39,21	11939,858	-25409,126
	-29,98	11942,935	-25409,126
	-19,69	11942,935	-25415,281
	-8,63	11942,935	-25415,281
	2,83	11939,858	-25412,205
	14,06	11936,78	-25412,205
	24,74	11936,78	-25412,205
	34,9	11933,703	-25418,358
	44,31	11927,549	-25412,205
	52,65	11927,549	-25415,281
	59,41	11921,394	-25412,205
	64,07	11918,317	-25415,281
	66,68	11915,239	-25421,436
	67,98	11918,317	-25415,281
	68,35	11918,317	-25415,281
	67,51	11927,549	-25415,281
	65,52	11930,626	-25409,126
	62,91	11939,858	-25412,205
	60,09	11936,78	-25402,971
	56,36	11933,703	-25406,05
	50,67	11924,471	-25412,205
	42,9	11918,317	-25418,358
	33,11	11912,162	-25418,358
	21,42	11912,162	-25415,281
	8,57	11912,162	-25412,205
	-3,82	11921,394	-25415,281
	-15,06	11918,317	-25415,281
	-25,8	11918,317	-25421,436
	-36,39	11930,626	-25427,59
	-45,68	11936,78	-25418,358
	-51,72	11939,858	-25415,281
	-54,47	11930,626	-25409,126
	-55,54	11924,471	-25412,205
	-56,15	11930,626	-25412,205
	-56,45	11933,703	-25409,126
	-55,87	11930,626	-25406,05
	-54,1	11927,549	-25409,126
	-50,98	11918,317	-25412,205
	-46,47	11912,162	-25415,281
	-40,67	11909,085	-25418,358
	-33,45	11912,162	-25424,513
	-24,61	11912,162	-25421,436
	-14,33	11915,239	-25421,436
	-2,89	11915,239	-25421,436
	9,17	11927,549	-25421,436
	20,94	11939,858	-25415,281
	31,92	11955,244	-25399,895
	42,08	11952,167	-25406,05
	51,01	11942,935	-25406,05
	58,06	11942,935	-25406,05
	63,2	11939,858	-25412,205
	66,63	11933,703	-25412,205
	68,37	11930,626	-25415,281
	68,78	11933,703	-25406,05
	67,74	11927,549	-25412,205
	65,48	11924,471	-25415,281
	63	11918,317	-25415,281
	60,57	11915,239	-25415,281
	57,54	11921,394	-25412,205
	52,99	11921,394	-25418,358
	46,53	11927,549	-25418,358
	38,4	11921,394	-25424,513
	28,63	11915,239	-25424,513
	17,4	11909,085	-25424,513
	5,01	11906,008	-25424,513
	-7,77	11899,853	-25424,513
	-19,52	11899,853	-25427,59
	-30,38	11906,008	-25412,205
	-41,03	11921,394	-25402,971
	-50,34	11930,626	-25406,05
	-56,84	11939,858	-25399,895
	-60,64	11936,78	-25409,126
	-62,75	11939,858	-25412,205
	-63,36	11936,78	-25421,436
	-62,38	11930,626	-25421,436
	-60,14	11921,394	-25424,513
	-56,86	11915,239	-25427,59
	-52,19	11924,471	-25421,436
	-45,82	11924,471	-25415,281
	-37,67	11930,626	-25418,358
	-27,9	11933,703	-25424,513
	-17	11939,858	-25418,358
	-5,39	11939,858	-25418,358
	6,41	11933,703	-25421,436
	17,91	11924,471	-25424,513
	28,9	11927,549	-25424,513
	39,19	11927,549	-25418,358
	48,16	11924,471	-25421,436
	55,43	11933,703	-25409,126
	61,07	11939,858	-25409,126
	64,99	11939,858	-25409,126
	67,24	11936,78	-25415,281
	68,14	11939,858	-25412,205
	67,91	11939,858	-25415,281
	66,74	11930,626	-25415,281
	65,06	11924,471	-25421,436
	63,09	11921,394	-25424,513
	60,84	11921,394	-25421,436
	58,05	11921,394	-25421,436
	53,75	11921,394	-25424,513
	47,39	11930,626	-25430,668
	39,07	11936,78	-25424,513
	28,62	11939,858	-25430,668
	16,47	11927,549	-25427,59
	3,29	11921,394	-25433,744
	-9,93	11924,471	-25430,668
	-22,28	11933,703	-25424,513
	-33,61	11930,626	-25424,513
	-43,42	11927,549	-25418,358
	-50,73	11918,317	-25418,358
	-55,61	11909,085	-25421,436
	-58,96	11906,008	-25424,513
	-60,95	11902,93	-25430,668
	-61,18	11906,008	-25430,668
	-59,79	11909,085	-25433,744
	-57,17	11906,008	-25436,823
	-53,43	11902,93	-25433,744
	-48,51	11906,008	-25433,744
	-42,15	11918,317	-25424,513
	-34,15	11927,549	-25415,281
	-24,55	11930,626	-25427,59
	-13,5	11933,703	-25430,668
	-1,47	11936,78	-25430,668
	10,88	11930,626	-25427,59
	22,9	11924,471	-25427,59
	34,26	11921,394	-25424,513
	44,73	11915,239	-25421,436
	53,68	11918,317	-25424,513
	60,68	11906,008	-25430,668
	65,9	11918,317	-25433,744
	69,01	11927,549	-25427,59
	69,76	11933,703	-25424,513
	68,87	11942,935	-25415,281
	67,15	11939,858	-25421,436
	64,96	11933,703	-25433,744
	62,46	11942,935	-25433,744
	59,75	11939,858	-25430,668
	56,39	11924,471	-25430,668
	51,68	11912,162	-25430,668
	45,35	11909,085	-25436,823
	37,2	11915,239	-25436,823
	27,25	11918,317	-25433,744
	15,7	11924,471	-25430,668
	2,77	11927,549	-25430,668
	-10,35	11915,239	-25427,59
	-22,99	11912,162	-25433,744
	-35,17	11915,239	-25436,823
	-45,66	11918,317	-25430,668
	-53,12	11915,239	-25430,668
	-57,5	11912,162	-25433,744
	-59,89	11915,239	-25427,59
	-61,26	11906,008	-25427,59
	-61,97	11909,085	-25421,436
	-61,77	11912,162	-25424,513
	-60,46	11918,317	-25424,513
	-58,23	11921,394	-25424,513
	-55,32	11927,549	-25427,59
	-51,43	11933,703	-25430,668
	-46,04	11936,78	-25430,668
	-39,18	11930,626	-25433,744
	-30,73	11930,626	-25436,823
	-20,77	11924,471	-25436,823
	-9,83	11912,162	-25433,744
	1,6	11909,085	-25430,668
	13,02	11915,239	-25427,59
	24,01	11924,471	-25421,436
	34,53	11927,549	-25427,59
	44,23	11930,626	-25427,59
	52,47	11927,549	-25436,823
	58,87	11927,549	-25436,823
	63,24	11930,626	-25442,978
	65,79	11933,703	-25446,054
	66,87	11924,471	-25442,978
	66,69	11924,471	-25439,9
	65,43	11921,394	-25427,59
	63,28	11915,239	-25430,668
	60,56	11906,008	-25436,823
	57,23	11915,239	-25427,59
	52,43	11924,471	-25424,513
	45,72	11924,471	-25430,668
	37,39	11924,471	-25436,823
	27,68	11927,549	-25433,744
	16,97	11930,626	-25430,668
	5,96	11927,549	-25430,668
	-4,67	11933,703	-25430,668
	-14,77	11936,78	-25427,59
	-24,1	11930,626	-25427,59
	-32,34	11936,78	-25427,59
	-39,66	11927,549	-25418,358
	-46,12	11924,471	-25421,436
	-51,38	11912,162	-25421,436
	-54,89	11915,239	-25427,59
	-56,91	11915,239	-25427,59
	-57,78	11921,394	-25430,668
	-57,46	11921,394	-25436,823
	-56,2	11918,317	-25436,823
	-54,33	11921,394	-25439,9
	-51,68	11924,471	-25433,744
	-47,53	11927,549	-25439,9
	-41,31	11927,549	-25439,9
	-33,08	11924,471	-25439,9
	-23,44	11918,317	-25449,131
	-13,11	11918,317	-25446,054
	-2,28	11915,239	-25442,978
	8,92	11918,317	-25446,054
	20,04	11915,239	-25449,131
	30,91	11921,394	-25446,054
	41,13	11924,471	-25446,054
	49,89	11924,471	-25442,978
	56,97	11933,703	-25433,744
	62,37	11930,626	-25439,9
	66,09	11936,78	-25442,978
	68,31	11942,935	-25442,978
	68,91	11946,012	-25436,823
	67,91	11936,78	-25430,668
	66,01	11924,471	-25427,59
	63,72	11921,394	-25430,668
	61,17	11921,394	-25430,668
	58,26	11918,317	-25436,823
	53,93	11918,317	-25436,823
	46,98	11927,549	-25433,744
	37,6	11933,703	-25427,59
	26,36	11927,549	-25430,668
	13,91	11930,626	-25433,744
	1,45	11921,394	-25433,744
	-10,05	11927,549	-25433,744
	-20,53	11906,008	-25439,9
	-30,21	11902,93	-25442,978
	-38,45	11899,853	-25439,9
	-44,09	11909,085	-25439,9
	-47,5	11915,239	-25436,823
	-50,4	11924,471	-25455,286
	-53,41	11918,317	-25449,131
	-55,81	11921,394	-25442,978
	-56,84	11927,549	-25442,978
	-56,37	11921,394	-25442,978
	-54,48	11918,317	-25433,744
	-51,24	11902,93	-25433,744
	-46,55	11899,853	-25430,668
	-39,84	11896,776	-25430,668
	-30,95	11909,085	-25436,823
	-20,49	11912,162	-25446,054
	-8,89	11915,239	-25439,9
	3,24	11921,394	-25446,054
	14,97	11927,549	-25442,978
	25,93	11942,935	-25442,978
	36,34	11939,858	-25439,9
	46,11	11942,935	-25436,823
	54,22	11930,626	-25436,823
	60,14	11927,549	-25433,744
	64,14	11921,394	-25433,744
	66,29	11924,471	-25439,9
	66,84	11921,394	-25436,823
	66,04	11924,471	-25442,978
	64,56	11924,471	-25442,978
	63,03	11918,317	-25449,131
	61,51	11909,085	-25452,21
	60,18	11906,008	-25449,131
	59,21	11912,162	-25446,054
	58,58	11915,239	-25442,978
	58,2	11915,239	-25436,823
	58,03	11915,239	-25436,823
	57,96	11921,394	-25436,823
	57,94	11927,549	-25439,9
	57,95	11936,78	-25436,823
	57,94	11936,78	-25436,823
	57,94	11927,549	-25439,9
	57,95	11927,549	-25433,744
	57,97	11927,549	-25433,744
		11924,471	-25433,744
		11924,471	-25430,668
		11924,471	-25433,744
		11927,549	-25436,823
		11927,549	-25439,9
		11927,549	-25442,978
		11927,549	-25442,978
		11927,549	-25436,823
		11918,317	-25439,9
		11915,239	-25446,054
		11906,008	-25442,978
		11896,776	-25449,131
		11893,698	-25458,363
		11899,853	-25458,363
		11906,008	-25458,363
		11909,085	-25449,131
		11909,085	-25446,054
		11909,085	-25449,131
		11927,549	-25442,978
		11939,858	-25430,668
		11946,012	-25427,59
		11939,858	-25427,59
		11939,858	-25433,744
		11942,935	-25430,668
		11936,78	-25433,744
		11933,703	-25436,823
		11930,626	-25433,744
		11918,317	-25433,744
		11921,394	-25436,823
		11927,549	-25436,823
		11921,394	-25439,9
		11918,317	-25439,9
		11924,471	-25442,978
		11930,626	-25446,054
		11927,549	-25446,054
		11930,626	-25449,131
		11927,549	-25449,131
		11930,626	-25449,131
		11927,549	-25449,131
		11924,471	-25446,054
		11924,471	-25449,131
		11918,317	-25446,054
		11912,162	-25446,054
		11906,008	-25452,21
		11899,853	-25455,286
		11909,085	-25452,21
		11909,085	-25446,054
		11921,394	-25446,054
		11930,626	-25442,978
		11933,703	-25439,9
		11930,626	-25446,054
		11930,626	-25449,131
		11930,626	-25452,21
		11930,626	-25449,131
		11933,703	-25442,978
		11936,78	-25449,131
		11939,858	-25449,131
		11936,78	-25446,054
		11927,549	-25442,978
		11915,239	-25446,054
		11915,239	-25449,131
		11924,471	-25446,054
		11933,703	-25446,054
		11924,471	-25436,823
		11933,703	-25449,131
		11912,162	-25442,978
		11924,471	-25442,978
		11906,008	-25449,131
		11909,085	-25439,9
		11909,085	-25442,978
		11912,162	-25442,978
		11912,162	-25439,9
		11918,317	-25449,131
		11918,317	-25449,131
		11918,317	-25446,054
		11915,239	-25452,21
		11912,162	-25455,286
		11906,008	-25452,21
		11912,162	-25449,131
		11930,626	-25446,054
		11942,935	-25449,131
		11915,239	-25442,978
		11930,626	-25449,131
		11936,78	-25449,131
		11930,626	-25452,21
		11927,549	-25442,978
		11927,549	-25452,21
		11927,549	-25442,978
		11930,626	-25446,054
		11936,78	-25455,286
		11936,78	-25452,21
		11942,935	-25452,21
		11933,703	-25452,21
		11918,317	-25455,286
		11924,471	-25458,363
		11933,703	-25455,286
		11936,78	-25449,131
		11930,626	-25452,21
		11936,78	-25449,131
		11936,78	-25455,286
		11930,626	-25452,21
		11942,935	-25452,21
		11946,012	-25449,131
		11936,78	-25449,131
		11915,239	-25455,286
		11918,317	-25458,363
		11924,471	-25446,054
		11924,471	-25458,363
		11933,703	-25452,21
		11924,471	-25461,44
		11927,549	-25461,44
		11924,471	-25461,44
		11912,162	-25467,594
		11921,394	-25470,673
		11927,549	-25470,673
		11936,78	-25461,44
		11942,935	-25461,44
		11927,549	-25467,594
		11921,394	-25467,594
		11924,471	-25461,44
		11930,626	-25458,363
		11939,858	-25452,21
		11942,935	-25439,9
		11946,012	-25442,978
		11949,09	-25442,978
		11936,78	-25452,21
		11936,78	-25455,286
		11930,626	-25452,21
		11927,549	-25452,21
		11927,549	-25455,286
		11909,085	-25461,44
		11899,853	-25464,518
		11906,008	-25461,44
		11915,239	-25470,673
		11918,317	-25470,673
		11915,239	-25467,594
		11918,317	-25461,44
		11927,549	-25455,286
		11930,626	-25449,131
		11939,858	-25446,054
		11949,09	-25446,054
		11949,09	-25449,131
		11946,012	-25449,131
		11942,935	-25452,21
		11939,858	-25455,286
		11936,78	-25455,286
		11930,626	-25461,44
		11927,549	-25464,518
		11921,394	-25464,518
		11906,008	-25464,518
		11912,162	-25464,518
		11927,549	-25452,21
		11906,008	-25467,594
		11933,703	-25455,286
		11946,012	-25461,44
		11942,935	-25470,673
		11942,935	-25470,673
		11939,858	-25464,518
		11942,935	-25449,131
		11942,935	-25446,054
		11939,858	-25449,131
		11927,549	-25446,054
		11930,626	-25442,978
		11930,626	-25449,131
		11936,78	-25455,286
		11949,09	-25455,286
		11936,78	-25452,21
		11921,394	-25455,286
		11909,085	-25455,286
		11918,317	-25455,286
		11915,239	-25455,286
		11918,317	-25458,363
		11918,317	-25458,363
		11915,239	-25458,363
		11915,239	-25455,286
		11912,162	-25455,286
		11915,239	-25458,363
		11915,239	-25464,518
		11921,394	-25461,44
		11915,239	-25461,44
		11912,162	-25461,44
		11915,239	-25458,363
		11924,471	-25452,21
		11918,317	-25449,131
		11915,239	-25452,21
		11918,317	-25458,363
		11927,549	-25446,054
		11949,09	-25436,823
		11942,935	-25452,21
		11933,703	-25458,363
		11927,549	-25458,363
		11921,394	-25461,44
		11918,317	-25464,518
		11912,162	-25461,44
		11921,394	-25461,44
		11924,471	-25458,363
		11927,549	-25458,363
		11927,549	-25458,363
		11924,471	-25458,363
		11918,317	-25461,44
		11915,239	-25464,518
		11915,239	-25467,594
		11921,394	-25464,518
		11924,471	-25467,594
		11927,549	-25467,594
		11933,703	-25452,21
		11939,858	-25446,054
		11936,78	-25449,131
		11939,858	-25452,21
		11933,703	-25464,518
		11927,549	-25461,44
		11924,471	-25464,518
		11921,394	-25464,518
		11924,471	-25461,44
		11930,626	-25455,286
		11936,78	-25455,286
		11933,703	-25452,21
		11939,858	-25452,21
		11933,703	-25452,21
		11927,549	-25455,286
		11918,317	-25458,363
		11915,239	-25455,286
		11924,471	-25458,363
		11921,394	-25470,673
		11936,78	-25464,518
		11927,549	-25470,673
		11933,703	-25473,75
		11933,703	-25473,75
		11924,471	-25470,673
		11930,626	-25458,363
		11924,471	-25461,44
		11924,471	-25461,44
		11927,549	-25458,363
		11930,626	-25452,21
		11936,78	-25452,21
		11936,78	-25446,054
		11936,78	-25449,131
		11930,626	-25449,131
		11930,626	-25452,21
		11933,703	-25458,363
		11924,471	-25461,44
		11927,549	-25461,44
		11930,626	-25458,363
		11949,09	-25461,44
		11942,935	-25470,673
		11933,703	-25470,673
		11924,471	-25467,594
		11912,162	-25467,594
		11909,085	-25470,673
		11909,085	-25470,673
		11909,085	-25470,673
		11915,239	-25464,518
		11933,703	-25461,44
		11930,626	-25464,518
		11927,549	-25464,518
		11915,239	-25464,518
		11912,162	-25464,518
		11915,239	-25473,75
		11921,394	-25473,75
		11921,394	-25467,594
		11921,394	-25476,828
		11912,162	-25476,828
		11915,239	-25464,518
		11921,394	-25458,363
		11927,549	-25455,286
		11930,626	-25464,518
		11921,394	-25464,518
		11924,471	-25461,44
		11924,471	-25461,44
		11924,471	-25467,594
		11921,394	-25464,518
		11915,239	-25464,518
		11915,239	-25470,673
		11912,162	-25470,673
		11909,085	-25467,594
		11918,317	-25464,518
		11909,085	-25464,518
		11915,239	-25470,673
		11915,239	-25464,518
		11918,317	-25458,363
		11918,317	-25461,44
		11924,471	-25464,518
		11924,471	-25473,75
		11921,394	-25476,828
		11912,162	-25479,904
		11906,008	-25479,904
		11915,239	-25473,75
		11918,317	-25473,75
		11918,317	-25470,673
		11918,317	-25470,673
		11912,162	-25467,594
		11912,162	-25470,673
		11918,317	-25467,594
		11921,394	-25464,518
		11918,317	-25464,518
		11912,162	-25464,518
		11918,317	-25464,518
		11918,317	-25470,673
		11918,317	-25473,75
		11909,085	-25482,98
		11915,239	-25458,363
		11899,853	-25482,98
		11899,853	-25482,98
		11909,085	-25482,98
		11912,162	-25479,904
		11899,853	-25486,06
		11912,162	-25479,904
		11915,239	-25479,904
		11924,471	-25467,594
		11930,626	-25464,518
		11939,858	-25455,286
		11946,012	-25461,44
		11936,78	-25467,594
		11936,78	-25470,673
		11930,626	-25473,75
		11924,471	-25470,673
		11918,317	-25467,594
		11912,162	-25464,518
		11909,085	-25461,44
		11915,239	-25464,518
		11918,317	-25464,518
		11930,626	-25464,518
		11927,549	-25464,518
		11930,626	-25470,673
		11927,549	-25473,75
		11924,471	-25479,904
		11924,471	-25473,75
		11918,317	-25473,75
		11909,085	-25476,828
		11921,394	-25473,75
		11912,162	-25470,673
		11912,162	-25479,904
		11924,471	-25470,673
		11927,549	-25473,75
		11930,626	-25470,673
		11924,471	-25473,75
		11912,162	-25473,75
		11906,008	-25479,904
		11909,085	-25476,828
		11912,162	-25482,98
		11906,008	-25489,136
		11902,93	-25489,136
		11896,776	-25489,136
		11890,621	-25489,136
		11893,698	-25486,06
		11902,93	-25476,828
		11902,93	-25476,828
		11906,008	-25479,904
		11912,162	-25482,98
		11915,239	-25486,06
		11921,394	-25473,75
		11924,471	-25470,673
		11930,626	-25464,518
		11918,317	-25467,594
		11918,317	-25467,594
		11921,394	-25470,673
		11924,471	-25467,594
		11939,858	-25470,673
		11936,78	-25473,75
		11936,78	-25473,75
		11933,703	-25473,75
		11912,162	-25479,904
		11906,008	-25482,98
		11912,162	-25479,904
		11915,239	-25482,98
		11912,162	-25476,828
		11918,317	-25476,828
		11909,085	-25482,98
		11915,239	-25489,136
		11915,239	-25486,06
		11915,239	-25489,136
		11909,085	-25482,98
		11915,239	-25479,904
		11921,394	-25482,98
		11918,317	-25482,98
		11921,394	-25479,904
		11918,317	-25467,594
		11915,239	-25476,828
		11918,317	-25476,828
		11927,549	-25479,904
		11924,471	-25479,904
		11921,394	-25482,98
		11912,162	-25486,06
		11909,085	-25486,06
		11906,008	-25489,136
		11909,085	-25482,98
		11915,239	-25482,98
		11921,394	-25479,904
		11915,239	-25476,828
		11912,162	-25482,98
		11906,008	-25486,06
		11909,085	-25489,136
		11915,239	-25498,367
		11912,162	-25495,29
		11912,162	-25486,06
		11909,085	-25479,904
		11918,317	-25479,904
		11930,626	-25476,828
		11921,394	-25476,828
		11924,471	-25479,904
		11933,703	-25479,904
		11946,012	-25473,75
		11946,012	-25476,828
		11942,935	-25479,904
		11936,78	-25473,75
		11921,394	-25473,75
		11912,162	-25482,98
		11909,085	-25482,98
		11906,008	-25489,136
		11902,93	-25486,06
		11899,853	-25492,212
		11893,698	-25492,212
		11896,776	-25504,522
		11906,008	-25498,367
		11912,162	-25495,29
		11933,703	-25501,446
		11949,09	-25482,98
		11946,012	-25470,673
		11942,935	-25470,673
		11946,012	-25473,75
		11946,012	-25473,75
		11942,935	-25473,75
		11936,78	-25476,828
		11930,626	-25479,904
		11930,626	-25482,98
		11927,549	-25482,98
		11918,317	-25489,136
		11912,162	-25482,98
		11915,239	-25479,904
		11909,085	-25479,904
		11902,93	-25482,98
		11906,008	-25489,136
		11909,085	-25489,136
		11902,93	-25489,136
		11896,776	-25486,06
		11896,776	-25489,136
		11896,776	-25489,136
		11899,853	-25489,136
		11912,162	-25479,904
		11912,162	-25476,828
		11909,085	-25482,98
		11915,239	-25486,06
		11927,549	-25479,904
		11933,703	-25486,06
		11933,703	-25482,98
		11924,471	-25486,06
		11927,549	-25489,136
		11918,317	-25489,136
		11924,471	-25489,136
		11924,471	-25492,212
		11921,394	-25489,136
		11921,394	-25482,98
		11924,471	-25486,06
		11918,317	-25489,136
		11918,317	-25486,06
		11918,317	-25486,06
		11915,239	-25492,212
		11918,317	-25495,29
		11921,394	-25495,29
		11924,471	-25495,29
		11921,394	-25501,446
		11912,162	-25501,446
		11912,162	-25498,367
		11912,162	-25501,446
		11912,162	-25498,367
		11912,162	-25492,212
		11918,317	-25489,136
		11909,085	-25492,212
		11896,776	-25486,06
		11909,085	-25482,98
		11924,471	-25486,06
		11918,317	-25482,98
		11915,239	-25476,828
		11918,317	-25479,904
		11915,239	-25486,06
		11912,162	-25492,212
		11921,394	-25495,29
		11918,317	-25486,06
		11930,626	-25482,98
		11927,549	-25482,98
		11924,471	-25489,136
		11930,626	-25489,136
		11936,78	-25482,98
		11936,78	-25486,06
		11939,858	-25482,98
		11924,471	-25492,212
		11906,008	-25501,446
		11906,008	-25507,6
		11915,239	-25504,522
		11921,394	-25501,446
		11927,549	-25498,367
		11927,549	-25495,29
		11930,626	-25489,136
		11939,858	-25482,98
		11933,703	-25486,06
		11927,549	-25486,06
		11921,394	-25492,212
		11930,626	-25489,136
		11927,549	-25486,06
		11924,471	-25492,212
		11915,239	-25492,212
		11912,162	-25489,136
		11921,394	-25482,98
		11924,471	-25482,98
		11924,471	-25482,98
		11918,317	-25486,06
		11915,239	-25486,06
		11924,471	-25489,136
		11927,549	-25482,98
		11921,394	-25486,06
		11909,085	-25492,212
		11909,085	-25495,29
		11906,008	-25492,212
		11899,853	-25489,136
		11896,776	-25489,136
		11909,085	-25482,98
		11909,085	-25486,06
		11915,239	-25495,29
		11921,394	-25498,367
		11921,394	-25492,212
		11918,317	-25495,29
		11924,471	-25495,29
		11930,626	-25492,212
		11930,626	-25486,06
		11927,549	-25486,06
		11930,626	-25479,904
		11939,858	-25476,828
		11927,549	-25486,06
		11921,394	-25486,06
		11918,317	-25492,212
		11921,394	-25498,367
		11921,394	-25486,06
		11921,394	-25489,136
		11927,549	-25489,136
		11927,549	-25486,06
		11921,394	-25489,136
		11924,471	-25492,212
		11930,626	-25492,212
		11936,78	-25498,367
		11927,549	-25501,446
		11927,549	-25501,446
		11924,471	-25498,367
		11921,394	-25498,367
		11918,317	-25495,29
		11918,317	-25495,29
		11933,703	-25498,367
		11946,012	-25495,29
		11942,935	-25492,212
		11933,703	-25495,29
		11924,471	-25507,6
		11902,93	-25507,6
		11909,085	-25513,754
		11924,471	-25507,6
		11902,93	-25510,677
		11912,162	-25504,522
		11936,78	-25495,29
		11946,012	-25492,212
		11933,703	-25489,136
		11909,085	-25486,06
		11899,853	-25486,06
		11896,776	-25495,29
		11918,317	-25498,367
		11921,394	-25498,367
		11933,703	-25498,367
		11936,78	-25492,212
		11936,78	-25495,29
		11933,703	-25492,212
		11930,626	-25482,98
		11927,549	-25495,29
		11933,703	-25495,29
		11933,703	-25495,29
		11936,78	-25492,212
		11927,549	-25492,212
		11921,394	-25495,29
		11915,239	-25492,212
		11909,085	-25498,367
		11912,162	-25495,29
		11912,162	-25492,212
		11915,239	-25495,29
		11918,317	-25495,29
		11915,239	-25501,446
		11915,239	-25504,522
		11912,162	-25504,522
		11912,162	-25504,522
		11912,162	-25504,522
		11906,008	-25510,677
		11896,776	-25513,754
		11899,853	-25513,754
		11902,93	-25507,6
		11906,008	-25495,29
		11927,549	-25492,212
		11927,549	-25492,212
		11927,549	-25495,29
		11933,703	-25495,29
		11930,626	-25495,29
		11921,394	-25501,446
		11921,394	-25495,29
		11924,471	-25495,29
		11933,703	-25492,212
		11924,471	-25492,212
		11924,471	-25495,29
		11924,471	-25495,29
		11927,549	-25501,446
		11930,626	-25501,446
		11927,549	-25504,522
		11912,162	-25504,522
		11915,239	-25504,522
		11915,239	-25498,367
		11915,239	-25498,367
		11915,239	-25498,367
		11912,162	-25498,367
		11915,239	-25498,367
		11912,162	-25501,446
		11924,471	-25507,6
		11936,78	-25507,6
		11933,703	-25504,522
		11927,549	-25501,446
		11921,394	-25507,6
		11921,394	-25501,446
		11924,471	-25492,212
		11933,703	-25486,06
		11930,626	-25492,212
		11933,703	-25498,367
		11936,78	-25501,446
		11933,703	-25507,6
		11927,549	-25507,6
		11927,549	-25504,522
		11918,317	-25507,6
		11918,317	-25510,677
		11924,471	-25507,6
		11927,549	-25495,29
		11924,471	-25504,522
		11918,317	-25510,677
		11918,317	-25504,522
		11912,162	-25504,522
		11933,703	-25498,367
		11918,317	-25501,446
		11918,317	-25501,446
		11924,471	-25498,367
		11927,549	-25492,212
		11924,471	-25492,212
		11915,239	-25498,367
		11906,008	-25507,6
		11899,853	-25510,677
		11899,853	-25510,677
		11909,085	-25507,6
		11912,162	-25507,6
		11921,394	-25501,446
		11930,626	-25495,29
		11927,549	-25498,367
		11924,471	-25504,522
		11918,317	-25501,446
		11918,317	-25501,446
		11924,471	-25501,446
		11927,549	-25501,446
		11921,394	-25501,446
		11912,162	-25504,522
		11899,853	-25510,677
		11899,853	-25507,6
		11927,549	-25504,522
		11921,394	-25504,522
		11918,317	-25504,522
		11918,317	-25507,6
		11915,239	-25498,367
		11924,471	-25492,212
		11933,703	-25501,446
		11930,626	-25504,522
		11924,471	-25507,6
		11927,549	-25507,6
		11906,008	-25510,677
		11902,93	-25510,677
		11902,93	-25513,754
		11906,008	-25510,677
		11909,085	-25510,677
		11902,93	-25510,677
		11918,317	-25507,6
		11933,703	-25504,522
		11936,78	-25498,367
		11939,858	-25498,367
		11933,703	-25498,367
		11930,626	-25498,367
		11927,549	-25504,522
		11927,549	-25501,446
		11921,394	-25501,446
		11915,239	-25504,522
		11921,394	-25507,6
		11921,394	-25504,522
		11930,626	-25504,522
		11930,626	-25513,754
		11942,935	-25507,6
		11927,549	-25516,83
		11942,935	-25498,367
		11933,703	-25501,446
		11930,626	-25501,446
		11924,471	-25504,522
		11927,549	-25507,6
		11927,549	-25510,677
		11930,626	-25507,6
		11930,626	-25504,522
		11927,549	-25501,446
		11927,549	-25501,446
		11927,549	-25504,522
		11930,626	-25507,6
		11936,78	-25510,677
		11936,78	-25513,754
		11939,858	-25513,754
		11933,703	-25519,909
		11933,703	-25519,909
		11946,012	-25516,83
		11936,78	-25513,754
		11939,858	-25507,6
		11939,858	-25504,522
		11936,78	-25501,446
		11930,626	-25504,522
		11927,549	-25504,522
		11927,549	-25504,522
		11933,703	-25498,367
		11927,549	-25501,446
		11930,626	-25501,446
		11933,703	-25507,6
		11924,471	-25510,677
		11930,626	-25513,754
		11930,626	-25516,83
		11924,471	-25516,83
		11918,317	-25504,522
		11915,239	-25507,6
		11921,394	-25507,6
		11930,626	-25501,446
		11921,394	-25504,522
		11924,471	-25513,754
		11930,626	-25510,677
		11924,471	-25513,754
		11918,317	-25516,83
		11918,317	-25516,83
		11924,471	-25510,677
		11915,239	-25507,6
		11921,394	-25501,446
		11930,626	-25501,446
		11942,935	-25495,29
		11946,012	-25498,367
		11939,858	-25501,446
		11933,703	-25504,522
		11933,703	-25510,677
		11936,78	-25516,83
		11927,549	-25516,83
		11924,471	-25510,677
		11915,239	-25510,677
		11906,008	-25507,6
		11899,853	-25513,754
		11896,776	-25513,754
		11909,085	-25510,677
		11912,162	-25516,83
		11918,317	-25516,83
		11927,549	-25516,83
		11933,703	-25513,754
		11942,935	-25513,754
		11930,626	-25507,6
		11936,78	-25507,6
		11949,09	-25507,6
		11939,858	-25507,6
		11936,78	-25501,446
		11936,78	-25498,367
		11939,858	-25501,446
		11930,626	-25504,522
		11924,471	-25513,754
		11927,549	-25510,677
		11930,626	-25516,83
		11924,471	-25516,83
		11927,549	-25516,83
		11915,239	-25516,83
		11921,394	-25516,83
		11930,626	-25510,677
		11930,626	-25510,677
		11936,78	-25507,6
		11942,935	-25501,446
		11949,09	-25507,6
		11955,244	-25507,6
		11952,167	-25507,6
		11952,167	-25501,446
		11942,935	-25504,522
		11939,858	-25507,6
		11939,858	-25504,522
		11930,626	-25507,6
		11936,78	-25513,754
		11939,858	-25513,754
		11933,703	-25510,677
		11939,858	-25519,909
		11924,471	-25513,754
		11912,162	-25516,83
		11912,162	-25516,83
		11921,394	-25516,83
		11915,239	-25519,909
		11909,085	-25516,83
		11915,239	-25513,754
		11912,162	-25510,677
		11912,162	-25504,522
		11921,394	-25507,6
		11924,471	-25510,677
		11930,626	-25522,985
		11933,703	-25519,909
		11936,78	-25513,754
		11930,626	-25519,909
		11927,549	-25519,909
		11924,471	-25522,985
		11924,471	-25522,985
		11924,471	-25522,985
		11930,626	-25513,754
		11936,78	-25516,83
		11930,626	-25516,83
		11921,394	-25513,754
		11927,549	-25510,677
		11933,703	-25507,6
		11927,549	-25513,754
		11933,703	-25510,677
		11933,703	-25510,677
		11936,78	-25510,677
		11939,858	-25510,677
		11952,167	-25513,754
		11952,167	-25510,677
		11949,09	-25516,83
		11942,935	-25519,909
		11946,012	-25510,677
		11933,703	-25513,754
		11930,626	-25513,754
		11915,239	-25513,754
		11906,008	-25516,83
		11906,008	-25513,754
		11915,239	-25513,754
		11893,698	-25526,064
		11893,698	-25529,14
		11896,776	-25535,295
		11915,239	-25522,985
		11930,626	-25516,83
		11939,858	-25513,754
		11949,09	-25507,6
		11955,244	-25498,367
		11946,012	-25507,6
		11942,935	-25513,754
		11933,703	-25519,909
		11930,626	-25522,985
		11927,549	-25516,83
		11927,549	-25516,83
		11933,703	-25519,909
		11921,394	-25510,677
		11924,471	-25510,677
		11921,394	-25510,677
		11927,549	-25510,677
		11930,626	-25510,677
		11930,626	-25513,754
		11924,471	-25519,909
		11930,626	-25519,909
		11930,626	-25522,985
		11930,626	-25522,985
		11924,471	-25516,83
		11927,549	-25513,754
		11930,626	-25510,677
		11927,549	-25519,909
		11924,471	-25522,985
		11930,626	-25519,909
		11930,626	-25519,909
		11930,626	-25516,83
		11936,78	-25522,985
		11936,78	-25522,985
		11942,935	-25522,985
		11936,78	-25516,83
		11936,78	-25522,985
		11930,626	-25519,909
		11939,858	-25522,985
		11936,78	-25522,985
		11933,703	-25522,985
		11930,626	-25526,064
		11924,471	-25526,064
		11930,626	-25529,14
		11930,626	-25532,219
		11942,935	-25529,14
		11952,167	-25522,985
		11952,167	-25516,83
		11936,78	-25513,754
		11921,394	-25516,83
		11915,239	-25519,909
		11909,085	-25522,985
		11918,317	-25522,985
		11921,394	-25522,985
		11921,394	-25526,064
		11924,471	-25526,064
		11933,703	-25516,83
		11933,703	-25526,064
		11930,626	-25519,909
		11924,471	-25513,754
		11918,317	-25513,754
		11921,394	-25507,6
		11921,394	-25513,754
		11906,008	-25519,909
		11909,085	-25522,985
		11906,008	-25526,064
		11915,239	-25535,295
		11906,008	-25526,064
		11924,471	-25532,219
		11927,549	-25529,14
		11927,549	-25522,985
		11924,471	-25526,064
		11921,394	-25535,295
		11924,471	-25538,372
		11933,703	-25529,14
		11936,78	-25529,14
		11942,935	-25519,909
		11933,703	-25526,064
		11927,549	-25522,985
		11930,626	-25522,985
		11915,239	-25522,985
		11912,162	-25522,985
		11918,317	-25522,985
		11924,471	-25522,985
		11924,471	-25516,83
		11933,703	-25516,83
		11933,703	-25519,909
		11930,626	-25526,064
		11921,394	-25529,14
		11915,239	-25532,219
		11915,239	-25529,14
		11927,549	-25516,83
		11921,394	-25519,909
[truncated: 51,809 more rows]
