# Supplementary material for: Assessment of upper limb motor control: establishing normative benchmarks for clinical applications
Source: PeerJ. 2025 Aug 22;13:e19859. doi: 10.7717/peerj.19859 (PMC12377353; doi:10.7717/peerj.19859)
Supplement: Supplemental Information 1 [file peerj-13-19859-s001.zip › translated_csvs/advanced_mdurance-test-195228 (1).csv]

angle_window_	angles_bíceps_braquial_derecho_tríceps_braquial_largo_derecho	emg_muscle_bíceps_braquial_derecho_(µV)	emg_muscle_tríceps_braquial_largo_derecho_(µV)
0,05	55,55	11512,115	-23728,93
	55,56	11496,729	-23728,93
	55,57	11493,652	-23732,006
	55,63	11493,652	-23735,085
	55,67	11490,574	-23738,161
	55,73	11493,652	-23735,085
	55,79	11505,961	-23732,006
	55,81	11493,652	-23735,085
	55,84	11499,806	-23732,006
	55,91	11496,729	-23735,085
	56	11505,961	-23728,93
	56,06	11487,497	-23738,161
	56,09	11481,343	-23738,161
	56,12	11478,265	-23741,24
	56,17	11487,497	-23738,161
	56,23	11481,343	-23747,395
	56,27	11487,497	-23747,395
	56,3	11499,806	-23735,085
	56,31	11502,883	-23725,853
	56,33	11493,652	-23735,085
	56,41	11484,42	-23732,006
	56,54	11465,956	-23728,93
	56,68	11475,188	-23725,853
	56,77	11481,343	-23725,853
	56,77	11487,497	-23719,698
	56,75	11490,574	-23728,93
	56,82	11487,497	-23732,006
	56,99	11484,42	-23732,006
	57,18	11484,42	-23735,085
	57,32	11490,574	-23738,161
	57,44	11487,497	-23738,161
	57,54	11481,343	-23741,24
	57,58	11481,343	-23738,161
	57,54	11484,42	-23735,085
	57,52	11487,497	-23738,161
	57,58	11499,806	-23728,93
	57,71	11493,652	-23722,775
	57,89	11502,883	-23728,93
	58,08	11524,424	-23722,775
	58,23	11518,27	-23728,93
	58,39	11509,038	-23738,161
	58,53	11499,806	-23741,24
	58,59	11493,652	-23741,24
	58,64	11490,574	-23738,161
	58,71	11496,729	-23732,006
	58,74	11499,806	-23728,93
	58,72	11505,961	-23732,006
	58,68	11496,729	-23741,24
	58,69	11493,652	-23744,316
	58,75	11484,42	-23747,395
	58,86	11481,343	-23744,316
	58,96	11469,033	-23750,471
	59,04	11462,879	-23747,395
	59,18	11469,033	-23738,161
	59,4	11478,265	-23732,006
	59,62	11478,265	-23732,006
	59,78	11475,188	-23747,395
	59,92	11496,729	-23747,395
	60	11512,115	-23750,471
	60,02	11512,115	-23753,548
	59,98	11521,347	-23750,471
	59,93	11515,193	-23747,395
	59,88	11502,883	-23744,316
	59,79	11490,574	-23741,24
	59,73	11490,574	-23744,316
	59,75	11493,652	-23738,161
	59,92	11499,806	-23741,24
	60,2	11505,961	-23738,161
	60,57	11505,961	-23738,161
	61,14	11490,574	-23741,24
	61,95	11490,574	-23744,316
	62,48	11493,652	-23747,395
	61,4	11493,652	-23741,24
	56,84	11487,497	-23744,316
	48,1	11484,42	-23744,316
	35,79	11484,42	-23747,395
	19,4	11493,652	-23744,316
	0	11499,806	-23738,161
	-19,27	11509,038	-23732,006
	-36,3	11505,961	-23735,085
	-50,3	11502,883	-23735,085
	-60,49	11505,961	-23741,24
	-66,58	11499,806	-23744,316
	-68,49	11493,652	-23741,24
	-65,29	11490,574	-23744,316
	-57,29	11490,574	-23744,316
	-45,85	11490,574	-23750,471
	-32,01	11487,497	-23747,395
	-16,66	11481,343	-23747,395
	0,15	11478,265	-23759,703
	17,1	11465,956	-23759,703
	31,96	11478,265	-23750,471
	44,03	11487,497	-23750,471
	52,97	11487,497	-23750,471
	59,65	11487,497	-23747,395
	64,82	11487,497	-23747,395
	69,01	11481,343	-23753,548
	71,78	11490,574	-23747,395
	71,82	11490,574	-23738,161
	69,55	11496,729	-23735,085
	65,47	11505,961	-23735,085
	58,25	11505,961	-23735,085
	47	11487,497	-23753,548
	32,68	11493,652	-23756,626
	16,43	11493,652	-23753,548
	-0,64	11499,806	-23750,471
	-17,47	11499,806	-23747,395
	-33,44	11509,038	-23750,471
	-48,18	11502,883	-23753,548
	-59,77	11502,883	-23753,548
	-66,97	11505,961	-23744,316
	-71,04	11509,038	-23744,316
	-72,46	11505,961	-23741,24
	-70,52	11502,883	-23744,316
	-65,01	11496,729	-23741,24
	-56,48	11493,652	-23741,24
	-45,43	11490,574	-23741,24
	-31,82	11475,188	-23762,78
	-15,81	11478,265	-23750,471
	1,92	11469,033	-23765,858
	19,08	11456,724	-23768,934
	33,9	11462,879	-23775,09
	45,97	11481,343	-23768,934
	55,48	11493,652	-23762,78
	62,49	11493,652	-23756,626
	67,4	11502,883	-23747,395
	70,76	11505,961	-23750,471
	72,47	11499,806	-23756,626
	72,07	11484,42	-23759,703
	69,59	11484,42	-23756,626
	65,93	11484,42	-23756,626
	60,76	11505,961	-23756,626
	52,98	11490,574	-23756,626
	42,51	11518,27	-23753,548
	29,53	11502,883	-23762,78
	13,89	11493,652	-23756,626
	-2,51	11487,497	-23765,858
	-17,98	11487,497	-23762,78
	-32,22	11496,729	-23753,548
	-44,71	11502,883	-23744,316
	-55,11	11505,961	-23741,24
	-62,61	11499,806	-23747,395
	-67,28	11496,729	-23750,471
	-69,07	11496,729	-23750,471
	-67,2	11496,729	-23759,703
	-61,52	11487,497	-23762,78
	-52,52	11481,343	-23765,858
	-40,12	11481,343	-23762,78
	-24,38	11490,574	-23759,703
	-6,7	11499,806	-23759,703
	10,94	11499,806	-23756,626
	26,79	11499,806	-23750,471
	40,25	11502,883	-23741,24
	51,15	11502,883	-23756,626
	59,54	11505,961	-23753,548
	65,44	11512,115	-23753,548
	69,62	11505,961	-23756,626
	72,15	11493,652	-23756,626
	71,74	11487,497	-23762,78
	69,14	11484,42	-23756,626
	66,1	11484,42	-23756,626
	62,14	11484,42	-23753,548
	55,55	11481,343	-23762,78
	46,2	11490,574	-23759,703
	34,74	11505,961	-23753,548
	20,63	11512,115	-23747,395
	4,1	11512,115	-23744,316
	-12,11	11505,961	-23750,471
	-25,85	11499,806	-23753,548
	-37,69	11499,806	-23759,703
	-48,27	11496,729	-23765,858
	-56,76	11496,729	-23768,934
	-62,41	11499,806	-23768,934
	-65,62	11502,883	-23765,858
	-66,17	11496,729	-23753,548
	-63,1	11490,574	-23753,548
	-56,11	11487,497	-23750,471
	-45,79	11487,497	-23744,316
	-32,69	11487,497	-23753,548
	-17,29	11487,497	-23759,703
	-0,85	11490,574	-23756,626
	14,89	11487,497	-23759,703
	28,34	11496,729	-23765,858
	39,39	11509,038	-23762,78
	49,02	11509,038	-23768,934
	57,62	11502,883	-23772,013
	64,73	11499,806	-23775,09
	70,48	11502,883	-23772,013
	73,96	11499,806	-23765,858
	73,73	11499,806	-23768,934
	71	11493,652	-23756,626
	67,36	11493,652	-23759,703
	62,62	11493,652	-23756,626
	55,68	11496,729	-23756,626
	46,02	11496,729	-23759,703
	33,94	11490,574	-23759,703
	19,55	11487,497	-23765,858
	3,82	11493,652	-23756,626
	-11,58	11493,652	-23759,703
	-25,14	11496,729	-23765,858
	-36,28	11515,193	-23765,858
	-45,82	11509,038	-23753,548
	-54,08	11521,347	-23747,395
	-60,61	11490,574	-23756,626
	-64,73	11493,652	-23762,78
	-65,54	11487,497	-23765,858
	-62,53	11490,574	-23768,934
	-55,71	11496,729	-23772,013
	-45,63	11502,883	-23772,013
	-32,79	11499,806	-23772,013
	-17,73	11505,961	-23768,934
	-1,72	11502,883	-23772,013
	13,83	11496,729	-23775,09
	27,82	11493,652	-23775,09
	39,89	11502,883	-23772,013
	50,02	11499,806	-23778,168
	58,08	11502,883	-23768,934
	63,76	11496,729	-23765,858
	66,9	11490,574	-23778,168
	68,52	11487,497	-23787,397
	69,65	11481,343	-23775,09
	69,88	11481,343	-23772,013
	68,31	11484,42	-23762,78
	64,7	11484,42	-23765,858
	58,89	11493,652	-23762,78
	50,23	11505,961	-23753,548
	38,8	11509,038	-23750,471
	25,01	11515,193	-23753,548
	9,43	11518,27	-23759,703
	-6,48	11512,115	-23762,78
	-21,63	11505,961	-23765,858
	-35,59	11509,038	-23768,934
	-47,51	11509,038	-23775,09
	-56,12	11509,038	-23775,09
	-61,01	11505,961	-23778,168
	-63,44	11509,038	-23775,09
	-64,29	11502,883	-23775,09
	-62,88	11505,961	-23772,013
	-58,27	11509,038	-23772,013
	-50,13	11509,038	-23775,09
	-38,87	11515,193	-23765,858
	-24,94	11512,115	-23768,934
	-9,12	11496,729	-23765,858
	7,09	11502,883	-23765,858
	22,17	11496,729	-23759,703
	35,37	11496,729	-23762,78
	46,64	11484,42	-23762,78
	55,76	11487,497	-23768,934
	62,69	11493,652	-23772,013
	67,59	11496,729	-23778,168
	70,8	11484,42	-23781,244
	72,3	11490,574	-23778,168
	71,87	11505,961	-23772,013
	70,12	11509,038	-23765,858
	67,67	11499,806	-23775,09
	64,73	11484,42	-23784,32
	61,79	11493,652	-23768,934
	59,73	11493,652	-23775,09
	58,91	11490,574	-23784,32
	58,9	11478,265	-23787,397
	59,12	11487,497	-23787,397
	59,51	11481,343	-23787,397
	60,03	11490,574	-23787,397
	60,47	11502,883	-23793,552
	60,79	11515,193	-23778,168
	61,02	11518,27	-23775,09
	61,16	11512,115	-23768,934
	61,29	11512,115	-23775,09
	61,45	11499,806	-23772,013
	61,64	11490,574	-23772,013
	61,86	11496,729	-23768,934
	62,04	11493,652	-23768,934
	62,16	11490,574	-23772,013
	62,24	11487,497	-23772,013
	62,29	11490,574	-23772,013
	62,33	11493,652	-23775,09
	62,4	11493,652	-23778,168
	62,51	11493,652	-23778,168
	62,63	11502,883	-23775,09
	62,75	11502,883	-23781,244
	62,83	11512,115	-23781,244
	62,89	11512,115	-23784,32
	63,01	11509,038	-23781,244
	63,17	11505,961	-23787,397
	63,29	11496,729	-23793,552
	63,36	11490,574	-23793,552
	63,42	11496,729	-23778,168
	63,51	11487,497	-23781,244
	63,65	11481,343	-23784,32
	63,76	11481,343	-23781,244
	63,78	11475,188	-23781,244
	63,79	11490,574	-23775,09
	63,84	11509,038	-23781,244
	63,85	11505,961	-23772,013
	63,8	11509,038	-23787,397
	63,76	11502,883	-23781,244
	63,77	11509,038	-23775,09
	63,8	11521,347	-23778,168
	63,84	11530,579	-23778,168
	63,88	11527,502	-23775,09
	63,91	11512,115	-23775,09
	63,93	11505,961	-23775,09
	63,94	11499,806	-23778,168
	63,93	11496,729	-23781,244
	63,94	11499,806	-23781,244
	64	11499,806	-23778,168
	64,06	11499,806	-23775,09
	64,1	11502,883	-23784,32
	64,12	11499,806	-23778,168
	64,12	11499,806	-23778,168
	64,15	11505,961	-23787,397
	64,23	11499,806	-23787,397
	64,34	11496,729	-23790,476
	64,47	11509,038	-23781,244
	64,6	11512,115	-23775,09
	64,68	11509,038	-23784,32
	64,74	11499,806	-23787,397
	64,85	11490,574	-23790,476
	65,05	11475,188	-23790,476
	65,28	11475,188	-23790,476
	65,46	11484,42	-23784,32
	65,59	11493,652	-23781,244
	65,78	11499,806	-23772,013
	66,02	11505,961	-23775,09
	66,22	11502,883	-23781,244
	66,37	11505,961	-23775,09
	66,5	11512,115	-23765,858
	66,66	11509,038	-23768,934
	66,83	11505,961	-23778,168
	67,02	11505,961	-23778,168
	67,23	11505,961	-23778,168
	67,43	11499,806	-23781,244
	67,6	11502,883	-23784,32
	67,8	11502,883	-23781,244
	68,04	11496,729	-23787,397
	68,25	11496,729	-23790,476
	68,43	11502,883	-23793,552
	68,57	11509,038	-23787,397
	68,69	11512,115	-23781,244
	68,84	11502,883	-23784,32
	69,05	11515,193	-23784,32
	69,34	11524,424	-23784,32
	69,77	11521,347	-23781,244
	70,19	11515,193	-23784,32
	70,4	11515,193	-23784,32
	70,5	11509,038	-23781,244
	70,61	11499,806	-23781,244
	70,78	11499,806	-23778,168
	71	11509,038	-23778,168
	71,22	11509,038	-23778,168
	71,37	11505,961	-23778,168
	71,45	11493,652	-23784,32
	71,55	11484,42	-23796,63
	71,82	11475,188	-23805,862
	72,35	11478,265	-23808,939
	73,18	11490,574	-23812,017
	74,15	11484,42	-23808,939
	75,03	11478,265	-23812,017
	75,53	11481,343	-23799,707
	75,08	11487,497	-23799,707
	73,14	11496,729	-23787,397
	68,94	11505,961	-23781,244
	61,57	11515,193	-23781,244
	51,21	11524,424	-23775,09
	38,16	11524,424	-23781,244
	21,74	11527,502	-23778,168
	3,51	11527,502	-23778,168
	-13,75	11518,27	-23784,32
	-29,6	11527,502	-23781,244
	-44,14	11521,347	-23787,397
	-56,63	11518,27	-23796,63
	-65,57	11515,193	-23790,476
	-69,79	11512,115	-23790,476
	-69,54	11502,883	-23796,63
	-65,62	11502,883	-23796,63
	-58,49	11496,729	-23793,552
	-48,09	11490,574	-23793,552
	-34,5	11478,265	-23799,707
	-18,47	11478,265	-23796,63
	-0,37	11481,343	-23790,476
	18,45	11481,343	-23784,32
	35,38	11496,729	-23787,397
	48,99	11512,115	-23784,32
	59,49	11515,193	-23784,32
	67,27	11505,961	-23784,32
	72,66	11496,729	-23790,476
	76,03	11496,729	-23793,552
	77,69	11499,806	-23796,63
	78,28	11496,729	-23796,63
	77,8	11499,806	-23802,786
	75,66	11502,883	-23805,862
	72,2	11499,806	-23799,707
	67,59	11512,115	-23799,707
	60,43	11524,424	-23787,397
	50,06	11524,424	-23787,397
	37,23	11524,424	-23790,476
	22,39	11521,347	-23784,32
	5,69	11518,27	-23787,397
	-10,64	11505,961	-23793,552
	-24,63	11484,42	-23793,552
	-37,35	11490,574	-23790,476
	-49,06	11490,574	-23790,476
	-59,1	11487,497	-23796,63
	-66,78	11481,343	-23793,552
	-71,37	11490,574	-23793,552
	-72,31	11490,574	-23799,707
	-69,18	11496,729	-23802,786
	-62,22	11487,497	-23805,862
	-52,66	11499,806	-23799,707
	-40,86	11505,961	-23799,707
	-26,51	11518,27	-23787,397
	-10,08	11524,424	-23781,244
	8,24	11524,424	-23778,168
	26,19	11515,193	-23793,552
	40,95	11509,038	-23793,552
	51,97	11505,961	-23799,707
	59,9	11512,115	-23796,63
	66,01	11505,961	-23793,552
	71,24	11509,038	-23796,63
	75,05	11505,961	-23787,397
	75,59	11505,961	-23793,552
	72,66	11499,806	-23796,63
	67,99	11499,806	-23799,707
	61,98	11505,961	-23805,862
	53,28	11499,806	-23793,552
	41,74	11499,806	-23805,862
	27,78	11499,806	-23802,786
	11,51	11505,961	-23802,786
	-5,77	11512,115	-23793,552
	-22,22	11512,115	-23796,63
	-36,78	11512,115	-23796,63
	-49,23	11518,27	-23802,786
	-59,08	11524,424	-23796,63
	-65,68	11521,347	-23796,63
	-69,22	11521,347	-23799,707
	-69,72	11524,424	-23790,476
	-67,07	11521,347	-23790,476
	-61,58	11524,424	-23793,552
	-53,89	11515,193	-23793,552
	-44,11	11505,961	-23805,862
	-31,77	11505,961	-23802,786
	-16,92	11509,038	-23796,63
	-0,07	11509,038	-23796,63
	16,99	11505,961	-23793,552
	32,08	11509,038	-23799,707
	44,18	11521,347	-23793,552
	53,68	11527,502	-23793,552
	61,13	11524,424	-23790,476
	66,48	11512,115	-23793,552
	69,49	11509,038	-23799,707
	69,89	11512,115	-23805,862
	68,08	11502,883	-23802,786
	64,95	11499,806	-23802,786
	60,24	11496,729	-23802,786
	52,94	11493,652	-23802,786
	42,79	11499,806	-23802,786
	30,31	11515,193	-23799,707
	15,86	11515,193	-23802,786
	-0,05	11521,347	-23805,862
	-16,08	11521,347	-23802,786
	-31,26	11509,038	-23805,862
	-45,21	11505,961	-23812,017
	-56,24	11496,729	-23808,939
	-63,28	11499,806	-23808,939
	-67,47	11505,961	-23805,862
	-69,61	11502,883	-23808,939
	-69,27	11502,883	-23808,939
	-66,17	11512,115	-23799,707
	-60,37	11512,115	-23793,552
	-52,22	11515,193	-23793,552
	-41,74	11521,347	-23793,552
	-28,62	11515,193	-23790,476
	-13,35	11509,038	-23796,63
	2,87	11499,806	-23796,63
	18,2	11499,806	-23808,939
	31,23	11499,806	-23802,786
	42,14	11505,961	-23799,707
	51,46	11515,193	-23799,707
	58,83	11502,883	-23802,786
	63,6	11502,883	-23805,862
	66,5	11505,961	-23805,862
	68,26	11515,193	-23805,862
	68,95	11505,961	-23802,786
	68,37	11505,961	-23802,786
	66,1	11505,961	-23802,786
	61,68	11515,193	-23802,786
	54,25	11502,883	-23799,707
	43,73	11509,038	-23799,707
	30,45	11502,883	-23793,552
	14,6	11505,961	-23793,552
	-2,55	11499,806	-23796,63
	-19,01	11502,883	-23802,786
	-33,38	11499,806	-23802,786
	-45,94	11509,038	-23808,939
	-56,86	11509,038	-23805,862
	-65,21	11512,115	-23808,939
	-70,2	11509,038	-23815,094
	-71,62	11505,961	-23805,862
	-69,41	11505,961	-23805,862
	-63,46	11509,038	-23805,862
	-53,86	11512,115	-23802,786
	-41,08	11509,038	-23805,862
	-25,98	11505,961	-23805,862
	-9,61	11509,038	-23805,862
	6,93	11505,961	-23799,707
	22,12	11512,115	-23796,63
	35,12	11509,038	-23799,707
	46,1	11499,806	-23799,707
	55,18	11509,038	-23802,786
	62,2	11512,115	-23790,476
	67,52	11512,115	-23793,552
	71,4	11505,961	-23802,786
	72,59	11509,038	-23808,939
	70,59	11505,961	-23812,017
	66,68	11512,115	-23812,017
	61,32	11518,27	-23812,017
	53,61	11515,193	-23812,017
	43,02	11515,193	-23808,939
	29,53	11512,115	-23802,786
	13,8	11515,193	-23799,707
	-2,8	11502,883	-23805,862
	-18,39	11496,729	-23808,939
	-32,35	11499,806	-23805,862
	-45,88	11499,806	-23808,939
	-57,84	11493,652	-23808,939
	-65,48	11487,497	-23808,939
	-68,66	11484,42	-23808,939
	-68,6	11478,265	-23812,017
	-65,81	11475,188	-23818,17
	-60,14	11478,265	-23821,249
	-51,14	11493,652	-23815,094
	-39,04	11505,961	-23815,094
	-24,5	11518,27	-23815,094
	-8,42	11521,347	-23802,786
	7,89	11527,502	-23802,786
	22,86	11512,115	-23802,786
	35,87	11505,961	-23799,707
	47,13	11509,038	-23808,939
	56,44	11509,038	-23812,017
	63,37	11502,883	-23815,094
	68,23	11496,729	-23821,249
	71,05	11512,115	-23812,017
	70,7	11527,502	-23805,862
	67,63	11533,656	-23799,707
	63,8	11536,734	-23802,786
	59,58	11533,656	-23802,786
	53,5	11530,579	-23812,017
	44,62	11530,579	-23815,094
	33,02	11542,888	-23808,939
	19,48	11536,734	-23802,786
	4,47	11527,502	-23812,017
	-11,4	11515,193	-23821,249
	-26,67	11509,038	-23824,326
	-40,33	11512,115	-23818,17
	-51,62	11518,27	-23812,017
	-60,14	11521,347	-23808,939
	-65,96	11502,883	-23812,017
	-69,01	11496,729	-23815,094
	-69,1	11512,115	-23812,017
	-66,02	11527,502	-23802,786
	-59,37	11524,424	-23808,939
	-48,94	11527,502	-23805,862
	-35,46	11524,424	-23799,707
	-20,05	11530,579	-23802,786
	-3,55	11533,656	-23802,786
	12,94	11530,579	-23812,017
	27,94	11502,883	-23827,402
	40,78	11521,347	-23818,17
	51,33	11490,574	-23827,402
	59,53	11478,265	-23830,48
	65,3	11478,265	-23824,326
	68,72	11496,729	-23805,862
	70,21	11499,806	-23808,939
	69,76	11490,574	-23818,17
	67,39	11496,729	-23812,017
	63,81	11493,652	-23805,862
	58,79	11509,038	-23812,017
	51,25	11530,579	-23808,939
	40,96	11521,347	-23805,862
	28,12	11524,424	-23805,862
	12,53	11521,347	-23805,862
	-4,76	11515,193	-23805,862
	-21,57	11512,115	-23808,939
	-36,34	11515,193	-23808,939
	-48,41	11509,038	-23812,017
	-57,82	11509,038	-23815,094
	-64,23	11512,115	-23815,094
	-67,15	11509,038	-23812,017
	-66,34	11502,883	-23808,939
	-61,96	11496,729	-23808,939
	-54,28	11493,652	-23802,786
	-43,67	11493,652	-23799,707
	-30,43	11499,806	-23805,862
	-15,48	11496,729	-23812,017
	-0,1	11496,729	-23815,094
	14,64	11499,806	-23818,17
	27,88	11509,038	-23821,249
	39,59	11509,038	-23818,17
	49,79	11518,27	-23812,017
	58,16	11527,502	-23802,786
	64,23	11533,656	-23799,707
	67,93	11533,656	-23805,862
	70,05	11530,579	-23808,939
	70,77	11527,502	-23815,094
	69,69	11521,347	-23818,17
	66,89	11518,27	-23821,249
	62,55	11509,038	-23827,402
	56,27	11509,038	-23830,48
	47,74	11502,883	-23827,402
	36,92	11487,497	-23836,636
	23,71	11490,574	-23830,48
	8,52	11509,038	-23821,249
	-7,03	11515,193	-23815,094
	-21,56	11518,27	-23802,786
	-34,99	11512,115	-23805,862
	-47,02	11512,115	-23812,017
	-56,37	11512,115	-23805,862
	-62,34	11509,038	-23805,862
	-65,38	11499,806	-23815,094
	-65,41	11518,27	-23805,862
	-61,84	11493,652	-23818,17
	-54,67	11502,883	-23821,249
	-44,52	11512,115	-23815,094
	-31,76	11512,115	-23808,939
	-16,87	11518,27	-23805,862
	-0,8	11515,193	-23808,939
	15,26	11512,115	-23808,939
	30,11	11521,347	-23802,786
	43,36	11518,27	-23812,017
	54,42	11515,193	-23815,094
	62,4	11512,115	-23824,326
	67,22	11505,961	-23827,402
	69,28	11505,961	-23836,636
	69,91	11509,038	-23836,636
	69,85	11505,961	-23833,557
	68,31	11515,193	-23830,48
	65,23	11518,27	-23821,249
	60,56	11512,115	-23824,326
	53,44	11515,193	-23821,249
	43,58	11521,347	-23815,094
	31,08	11527,502	-23808,939
	15,92	11530,579	-23802,786
	-1	11518,27	-23802,786
	-18,08	11518,27	-23799,707
	-33,69	11512,115	-23805,862
	-46,87	11518,27	-23802,786
	-56,72	11527,502	-23805,862
	-63,09	11524,424	-23815,094
	-66,92	11527,502	-23818,17
	-67,75	11524,424	-23815,094
	-64,8	11524,424	-23821,249
	-57,95	11527,502	-23824,326
	-47,86	11521,347	-23824,326
	-35,27	11512,115	-23824,326
	-20,61	11502,883	-23824,326
	-5,1	11487,497	-23827,402
	10,21	11472,111	-23830,48
	24,56	11465,956	-23830,48
	37,74	11478,265	-23836,636
	49,51	11487,497	-23836,636
	59,08	11505,961	-23827,402
	66,1	11512,115	-23830,48
	71,13	11518,27	-23818,17
	74,42	11530,579	-23815,094
	75,06	11536,734	-23815,094
	72,86	11539,811	-23812,017
	69,18	11542,888	-23812,017
	65,05	11542,888	-23812,017
	59,78	11542,888	-23808,939
	51,85	11509,038	-23821,249
	41,07	11536,734	-23808,939
	27,78	11521,347	-23815,094
	11,86	11527,502	-23815,094
	-5,63	11512,115	-23818,17
	-22,78	11509,038	-23818,17
	-38,16	11521,347	-23815,094
	-50,65	11502,883	-23824,326
	-59,58	11493,652	-23824,326
	-64,99	11496,729	-23827,402
	-67,21	11496,729	-23818,17
	-66,82	11496,729	-23824,326
	-64,39	11499,806	-23821,249
	-59,89	11499,806	-23830,48
	-52,82	11505,961	-23824,326
	-42,57	11496,729	-23827,402
	-29,54	11509,038	-23824,326
	-15,09	11512,115	-23824,326
	-0,29	11512,115	-23821,249
	13,91	11502,883	-23827,402
	26,89	11502,883	-23824,326
	38,4	11509,038	-23827,402
	48,58	11512,115	-23833,557
	57,32	11505,961	-23830,48
	64,02	11509,038	-23830,48
	68,71	11505,961	-23833,557
	71,71	11509,038	-23830,48
	72,45	11524,424	-23818,17
	70,65	11521,347	-23812,017
	67,23	11512,115	-23821,249
	62,72	11512,115	-23821,249
	56,53	11502,883	-23821,249
	47,91	11509,038	-23821,249
	36,84	11505,961	-23824,326
	23,3	11512,115	-23818,17
	7,51	11515,193	-23815,094
	-8,57	11521,347	-23812,017
	-23,6	11521,347	-23821,249
	-37,53	11515,193	-23830,48
	-49,1	11509,038	-23830,48
	-56,88	11509,038	-23833,557
	-61,25	11502,883	-23830,48
	-62,91	11509,038	-23833,557
	-61,48	11499,806	-23839,712
	-56,57	11499,806	-23836,636
	-48,64	11521,347	-23824,326
	-38,44	11530,579	-23812,017
	-26	11533,656	-23815,094
	-11,72	11533,656	-23812,017
	3,17	11521,347	-23815,094
	17,51	11527,502	-23818,17
	30,8	11530,579	-23821,249
	42,67	11530,579	-23818,17
	52,96	11533,656	-23821,249
	61	11530,579	-23824,326
	66,28	11493,652	-23833,557
	69,25	11490,574	-23833,557
	70,11	11484,42	-23842,789
	68,92	11509,038	-23830,48
	66,01	11515,193	-23830,48
	61,85	11499,806	-23839,712
	56,17	11502,883	-23836,636
	48,25	11499,806	-23830,48
	37,96	11505,961	-23833,557
	25,36	11509,038	-23830,48
	10,75	11515,193	-23833,557
	-4,41	11509,038	-23830,48
	-18,56	11505,961	-23830,48
	-30,89	11505,961	-23830,48
	-41,74	11490,574	-23836,636
	-51,45	11493,652	-23839,712
	-58,8	11512,115	-23824,326
	-62,9	11509,038	-23827,402
	-64,24	11509,038	-23827,402
	-63,5	11502,883	-23833,557
	-60,48	11512,115	-23830,48
	-54,56	11524,424	-23824,326
	-45,67	11524,424	-23824,326
	-34,28	11533,656	-23815,094
	-20,47	11539,811	-23805,862
	-4,67	11539,811	-23818,17
	11,63	11533,656	-23824,326
	26,77	11527,502	-23827,402
	39,89	11518,27	-23833,557
	50,97	11515,193	-23845,867
	59,91	11512,115	-23848,944
	66,59	11509,038	-23848,944
	71,3	11518,27	-23848,944
	74,35	11515,193	-23848,944
	74,79	11524,424	-23845,867
	71,97	11533,656	-23836,636
	67,05	11552,12	-23818,17
	60,92	11545,965	-23824,326
	53,24	11542,888	-23830,48
	43,48	11545,965	-23836,636
	31,37	11542,888	-23839,712
	17,23	11533,656	-23839,712
	2,46	11533,656	-23833,557
	-11,78	11524,424	-23842,789
	-24,86	11524,424	-23839,712
	-36,66	11524,424	-23842,789
	-47,38	11521,347	-23839,712
	-56,17	11527,502	-23839,712
	-62,27	11536,734	-23833,557
	-65,53	11533,656	-23833,557
	-65,97	11527,502	-23833,557
	-63,46	11527,502	-23830,48
	-57,67	11533,656	-23830,48
	-48,86	11524,424	-23836,636
	-37,83	11512,115	-23833,557
	-25,01	11512,115	-23833,557
	-10,76	11521,347	-23836,636
	4	11524,424	-23836,636
	18,38	11521,347	-23842,789
	31,79	11524,424	-23839,712
	43,87	11524,424	-23839,712
	54,17	11515,193	-23836,636
	62,15	11521,347	-23845,867
	67,72	11536,734	-23839,712
	71,33	11530,579	-23842,789
	73,4	11518,27	-23836,636
	73,4	11515,193	-23839,712
	70,77	11515,193	-23842,789
	66,12	11512,115	-23842,789
	59,8	11515,193	-23842,789
	51,47	11524,424	-23845,867
	40,82	11527,502	-23845,867
	27,52	11524,424	-23842,789
	11,61	11521,347	-23839,712
	-5,46	11524,424	-23833,557
	-21,58	11515,193	-23830,48
	-36,17	11515,193	-23833,557
	-49,2	11518,27	-23836,636
	-59,28	11515,193	-23839,712
	-65,72	11509,038	-23845,867
	-69,33	11512,115	-23845,867
	-69,66	11518,27	-23842,789
	-65,49	11524,424	-23833,557
	-56,91	11518,27	-23839,712
	-45,06	11524,424	-23833,557
	-30,67	11524,424	-23836,636
	-14,45	11527,502	-23839,712
	2,18	11527,502	-23836,636
	17,8	11524,424	-23836,636
	31,36	11515,193	-23830,48
	42,92	11509,038	-23830,48
	52,74	11509,038	-23842,789
	60,63	11499,806	-23848,944
	66,45	11496,729	-23852,02
	70,4	11499,806	-23848,944
	72,1	11493,652	-23845,867
	70,76	11481,343	-23852,02
	67,02	11484,42	-23848,944
	62,08	11493,652	-23842,789
	55,8	11518,27	-23830,48
	47,3	11521,347	-23824,326
	36,2	11515,193	-23818,17
	22,72	11527,502	-23824,326
	7,37	11539,811	-23830,48
	-8,47	11549,043	-23833,557
	-22,75	11536,734	-23836,636
	-34,43	11533,656	-23839,712
	-44,41	11518,27	-23839,712
	-53,46	11512,115	-23845,867
	-60,54	11505,961	-23848,944
	-64,4	11509,038	-23848,944
	-64,9	11502,883	-23845,867
	-62,59	11502,883	-23845,867
	-57,45	11512,115	-23836,636
	-49,15	11509,038	-23842,789
	-38,01	11515,193	-23842,789
	-24,64	11521,347	-23833,557
	-9,82	11527,502	-23836,636
	5,49	11539,811	-23836,636
	19,97	11542,888	-23833,557
	32,74	11542,888	-23830,48
	43,6	11533,656	-23830,48
	52,55	11530,579	-23836,636
	59,73	11524,424	-23839,712
	65,1	11524,424	-23836,636
	68,76	11524,424	-23842,789
	70,43	11524,424	-23845,867
	69,42	11521,347	-23848,944
	66,11	11533,656	-23845,867
	61,02	11530,579	-23845,867
	53,87	11524,424	-23848,944
	44,18	11530,579	-23845,867
	31,68	11527,502	-23842,789
	16,45	11530,579	-23839,712
	-0,24	11527,502	-23839,712
	-15,81	11521,347	-23839,712
	-29,21	11524,424	-23845,867
	-41,21	11530,579	-23842,789
	-51,39	11533,656	-23839,712
	-58,67	11530,579	-23839,712
	-63,6	11521,347	-23842,789
	-66,76	11521,347	-23845,867
	-67,16	11518,27	-23839,712
	-64,46	11515,193	-23833,557
	-59,32	11524,424	-23833,557
	-52,11	11527,502	-23836,636
	-42,61	11533,656	-23836,636
	-30,76	11524,424	-23839,712
	-17,07	11521,347	-23845,867
	-2,3	11518,27	-23842,789
	12,61	11521,347	-23839,712
	26,74	11521,347	-23845,867
	39,48	11524,424	-23842,789
	50,33	11521,347	-23842,789
	59,08	11521,347	-23845,867
	65,63	11515,193	-23845,867
	69,73	11515,193	-23845,867
	71,57	11518,27	-23842,789
	71,57	11515,193	-23842,789
	69,8	11518,27	-23842,789
	66,59	11518,27	-23842,789
	62,5	11518,27	-23839,712
	56,88	11515,193	-23839,712
	48,88	11502,883	-23842,789
	38,36	11518,27	-23839,712
	25,22	11515,193	-23845,867
	9,41	11509,038	-23848,944
	-8,27	11505,961	-23852,02
	-25,42	11515,193	-23861,254
	-40,08	11515,193	-23870,485
	-51,77	11518,27	-23864,33
	-60,03	11521,347	-23861,254
	-64,97	11518,27	-23852,02
	-67,12	11509,038	-23848,944
	-66,15	11509,038	-23842,789
	-61,45	11512,115	-23848,944
	-53,17	11515,193	-23842,789
	-42,08	11530,579	-23836,636
	-28,85	11527,502	-23833,557
	-14,1	11527,502	-23842,789
	1,09	11527,502	-23839,712
	15,38	11527,502	-23836,636
	28,03	11539,811	-23836,636
	39,11	11549,043	-23839,712
	48,88	11530,579	-23836,636
	57,29	11518,27	-23842,789
	63,65	11512,115	-23848,944
	67,89	11505,961	-23845,867
	70,36	11496,729	-23848,944
	71,01	11493,652	-23848,944
	69,34	11502,883	-23842,789
	65,63	11515,193	-23833,557
	60,77	11530,579	-23830,48
	54,3	11527,502	-23836,636
	45,32	11530,579	-23852,02
	33,74	11527,502	-23864,33
	19,65	11518,27	-23861,254
	3,5	11512,115	-23864,33
	-12,24	11518,27	-23858,175
	-25,32	11521,347	-23852,02
	-36,55	11524,424	-23845,867
	-46,98	11536,734	-23842,789
	-55,37	11527,502	-23839,712
	-60,53	11518,27	-23845,867
	-63,07	11512,115	-23848,944
	-63,15	11505,961	-23855,099
	-60,17	11509,038	-23858,175
	-53,95	11502,883	-23855,099
	-45,15	11505,961	-23852,02
	-34,3	11512,115	-23848,944
	-21,4	11530,579	-23852,02
	-6,68	11527,502	-23848,944
	9,15	11533,656	-23855,099
	24,97	11530,579	-23852,02
	39,35	11542,888	-23845,867
	51,14	11545,965	-23842,789
	60,05	11545,965	-23848,944
	66,35	11542,888	-23845,867
	70,77	11542,888	-23842,789
	73,97	11539,811	-23848,944
	74,97	11539,811	-23842,789
	72,5	11536,734	-23842,789
	67,56	11530,579	-23845,867
	61,18	11533,656	-23845,867
	52,9	11530,579	-23842,789
	42,21	11524,424	-23839,712
	28,84	11530,579	-23842,789
	12,99	11530,579	-23845,867
	-3,45	11518,27	-23848,944
	-18,63	11515,193	-23848,944
	-32,42	11509,038	-23852,02
	-44,83	11509,038	-23848,944
	-55,64	11505,961	-23848,944
	-63,73	11509,038	-23858,175
	-68,18	11509,038	-23855,099
	-69,55	11515,193	-23855,099
	-68,41	11518,27	-23852,02
	-64,69	11521,347	-23858,175
	-58,01	11527,502	-23858,175
	-48,28	11536,734	-23848,944
	-35,2	11539,811	-23842,789
	-19,48	11539,811	-23842,789
	-2,99	11530,579	-23848,944
	12,76	11527,502	-23848,944
	26,78	11518,27	-23855,099
	39,26	11512,115	-23855,099
	50,77	11512,115	-23858,175
	60,75	11518,27	-23848,944
	68,89	11521,347	-23848,944
	75,12	11527,502	-23842,789
	77,08	11527,502	-23836,636
	74,53	11524,424	-23836,636
	69,96	11527,502	-23845,867
	64,43	11518,27	-23852,02
	57,77	11515,193	-23852,02
	49,04	11521,347	-23848,944
	37,84	11515,193	-23848,944
	23,95	11515,193	-23852,02
	8,54	11515,193	-23855,099
	-5,51	11521,347	-23858,175
	-17,49	11527,502	-23864,33
	-29,09	11521,347	-23861,254
	-41,22	11524,424	-23858,175
	-52,44	11524,424	-23855,099
	-60,27	11530,579	-23852,02
	-64,4	11533,656	-23845,867
	-65,85	11533,656	-23848,944
	-64,63	11530,579	-23855,099
	-60,19	11533,656	-23852,02
	-52,58	11530,579	-23852,02
	-42,27	11521,347	-23855,099
	-29,33	11527,502	-23855,099
	-14,06	11533,656	-23842,789
	2,36	11539,811	-23848,944
	18,41	11533,656	-23852,02
	32,95	11533,656	-23852,02
	45,64	11524,424	-23858,175
	55,88	11533,656	-23855,099
	63,14	11527,502	-23848,944
	68,24	11524,424	-23852,02
	71,06	11524,424	-23852,02
	70,42	11521,347	-23855,099
	66,63	11518,27	-23864,33
	60,82	11518,27	-23864,33
	52,93	11515,193	-23867,409
	42,55	11515,193	-23867,409
	29,69	11515,193	-23864,33
	14,17	11521,347	-23855,099
	-2,82	11530,579	-23852,02
	-19,39	11527,502	-23855,099
	-34,38	11533,656	-23852,02
	-47,1	11539,811	-23852,02
	-57,29	11542,888	-23855,099
	-64,64	11536,734	-23855,099
	-68,89	11533,656	-23855,099
	-70,29	11530,579	-23858,175
	-68,91	11533,656	-23855,099
	-64,56	11530,579	-23855,099
	-57,27	11527,502	-23858,175
	-47,4	11524,424	-23861,254
	-35,54	11521,347	-23861,254
	-22,27	11527,502	-23861,254
	-8,04	11527,502	-23861,254
	6,51	11521,347	-23861,254
	20,51	11524,424	-23855,099
	33,64	11518,27	-23864,33
	45,82	11512,115	-23861,254
	55,99	11521,347	-23867,409
	62,93	11518,27	-23867,409
	67,29	11509,038	-23858,175
	69,45	11502,883	-23864,33
	68,89	11496,729	-23870,485
	66,23	11502,883	-23867,409
	62,26	11515,193	-23870,485
	56,57	11527,502	-23861,254
	48,19	11521,347	-23861,254
	36,86	11524,424	-23858,175
	22,89	11530,579	-23852,02
	6,71	11527,502	-23848,944
	-9,82	11527,502	-23858,175
	-24,9	11530,579	-23861,254
	-37,98	11533,656	-23855,099
	-48,91	11530,579	-23848,944
	-57,74	11521,347	-23852,02
	-64,13	11518,27	-23855,099
	-67,75	11515,193	-23861,254
	-68,54	11509,038	-23867,409
	-66,66	11515,193	-23867,409
	-61,97	11515,193	-23867,409
	-54,29	11524,424	-23858,175
	-43,91	11533,656	-23864,33
	-31,32	11542,888	-23861,254
	-17,25	11536,734	-23858,175
	-2,53	11533,656	-23861,254
	11,93	11533,656	-23861,254
	25,32	11530,579	-23861,254
	37,45	11527,502	-23864,33
	48,21	11521,347	-23867,409
	57,04	11518,27	-23870,485
	63,09	11521,347	-23876,64
	66,48	11524,424	-23882,793
	68,33	11533,656	-23876,64
	68,65	11533,656	-23864,33
	67,17	11536,734	-23861,254
	64,83	11536,734	-23873,562
	62,63	11539,811	-23867,409
	60,92	11539,811	-23858,175
	59,92	11527,502	-23855,099
	59,49	11521,347	-23864,33
		11527,502	-23867,409
		11527,502	-23864,33
		11527,502	-23858,175
		11527,502	-23858,175
		11524,424	-23858,175
		11521,347	-23864,33
		11518,27	-23867,409
		11524,424	-23861,254
		11527,502	-23855,099
		11527,502	-23855,099
		11533,656	-23855,099
		11533,656	-23858,175
		11527,502	-23864,33
		11527,502	-23864,33
		11533,656	-23864,33
		11530,579	-23870,485
		11530,579	-23867,409
		11524,424	-23870,485
		11521,347	-23864,33
		11521,347	-23864,33
		11524,424	-23870,485
		11521,347	-23861,254
		11533,656	-23864,33
		11533,656	-23864,33
		11530,579	-23858,175
		11530,579	-23855,099
		11536,734	-23855,099
		11527,502	-23848,944
		11524,424	-23858,175
		11533,656	-23861,254
		11527,502	-23861,254
		11533,656	-23867,409
		11530,579	-23870,485
		11518,27	-23879,717
		11505,961	-23879,717
		11502,883	-23882,793
		11509,038	-23867,409
		11515,193	-23867,409
		11515,193	-23870,485
		11515,193	-23873,562
		11524,424	-23867,409
		11527,502	-23870,485
		11530,579	-23876,64
		11530,579	-23879,717
		11536,734	-23882,793
		11536,734	-23876,64
		11545,965	-23852,02
		11542,888	-23845,867
		11536,734	-23848,944
		11530,579	-23855,099
		11530,579	-23855,099
		11530,579	-23861,254
		11527,502	-23858,175
		11524,424	-23864,33
		11530,579	-23861,254
		11536,734	-23861,254
		11536,734	-23867,409
		11524,424	-23864,33
		11515,193	-23864,33
		11505,961	-23870,485
		11502,883	-23876,64
		11505,961	-23876,64
		11509,038	-23879,717
		11521,347	-23876,64
		11524,424	-23876,64
		11527,502	-23870,485
		11530,579	-23876,64
		11530,579	-23873,562
		11539,811	-23870,485
		11539,811	-23864,33
		11533,656	-23861,254
		11518,27	-23870,485
		11524,424	-23864,33
		11515,193	-23867,409
		11509,038	-23870,485
		11521,347	-23861,254
		11533,656	-23848,944
		11527,502	-23858,175
		11527,502	-23867,409
		11530,579	-23867,409
		11533,656	-23870,485
		11533,656	-23879,717
		11524,424	-23876,64
		11524,424	-23876,64
		11521,347	-23879,717
		11524,424	-23876,64
		11521,347	-23873,562
		11527,502	-23876,64
		11521,347	-23873,562
		11515,193	-23870,485
		11524,424	-23867,409
		11521,347	-23867,409
		11518,27	-23870,485
		11521,347	-23864,33
		11521,347	-23864,33
		11524,424	-23861,254
		11536,734	-23864,33
		11549,043	-23870,485
		11533,656	-23867,409
		11527,502	-23870,485
		11521,347	-23876,64
		11509,038	-23879,717
		11499,806	-23876,64
		11496,729	-23873,562
		11502,883	-23879,717
		11512,115	-23882,793
		11518,27	-23882,793
		11527,502	-23873,562
		11530,579	-23870,485
		11533,656	-23858,175
		11539,811	-23855,099
		11552,12	-23852,02
		11545,965	-23855,099
		11536,734	-23858,175
		11533,656	-23864,33
		11542,888	-23864,33
		11552,12	-23864,33
		11555,197	-23861,254
		11552,12	-23861,254
		11539,811	-23861,254
		11527,502	-23864,33
		11524,424	-23864,33
		11521,347	-23864,33
		11524,424	-23861,254
		11518,27	-23864,33
		11509,038	-23867,409
		11512,115	-23873,562
		11509,038	-23873,562
		11527,502	-23870,485
		11521,347	-23870,485
		11521,347	-23873,562
		11524,424	-23876,64
		11524,424	-23867,409
		11518,27	-23873,562
		11521,347	-23879,717
		11518,27	-23876,64
		11518,27	-23876,64
		11515,193	-23876,64
		11518,27	-23870,485
		11518,27	-23873,562
		11518,27	-23873,562
		11524,424	-23864,33
		11530,579	-23864,33
		11530,579	-23867,409
		11530,579	-23870,485
		11527,502	-23873,562
		11524,424	-23873,562
		11530,579	-23873,562
		11530,579	-23870,485
		11530,579	-23867,409
		11530,579	-23867,409
		11527,502	-23864,33
		11524,424	-23864,33
		11524,424	-23870,485
		11518,27	-23873,562
		11524,424	-23876,64
		11527,502	-23876,64
		11527,502	-23873,562
		11527,502	-23876,64
		11527,502	-23870,485
		11536,734	-23870,485
		11536,734	-23867,409
		11533,656	-23867,409
		11527,502	-23870,485
		11533,656	-23867,409
		11533,656	-23867,409
		11539,811	-23870,485
		11533,656	-23870,485
		11527,502	-23870,485
		11527,502	-23876,64
		11515,193	-23876,64
		11521,347	-23882,793
		11533,656	-23876,64
		11536,734	-23873,562
		11530,579	-23873,562
		11527,502	-23873,562
		11515,193	-23873,562
		11518,27	-23876,64
		11518,27	-23879,717
		11521,347	-23885,872
		11518,27	-23885,872
		11515,193	-23885,872
		11515,193	-23885,872
		11509,038	-23876,64
		11515,193	-23876,64
		11515,193	-23873,562
		11518,27	-23876,64
		11518,27	-23879,717
		11524,424	-23879,717
		11518,27	-23873,562
		11515,193	-23879,717
		11512,115	-23879,717
		11518,27	-23879,717
		11518,27	-23888,948
		11515,193	-23888,948
		11527,502	-23885,872
		11533,656	-23876,64
		11533,656	-23870,485
		11533,656	-23876,64
		11536,734	-23882,793
		11539,811	-23876,64
		11539,811	-23870,485
		11542,888	-23858,175
		11542,888	-23855,099
		11536,734	-23864,33
		11536,734	-23870,485
		11542,888	-23867,409
		11536,734	-23870,485
		11530,579	-23879,717
		11539,811	-23873,562
		11545,965	-23864,33
		11545,965	-23870,485
		11545,965	-23873,562
		11542,888	-23873,562
		11536,734	-23876,64
		11518,27	-23882,793
		11533,656	-23882,793
		11509,038	-23888,948
		11509,038	-23892,027
		11505,961	-23895,103
		11505,961	-23895,103
		11509,038	-23892,027
		11518,27	-23895,103
		11524,424	-23892,027
		11539,811	-23879,717
		11542,888	-23876,64
		11536,734	-23879,717
		11539,811	-23876,64
		11539,811	-23873,562
		11536,734	-23879,717
		11539,811	-23882,793
		11536,734	-23876,64
		11521,347	-23879,717
		11521,347	-23888,948
		11515,193	-23888,948
		11512,115	-23885,872
		11515,193	-23882,793
		11515,193	-23879,717
		11515,193	-23876,64
		11521,347	-23876,64
		11530,579	-23873,562
		11533,656	-23873,562
		11530,579	-23882,793
		11527,502	-23885,872
		11524,424	-23882,793
		11524,424	-23888,948
		11533,656	-23876,64
		11533,656	-23870,485
		11533,656	-23873,562
		11530,579	-23876,64
		11536,734	-23879,717
		11536,734	-23879,717
		11539,811	-23879,717
		11527,502	-23885,872
		11524,424	-23888,948
		11527,502	-23888,948
		11524,424	-23892,027
		11518,27	-23892,027
		11521,347	-23892,027
		11530,579	-23879,717
		11539,811	-23873,562
		11539,811	-23870,485
		11539,811	-23876,64
		11539,811	-23879,717
		11539,811	-23876,64
		11542,888	-23876,64
		11536,734	-23876,64
		11533,656	-23876,64
		11536,734	-23873,562
		11527,502	-23873,562
		11530,579	-23876,64
		11524,424	-23876,64
		11524,424	-23876,64
		11521,347	-23873,562
		11521,347	-23879,717
		11521,347	-23882,793
		11515,193	-23888,948
		11515,193	-23892,027
		11515,193	-23892,027
		11518,27	-23888,948
		11521,347	-23885,872
		11521,347	-23888,948
		11521,347	-23885,872
		11515,193	-23892,027
		11521,347	-23882,793
		11515,193	-23882,793
		11515,193	-23885,872
		11527,502	-23879,717
		11524,424	-23882,793
		11521,347	-23888,948
		11521,347	-23888,948
		11515,193	-23882,793
		11539,811	-23879,717
		11527,502	-23876,64
		11545,965	-23885,872
		11558,275	-23876,64
		11555,197	-23879,717
		11555,197	-23879,717
		11549,043	-23885,872
		11549,043	-23885,872
		11539,811	-23885,872
		11533,656	-23882,793
		11527,502	-23882,793
		11530,579	-23882,793
		11533,656	-23882,793
		11533,656	-23876,64
		11533,656	-23879,717
		11530,579	-23882,793
		11530,579	-23876,64
		11530,579	-23879,717
		11536,734	-23882,793
		11527,502	-23888,948
		11521,347	-23892,027
		11518,27	-23892,027
		11524,424	-23895,103
		11518,27	-23895,103
		11524,424	-23892,027
		11512,115	-23901,258
		11524,424	-23888,948
		11521,347	-23888,948
		11527,502	-23892,027
		11539,811	-23885,872
		11552,12	-23879,717
		11549,043	-23882,793
		11549,043	-23885,872
		11552,12	-23885,872
		11536,734	-23882,793
		11545,965	-23882,793
		11533,656	-23879,717
		11536,734	-23876,64
		11533,656	-23885,872
		11530,579	-23885,872
		11530,579	-23885,872
		11530,579	-23885,872
		11530,579	-23885,872
		11527,502	-23888,948
		11527,502	-23892,027
		11527,502	-23892,027
		11549,043	-23882,793
		11549,043	-23879,717
		11555,197	-23885,872
		11542,888	-23876,64
		11530,579	-23885,872
		11524,424	-23885,872
		11524,424	-23882,793
		11521,347	-23885,872
		11518,27	-23888,948
		11524,424	-23885,872
		11533,656	-23882,793
		11539,811	-23882,793
		11545,965	-23873,562
		11549,043	-23870,485
		11542,888	-23873,562
		11539,811	-23879,717
		11536,734	-23885,872
		11527,502	-23888,948
		11524,424	-23895,103
		11521,347	-23895,103
		11518,27	-23898,182
		11515,193	-23895,103
		11518,27	-23895,103
		11509,038	-23901,258
		11502,883	-23907,412
		11505,961	-23907,412
		11505,961	-23904,335
		11515,193	-23898,182
		11527,502	-23898,182
		11524,424	-23901,258
		11530,579	-23904,335
		11539,811	-23888,948
		11542,888	-23873,562
		11542,888	-23876,64
		11530,579	-23879,717
		11527,502	-23882,793
		11524,424	-23888,948
		11527,502	-23885,872
		11521,347	-23892,027
		11527,502	-23888,948
		11533,656	-23885,872
		11536,734	-23888,948
		11542,888	-23888,948
		11533,656	-23885,872
		11536,734	-23888,948
		11533,656	-23882,793
		11536,734	-23895,103
		11536,734	-23892,027
		11539,811	-23892,027
		11536,734	-23895,103
		11536,734	-23895,103
		11536,734	-23888,948
		11542,888	-23885,872
		11539,811	-23882,793
		11542,888	-23892,027
		11536,734	-23888,948
		11518,27	-23898,182
		11512,115	-23898,182
		11512,115	-23895,103
		11515,193	-23882,793
		11512,115	-23885,872
		11512,115	-23892,027
		11521,347	-23892,027
		11521,347	-23888,948
		11524,424	-23895,103
		11524,424	-23898,182
		11536,734	-23895,103
		11539,811	-23898,182
		11539,811	-23898,182
		11545,965	-23898,182
		11555,197	-23885,872
		11545,965	-23885,872
		11527,502	-23892,027
		11527,502	-23895,103
		11527,502	-23888,948
		11530,579	-23888,948
		11530,579	-23888,948
		11536,734	-23882,793
		11542,888	-23882,793
		11542,888	-23882,793
		11555,197	-23879,717
		11558,275	-23876,64
		11549,043	-23876,64
		11545,965	-23882,793
		11542,888	-23888,948
		11542,888	-23892,027
		11536,734	-23895,103
		11533,656	-23898,182
		11524,424	-23892,027
		11521,347	-23901,258
		11524,424	-23898,182
		11527,502	-23904,335
		11539,811	-23904,335
		11530,579	-23892,027
		11518,27	-23892,027
		11512,115	-23898,182
		11521,347	-23898,182
		11539,811	-23892,027
		11521,347	-23892,027
		11527,502	-23888,948
		11539,811	-23895,103
		11536,734	-23895,103
		11542,888	-23895,103
		11542,888	-23892,027
		11545,965	-23892,027
		11549,043	-23892,027
		11545,965	-23892,027
		11545,965	-23895,103
		11539,811	-23901,258
		11533,656	-23907,412
		11536,734	-23901,258
		11518,27	-23904,335
		11505,961	-23895,103
		11502,883	-23907,412
		11509,038	-23888,948
		11518,27	-23898,182
		11505,961	-23898,182
		11524,424	-23895,103
		11521,347	-23895,103
		11536,734	-23892,027
		11545,965	-23892,027
		11549,043	-23892,027
		11545,965	-23895,103
		11539,811	-23904,335
		11530,579	-23904,335
		11536,734	-23895,103
		11536,734	-23907,412
		11539,811	-23898,182
		11536,734	-23904,335
		11539,811	-23901,258
		11536,734	-23904,335
		11539,811	-23898,182
		11536,734	-23895,103
		11533,656	-23898,182
		11533,656	-23895,103
		11527,502	-23898,182
		11524,424	-23901,258
		11515,193	-23904,335
		11499,806	-23907,412
		11509,038	-23895,103
		11499,806	-23904,335
		11515,193	-23895,103
		11527,502	-23888,948
		11536,734	-23895,103
		11545,965	-23901,258
		11549,043	-23895,103
		11549,043	-23892,027
		11530,579	-23895,103
		11545,965	-23904,335
		11552,12	-23888,948
		11555,197	-23895,103
		11549,043	-23892,027
		11549,043	-23892,027
		11542,888	-23892,027
		11539,811	-23892,027
		11545,965	-23898,182
		11555,197	-23895,103
		11552,12	-23895,103
		11533,656	-23895,103
		11524,424	-23904,335
		11521,347	-23904,335
		11530,579	-23888,948
		11524,424	-23895,103
		11524,424	-23895,103
		11521,347	-23895,103
		11527,502	-23898,182
		11536,734	-23898,182
		11542,888	-23892,027
		11545,965	-23892,027
		11536,734	-23895,103
		11530,579	-23907,412
		11536,734	-23910,49
		11518,27	-23898,182
		11530,579	-23895,103
		11518,27	-23888,948
		11521,347	-23882,793
		11533,656	-23882,793
		11533,656	-23895,103
		11536,734	-23895,103
		11539,811	-23895,103
		11536,734	-23898,182
		11536,734	-23904,335
		11539,811	-23916,643
		11545,965	-23919,722
		11542,888	-23907,412
		11521,347	-23916,643
		11518,27	-23919,722
		11527,502	-23910,49
		11524,424	-23913,567
		11518,27	-23913,567
		11524,424	-23913,567
		11542,888	-23910,49
		11545,965	-23895,103
		11545,965	-23895,103
		11536,734	-23898,182
		11539,811	-23901,258
		11533,656	-23907,412
		11539,811	-23904,335
		11530,579	-23904,335
		11521,347	-23901,258
		11521,347	-23898,182
		11521,347	-23901,258
		11527,502	-23901,258
		11542,888	-23898,182
		11552,12	-23904,335
		11552,12	-23907,412
		11549,043	-23907,412
		11542,888	-23907,412
		11542,888	-23913,567
		11542,888	-23916,643
		11539,811	-23913,567
		11539,811	-23913,567
		11539,811	-23913,567
		11536,734	-23910,49
		11539,811	-23901,258
		11545,965	-23901,258
		11539,811	-23898,182
		11533,656	-23901,258
		11539,811	-23895,103
		11533,656	-23901,258
		11524,424	-23907,412
		11533,656	-23901,258
		11545,965	-23898,182
		11552,12	-23892,027
		11555,197	-23885,872
		11552,12	-23888,948
		11545,965	-23895,103
		11542,888	-23901,258
		11536,734	-23904,335
		11533,656	-23901,258
		11539,811	-23907,412
		11536,734	-23907,412
		11533,656	-23907,412
		11533,656	-23904,335
		11530,579	-23898,182
		11533,656	-23898,182
		11530,579	-23895,103
		11527,502	-23904,335
		11527,502	-23907,412
		11527,502	-23916,643
		11518,27	-23910,49
		11509,038	-23913,567
		11509,038	-23913,567
		11521,347	-23910,49
		11539,811	-23901,258
		11555,197	-23888,948
		11558,275	-23882,793
		11552,12	-23885,872
		11539,811	-23892,027
		11533,656	-23901,258
		11521,347	-23910,49
		11524,424	-23907,412
		11521,347	-23910,49
		11518,27	-23907,412
		11527,502	-23907,412
		11542,888	-23904,335
		11545,965	-23898,182
		11549,043	-23898,182
		11542,888	-23892,027
		11545,965	-23892,027
		11542,888	-23898,182
		11536,734	-23901,258
		11527,502	-23901,258
		11524,424	-23904,335
		11530,579	-23901,258
		11536,734	-23907,412
		11539,811	-23904,335
		11539,811	-23907,412
		11533,656	-23907,412
		11530,579	-23907,412
		11524,424	-23910,49
		11521,347	-23913,567
		11521,347	-23913,567
		11518,27	-23916,643
		11512,115	-23910,49
		11518,27	-23907,412
		11515,193	-23904,335
		11515,193	-23907,412
		11505,961	-23910,49
		11512,115	-23910,49
		11524,424	-23904,335
		11521,347	-23907,412
		11530,579	-23895,103
		11539,811	-23901,258
		11549,043	-23901,258
		11552,12	-23904,335
		11545,965	-23904,335
		11549,043	-23913,567
		11549,043	-23910,49
		11545,965	-23910,49
		11536,734	-23913,567
		11533,656	-23922,798
		11530,579	-23922,798
		11533,656	-23916,643
		11527,502	-23916,643
		11521,347	-23910,49
		11524,424	-23907,412
		11542,888	-23892,027
		11521,347	-23907,412
		11549,043	-23892,027
		11545,965	-23901,258
		11545,965	-23904,335
		11542,888	-23910,49
		11521,347	-23922,798
		11524,424	-23922,798
		11530,579	-23922,798
		11533,656	-23916,643
		11536,734	-23919,722
		11539,811	-23913,567
		11545,965	-23901,258
		11549,043	-23901,258
		11539,811	-23901,258
		11533,656	-23901,258
		11533,656	-23901,258
		11542,888	-23898,182
		11539,811	-23904,335
		11530,579	-23922,798
		11527,502	-23922,798
		11533,656	-23919,722
		11536,734	-23910,49
		11545,965	-23901,258
		11545,965	-23904,335
		11552,12	-23907,412
		11549,043	-23907,412
		11542,888	-23910,49
		11518,27	-23913,567
		11515,193	-23910,49
		11512,115	-23916,643
		11512,115	-23913,567
		11515,193	-23913,567
		11521,347	-23904,335
		11524,424	-23898,182
		11521,347	-23892,027
		11524,424	-23895,103
		11524,424	-23892,027
		11530,579	-23895,103
		11530,579	-23904,335
		11521,347	-23913,567
		11530,579	-23916,643
		11549,043	-23907,412
		11555,197	-23901,258
		11558,275	-23898,182
		11549,043	-23901,258
		11533,656	-23904,335
		11536,734	-23904,335
		11533,656	-23907,412
		11530,579	-23913,567
		11530,579	-23916,643
		11521,347	-23919,722
		11524,424	-23922,798
		11527,502	-23925,877
		11527,502	-23910,49
		11527,502	-23916,643
		11524,424	-23916,643
		11521,347	-23907,412
		11521,347	-23904,335
		11521,347	-23913,567
		11521,347	-23913,567
		11524,424	-23916,643
		11524,424	-23907,412
		11521,347	-23913,567
		11518,27	-23910,49
		11536,734	-23907,412
		11539,811	-23910,49
		11539,811	-23907,412
		11542,888	-23907,412
		11545,965	-23907,412
		11533,656	-23907,412
		11536,734	-23907,412
		11542,888	-23910,49
		11542,888	-23907,412
		11539,811	-23907,412
		11545,965	-23913,567
		11539,811	-23907,412
		11536,734	-23910,49
		11555,197	-23916,643
		11545,965	-23919,722
		11539,811	-23916,643
		11530,579	-23904,335
		11527,502	-23904,335
		11524,424	-23910,49
		11527,502	-23910,49
		11533,656	-23910,49
		11533,656	-23910,49
		11533,656	-23916,643
		11521,347	-23922,798
		11521,347	-23928,953
		11527,502	-23928,953
		11530,579	-23925,877
		11527,502	-23928,953
		11527,502	-23928,953
		11527,502	-23928,953
		11536,734	-23919,722
		11549,043	-23901,258
		11564,429	-23888,948
		11552,12	-23904,335
		11539,811	-23913,567
		11533,656	-23913,567
		11524,424	-23919,722
		11524,424	-23919,722
		11527,502	-23916,643
		11533,656	-23907,412
		11539,811	-23910,49
		11552,12	-23898,182
		11552,12	-23898,182
		11558,275	-23907,412
		11552,12	-23913,567
		11521,347	-23925,877
		11527,502	-23916,643
		11533,656	-23916,643
		11539,811	-23907,412
		11542,888	-23904,335
		11545,965	-23904,335
		11549,043	-23907,412
		11552,12	-23904,335
		11542,888	-23910,49
		11533,656	-23916,643
		11530,579	-23919,722
		11530,579	-23925,877
		11530,579	-23925,877
		11527,502	-23922,798
		11530,579	-23922,798
		11530,579	-23925,877
		11533,656	-23919,722
		11530,579	-23925,877
		11536,734	-23925,877
		11533,656	-23922,798
		11527,502	-23925,877
		11530,579	-23922,798
		11536,734	-23907,412
		11530,579	-23904,335
		11533,656	-23907,412
		11533,656	-23904,335
		11533,656	-23901,258
		11530,579	-23901,258
		11524,424	-23907,412
		11515,193	-23910,49
		11512,115	-23916,643
		11505,961	-23922,798
		11502,883	-23925,877
		11518,27	-23932,032
		11505,961	-23932,032
		11515,193	-23928,953
		11530,579	-23916,643
		11545,965	-23910,49
		11558,275	-23910,49
		11564,429	-23907,412
		11558,275	-23913,567
		11549,043	-23922,798
		11545,965	-23928,953
		11549,043	-23916,643
		11545,965	-23919,722
		11533,656	-23913,567
		11536,734	-23919,722
		11530,579	-23916,643
		11533,656	-23916,643
		11536,734	-23916,643
		11555,197	-23922,798
		11558,275	-23919,722
		11545,965	-23922,798
		11533,656	-23922,798
		11536,734	-23919,722
		11533,656	-23919,722
		11521,347	-23916,643
		11518,27	-23922,798
		11530,579	-23910,49
		11542,888	-23898,182
		11542,888	-23898,182
		11549,043	-23901,258
		11549,043	-23907,412
		11533,656	-23907,412
		11524,424	-23907,412
		11515,193	-23916,643
		11521,347	-23913,567
		11524,424	-23910,49
		11518,27	-23913,567
		11524,424	-23919,722
		11524,424	-23919,722
		11530,579	-23916,643
		11533,656	-23913,567
		11539,811	-23925,877
		11545,965	-23925,877
		11542,888	-23922,798
		11542,888	-23919,722
		11542,888	-23913,567
		11552,12	-23916,643
		11542,888	-23910,49
		11542,888	-23910,49
		11542,888	-23907,412
		11539,811	-23907,412
		11527,502	-23910,49
		11521,347	-23916,643
		11515,193	-23922,798
		11509,038	-23922,798
		11499,806	-23928,953
		11502,883	-23932,032
		11509,038	-23938,185
		11521,347	-23935,108
		11558,275	-23919,722
		11545,965	-23925,877
		11552,12	-23913,567
		11549,043	-23916,643
		11552,12	-23907,412
		11542,888	-23910,49
		11552,12	-23913,567
		11542,888	-23913,567
		11530,579	-23919,722
		11530,579	-23907,412
		11536,734	-23907,412
		11530,579	-23904,335
		11539,811	-23907,412
		11536,734	-23907,412
		11533,656	-23916,643
		11536,734	-23907,412
		11536,734	-23913,567
		11542,888	-23901,258
		11536,734	-23904,335
		11530,579	-23916,643
		11518,27	-23922,798
		11518,27	-23922,798
		11515,193	-23925,877
		11524,424	-23925,877
		11518,27	-23925,877
		11524,424	-23928,953
		11527,502	-23922,798
		11533,656	-23919,722
		11536,734	-23916,643
		11533,656	-23916,643
		11539,811	-23916,643
		11542,888	-23913,567
		11549,043	-23910,49
		11542,888	-23913,567
		11530,579	-23916,643
		11533,656	-23916,643
		11533,656	-23916,643
		11530,579	-23922,798
		11533,656	-23919,722
		11539,811	-23919,722
		11545,965	-23916,643
		11545,965	-23919,722
		11545,965	-23922,798
		11545,965	-23925,877
		11536,734	-23922,798
		11539,811	-23928,953
		11536,734	-23925,877
		11533,656	-23932,032
		11527,502	-23932,032
		11518,27	-23932,032
		11518,27	-23928,953
		11524,424	-23922,798
		11530,579	-23910,49
		11530,579	-23907,412
		11539,811	-23904,335
		11542,888	-23907,412
		11542,888	-23910,49
		11545,965	-23916,643
		11549,043	-23916,643
		11545,965	-23919,722
		11539,811	-23922,798
		11539,811	-23925,877
		11539,811	-23928,953
		11536,734	-23925,877
		11530,579	-23922,798
		11524,424	-23922,798
		11524,424	-23919,722
		11509,038	-23922,798
		11509,038	-23922,798
		11521,347	-23925,877
		11518,27	-23932,032
		11521,347	-23935,108
		11512,115	-23935,108
		11524,424	-23925,877
		11527,502	-23913,567
		11527,502	-23916,643
		11527,502	-23922,798
		11518,27	-23922,798
		11518,27	-23925,877
		11521,347	-23922,798
		11521,347	-23916,643
		11536,734	-23913,567
		11549,043	-23907,412
		11552,12	-23898,182
		11552,12	-23898,182
		11545,965	-23907,412
		11539,811	-23910,49
		11533,656	-23919,722
		11542,888	-23922,798
		11542,888	-23919,722
[truncated: 51,638 more rows]
