# Supplementary material for: Assessment of upper limb motor control: establishing normative benchmarks for clinical applications
Source: PeerJ. 2025 Aug 22;13:e19859. doi: 10.7717/peerj.19859 (PMC12377353; doi:10.7717/peerj.19859)
Supplement: Supplemental Information 1 [file peerj-13-19859-s001.zip › translated_csvs/advanced_mdurance-test-205520 (1).csv]

angle_window_	angles_bíceps_braquial_derecho_tríceps_braquial_largo_derecho	emg_muscle_bíceps_braquial_derecho_(µV)	emg_muscle_tríceps_braquial_largo_derecho_(µV)
0,05	65,83	4840,566	-10856,655
	65,83	4837,488	-10853,578
	65,85	4834,411	-10853,578
	65,87	4837,488	-10853,578
	65,88	4825,179	-10853,578
	65,88	4859,029	-10853,578
	65,86	4874,416	-10856,655
	65,81	4899,034	-10841,269
	65,78	4911,343	-10835,114
	65,8	4899,034	-10835,114
	65,85	4899,034	-10835,114
	65,87	4902,111	-10825,882
	65,84	4892,88	-10816,65
	65,82	4892,88	-10819,728
	65,84	4862,107	-10838,191
	65,86	4769,788	-10862,81
	65,86	4782,097	-10859,732
	65,87	4788,252	-10862,81
	65,87	4797,484	-10856,655
	65,88	4825,179	-10862,81
	65,91	4843,643	-10859,732
	65,96	4855,952	-10853,578
	65,97	4855,952	-10853,578
	65,92	4852,875	-10856,655
	65,88	4840,566	-10853,578
	65,87	4834,411	-10850,5
	65,92	4831,334	-10844,346
	65,97	4822,102	-10844,346
	65,99	4815,947	-10844,346
	65,96	4815,947	-10847,423
	65,9	4822,102	-10853,578
	65,85	4822,102	-10850,5
	65,87	4825,179	-10841,269
	65,9	4831,334	-10841,269
	65,86	4862,107	-10844,346
	65,77	4868,261	-10838,191
	65,75	4865,184	-10844,346
	65,75	4846,72	-10853,578
	65,73	4831,334	-10841,269
	65,71	4846,72	-10841,269
	65,71	4883,648	-10847,423
	65,7	4902,111	-10853,578
	65,67	4895,957	-10850,5
	65,67	4892,88	-10838,191
	65,69	4902,111	-10841,269
	65,66	4911,343	-10847,423
	65,59	4865,184	-10850,5
	65,56	4800,561	-10850,5
	65,56	4809,793	-10853,578
	65,57	4791,329	-10850,5
	65,59	4815,947	-10856,655
	65,61	4819,025	-10862,81
	65,6	4809,793	-10850,5
	65,54	4819,025	-10853,578
	65,51	4828,257	-10856,655
	65,54	4831,334	-10859,732
	65,55	4837,488	-10862,81
	65,53	4840,566	-10856,655
	65,52	4840,566	-10850,5
	65,53	4831,334	-10850,5
	65,58	4831,334	-10850,5
	65,6	4834,411	-10847,423
	65,57	4834,411	-10850,5
	65,51	4837,488	-10853,578
	65,5	4846,72	-10856,655
	65,59	4843,643	-10853,578
	65,67	4843,643	-10853,578
	65,73	4840,566	-10850,5
	65,81	4843,643	-10847,423
	65,9	4846,72	-10853,578
	65,96	4840,566	-10844,346
	65,92	4840,566	-10844,346
	65,83	4837,488	-10853,578
	65,79	4849,798	-10859,732
	65,8	4855,952	-10856,655
	65,81	4862,107	-10862,81
	65,82	4877,493	-10853,578
	65,82	4886,725	-10844,346
	65,81	4868,261	-10859,732
	65,83	4843,643	-10856,655
	65,85	4889,802	-10838,191
	65,84	4892,88	-10835,114
	65,85	4892,88	-10832,037
	65,87	4806,716	-10832,037
	65,92	4862,107	-10835,114
	65,95	4769,788	-10841,269
	65,91	4806,716	-10850,5
	65,84	4828,257	-10856,655
	65,79	4822,102	-10847,423
	65,79	4837,488	-10850,5
	65,83	4846,72	-10853,578
	65,87	4846,72	-10850,5
	65,9	4846,72	-10847,423
	65,91	4846,72	-10853,578
	65,95	4852,875	-10850,5
	65,99	4837,488	-10850,5
	65,98	4837,488	-10850,5
	65,96	4837,488	-10853,578
	66	4840,566	-10853,578
	66,05	4840,566	-10856,655
	66,08	4828,257	-10853,578
	66,04	4819,025	-10853,578
	66	4822,102	-10856,655
	65,98	4846,72	-10853,578
	66,01	4865,184	-10859,732
	66,04	4859,029	-10862,81
	66,06	4862,107	-10859,732
	66,06	4892,88	-10838,191
	65,99	4889,802	-10856,655
	65,62	4911,343	-10856,655
	64,33	4920,575	-10850,5
	60,91	4883,648	-10835,114
	54,67	4859,029	-10832,037
	45,68	4822,102	-10844,346
	34,65	4791,329	-10847,423
	21,35	4800,561	-10862,81
	5,19	4791,329	-10868,964
	-11,07	4772,865	-10853,578
	-24,27	4791,329	-10850,5
	-34,31	4812,87	-10862,81
	-41,56	4819,025	-10862,81
	-45,57	4825,179	-10862,81
	-46,81	4831,334	-10859,732
	-46,17	4831,334	-10859,732
	-44,21	4837,488	-10856,655
	-41,25	4837,488	-10859,732
	-37,38	4834,411	-10862,81
	-32,41	4837,488	-10856,655
	-26,24	4855,952	-10856,655
	-19,02	4859,029	-10856,655
	-10,97	4859,029	-10853,578
	-2,12	4859,029	-10853,578
	6,45	4849,798	-10856,655
	12,99	4849,798	-10847,423
	18,01	4852,875	-10853,578
	22,68	4859,029	-10856,655
	27,31	4859,029	-10853,578
	32,18	4840,566	-10862,81
	37,2	4834,411	-10856,655
	42,21	4831,334	-10847,423
	47,2	4822,102	-10850,5
	52,3	4840,566	-10853,578
	57,59	4883,648	-10853,578
	62,96	4911,343	-10856,655
	67,91	4899,034	-10865,887
	71,35	4911,343	-10856,655
	72,62	4886,725	-10850,5
	72,24	4819,025	-10850,5
	71,21	4785,175	-10859,732
	70,2	4772,865	-10859,732
	69,39	4785,175	-10856,655
	68,68	4806,716	-10862,81
	68,11	4815,947	-10865,887
	67,75	4812,87	-10875,119
	67,48	4819,025	-10868,964
	67,25	4828,257	-10868,964
	67,03	4825,179	-10862,81
	66,47	4831,334	-10865,887
	65,01	4825,179	-10862,81
	62,45	4831,334	-10865,887
	58,96	4831,334	-10868,964
	54,58	4843,643	-10868,964
	49,23	4843,643	-10868,964
	42,87	4846,72	-10862,81
	35,44	4846,72	-10862,81
	27,21	4846,72	-10859,732
	19,08	4837,488	-10856,655
	11,11	4831,334	-10853,578
	3,01	4837,488	-10856,655
	-4,49	4846,72	-10859,732
	-11,89	4843,643	-10859,732
	-19,92	4849,798	-10856,655
	-27,78	4865,184	-10850,5
	-33,57	4877,493	-10850,5
	-36,13	4877,493	-10850,5
	-36,15	4883,648	-10850,5
	-34,79	4886,725	-10847,423
	-32,84	4883,648	-10847,423
	-30,74	4877,493	-10847,423
	-28,6	4852,875	-10850,5
	-26,27	4859,029	-10853,578
	-23,49	4831,334	-10844,346
	-19,85	4831,334	-10844,346
	-15,19	4852,875	-10850,5
	-9,82	4834,411	-10850,5
	-4,29	4846,72	-10859,732
	0,48	4831,334	-10859,732
	4,33	4843,643	-10859,732
	8,21	4843,643	-10859,732
	12,54	4828,257	-10856,655
	17,26	4834,411	-10856,655
	22,36	4840,566	-10859,732
	27,7	4828,257	-10856,655
	33,18	4831,334	-10862,81
	38,57	4834,411	-10856,655
	43,29	4837,488	-10853,578
	47,37	4834,411	-10859,732
	50,94	4846,72	-10862,81
	54,32	4843,643	-10862,81
	57,97	4840,566	-10856,655
	61,54	4837,488	-10847,423
	65,02	4837,488	-10850,5
	68,44	4828,257	-10844,346
	70,88	4825,179	-10847,423
	71,44	4825,179	-10844,346
	70,35	4843,643	-10850,5
	68,74	4852,875	-10865,887
	67,6	4862,107	-10875,119
	67	4871,339	-10872,041
	66,62	4880,57	-10868,964
	66,29	4877,493	-10862,81
	65,89	4868,261	-10865,887
	65,07	4859,029	-10862,81
	63,6	4862,107	-10859,732
	61,37	4868,261	-10856,655
	58,3	4868,261	-10859,732
	54,31	4868,261	-10862,81
	49,52	4849,798	-10862,81
	44,15	4837,488	-10865,887
	38,26	4859,029	-10872,041
	31,93	4846,72	-10875,119
	25,11	4843,643	-10865,887
	17,69	4828,257	-10868,964
	10,17	4806,716	-10865,887
	3,45	4815,947	-10862,81
	-2,22	4837,488	-10856,655
	-7,27	4806,716	-10862,81
	-12,03	4834,411	-10862,81
	-16,57	4840,566	-10859,732
	-20,92	4843,643	-10856,655
	-24,91	4843,643	-10859,732
	-27,67	4846,72	-10859,732
	-28,67	4831,334	-10853,578
	-28,27	4852,875	-10859,732
	-27,02	4828,257	-10859,732
	-25,23	4874,416	-10862,81
	-23,06	4883,648	-10862,81
	-20,59	4880,57	-10856,655
	-17,65	4874,416	-10856,655
	-13,87	4852,875	-10859,732
	-9,12	4825,179	-10856,655
	-4,04	4785,175	-10856,655
	0,54	4806,716	-10859,732
	4,66	4825,179	-10859,732
	8,9	4840,566	-10859,732
	13,44	4822,102	-10847,423
	18,17	4849,798	-10856,655
	22,99	4840,566	-10856,655
	27,76	4852,875	-10865,887
	32,37	4855,952	-10872,041
	36,69	4843,643	-10875,119
	40,54	4837,488	-10868,964
	44,03	4855,952	-10865,887
	47,17	4855,952	-10862,81
	50,33	4859,029	-10865,887
	53,57	4859,029	-10865,887
	56,7	4855,952	-10862,81
	59,69	4828,257	-10850,5
	62,25	4815,947	-10847,423
	64,23	4855,952	-10856,655
	65,99	4871,339	-10862,81
	67,99	4874,416	-10865,887
	69,49	4865,184	-10859,732
	69,66	4834,411	-10853,578
	68,67	4846,72	-10862,81
	67,34	4815,947	-10865,887
	66,37	4785,175	-10872,041
	65,71	4828,257	-10862,81
	65,14	4822,102	-10868,964
	64,66	4865,184	-10856,655
	63,97	4837,488	-10859,732
	62,44	4849,798	-10859,732
	60,04	4862,107	-10856,655
	56,82	4809,793	-10872,041
	52,42	4840,566	-10856,655
	47,18	4834,411	-10856,655
	41,33	4843,643	-10862,81
	34,94	4825,179	-10856,655
	28,39	4825,179	-10853,578
	22	4822,102	-10859,732
	15,95	4834,411	-10862,81
	9,92	4825,179	-10859,732
	4,39	4831,334	-10872,041
	-0,1	4834,411	-10872,041
	-4,21	4852,875	-10862,81
	-8,6	4849,798	-10862,81
	-13,33	4859,029	-10865,887
	-17,99	4840,566	-10865,887
	-21,68	4831,334	-10862,81
	-23,55	4825,179	-10868,964
	-23,63	4840,566	-10859,732
	-22,48	4834,411	-10875,119
	-20,54	4843,643	-10872,041
	-18,14	4837,488	-10872,041
	-15,61	4840,566	-10865,887
	-13,2	4840,566	-10872,041
	-11,12	4846,72	-10868,964
	-9,34	4849,798	-10865,887
	-7,66	4840,566	-10865,887
	-5,92	4846,72	-10868,964
	-3,69	4846,72	-10868,964
	-0,76	4837,488	-10868,964
	2,72	4831,334	-10862,81
	6,81	4855,952	-10862,81
	11,58	4865,184	-10859,732
	16,87	4877,493	-10865,887
	22,36	4874,416	-10865,887
	27,77	4871,339	-10862,81
	32,95	4880,57	-10859,732
	37,72	4883,648	-10868,964
	41,87	4852,875	-10859,732
	45,36	4868,261	-10865,887
	48,4	4862,107	-10862,81
	51,24	4840,566	-10859,732
	53,78	4846,72	-10853,578
	56,07	4868,261	-10850,5
	58,26	4843,643	-10859,732
	60,09	4803,638	-10872,041
	61,48	4779,02	-10862,81
	62,43	4775,943	-10865,887
	62,31	4797,484	-10865,887
	61,33	4849,798	-10868,964
	60,53	4855,952	-10865,887
	60,1	4859,029	-10868,964
	59,6	4862,107	-10862,81
	59,05	4840,566	-10862,81
	58,6	4806,716	-10865,887
	58,35	4797,484	-10872,041
	58,26	4803,638	-10875,119
	57,96	4825,179	-10868,964
	56,83	4831,334	-10868,964
	54,5	4834,411	-10868,964
	51,2	4865,184	-10868,964
	47,18	4846,72	-10872,041
	42,07	4862,107	-10872,041
	36	4855,952	-10868,964
	29,02	4852,875	-10865,887
	21,64	4855,952	-10859,732
	14,36	4859,029	-10856,655
	7,57	4843,643	-10859,732
	2,02	4840,566	-10862,81
	-2,65	4849,798	-10862,81
	-7,07	4852,875	-10862,81
	-11,59	4849,798	-10868,964
	-16,26	4855,952	-10862,81
	-20,57	4840,566	-10859,732
	-23,54	4843,643	-10865,887
	-24,68	4834,411	-10872,041
	-24,34	4837,488	-10875,119
	-23,06	4812,87	-10878,196
	-21,15	4791,329	-10865,887
	-18,85	4809,793	-10856,655
	-16,48	4812,87	-10862,81
	-14,19	4828,257	-10868,964
	-12,03	4837,488	-10872,041
	-9,86	4840,566	-10868,964
	-7,51	4837,488	-10868,964
	-5,08	4852,875	-10865,887
	-2,7	4855,952	-10865,887
	-0,31	4868,261	-10865,887
	2,16	4880,57	-10868,964
	4,88	4883,648	-10862,81
	8,04	4855,952	-10865,887
	11,72	4834,411	-10868,964
	16,03	4843,643	-10868,964
	20,94	4849,798	-10872,041
	26,28	4843,643	-10872,041
	31,7	4837,488	-10865,887
	36,9	4831,334	-10865,887
	41,69	4837,488	-10862,81
	46,16	4837,488	-10859,732
	50,42	4840,566	-10859,732
	54,44	4849,798	-10862,81
	57,87	4846,72	-10859,732
	60,44	4843,643	-10865,887
	62,56	4834,411	-10853,578
	64,24	4831,334	-10853,578
	65,21	4846,72	-10881,273
	65,22	4852,875	-10884,351
	64,16	4852,875	-10875,119
	62,76	4837,488	-10875,119
	61,64	4825,179	-10868,964
	60,78	4840,566	-10875,119
	60,11	4843,643	-10875,119
	59,63	4837,488	-10872,041
	59,11	4849,798	-10878,196
	58,02	4843,643	-10881,273
	56,03	4846,72	-10868,964
	53,23	4849,798	-10868,964
	49,57	4834,411	-10862,81
	44,97	4825,179	-10862,81
	39,77	4815,947	-10859,732
	34,16	4822,102	-10868,964
	27,98	4840,566	-10868,964
	21,48	4865,184	-10872,041
	14,97	4852,875	-10862,81
	8,95	4871,339	-10868,964
	3,89	4874,416	-10862,81
	-0,23	4862,107	-10865,887
	-3,9	4846,72	-10868,964
	-7,74	4822,102	-10868,964
	-11,73	4809,793	-10865,887
	-15,55	4819,025	-10868,964
	-18,83	4834,411	-10868,964
	-21,25	4852,875	-10865,887
	-22,42	4852,875	-10862,81
	-22,3	4852,875	-10859,732
	-21,24	4846,72	-10868,964
	-19,56	4852,875	-10862,81
	-17,54	4843,643	-10868,964
	-15,47	4865,184	-10875,119
	-13,54	4862,107	-10878,196
	-11,81	4843,643	-10868,964
	-10,19	4874,416	-10868,964
	-8,21	4880,57	-10868,964
	-5,76	4855,952	-10872,041
	-3,2	4874,416	-10868,964
	-0,59	4871,339	-10868,964
	2,59	4859,029	-10865,887
	6,92	4865,184	-10856,655
	12,21	4852,875	-10853,578
	17,95	4849,798	-10856,655
	24,07	4822,102	-10859,732
	30,65	4815,947	-10872,041
	37,29	4849,798	-10868,964
	43,56	4852,875	-10859,732
	49,37	4859,029	-10862,81
	54,78	4862,107	-10865,887
	59,65	4852,875	-10865,887
	63,68	4862,107	-10868,964
	66,92	4828,257	-10862,81
	69,81	4803,638	-10862,81
	71,8	4806,716	-10862,81
	72,06	4803,638	-10862,81
	71,32	4812,87	-10865,887
	70,36	4852,875	-10868,964
	69,27	4840,566	-10859,732
	68,11	4837,488	-10862,81
	67,28	4825,179	-10862,81
	67,04	4809,793	-10865,887
	67,13	4819,025	-10868,964
	67,17	4819,025	-10865,887
	67	4819,025	-10868,964
	66,79	4837,488	-10868,964
	66,65	4831,334	-10868,964
	66,56	4840,566	-10865,887
	66,47	4846,72	-10856,655
	66,3	4849,798	-10859,732
	66,08	4871,339	-10859,732
	65,94	4886,725	-10856,655
	65,92	4886,725	-10850,5
	65,93	4889,802	-10856,655
	65,93	4868,261	-10872,041
	65,95	4846,72	-10862,81
	65,96	4846,72	-10878,196
	65,98	4822,102	-10881,273
	65,98	4803,638	-10875,119
	65,94	4812,87	-10868,964
	65,9	4831,334	-10868,964
	65,88	4834,411	-10868,964
	65,87	4831,334	-10868,964
	65,87	4819,025	-10865,887
	65,86	4828,257	-10865,887
	65,89	4831,334	-10862,81
	65,97	4831,334	-10859,732
	66,01	4831,334	-10862,81
	66,01	4815,947	-10865,887
	66,02	4815,947	-10868,964
	66	4834,411	-10868,964
	65,96	4843,643	-10878,196
	65,91	4846,72	-10872,041
	65,83	4828,257	-10859,732
	65,72	4828,257	-10865,887
	65,65	4880,57	-10887,428
	65,63	4886,725	-10893,582
	65,65	4865,184	-10884,351
	65,72	4840,566	-10878,196
	65,75	4834,411	-10878,196
	65,73	4837,488	-10878,196
	65,71	4837,488	-10865,887
	65,71	4840,566	-10868,964
	65,73	4834,411	-10872,041
	65,73	4837,488	-10868,964
	65,71	4822,102	-10862,81
	65,69	4812,87	-10875,119
	65,69	4809,793	-10868,964
	65,71	4828,257	-10875,119
	65,73	4843,643	-10872,041
	65,71	4852,875	-10872,041
	65,69	4815,947	-10872,041
	65,69	4852,875	-10865,887
	65,73	4846,72	-10862,81
	65,8	4849,798	-10865,887
	65,85	4849,798	-10872,041
	65,83	4852,875	-10872,041
	65,76	4837,488	-10872,041
	65,73	4815,947	-10868,964
	65,72	4819,025	-10868,964
	65,73	4834,411	-10872,041
	65,76	4831,334	-10868,964
	65,77	4843,643	-10872,041
	65,75	4846,72	-10865,887
	65,73	4846,72	-10868,964
	65,71	4849,798	-10865,887
	65,67	4852,875	-10865,887
	65,61	4868,261	-10868,964
	65,6	4865,184	-10856,655
	65,65	4877,493	-10875,119
	65,72	4877,493	-10872,041
	65,76	4868,261	-10875,119
	65,77	4828,257	-10881,273
	65,79	4840,566	-10878,196
	65,83	4843,643	-10875,119
	65,87	4831,334	-10875,119
	65,89	4797,484	-10868,964
	65,91	4822,102	-10875,119
	65,92	4797,484	-10859,732
	65,93	4809,793	-10862,81
	65,93	4843,643	-10862,81
	65,96	4815,947	-10859,732
	65,99	4871,339	-10862,81
	65,95	4883,648	-10862,81
	65,88	4874,416	-10850,5
	65,89	4852,875	-10862,81
	65,93	4865,184	-10881,273
	65,92	4837,488	-10862,81
	65,87	4871,339	-10872,041
	65,84	4859,029	-10865,887
	65,83	4840,566	-10865,887
	65,85	4812,87	-10868,964
	65,92	4809,793	-10875,119
	66,02	4822,102	-10881,273
	66,04	4815,947	-10875,119
	65,96	4834,411	-10875,119
	65,89	4831,334	-10875,119
	65,85	4825,179	-10878,196
	65,8	4819,025	-10881,273
	65,74	4822,102	-10881,273
	65,68	4819,025	-10878,196
	65,68	4837,488	-10875,119
	65,77	4846,72	-10875,119
	65,9	4852,875	-10868,964
	65,96	4852,875	-10872,041
	65,92	4849,798	-10865,887
	65,83	4849,798	-10868,964
	65,71	4825,179	-10859,732
	65,59	4837,488	-10862,81
	65,54	4809,793	-10862,81
	65,59	4837,488	-10872,041
	65,66	4815,947	-10884,351
	65,69	4846,72	-10868,964
	65,69	4831,334	-10862,81
	65,69	4834,411	-10859,732
	65,7	4834,411	-10878,196
	65,66	4825,179	-10893,582
	65,61	4834,411	-10872,041
	65,65	4837,488	-10875,119
	65,72	4822,102	-10875,119
	65,74	4828,257	-10875,119
	65,7	4837,488	-10872,041
	65,61	4849,798	-10875,119
	65,57	4846,72	-10862,81
	65,57	4862,107	-10865,887
	65,58	4862,107	-10865,887
	65,62	4865,184	-10868,964
	65,68	4862,107	-10868,964
	65,71	4874,416	-10878,196
	65,69	4849,798	-10865,887
	65,55	4899,034	-10878,196
	64,94	4871,339	-10872,041
	63,31	4837,488	-10859,732
	59,96	4840,566	-10865,887
	54,95	4849,798	-10875,119
	48,56	4849,798	-10868,964
	40,11	4846,72	-10865,887
	29,14	4843,643	-10872,041
	14,63	4834,411	-10878,196
	-1,87	4791,329	-10868,964
	-17,29	4794,406	-10875,119
	-30,63	4828,257	-10878,196
	-39,71	4837,488	-10878,196
	-43,8	4852,875	-10878,196
	-44,63	4865,184	-10875,119
	-43,6	4865,184	-10872,041
	-41,7	4855,952	-10865,887
	-39,51	4865,184	-10875,119
	-37,3	4865,184	-10881,273
	-35,05	4852,875	-10875,119
	-32,76	4840,566	-10872,041
	-30,28	4828,257	-10872,041
	-27,24	4809,793	-10872,041
	-23,02	4791,329	-10868,964
	-17,2	4803,638	-10868,964
	-9,98	4809,793	-10868,964
	-2,17	4806,716	-10862,81
	4,96	4840,566	-10865,887
	11,44	4849,798	-10865,887
	18,16	4865,184	-10878,196
	25,11	4859,029	-10878,196
	31,95	4855,952	-10865,887
	38,41	4868,261	-10868,964
	44,46	4874,416	-10872,041
	50,19	4846,72	-10875,119
	55,49	4837,488	-10875,119
	60,24	4815,947	-10872,041
	64,48	4812,87	-10878,196
	68,06	4815,947	-10878,196
	70,91	4812,87	-10878,196
	72,86	4800,561	-10881,273
	73,92	4822,102	-10881,273
	74,48	4834,411	-10881,273
	74,58	4843,643	-10884,351
	74,12	4862,107	-10878,196
	73,25	4886,725	-10875,119
	72,43	4862,107	-10862,81
	71,78	4837,488	-10862,81
	71,22	4803,638	-10865,887
	70,76	4819,025	-10875,119
	70,35	4834,411	-10890,505
	69,9	4849,798	-10878,196
	69,1	4849,798	-10881,273
	67,82	4837,488	-10884,351
	65,9	4828,257	-10878,196
	62,78	4837,488	-10881,273
	58,13	4852,875	-10884,351
	51,6	4855,952	-10881,273
	43,39	4855,952	-10881,273
	34,17	4849,798	-10875,119
	24,21	4831,334	-10875,119
	14,01	4828,257	-10878,196
	4,12	4825,179	-10875,119
	-4,48	4828,257	-10872,041
	-12,19	4831,334	-10878,196
	-19,91	4825,179	-10875,119
	-26,72	4797,484	-10872,041
	-31,45	4840,566	-10884,351
	-33,77	4803,638	-10875,119
	-34,01	4843,643	-10884,351
	-32,85	4862,107	-10878,196
	-30,91	4855,952	-10881,273
	-28,63	4855,952	-10881,273
	-26,24	4843,643	-10881,273
	-23,82	4846,72	-10884,351
	-21,4	4849,798	-10881,273
	-18,87	4840,566	-10881,273
	-16,02	4822,102	-10884,351
	-12,45	4840,566	-10865,887
	-7,84	4852,875	-10868,964
	-2,35	4840,566	-10865,887
	2,87	4849,798	-10868,964
	7,51	4843,643	-10868,964
	12,32	4846,72	-10881,273
	17,64	4834,411	-10881,273
	23,51	4852,875	-10872,041
	29,72	4840,566	-10884,351
	35,87	4865,184	-10881,273
	41,7	4837,488	-10878,196
	47,05	4819,025	-10887,428
	51,93	4809,793	-10890,505
	56,25	4815,947	-10881,273
	59,9	4834,411	-10875,119
	62,84	4840,566	-10872,041
	65,34	4840,566	-10872,041
	67,65	4837,488	-10878,196
	69,71	4834,411	-10878,196
	71,44	4822,102	-10872,041
	72,29	4822,102	-10875,119
	72,03	4825,179	-10878,196
	71,16	4834,411	-10884,351
	70,17	4840,566	-10887,428
	69,3	4834,411	-10881,273
	68,67	4822,102	-10884,351
	68,18	4825,179	-10878,196
	67,66	4837,488	-10875,119
	67,23	4843,643	-10881,273
	66,89	4843,643	-10881,273
	66,36	4855,952	-10881,273
	65,43	4849,798	-10884,351
	63,88	4862,107	-10881,273
	60,9	4874,416	-10884,351
	55,92	4874,416	-10884,351
	49,09	4862,107	-10878,196
	40,8	4859,029	-10875,119
	32,01	4849,798	-10868,964
	23,02	4806,716	-10875,119
	14,22	4822,102	-10865,887
	5,67	4806,716	-10878,196
	-2,29	4815,947	-10878,196
	-8,96	4831,334	-10884,351
	-15,06	4834,411	-10890,505
	-20,57	4837,488	-10878,196
	-25,04	4834,411	-10872,041
	-28,12	4846,72	-10868,964
	-29,59	4837,488	-10868,964
	-29,62	4849,798	-10868,964
	-28,52	4840,566	-10868,964
	-26,68	4849,798	-10884,351
	-24,48	4831,334	-10878,196
	-22,06	4828,257	-10881,273
	-19,35	4865,184	-10884,351
	-16,2	4862,107	-10887,428
	-12,5	4825,179	-10878,196
	-8,22	4812,87	-10881,273
	-3,7	4794,406	-10875,119
	0,51	4815,947	-10881,273
	4,52	4822,102	-10884,351
	8,59	4815,947	-10878,196
	12,9	4849,798	-10884,351
	17,61	4880,57	-10881,273
	22,72	4874,416	-10881,273
	28,15	4840,566	-10884,351
	33,54	4815,947	-10884,351
	38,54	4825,179	-10884,351
	43,06	4834,411	-10878,196
	47,18	4843,643	-10881,273
	51,25	4846,72	-10878,196
	55,46	4843,643	-10875,119
	59,43	4822,102	-10865,887
	62,91	4812,87	-10862,81
	65,76	4815,947	-10868,964
	67,73	4812,87	-10868,964
	68,89	4819,025	-10890,505
	69,78	4819,025	-10881,273
	70,12	4812,87	-10875,119
	69,53	4831,334	-10875,119
	68,59	4855,952	-10875,119
	67,65	4859,029	-10878,196
	67,01	4871,339	-10878,196
	66,59	4880,57	-10875,119
	66,26	4871,339	-10862,81
	65,98	4868,261	-10872,041
	65,7	4859,029	-10865,887
	65,42	4852,875	-10868,964
	64,95	4819,025	-10865,887
	63,69	4794,406	-10878,196
	60,99	4828,257	-10878,196
	57,06	4815,947	-10878,196
	52,44	4819,025	-10868,964
	47,39	4825,179	-10872,041
	42,23	4846,72	-10890,505
	36,64	4862,107	-10884,351
	30,56	4859,029	-10884,351
	24,23	4849,798	-10878,196
	17,34	4849,798	-10872,041
	9,7	4849,798	-10872,041
	2,27	4843,643	-10878,196
	-3,96	4819,025	-10884,351
	-9,76	4797,484	-10887,428
	-15,63	4800,561	-10878,196
	-20,74	4815,947	-10881,273
	-24,04	4794,406	-10881,273
	-25,29	4815,947	-10875,119
	-24,81	4819,025	-10878,196
	-23,03	4809,793	-10868,964
	-20,49	4822,102	-10872,041
	-17,67	4846,72	-10875,119
	-14,86	4843,643	-10875,119
	-12,22	4834,411	-10872,041
	-9,72	4815,947	-10875,119
	-7,08	4822,102	-10875,119
	-4,11	4834,411	-10878,196
	-0,94	4837,488	-10881,273
	2,35	4855,952	-10875,119
	5,91	4834,411	-10875,119
	9,98	4871,339	-10872,041
	14,71	4877,493	-10872,041
	20,06	4883,648	-10872,041
	26	4859,029	-10868,964
	32,3	4809,793	-10862,81
	38,57	4803,638	-10865,887
	44,49	4809,793	-10868,964
	49,82	4788,252	-10868,964
	54,54	4806,716	-10878,196
	58,72	4822,102	-10887,428
	62,66	4812,87	-10881,273
	65,95	4822,102	-10875,119
	68	4831,334	-10899,737
	69,16	4831,334	-10875,119
	69,94	4859,029	-10872,041
	70,51	4809,793	-10859,732
	70,41	4831,334	-10878,196
	69,63	4831,334	-10878,196
	68,61	4837,488	-10881,273
	67,59	4825,179	-10878,196
	66,76	4834,411	-10881,273
	66,23	4834,411	-10875,119
	65,91	4819,025	-10875,119
	65,62	4803,638	-10872,041
	65,3	4785,175	-10875,119
	64,99	4794,406	-10878,196
	64,56	4834,411	-10881,273
	63,42	4809,793	-10887,428
	61,15	4874,416	-10887,428
	57,93	4834,411	-10878,196
	53,83	4899,034	-10893,582
	48,58	4895,957	-10878,196
	42,08	4859,029	-10878,196
	34,34	4834,411	-10875,119
	24,89	4819,025	-10872,041
	13,5	4828,257	-10875,119
	2,75	4828,257	-10875,119
	-5,49	4822,102	-10881,273
	-12,3	4809,793	-10872,041
	-18,21	4819,025	-10887,428
	-23,3	4837,488	-10890,505
	-27,06	4852,875	-10884,351
	-29,06	4865,184	-10872,041
	-29,65	4880,57	-10868,964
	-29,04	4865,184	-10865,887
	-27,48	4883,648	-10862,81
	-25,43	4874,416	-10862,81
	-23,16	4852,875	-10865,887
	-20,84	4849,798	-10872,041
	-18,57	4812,87	-10893,582
	-16,25	4809,793	-10884,351
	-13,59	4822,102	-10884,351
	-10,48	4822,102	-10884,351
	-7,1	4819,025	-10887,428
	-3,73	4815,947	-10890,505
	-0,6	4828,257	-10884,351
	2,35	4809,793	-10884,351
	5,77	4831,334	-10884,351
	10,11	4828,257	-10878,196
	15,28	4803,638	-10881,273
	20,97	4782,097	-10878,196
	26,9	4785,175	-10881,273
	32,81	4809,793	-10878,196
	38,34	4815,947	-10881,273
	43,34	4828,257	-10881,273
	47,83	4834,411	-10881,273
	51,77	4846,72	-10878,196
	55,54	4852,875	-10881,273
	59,39	4846,72	-10881,273
	63,2	4837,488	-10887,428
	66,79	4831,334	-10884,351
	69,68	4828,257	-10884,351
	71,59	4815,947	-10881,273
	72,5	4825,179	-10887,428
	72,2	4815,947	-10881,273
	70,99	4828,257	-10887,428
	69,62	4828,257	-10893,582
	68,62	4834,411	-10890,505
	68,07	4846,72	-10899,737
	67,64	4846,72	-10887,428
	67,15	4846,72	-10875,119
	66,64	4862,107	-10878,196
	66,06	4849,798	-10878,196
	65,1	4840,566	-10878,196
	63,38	4852,875	-10878,196
	60,74	4834,411	-10875,119
	57,26	4825,179	-10868,964
	52,68	4828,257	-10872,041
	46,79	4843,643	-10878,196
	39,78	4828,257	-10872,041
	32,03	4865,184	-10875,119
	23,53	4831,334	-10875,119
	14,55	4831,334	-10872,041
	6,17	4822,102	-10868,964
	-1,02	4815,947	-10872,041
	-7,4	4825,179	-10902,814
	-13,46	4831,334	-10899,737
	-19,02	4822,102	-10899,737
	-23,22	4837,488	-10896,66
	-25,17	4840,566	-10893,582
	-24,96	4840,566	-10887,428
	-23,34	4831,334	-10887,428
	-20,99	4800,561	-10890,505
	-18,41	4831,334	-10890,505
	-15,85	4831,334	-10890,505
	-13,37	4819,025	-10890,505
	-11,04	4837,488	-10887,428
	-8,84	4834,411	-10893,582
	-6,61	4803,638	-10893,582
	-4,17	4806,716	-10887,428
	-1,7	4822,102	-10890,505
	0,62	4828,257	-10887,428
	3,04	4825,179	-10887,428
	6,1	4822,102	-10887,428
	10,15	4806,716	-10887,428
	15,09	4785,175	-10887,428
	20,67	4819,025	-10887,428
	26,55	4794,406	-10887,428
	32,43	4855,952	-10890,505
	38,17	4892,88	-10884,351
	43,64	4923,652	-10887,428
	48,57	4935,961	-10884,351
	52,97	4908,266	-10884,351
	56,98	4846,72	-10884,351
	60,52	4831,334	-10890,505
	63,67	4831,334	-10887,428
	66,46	4809,793	-10896,66
	68,8	4797,484	-10893,582
	70,61	4825,179	-10893,582
	71,7	4852,875	-10893,582
	72,35	4849,798	-10884,351
	72,29	4837,488	-10872,041
	71,13	4840,566	-10872,041
	69,65	4849,798	-10872,041
	68,52	4859,029	-10868,964
	67,8	4852,875	-10872,041
	67,37	4843,643	-10868,964
	67,09	4828,257	-10865,887
	66,81	4831,334	-10868,964
	66,45	4825,179	-10881,273
	66,03	4831,334	-10884,351
	65,32	4843,643	-10875,119
	63,79	4837,488	-10875,119
	61,29	4837,488	-10887,428
	58,03	4831,334	-10887,428
	53,95	4849,798	-10881,273
	48,84	4852,875	-10872,041
	42,8	4828,257	-10872,041
	35,93	4834,411	-10875,119
	28,31	4846,72	-10878,196
	20,4	4834,411	-10881,273
	12,01	4849,798	-10881,273
	4,29	4819,025	-10884,351
	-1,84	4819,025	-10878,196
	-7,53	4828,257	-10881,273
	-13,36	4837,488	-10884,351
	-19,06	4828,257	-10887,428
	-23,65	4852,875	-10884,351
	-26,1	4877,493	-10893,582
	-26,55	4825,179	-10887,428
	-25,79	4899,034	-10887,428
	-24,2	4886,725	-10890,505
	-22,01	4874,416	-10887,428
	-19,57	4871,339	-10881,273
	-17,06	4868,261	-10887,428
	-14,39	4843,643	-10884,351
	-11,4	4815,947	-10878,196
	-8,11	4825,179	-10890,505
	-4,82	4822,102	-10899,737
	-1,89	4825,179	-10899,737
	0,71	4822,102	-10884,351
	3,57	4822,102	-10908,969
	7,05	4834,411	-10893,582
	11,14	4825,179	-10896,66
	15,69	4806,716	-10890,505
	20,5	4800,561	-10887,428
	25,54	4803,638	-10890,505
	30,77	4806,716	-10887,428
	36,01	4828,257	-10887,428
	41,07	4809,793	-10890,505
	45,8	4825,179	-10887,428
	50,3	4806,716	-10881,273
	54,89	4822,102	-10887,428
	59,5	4828,257	-10905,892
	63,55	4812,87	-10890,505
	66,9	4834,411	-10902,814
	70,04	4837,488	-10890,505
	72,48	4846,72	-10896,66
	73,2	4843,643	-10890,505
	72,44	4840,566	-10887,428
	71,09	4846,72	-10887,428
	69,82	4871,339	-10887,428
	68,93	4871,339	-10890,505
	68,44	4874,416	-10896,66
	68,21	4846,72	-10893,582
	68,09	4834,411	-10893,582
	67,92	4837,488	-10893,582
	67,62	4819,025	-10890,505
	67,26	4825,179	-10887,428
	66,76	4837,488	-10887,428
	65,88	4846,72	-10887,428
	64,64	4859,029	-10890,505
	62,74	4852,875	-10893,582
	59,5	4831,334	-10890,505
	55,1	4800,561	-10884,351
	49,52	4791,329	-10887,428
	42,2	4806,716	-10884,351
	33,61	4815,947	-10884,351
	24,02	4825,179	-10884,351
	13,63	4834,411	-10887,428
	4,06	4868,261	-10881,273
	-3,57	4862,107	-10881,273
	-10,15	4825,179	-10887,428
	-16,45	4800,561	-10899,737
	-22,05	4794,406	-10893,582
	-26,14	4812,87	-10893,582
	-28,06	4831,334	-10890,505
	-28,17	4843,643	-10890,505
	-27,16	4843,643	-10881,273
	-25,37	4852,875	-10875,119
	-23,02	4871,339	-10884,351
	-20,36	4855,952	-10887,428
	-17,48	4831,334	-10890,505
	-14,21	4868,261	-10884,351
	-10,44	4834,411	-10896,66
	-6,26	4846,72	-10890,505
	-2,09	4846,72	-10890,505
	1,6	4831,334	-10893,582
	5,23	4815,947	-10896,66
	9,57	4797,484	-10890,505
	14,71	4812,87	-10890,505
	20,34	4803,638	-10887,428
	26,2	4834,411	-10893,582
	32,12	4831,334	-10899,737
	37,85	4812,87	-10884,351
	43,13	4822,102	-10899,737
	47,93	4819,025	-10884,351
	52,23	4819,025	-10884,351
	55,95	4809,793	-10890,505
	59,13	4822,102	-10890,505
	61,89	4831,334	-10896,66
	64,18	4828,257	-10896,66
	66,01	4831,334	-10893,582
	67,55	4840,566	-10899,737
	69,15	4852,875	-10902,814
	70,68	4831,334	-10893,582
	71	4862,107	-10890,505
	69,73	4865,184	-10890,505
	68	4868,261	-10893,582
	67,03	4865,184	-10887,428
	66,72	4862,107	-10896,66
	66,48	4859,029	-10890,505
	66,2	4846,72	-10884,351
	65,9	4840,566	-10878,196
	65,6	4837,488	-10875,119
	65,36	4843,643	-10884,351
	65,16	4815,947	-10884,351
	64,7	4819,025	-10908,969
	63,28	4834,411	-10881,273
	60,64	4815,947	-10899,737
	56,73	4828,257	-10899,737
	51,47	4791,329	-10899,737
	45,11	4837,488	-10899,737
	38,18	4831,334	-10893,582
	30,77	4825,179	-10896,66
	23,16	4837,488	-10899,737
	15,76	4859,029	-10890,505
	8,66	4855,952	-10896,66
	2,45	4840,566	-10893,582
	-3,07	4837,488	-10893,582
	-8,55	4840,566	-10890,505
	-13,84	4859,029	-10893,582
	-18,58	4849,798	-10896,66
	-21,93	4843,643	-10893,582
	-23,18	4831,334	-10890,505
	-22,6	4825,179	-10890,505
	-20,83	4825,179	-10890,505
	-18,39	4794,406	-10884,351
	-15,67	4797,484	-10884,351
	-13,01	4812,87	-10890,505
	-10,51	4840,566	-10896,66
	-8,04	4855,952	-10890,505
	-5,52	4831,334	-10890,505
	-3,14	4871,339	-10893,582
	-1,3	4880,57	-10893,582
	0,17	4837,488	-10896,66
	1,97	4791,329	-10896,66
	4,36	4766,711	-10896,66
	7,23	4862,107	-10893,582
	10,73	4812,87	-10896,66
	14,91	4772,865	-10896,66
	19,54	4846,72	-10884,351
	24,41	4806,716	-10890,505
	29,26	4886,725	-10899,737
	33,97	4865,184	-10890,505
	38,31	4855,952	-10884,351
	42,31	4803,638	-10881,273
	46,15	4825,179	-10887,428
	50,13	4794,406	-10884,351
	54,27	4806,716	-10884,351
	58,21	4819,025	-10884,351
	62,06	4837,488	-10884,351
	65,87	4837,488	-10890,505
	69,06	4828,257	-10884,351
	71,14	4828,257	-10902,814
	72,12	4828,257	-10905,892
	72,31	4825,179	-10896,66
	71,87	4837,488	-10899,737
	71,02	4819,025	-10896,66
	70,18	4831,334	-10896,66
	69,57	4819,025	-10896,66
	69,14	4849,798	-10899,737
	68,81	4843,643	-10899,737
	68,5	4819,025	-10893,582
	68,23	4819,025	-10893,582
	68,03	4825,179	-10890,505
	67,8	4831,334	-10890,505
	67,55	4831,334	-10887,428
	67,38	4828,257	-10890,505
	66,93	4822,102	-10890,505
	65,47	4828,257	-10890,505
	62,32	4831,334	-10884,351
	57,41	4837,488	-10887,428
	53,59	4840,566	-10884,351
	50,68	4831,334	-10887,428
		4825,179	-10887,428
		4825,179	-10893,582
		4840,566	-10896,66
		4852,875	-10893,582
		4837,488	-10893,582
		4855,952	-10890,505
		4840,566	-10887,428
		4843,643	-10887,428
		4855,952	-10884,351
		4855,952	-10887,428
		4840,566	-10893,582
		4840,566	-10887,428
		4846,72	-10887,428
		4855,952	-10890,505
		4865,184	-10893,582
		4874,416	-10899,737
		4889,802	-10884,351
		4892,88	-10887,428
		4874,416	-10884,351
		4843,643	-10887,428
		4828,257	-10890,505
		4828,257	-10893,582
		4812,87	-10896,66
		4803,638	-10896,66
		4822,102	-10902,814
		4840,566	-10899,737
		4831,334	-10896,66
		4819,025	-10887,428
		4828,257	-10890,505
		4828,257	-10893,582
		4825,179	-10890,505
		4822,102	-10890,505
		4803,638	-10890,505
		4812,87	-10893,582
		4822,102	-10893,582
		4846,72	-10890,505
		4865,184	-10893,582
		4877,493	-10890,505
		4877,493	-10890,505
		4886,725	-10890,505
		4886,725	-10887,428
		4886,725	-10896,66
		4883,648	-10902,814
		4846,72	-10899,737
		4840,566	-10896,66
		4803,638	-10887,428
		4754,402	-10884,351
		4769,788	-10887,428
		4797,484	-10905,892
		4797,484	-10902,814
		4806,716	-10899,737
		4834,411	-10893,582
		4837,488	-10896,66
		4815,947	-10896,66
		4834,411	-10893,582
		4837,488	-10896,66
		4837,488	-10896,66
		4837,488	-10893,582
		4843,643	-10896,66
		4840,566	-10902,814
		4837,488	-10905,892
		4822,102	-10902,814
		4825,179	-10902,814
		4831,334	-10896,66
		4828,257	-10893,582
		4849,798	-10881,273
		4828,257	-10890,505
		4837,488	-10899,737
		4849,798	-10884,351
		4852,875	-10884,351
		4849,798	-10884,351
		4834,411	-10887,428
		4834,411	-10890,505
		4831,334	-10905,892
		4809,793	-10899,737
		4800,561	-10887,428
		4825,179	-10890,505
		4874,416	-10896,66
		4923,652	-10890,505
		4923,652	-10884,351
		4886,725	-10881,273
		4834,411	-10884,351
		4815,947	-10887,428
		4828,257	-10896,66
		4831,334	-10896,66
		4831,334	-10899,737
		4837,488	-10902,814
		4840,566	-10899,737
		4846,72	-10899,737
		4849,798	-10899,737
		4859,029	-10896,66
		4843,643	-10896,66
		4837,488	-10896,66
		4837,488	-10890,505
		4862,107	-10896,66
		4855,952	-10899,737
		4849,798	-10896,66
		4837,488	-10893,582
		4846,72	-10884,351
		4828,257	-10887,428
		4837,488	-10893,582
		4837,488	-10893,582
		4852,875	-10890,505
		4859,029	-10896,66
		4865,184	-10890,505
		4855,952	-10887,428
		4846,72	-10902,814
		4843,643	-10908,969
		4828,257	-10893,582
		4831,334	-10887,428
		4828,257	-10890,505
		4825,179	-10890,505
		4834,411	-10893,582
		4843,643	-10893,582
		4831,334	-10893,582
		4812,87	-10893,582
		4788,252	-10902,814
		4797,484	-10899,737
		4831,334	-10896,66
		4812,87	-10905,892
		4834,411	-10890,505
		4852,875	-10902,814
		4846,72	-10896,66
		4843,643	-10899,737
		4840,566	-10893,582
		4849,798	-10905,892
		4852,875	-10902,814
		4849,798	-10899,737
		4840,566	-10902,814
		4874,416	-10905,892
		4865,184	-10905,892
		4874,416	-10902,814
		4874,416	-10896,66
		4846,72	-10890,505
		4877,493	-10893,582
		4831,334	-10899,737
		4834,411	-10905,892
		4822,102	-10902,814
		4822,102	-10893,582
		4809,793	-10890,505
		4779,02	-10890,505
		4825,179	-10890,505
		4828,257	-10908,969
		4791,329	-10887,428
		4868,261	-10887,428
		4846,72	-10887,428
		4871,339	-10881,273
		4822,102	-10890,505
		4834,411	-10905,892
		4785,175	-10899,737
		4852,875	-10905,892
		4779,02	-10902,814
		4822,102	-10908,969
		4831,334	-10908,969
		4828,257	-10902,814
		4803,638	-10908,969
		4840,566	-10902,814
		4831,334	-10902,814
		4834,411	-10896,66
		4843,643	-10896,66
		4837,488	-10899,737
		4831,334	-10896,66
		4831,334	-10896,66
		4831,334	-10896,66
		4855,952	-10890,505
		4840,566	-10890,505
		4868,261	-10893,582
		4868,261	-10896,66
		4865,184	-10896,66
		4849,798	-10890,505
		4846,72	-10887,428
		4868,261	-10893,582
		4834,411	-10902,814
		4806,716	-10899,737
		4855,952	-10902,814
		4840,566	-10899,737
		4843,643	-10902,814
		4852,875	-10902,814
		4815,947	-10902,814
		4837,488	-10912,046
		4849,798	-10905,892
		4852,875	-10902,814
		4843,643	-10902,814
		4825,179	-10890,505
		4843,643	-10896,66
		4809,793	-10893,582
		4806,716	-10896,66
		4819,025	-10915,123
		4831,334	-10915,123
		4828,257	-10908,969
		4837,488	-10908,969
		4834,411	-10902,814
		4828,257	-10899,737
		4825,179	-10899,737
		4831,334	-10905,892
		4806,716	-10908,969
		4800,561	-10896,66
		4825,179	-10908,969
		4809,793	-10905,892
		4828,257	-10899,737
		4834,411	-10902,814
		4840,566	-10902,814
		4828,257	-10902,814
		4822,102	-10902,814
		4819,025	-10905,892
		4825,179	-10908,969
		4834,411	-10902,814
		4840,566	-10899,737
		4843,643	-10899,737
		4859,029	-10896,66
		4859,029	-10896,66
		4852,875	-10890,505
		4855,952	-10890,505
		4865,184	-10890,505
		4846,72	-10890,505
		4834,411	-10893,582
		4846,72	-10899,737
		4855,952	-10899,737
		4855,952	-10893,582
		4837,488	-10893,582
		4831,334	-10905,892
		4825,179	-10902,814
		4819,025	-10902,814
		4812,87	-10905,892
		4815,947	-10912,046
		4803,638	-10912,046
		4791,329	-10908,969
		4809,793	-10902,814
		4815,947	-10899,737
		4819,025	-10899,737
		4815,947	-10893,582
		4822,102	-10890,505
		4825,179	-10893,582
		4828,257	-10905,892
		4831,334	-10908,969
		4825,179	-10905,892
		4800,561	-10908,969
		4779,02	-10902,814
		4791,329	-10908,969
		4831,334	-10908,969
		4849,798	-10908,969
		4859,029	-10902,814
		4874,416	-10905,892
		4880,57	-10902,814
		4846,72	-10899,737
		4825,179	-10896,66
		4825,179	-10896,66
		4831,334	-10905,892
		4828,257	-10905,892
		4831,334	-10899,737
		4834,411	-10908,969
		4840,566	-10915,123
		4834,411	-10918,201
		4825,179	-10921,278
		4834,411	-10924,355
		4849,798	-10905,892
		4855,952	-10908,969
		4868,261	-10908,969
		4874,416	-10912,046
		4874,416	-10908,969
		4865,184	-10902,814
		4831,334	-10905,892
		4806,716	-10908,969
		4800,561	-10908,969
		4859,029	-10899,737
		4800,561	-10902,814
		4797,484	-10899,737
		4825,179	-10912,046
		4819,025	-10915,123
		4840,566	-10908,969
		4825,179	-10912,046
		4852,875	-10905,892
		4852,875	-10899,737
		4862,107	-10899,737
		4862,107	-10899,737
		4865,184	-10899,737
		4862,107	-10896,66
		4846,72	-10893,582
		4846,72	-10902,814
		4849,798	-10902,814
		4828,257	-10902,814
		4812,87	-10896,66
		4809,793	-10899,737
		4809,793	-10902,814
		4825,179	-10905,892
		4822,102	-10912,046
		4809,793	-10908,969
		4822,102	-10915,123
		4828,257	-10915,123
		4837,488	-10908,969
		4840,566	-10912,046
		4834,411	-10905,892
		4846,72	-10912,046
		4800,561	-10899,737
		4797,484	-10902,814
		4819,025	-10899,737
		4812,87	-10902,814
		4819,025	-10908,969
		4828,257	-10908,969
		4831,334	-10912,046
		4828,257	-10915,123
		4837,488	-10908,969
		4846,72	-10912,046
		4899,034	-10902,814
		4865,184	-10905,892
		4843,643	-10912,046
		4905,189	-10896,66
		4911,343	-10893,582
		4895,957	-10890,505
		4849,798	-10908,969
		4812,87	-10896,66
		4862,107	-10893,582
		4788,252	-10899,737
		4782,097	-10896,66
		4822,102	-10912,046
		4800,561	-10893,582
		4763,634	-10896,66
		4837,488	-10905,892
		4812,87	-10905,892
		4825,179	-10912,046
		4846,72	-10908,969
		4846,72	-10908,969
		4843,643	-10908,969
		4840,566	-10905,892
		4837,488	-10908,969
		4843,643	-10908,969
		4843,643	-10905,892
		4840,566	-10902,814
		4834,411	-10899,737
		4837,488	-10890,505
		4831,334	-10887,428
		4831,334	-10887,428
		4828,257	-10893,582
		4834,411	-10912,046
		4831,334	-10908,969
		4828,257	-10921,278
		4822,102	-10912,046
		4837,488	-10905,892
		4843,643	-10908,969
		4855,952	-10908,969
		4865,184	-10915,123
		4843,643	-10912,046
		4840,566	-10918,201
		4834,411	-10915,123
		4834,411	-10905,892
		4834,411	-10905,892
		4868,261	-10899,737
		4895,957	-10905,892
		4895,957	-10915,123
		4874,416	-10899,737
		4834,411	-10896,66
		4806,716	-10902,814
		4797,484	-10908,969
		4809,793	-10912,046
		4843,643	-10915,123
		4855,952	-10905,892
		4852,875	-10908,969
		4849,798	-10905,892
		4849,798	-10902,814
		4843,643	-10905,892
		4834,411	-10905,892
		4819,025	-10905,892
		4822,102	-10902,814
		4825,179	-10899,737
		4831,334	-10902,814
		4852,875	-10905,892
		4868,261	-10905,892
		4868,261	-10905,892
		4868,261	-10902,814
		4871,339	-10905,892
		4855,952	-10899,737
		4843,643	-10902,814
		4837,488	-10896,66
		4825,179	-10899,737
		4800,561	-10896,66
		4822,102	-10896,66
		4831,334	-10896,66
		4849,798	-10902,814
		4846,72	-10896,66
		4852,875	-10899,737
		4886,725	-10905,892
		4883,648	-10905,892
		4862,107	-10899,737
		4840,566	-10899,737
		4859,029	-10902,814
		4797,484	-10890,505
		4806,716	-10899,737
		4797,484	-10896,66
		4794,406	-10905,892
		4791,329	-10905,892
		4803,638	-10905,892
		4815,947	-10905,892
		4819,025	-10902,814
		4840,566	-10908,969
		4843,643	-10905,892
		4837,488	-10905,892
		4822,102	-10902,814
		4834,411	-10905,892
		4843,643	-10905,892
		4843,643	-10908,969
		4840,566	-10908,969
		4855,952	-10905,892
		4849,798	-10905,892
		4852,875	-10899,737
		4831,334	-10899,737
		4846,72	-10896,66
		4862,107	-10905,892
		4849,798	-10902,814
		4852,875	-10905,892
		4855,952	-10902,814
		4831,334	-10905,892
		4822,102	-10902,814
		4831,334	-10918,201
		4819,025	-10912,046
		4803,638	-10908,969
		4809,793	-10908,969
		4840,566	-10899,737
		4868,261	-10899,737
		4874,416	-10899,737
		4871,339	-10899,737
		4874,416	-10905,892
		4883,648	-10908,969
		4883,648	-10912,046
		4840,566	-10908,969
		4797,484	-10908,969
		4779,02	-10893,582
		4775,943	-10899,737
		4806,716	-10918,201
		4843,643	-10915,123
		4812,87	-10924,355
		4775,943	-10902,814
		4825,179	-10915,123
		4837,488	-10915,123
		4831,334	-10912,046
		4825,179	-10908,969
		4822,102	-10908,969
		4809,793	-10908,969
		4815,947	-10915,123
		4825,179	-10912,046
		4825,179	-10902,814
		4828,257	-10902,814
		4834,411	-10902,814
		4837,488	-10902,814
		4846,72	-10896,66
		4871,339	-10918,201
		4855,952	-10908,969
		4889,802	-10918,201
		4852,875	-10921,278
		4880,57	-10921,278
		4846,72	-10915,123
		4843,643	-10912,046
		4815,947	-10912,046
		4828,257	-10912,046
		4819,025	-10918,201
		4828,257	-10912,046
		4834,411	-10912,046
		4828,257	-10902,814
		4825,179	-10902,814
		4822,102	-10896,66
		4831,334	-10893,582
		4800,561	-10899,737
		4819,025	-10915,123
		4803,638	-10896,66
		4809,793	-10921,278
		4794,406	-10918,201
		4785,175	-10918,201
		4812,87	-10915,123
		4840,566	-10912,046
		4843,643	-10908,969
		4834,411	-10915,123
		4825,179	-10908,969
		4819,025	-10908,969
		4831,334	-10908,969
		4846,72	-10912,046
		4819,025	-10908,969
		4834,411	-10908,969
		4831,334	-10908,969
		4831,334	-10915,123
		4846,72	-10908,969
		4822,102	-10908,969
		4855,952	-10908,969
		4834,411	-10912,046
		4868,261	-10899,737
		4874,416	-10896,66
		4825,179	-10912,046
		4871,339	-10893,582
		4846,72	-10899,737
		4837,488	-10899,737
		4840,566	-10899,737
		4846,72	-10899,737
		4840,566	-10905,892
		4828,257	-10908,969
		4815,947	-10915,123
		4819,025	-10912,046
		4822,102	-10915,123
		4803,638	-10908,969
		4797,484	-10902,814
		4819,025	-10902,814
		4819,025	-10912,046
		4822,102	-10908,969
		4825,179	-10905,892
		4825,179	-10905,892
		4831,334	-10905,892
		4828,257	-10899,737
		4825,179	-10896,66
		4831,334	-10896,66
		4806,716	-10899,737
		4797,484	-10902,814
		4803,638	-10921,278
		4819,025	-10936,664
		4819,025	-10936,664
		4791,329	-10902,814
		4800,561	-10918,201
		4886,725	-10908,969
		4871,339	-10896,66
		4899,034	-10915,123
		4908,266	-10915,123
		4803,638	-10902,814
		4840,566	-10896,66
		4855,952	-10915,123
		4803,638	-10902,814
		4800,561	-10905,892
		4822,102	-10905,892
		4812,87	-10908,969
		4806,716	-10918,201
		4797,484	-10918,201
		4806,716	-10915,123
		4822,102	-10908,969
		4828,257	-10908,969
		4837,488	-10912,046
		4840,566	-10908,969
		4865,184	-10899,737
		4862,107	-10887,428
		4862,107	-10905,892
		4849,798	-10890,505
		4846,72	-10902,814
		4849,798	-10899,737
		4846,72	-10902,814
		4840,566	-10899,737
		4822,102	-10896,66
		4828,257	-10893,582
		4852,875	-10887,428
		4843,643	-10893,582
		4837,488	-10899,737
		4828,257	-10899,737
		4843,643	-10902,814
		4865,184	-10908,969
		4852,875	-10902,814
		4840,566	-10893,582
		4855,952	-10899,737
		4868,261	-10899,737
		4868,261	-10902,814
		4852,875	-10899,737
		4859,029	-10902,814
		4874,416	-10902,814
		4874,416	-10902,814
		4834,411	-10893,582
		4831,334	-10893,582
		4849,798	-10896,66
		4819,025	-10902,814
		4849,798	-10905,892
		4859,029	-10890,505
		4859,029	-10912,046
		4843,643	-10912,046
		4831,334	-10912,046
		4819,025	-10908,969
		4819,025	-10908,969
		4822,102	-10912,046
		4822,102	-10915,123
		4819,025	-10908,969
		4815,947	-10908,969
		4819,025	-10915,123
		4831,334	-10921,278
		4831,334	-10918,201
		4834,411	-10915,123
		4834,411	-10915,123
		4837,488	-10915,123
		4834,411	-10912,046
		4831,334	-10908,969
		4825,179	-10902,814
		4812,87	-10905,892
		4831,334	-10905,892
		4828,257	-10915,123
		4837,488	-10927,433
		4849,798	-10918,201
		4855,952	-10908,969
		4859,029	-10912,046
		4859,029	-10908,969
		4834,411	-10902,814
		4834,411	-10905,892
		4828,257	-10896,66
		4831,334	-10896,66
		4849,798	-10918,201
		4831,334	-10908,969
		4831,334	-10902,814
		4852,875	-10915,123
		4831,334	-10912,046
		4843,643	-10912,046
		4840,566	-10915,123
		4828,257	-10918,201
		4819,025	-10912,046
		4828,257	-10915,123
		4806,716	-10912,046
		4825,179	-10912,046
		4855,952	-10915,123
		4828,257	-10908,969
		4871,339	-10912,046
		4791,329	-10912,046
		4815,947	-10908,969
		4831,334	-10912,046
		4834,411	-10908,969
		4840,566	-10908,969
		4840,566	-10905,892
		4837,488	-10905,892
		4794,406	-10912,046
		4834,411	-10902,814
		4834,411	-10905,892
		4834,411	-10905,892
		4868,261	-10918,201
		4865,184	-10921,278
		4849,798	-10915,123
		4837,488	-10912,046
		4822,102	-10908,969
		4822,102	-10908,969
		4831,334	-10905,892
		4837,488	-10905,892
		4843,643	-10896,66
		4852,875	-10927,433
		4849,798	-10930,51
		4892,88	-10921,278
		4880,57	-10921,278
		4855,952	-10915,123
		4834,411	-10912,046
		4837,488	-10915,123
		4840,566	-10915,123
		4834,411	-10908,969
		4788,252	-10902,814
		4797,484	-10915,123
		4815,947	-10915,123
		4819,025	-10915,123
		4819,025	-10915,123
		4822,102	-10918,201
		4819,025	-10918,201
		4825,179	-10915,123
		4825,179	-10912,046
		4865,184	-10908,969
		4874,416	-10912,046
		4874,416	-10918,201
		4877,493	-10915,123
		4874,416	-10912,046
		4855,952	-10908,969
		4819,025	-10905,892
		4812,87	-10905,892
		4809,793	-10908,969
		4819,025	-10915,123
		4800,561	-10918,201
		4797,484	-10921,278
		4840,566	-10918,201
		4809,793	-10915,123
		4849,798	-10918,201
		4849,798	-10908,969
		4862,107	-10915,123
		4859,029	-10908,969
		4846,72	-10905,892
		4855,952	-10899,737
		4862,107	-10893,582
		4840,566	-10899,737
		4849,798	-10890,505
		4822,102	-10902,814
		4822,102	-10918,201
		4809,793	-10915,123
		4809,793	-10918,201
		4825,179	-10912,046
		4822,102	-10915,123
		4828,257	-10915,123
		4837,488	-10921,278
		4834,411	-10918,201
		4803,638	-10924,355
		4840,566	-10921,278
		4797,484	-10921,278
		4794,406	-10912,046
		4815,947	-10918,201
		4828,257	-10924,355
		4822,102	-10912,046
		4822,102	-10915,123
		4822,102	-10918,201
		4828,257	-10921,278
		4828,257	-10918,201
		4834,411	-10918,201
		4840,566	-10908,969
		4831,334	-10918,201
		4809,793	-10905,892
		4831,334	-10908,969
		4797,484	-10902,814
		4809,793	-10905,892
		4840,566	-10905,892
		4871,339	-10908,969
		4874,416	-10908,969
		4877,493	-10905,892
		4883,648	-10905,892
		4880,57	-10908,969
		4849,798	-10912,046
		4837,488	-10912,046
		4834,411	-10908,969
		4815,947	-10908,969
		4825,179	-10912,046
		4840,566	-10908,969
		4834,411	-10921,278
		4852,875	-10912,046
		4859,029	-10912,046
		4855,952	-10915,123
		4855,952	-10912,046
		4837,488	-10912,046
		4825,179	-10915,123
		4812,87	-10915,123
		4800,561	-10915,123
		4794,406	-10908,969
		4800,561	-10908,969
		4806,716	-10908,969
		4812,87	-10908,969
		4846,72	-10915,123
		4855,952	-10921,278
		4865,184	-10924,355
		4862,107	-10915,123
		4849,798	-10908,969
		4849,798	-10905,892
		4865,184	-10902,814
		4865,184	-10902,814
		4849,798	-10905,892
		4825,179	-10905,892
		4840,566	-10918,201
		4852,875	-10924,355
		4822,102	-10899,737
		4828,257	-10921,278
		4831,334	-10915,123
		4819,025	-10912,046
		4843,643	-10908,969
		4800,561	-10912,046
		4803,638	-10912,046
		4822,102	-10915,123
		4803,638	-10912,046
		4846,72	-10927,433
		4837,488	-10921,278
		4846,72	-10918,201
		4855,952	-10912,046
		4865,184	-10912,046
		4852,875	-10915,123
		4837,488	-10921,278
		4819,025	-10924,355
		4815,947	-10921,278
		4825,179	-10918,201
		4828,257	-10915,123
		4825,179	-10915,123
		4812,87	-10915,123
		4809,793	-10921,278
		4819,025	-10918,201
		4819,025	-10918,201
		4825,179	-10915,123
		4825,179	-10912,046
		4828,257	-10915,123
		4831,334	-10915,123
		4837,488	-10915,123
		4843,643	-10912,046
		4849,798	-10912,046
		4859,029	-10915,123
		4852,875	-10915,123
		4834,411	-10908,969
		4828,257	-10908,969
		4840,566	-10908,969
		4834,411	-10912,046
		4834,411	-10912,046
		4837,488	-10915,123
		4843,643	-10915,123
		4828,257	-10915,123
		4828,257	-10921,278
		4825,179	-10915,123
		4834,411	-10915,123
		4855,952	-10915,123
		4862,107	-10915,123
		4862,107	-10912,046
		4865,184	-10915,123
		4865,184	-10908,969
		4865,184	-10905,892
		4862,107	-10908,969
		4834,411	-10915,123
		4825,179	-10918,201
		4779,02	-10915,123
		4779,02	-10921,278
		4785,175	-10908,969
		4831,334	-10912,046
		4871,339	-10912,046
		4892,88	-10908,969
		4895,957	-10905,892
		4895,957	-10902,814
		4868,261	-10905,892
		4846,72	-10912,046
		4791,329	-10912,046
		4785,175	-10912,046
		4809,793	-10915,123
		4828,257	-10915,123
		4843,643	-10915,123
		4849,798	-10918,201
		4859,029	-10915,123
		4862,107	-10915,123
		4865,184	-10908,969
		4849,798	-10912,046
		4859,029	-10905,892
		4846,72	-10899,737
		4862,107	-10902,814
		4815,947	-10908,969
		4837,488	-10902,814
		4803,638	-10912,046
		4806,716	-10924,355
		4794,406	-10933,587
		4794,406	-10930,51
		4819,025	-10915,123
		4822,102	-10912,046
		4843,643	-10918,201
		4843,643	-10918,201
		4843,643	-10921,278
		4840,566	-10921,278
		4843,643	-10915,123
		4849,798	-10912,046
		4855,952	-10915,123
		4855,952	-10908,969
		4871,339	-10933,587
		4865,184	-10918,201
		4846,72	-10918,201
		4809,793	-10921,278
		4785,175	-10918,201
		4815,947	-10921,278
		4822,102	-10918,201
		4822,102	-10921,278
		4834,411	-10924,355
		4843,643	-10921,278
		4840,566	-10921,278
		4846,72	-10921,278
		4846,72	-10915,123
		4868,261	-10918,201
		4849,798	-10918,201
		4859,029	-10915,123
		4849,798	-10912,046
		4843,643	-10921,278
		4843,643	-10918,201
		4843,643	-10927,433
		4834,411	-10915,123
		4828,257	-10921,278
		4837,488	-10918,201
		4837,488	-10918,201
		4862,107	-10912,046
		4868,261	-10905,892
		4868,261	-10905,892
		4871,339	-10912,046
		4859,029	-10915,123
		4859,029	-10915,123
		4815,947	-10915,123
		4843,643	-10915,123
		4815,947	-10921,278
		4815,947	-10918,201
		4831,334	-10918,201
		4812,87	-10921,278
		4819,025	-10921,278
		4809,793	-10918,201
		4825,179	-10921,278
		4828,257	-10921,278
		4828,257	-10924,355
		4837,488	-10924,355
		4828,257	-10924,355
		4834,411	-10921,278
		4840,566	-10921,278
		4840,566	-10921,278
		4846,72	-10921,278
		4840,566	-10924,355
		4843,643	-10918,201
		4849,798	-10915,123
		4849,798	-10915,123
		4837,488	-10912,046
		4828,257	-10915,123
		4834,411	-10918,201
		4852,875	-10918,201
		4862,107	-10918,201
		4862,107	-10915,123
		4849,798	-10915,123
		4859,029	-10915,123
		4862,107	-10915,123
		4846,72	-10924,355
		4837,488	-10924,355
		4843,643	-10915,123
		4831,334	-10915,123
		4812,87	-10912,046
		4797,484	-10912,046
		4806,716	-10908,969
		4855,952	-10912,046
		4871,339	-10908,969
		4895,957	-10908,969
		4899,034	-10921,278
		4871,339	-10933,587
		4822,102	-10933,587
		4843,643	-10924,355
		4825,179	-10927,433
		4806,716	-10912,046
		4815,947	-10930,51
		4846,72	-10924,355
		4803,638	-10927,433
		4809,793	-10921,278
		4800,561	-10921,278
		4831,334	-10930,51
		4859,029	-10927,433
		4868,261	-10924,355
		4874,416	-10924,355
[truncated: 49,153 more rows]
