# Supplementary material for: Assessment of upper limb motor control: establishing normative benchmarks for clinical applications
Source: PeerJ. 2025 Aug 22;13:e19859. doi: 10.7717/peerj.19859 (PMC12377353; doi:10.7717/peerj.19859)
Supplement: Supplemental Information 1 [file peerj-13-19859-s001.zip › translated_csvs/advanced_mdurance-test-205522 (1).csv]

angle_window_	angles_bíceps_braquial_derecho_tríceps_braquial_largo_derecho	emg_muscle_bíceps_braquial_derecho_(µV)	emg_muscle_tríceps_braquial_largo_derecho_(µV)
0,05	60,99	5126,753	-10302,744
	60,99	5142,139	-10321,208
	60,99	5172,912	-10315,053
	61,01	5182,144	-10311,976
	61,01	5188,299	-10315,053
	60,95	5185,221	-10308,899
	60,93	5169,835	-10311,976
	60,99	5175,99	-10315,053
	61,09	5169,835	-10311,976
	61,15	5182,144	-10315,053
	61,14	5154,449	-10305,821
	61,13	5169,835	-10311,976
	61,15	5163,68	-10311,976
	61,18	5166,758	-10315,053
	61,2	5175,99	-10318,131
	61,22	5175,99	-10311,976
	61,22	5166,758	-10315,053
	61,24	5179,067	-10308,899
	61,25	5179,067	-10311,976
	61,25	5179,067	-10311,976
	61,27	5191,376	-10308,899
	61,28	5209,84	-10305,821
	61,25	5206,762	-10308,899
	61,22	5200,608	-10308,899
	61,26	5179,067	-10311,976
	61,32	5172,912	-10308,899
	61,34	5191,376	-10308,899
	61,32	5191,376	-10311,976
	61,31	5197,531	-10315,053
	61,3	5175,99	-10318,131
	61,3	5166,758	-10321,208
	61,28	5129,83	-10318,131
	61,26	5145,217	-10315,053
	61,24	5172,912	-10324,285
	61,22	5163,68	-10315,053
	61,2	5175,99	-10318,131
	61,2	5179,067	-10324,285
	61,2	5182,144	-10318,131
	61,23	5175,99	-10318,131
	61,25	5172,912	-10311,976
	61,24	5185,221	-10321,208
	61,25	5191,376	-10330,44
	61,22	5197,531	-10318,131
	61,12	5200,608	-10321,208
	61	5203,685	-10321,208
	60,99	5200,608	-10318,131
	61,12	5200,608	-10321,208
	61,32	5175,99	-10318,131
	61,43	5166,758	-10315,053
	61,38	5182,144	-10311,976
	61,25	5188,299	-10315,053
	61,14	5194,453	-10324,285
	61,11	5188,299	-10315,053
	61,16	5185,221	-10311,976
	61,22	5185,221	-10311,976
	61,24	5200,608	-10308,899
	61,25	5212,917	-10305,821
	61,33	5225,226	-10302,744
	61,48	5206,762	-10308,899
	61,62	5179,067	-10308,899
	61,62	5188,299	-10308,899
	61,5	5197,531	-10318,131
	61,36	5206,762	-10318,131
	61,26	5194,453	-10311,976
	61,23	5206,762	-10311,976
	61,28	5212,917	-10308,899
	61,35	5215,994	-10315,053
	61,37	5215,994	-10311,976
	61,37	5209,84	-10311,976
	61,38	5191,376	-10315,053
	61,43	5182,144	-10311,976
	61,44	5182,144	-10318,131
	61,34	5182,144	-10311,976
	61,22	5188,299	-10305,821
	61,22	5200,608	-10315,053
	61,1	5206,762	-10321,208
	60,06	5185,221	-10315,053
	57,15	5200,608	-10321,208
	51,77	5175,99	-10315,053
	43,77	5185,221	-10315,053
	33,1	5225,226	-10315,053
	19,01	5246,767	-10321,208
	1,23	5240,613	-10318,131
	-17,04	5222,149	-10315,053
	-31,61	5215,994	-10311,976
	-40	5188,299	-10315,053
	-42,94	5166,758	-10318,131
	-43,13	5148,294	-10318,131
	-41,82	5160,603	-10324,285
	-39,47	5185,221	-10330,44
	-36,01	5197,531	-10327,362
	-31,02	5182,144	-10330,44
	-23,84	5179,067	-10330,44
	-14,05	5182,144	-10333,517
	-2,56	5185,221	-10330,44
	8,88	5191,376	-10321,208
	19,85	5182,144	-10318,131
	30,63	5185,221	-10315,053
	40,67	5194,453	-10318,131
	49,62	5194,453	-10315,053
	57,46	5197,531	-10315,053
	64,19	5194,453	-10318,131
	69,87	5194,453	-10315,053
	74,03	5191,376	-10315,053
	76,07	5203,685	-10321,208
	75,57	5209,84	-10318,131
	73,71	5209,84	-10318,131
	71,93	5206,762	-10315,053
	69,85	5206,762	-10311,976
	66,61	5206,762	-10311,976
	62,03	5200,608	-10315,053
	56,52	5194,453	-10315,053
	50,43	5188,299	-10311,976
	43,11	5203,685	-10311,976
	33,27	5203,685	-10321,208
	21,34	5209,84	-10318,131
	8,09	5209,84	-10318,131
	-4,09	5209,84	-10311,976
	-13,56	5206,762	-10311,976
	-21,93	5203,685	-10305,821
	-29,24	5197,531	-10302,744
	-34,47	5179,067	-10296,59
	-37,15	5194,453	-10296,59
	-37,62	5182,144	-10296,59
	-36,24	5200,608	-10296,59
	-33,58	5203,685	-10299,667
	-30,07	5206,762	-10296,59
	-25,62	5219,072	-10302,744
	-19,85	5215,994	-10308,899
	-12,52	5191,376	-10308,899
	-3,82	5197,531	-10311,976
	4,85	5200,608	-10311,976
	13,11	5206,762	-10308,899
	21,54	5212,917	-10308,899
	29,85	5212,917	-10302,744
	37,62	5225,226	-10302,744
	44,44	5249,844	-10308,899
	50,1	5228,303	-10308,899
	54,76	5246,767	-10305,821
	58,6	5197,531	-10296,59
	61,89	5191,376	-10302,744
	65,21	5197,531	-10302,744
	68,95	5206,762	-10299,667
	72,49	5209,84	-10299,667
	74,43	5222,149	-10302,744
	74,19	5231,381	-10305,821
	72,66	5215,994	-10299,667
	70,81	5200,608	-10305,821
	68,34	5197,531	-10305,821
	64,31	5222,149	-10302,744
	58,66	5215,994	-10302,744
	51,56	5268,308	-10290,435
	43,14	5249,844	-10296,59
	33,66	5225,226	-10305,821
	23,26	5274,463	-10284,28
	12	5277,54	-10287,358
	1,4	5268,308	-10284,28
	-7,59	5265,231	-10284,28
	-15,96	5222,149	-10284,28
	-23,69	5255,999	-10281,203
	-29,61	5191,376	-10284,28
	-33,18	5151,371	-10284,28
	-34,7	5135,985	-10290,435
	-34,34	5139,062	-10296,59
	-32,5	5163,68	-10296,59
	-29,8	5197,531	-10305,821
	-26,68	5206,762	-10311,976
	-23,11	5203,685	-10308,899
	-18,58	5209,84	-10305,821
	-12,84	5212,917	-10302,744
	-5,93	5212,917	-10299,667
	1,4	5215,994	-10299,667
	8,34	5222,149	-10296,59
	15,34	5222,149	-10299,667
	22,92	5228,303	-10293,512
	30,94	5234,458	-10299,667
	38,98	5234,458	-10296,59
	46,66	5237,535	-10296,59
	53,73	5240,613	-10296,59
	59,9	5240,613	-10296,59
	65,15	5240,613	-10293,512
	69,51	5240,613	-10293,512
	73,08	5246,767	-10296,59
	76	5237,535	-10296,59
	77,75	5237,535	-10299,667
	77,52	5243,69	-10296,59
	75,91	5237,535	-10296,59
	74,19	5240,613	-10293,512
	72,77	5249,844	-10293,512
	70,57	5262,153	-10299,667
	66,21	5283,694	-10290,435
	59,54	5292,926	-10287,358
	51,6	5277,54	-10290,435
	42,94	5283,694	-10293,512
	33,07	5268,308	-10284,28
	21,69	5203,685	-10278,126
	9,4	5237,535	-10278,126
	-1,92	5206,762	-10275,049
	-11,51	5228,303	-10287,358
	-20,29	5222,149	-10290,435
	-27,74	5212,917	-10296,59
	-32,34	5225,226	-10302,744
	-34,08	5231,381	-10302,744
	-33,97	5237,535	-10299,667
	-32,44	5237,535	-10299,667
	-29,78	5237,535	-10299,667
	-26,39	5243,69	-10308,899
	-22,21	5246,767	-10311,976
	-16,62	5237,535	-10308,899
	-9,16	5228,303	-10299,667
	-0,52	5240,613	-10305,821
	7,98	5246,767	-10305,821
	16,3	5234,458	-10305,821
	24,85	5243,69	-10305,821
	33,35	5240,613	-10308,899
	41,33	5243,69	-10305,821
	48,4	5243,69	-10308,899
	54,53	5240,613	-10305,821
	60,01	5240,613	-10296,59
	64,99	5237,535	-10299,667
	69,1	5243,69	-10296,59
	72,25	5240,613	-10302,744
	74,5	5225,226	-10293,512
	75,36	5237,535	-10296,59
	74,57	5255,999	-10308,899
	72,87	5255,999	-10308,899
	71,38	5271,385	-10299,667
	70,54	5271,385	-10296,59
	69,7	5265,231	-10296,59
	67,81	5252,922	-10293,512
	64,09	5271,385	-10296,59
	58,39	5252,922	-10296,59
	50,96	5296,004	-10302,744
	42,09	5215,994	-10290,435
	31,8	5271,385	-10296,59
	20,09	5188,299	-10311,976
	8	5237,535	-10299,667
	-1,98	5188,299	-10318,131
	-9,7	5296,004	-10302,744
	-16,65	5212,917	-10318,131
	-22,62	5209,84	-10321,208
	-27,23	5212,917	-10324,285
	-30,3	5231,381	-10324,285
	-31,82	5231,381	-10321,208
	-31,84	5237,535	-10321,208
	-30,61	5243,69	-10315,053
	-28,54	5252,922	-10311,976
	-25,86	5255,999	-10308,899
	-22,34	5252,922	-10311,976
	-17,37	5246,767	-10311,976
	-10,68	5249,844	-10318,131
	-2,93	5243,69	-10315,053
	4,31	5243,69	-10315,053
	10,74	5228,303	-10318,131
	17,21	5225,226	-10321,208
	23,95	5240,613	-10318,131
	30,9	5246,767	-10324,285
	37,8	5237,535	-10318,131
	44,21	5240,613	-10318,131
	50,09	5249,844	-10321,208
	55,7	5262,153	-10315,053
	60,73	5262,153	-10315,053
	64,55	5259,076	-10311,976
	68,05	5268,308	-10308,899
	72,3	5292,926	-10315,053
	75,39	5265,231	-10305,821
	75,17	5283,694	-10311,976
	72,83	5262,153	-10318,131
	70,74	5215,994	-10315,053
	69,61	5262,153	-10318,131
	68,87	5228,303	-10321,208
	67,82	5252,922	-10333,517
	65,31	5246,767	-10342,749
	60,49	5219,072	-10342,749
	53,82	5219,072	-10342,749
	45,99	5237,535	-10333,517
	36,95	5243,69	-10330,44
	26,64	5249,844	-10327,362
	15,15	5252,922	-10333,517
	4,06	5249,844	-10327,362
	-4,83	5252,922	-10324,285
	-12,33	5255,999	-10333,517
	-19,16	5262,153	-10339,672
	-24,63	5262,153	-10330,44
	-28,34	5252,922	-10327,362
	-29,81	5262,153	-10333,517
	-29,05	5271,385	-10330,44
	-26,99	5265,231	-10333,517
	-24,16	5249,844	-10330,44
	-20,58	5259,076	-10327,362
	-15,93	5255,999	-10342,749
	-9,87	5246,767	-10336,594
	-2,79	5243,69	-10330,44
	3,97	5265,231	-10330,44
	10,28	5277,54	-10330,44
	17,08	5274,463	-10330,44
	24,52	5255,999	-10330,44
	32,33	5271,385	-10333,517
	40	5255,999	-10336,594
	46,88	5262,153	-10330,44
	52,69	5255,999	-10333,517
	57,57	5259,076	-10336,594
	62,04	5283,694	-10327,362
	66,79	5280,617	-10327,362
	71,13	5265,231	-10330,44
	73,73	5265,231	-10324,285
	74,93	5249,844	-10336,594
	75,09	5262,153	-10333,517
	74,19	5228,303	-10333,517
	72,88	5231,381	-10336,594
	71,88	5219,072	-10336,594
	71,31	5231,381	-10339,672
	70,87	5246,767	-10336,594
	70,47	5259,076	-10342,749
	70,13	5259,076	-10339,672
	69,77	5265,231	-10336,594
	69,35	5252,922	-10333,517
	68,93	5249,844	-10336,594
	68,58	5249,844	-10336,594
	68,36	5262,153	-10333,517
	68,25	5271,385	-10333,517
	68,21	5259,076	-10330,44
	68,18	5228,303	-10333,517
	68,1	5215,994	-10336,594
	67,98	5240,613	-10339,672
	67,92	5225,226	-10336,594
	67,93	5249,844	-10342,749
	67,91	5249,844	-10342,749
	67,88	5265,231	-10339,672
	67,9	5252,922	-10339,672
	67,95	5271,385	-10339,672
	67,94	5274,463	-10330,44
	67,87	5268,308	-10333,517
	67,8	5255,999	-10324,285
	67,77	5234,458	-10315,053
	67,78	5268,308	-10327,362
	67,85	5246,767	-10321,208
	67,94	5194,453	-10321,208
	68,02	5215,994	-10333,517
	67,97	5243,69	-10348,903
	67,71	5243,69	-10351,981
	67,39	5212,917	-10315,053
	67,25	5231,381	-10351,981
	67,3	5215,994	-10345,826
	67,46	5222,149	-10345,826
	67,6	5234,458	-10342,749
	67,62	5240,613	-10342,749
	67,48	5234,458	-10336,594
	67,32	5237,535	-10336,594
	67,28	5231,381	-10336,594
	67,36	5234,458	-10339,672
	67,49	5237,535	-10339,672
	67,54	5231,381	-10339,672
	67,42	5231,381	-10336,594
	67,21	5228,303	-10330,44
	67,11	5231,381	-10333,517
	67,2	5243,69	-10339,672
	67,35	5237,535	-10339,672
	67,44	5234,458	-10339,672
	67,39	5225,226	-10339,672
	67,28	5219,072	-10336,594
	67,18	5280,617	-10336,594
	67,13	5271,385	-10336,594
	67,05	5280,617	-10333,517
	66,89	5277,54	-10336,594
	66,8	5277,54	-10336,594
	66,87	5271,385	-10333,517
	67,02	5262,153	-10333,517
	67,11	5262,153	-10327,362
	67,08	5246,767	-10330,44
	67,03	5219,072	-10330,44
	67,02	5191,376	-10330,44
	67,04	5209,84	-10345,826
	67,07	5212,917	-10355,058
	67,1	5206,762	-10345,826
	67,08	5228,303	-10345,826
	67,04	5234,458	-10345,826
	67,03	5240,613	-10345,826
	67,04	5237,535	-10342,749
	67,02	5212,917	-10336,594
	66,94	5219,072	-10336,594
	66,89	5215,994	-10339,672
	66,93	5206,762	-10333,517
	67	5212,917	-10342,749
	67,05	5200,608	-10336,594
	67,05	5215,994	-10336,594
	67,03	5225,226	-10339,672
	67,01	5231,381	-10336,594
	67,06	5234,458	-10336,594
	67,13	5228,303	-10336,594
	67,12	5240,613	-10333,517
	67,07	5243,69	-10333,517
	67,04	5240,613	-10339,672
	67,03	5225,226	-10339,672
	66,99	5225,226	-10336,594
	66,97	5237,535	-10336,594
	67,02	5237,535	-10336,594
	67,1	5219,072	-10333,517
	67,14	5228,303	-10333,517
	67,16	5225,226	-10339,672
	67,17	5231,381	-10336,594
	67,17	5212,917	-10327,362
	67,17	5243,69	-10342,749
	67,2	5240,613	-10339,672
	67,27	5231,381	-10339,672
	67,29	5237,535	-10339,672
	67,26	5240,613	-10339,672
	67,27	5209,84	-10327,362
	67,31	5188,299	-10336,594
	67,31	5209,84	-10330,44
	67,29	5252,922	-10330,44
	67,26	5243,69	-10336,594
	67,26	5231,381	-10333,517
	67,26	5231,381	-10327,362
	67,28	5215,994	-10330,44
	67,32	5197,531	-10333,517
	67,35	5212,917	-10336,594
	67,38	5237,535	-10330,44
	67,41	5243,69	-10336,594
	67,43	5234,458	-10333,517
	67,43	5228,303	-10342,749
	67,39	5222,149	-10330,44
	67,38	5228,303	-10330,44
	67,41	5225,226	-10333,517
	67,46	5228,303	-10339,672
	67,49	5212,917	-10330,44
	67,48	5203,685	-10327,362
	67,44	5203,685	-10327,362
	67,41	5209,84	-10330,44
	67,42	5203,685	-10330,44
	67,45	5219,072	-10330,44
	67,47	5225,226	-10333,517
	67,5	5234,458	-10330,44
	67,53	5231,381	-10330,44
	67,56	5219,072	-10324,285
	67,59	5212,917	-10324,285
	67,59	5225,226	-10321,208
	67,53	5212,917	-10330,44
	67,48	5219,072	-10330,44
	67,5	5222,149	-10333,517
	67,55	5215,994	-10330,44
	67,56	5237,535	-10333,517
	67,55	5252,922	-10324,285
	67,53	5246,767	-10315,053
	67,52	5243,69	-10311,976
	67,55	5228,303	-10315,053
	67,58	5219,072	-10321,208
	67,61	5219,072	-10336,594
	67,65	5219,072	-10339,672
	67,66	5206,762	-10327,362
	67,65	5209,84	-10333,517
	67,65	5212,917	-10330,44
	67,68	5212,917	-10333,517
	67,68	5197,531	-10327,362
	67,59	5194,453	-10327,362
	67,43	5222,149	-10333,517
	67,34	5234,458	-10336,594
	67,36	5209,84	-10327,362
	66,74	5231,381	-10336,594
	64,2	5225,226	-10336,594
	59,26	5225,226	-10327,362
	51,68	5225,226	-10336,594
	40,99	5234,458	-10333,517
	27,28	5231,381	-10330,44
	11,46	5228,303	-10327,362
	-3,48	5231,381	-10330,44
	-15,96	5228,303	-10330,44
	-26,93	5228,303	-10330,44
	-35,53	5228,303	-10327,362
	-40,18	5234,458	-10324,285
	-41,56	5234,458	-10324,285
	-41,15	5249,844	-10327,362
	-39,43	5243,69	-10333,517
	-36,66	5262,153	-10330,44
	-32,83	5255,999	-10330,44
	-27,41	5228,303	-10324,285
	-19,84	5225,226	-10324,285
	-10,12	5252,922	-10327,362
	0,23	5252,922	-10324,285
	9,94	5268,308	-10330,44
	19,56	5268,308	-10327,362
	29,32	5237,535	-10330,44
	38,66	5209,84	-10333,517
	47,2	5203,685	-10333,517
	54,78	5203,685	-10339,672
	61,44	5197,531	-10339,672
	67,22	5231,381	-10336,594
	71,91	5225,226	-10339,672
	75,24	5212,917	-10333,517
	77,42	5200,608	-10336,594
	78,29	5215,994	-10339,672
	77,45	5240,613	-10339,672
	75,61	5255,999	-10336,594
	73,85	5268,308	-10333,517
	72,62	5259,076	-10339,672
	71,53	5222,149	-10336,594
	69,53	5200,608	-10339,672
	65,79	5215,994	-10348,903
	60,17	5222,149	-10345,826
	52,8	5212,917	-10339,672
	44,26	5225,226	-10336,594
	34,57	5231,381	-10339,672
	24,02	5234,458	-10333,517
	12,25	5243,69	-10342,749
	0,71	5246,767	-10358,135
	-8,67	5243,69	-10351,981
	-16,76	5246,767	-10355,058
	-23,52	5228,303	-10348,903
	-28,31	5212,917	-10345,826
	-30,78	5219,072	-10339,672
	-30,91	5237,535	-10339,672
	-29,08	5240,613	-10342,749
	-25,74	5237,535	-10345,826
	-21,11	5243,69	-10345,826
	-15,06	5237,535	-10339,672
	-7,27	5228,303	-10330,44
	1,49	5219,072	-10342,749
	9,87	5222,149	-10339,672
	17,98	5222,149	-10342,749
	26,18	5212,917	-10342,749
	33,96	5191,376	-10342,749
	41,03	5200,608	-10342,749
	47,47	5197,531	-10364,29
	53,4	5197,531	-10367,367
	58,75	5203,685	-10364,29
	63,65	5203,685	-10358,135
	67,9	5188,299	-10355,058
	70,95	5191,376	-10351,981
	72,45	5194,453	-10358,135
	72,25	5200,608	-10355,058
	70,9	5203,685	-10355,058
	69,34	5203,685	-10348,903
	67,96	5206,762	-10351,981
	65,9	5197,531	-10351,981
	62,56	5200,608	-10355,058
	57,88	5200,608	-10348,903
	51,9	5203,685	-10355,058
	44,81	5206,762	-10348,903
	36,95	5200,608	-10351,981
	28,57	5203,685	-10351,981
	19,85	5203,685	-10358,135
	10,71	5206,762	-10355,058
	1,72	5212,917	-10348,903
	-6,47	5212,917	-10348,903
	-14,43	5212,917	-10355,058
	-21,98	5212,917	-10355,058
	-27,71	5206,762	-10348,903
	-30,78	5212,917	-10351,981
	-31,54	5209,84	-10351,981
	-30,5	5206,762	-10351,981
	-28,09	5212,917	-10348,903
	-24,6	5203,685	-10355,058
	-19,92	5197,531	-10351,981
	-13,77	5191,376	-10355,058
	-6,36	5191,376	-10355,058
	1,1	5197,531	-10355,058
	7,99	5203,685	-10358,135
	15,04	5206,762	-10351,981
	22,56	5203,685	-10351,981
	30,34	5215,994	-10351,981
	37,93	5203,685	-10351,981
	44,98	5191,376	-10351,981
	51,35	5206,762	-10361,212
	56,94	5212,917	-10364,29
	61,87	5197,531	-10361,212
	66,35	5175,99	-10358,135
	70,02	5188,299	-10358,135
	72,8	5200,608	-10361,212
	74,88	5200,608	-10361,212
	75,32	5194,453	-10358,135
	74,07	5194,453	-10355,058
	72,06	5194,453	-10351,981
	69,93	5209,84	-10355,058
	67,64	5228,303	-10358,135
	64,58	5243,69	-10364,29
	60,73	5240,613	-10364,29
	56,52	5219,072	-10364,29
	52,18	5209,84	-10358,135
	46,91	5194,453	-10358,135
	40,19	5203,685	-10364,29
	32,13	5212,917	-10364,29
	22,56	5215,994	-10358,135
	12,08	5200,608	-10358,135
	2,99	5179,067	-10355,058
	-4,31	5163,68	-10361,212
	-11,4	5179,067	-10361,212
	-18,69	5194,453	-10361,212
	-25,27	5215,994	-10361,212
	-29,47	5225,226	-10364,29
	-31,02	5231,381	-10358,135
	-30,68	5206,762	-10358,135
	-28,73	5234,458	-10355,058
	-25,6	5188,299	-10355,058
	-21,56	5182,144	-10358,135
	-16,52	5194,453	-10367,367
	-10,44	5200,608	-10364,29
	-3,86	5197,531	-10364,29
	2,46	5182,144	-10358,135
	8,63	5182,144	-10355,058
	15,21	5200,608	-10358,135
	22,37	5215,994	-10355,058
	29,85	5243,69	-10361,212
	37,19	5246,767	-10355,058
	43,93	5234,458	-10355,058
	49,82	5219,072	-10351,981
	55,07	5222,149	-10358,135
	59,99	5200,608	-10355,058
	64,65	5188,299	-10348,903
	68,81	5175,99	-10345,826
	72,18	5172,912	-10345,826
	74,53	5188,299	-10355,058
	75,5	5182,144	-10348,903
	75,11	5182,144	-10351,981
	73,75	5160,603	-10348,903
	71,75	5166,758	-10348,903
	69,12	5179,067	-10351,981
	65,73	5188,299	-10355,058
	61,72	5179,067	-10364,29
	57,38	5172,912	-10355,058
	52,72	5172,912	-10355,058
	47,43	5182,144	-10355,058
	40,77	5191,376	-10351,981
	32,19	5185,221	-10351,981
	21,56	5194,453	-10348,903
	9,99	5194,453	-10348,903
	-0,08	5203,685	-10345,826
	-8,39	5206,762	-10345,826
	-15,97	5206,762	-10348,903
	-22,59	5191,376	-10351,981
	-27,47	5194,453	-10348,903
	-30,17	5191,376	-10345,826
	-30,49	5191,376	-10342,749
	-28,8	5200,608	-10358,135
	-25,64	5191,376	-10355,058
	-21,13	5191,376	-10351,981
	-15,28	5185,221	-10351,981
	-8,16	5182,144	-10348,903
	-0,73	5182,144	-10355,058
	5,76	5182,144	-10358,135
	11,69	5185,221	-10355,058
	17,87	5194,453	-10355,058
	24,23	5200,608	-10348,903
	30,61	5200,608	-10351,981
	36,88	5191,376	-10345,826
	42,93	5194,453	-10348,903
	48,68	5191,376	-10348,903
	53,79	5185,221	-10348,903
	57,93	5182,144	-10345,826
	61,23	5179,067	-10348,903
	64,28	5182,144	-10342,749
	67,27	5188,299	-10348,903
	69,88	5209,84	-10348,903
	71,47	5200,608	-10351,981
	71,8	5212,917	-10342,749
	71,23	5200,608	-10348,903
	69,89	5197,531	-10355,058
	67,49	5206,762	-10358,135
	63,68	5206,762	-10355,058
	58,49	5206,762	-10358,135
	51,91	5200,608	-10355,058
	44,65	5194,453	-10348,903
	37,33	5191,376	-10348,903
	29,52	5203,685	-10348,903
	21,05	5206,762	-10348,903
	12,91	5219,072	-10345,826
	6,24	5188,299	-10342,749
	0,62	5166,758	-10342,749
	-5,03	5163,68	-10342,749
	-11,2	5188,299	-10342,749
	-17,77	5188,299	-10342,749
	-23,44	5188,299	-10336,594
	-26,69	5172,912	-10336,594
	-27,53	5185,221	-10336,594
	-26,56	5194,453	-10351,981
	-24,06	5194,453	-10351,981
	-20,22	5194,453	-10342,749
	-15,08	5154,449	-10342,749
	-8,6	5160,603	-10339,672
	-1,67	5188,299	-10348,903
	4,92	5194,453	-10345,826
	11,75	5200,608	-10355,058
	19,26	5200,608	-10345,826
	27,04	5185,221	-10339,672
	34,77	5203,685	-10342,749
	42,06	5219,072	-10339,672
	48,48	5197,531	-10342,749
	54,21	5188,299	-10345,826
	59,6	5166,758	-10348,903
	64,87	5157,526	-10348,903
	69,71	5157,526	-10348,903
	73,46	5142,139	-10348,903
	76,06	5154,449	-10339,672
	77,22	5182,144	-10345,826
	76,57	5179,067	-10342,749
	74,76	5163,68	-10342,749
	72,29	5179,067	-10351,981
	69,02	5166,758	-10348,903
	64,59	5179,067	-10351,981
	58,99	5169,835	-10355,058
	52,57	5169,835	-10348,903
	45,24	5169,835	-10345,826
	36,6	5179,067	-10339,672
	26,71	5185,221	-10339,672
	16,3	5172,912	-10339,672
	6,3	5166,758	-10345,826
	-2,4	5185,221	-10351,981
	-9,88	5160,603	-10342,749
	-16,46	5163,68	-10345,826
	-21,88	5169,835	-10342,749
	-25,81	5151,371	-10345,826
	-27,87	5154,449	-10351,981
	-28,13	5154,449	-10351,981
	-26,74	5154,449	-10351,981
	-23,97	5157,526	-10351,981
	-20,16	5160,603	-10348,903
	-15,32	5154,449	-10345,826
	-9,27	5154,449	-10345,826
	-2,6	5154,449	-10345,826
	3,63	5139,062	-10345,826
	9,55	5145,217	-10345,826
	15,9	5151,371	-10345,826
	22,71	5142,139	-10342,749
	29,55	5151,371	-10345,826
	36,19	5157,526	-10342,749
	42,62	5157,526	-10348,903
	48,8	5145,217	-10345,826
	54,71	5142,139	-10342,749
	60,29	5151,371	-10351,981
	65,32	5148,294	-10345,826
	69,6	5151,371	-10348,903
	72,75	5163,68	-10355,058
	73,54	5163,68	-10345,826
	71,8	5163,68	-10345,826
	68,3	5157,526	-10345,826
	62,96	5154,449	-10342,749
	56,08	5160,603	-10339,672
	48,53	5160,603	-10339,672
	40,76	5163,68	-10336,594
	33,02	5169,835	-10348,903
	24,76	5179,067	-10348,903
	15,73	5172,912	-10351,981
	6,15	5160,603	-10345,826
	-2,4	5166,758	-10348,903
	-9,18	5163,68	-10348,903
	-15,37	5145,217	-10345,826
	-20,89	5132,908	-10348,903
	-25,16	5160,603	-10364,29
	-27,5	5148,294	-10351,981
	-27,62	5163,68	-10345,826
	-25,73	5148,294	-10342,749
	-22,24	5157,526	-10345,826
	-17,38	5166,758	-10342,749
	-11,18	5182,144	-10348,903
	-3,99	5157,526	-10345,826
	2,94	5163,68	-10342,749
	9,05	5160,603	-10351,981
	15,04	5151,371	-10351,981
	21,25	5120,598	-10348,903
	27,6	5142,139	-10345,826
	33,9	5151,371	-10358,135
	39,92	5139,062	-10355,058
	45,59	5160,603	-10351,981
	51,03	5175,99	-10355,058
	56,44	5163,68	-10348,903
	61,65	5139,062	-10361,212
	66,24	5139,062	-10361,212
	69,81	5145,217	-10364,29
	72,28	5129,83	-10358,135
	73,64	5148,294	-10367,367
	73,3	5151,371	-10364,29
	71,12	5151,371	-10364,29
	68,71	5135,985	-10355,058
	67,34	5151,371	-10361,212
	66,3	5163,68	-10355,058
	63,87	5163,68	-10358,135
	58,82	5169,835	-10361,212
	51,38	5172,912	-10358,135
	41,96	5148,294	-10364,29
	30,7	5163,68	-10358,135
	18,65	5166,758	-10355,058
	7,27	5191,376	-10355,058
	-1,62	5194,453	-10355,058
	-8,39	5142,139	-10364,29
	-14,69	5123,676	-10370,444
	-20,44	5126,753	-10370,444
	-25,31	5163,68	-10361,212
	-28,41	5135,985	-10358,135
	-29,23	5129,83	-10358,135
	-28,26	5126,753	-10364,29
	-25,91	5154,449	-10361,212
	-22,41	5129,83	-10367,367
	-17,76	5132,908	-10367,367
	-11,8	5126,753	-10370,444
	-4,89	5129,83	-10367,367
	1,54	5132,908	-10370,444
	7,08	5135,985	-10370,444
	12,58	5145,217	-10367,367
	18,37	5145,217	-10364,29
	24,41	5145,217	-10367,367
	30,48	5139,062	-10367,367
	36,47	5142,139	-10370,444
	42,27	5139,062	-10367,367
	47,95	5142,139	-10367,367
	53,59	5142,139	-10367,367
	58,89	5157,526	-10364,29
	63,82	5151,371	-10367,367
	68,52	5139,062	-10361,212
	72,39	5142,139	-10355,058
	74,52	5142,139	-10358,135
	74,3	5148,294	-10367,367
	72,44	5148,294	-10370,444
	70,03	5148,294	-10367,367
	67	5135,985	-10367,367
	62,93	5145,217	-10361,212
	57,6	5126,753	-10373,522
	51,12	5139,062	-10376,599
	43,55	5142,139	-10367,367
	34,84	5139,062	-10373,522
	24,71	5132,908	-10364,29
	13,72	5145,217	-10364,29
	4,35	5160,603	-10367,367
	-2,36	5157,526	-10373,522
	-7,87	5160,603	-10367,367
	-13,2	5169,835	-10367,367
	-18,2	5182,144	-10373,522
	-22,02	5179,067	-10370,444
	-23,7	5163,68	-10370,444
	-23,25	5163,68	-10370,444
	-21,15	5151,371	-10373,522
	-17,61	5139,062	-10367,367
	-12,81	5132,908	-10364,29
	-6,86	5139,062	-10358,135
	-0,77	5139,062	-10358,135
	4,75	5135,985	-10361,212
	10,45	5151,371	-10370,444
	16,71	5142,139	-10370,444
	23,3	5145,217	-10367,367
	29,95	5135,985	-10370,444
	36,27	5139,062	-10370,444
	42,04	5135,985	-10367,367
	47,31	5145,217	-10364,29
	52,29	5163,68	-10358,135
	57,18	5179,067	-10370,444
	61,65	5179,067	-10370,444
	65,26	5172,912	-10370,444
	68,19	5117,521	-10376,599
	70,62	5157,526	-10373,522
	72,12	5114,444	-10373,522
	72,22	5145,217	-10373,522
	70,58	5166,758	-10376,599
	67,41	5166,758	-10376,599
	63,17	5160,603	-10364,29
	57,84	5163,68	-10364,29
	51,77	5166,758	-10361,212
	45,26	5151,371	-10364,29
	38,51	5157,526	-10361,212
	31,63	5145,217	-10361,212
	24,21	5135,985	-10370,444
	15,77	5139,062	-10370,444
	7,57	5151,371	-10367,367
	0,98	5160,603	-10373,522
	-4,85	5148,294	-10373,522
	-10,68	5135,985	-10367,367
	-16,33	5135,985	-10367,367
	-21,2	5145,217	-10358,135
	-24,53	5157,526	-10355,058
	-25,93	5157,526	-10358,135
	-25,68	5163,68	-10364,29
	-24,24	5163,68	-10351,981
	-21,91	5175,99	-10358,135
	-18,82	5175,99	-10355,058
	-14,95	5191,376	-10358,135
	-10,25	5197,531	-10358,135
	-5	5191,376	-10351,981
	0,15	5179,067	-10348,903
	5,25	5151,371	-10345,826
	10,85	5129,83	-10345,826
	17,18	5139,062	-10345,826
	24,11	5172,912	-10351,981
	31,24	5182,144	-10355,058
	38,19	5163,68	-10358,135
	44,75	5148,294	-10355,058
	50,8	5132,908	-10351,981
	56,39	5151,371	-10355,058
	61,75	5135,985	-10355,058
	67	5154,449	-10361,212
	71,7	5160,603	-10361,212
	75,24	5157,526	-10348,903
	77,07	5163,68	-10358,135
	76,6	5163,68	-10351,981
	73,93	5166,758	-10351,981
	69,65	5172,912	-10348,903
	64,52	5169,835	-10355,058
	58,82	5157,526	-10351,981
	52,28	5163,68	-10361,212
	45,02	5163,68	-10355,058
	37,39	5163,68	-10355,058
	29,22	5157,526	-10358,135
	19,33	5160,603	-10370,444
	8,36	5163,68	-10373,522
	-0,97	5163,68	-10370,444
	-8,79	5163,68	-10373,522
	-16,49	5157,526	-10367,367
	-23,47	5129,83	-10361,212
	-28,7	5142,139	-10361,212
	-31,67	5154,449	-10367,367
	-32,65	5166,758	-10361,212
	-31,99	5175,99	-10364,29
	-30,04	5175,99	-10367,367
	-27,28	5172,912	-10361,212
	-24,03	5166,758	-10358,135
	-20,17	5166,758	-10364,29
	-15,12	5163,68	-10361,212
	-8,64	5157,526	-10361,212
	-1,47	5151,371	-10367,367
	5,05	5142,139	-10361,212
	11,04	5145,217	-10364,29
	17,49	5142,139	-10361,212
	24,39	5160,603	-10361,212
	31,36	5163,68	-10364,29
	37,9	5169,835	-10370,444
	43,7	5172,912	-10367,367
	48,87	5169,835	-10364,29
	53,65	5172,912	-10364,29
	58,21	5175,99	-10355,058
	62,78	5179,067	-10358,135
	67,34	5169,835	-10367,367
	71,43	5169,835	-10355,058
	74,36	5175,99	-10351,981
	75,56	5179,067	-10358,135
	74,85	5175,99	-10351,981
	72,98	5179,067	-10355,058
	71,13	5209,84	-10364,29
	69,94	5209,84	-10364,29
	69,42	5188,299	-10358,135
	69,15	5163,68	-10351,981
	68,94	5194,453	-10361,212
	68,75	5160,603	-10358,135
	68,55	5160,603	-10355,058
	68,31	5166,758	-10358,135
	67,99	5185,221	-10358,135
	67,67	5175,99	-10348,903
	67,47	5169,835	-10351,981
	67,35	5145,217	-10351,981
	67,27	5142,139	-10361,212
	67,26	5154,449	-10367,367
	67,34	5169,835	-10367,367
	67,41	5172,912	-10361,212
		5172,912	-10361,212
		5172,912	-10358,135
		5175,99	-10351,981
		5179,067	-10351,981
		5175,99	-10345,826
		5160,603	-10348,903
		5166,758	-10361,212
		5163,68	-10367,367
		5166,758	-10361,212
		5172,912	-10361,212
		5160,603	-10361,212
		5185,221	-10367,367
		5175,99	-10355,058
		5179,067	-10358,135
		5179,067	-10367,367
		5185,221	-10348,903
		5166,758	-10361,212
		5166,758	-10358,135
		5182,144	-10364,29
		5172,912	-10358,135
		5175,99	-10355,058
		5175,99	-10348,903
		5169,835	-10355,058
		5166,758	-10351,981
		5172,912	-10367,367
		5172,912	-10358,135
		5175,99	-10361,212
		5188,299	-10361,212
		5188,299	-10358,135
		5169,835	-10361,212
		5188,299	-10355,058
		5194,453	-10358,135
		5191,376	-10361,212
		5185,221	-10364,29
		5172,912	-10361,212
		5163,68	-10361,212
		5157,526	-10358,135
		5169,835	-10358,135
		5182,144	-10367,367
		5175,99	-10367,367
		5175,99	-10364,29
		5185,221	-10364,29
		5151,371	-10355,058
		5200,608	-10364,29
		5215,994	-10361,212
		5194,453	-10358,135
		5157,526	-10355,058
		5169,835	-10355,058
		5172,912	-10358,135
		5163,68	-10358,135
		5139,062	-10355,058
		5172,912	-10358,135
		5188,299	-10355,058
		5182,144	-10361,212
		5182,144	-10364,29
		5185,221	-10364,29
		5185,221	-10367,367
		5175,99	-10367,367
		5179,067	-10364,29
		5175,99	-10364,29
		5160,603	-10367,367
		5154,449	-10364,29
		5151,371	-10367,367
		5151,371	-10367,367
		5151,371	-10370,444
		5151,371	-10370,444
		5151,371	-10370,444
		5179,067	-10367,367
		5157,526	-10367,367
		5194,453	-10367,367
		5197,531	-10376,599
		5179,067	-10367,367
		5188,299	-10373,522
		5172,912	-10364,29
		5169,835	-10361,212
		5166,758	-10358,135
		5182,144	-10361,212
		5191,376	-10364,29
		5175,99	-10358,135
		5166,758	-10361,212
		5166,758	-10376,599
		5172,912	-10388,908
		5188,299	-10370,444
		5188,299	-10367,367
		5182,144	-10370,444
		5145,217	-10379,676
		5117,521	-10373,522
		5148,294	-10373,522
		5169,835	-10379,676
		5175,99	-10379,676
		5185,221	-10382,753
		5185,221	-10382,753
		5191,376	-10376,599
		5197,531	-10379,676
		5203,685	-10376,599
		5182,144	-10370,444
		5203,685	-10379,676
		5206,762	-10379,676
		5194,453	-10376,599
		5191,376	-10376,599
		5160,603	-10376,599
		5172,912	-10379,676
		5166,758	-10376,599
		5169,835	-10373,522
		5163,68	-10370,444
		5182,144	-10370,444
		5175,99	-10373,522
		5185,221	-10373,522
		5182,144	-10376,599
		5194,453	-10373,522
		5194,453	-10391,985
		5197,531	-10385,831
		5200,608	-10379,676
		5197,531	-10382,753
		5194,453	-10376,599
		5194,453	-10376,599
		5200,608	-10379,676
		5212,917	-10376,599
		5215,994	-10379,676
		5185,221	-10373,522
		5166,758	-10373,522
		5179,067	-10373,522
		5194,453	-10373,522
		5197,531	-10370,444
		5191,376	-10376,599
		5194,453	-10373,522
		5185,221	-10373,522
		5197,531	-10370,444
		5222,149	-10373,522
		5225,226	-10376,599
		5209,84	-10376,599
		5191,376	-10370,444
		5188,299	-10370,444
		5191,376	-10373,522
		5191,376	-10379,676
		5194,453	-10385,831
		5194,453	-10382,753
		5194,453	-10376,599
		5209,84	-10376,599
		5215,994	-10376,599
		5215,994	-10376,599
		5209,84	-10376,599
		5206,762	-10385,831
		5206,762	-10388,908
		5203,685	-10379,676
		5191,376	-10376,599
		5203,685	-10382,753
		5206,762	-10376,599
		5212,917	-10373,522
		5215,994	-10370,444
		5219,072	-10367,367
		5209,84	-10364,29
		5203,685	-10367,367
		5212,917	-10376,599
		5209,84	-10376,599
		5219,072	-10376,599
		5206,762	-10376,599
		5203,685	-10376,599
		5203,685	-10373,522
		5200,608	-10385,831
		5206,762	-10382,753
		5194,453	-10385,831
		5194,453	-10382,753
		5188,299	-10379,676
		5175,99	-10370,444
		5169,835	-10373,522
		5169,835	-10370,444
		5175,99	-10379,676
		5172,912	-10373,522
		5172,912	-10370,444
		5179,067	-10373,522
		5191,376	-10373,522
		5200,608	-10376,599
		5203,685	-10367,367
		5203,685	-10370,444
		5194,453	-10376,599
		5197,531	-10370,444
		5212,917	-10370,444
		5219,072	-10370,444
		5179,067	-10367,367
		5206,762	-10373,522
		5154,449	-10367,367
		5179,067	-10373,522
		5182,144	-10370,444
		5182,144	-10370,444
		5166,758	-10376,599
		5172,912	-10382,753
		5200,608	-10373,522
		5203,685	-10370,444
		5194,453	-10364,29
		5194,453	-10370,444
		5197,531	-10364,29
		5200,608	-10367,367
		5160,603	-10373,522
		5194,453	-10364,29
		5200,608	-10364,29
		5203,685	-10370,444
		5175,99	-10361,212
		5169,835	-10373,522
		5194,453	-10376,599
		5191,376	-10376,599
		5194,453	-10376,599
		5200,608	-10376,599
		5200,608	-10376,599
		5160,603	-10379,676
		5194,453	-10364,29
		5163,68	-10370,444
		5163,68	-10364,29
		5142,139	-10361,212
		5145,217	-10367,367
		5151,371	-10370,444
		5169,835	-10385,831
		5188,299	-10376,599
		5185,221	-10379,676
		5191,376	-10376,599
		5175,99	-10376,599
		5148,294	-10367,367
		5172,912	-10370,444
		5166,758	-10367,367
		5169,835	-10367,367
		5169,835	-10361,212
		5179,067	-10370,444
		5185,221	-10370,444
		5185,221	-10373,522
		5188,299	-10367,367
		5182,144	-10367,367
		5172,912	-10370,444
		5175,99	-10367,367
		5200,608	-10376,599
		5169,835	-10370,444
		5209,84	-10373,522
		5212,917	-10367,367
		5203,685	-10367,367
		5191,376	-10370,444
		5185,221	-10373,522
		5160,603	-10370,444
		5160,603	-10376,599
		5145,217	-10382,753
		5139,062	-10373,522
		5145,217	-10370,444
		5135,985	-10370,444
		5154,449	-10376,599
		5179,067	-10373,522
		5197,531	-10376,599
		5185,221	-10376,599
		5163,68	-10379,676
		5157,526	-10379,676
		5166,758	-10379,676
		5163,68	-10376,599
		5172,912	-10373,522
		5182,144	-10376,599
		5179,067	-10376,599
		5166,758	-10367,367
		5169,835	-10370,444
		5169,835	-10370,444
		5197,531	-10376,599
		5206,762	-10367,367
		5185,221	-10364,29
		5172,912	-10370,444
		5188,299	-10379,676
		5188,299	-10376,599
		5179,067	-10379,676
		5182,144	-10376,599
		5185,221	-10379,676
		5185,221	-10376,599
		5142,139	-10376,599
		5139,062	-10370,444
		5157,526	-10370,444
		5160,603	-10373,522
		5163,68	-10370,444
		5169,835	-10364,29
		5179,067	-10367,367
		5185,221	-10379,676
		5175,99	-10382,753
		5182,144	-10373,522
		5179,067	-10376,599
		5182,144	-10373,522
		5185,221	-10370,444
		5169,835	-10367,367
		5157,526	-10367,367
		5172,912	-10367,367
		5185,221	-10376,599
		5182,144	-10370,444
		5172,912	-10364,29
		5191,376	-10364,29
		5203,685	-10364,29
		5231,381	-10370,444
		5243,69	-10370,444
		5249,844	-10376,599
		5231,381	-10376,599
		5203,685	-10370,444
		5203,685	-10358,135
		5163,68	-10361,212
		5145,217	-10364,29
		5148,294	-10373,522
		5139,062	-10376,599
		5151,371	-10395,063
		5175,99	-10391,985
		5151,371	-10364,29
		5172,912	-10379,676
		5148,294	-10373,522
		5172,912	-10370,444
		5169,835	-10376,599
		5169,835	-10373,522
		5169,835	-10376,599
		5175,99	-10376,599
		5182,144	-10376,599
		5182,144	-10376,599
		5179,067	-10379,676
		5182,144	-10373,522
		5175,99	-10373,522
		5182,144	-10373,522
		5185,221	-10376,599
		5179,067	-10379,676
		5182,144	-10376,599
		5188,299	-10379,676
		5203,685	-10370,444
		5203,685	-10370,444
		5185,221	-10379,676
		5188,299	-10382,753
		5185,221	-10379,676
		5179,067	-10373,522
		5182,144	-10367,367
		5169,835	-10367,367
		5172,912	-10370,444
		5163,68	-10373,522
		5182,144	-10373,522
		5166,758	-10373,522
		5188,299	-10376,599
		5209,84	-10370,444
		5225,226	-10379,676
		5179,067	-10373,522
		5172,912	-10376,599
		5182,144	-10379,676
		5188,299	-10379,676
		5191,376	-10376,599
		5200,608	-10376,599
		5200,608	-10376,599
		5194,453	-10370,444
		5191,376	-10370,444
		5191,376	-10373,522
		5185,221	-10361,212
		5175,99	-10367,367
		5185,221	-10370,444
		5188,299	-10370,444
		5212,917	-10376,599
		5219,072	-10379,676
		5225,226	-10391,985
		5231,381	-10401,217
		5222,149	-10388,908
		5197,531	-10382,753
		5200,608	-10385,831
		5209,84	-10385,831
		5209,84	-10382,753
		5203,685	-10385,831
		5194,453	-10379,676
		5197,531	-10379,676
		5194,453	-10385,831
		5197,531	-10388,908
		5197,531	-10385,831
		5191,376	-10379,676
		5197,531	-10376,599
		5197,531	-10376,599
		5206,762	-10376,599
		5188,299	-10373,522
		5209,84	-10373,522
		5203,685	-10376,599
		5212,917	-10382,753
		5206,762	-10385,831
		5197,531	-10376,599
		5215,994	-10379,676
		5219,072	-10382,753
		5215,994	-10382,753
		5209,84	-10385,831
		5203,685	-10385,831
		5194,453	-10382,753
		5197,531	-10388,908
		5206,762	-10391,985
		5206,762	-10388,908
		5188,299	-10391,985
		5219,072	-10388,908
		5228,303	-10385,831
		5228,303	-10385,831
		5228,303	-10382,753
		5231,381	-10385,831
		5234,458	-10382,753
		5237,535	-10379,676
		5249,844	-10382,753
		5252,922	-10379,676
		5249,844	-10376,599
		5246,767	-10376,599
		5240,613	-10373,522
		5234,458	-10370,444
		5228,303	-10379,676
		5222,149	-10379,676
		5228,303	-10379,676
		5231,381	-10382,753
		5206,762	-10382,753
		5212,917	-10379,676
		5206,762	-10376,599
		5206,762	-10382,753
		5215,994	-10376,599
		5225,226	-10379,676
		5219,072	-10382,753
		5188,299	-10385,831
		5191,376	-10388,908
		5206,762	-10382,753
		5228,303	-10379,676
		5231,381	-10376,599
		5234,458	-10379,676
		5225,226	-10373,522
		5255,999	-10379,676
		5265,231	-10382,753
		5262,153	-10391,985
		5249,844	-10391,985
		5228,303	-10382,753
		5212,917	-10379,676
		5194,453	-10379,676
		5188,299	-10379,676
		5182,144	-10376,599
		5200,608	-10382,753
		5203,685	-10382,753
		5206,762	-10385,831
		5222,149	-10382,753
		5237,535	-10385,831
		5249,844	-10385,831
		5246,767	-10379,676
		5243,69	-10379,676
		5237,535	-10370,444
		5219,072	-10370,444
		5219,072	-10373,522
		5225,226	-10373,522
		5206,762	-10376,599
		5182,144	-10376,599
		5197,531	-10376,599
		5212,917	-10379,676
		5219,072	-10376,599
		5228,303	-10376,599
		5225,226	-10376,599
		5234,458	-10376,599
		5228,303	-10376,599
		5219,072	-10376,599
		5203,685	-10370,444
		5203,685	-10376,599
		5206,762	-10376,599
		5212,917	-10376,599
		5209,84	-10376,599
		5191,376	-10376,599
		5197,531	-10379,676
		5206,762	-10376,599
		5206,762	-10373,522
		5215,994	-10379,676
		5222,149	-10376,599
		5222,149	-10370,444
		5215,994	-10370,444
		5212,917	-10376,599
		5228,303	-10382,753
		5237,535	-10382,753
		5231,381	-10379,676
		5228,303	-10373,522
		5222,149	-10373,522
		5200,608	-10376,599
		5197,531	-10370,444
		5209,84	-10376,599
		5212,917	-10376,599
		5209,84	-10373,522
		5206,762	-10376,599
		5212,917	-10373,522
		5206,762	-10379,676
		5209,84	-10373,522
		5203,685	-10373,522
		5197,531	-10367,367
		5197,531	-10370,444
		5225,226	-10379,676
		5234,458	-10385,831
		5228,303	-10379,676
		5231,381	-10376,599
		5234,458	-10376,599
		5234,458	-10376,599
		5234,458	-10379,676
		5237,535	-10376,599
		5240,613	-10376,599
		5246,767	-10376,599
		5249,844	-10373,522
		5243,69	-10370,444
		5228,303	-10367,367
		5243,69	-10370,444
		5219,072	-10361,212
		5237,535	-10370,444
		5212,917	-10364,29
		5200,608	-10367,367
		5185,221	-10364,29
		5172,912	-10373,522
		5182,144	-10373,522
		5197,531	-10376,599
		5215,994	-10373,522
		5209,84	-10373,522
		5240,613	-10370,444
		5228,303	-10376,599
		5215,994	-10370,444
		5209,84	-10373,522
		5219,072	-10376,599
		5194,453	-10370,444
		5237,535	-10370,444
		5240,613	-10373,522
		5203,685	-10373,522
		5243,69	-10370,444
		5243,69	-10370,444
		5219,072	-10370,444
		5188,299	-10355,058
		5200,608	-10367,367
		5215,994	-10370,444
		5197,531	-10361,212
		5209,84	-10370,444
		5197,531	-10364,29
		5206,762	-10373,522
		5197,531	-10367,367
		5203,685	-10367,367
		5203,685	-10370,444
		5212,917	-10385,831
		5215,994	-10379,676
		5222,149	-10376,599
		5219,072	-10379,676
		5215,994	-10376,599
		5222,149	-10376,599
		5212,917	-10373,522
		5219,072	-10370,444
		5228,303	-10370,444
		5228,303	-10367,367
		5228,303	-10370,444
		5222,149	-10367,367
		5228,303	-10367,367
		5243,69	-10370,444
		5246,767	-10373,522
		5243,69	-10370,444
		5191,376	-10367,367
		5169,835	-10373,522
		5182,144	-10382,753
		5212,917	-10379,676
		5206,762	-10382,753
		5225,226	-10379,676
		5206,762	-10370,444
		5246,767	-10379,676
		5240,613	-10376,599
		5255,999	-10376,599
		5228,303	-10376,599
		5209,84	-10373,522
		5197,531	-10373,522
		5200,608	-10370,444
		5182,144	-10367,367
		5172,912	-10376,599
		5191,376	-10391,985
		5197,531	-10388,908
		5179,067	-10376,599
		5185,221	-10388,908
		5197,531	-10388,908
		5200,608	-10385,831
		5197,531	-10385,831
		5206,762	-10388,908
		5203,685	-10395,063
		5203,685	-10388,908
		5188,299	-10388,908
		5179,067	-10385,831
		5185,221	-10382,753
		5182,144	-10379,676
		5185,221	-10382,753
		5185,221	-10376,599
		5179,067	-10376,599
		5185,221	-10382,753
		5182,144	-10382,753
		5175,99	-10376,599
		5191,376	-10385,831
		5200,608	-10379,676
		5212,917	-10385,831
		5219,072	-10385,831
		5212,917	-10385,831
		5209,84	-10382,753
		5215,994	-10382,753
		5212,917	-10382,753
		5209,84	-10382,753
		5197,531	-10391,985
		5182,144	-10382,753
		5169,835	-10376,599
		5179,067	-10382,753
		5182,144	-10382,753
		5166,758	-10388,908
		5160,603	-10388,908
		5163,68	-10395,063
		5160,603	-10395,063
		5163,68	-10388,908
		5142,139	-10382,753
		5135,985	-10385,831
		5117,521	-10388,908
		5123,676	-10388,908
		5145,217	-10385,831
		5163,68	-10382,753
		5182,144	-10385,831
		5188,299	-10398,14
		5172,912	-10401,217
		5154,449	-10401,217
		5145,217	-10398,14
		5148,294	-10395,063
		5169,835	-10391,985
		5172,912	-10391,985
		5157,526	-10388,908
		5148,294	-10395,063
		5145,217	-10398,14
		5145,217	-10395,063
		5145,217	-10395,063
		5142,139	-10388,908
		5154,449	-10391,985
		5148,294	-10391,985
		5145,217	-10395,063
		5139,062	-10391,985
		5139,062	-10391,985
		5129,83	-10395,063
		5114,444	-10398,14
		5114,444	-10398,14
		5135,985	-10398,14
		5154,449	-10401,217
		5148,294	-10401,217
		5142,139	-10395,063
		5139,062	-10395,063
		5123,676	-10385,831
		5126,753	-10385,831
		5129,83	-10385,831
		5139,062	-10391,985
		5126,753	-10385,831
		5114,444	-10395,063
		5129,83	-10398,14
		5135,985	-10407,372
		5135,985	-10407,372
		5123,676	-10404,294
		5120,598	-10401,217
		5142,139	-10401,217
		5145,217	-10404,294
		5154,449	-10407,372
		5160,603	-10401,217
		5163,68	-10404,294
		5139,062	-10398,14
		5148,294	-10401,217
		5163,68	-10401,217
		5151,371	-10398,14
		5142,139	-10398,14
		5139,062	-10401,217
		5129,83	-10395,063
		5117,521	-10398,14
		5105,212	-10398,14
		5105,212	-10391,985
		5135,985	-10398,14
		5160,603	-10404,294
		5151,371	-10407,372
		5148,294	-10398,14
		5135,985	-10398,14
		5117,521	-10395,063
		5102,135	-10395,063
		5102,135	-10398,14
		5108,289	-10395,063
		5117,521	-10398,14
		5114,444	-10395,063
		5120,598	-10391,985
		5132,908	-10395,063
		5132,908	-10395,063
		5135,985	-10391,985
		5126,753	-10407,372
		5120,598	-10395,063
		5132,908	-10410,449
		5123,676	-10401,217
		5120,598	-10391,985
		5120,598	-10398,14
		5123,676	-10395,063
		5123,676	-10398,14
		5126,753	-10398,14
		5135,985	-10398,14
		5129,83	-10401,217
		5148,294	-10404,294
		5151,371	-10398,14
		5154,449	-10395,063
		5132,908	-10395,063
		5111,367	-10391,985
		5102,135	-10391,985
		5111,367	-10395,063
		5126,753	-10398,14
		5132,908	-10391,985
		5129,83	-10391,985
		5129,83	-10395,063
		5117,521	-10395,063
		5120,598	-10388,908
		5135,985	-10388,908
		5145,217	-10391,985
		5139,062	-10395,063
		5132,908	-10391,985
		5132,908	-10395,063
		5117,521	-10388,908
		5108,289	-10382,753
		5114,444	-10385,831
		5120,598	-10398,14
		5117,521	-10391,985
		5126,753	-10404,294
		5129,83	-10398,14
		5129,83	-10398,14
		5120,598	-10398,14
		5123,676	-10401,217
		5102,135	-10398,14
		5129,83	-10395,063
		5132,908	-10398,14
		5108,289	-10391,985
		5132,908	-10398,14
		5086,748	-10395,063
		5123,676	-10395,063
		5126,753	-10398,14
		5114,444	-10398,14
		5117,521	-10391,985
		5105,212	-10391,985
		5126,753	-10398,14
		5102,135	-10391,985
		5132,908	-10398,14
		5099,057	-10398,14
		5129,83	-10395,063
		5132,908	-10401,217
		5117,521	-10401,217
		5123,676	-10388,908
		5117,521	-10388,908
		5120,598	-10385,831
		5139,062	-10391,985
		5148,294	-10391,985
		5148,294	-10398,14
		5151,371	-10395,063
		5151,371	-10395,063
		5148,294	-10395,063
		5148,294	-10395,063
		5142,139	-10388,908
		5139,062	-10388,908
		5135,985	-10388,908
		5129,83	-10391,985
		5123,676	-10388,908
		5132,908	-10398,14
		5151,371	-10391,985
		5157,526	-10391,985
		5157,526	-10385,831
		5163,68	-10391,985
		5175,99	-10395,063
		5172,912	-10391,985
		5169,835	-10382,753
		5160,603	-10382,753
		5163,68	-10385,831
		5163,68	-10388,908
		5148,294	-10391,985
		5126,753	-10401,217
		5148,294	-10395,063
		5148,294	-10401,217
		5145,217	-10398,14
		5163,68	-10388,908
		5148,294	-10388,908
		5157,526	-10385,831
		5172,912	-10385,831
		5169,835	-10388,908
		5154,449	-10382,753
		5163,68	-10385,831
		5194,453	-10391,985
		5188,299	-10395,063
		5200,608	-10385,831
		5200,608	-10382,753
		5194,453	-10398,14
		5200,608	-10382,753
		5188,299	-10382,753
		5188,299	-10382,753
		5219,072	-10388,908
		5197,531	-10379,676
		5237,535	-10373,522
		5249,844	-10370,444
		5237,535	-10367,367
		5222,149	-10367,367
		5200,608	-10373,522
		5206,762	-10379,676
		5209,84	-10376,599
		5237,535	-10391,985
		5228,303	-10379,676
		5240,613	-10385,831
		5243,69	-10382,753
		5228,303	-10376,599
		5237,535	-10376,599
		5237,535	-10379,676
		5240,613	-10379,676
		5246,767	-10379,676
		5255,999	-10385,831
		5265,231	-10382,753
		5252,922	-10382,753
		5255,999	-10382,753
		5252,922	-10382,753
		5243,69	-10382,753
		5255,999	-10385,831
		5255,999	-10388,908
		5249,844	-10388,908
		5237,535	-10385,831
		5255,999	-10395,063
		5249,844	-10388,908
		5268,308	-10391,985
		5268,308	-10391,985
		5262,153	-10388,908
		5252,922	-10388,908
		5243,69	-10385,831
		5228,303	-10391,985
		5206,762	-10379,676
		5228,303	-10391,985
		5209,84	-10385,831
		5212,917	-10382,753
		5234,458	-10395,063
		5265,231	-10388,908
		5249,844	-10391,985
		5262,153	-10382,753
		5262,153	-10385,831
		5259,076	-10388,908
		5255,999	-10391,985
		5252,922	-10388,908
		5249,844	-10388,908
		5252,922	-10382,753
		5246,767	-10388,908
		5252,922	-10379,676
		5249,844	-10385,831
		5243,69	-10385,831
		5228,303	-10391,985
		5240,613	-10404,294
		5240,613	-10398,14
		5249,844	-10391,985
		5265,231	-10395,063
		5271,385	-10391,985
		5255,999	-10388,908
		5231,381	-10388,908
		5219,072	-10395,063
		5231,381	-10391,985
		5249,844	-10395,063
		5259,076	-10391,985
		5259,076	-10391,985
		5268,308	-10388,908
		5262,153	-10391,985
		5259,076	-10391,985
		5255,999	-10388,908
		5268,308	-10391,985
		5243,69	-10391,985
		5255,999	-10391,985
		5243,69	-10391,985
		5255,999	-10395,063
		5277,54	-10391,985
		5277,54	-10391,985
		5289,849	-10385,831
		5280,617	-10388,908
		5292,926	-10388,908
		5259,076	-10388,908
		5243,69	-10385,831
		5249,844	-10391,985
		5249,844	-10391,985
		5249,844	-10398,14
		5249,844	-10395,063
		5237,535	-10388,908
		5237,535	-10391,985
		5268,308	-10398,14
		5265,231	-10398,14
		5255,999	-10398,14
		5252,922	-10395,063
		5240,613	-10391,985
		5237,535	-10388,908
		5249,844	-10388,908
		5252,922	-10385,831
		5246,767	-10398,14
		5237,535	-10398,14
		5222,149	-10395,063
		5225,226	-10395,063
		5259,076	-10391,985
		5280,617	-10385,831
		5277,54	-10385,831
		5268,308	-10391,985
		5255,999	-10410,449
		5225,226	-10401,217
		5212,917	-10395,063
		5234,458	-10398,14
		5259,076	-10398,14
		5262,153	-10404,294
		5252,922	-10395,063
		5249,844	-10395,063
		5249,844	-10388,908
		5268,308	-10395,063
		5271,385	-10395,063
		5271,385	-10391,985
		5274,463	-10388,908
		5271,385	-10391,985
		5265,231	-10395,063
		5240,613	-10395,063
		5240,613	-10401,217
		5237,535	-10395,063
		5243,69	-10398,14
		5231,381	-10404,294
		5240,613	-10391,985
		5252,922	-10395,063
		5249,844	-10398,14
		5246,767	-10395,063
		5246,767	-10398,14
		5262,153	-10388,908
		5268,308	-10395,063
		5274,463	-10398,14
		5268,308	-10401,217
		5268,308	-10401,217
		5265,231	-10398,14
		5255,999	-10398,14
		5246,767	-10398,14
		5246,767	-10398,14
		5246,767	-10401,217
		5262,153	-10401,217
		5252,922	-10395,063
		5252,922	-10401,217
		5252,922	-10401,217
		5259,076	-10398,14
		5271,385	-10401,217
		5277,54	-10404,294
		5277,54	-10398,14
		5299,081	-10398,14
		5308,313	-10395,063
		5311,39	-10398,14
		5305,235	-10391,985
		5289,849	-10395,063
		5280,617	-10398,14
		5219,072	-10391,985
		5225,226	-10395,063
		5249,844	-10398,14
		5271,385	-10395,063
		5259,076	-10404,294
		5268,308	-10404,294
		5268,308	-10404,294
		5277,54	-10395,063
		5280,617	-10395,063
		5277,54	-10401,217
		5271,385	-10401,217
		5262,153	-10398,14
		5286,772	-10401,217
		5302,158	-10398,14
		5302,158	-10388,908
		5292,926	-10391,985
		5289,849	-10395,063
		5280,617	-10398,14
		5292,926	-10398,14
		5268,308	-10395,063
		5268,308	-10398,14
		5271,385	-10395,063
		5240,613	-10391,985
		5252,922	-10391,985
		5274,463	-10395,063
		5274,463	-10398,14
		5271,385	-10395,063
		5274,463	-10395,063
		5274,463	-10398,14
		5286,772	-10401,217
		5274,463	-10410,449
		5274,463	-10407,372
		5299,081	-10413,526
		5292,926	-10410,449
		5286,772	-10404,294
		5262,153	-10401,217
		5234,458	-10401,217
		5225,226	-10404,294
		5280,617	-10401,217
		5246,767	-10407,372
		5271,385	-10404,294
		5277,54	-10404,294
		5265,231	-10398,14
		5262,153	-10398,14
		5262,153	-10401,217
		5252,922	-10404,294
		5222,149	-10401,217
		5237,535	-10407,372
		5246,767	-10410,449
		5249,844	-10413,526
		5268,308	-10404,294
		5265,231	-10407,372
		5268,308	-10404,294
		5274,463	-10401,217
		5274,463	-10401,217
		5274,463	-10401,217
		5271,385	-10404,294
		5262,153	-10401,217
		5262,153	-10404,294
		5249,844	-10401,217
		5249,844	-10395,063
		5249,844	-10401,217
		5240,613	-10401,217
		5246,767	-10398,14
		5246,767	-10398,14
		5249,844	-10391,985
		5252,922	-10395,063
		5255,999	-10407,372
		5252,922	-10407,372
		5255,999	-10407,372
		5249,844	-10407,372
		5252,922	-10407,372
		5252,922	-10404,294
		5246,767	-10410,449
		5252,922	-10404,294
		5234,458	-10404,294
		5249,844	-10404,294
		5249,844	-10395,063
		5249,844	-10395,063
		5255,999	-10395,063
		5259,076	-10398,14
		5249,844	-10398,14
		5237,535	-10395,063
		5237,535	-10395,063
		5237,535	-10395,063
		5222,149	-10398,14
		5237,535	-10407,372
		5228,303	-10398,14
		5240,613	-10404,294
		5240,613	-10401,217
		5234,458	-10401,217
		5212,917	-10398,14
		5234,458	-10395,063
		5246,767	-10398,14
		5228,303	-10401,217
		5228,303	-10404,294
		5237,535	-10401,217
		5237,535	-10395,063
		5234,458	-10398,14
		5228,303	-10401,217
		5243,69	-10401,217
		5225,226	-10401,217
		5231,381	-10401,217
		5234,458	-10407,372
		5234,458	-10404,294
		5228,303	-10401,217
		5231,381	-10401,217
		5219,072	-10395,063
		5225,226	-10391,985
		5215,994	-10391,985
		5234,458	-10385,831
		5246,767	-10388,908
		5255,999	-10391,985
		5259,076	-10404,294
		5234,458	-10407,372
		5194,453	-10398,14
		5194,453	-10401,217
		5182,144	-10407,372
		5172,912	-10404,294
		5179,067	-10404,294
		5185,221	-10413,526
		5246,767	-10416,604
		5237,535	-10413,526
		5212,917	-10410,449
		5206,762	-10407,372
		5209,84	-10410,449
		5212,917	-10407,372
		5209,84	-10404,294
		5197,531	-10401,217
		5194,453	-10407,372
[truncated: 42,556 more rows]
