# Supplementary material for: Assessment of upper limb motor control: establishing normative benchmarks for clinical applications
Source: PeerJ. 2025 Aug 22;13:e19859. doi: 10.7717/peerj.19859 (PMC12377353; doi:10.7717/peerj.19859)
Supplement: Supplemental Information 1 [file peerj-13-19859-s001.zip › translated_csvs/advanced_mdurance-test-205523 (1).csv]

angle_window_	angles_bíceps_braquial_derecho_tríceps_braquial_largo_derecho	emg_muscle_bíceps_braquial_derecho_(µV)	emg_muscle_tríceps_braquial_largo_derecho_(µV)
0,05	65,53	5945,31	-9625,742
	65,5	5939,156	-9625,742
	65,57	5920,692	-9628,819
	65,66	5923,769	-9628,819
	65,65	5914,538	-9628,819
	65,54	5908,383	-9622,665
	65,4	5892,997	-9622,665
	65,3	5926,847	-9631,896
	65,29	5920,692	-9631,896
	65,32	5936,078	-9628,819
	65,37	5942,233	-9625,742
	65,42	5942,233	-9625,742
	65,41	5948,388	-9619,587
	65,33	5948,388	-9619,587
	65,24	5948,388	-9625,742
	65,22	5939,156	-9622,665
	65,26	5914,538	-9619,587
	65,32	5886,842	-9613,433
	65,36	5899,151	-9619,587
	65,33	5923,769	-9628,819
	65,25	5960,697	-9625,742
	65,23	5966,851	-9616,51
	65,29	5954,542	-9616,51
	65,36	5954,542	-9613,433
	65,36	5963,774	-9613,433
	65,29	5951,465	-9616,51
	65,25	5948,388	-9619,587
	65,32	5933,001	-9622,665
	65,46	5896,074	-9631,896
	65,55	5899,151	-9638,051
	65,56	5914,538	-9644,206
	65,45	5929,924	-9641,128
	65,3	5933,001	-9631,896
	65,25	5960,697	-9631,896
	65,42	5973,006	-9631,896
	65,65	5966,851	-9631,896
	65,75	5954,542	-9625,742
	65,74	5917,615	-9616,51
	65,71	5942,233	-9619,587
	65,65	5936,078	-9619,587
	65,54	5929,924	-9616,51
	65,46	5951,465	-9622,665
	65,49	5939,156	-9628,819
	65,57	5948,388	-9625,742
	65,65	5942,233	-9619,587
	65,69	5948,388	-9619,587
	65,68	5960,697	-9625,742
	65,65	5957,619	-9622,665
	65,64	5969,929	-9625,742
	65,69	5942,233	-9616,51
	65,79	5933,001	-9613,433
	65,85	5936,078	-9619,587
	65,8	5960,697	-9625,742
	65,76	5973,006	-9625,742
	65,79	5969,929	-9622,665
	65,86	5951,465	-9622,665
	65,9	5951,465	-9622,665
	65,92	5945,31	-9619,587
	65,94	5933,001	-9613,433
	65,93	5957,619	-9625,742
	65,9	5966,851	-9622,665
	65,88	5976,083	-9622,665
	65,87	5973,006	-9622,665
	65,84	5948,388	-9622,665
	65,8	5939,156	-9625,742
	65,83	5920,692	-9622,665
	65,86	5905,306	-9628,819
	65,82	5911,46	-9631,896
	65,79	5939,156	-9628,819
	65,8	5951,465	-9631,896
	65,8	5948,388	-9631,896
	65,75	5939,156	-9634,974
	65,7	5929,924	-9634,974
	65,71	5933,001	-9631,896
	65,78	5926,847	-9631,896
	65,83	5926,847	-9628,819
	65,86	5929,924	-9631,896
	65,82	5954,542	-9631,896
	65,73	5985,315	-9634,974
	65,67	5994,547	-9628,819
	65,69	5988,392	-9631,896
	65,76	5985,315	-9628,819
	65,82	5982,238	-9622,665
	65,8	5966,851	-9622,665
	65,69	5957,619	-9619,587
	65,65	5948,388	-9625,742
	65,73	5945,31	-9625,742
	65,83	5920,692	-9634,974
	65,87	5905,306	-9644,206
	65,82	5911,46	-9641,128
	65,79	5926,847	-9634,974
	65,82	5948,388	-9634,974
	65,85	5936,078	-9634,974
	65,87	5923,769	-9625,742
	65,88	5933,001	-9634,974
	65,87	5926,847	-9631,896
	65,86	5939,156	-9638,051
	65,87	5936,078	-9641,128
	65,89	5917,615	-9634,974
	65,84	5908,383	-9634,974
	65,77	5914,538	-9638,051
	65,72	5908,383	-9641,128
	65,75	5905,306	-9634,974
	65,81	5920,692	-9638,051
	65,84	5923,769	-9647,283
	65,8	5933,001	-9650,36
	65,75	5926,847	-9647,283
	65,72	5929,924	-9641,128
	65,73	5929,924	-9641,128
	65,76	5929,924	-9641,128
	65,76	5957,619	-9641,128
	65,75	5969,929	-9638,051
	65,74	5988,392	-9634,974
	65,78	6000,701	-9631,896
	66,01	5988,392	-9631,896
	66,31	5973,006	-9625,742
	66,07	5960,697	-9625,742
	64,31	5948,388	-9625,742
	60,14	5923,769	-9625,742
	53,54	5917,615	-9628,819
	45,72	5911,46	-9628,819
	36,62	5905,306	-9634,974
	24,61	5889,919	-9647,283
	9,29	5896,074	-9662,669
	-5,96	5899,151	-9656,515
	-18,34	5908,383	-9662,669
	-28,49	5902,228	-9659,592
	-35,47	5889,919	-9653,437
	-38,89	5865,301	-9644,206
	-39,9	5862,224	-9647,283
	-38,66	5889,919	-9647,283
	-35,2	5905,306	-9650,36
	-29,6	5902,228	-9650,36
	-21,42	5880,687	-9647,283
	-10,82	5880,687	-9647,283
	0,26	5889,919	-9650,36
	10,07	5892,997	-9653,437
	18,95	5896,074	-9656,515
	27,54	5892,997	-9650,36
	35,95	5896,074	-9653,437
	44,13	5899,151	-9647,283
	52,2	5896,074	-9653,437
	60,6	5896,074	-9653,437
	68,56	5896,074	-9650,36
	74,11	5886,842	-9653,437
	75,72	5883,765	-9650,36
	73,84	5886,842	-9650,36
	70,32	5892,997	-9647,283
	65,45	5905,306	-9656,515
	58,02	5902,228	-9653,437
	47,94	5908,383	-9656,515
	36,01	5936,078	-9650,36
	21,8	5957,619	-9644,206
	5,95	5948,388	-9644,206
	-8,64	5948,388	-9650,36
	-20,83	5936,078	-9641,128
	-30,49	5868,378	-9638,051
	-36,35	5902,228	-9644,206
	-38,75	5874,533	-9644,206
	-38,82	5886,842	-9647,283
	-36,49	5886,842	-9647,283
	-31,37	5877,61	-9653,437
	-23,32	5868,378	-9687,288
	-12,71	5862,224	-9659,592
	-1,16	5868,378	-9681,133
	9,98	5846,837	-9678,056
	20,99	5834,528	-9681,133
	31,71	5822,219	-9684,21
	41,36	5819,142	-9681,133
	49,67	5831,451	-9681,133
	56,82	5849,915	-9681,133
	63,09	5852,992	-9678,056
	68,34	5856,069	-9681,133
	73,01	5849,915	-9684,21
	76,82	5849,915	-9687,288
	78,07	5846,837	-9687,288
	76,42	5843,76	-9690,365
	72,8	5846,837	-9684,21
	67,23	5840,683	-9687,288
	59,36	5849,915	-9687,288
	49,21	5849,915	-9690,365
	37,4	5840,683	-9690,365
	24,76	5834,528	-9693,442
	11,57	5828,374	-9690,365
	-0,94	5831,451	-9696,519
	-12,64	5837,605	-9693,442
	-23,98	5831,451	-9690,365
	-33,17	5816,064	-9690,365
	-38,59	5819,142	-9690,365
	-40,77	5825,296	-9690,365
	-40,43	5831,451	-9702,674
	-37,59	5819,142	-9699,597
	-32,37	5822,219	-9693,442
	-24,62	5837,605	-9693,442
	-14,35	5843,76	-9693,442
	-3,15	5846,837	-9690,365
	7,26	5840,683	-9690,365
	17,11	5846,837	-9687,288
	26,83	5868,378	-9681,133
	36,01	5865,301	-9678,056
	44,31	5880,687	-9678,056
	51,37	5856,069	-9684,21
	57,47	5862,224	-9684,21
	63,19	5865,301	-9690,365
	68,33	5843,76	-9696,519
	72,23	5834,528	-9696,519
	73,97	5812,987	-9702,674
	72,98	5788,369	-9711,906
	70,04	5782,214	-9721,138
	65,75	5766,828	-9714,983
	59,53	5782,214	-9721,138
	51,57	5785,292	-9721,138
	42,16	5800,678	-9721,138
	31,13	5812,987	-9714,983
	19,35	5816,064	-9711,906
	7,31	5812,987	-9711,906
	-4,65	5806,833	-9708,828
	-16,37	5831,451	-9705,751
	-27,5	5831,451	-9708,828
	-34,99	5816,064	-9714,983
	-38,04	5831,451	-9705,751
	-38,48	5819,142	-9702,674
	-37,1	5819,142	-9708,828
	-34,09	5828,374	-9705,751
	-29,23	5828,374	-9705,751
	-22,17	5834,528	-9708,828
	-12,87	5828,374	-9699,597
	-2,7	5831,451	-9699,597
	6,78	5831,451	-9702,674
	15,82	5840,683	-9699,597
	24,95	5840,683	-9702,674
	33,77	5837,605	-9699,597
	41,87	5840,683	-9702,674
	49,12	5846,837	-9699,597
	55,69	5877,61	-9696,519
	62,35	5905,306	-9699,597
	68,88	5914,538	-9702,674
	74,29	5923,769	-9699,597
	77,12	5917,615	-9690,365
	76,46	5908,383	-9684,21
	73,58	5914,538	-9684,21
	69,26	5892,997	-9678,056
	63,49	5908,383	-9678,056
	56,32	5865,301	-9684,21
	47,71	5822,219	-9687,288
	37,48	5806,833	-9687,288
	24,82	5797,601	-9693,442
	10,52	5800,678	-9693,442
	-2	5816,064	-9699,597
	-11,79	5831,451	-9714,983
	-20,44	5843,76	-9718,06
	-27,96	5834,528	-9711,906
	-33,07	5837,605	-9714,983
	-35,13	5831,451	-9711,906
	-34,3	5846,837	-9702,674
	-31,05	5862,224	-9702,674
	-26	5868,378	-9705,751
	-19,15	5874,533	-9702,674
	-10,29	5874,533	-9702,674
	-0,47	5874,533	-9705,751
	8,83	5871,456	-9708,828
	17,79	5849,915	-9699,597
	27,09	5856,069	-9699,597
	36,5	5871,456	-9699,597
	45,62	5865,301	-9699,597
	54,32	5874,533	-9696,519
	62,64	5892,997	-9696,519
	69,68	5886,842	-9693,442
	74,18	5871,456	-9693,442
	76,01	5865,301	-9702,674
	75,28	5871,456	-9699,597
	72,85	5846,837	-9696,519
	69,29	5840,683	-9699,597
	63,89	5889,919	-9699,597
	56,45	5856,069	-9702,674
	47,29	5874,533	-9702,674
	36,42	5886,842	-9702,674
	24,04	5905,306	-9696,519
	10,48	5899,151	-9693,442
	-2,18	5883,765	-9693,442
	-12,74	5865,301	-9693,442
	-22,12	5883,765	-9699,597
	-29,09	5862,224	-9690,365
	-32,42	5877,61	-9702,674
	-32,72	5859,146	-9702,674
	-31	5886,842	-9702,674
	-27,38	5871,456	-9696,519
	-21,51	5862,224	-9705,751
	-13,37	5868,378	-9702,674
	-3,93	5883,765	-9696,519
	5,39	5889,919	-9696,519
	14,53	5877,61	-9702,674
	23,87	5889,919	-9693,442
	33,01	5889,919	-9699,597
	41,52	5896,074	-9693,442
	49,33	5889,919	-9693,442
	56,49	5889,919	-9696,519
	63,04	5871,456	-9693,442
	68,8	5871,456	-9693,442
	72,99	5880,687	-9690,365
	74,86	5883,765	-9690,365
	74,3	5889,919	-9693,442
	71,96	5899,151	-9687,288
	68,23	5905,306	-9687,288
	62,84	5914,538	-9687,288
	55,7	5911,46	-9699,597
	46,75	5892,997	-9699,597
	35,66	5914,538	-9699,597
	22,59	5889,919	-9693,442
	8,2	5933,001	-9702,674
	-5,14	5908,383	-9696,519
	-16,48	5871,456	-9693,442
	-26,88	5862,224	-9696,519
	-34,41	5859,146	-9696,519
	-37,38	5862,224	-9699,597
	-36,65	5871,456	-9693,442
	-33,11	5899,151	-9687,288
	-27	5908,383	-9687,288
	-18,07	5908,383	-9687,288
	-6,97	5902,228	-9681,133
	4,17	5902,228	-9684,21
	14,45	5929,924	-9681,133
	24,2	5914,538	-9684,21
	33,36	5926,847	-9684,21
	41,92	5929,924	-9681,133
	50,29	5920,692	-9681,133
	58,53	5896,074	-9678,056
	65,23	5905,306	-9681,133
	69,64	5917,615	-9684,21
	72,06	5926,847	-9684,21
	72,29	5942,233	-9684,21
	70,52	5963,774	-9690,365
	67,12	5957,619	-9681,133
	61,62	5954,542	-9681,133
	53,81	5939,156	-9674,978
	43,5	5939,156	-9681,133
	30,84	5929,924	-9687,288
	16,64	5886,842	-9671,901
	2,76	5920,692	-9681,133
	-9,3	5929,924	-9702,674
	-20,21	5929,924	-9702,674
	-29,73	5880,687	-9671,901
	-35,49	5889,919	-9696,519
	-37,41	5911,46	-9699,597
	-36,96	5874,533	-9687,288
	-34,54	5877,61	-9684,21
	-30,38	5880,687	-9693,442
	-24,37	5892,997	-9687,288
	-16,34	5892,997	-9687,288
	-6,8	5889,919	-9699,597
	2,8	5886,842	-9699,597
	11,88	5889,919	-9699,597
	20,88	5892,997	-9690,365
	29,85	5899,151	-9693,442
	38,37	5892,997	-9687,288
	46,2	5892,997	-9684,21
	53,66	5889,919	-9684,21
	60,96	5923,769	-9693,442
	67,43	5945,31	-9693,442
	72,89	5926,847	-9693,442
	76,52	5917,615	-9690,365
	76,79	5917,615	-9690,365
	74,24	5945,31	-9684,21
	70,97	5926,847	-9690,365
	67,49	5963,774	-9690,365
	62,54	5917,615	-9690,365
	55,61	5948,388	-9687,288
	46,79	5966,851	-9687,288
	36,17	5914,538	-9687,288
	23,82	5920,692	-9687,288
	10,93	5933,001	-9690,365
	-0,22	5939,156	-9681,133
	-9,3	5933,001	-9687,288
	-17,79	5929,924	-9678,056
	-25,71	5923,769	-9678,056
	-31,42	5933,001	-9681,133
	-34,16	5923,769	-9681,133
	-34,25	5914,538	-9681,133
	-32,01	5923,769	-9681,133
	-27,93	5923,769	-9690,365
	-22,06	5914,538	-9684,21
	-14,06	5926,847	-9687,288
	-4,39	5892,997	-9678,056
	5,25	5889,919	-9681,133
	14,31	5902,228	-9687,288
	23,47	5911,46	-9684,21
	32,66	5929,924	-9690,365
	41,4	5920,692	-9687,288
	49,22	5933,001	-9690,365
	56,1	5936,078	-9684,21
	62,39	5936,078	-9684,21
	68,54	5933,001	-9681,133
	74,82	5933,001	-9681,133
	78,81	5933,001	-9678,056
	78,07	5939,156	-9668,824
	74,13	5945,31	-9665,747
	68,75	5951,465	-9665,747
	61,88	5939,156	-9671,901
	53,19	5945,31	-9668,824
	42,87	5923,769	-9671,901
	31,33	5920,692	-9665,747
	18,5	5957,619	-9668,824
	5,64	5948,388	-9668,824
	-4,73	5942,233	-9674,978
	-12,96	5933,001	-9678,056
	-21,11	5923,769	-9678,056
	-28,87	5923,769	-9678,056
	-34,19	5923,769	-9668,824
	-36,03	5936,078	-9674,978
	-35,02	5923,769	-9671,901
	-31,98	5905,306	-9662,669
	-27,17	5926,847	-9684,21
	-20,53	5933,001	-9690,365
	-12,18	5936,078	-9684,21
	-3,2	5939,156	-9684,21
	5,24	5933,001	-9671,901
	13,69	5936,078	-9684,21
	22,88	5951,465	-9671,901
	32,59	5973,006	-9671,901
	42,3	5936,078	-9671,901
	51,75	5933,001	-9668,824
	60,55	5923,769	-9671,901
	67,72	5969,929	-9674,978
	72,88	5923,769	-9671,901
	76,3	5911,46	-9671,901
	76,9	5889,919	-9665,747
	74,85	5948,388	-9671,901
	72,35	5880,687	-9671,901
	70,28	5868,378	-9662,669
	68,72	5892,997	-9674,978
	67,67	5911,46	-9684,21
	67,05	5911,46	-9684,21
	66,69	5908,383	-9681,133
	66,39	5911,46	-9678,056
	66,08	5908,383	-9674,978
	65,79	5917,615	-9674,978
	65,48	5926,847	-9671,901
	65,13	5929,924	-9674,978
	64,88	5926,847	-9671,901
	64,75	5933,001	-9674,978
	64,64	5920,692	-9665,747
	64,55	5920,692	-9662,669
	64,55	5933,001	-9668,824
	64,63	5942,233	-9671,901
	64,68	5945,31	-9665,747
	64,65	5945,31	-9665,747
	64,57	5957,619	-9668,824
	64,53	5960,697	-9665,747
	64,52	5945,31	-9668,824
	64,47	5933,001	-9671,901
	64,38	5936,078	-9668,824
	64,36	5945,31	-9665,747
	64,51	5945,31	-9668,824
	64,72	5933,001	-9662,669
	64,93	5929,924	-9659,592
	65,14	5929,924	-9662,669
	65,28	5942,233	-9659,592
	65,31	5942,233	-9659,592
	65,32	5936,078	-9659,592
	65,33	5929,924	-9659,592
	65,27	5902,228	-9659,592
	65,16	5892,997	-9665,747
	65,09	5896,074	-9662,669
	65,06	5902,228	-9668,824
	65,08	5902,228	-9665,747
	65,12	5896,074	-9659,592
	65,2	5905,306	-9656,515
	65,27	5920,692	-9668,824
	65,24	5920,692	-9662,669
	65,12	5920,692	-9656,515
	65,07	5923,769	-9656,515
	65,12	5905,306	-9650,36
	65,22	5926,847	-9656,515
	65,31	5920,692	-9650,36
	65,37	5899,151	-9656,515
	65,4	5908,383	-9653,437
	65,43	5954,542	-9659,592
	65,41	5929,924	-9659,592
	65,35	5966,851	-9656,515
	65,3	5966,851	-9656,515
	65,28	5963,774	-9656,515
	65,29	5942,233	-9653,437
	65,31	5948,388	-9647,283
	65,36	5973,006	-9659,592
	65,41	5973,006	-9653,437
	65,39	5929,924	-9647,283
	65,29	5963,774	-9656,515
	65,25	5936,078	-9656,515
	65,34	5929,924	-9650,36
	65,44	5942,233	-9659,592
	65,48	5920,692	-9647,283
	65,49	5905,306	-9638,051
	65,53	5911,46	-9647,283
	65,57	5899,151	-9644,206
	65,59	5899,151	-9644,206
	65,6	5917,615	-9647,283
	65,67	5939,156	-9647,283
	65,75	5936,078	-9650,36
	65,78	5926,847	-9644,206
	65,78	5920,692	-9641,128
	65,81	5929,924	-9644,206
	65,8	5945,31	-9638,051
	65,75	5951,465	-9634,974
	65,74	5957,619	-9644,206
	65,82	5929,924	-9625,742
	65,88	5948,388	-9622,665
	65,85	5957,619	-9622,665
	65,78	5926,847	-9619,587
	65,73	5960,697	-9616,51
	65,75	5988,392	-9616,51
	65,78	6028,397	-9619,587
	65,8	5997,624	-9607,278
	65,81	5994,547	-9610,355
	65,79	5991,47	-9601,124
	65,79	5997,624	-9604,201
	65,83	5997,624	-9594,969
	65,85	5991,47	-9588,814
	65,81	5985,315	-9588,814
	65,79	5954,542	-9582,66
	65,84	5982,238	-9579,583
	65,89	5997,624	-9588,814
	65,92	6022,242	-9622,665
	65,96	6003,779	-9579,583
	66,05	6062,247	-9527,269
	66,13	6056,093	-9536,501
	66,16	6062,247	-9536,501
	66,18	6046,861	-9539,578
	66,2	6037,629	-9536,501
	66,21	6062,247	-9533,423
	66,19	6043,783	-9536,501
	66,18	6043,783	-9545,732
	66,14	6046,861	-9545,732
	66,06	6025,32	-9554,964
	66,05	6025,32	-9551,887
	66,07	6043,783	-9539,578
	66,06	6043,783	-9558,042
	66,01	6062,247	-9558,042
	65,97	6059,17	-9558,042
	66	6040,706	-9561,119
	66,04	6056,093	-9561,119
	66,06	6028,397	-9561,119
	66,06	6019,165	-9558,042
	66,05	6028,397	-9554,964
	66,03	6037,629	-9551,887
	66,07	6034,552	-9558,042
	66,1	6019,165	-9561,119
	66,06	5988,392	-9561,119
	66,03	5988,392	-9554,964
	66,05	6006,856	-9570,351
	66,08	6006,856	-9579,583
	66,1	5997,624	-9579,583
	66,09	5994,547	-9588,814
	66,08	6000,701	-9588,814
	66,09	6003,779	-9588,814
	66,15	5997,624	-9585,737
	66,21	6000,701	-9588,814
	66,22	6000,701	-9585,737
	66,17	5997,624	-9582,66
	66,13	5994,547	-9585,737
	66,14	5982,238	-9585,737
	66,18	5969,929	-9582,66
	66,16	5988,392	-9588,814
	66,13	6009,933	-9588,814
	66,17	6013,011	-9582,66
	66,21	6009,933	-9582,66
	66,2	6016,088	-9582,66
	66,17	6016,088	-9588,814
	66,13	6009,933	-9582,66
	66,15	5988,392	-9582,66
	66,21	6000,701	-9579,583
	66,27	5973,006	-9585,737
	66,29	5994,547	-9591,892
	66,25	5994,547	-9591,892
	66,22	5991,47	-9598,046
	66,23	5994,547	-9598,046
	66,3	5991,47	-9594,969
	66,39	5985,315	-9591,892
	66,39	5973,006	-9594,969
	66,36	5969,929	-9598,046
	66,42	5976,083	-9598,046
	66,5	6000,701	-9598,046
	66,54	6016,088	-9591,892
	66,52	6025,32	-9594,969
	66,48	6009,933	-9594,969
	66,47	5973,006	-9585,737
	66,45	5948,388	-9585,737
	66,4	5963,774	-9598,046
	66,38	5963,774	-9604,201
	66,39	5963,774	-9604,201
	66,36	5966,851	-9604,201
	66,32	5957,619	-9601,124
	66,3	5963,774	-9604,201
	66,33	5982,238	-9607,278
	66,32	6000,701	-9613,433
	66,28	6000,701	-9607,278
	66,3	5997,624	-9607,278
	66,36	6000,701	-9591,892
	66,39	6031,474	-9591,892
	66,39	6040,706	-9594,969
	66,38	6019,165	-9594,969
	66,39	5979,16	-9591,892
	66,43	5951,465	-9588,814
	66,46	5933,001	-9601,124
	66,46	5939,156	-9601,124
	66,48	5979,16	-9604,201
	66,53	5979,16	-9610,355
	66,6	5942,233	-9613,433
	66,66	5960,697	-9601,124
	66,7	5945,31	-9604,201
	66,73	5939,156	-9613,433
	66,71	5936,078	-9616,51
	66,69	5933,001	-9619,587
	66,73	5948,388	-9619,587
	66,8	5948,388	-9616,51
	66,86	5951,465	-9616,51
	66,89	5960,697	-9616,51
	66,52	5966,851	-9610,355
	65,04	5966,851	-9613,433
	61,73	5969,929	-9613,433
	55,51	5966,851	-9613,433
	45,89	5976,083	-9607,278
	33,12	5979,16	-9613,433
	16,19	5960,697	-9610,355
	-3,52	5973,006	-9613,433
	-21,45	5985,315	-9613,433
	-34,8	5988,392	-9607,278
	-42,1	5994,547	-9613,433
	-43,31	5994,547	-9616,51
	-40,49	6003,779	-9610,355
	-35,05	6016,088	-9613,433
	-27,11	6013,011	-9613,433
	-16,59	5957,619	-9622,665
	-4,68	5963,774	-9622,665
	7,08	5991,47	-9628,819
	18,48	6000,701	-9631,896
	29,58	5994,547	-9625,742
	40,22	5991,47	-9619,587
	50,39	5979,16	-9628,819
	59,84	5969,929	-9628,819
	67,99	5960,697	-9622,665
	74,75	5960,697	-9616,51
	79,57	5963,774	-9616,51
	80,76	5960,697	-9616,51
	78,46	5945,31	-9619,587
	74,44	5929,924	-9625,742
	68,85	5954,542	-9634,974
	60,94	5960,697	-9622,665
	50,6	5957,619	-9622,665
	38,16	5948,388	-9625,742
	24,46	5966,851	-9628,819
	10,11	5982,238	-9628,819
	-3,14	5973,006	-9628,819
	-14,35	5960,697	-9634,974
	-24,72	5973,006	-9631,896
	-32,82	5982,238	-9631,896
	-36,86	5982,238	-9622,665
	-38,07	5966,851	-9625,742
	-37,54	5994,547	-9628,819
	-34,95	5997,624	-9631,896
	-30,01	5991,47	-9638,051
	-22,38	5960,697	-9638,051
	-12	5957,619	-9634,974
	-0,66	5957,619	-9638,051
	9,89	5954,542	-9641,128
	20,09	5942,233	-9638,051
	30,19	5933,001	-9644,206
	39,74	5926,847	-9641,128
	48,28	5957,619	-9644,206
	56	5926,847	-9653,437
	63,24	5942,233	-9647,283
	69,55	5942,233	-9644,206
	74,55	5923,769	-9647,283
	77,45	5963,774	-9650,36
	77,19	5954,542	-9650,36
	74,44	5969,929	-9650,36
	70,26	5976,083	-9656,515
	64,57	6003,779	-9653,437
	57	5988,392	-9647,283
	47,42	5982,238	-9650,36
	35,81	5966,851	-9653,437
	22,73	5942,233	-9650,36
	9,16	5929,924	-9656,515
	-3,25	5920,692	-9650,36
	-13,88	5945,31	-9671,901
	-23,6	5936,078	-9668,824
	-31,15	5939,156	-9662,669
	-34,82	5936,078	-9662,669
	-35,39	5948,388	-9668,824
	-33,79	5939,156	-9668,824
	-30,11	5926,847	-9674,978
	-24,31	5933,001	-9684,21
	-16,33	5920,692	-9684,21
	-6,64	5896,074	-9674,978
	3,19	5908,383	-9681,133
	12,64	5926,847	-9687,288
	22,28	5936,078	-9687,288
	31,89	5929,924	-9687,288
	40,91	5908,383	-9693,442
	48,94	5868,378	-9693,442
	56,19	5886,842	-9699,597
	62,89	5936,078	-9699,597
	68,74	5945,31	-9705,751
	73,67	5933,001	-9705,751
	77	5892,997	-9708,828
	77,57	5880,687	-9708,828
	75,39	5868,378	-9705,751
	72,2	5868,378	-9711,906
	68,48	5892,997	-9705,751
	62,76	5905,306	-9705,751
	54,25	5896,074	-9702,674
	42,99	5865,301	-9705,751
	29,43	5856,069	-9702,674
	14,29	5859,146	-9711,906
	-0,48	5862,224	-9705,751
	-12,66	5880,687	-9699,597
	-22,79	5883,765	-9702,674
	-30,71	5886,842	-9702,674
	-34,85	5902,228	-9702,674
	-35,69	5908,383	-9714,983
	-34,05	5899,151	-9708,828
	-30,22	5886,842	-9705,751
	-24,29	5892,997	-9708,828
	-16,18	5886,842	-9699,597
	-6,41	5880,687	-9699,597
	3,28	5849,915	-9702,674
	12,55	5852,992	-9705,751
	22,07	5849,915	-9705,751
	31,41	5859,146	-9714,983
	40	5874,533	-9714,983
	47,59	5880,687	-9721,138
	54,36	5889,919	-9714,983
	60,63	5883,765	-9708,828
	66,08	5886,842	-9705,751
	70,1	5892,997	-9708,828
	71,89	5896,074	-9708,828
	71,52	5880,687	-9708,828
	69,65	5877,61	-9711,906
	66,91	5877,61	-9708,828
	63,37	5889,919	-9711,906
	58,07	5892,997	-9711,906
	50,3	5902,228	-9708,828
	40,05	5911,46	-9702,674
	27,94	5905,306	-9699,597
	14,53	5911,46	-9705,751
	1,31	5917,615	-9711,906
	-10,46	5920,692	-9705,751
	-21,02	5902,228	-9702,674
	-29,76	5880,687	-9702,674
	-35,29	5856,069	-9702,674
	-37,25	5856,069	-9702,674
	-36,44	5886,842	-9699,597
	-33,24	5865,301	-9705,751
	-27,46	5886,842	-9702,674
	-19,02	5905,306	-9705,751
	-8,58	5914,538	-9702,674
	1,94	5886,842	-9702,674
	11,73	5899,151	-9699,597
	21,49	5874,533	-9693,442
	31,25	5874,533	-9699,597
	40,5	5874,533	-9702,674
	48,91	5871,456	-9699,597
	56,73	5880,687	-9699,597
	63,81	5892,997	-9696,519
	69,69	5889,919	-9693,442
	74,51	5868,378	-9693,442
	78,01	5880,687	-9690,365
	78,65	5923,769	-9708,828
	76,39	5905,306	-9696,519
	71,94	5929,924	-9693,442
	64,91	5908,383	-9684,21
	55,42	5917,615	-9684,21
	44,09	5896,074	-9681,133
	31,59	5883,765	-9681,133
	19,03	5877,61	-9684,21
	6,52	5886,842	-9690,365
	-5,13	5883,765	-9693,442
	-14,97	5880,687	-9684,21
	-24,18	5886,842	-9687,288
	-32,26	5892,997	-9690,365
	-37,25	5899,151	-9699,597
	-38,96	5899,151	-9699,597
	-38,2	5889,919	-9693,442
	-35,07	5896,074	-9684,21
	-29,57	5902,228	-9684,21
	-21,72	5908,383	-9687,288
	-11,69	5889,919	-9678,056
	-1,01	5880,687	-9681,133
	8,94	5871,456	-9690,365
	18,62	5865,301	-9693,442
	28,36	5856,069	-9693,442
	37,77	5868,378	-9684,21
	46,78	5883,765	-9690,365
	55,27	5899,151	-9690,365
	62,89	5917,615	-9684,21
	69,61	5929,924	-9690,365
	75,22	5936,078	-9690,365
	77,88	5929,924	-9693,442
	76,39	5917,615	-9690,365
	72,72	5892,997	-9687,288
	68,37	5889,919	-9687,288
	62,29	5880,687	-9690,365
	53,72	5896,074	-9693,442
	42,88	5896,074	-9690,365
	29,72	5871,456	-9693,442
	15,22	5892,997	-9690,365
	2,09	5862,224	-9696,519
	-8,54	5859,146	-9690,365
	-17,88	5840,683	-9687,288
	-26,72	5809,91	-9684,21
	-33,46	5840,683	-9699,597
	-36,62	5862,224	-9711,906
	-37,17	5862,224	-9714,983
	-35,71	5865,301	-9714,983
	-32,01	5877,61	-9708,828
	-26,1	5871,456	-9705,751
	-18,02	5871,456	-9699,597
	-8,32	5871,456	-9699,597
	1,5	5874,533	-9699,597
	10,94	5871,456	-9693,442
	20,74	5859,146	-9693,442
	30,79	5877,61	-9699,597
	40,54	5871,456	-9699,597
	49,44	5877,61	-9702,674
	57,66	5877,61	-9696,519
	65,54	5877,61	-9690,365
	73,07	5874,533	-9684,21
	79,16	5892,997	-9687,288
	81,21	5905,306	-9690,365
	78,89	5886,842	-9687,288
	74,93	5896,074	-9684,21
	70,43	5902,228	-9690,365
	64,16	5880,687	-9681,133
	55,67	5868,378	-9687,288
	45,51	5862,224	-9684,21
	33,22	5859,146	-9687,288
	18,69	5865,301	-9681,133
	3,9	5905,306	-9684,21
	-9,45	5889,919	-9699,597
	-21,16	5892,997	-9693,442
	-30,14	5874,533	-9690,365
	-34,91	5868,378	-9693,442
	-36,44	5868,378	-9690,365
	-35,91	5868,378	-9687,288
	-33,14	5896,074	-9699,597
	-27,93	5886,842	-9690,365
	-20,07	5877,61	-9699,597
	-10,01	5880,687	-9693,442
	0,42	5880,687	-9690,365
	10,39	5880,687	-9690,365
	20,58	5871,456	-9687,288
	31,1	5868,378	-9693,442
	41,45	5849,915	-9684,21
	51	5868,378	-9684,21
	59,55	5880,687	-9684,21
	67,34	5886,842	-9681,133
	74,07	5886,842	-9684,21
	79,18	5889,919	-9681,133
	80,64	5896,074	-9684,21
	77,77	5902,228	-9684,21
	73,58	5896,074	-9681,133
	69,52	5920,692	-9684,21
	64,3	5920,692	-9690,365
	56,79	5899,151	-9693,442
	46,69	5896,074	-9678,056
	34,29	5923,769	-9674,978
	20,12	5899,151	-9690,365
	4,88	5896,074	-9687,288
	-9,37	5911,46	-9678,056
	-21,03	5923,769	-9678,056
	-29,81	5911,46	-9681,133
	-35,07	5859,146	-9681,133
	-37,41	5889,919	-9687,288
	-37,38	5846,837	-9681,133
	-34,81	5840,683	-9674,978
	-29,9	5874,533	-9678,056
	-22,8	5886,842	-9687,288
	-13,61	5899,151	-9693,442
	-3,44	5905,306	-9693,442
	6,09	5892,997	-9690,365
	15,19	5896,074	-9690,365
	24,62	5908,383	-9687,288
	34	5908,383	-9684,21
	42,74	5908,383	-9693,442
	50,71	5886,842	-9690,365
	58,19	5886,842	-9684,21
	65,04	5902,228	-9687,288
	70,76	5929,924	-9678,056
	75,03	5926,847	-9678,056
	77	5908,383	-9687,288
	75,99	5911,46	-9681,133
	73,27	5880,687	-9684,21
	69,72	5871,456	-9684,21
	64,53	5865,301	-9681,133
	57,63	5862,224	-9678,056
	49,64	5865,301	-9678,056
	40,32	5889,919	-9674,978
	28,61	5908,383	-9684,21
	14,12	5914,538	-9690,365
	-0,68	5905,306	-9687,288
	-12,8	5908,383	-9690,365
	-21,87	5905,306	-9687,288
	-28,49	5908,383	-9681,133
	-32,56	5892,997	-9681,133
	-34,17	5865,301	-9687,288
	-33,63	5889,919	-9693,442
	-31,43	5886,842	-9687,288
	-27,91	5923,769	-9678,056
	-22,9	5889,919	-9684,21
	-16,17	5914,538	-9681,133
	-7,72	5929,924	-9671,901
	1,25	5939,156	-9668,824
	9,91	5914,538	-9659,592
	18,79	5902,228	-9668,824
	28,17	5880,687	-9671,901
	37,54	5942,233	-9662,669
	46,3	5933,001	-9662,669
	54,31	5899,151	-9690,365
	61,79	5923,769	-9662,669
	68,81	5920,692	-9659,592
	75,03	5871,456	-9678,056
	79,76	5892,997	-9678,056
	81,37	5880,687	-9678,056
	79,52	5911,46	-9681,133
	76,07	5939,156	-9681,133
	71,6	5899,151	-9681,133
	65,32	5954,542	-9674,978
	56,99	5960,697	-9668,824
	46,85	5926,847	-9668,824
	34,94	5939,156	-9662,669
	21,36	5914,538	-9671,901
	7,07	5911,46	-9668,824
	-5,94	5880,687	-9665,747
	-17,54	5957,619	-9659,592
	-27,87	5917,615	-9671,901
	-34,28	5883,765	-9674,978
	-36,49	5892,997	-9678,056
	-36,24	5899,151	-9684,21
	-34,09	5936,078	-9668,824
	-30,12	5957,619	-9665,747
	-24,15	5951,465	-9662,669
	-15,95	5939,156	-9662,669
	-6,2	5905,306	-9674,978
	3,45	5954,542	-9659,592
	12,62	5954,542	-9653,437
	22,15	5948,388	-9634,974
	31,96	5954,542	-9656,515
	41,35	5957,619	-9644,206
	50,28	5948,388	-9644,206
	59,16	5942,233	-9653,437
	67,29	5951,465	-9656,515
	73,72	5951,465	-9650,36
	78,12	5963,774	-9647,283
	79,26	5960,697	-9641,128
	77,11	5951,465	-9631,896
	73,55	5969,929	-9628,819
	69,12	5979,16	-9628,819
	63,45	5994,547	-9625,742
	56,55	5997,624	-9619,587
	48,84	5939,156	-9650,36
	39,77	5951,465	-9638,051
	28,37	6019,165	-9613,433
	14,58	6028,397	-9598,046
	0,22	6056,093	-9585,737
	-13,33	6068,402	-9573,428
	-25,62	6077,634	-9564,196
	-33,63	6074,556	-9558,042
	-36,36	6080,711	-9554,964
	-36,06	6089,943	-9554,964
	-33,67	6108,406	-9558,042
	-29,19	6120,715	-9561,119
	-22,64	6117,638	-9561,119
	-13,92	6111,484	-9554,964
	-4,02	6114,561	-9551,887
	5,69	6099,174	-9551,887
	15,35	6043,783	-9554,964
	25,25	6046,861	-9567,273
	34,93	6056,093	-9545,732
	43,88	6059,17	-9585,737
	52,06	6049,938	-9582,66
	59,83	6003,779	-9579,583
	67,09	5994,547	-9585,737
	73,2	6009,933	-9601,124
	77,9	6009,933	-9594,969
	80,26	6022,242	-9594,969
	79,57	6068,402	-9588,814
	76,92	6046,861	-9594,969
	73,97	6074,556	-9588,814
	72,1	6062,247	-9594,969
	71,82	6053,015	-9591,892
	72,47	6037,629	-9591,892
	72,9	6034,552	-9598,046
	72,96	6034,552	-9598,046
	72,82	6031,474	-9601,124
		6037,629	-9598,046
		6013,011	-9604,201
		6034,552	-9598,046
		6003,779	-9604,201
		6000,701	-9604,201
		5991,47	-9604,201
		6019,165	-9601,124
		6043,783	-9601,124
		6053,015	-9604,201
		6077,634	-9601,124
		6074,556	-9594,969
		6068,402	-9601,124
		6077,634	-9594,969
		6056,093	-9601,124
		6068,402	-9604,201
		6034,552	-9604,201
		6019,165	-9601,124
		6031,474	-9604,201
		6034,552	-9607,278
		6016,088	-9610,355
		6006,856	-9610,355
		6000,701	-9607,278
		5991,47	-9604,201
		5985,315	-9610,355
		5979,16	-9607,278
		5979,16	-9601,124
		5969,929	-9613,433
		5966,851	-9625,742
		5976,083	-9607,278
		5973,006	-9622,665
		5985,315	-9616,51
		5988,392	-9616,51
		5988,392	-9622,665
		5973,006	-9613,433
		5988,392	-9622,665
		5969,929	-9613,433
		5966,851	-9607,278
		5966,851	-9616,51
		5991,47	-9619,587
		5979,16	-9619,587
		5966,851	-9613,433
		6009,933	-9613,433
		6000,701	-9613,433
		5994,547	-9610,355
		6016,088	-9610,355
		5997,624	-9613,433
		5982,238	-9610,355
		5973,006	-9616,51
		5976,083	-9616,51
		5985,315	-9622,665
		5985,315	-9619,587
		5960,697	-9616,51
		5923,769	-9610,355
		5942,233	-9613,433
		5957,619	-9610,355
		5966,851	-9610,355
		5982,238	-9610,355
		5994,547	-9616,51
		6000,701	-9622,665
		5988,392	-9622,665
		5988,392	-9622,665
		5982,238	-9625,742
		5951,465	-9628,819
		5923,769	-9619,587
		5929,924	-9622,665
		5951,465	-9625,742
		5957,619	-9622,665
		5957,619	-9625,742
		5954,542	-9619,587
		5960,697	-9622,665
		5969,929	-9628,819
		5969,929	-9628,819
		5960,697	-9628,819
		5954,542	-9622,665
		5963,774	-9622,665
		5973,006	-9622,665
		5976,083	-9619,587
		6000,701	-9622,665
		6000,701	-9625,742
		5976,083	-9622,665
		5948,388	-9622,665
		5929,924	-9619,587
		5929,924	-9622,665
		5985,315	-9625,742
		6000,701	-9625,742
		6031,474	-9622,665
		6031,474	-9619,587
		6016,088	-9622,665
		5997,624	-9622,665
		5954,542	-9613,433
		5945,31	-9625,742
		5929,924	-9607,278
		5926,847	-9619,587
		5945,31	-9638,051
		5939,156	-9638,051
		5926,847	-9641,128
		5917,615	-9641,128
		5908,383	-9644,206
		5902,228	-9638,051
		5920,692	-9638,051
		5917,615	-9634,974
		5914,538	-9631,896
		5926,847	-9634,974
		5933,001	-9634,974
		5951,465	-9631,896
		5905,306	-9638,051
		5991,47	-9628,819
		5991,47	-9638,051
		5994,547	-9647,283
		5969,929	-9641,128
		5948,388	-9631,896
		5892,997	-9619,587
		5917,615	-9622,665
		5936,078	-9619,587
		5942,233	-9622,665
		5892,997	-9634,974
		5892,997	-9644,206
		5917,615	-9628,819
		5926,847	-9634,974
		5960,697	-9650,36
		5933,001	-9638,051
		5966,851	-9647,283
		5917,615	-9634,974
		5936,078	-9638,051
		5914,538	-9634,974
		5917,615	-9634,974
		5908,383	-9628,819
		5923,769	-9628,819
		5933,001	-9638,051
		5923,769	-9628,819
		5945,31	-9628,819
		5929,924	-9631,896
		5948,388	-9628,819
		5954,542	-9631,896
		5954,542	-9628,819
		5939,156	-9634,974
		5926,847	-9628,819
		5942,233	-9634,974
		5945,31	-9638,051
		5936,078	-9634,974
		5939,156	-9634,974
		5939,156	-9641,128
		5936,078	-9634,974
		5936,078	-9634,974
		5942,233	-9638,051
		5948,388	-9641,128
		5951,465	-9634,974
		5948,388	-9628,819
		5945,31	-9628,819
		5911,46	-9625,742
		5905,306	-9628,819
		5896,074	-9634,974
		5902,228	-9644,206
		5923,769	-9650,36
		5929,924	-9650,36
		5939,156	-9656,515
		5942,233	-9650,36
		5939,156	-9647,283
		5942,233	-9650,36
		5948,388	-9650,36
		5948,388	-9656,515
		5936,078	-9653,437
		5920,692	-9653,437
		5923,769	-9650,36
		5920,692	-9647,283
		5923,769	-9647,283
		5942,233	-9641,128
		5957,619	-9665,747
		5926,847	-9662,669
		5954,542	-9668,824
		5948,388	-9656,515
		5929,924	-9668,824
		5917,615	-9659,592
		5926,847	-9656,515
		5923,769	-9659,592
		5920,692	-9656,515
		5939,156	-9653,437
		5917,615	-9653,437
		5902,228	-9662,669
		5892,997	-9662,669
		5911,46	-9668,824
		5920,692	-9674,978
		5911,46	-9671,901
		5911,46	-9665,747
		5883,765	-9665,747
		5899,151	-9668,824
		5883,765	-9662,669
		5886,842	-9665,747
		5899,151	-9665,747
		5929,924	-9674,978
		5939,156	-9674,978
		5939,156	-9678,056
		5926,847	-9681,133
		5880,687	-9687,288
		5871,456	-9687,288
		5868,378	-9687,288
		5871,456	-9684,21
		5877,61	-9684,21
		5880,687	-9690,365
		5899,151	-9693,442
		5896,074	-9690,365
		5892,997	-9684,21
		5883,765	-9693,442
		5877,61	-9693,442
		5886,842	-9690,365
		5896,074	-9693,442
		5902,228	-9696,519
		5892,997	-9693,442
		5868,378	-9699,597
		5877,61	-9705,751
		5877,61	-9711,906
		5865,301	-9708,828
		5880,687	-9705,751
		5889,919	-9708,828
		5902,228	-9705,751
		5911,46	-9699,597
		5892,997	-9705,751
		5874,533	-9711,906
		5874,533	-9708,828
		5892,997	-9711,906
		5892,997	-9708,828
		5892,997	-9708,828
		5889,919	-9708,828
		5896,074	-9708,828
		5889,919	-9708,828
		5831,451	-9699,597
		5852,992	-9702,674
		5834,528	-9699,597
		5874,533	-9711,906
		5899,151	-9721,138
		5920,692	-9724,215
		5914,538	-9714,983
		5905,306	-9711,906
		5883,765	-9711,906
		5843,76	-9708,828
		5849,915	-9714,983
		5849,915	-9714,983
		5840,683	-9721,138
		5877,61	-9721,138
		5862,224	-9718,06
		5843,76	-9721,138
		5880,687	-9718,06
		5889,919	-9708,828
		5883,765	-9705,751
		5883,765	-9718,06
		5886,842	-9705,751
		5892,997	-9705,751
		5896,074	-9708,828
		5902,228	-9711,906
		5911,46	-9714,983
		5908,383	-9711,906
		5948,388	-9711,906
		5939,156	-9718,06
		5942,233	-9711,906
		5908,383	-9702,674
		5886,842	-9693,442
		5889,919	-9702,674
		5874,533	-9699,597
		5865,301	-9693,442
		5883,765	-9699,597
		5896,074	-9705,751
		5874,533	-9708,828
		5859,146	-9708,828
		5856,069	-9708,828
		5874,533	-9705,751
		5862,224	-9708,828
		5883,765	-9708,828
		5902,228	-9702,674
		5914,538	-9711,906
		5914,538	-9708,828
		5905,306	-9708,828
		5896,074	-9708,828
		5892,997	-9705,751
		5880,687	-9705,751
		5883,765	-9708,828
		5899,151	-9711,906
		5914,538	-9708,828
		5911,46	-9711,906
		5892,997	-9708,828
		5892,997	-9699,597
		5908,383	-9699,597
		5917,615	-9699,597
		5908,383	-9699,597
		5920,692	-9702,674
		5917,615	-9699,597
		5892,997	-9702,674
		5865,301	-9696,519
		5880,687	-9699,597
		5908,383	-9696,519
		5923,769	-9696,519
		5911,46	-9696,519
		5892,997	-9702,674
		5899,151	-9696,519
		5886,842	-9702,674
		5902,228	-9699,597
		5896,074	-9702,674
		5896,074	-9699,597
		5908,383	-9690,365
		5917,615	-9702,674
		5902,228	-9702,674
		5899,151	-9699,597
		5880,687	-9702,674
		5868,378	-9702,674
		5868,378	-9699,597
		5877,61	-9696,519
		5865,301	-9708,828
		5859,146	-9702,674
		5868,378	-9702,674
		5877,61	-9705,751
		5886,842	-9705,751
		5889,919	-9702,674
		5902,228	-9699,597
		5908,383	-9702,674
		5899,151	-9702,674
		5892,997	-9696,519
		5889,919	-9699,597
		5880,687	-9699,597
		5886,842	-9699,597
		5871,456	-9696,519
		5886,842	-9696,519
		5905,306	-9693,442
		5920,692	-9693,442
		5920,692	-9696,519
		5896,074	-9699,597
		5889,919	-9696,519
		5902,228	-9696,519
		5902,228	-9696,519
		5865,301	-9690,365
		5877,61	-9696,519
		5871,456	-9702,674
		5868,378	-9699,597
		5886,842	-9693,442
		5911,46	-9699,597
		5923,769	-9693,442
		5911,46	-9693,442
		5905,306	-9693,442
		5871,456	-9681,133
		5883,765	-9678,056
		5889,919	-9671,901
		5902,228	-9674,978
		5936,078	-9678,056
		5929,924	-9678,056
		5920,692	-9678,056
		5896,074	-9684,21
		5871,456	-9687,288
		5883,765	-9684,21
		5889,919	-9687,288
		5905,306	-9693,442
		5877,61	-9693,442
		5865,301	-9699,597
		5865,301	-9699,597
		5868,378	-9687,288
		5868,378	-9693,442
		5880,687	-9693,442
		5896,074	-9699,597
		5868,378	-9693,442
		5886,842	-9702,674
		5899,151	-9696,519
		5883,765	-9693,442
		5865,301	-9702,674
		5883,765	-9702,674
		5896,074	-9699,597
		5880,687	-9693,442
		5880,687	-9699,597
		5880,687	-9690,365
		5880,687	-9693,442
		5917,615	-9696,519
		5929,924	-9693,442
		5920,692	-9687,288
		5911,46	-9678,056
		5914,538	-9687,288
		5908,383	-9687,288
		5899,151	-9687,288
		5899,151	-9687,288
		5908,383	-9684,21
		5923,769	-9678,056
		5929,924	-9684,21
		5926,847	-9687,288
		5911,46	-9684,21
		5914,538	-9678,056
		5911,46	-9681,133
		5874,533	-9681,133
		5874,533	-9699,597
		5889,919	-9696,519
		5886,842	-9693,442
		5865,301	-9684,21
		5852,992	-9684,21
		5846,837	-9690,365
		5868,378	-9693,442
		5871,456	-9696,519
		5874,533	-9696,519
		5874,533	-9696,519
		5883,765	-9693,442
		5889,919	-9693,442
		5886,842	-9693,442
		5889,919	-9687,288
		5892,997	-9687,288
		5892,997	-9687,288
		5896,074	-9687,288
		5914,538	-9687,288
		5917,615	-9687,288
		5923,769	-9684,21
		5914,538	-9687,288
		5874,533	-9684,21
		5889,919	-9687,288
		5834,528	-9687,288
		5846,837	-9684,21
		5896,074	-9684,21
		5834,528	-9687,288
		5846,837	-9693,442
		5859,146	-9690,365
		5852,992	-9693,442
		5868,378	-9693,442
		5862,224	-9693,442
		5846,837	-9693,442
		5843,76	-9693,442
		5852,992	-9693,442
		5883,765	-9690,365
		5877,61	-9693,442
		5880,687	-9696,519
		5868,378	-9690,365
		5856,069	-9687,288
		5859,146	-9690,365
		5883,765	-9693,442
		5899,151	-9693,442
		5914,538	-9693,442
		5908,383	-9690,365
		5886,842	-9690,365
		5871,456	-9690,365
		5865,301	-9687,288
		5883,765	-9681,133
		5892,997	-9678,056
		5877,61	-9674,978
		5868,378	-9684,21
		5877,61	-9684,21
		5883,765	-9684,21
		5892,997	-9687,288
		5892,997	-9681,133
		5880,687	-9687,288
		5877,61	-9687,288
		5877,61	-9690,365
		5852,992	-9690,365
		5868,378	-9696,519
		5877,61	-9699,597
		5908,383	-9702,674
		5905,306	-9693,442
		5923,769	-9696,519
		5942,233	-9690,365
		5905,306	-9699,597
		5945,31	-9687,288
		5942,233	-9687,288
		5911,46	-9684,21
		5933,001	-9690,365
		5849,915	-9678,056
		5840,683	-9681,133
		5859,146	-9690,365
		5877,61	-9690,365
		5883,765	-9687,288
		5883,765	-9690,365
		5886,842	-9690,365
		5871,456	-9690,365
		5874,533	-9687,288
		5880,687	-9687,288
		5896,074	-9699,597
		5892,997	-9696,519
		5896,074	-9696,519
		5908,383	-9693,442
		5917,615	-9690,365
		5914,538	-9684,21
		5917,615	-9684,21
		5914,538	-9681,133
		5899,151	-9671,901
		5892,997	-9671,901
		5883,765	-9681,133
		5877,61	-9678,056
		5877,61	-9687,288
		5889,919	-9696,519
		5892,997	-9693,442
		5889,919	-9699,597
		5886,842	-9696,519
		5883,765	-9690,365
		5880,687	-9687,288
		5889,919	-9684,21
		5892,997	-9690,365
		5889,919	-9684,21
		5889,919	-9681,133
		5896,074	-9681,133
		5908,383	-9684,21
		5926,847	-9687,288
		5936,078	-9684,21
		5936,078	-9678,056
		5945,31	-9678,056
		5942,233	-9671,901
		5951,465	-9678,056
		5957,619	-9674,978
		5945,31	-9671,901
		5939,156	-9668,824
		5936,078	-9665,747
		5926,847	-9668,824
		5933,001	-9674,978
		5920,692	-9687,288
		5889,919	-9690,365
		5933,001	-9690,365
		5945,31	-9684,21
		5917,615	-9681,133
		5892,997	-9674,978
		5914,538	-9690,365
		5892,997	-9674,978
		5908,383	-9665,747
		5908,383	-9671,901
		5939,156	-9678,056
		5939,156	-9684,21
		5954,542	-9681,133
		5948,388	-9678,056
		5923,769	-9668,824
		5892,997	-9668,824
		5889,919	-9671,901
		5896,074	-9681,133
		5905,306	-9678,056
		5933,001	-9671,901
		5951,465	-9671,901
		5963,774	-9662,669
		5957,619	-9659,592
		5985,315	-9653,437
		5969,929	-9659,592
		5991,47	-9650,36
		5988,392	-9650,36
		5988,392	-9647,283
		6000,701	-9644,206
		5982,238	-9644,206
		6000,701	-9653,437
		5994,547	-9653,437
		5973,006	-9647,283
		5976,083	-9656,515
		5979,16	-9662,669
		5976,083	-9659,592
		5979,16	-9653,437
		5997,624	-9647,283
		6000,701	-9650,36
		6000,701	-9644,206
		5985,315	-9644,206
		5963,774	-9647,283
		5954,542	-9641,128
		5939,156	-9641,128
		5966,851	-9638,051
		6003,779	-9644,206
		6013,011	-9647,283
		6013,011	-9644,206
		6003,779	-9644,206
		6000,701	-9631,896
		5994,547	-9631,896
		6003,779	-9634,974
		5997,624	-9628,819
		6016,088	-9628,819
		5991,47	-9625,742
		6000,701	-9619,587
		6022,242	-9625,742
		6034,552	-9628,819
		6043,783	-9622,665
		6056,093	-9613,433
		6089,943	-9588,814
		6096,097	-9548,81
		6117,638	-9536,501
		6093,02	-9570,351
		6133,025	-9533,423
		6133,025	-9524,192
		6136,102	-9527,269
		6129,947	-9518,037
		6129,947	-9514,96
		6126,87	-9518,037
		6139,179	-9527,269
		6133,025	-9536,501
		6133,025	-9542,655
		6139,179	-9558,042
		6139,179	-9545,732
		6136,102	-9561,119
		6133,025	-9548,81
		6117,638	-9567,273
		6086,865	-9573,428
		6037,629	-9579,583
		6059,17	-9585,737
		6046,861	-9576,505
		6062,247	-9573,428
		6071,479	-9576,505
		6077,634	-9576,505
		6071,479	-9579,583
		6077,634	-9576,505
		6043,783	-9585,737
		6028,397	-9582,66
		6037,629	-9582,66
		6040,706	-9582,66
		6028,397	-9582,66
		6056,093	-9582,66
		6065,324	-9585,737
		6056,093	-9585,737
		6049,938	-9591,892
		6043,783	-9594,969
		6043,783	-9594,969
		6059,17	-9594,969
		6080,711	-9591,892
		6065,324	-9588,814
		6062,247	-9588,814
		6068,402	-9591,892
		6068,402	-9588,814
		6071,479	-9591,892
		6077,634	-9588,814
		6077,634	-9585,737
		6080,711	-9591,892
		6071,479	-9594,969
		6056,093	-9594,969
		6000,701	-9582,66
		6028,397	-9591,892
		5997,624	-9591,892
		6013,011	-9591,892
		6040,706	-9601,124
		6025,32	-9588,814
		6006,856	-9591,892
		6031,474	-9601,124
		6022,242	-9601,124
		6013,011	-9594,969
		5994,547	-9594,969
		6022,242	-9601,124
		5991,47	-9594,969
		6013,011	-9604,201
		6019,165	-9607,278
		6019,165	-9598,046
		6016,088	-9598,046
		5997,624	-9594,969
		5982,238	-9591,892
		6006,856	-9598,046
		6028,397	-9601,124
		6025,32	-9601,124
		6000,701	-9598,046
		5963,774	-9591,892
		5957,619	-9598,046
		5973,006	-9613,433
		5988,392	-9604,201
		5988,392	-9604,201
		5985,315	-9607,278
		5979,16	-9607,278
		5973,006	-9601,124
		5966,851	-9604,201
		5966,851	-9598,046
		5966,851	-9601,124
		5982,238	-9604,201
		5985,315	-9607,278
		5985,315	-9604,201
		5985,315	-9601,124
		5963,774	-9601,124
		5997,624	-9607,278
		5991,47	-9607,278
		5966,851	-9610,355
		5976,083	-9607,278
		5976,083	-9610,355
		5966,851	-9604,201
		5973,006	-9613,433
		5985,315	-9607,278
		5982,238	-9610,355
		5985,315	-9619,587
		6000,701	-9622,665
		6003,779	-9625,742
		5988,392	-9625,742
		5982,238	-9628,819
		5963,774	-9622,665
		5960,697	-9619,587
		5948,388	-9619,587
		5933,001	-9622,665
		5939,156	-9622,665
		5945,31	-9622,665
		5926,847	-9613,433
		5923,769	-9613,433
		5929,924	-9613,433
		5926,847	-9619,587
		5929,924	-9625,742
		5960,697	-9631,896
		5942,233	-9625,742
		5973,006	-9631,896
		5985,315	-9631,896
		6016,088	-9616,51
		6003,779	-9625,742
		6013,011	-9619,587
		6009,933	-9613,433
		5979,16	-9607,278
		5966,851	-9610,355
		5933,001	-9628,819
		5939,156	-9622,665
		5908,383	-9631,896
		5886,842	-9625,742
		5871,456	-9625,742
		5889,919	-9628,819
		5917,615	-9631,896
		5929,924	-9628,819
		5920,692	-9634,974
		5936,078	-9631,896
		5933,001	-9631,896
		5926,847	-9628,819
		5926,847	-9628,819
		5936,078	-9628,819
		5933,001	-9638,051
		5929,924	-9628,819
		5933,001	-9628,819
		5929,924	-9634,974
		5926,847	-9638,051
		5933,001	-9634,974
		5939,156	-9634,974
		5948,388	-9628,819
		5988,392	-9631,896
		6009,933	-9644,206
		6009,933	-9638,051
		6003,779	-9634,974
		5985,315	-9631,896
		5957,619	-9631,896
		5948,388	-9625,742
		5908,383	-9628,819
		5917,615	-9619,587
		5926,847	-9631,896
		5942,233	-9628,819
		5933,001	-9631,896
		5911,46	-9634,974
		5942,233	-9631,896
		5899,151	-9628,819
		5905,306	-9628,819
		5933,001	-9631,896
		5960,697	-9634,974
		5966,851	-9634,974
		5969,929	-9634,974
		5951,465	-9631,896
		5960,697	-9631,896
		5954,542	-9631,896
		5948,388	-9638,051
		5923,769	-9641,128
		5914,538	-9644,206
		5926,847	-9650,36
		5933,001	-9659,592
		5923,769	-9647,283
		5942,233	-9650,36
		5951,465	-9653,437
		5945,31	-9650,36
		5933,001	-9644,206
		5926,847	-9644,206
		5936,078	-9644,206
		5929,924	-9644,206
		5939,156	-9644,206
		5939,156	-9641,128
		5942,233	-9644,206
		5939,156	-9638,051
		5942,233	-9647,283
		5942,233	-9653,437
		5948,388	-9653,437
		5997,624	-9644,206
		5969,929	-9647,283
		5979,16	-9647,283
		6009,933	-9647,283
		6016,088	-9647,283
		6013,011	-9647,283
		5994,547	-9650,36
		5988,392	-9647,283
		5936,078	-9647,283
		5979,16	-9644,206
		5948,388	-9644,206
		5954,542	-9659,592
		5933,001	-9650,36
		5942,233	-9659,592
		5939,156	-9656,515
		5945,31	-9656,515
		5945,31	-9659,592
		5929,924	-9656,515
		5933,001	-9656,515
		5942,233	-9656,515
		5933,001	-9653,437
		5936,078	-9653,437
		5933,001	-9659,592
		5942,233	-9662,669
		5951,465	-9659,592
		5942,233	-9659,592
		5948,388	-9656,515
		5945,31	-9659,592
		5939,156	-9665,747
		5929,924	-9668,824
		5936,078	-9671,901
		5929,924	-9678,056
		5923,769	-9674,978
		5905,306	-9671,901
		5926,847	-9681,133
		5902,228	-9671,901
		5926,847	-9684,21
		5920,692	-9684,21
		5920,692	-9687,288
		5908,383	-9681,133
		5911,46	-9681,133
		5917,615	-9687,288
		5954,542	-9693,442
		5988,392	-9687,288
		5985,315	-9687,288
		5969,929	-9684,21
		5942,233	-9684,21
		5902,228	-9687,288
		5886,842	-9684,21
		5914,538	-9687,288
		5926,847	-9693,442
		5933,001	-9699,597
		5908,383	-9696,519
		5877,61	-9702,674
		5856,069	-9702,674
		5825,296	-9696,519
		5862,224	-9696,519
		5902,228	-9711,906
		5905,306	-9708,828
		5883,765	-9705,751
		5880,687	-9702,674
		5889,919	-9699,597
		5908,383	-9699,597
		5905,306	-9702,674
		5896,074	-9702,674
		5886,842	-9702,674
		5896,074	-9708,828
		5883,765	-9705,751
		5908,383	-9696,519
		5896,074	-9708,828
		5892,997	-9705,751
		5889,919	-9708,828
		5877,61	-9708,828
		5902,228	-9705,751
		5874,533	-9711,906
		5905,306	-9702,674
		5902,228	-9699,597
		5892,997	-9699,597
		5905,306	-9705,751
		5920,692	-9714,983
		5886,842	-9705,751
		5911,46	-9721,138
		5892,997	-9711,906
		5886,842	-9702,674
		5902,228	-9711,906
		5896,074	-9711,906
		5908,383	-9708,828
		5908,383	-9714,983
		5911,46	-9714,983
		5908,383	-9708,828
		5902,228	-9708,828
		5902,228	-9711,906
		5896,074	-9714,983
		5886,842	-9705,751
		5899,151	-9708,828
		5896,074	-9702,674
		5908,383	-9711,906
		5914,538	-9714,983
		5926,847	-9714,983
		5936,078	-9705,751
		5914,538	-9708,828
		5862,224	-9702,674
		5828,374	-9702,674
		5837,605	-9708,828
		5859,146	-9708,828
		5880,687	-9708,828
		5896,074	-9708,828
		5920,692	-9708,828
		5926,847	-9714,983
		5911,46	-9708,828
		5911,46	-9711,906
		5917,615	-9711,906
		5914,538	-9711,906
		5896,074	-9705,751
		5896,074	-9705,751
		5905,306	-9708,828
		5905,306	-9714,983
		5902,228	-9708,828
		5899,151	-9711,906
		5892,997	-9718,06
		5883,765	-9708,828
		5886,842	-9714,983
		5883,765	-9705,751
		5905,306	-9705,751
		5911,46	-9708,828
		5920,692	-9708,828
		5929,924	-9711,906
		5933,001	-9705,751
		5939,156	-9708,828
		5942,233	-9708,828
		5911,46	-9702,674
		5896,074	-9702,674
		5914,538	-9708,828
		5917,615	-9705,751
		5911,46	-9711,906
		5883,765	-9705,751
		5905,306	-9708,828
		5877,61	-9705,751
		5951,465	-9711,906
		5966,851	-9711,906
		5951,465	-9708,828
		5942,233	-9702,674
		5933,001	-9705,751
		5942,233	-9708,828
		5933,001	-9708,828
		5951,465	-9705,751
		5951,465	-9699,597
		5948,388	-9690,365
		5954,542	-9693,442
		5942,233	-9699,597
		5911,46	-9702,674
		5892,997	-9699,597
		5902,228	-9702,674
		5933,001	-9705,751
		5896,074	-9702,674
		5902,228	-9708,828
		5908,383	-9699,597
		5892,997	-9702,674
		5929,924	-9714,983
		5923,769	-9702,674
		5923,769	-9708,828
		5917,615	-9705,751
		5933,001	-9714,983
		5911,46	-9705,751
		5911,46	-9702,674
		5908,383	-9702,674
		5920,692	-9693,442
		5905,306	-9693,442
		5902,228	-9693,442
		5920,692	-9693,442
		5914,538	-9690,365
		5917,615	-9693,442
		5908,383	-9696,519
		5917,615	-9690,365
		5920,692	-9711,906
		5880,687	-9705,751
		5899,151	-9711,906
		5914,538	-9711,906
		5929,924	-9708,828
		5933,001	-9708,828
		5939,156	-9705,751
		5942,233	-9702,674
		5920,692	-9693,442
		5920,692	-9693,442
		5929,924	-9687,288
		5929,924	-9696,519
		5939,156	-9696,519
		5954,542	-9696,519
		5954,542	-9696,519
		5963,774	-9696,519
		5979,16	-9705,751
		5966,851	-9702,674
		5945,31	-9696,519
		5923,769	-9696,519
		5920,692	-9699,597
		5939,156	-9696,519
		5951,465	-9699,597
		5948,388	-9699,597
		5936,078	-9696,519
		5926,847	-9693,442
		5926,847	-9699,597
		5939,156	-9702,674
		5939,156	-9705,751
		5945,31	-9702,674
		5951,465	-9699,597
		5942,233	-9696,519
		5914,538	-9693,442
		5911,46	-9693,442
		5917,615	-9693,442
		5929,924	-9693,442
		5917,615	-9687,288
		5926,847	-9687,288
		5945,31	-9696,519
		5954,542	-9696,519
		5933,001	-9696,519
		5902,228	-9699,597
		5911,46	-9696,519
		5923,769	-9699,597
		5933,001	-9699,597
		5966,851	-9693,442
		5985,315	-9690,365
		5979,16	-9690,365
		5966,851	-9684,21
		5966,851	-9687,288
		5979,16	-9684,21
		5979,16	-9684,21
		5963,774	-9681,133
		5954,542	-9678,056
		5951,465	-9678,056
		5942,233	-9687,288
		5939,156	-9690,365
		5948,388	-9690,365
		5976,083	-9687,288
		5997,624	-9690,365
		5985,315	-9687,288
		5997,624	-9684,21
		5994,547	-9681,133
		5985,315	-9684,21
		5948,388	-9687,288
		5917,615	-9684,21
		5896,074	-9684,21
		5905,306	-9690,365
		5923,769	-9693,442
		5923,769	-9693,442
		5917,615	-9696,519
		5911,46	-9690,365
		5917,615	-9687,288
		5936,078	-9693,442
		5936,078	-9696,519
		5933,001	-9696,519
		5926,847	-9693,442
		5936,078	-9693,442
		5951,465	-9690,365
		5960,697	-9693,442
		5969,929	-9693,442
		5966,851	-9693,442
		5942,233	-9690,365
[truncated: 44,630 more rows]
