# Supplementary material for: Assessment of upper limb motor control: establishing normative benchmarks for clinical applications
Source: PeerJ. 2025 Aug 22;13:e19859. doi: 10.7717/peerj.19859 (PMC12377353; doi:10.7717/peerj.19859)
Supplement: Supplemental Information 1 [file peerj-13-19859-s001.zip › translated_csvs/advanced_mdurance-test-205526.csv]

angle_window_	angles_bíceps_braquial_derecho_tríceps_braquial_largo_derecho	emg_muscle_bíceps_braquial_derecho_(µV)	emg_muscle_tríceps_braquial_largo_derecho_(µV)
0,05	75,19	1323,231	2384,894
	73,88	1317,077	2397,203
	72,55	1298,613	2391,048
	71,3	1332,463	2394,126
	69,98	1320,154	2400,28
	68,52	1329,386	2391,048
	66,99	1326,308	2394,126
	65,49	1323,231	2372,585
	64,1	1323,231	2387,971
	62,85	1310,922	2400,28
	61,58	1326,308	2391,048
	60,24	1307,845	2381,817
	58,94	1332,463	2394,126
	57,75	1357,081	2400,28
	56,64	1387,854	2397,203
	55,54	1394,009	2403,358
	54,51	1397,086	2391,048
	53,66	1421,704	2378,739
	53	1424,782	2384,894
	52,46	1313,999	2409,512
	52,01	1240,145	2391,048
	51,61	1237,067	2375,662
	51,16	1246,299	2363,353
	50,76	1267,84	2351,044
	50,49	1295,536	2360,276
	50,3	1307,845	2381,817
	50,17	1317,077	2360,276
	50,06	1301,69	2363,353
	49,96	1295,536	2372,585
	49,87	1301,69	2381,817
	49,86	1320,154	2381,817
	49,93	1317,077	2384,894
	50	1310,922	2378,739
	50,03	1307,845	2394,126
	50,03	1295,536	2397,203
	50,06	1304,768	2391,048
	50,12	1332,463	2384,894
	50,19	1320,154	2391,048
	50,31	1369,39	2372,585
	50,5	1375,545	2387,971
	50,64	1375,545	2400,28
	50,65	1381,7	2387,971
	50,64	1344,772	2400,28
	50,65	1366,313	2384,894
	50,7	1277,072	2403,358
	50,72	1301,69	2403,358
	50,69	1255,531	2394,126
	50,71	1264,763	2397,203
	50,79	1249,376	2400,28
	50,85	1267,84	2409,512
	50,86	1273,995	2397,203
	50,93	1323,231	2372,585
	51,04	1357,081	2366,43
	51,1	1369,39	2375,662
	51,04	1350,927	2378,739
	50,97	1344,772	2381,817
	50,94	1341,695	2378,739
	50,92	1335,54	2378,739
	50,92	1246,299	2400,28
	50,92	1341,695	2372,585
	50,91	1354,004	2369,507
	50,9	1357,081	2378,739
	50,89	1354,004	2381,817
	50,86	1341,695	2381,817
	50,84	1344,772	2378,739
	50,82	1341,695	2378,739
	50,83	1326,308	2384,894
	50,83	1313,999	2384,894
	50,82	1304,768	2381,817
	50,8	1304,768	2384,894
	50,82	1304,768	2378,739
	50,85	1320,154	2375,662
	50,9	1323,231	2378,739
	50,94	1335,54	2384,894
	50,97	1347,849	2378,739
	51,01	1354,004	2369,507
	51,04	1347,849	2375,662
	51,07	1323,231	2387,971
	51,1	1332,463	2384,894
	51,15	1335,54	2384,894
	51,2	1335,54	2381,817
	51,23	1350,927	2381,817
	51,24	1357,081	2384,894
	51,24	1347,849	2381,817
	51,19	1341,695	2384,894
	51,09	1335,54	2384,894
	51,04	1332,463	2384,894
	51,06	1335,54	2384,894
	51,1	1332,463	2384,894
	51,07	1332,463	2381,817
	50,99	1332,463	2387,971
	50,9	1357,081	2387,971
	50,84	1357,081	2397,203
	50,78	1341,695	2394,126
	50,7	1335,54	2400,28
	50,59	1326,308	2400,28
	50,47	1344,772	2375,662
	50,45	1372,468	2363,353
	50,56	1366,313	2369,507
	50,69	1375,545	2375,662
	50,77	1372,468	2372,585
	50,78	1378,622	2378,739
	50,8	1369,39	2384,894
	50,83	1369,39	2372,585
	50,9	1360,159	2372,585
	51,02	1283,227	2409,512
	51,14	1255,531	2418,744
	51,21	1249,376	2418,744
	51,17	1292,458	2397,203
	51,06	1363,236	2378,739
	51	1384,777	2366,43
	50,92	1424,782	2351,044
	50,74	1412,472	2363,353
	50,7	1366,313	2387,971
	50,87	1332,463	2397,203
	51,02	1292,458	2397,203
	51,13	1329,386	2381,817
	51,26	1366,313	2369,507
	51,27	1363,236	2363,353
	51,13	1369,39	2363,353
	51,06	1369,39	2366,43
	51,2	1366,313	2369,507
	51,34	1366,313	2372,585
	51,35	1341,695	2378,739
	51,29	1335,54	2378,739
	51,17	1338,618	2378,739
	51,14	1332,463	2381,817
	51,3	1323,231	2384,894
	51,5	1317,077	2381,817
	51,57	1338,618	2363,353
	51,57	1366,313	2357,198
	51,57	1369,39	2387,971
	51,57	1369,39	2354,121
	51,58	1350,927	2366,43
	51,61	1347,849	2366,43
	51,7	1354,004	2375,662
	51,83	1394,009	2366,43
	51,92	1338,618	2369,507
	51,91	1397,086	2363,353
	51,89	1384,777	2372,585
	51,94	1378,622	2375,662
	52,04	1335,54	2366,43
	52,09	1372,468	2384,894
	52,07	1378,622	2387,971
	52,02	1381,7	2381,817
	52,02	1366,313	2394,126
	52,08	1326,308	2384,894
	52,13	1329,386	2384,894
	52,14	1347,849	2384,894
	52,08	1335,54	2384,894
	51,9	1350,927	2387,971
	51,65	1369,39	2378,739
	51,6	1372,468	2372,585
	51,76	1354,004	2363,353
	51,92	1350,927	2360,276
	52,12	1357,081	2366,43
	52,26	1366,313	2366,43
	52,21	1335,54	2369,507
	52,1	1335,54	2366,43
	52,06	1335,54	2366,43
	52,02	1347,849	2372,585
	51,95	1350,927	2372,585
	51,9	1363,236	2372,585
	51,93	1360,159	2372,585
	51,94	1354,004	2372,585
	51,51	1350,927	2378,739
	49,72	1338,618	2378,739
	45,39	1332,463	2381,817
	37,52	1329,386	2384,894
	24,66	1350,927	2372,585
	8,46	1326,308	2384,894
	-6,53	1347,849	2375,662
	-20,13	1335,54	2381,817
	-33,55	1375,545	2369,507
	-45,31	1375,545	2363,353
	-53,85	1375,545	2366,43
	-58,76	1372,468	2360,276
	-61,3	1366,313	2360,276
	-62,24	1369,39	2360,276
	-61,75	1369,39	2363,353
	-60,42	1366,313	2369,507
	-58,77	1363,236	2369,507
	-56,99	1363,236	2366,43
	-55,33	1360,159	2372,585
	-54,04	1375,545	2369,507
	-52,87	1369,39	2369,507
	-51,81	1378,622	2369,507
	-50,48	1375,545	2369,507
	-47,85	1363,236	2372,585
	-43,22	1363,236	2372,585
	-36,7	1360,159	2375,662
	-28,55	1366,313	2375,662
	-19,58	1338,618	2381,817
	-11	1350,927	2378,739
	-2,8	1363,236	2378,739
	5,5	1360,159	2366,43
	13,87	1394,009	2369,507
	22,06	1341,695	2372,585
	29,8	1335,54	2369,507
	36,93	1409,395	2360,276
	43,05	1350,927	2366,43
	47,9	1366,313	2369,507
	51,54	1354,004	2369,507
	53,36	1390,931	2363,353
	53,88	1366,313	2372,585
	54,22	1354,004	2369,507
	54,33	1354,004	2369,507
	54,19	1363,236	2366,43
	54,01	1378,622	2366,43
	54,01	1381,7	2381,817
	53,84	1394,009	2384,894
	53,31	1406,318	2387,971
	52,62	1394,009	2387,971
	51,99	1397,086	2384,894
	51,53	1384,777	2400,28
	51,26	1390,931	2384,894
	51,19	1387,854	2372,585
	51,06	1347,849	2381,817
	50,43	1338,618	2384,894
	48,8	1329,386	2369,507
	45,91	1341,695	2354,121
	41,41	1360,159	2347,966
	34,68	1347,849	2357,198
	25,38	1335,54	2372,585
	14,53	1341,695	2369,507
	2,93	1363,236	2363,353
	-8,19	1366,313	2360,276
	-17,92	1360,159	2372,585
	-28,19	1347,849	2375,662
	-39,33	1347,849	2378,739
	-49,68	1344,772	2384,894
	-57,19	1341,695	2384,894
	-61,33	1363,236	2372,585
	-63,24	1360,159	2363,353
	-63,34	1372,468	2372,585
	-62,11	1381,7	2372,585
	-60,31	1381,7	2366,43
	-57,78	1357,081	2378,739
	-54,44	1354,004	2381,817
	-50,13	1372,468	2384,894
	-44,43	1366,313	2366,43
	-37,46	1354,004	2366,43
	-29,37	1360,159	2363,353
	-20,5	1378,622	2357,198
	-11,88	1412,472	2369,507
	-4,24	1415,55	2363,353
	2,77	1409,395	2360,276
	9,68	1409,395	2366,43
	16,52	1390,931	2375,662
	23,1	1381,7	2375,662
	29,31	1375,545	2375,662
	35,07	1341,695	2375,662
	40,35	1350,927	2375,662
	45,23	1344,772	2372,585
	49,43	1341,695	2372,585
	52,83	1323,231	2372,585
	55,64	1354,004	2375,662
	57,95	1332,463	2375,662
	59,23	1369,39	2372,585
	59,4	1403,241	2375,662
	59,04	1412,472	2375,662
	58,65	1403,241	2366,43
	58,39	1378,622	2375,662
	58,11	1390,931	2372,585
	57,62	1384,777	2375,662
	57,04	1387,854	2372,585
	56,36	1394,009	2375,662
	55,51	1394,009	2384,894
	54,48	1403,241	2378,739
	53,12	1394,009	2369,507
	51,29	1390,931	2369,507
	48,87	1390,931	2372,585
	45,55	1378,622	2375,662
	40,62	1363,236	2378,739
	33,92	1360,159	2391,048
	25,63	1375,545	2372,585
	17,59	1378,622	2372,585
	9,37	1375,545	2360,276
	-0,05	1375,545	2369,507
	-9,19	1381,7	2378,739
	-18,19	1390,931	2369,507
	-26,98	1387,854	2366,43
	-35,52	1378,622	2366,43
	-43,8	1384,777	2375,662
	-50,68	1384,777	2366,43
	-56,03	1412,472	2366,43
	-60,54	1372,468	2375,662
	-64,13	1400,163	2375,662
	-66,14	1387,854	2375,662
	-66,7	1394,009	2369,507
	-66,59	1387,854	2369,507
	-65,94	1375,545	2369,507
	-64,82	1378,622	2357,198
	-63,13	1390,931	2366,43
	-60,88	1394,009	2366,43
	-57,78	1390,931	2372,585
	-53,53	1384,777	2375,662
	-48,2	1381,7	2372,585
	-41,55	1381,7	2378,739
	-33,69	1369,39	2381,817
	-25,04	1344,772	2387,971
	-16,23	1344,772	2387,971
	-7,68	1335,54	2391,048
	0,88	1360,159	2400,28
	9,22	1390,931	2384,894
	17,17	1390,931	2375,662
	24,78	1387,854	2378,739
	31,92	1427,859	2369,507
	38,71	1394,009	2381,817
	45,33	1437,091	2363,353
	51,56	1406,318	2363,353
	57,28	1394,009	2372,585
	62,54	1440,168	2360,276
	66,66	1372,468	2366,43
	69,18	1357,081	2369,507
	68,73	1341,695	2378,739
	66,2	1357,081	2372,585
	64,16	1338,618	2394,126
	63,02	1347,849	2391,048
	62,61	1397,086	2363,353
	62,34	1415,55	2357,198
	62,18	1372,468	2384,894
	62,45	1394,009	2369,507
	63,43	1406,318	2338,735
	64,93	1418,627	2344,889
	65,65	1415,55	2363,353
	64,7	1394,009	2360,276
	61,94	1387,854	2363,353
	56,97	1375,545	2369,507
	49,79	1390,931	2366,43
	41,04	1375,545	2378,739
	31,18	1387,854	2372,585
	20,49	1375,545	2378,739
	10,56	1378,622	2369,507
	1,49	1375,545	2369,507
	-7,31	1369,39	2384,894
	-15,39	1354,004	2397,203
	-23,57	1347,849	2400,28
	-32,09	1320,154	2409,512
	-40,54	1323,231	2403,358
	-48,25	1335,54	2381,817
	-54,75	1424,782	2357,198
	-60,45	1483,25	2341,812
	-65,16	1492,482	2347,966
	-68,34	1480,173	2344,889
	-70,14	1477,095	2357,198
	-70,94	1452,477	2360,276
	-71,28	1430,936	2360,276
	-71,38	1357,081	2372,585
	-71,26	1313,999	2375,662
	-70,71	1323,231	2363,353
	-69,57	1347,849	2363,353
	-67,54	1357,081	2366,43
	-64,24	1347,849	2372,585
	-59,55	1341,695	2366,43
	-53,49	1347,849	2372,585
	-46,05	1354,004	2378,739
	-37,41	1357,081	2375,662
	-28	1363,236	2375,662
	-18,63	1350,927	2378,739
	-10,22	1390,931	2366,43
	-2,58	1381,7	2375,662
	4,68	1338,618	2384,894
	11,52	1338,618	2394,126
	17,88	1320,154	2406,435
	23,77	1354,004	2381,817
	29,3	1381,7	2381,817
	34,56	1415,55	2372,585
	39,72	1461,709	2351,044
	44,83	1452,477	2332,58
	49,85	1424,782	2344,889
	54,63	1418,627	2351,044
	59,03	1403,241	2360,276
	62,8	1390,931	2360,276
	65,71	1381,7	2363,353
	67,5	1390,931	2357,198
	67,75	1390,931	2357,198
	66,75	1397,086	2366,43
	65,81	1390,931	2366,43
	65,63	1387,854	2363,353
	66,7	1384,777	2369,507
	68,42	1384,777	2369,507
	68,56	1387,854	2369,507
	66,53	1384,777	2363,353
	63,02	1369,39	2375,662
	58,06	1372,468	2372,585
	52,3	1363,236	2375,662
	46,1	1357,081	2378,739
	38,51	1369,39	2381,817
	30,16	1387,854	2369,507
	21,4	1409,395	2366,43
	12,8	1427,859	2363,353
	4,23	1409,395	2378,739
	-3,64	1381,7	2378,739
	-9,29	1375,545	2363,353
	-14,6	1400,163	2366,43
	-20,78	1421,704	2366,43
	-27,53	1434,013	2360,276
	-34,94	1437,091	2341,812
	-43,15	1446,323	2360,276
	-51,37	1449,4	2366,43
	-58,19	1440,168	2372,585
	-62,68	1430,936	2369,507
	-65,1	1409,395	2375,662
	-66,1	1344,772	2378,739
	-66,17	1366,313	2369,507
	-65,92	1320,154	2381,817
	-65,6	1323,231	2378,739
	-64,68	1332,463	2384,894
	-62,58	1347,849	2372,585
	-59,21	1381,7	2354,121
	-54,55	1437,091	2335,657
	-48,86	1427,859	2347,966
	-42,16	1415,55	2372,585
	-34,44	1418,627	2366,43
	-26,13	1403,241	2372,585
	-17,88	1400,163	2372,585
	-10,41	1397,086	2372,585
	-3,33	1403,241	2375,662
	3,83	1390,931	2381,817
	11,04	1387,854	2378,739
	18,08	1387,854	2372,585
	24,83	1384,777	2372,585
	31,32	1390,931	2387,971
	37,49	1406,318	2375,662
	43,43	1406,318	2384,894
	49,2	1418,627	2381,817
	54,58	1421,704	2369,507
	59,61	1421,704	2366,43
	64,21	1430,936	2363,353
	67,07	1427,859	2351,044
	67,92	1434,013	2357,198
	66,92	1424,782	2363,353
	65,21	1434,013	2363,353
	64,38	1440,168	2369,507
	64,06	1443,245	2372,585
	64,53	1446,323	2384,894
	65,83	1458,632	2387,971
	66,78	1455,554	2372,585
	66,38	1418,627	2369,507
	64,67	1378,622	2372,585
	62,17	1372,468	2378,739
	58,59	1366,313	2372,585
	53,69	1390,931	2369,507
	47,47	1403,241	2360,276
	39,94	1378,622	2372,585
	31,17	1421,704	2357,198
	20,99	1437,091	2366,43
	10,18	1424,782	2372,585
	0,14	1418,627	2375,662
	-7,94	1390,931	2375,662
	-14,92	1412,472	2372,585
	-21,95	1403,241	2369,507
	-28,62	1384,777	2381,817
	-34,97	1375,545	2378,739
	-41,18	1381,7	2381,817
	-47,35	1390,931	2369,507
	-53,37	1415,55	2357,198
	-58,28	1424,782	2354,121
	-61,28	1403,241	2363,353
	-62,55	1400,163	2369,507
	-62,41	1403,241	2372,585
	-61,31	1415,55	2372,585
	-59,56	1415,55	2372,585
	-57,47	1412,472	2372,585
	-55,01	1415,55	2372,585
	-51,57	1412,472	2372,585
	-46,78	1415,55	2378,739
	-40,58	1418,627	2378,739
	-33,08	1418,627	2375,662
	-24,55	1412,472	2372,585
	-16,13	1415,55	2378,739
	-8,31	1415,55	2369,507
	-0,68	1366,313	2357,198
	6,91	1384,777	2341,812
	14,45	1400,163	2363,353
	21,94	1384,777	2351,044
	29,25	1397,086	2351,044
	36,18	1427,859	2351,044
	42,6	1424,782	2351,044
	48,42	1415,55	2357,198
	53,48	1443,245	2351,044
	57,58	1415,55	2363,353
	60,64	1430,936	2363,353
	62,87	1430,936	2360,276
	63,83	1446,323	2354,121
	63,87	1430,936	2357,198
	63,93	1415,55	2357,198
	64,03	1434,013	2363,353
	64,21	1387,854	2375,662
	64,16	1375,545	2381,817
	63,84	1415,55	2369,507
	63,42	1369,39	2384,894
	63,06	1390,931	2363,353
	62,84	1406,318	2351,044
	62,76	1397,086	2354,121
	62,66	1390,931	2369,507
	62,46	1449,4	2354,121
	62,27	1449,4	2357,198
	62,18	1449,4	2366,43
	62,15	1437,091	2354,121
	62,06	1440,168	2347,966
	61,96	1430,936	2351,044
	61,91	1418,627	2357,198
	61,85	1412,472	2366,43
	61,78	1424,782	2360,276
	61,7	1421,704	2363,353
	61,64	1415,55	2366,43
	61,59	1409,395	2366,43
	61,55	1421,704	2357,198
	61,52	1403,241	2369,507
	61,46	1430,936	2384,894
	61,41	1467,864	2351,044
	61,36	1415,55	2378,739
	61,35	1443,245	2363,353
	61,38	1483,25	2360,276
	61,38	1458,632	2357,198
	61,3	1418,627	2363,353
	61,19	1394,009	2366,43
	61,14	1446,323	2351,044
	61,12	1372,468	2366,43
	61,08	1350,927	2369,507
	61,02	1347,849	2372,585
	60,95	1394,009	2341,812
	60,93	1421,704	2347,966
	60,94	1427,859	2354,121
	60,93	1427,859	2354,121
	60,94	1424,782	2360,276
	60,98	1424,782	2354,121
	61	1366,313	2360,276
	60,99	1412,472	2354,121
	60,98	1430,936	2357,198
	60,98	1464,786	2354,121
	60,99	1489,404	2354,121
	61,02	1483,25	2360,276
	61,01	1461,709	2366,43
	61,01	1443,245	2363,353
	61,05	1424,782	2369,507
	61,07	1412,472	2375,662
	61,04	1387,854	2384,894
	60,94	1384,777	2372,585
	60,85	1369,39	2363,353
	60,86	1409,395	2347,966
	60,93	1418,627	2347,966
	60,94	1437,091	2360,276
	60,87	1446,323	2363,353
	60,79	1430,936	2354,121
	60,75	1403,241	2360,276
	60,76	1394,009	2360,276
	60,78	1394,009	2341,812
	60,78	1406,318	2344,889
	60,74	1434,013	2360,276
	60,68	1437,091	2360,276
	60,67	1452,477	2354,121
	60,66	1443,245	2347,966
	60,6	1446,323	2338,735
	60,55	1434,013	2347,966
	60,52	1424,782	2351,044
	60,49	1424,782	2351,044
	60,5	1415,55	2354,121
	60,52	1418,627	2360,276
	60,53	1412,472	2372,585
	60,52	1406,318	2375,662
	60,47	1409,395	2372,585
	60,3	1446,323	2347,966
	60,06	1455,554	2351,044
	59,74	1449,4	2354,121
	59,31	1446,323	2354,121
	58,91	1437,091	2354,121
	58,75	1452,477	2347,966
	59,13	1480,173	2347,966
	60,02	1474,018	2344,889
	60,79	1461,709	2335,657
	60,99	1446,323	2338,735
	60,8	1430,936	2344,889
	60,66	1437,091	2360,276
	60,75	1421,704	2354,121
	60,59	1427,859	2357,198
	60,55	1434,013	2357,198
	60,9	1434,013	2357,198
	61,06	1440,168	2360,276
	61,06	1449,4	2360,276
	61,28	1446,323	2363,353
	61,73	1437,091	2354,121
	61,92	1427,859	2363,353
	61,87	1394,009	2369,507
	61,64	1372,468	2369,507
	61,42	1372,468	2372,585
	61,34	1357,081	2372,585
	61,43	1397,086	2375,662
	61,54	1458,632	2351,044
	61,56	1517,1	2326,425
	61,53	1489,404	2347,966
	61,51	1489,404	2354,121
	61,51	1489,404	2357,198
	61,5	1467,864	2354,121
	61,5	1486,327	2354,121
	61,49	1480,173	2344,889
	61,49	1474,018	2347,966
	61,47	1467,864	2344,889
	61,41	1418,627	2360,276
	61,37	1394,009	2363,353
	61,4	1400,163	2357,198
	61,44	1412,472	2363,353
	61,43	1406,318	2354,121
	61,38	1421,704	2357,198
	61,34	1430,936	2354,121
	61,31	1437,091	2357,198
	61,32	1437,091	2351,044
	61,35	1443,245	2357,198
	61,33	1424,782	2363,353
	61,26	1403,241	2369,507
	61,24	1390,931	2375,662
	61,32	1384,777	2375,662
	61,42	1406,318	2357,198
	61,45	1434,013	2344,889
	61,43	1446,323	2347,966
	61,38	1446,323	2366,43
	61,33	1443,245	2360,276
	61,29	1443,245	2357,198
	61,27	1440,168	2363,353
	61,26	1480,173	2344,889
	61,25	1498,636	2341,812
	61,24	1501,714	2338,735
	61,19	1486,327	2354,121
	61,14	1483,25	2357,198
	61,18	1489,404	2344,889
	61,36	1443,245	2366,43
	61,78	1477,095	2360,276
	61,86	1467,864	2366,43
	60,02	1418,627	2369,507
	55,05	1421,704	2366,43
	47,01	1464,786	2360,276
	35,72	1455,554	2360,276
	21,06	1455,554	2357,198
	4,35	1424,782	2357,198
	-11,6	1495,559	2341,812
	-25,78	1467,864	2357,198
	-39	1455,554	2357,198
	-51,01	1446,323	2357,198
	-61,14	1434,013	2357,198
	-68,7	1403,241	2363,353
	-73,43	1406,318	2360,276
	-76,39	1406,318	2354,121
	-78,41	1434,013	2354,121
	-79,24	1443,245	2357,198
	-78,89	1452,477	2354,121
	-77,15	1458,632	2354,121
	-73,55	1455,554	2360,276
	-67,56	1464,786	2335,657
	-58,88	1437,091	2341,812
	-47,97	1446,323	2354,121
	-35,67	1461,709	2344,889
	-22,46	1470,941	2332,58
	-9,71	1455,554	2338,735
	1,29	1461,709	2338,735
	10,99	1452,477	2338,735
	19,85	1458,632	2332,58
	28,02	1452,477	2332,58
	35,65	1449,4	2335,657
	42,87	1452,477	2341,812
	49,81	1449,4	2347,966
	56,04	1449,4	2347,966
	60,39	1455,554	2347,966
	63,05	1467,864	2351,044
	64,57	1470,941	2351,044
	64,92	1477,095	2344,889
	64,83	1483,25	2341,812
	64,73	1458,632	2341,812
	64,65	1458,632	2347,966
	64,73	1443,245	2351,044
	64,63	1434,013	2351,044
	64,17	1440,168	2351,044
	63,56	1443,245	2354,121
	62,96	1455,554	2344,889
	62,14	1452,477	2347,966
	60,26	1427,859	2351,044
	56,81	1418,627	2369,507
	52,18	1424,782	2357,198
	46,67	1415,55	2372,585
	40,03	1421,704	2369,507
	32,08	1430,936	2363,353
	23,67	1452,477	2344,889
	14,14	1467,864	2323,348
	3,69	1455,554	2344,889
	-5,21	1470,941	2338,735
	-13,02	1489,404	2326,425
	-20,95	1477,095	2344,889
	-28,89	1489,404	2344,889
	-36,69	1495,559	2347,966
	-43,79	1501,714	2347,966
	-50,15	1495,559	2351,044
	-56,25	1489,404	2357,198
	-61,61	1489,404	2357,198
	-65,48	1492,482	2360,276
	-67,63	1427,859	2384,894
	-68,42	1452,477	2378,739
	-68,11	1461,709	2369,507
	-67,01	1397,086	2387,971
	-65,07	1387,854	2387,971
	-61,69	1406,318	2354,121
	-56,8	1418,627	2329,503
	-50,64	1440,168	2335,657
	-43,52	1470,941	2326,425
	-35,19	1470,941	2332,58
	-25,88	1514,023	2335,657
	-16,42	1498,636	2329,503
	-7,58	1470,941	2341,812
	0,52	1458,632	2347,966
	8,3	1452,477	2357,198
	15,78	1434,013	2360,276
	22,86	1424,782	2357,198
	29,37	1430,936	2363,353
	35,52	1437,091	2335,657
	41,5	1452,477	2341,812
	47,33	1443,245	2326,425
	52,9	1446,323	2335,657
	58,13	1458,632	2341,812
	62,75	1477,095	2338,735
	66,7	1464,786	2344,889
	69,9	1495,559	2338,735
	71,91	1495,559	2341,812
	72,78	1477,095	2357,198
	72,72	1458,632	2387,971
	72,12	1446,323	2375,662
	71,33	1467,864	2381,817
	70,62	1470,941	2354,121
	70,07	1501,714	2323,348
	69,63	1501,714	2314,116
	69,13	1483,25	2338,735
	68,36	1486,327	2344,889
	67,09	1474,018	2351,044
	64,98	1455,554	2341,812
	61,67	1449,4	2335,657
	56,86	1446,323	2332,58
	50,49	1464,786	2335,657
	42,19	1480,173	2332,58
	32,11	1477,095	2341,812
	21,07	1495,559	2344,889
	11,02	1514,023	2347,966
	2,18	1501,714	2351,044
	-6,05	1474,018	2357,198
	-13,74	1455,554	2363,353
	-21,83	1421,704	2363,353
	-29,6	1409,395	2344,889
	-35,83	1397,086	2347,966
	-40,3	1437,091	2338,735
	-44,11	1452,477	2335,657
	-47,74	1443,245	2354,121
	-51,14	1467,864	2338,735
	-53,16	1480,173	2335,657
	-53,37	1464,786	2351,044
	-52,52	1464,786	2351,044
	-50,84	1480,173	2344,889
	-48,97	1495,559	2335,657
	-46,89	1517,1	2329,503
	-44,07	1514,023	2338,735
	-40,16	1489,404	2341,812
	-34,94	1483,25	2335,657
	-28,69	1498,636	2344,889
	-21,64	1477,095	2354,121
	-14,21	1434,013	2360,276
	-6,86	1430,936	2360,276
	0,53	1434,013	2354,121
	7,89	1443,245	2344,889
	15,05	1458,632	2344,889
	21,99	1446,323	2344,889
	28,69	1464,786	2344,889
	34,93	1483,25	2329,503
	40,73	1504,791	2338,735
	46,04	1520,177	2329,503
	50,92	1523,255	2329,503
	55,22	1510,945	2332,58
	58,72	1501,714	2338,735
	61,08	1449,4	2344,889
	62,54	1434,013	2347,966
	63,58	1424,782	2357,198
	64,14	1458,632	2335,657
	64,23	1477,095	2329,503
	63,84	1498,636	2332,58
	63,3	1501,714	2326,425
	62,91	1480,173	2329,503
	62,63	1477,095	2326,425
	62,24	1474,018	2329,503
	61,86	1474,018	2326,425
	61,6	1474,018	2332,58
	61,52	1464,786	2344,889
	61,53	1464,786	2351,044
	61,26	1461,709	2354,121
	60,32	1452,477	2354,121
	58,44	1449,4	2369,507
	55,58	1446,323	2372,585
	51,52	1455,554	2363,353
	46	1480,173	2354,121
	38,8	1501,714	2344,889
	29,84	1504,791	2329,503
	19,67	1535,564	2298,73
	9,65	1467,864	2326,425
	0,52	1480,173	2329,503
	-7,39	1455,554	2332,58
	-14,22	1437,091	2347,966
	-20,11	1452,477	2347,966
	-25,52	1443,245	2338,735
	-31,44	1504,791	2332,58
	-37,48	1480,173	2360,276
	-43,19	1498,636	2369,507
	-47,69	1474,018	2375,662
	-50,39	1495,559	2347,966
	-51,25	1489,404	2354,121
	-50,69	1486,327	2341,812
	-49,57	1486,327	2317,194
	-48,35	1501,714	2307,962
	-46,95	1544,796	2314,116
	-44,66	1520,177	2314,116
	-41,47	1477,095	2311,039
	-37,56	1470,941	2320,271
	-32,56	1477,095	2323,348
	-26,97	1474,018	2329,503
	-21,34	1495,559	2329,503
	-16,13	1489,404	2344,889
	-11,58	1467,864	2351,044
	-7,05	1449,4	2354,121
	-2,19	1434,013	2357,198
	2,94	1424,782	2360,276
	8,46	1440,168	2351,044
	14,31	1464,786	2317,194
	20,23	1483,25	2323,348
	26,1	1507,868	2329,503
	31,89	1526,332	2314,116
	37,59	1529,409	2314,116
	43,13	1520,177	2323,348
	48,29	1507,868	2320,271
	52,86	1501,714	2326,425
	56,71	1495,559	2329,503
	59,58	1474,018	2329,503
	61,6	1477,095	2326,425
	63,23	1480,173	2332,58
	64,2	1477,095	2323,348
	64,14	1486,327	2329,503
	63,48	1480,173	2332,58
	62,88	1474,018	2344,889
	62,67	1483,25	2338,735
	62,61	1483,25	2329,503
	62,37	1467,864	2347,966
	61,96	1461,709	2338,735
	61,55	1443,245	2341,812
	61,05	1430,936	2338,735
	60,06	1418,627	2354,121
	58,33	1437,091	2347,966
	55,81	1418,627	2354,121
	52,41	1470,941	2338,735
	48,17	1526,332	2311,039
	43,15	1489,404	2323,348
	36,66	1557,105	2314,116
	28,38	1572,491	2320,271
	18,71	1523,255	2323,348
	8,21	1501,714	2326,425
	-1,5	1504,791	2323,348
	-9,32	1492,482	2332,58
	-16,3	1501,714	2332,58
	-23,03	1504,791	2335,657
	-28,98	1504,791	2329,503
	-33,9	1504,791	2329,503
	-37,92	1492,482	2329,503
	-41,01	1498,636	2323,348
	-43,19	1483,25	2326,425
	-45,15	1480,173	2326,425
	-46,97	1486,327	2335,657
	-47,94	1483,25	2332,58
	-47,78	1483,25	2335,657
	-46,57	1470,941	2335,657
	-44,38	1498,636	2323,348
	-41,2	1495,559	2338,735
	-37,03	1492,482	2347,966
	-32,05	1495,559	2354,121
	-26,41	1470,941	2357,198
	-20,58	1461,709	2357,198
	-15,06	1458,632	2351,044
	-9,67	1452,477	2341,812
	-4,45	1464,786	2320,271
	0,47	1470,941	2332,58
	5,22	1483,25	2335,657
	9,92	1492,482	2335,657
	14,57	1504,791	2326,425
	19,11	1495,559	2329,503
	23,68	1504,791	2335,657
	28,35	1498,636	2329,503
	33,04	1492,482	2326,425
	37,82	1495,559	2332,58
	42,71	1495,559	2332,58
	47,57	1492,482	2332,58
	51,94	1489,404	2332,58
	55,6	1486,327	2335,657
	58,32	1486,327	2344,889
	60,05	1480,173	2351,044
	61,22	1467,864	2360,276
	62,02	1452,477	2363,353
	62,59	1437,091	2360,276
	62,91	1424,782	2360,276
	63	1427,859	2378,739
	62,87	1427,859	2366,43
	62,5	1446,323	2341,812
	61,51	1449,4	2363,353
	59,6	1446,323	2369,507
	56,8	1501,714	2344,889
	52,81	1569,414	2329,503
	47,54	1630,96	2277,189
	41,39	1600,187	2301,807
	34,49	1510,945	2344,889
	27,17	1563,259	2314,116
	19,55	1535,564	2354,121
	12,12	1535,564	2341,812
	5,69	1477,095	2357,198
	-0,78	1452,477	2357,198
	-7,02	1449,4	2363,353
	-11,92	1544,796	2329,503
	-16,31	1504,791	2366,43
	-20,86	1544,796	2311,039
	-25,95	1449,4	2360,276
	-31,23	1430,936	2357,198
	-35,89	1514,023	2304,884
	-39,49	1498,636	2317,194
	-41,94	1486,327	2314,116
	-43,74	1452,477	2347,966
	-44,75	1492,482	2317,194
	-44,49	1495,559	2320,271
	-43,39	1504,791	2320,271
	-41,75	1520,177	2326,425
	-39,41	1510,945	2329,503
	-36,12	1529,409	2329,503
	-31,95	1520,177	2335,657
	-27,07	1507,868	2341,812
	-21,62	1501,714	2344,889
	-16,25	1470,941	2326,425
	-11,03	1474,018	2320,271
	-5,75	1492,482	2314,116
	-0,52	1492,482	2344,889
	4,7	1464,786	2347,966
	9,95	1504,791	2326,425
	15,17	1498,636	2332,58
	20,27	1498,636	2329,503
	25,17	1489,404	2332,58
	29,9	1492,482	2329,503
	34,56	1495,559	2326,425
	39,07	1492,482	2329,503
	43,39	1492,482	2332,58
	47,54	1498,636	2335,657
	51,45	1501,714	2332,58
	54,68	1501,714	2332,58
	57,03	1495,559	2329,503
	58,5	1495,559	2329,503
	58,85	1495,559	2335,657
	58,5	1495,559	2332,58
	58,24	1492,482	2338,735
	58,14	1489,404	2338,735
	58,2	1495,559	2335,657
	58,6	1489,404	2335,657
	58,98	1492,482	2341,812
	58,62	1495,559	2335,657
	57,42	1495,559	2332,58
	55,73	1498,636	2341,812
	53,44	1526,332	2332,58
	50,25	1523,255	2332,58
	46,19	1523,255	2338,735
	41,59	1523,255	2332,58
	36,47	1507,868	2335,657
	30,72	1517,1	2329,503
	24,16	1520,177	2341,812
	17,88	1483,25	2344,889
	12,12	1470,941	2351,044
	6,32	1474,018	2341,812
	0,67	1474,018	2351,044
	-5,02	1489,404	2344,889
	-10,98	1514,023	2329,503
	-17,73	1526,332	2335,657
	-24,47	1507,868	2344,889
	-29,7	1507,868	2329,503
	-33,51	1523,255	2335,657
	-36,39	1514,023	2320,271
	-38,24	1495,559	2326,425
	-39,27	1492,482	2338,735
	-39,62	1455,554	2341,812
	-39,19	1480,173	2335,657
	-38,1	1443,245	2344,889
	-36,81	1443,245	2344,889
	-35,31	1458,632	2341,812
	-33,55	1486,327	2329,503
	-31,38	1538,641	2317,194
	-28,84	1563,259	2304,884
	-25,7	1554,027	2329,503
	-21,56	1541,718	2338,735
	-16,92	1529,409	2347,966
	-12,24	1526,332	2344,889
	-7,51	1538,641	2338,735
	-2,75	1557,105	2329,503
	2,07	1547,873	2338,735
	6,97	1572,491	2320,271
	11,91	1554,027	2332,58
	16,93	1557,105	2326,425
	21,93	1520,177	2332,58
	26,95	1486,327	2329,503
	31,98	1492,482	2323,348
	36,74	1477,095	2326,425
	41,25	1474,018	2329,503
	45,74	1483,25	2329,503
	49,93	1489,404	2341,812
	53,47	1560,182	2338,735
	55,96	1477,095	2347,966
	57,41	1572,491	2341,812
	58,45	1587,878	2344,889
	59,05	1594,032	2341,812
	59,15	1538,641	2341,812
	59,07	1557,105	2354,121
	58,85	1584,8	2344,889
	58,82	1560,182	2332,58
	59,25	1455,554	2344,889
	59,82	1486,327	2332,58
	59,91	1458,632	2332,58
	58,95	1464,786	2323,348
	56,98	1486,327	2332,58
	54,08	1470,941	2301,807
	50,26	1461,709	2329,503
	45,92	1489,404	2335,657
	40,94	1492,482	2341,812
	35,17	1467,864	2323,348
	28,39	1514,023	2332,58
	20,71	1541,718	2323,348
	12,76	1541,718	2314,116
	4,63	1529,409	2323,348
	-2,82	1514,023	2329,503
	-8,91	1514,023	2335,657
	-13,99	1501,714	2335,657
	-18,88	1498,636	2335,657
	-24,59	1492,482	2335,657
	-30,87	1495,559	2338,735
	-37,03	1504,791	2344,889
	-42,3	1517,1	2335,657
	-46,14	1489,404	2351,044
	-48,78	1498,636	2344,889
	-50,51	1514,023	2320,271
	-51,21	1507,868	2338,735
	-51,02	1535,564	2329,503
	-50,19	1544,796	2326,425
	-48,74	1563,259	2326,425
	-46,36	1563,259	2311,039
	-43,04	1529,409	2320,271
	-39,06	1520,177	2323,348
	-34,62	1526,332	2323,348
	-29,96	1535,564	2320,271
	-24,93	1532,486	2320,271
	-19,35	1529,409	2323,348
	-13,36	1529,409	2329,503
	-6,99	1529,409	2332,58
	-0,59	1520,177	2329,503
	5,52	1517,1	2332,58
	11,36	1514,023	2329,503
	17,06	1510,945	2329,503
	22,87	1510,945	2326,425
	28,72	1520,177	2326,425
	34,35	1526,332	2326,425
	39,63	1538,641	2329,503
	44,42	1532,486	2329,503
	48,69	1526,332	2329,503
	52,56	1523,255	2335,657
	55,92	1514,023	2335,657
	58,42	1492,482	2347,966
	59,92	1507,868	2341,812
	60,98	1514,023	2341,812
	61,55	1529,409	2335,657
	61,66	1523,255	2335,657
	61,62	1498,636	2335,657
	61,31	1514,023	2326,425
	61,06	1517,1	2329,503
	60,89	1520,177	2335,657
	60,37	1526,332	2341,812
	59,1	1523,255	2341,812
	56,83	1538,641	2335,657
	53,72	1520,177	2347,966
	49,87	1541,718	2329,503
	45,02	1544,796	2326,425
	39,2	1538,641	2335,657
	32,57	1523,255	2335,657
	25,35	1514,023	2338,735
	17,24	1514,023	2338,735
	9,35	1510,945	2347,966
	1,78	1514,023	2347,966
	-5,43	1526,332	2341,812
	-11,85	1529,409	2326,425
	-18,31	1523,255	2335,657
	-24,31	1532,486	2326,425
	-29,6	1535,564	2314,116
	-33,82	1529,409	2326,425
	-37,04	1523,255	2326,425
	-39,87	1523,255	2326,425
	-42,46	1523,255	2329,503
	-44,15	1526,332	2329,503
	-44,71	1541,718	2329,503
	-44,26	1538,641	2338,735
	-43,1	1517,1	2344,889
	-41,4	1489,404	2347,966
	-38,93	1452,477	2363,353
	-35,48	1452,477	2363,353
	-31,05	1452,477	2341,812
	-25,71	1520,177	2323,348
	-19,83	1560,182	2307,962
	-14,11	1569,414	2307,962
	-8,32	1554,027	2304,884
	-2,61	1554,027	2311,039
	2,98	1538,641	2323,348
	8,63	1547,873	2320,271
	14,22	1541,718	2320,271
	19,67	1550,95	2323,348
	24,84	1541,718	2323,348
	29,51	1541,718	2320,271
	33,78	1532,486	2323,348
	37,74	1523,255	2323,348
	41,71	1510,945	2329,503
	45,58	1535,564	2326,425
	49,15	1520,177	2326,425
	52,48	1514,023	2335,657
	55,33	1504,791	2344,889
	57,44	1520,177	2347,966
	58,97	1529,409	2344,889
	59,92	1532,486	2332,58
	60,51	1526,332	2341,812
	60,95	1529,409	2335,657
	60,92	1489,404	2311,039
	60,59	1523,255	2320,271
	60,26	1486,327	2301,807
	59,96	1492,482	2301,807
	59,64	1483,25	2304,884
	59,39	1517,1	2311,039
	59,14	1514,023	2307,962
	58,96	1507,868	2323,348
	58,88	1510,945	2326,425
	58,77	1514,023	2314,116
	58,6	1529,409	2304,884
	58,5	1504,791	2326,425
	58,47	1529,409	2351,044
	58,37	1523,255	2354,121
	58,24	1535,564	2363,353
	58,07	1523,255	2311,039
	57,87	1517,1	2314,116
	57,73	1520,177	2384,894
	57,67	1538,641	2363,353
	57,65	1529,409	2344,889
	57,59	1523,255	2320,271
	57,52	1538,641	2369,507
	57,49	1495,559	2387,971
	57,49	1526,332	2311,039
	57,45	1470,941	2394,126
	57,43	1477,095	2384,894
		1474,018	2387,971
		1550,95	2363,353
		1594,032	2347,966
		1535,564	2372,585
		1544,796	2366,43
		1529,409	2366,43
		1535,564	2372,585
		1544,796	2366,43
		1526,332	2369,507
		1563,259	2378,739
		1538,641	2387,971
		1529,409	2394,126
		1547,873	2387,971
		1526,332	2397,203
		1526,332	2391,048
		1514,023	2384,894
		1514,023	2375,662
		1526,332	2381,817
		1529,409	2381,817
		1520,177	2372,585
		1523,255	2384,894
		1529,409	2387,971
		1517,1	2384,894
		1504,791	2394,126
		1492,482	2403,358
		1483,25	2406,435
		1557,105	2378,739
		1492,482	2409,512
		1504,791	2394,126
		1510,945	2384,894
		1581,723	2366,43
		1587,878	2375,662
		1572,491	2384,894
		1560,182	2384,894
		1535,564	2391,048
		1532,486	2381,817
		1526,332	2384,894
		1523,255	2387,971
		1550,95	2363,353
		1544,796	2369,507
		1538,641	2391,048
		1517,1	2397,203
		1520,177	2406,435
		1520,177	2400,28
		1517,1	2406,435
		1514,023	2397,203
		1538,641	2397,203
		1523,255	2400,28
		1550,95	2403,358
		1550,95	2375,662
		1566,337	2369,507
		1563,259	2363,353
		1554,027	2363,353
		1507,868	2387,971
		1532,486	2381,817
		1532,486	2378,739
		1514,023	2384,894
		1544,796	2378,739
		1547,873	2384,894
		1544,796	2384,894
		1529,409	2384,894
		1523,255	2391,048
		1514,023	2387,971
		1517,1	2387,971
		1529,409	2391,048
		1566,337	2384,894
		1507,868	2400,28
		1572,491	2391,048
		1544,796	2391,048
		1492,482	2400,28
		1523,255	2375,662
		1486,327	2403,358
		1464,786	2403,358
		1510,945	2397,203
		1477,095	2406,435
		1563,259	2372,585
		1547,873	2378,739
		1554,027	2375,662
		1529,409	2378,739
		1526,332	2378,739
		1523,255	2372,585
		1504,791	2384,894
		1514,023	2387,971
		1514,023	2391,048
		1563,259	2384,894
		1526,332	2384,894
		1627,882	2384,894
		1618,65	2391,048
		1584,8	2394,126
		1563,259	2397,203
		1547,873	2391,048
		1517,1	2387,971
		1480,173	2391,048
		1480,173	2391,048
		1467,864	2378,739
		1477,095	2381,817
		1498,636	2381,817
		1517,1	2378,739
		1529,409	2384,894
		1541,718	2381,817
		1538,641	2384,894
		1532,486	2397,203
		1538,641	2394,126
		1541,718	2381,817
		1529,409	2381,817
		1532,486	2387,971
		1550,95	2375,662
		1526,332	2394,126
		1529,409	2387,971
		1532,486	2394,126
		1532,486	2384,894
		1532,486	2387,971
		1532,486	2375,662
		1529,409	2391,048
		1523,255	2394,126
		1517,1	2394,126
		1535,564	2381,817
		1526,332	2394,126
		1507,868	2403,358
		1498,636	2394,126
		1507,868	2375,662
		1523,255	2369,507
		1569,414	2369,507
		1554,027	2375,662
		1569,414	2384,894
		1563,259	2378,739
		1557,105	2375,662
		1609,419	2391,048
		1600,187	2387,971
		1563,259	2381,817
		1609,419	2391,048
		1557,105	2375,662
		1587,878	2400,28
		1554,027	2400,28
		1507,868	2406,435
		1464,786	2409,512
		1455,554	2403,358
		1498,636	2375,662
		1526,332	2366,43
		1541,718	2375,662
		1541,718	2366,43
		1547,873	2394,126
		1550,95	2378,739
		1520,177	2409,512
		1501,714	2415,667
		1489,404	2418,744
		1489,404	2412,589
		1501,714	2391,048
		1486,327	2394,126
		1587,878	2372,585
		1529,409	2391,048
		1569,414	2354,121
		1560,182	2387,971
		1544,796	2384,894
		1541,718	2378,739
		1541,718	2384,894
		1547,873	2381,817
		1554,027	2378,739
		1557,105	2378,739
		1554,027	2381,817
		1507,868	2391,048
		1501,714	2391,048
		1486,327	2394,126
		1495,559	2394,126
		1523,255	2397,203
		1538,641	2394,126
		1566,337	2378,739
		1575,568	2378,739
		1547,873	2387,971
		1550,95	2387,971
		1523,255	2394,126
		1529,409	2397,203
		1541,718	2384,894
		1566,337	2369,507
		1572,491	2369,507
		1563,259	2378,739
		1560,182	2378,739
		1560,182	2381,817
		1532,486	2400,28
		1501,714	2403,358
		1480,173	2403,358
		1480,173	2406,435
		1492,482	2403,358
		1517,1	2397,203
		1532,486	2387,971
		1566,337	2384,894
		1569,414	2375,662
		1578,646	2366,43
		1590,955	2366,43
		1584,8	2378,739
		1572,491	2381,817
		1566,337	2391,048
		1563,259	2403,358
		1529,409	2409,512
		1538,641	2412,589
		1510,945	2406,435
		1504,791	2381,817
		1532,486	2360,276
		1520,177	2378,739
		1498,636	2387,971
		1544,796	2372,585
		1554,027	2363,353
		1554,027	2372,585
		1550,95	2378,739
		1550,95	2378,739
		1550,95	2384,894
		1541,718	2381,817
		1547,873	2384,894
		1557,105	2384,894
		1566,337	2384,894
		1566,337	2387,971
		1538,641	2384,894
		1529,409	2387,971
		1538,641	2387,971
		1520,177	2394,126
		1507,868	2394,126
		1492,482	2400,28
		1477,095	2403,358
		1557,105	2391,048
		1467,864	2406,435
		1467,864	2412,589
		1532,486	2381,817
		1492,482	2400,28
		1612,496	2372,585
		1630,96	2354,121
		1581,723	2372,585
		1609,419	2360,276
		1566,337	2378,739
		1560,182	2378,739
		1554,027	2381,817
		1550,95	2381,817
		1535,564	2387,971
		1535,564	2378,739
		1554,027	2384,894
		1541,718	2394,126
		1535,564	2394,126
		1529,409	2394,126
		1520,177	2400,28
		1523,255	2406,435
		1529,409	2406,435
		1526,332	2406,435
		1541,718	2394,126
		1572,491	2384,894
		1584,8	2378,739
		1584,8	2369,507
		1566,337	2381,817
		1557,105	2378,739
		1541,718	2384,894
		1535,564	2387,971
		1532,486	2397,203
		1520,177	2397,203
		1523,255	2394,126
		1523,255	2384,894
		1535,564	2387,971
		1547,873	2391,048
		1547,873	2381,817
		1550,95	2372,585
		1541,718	2372,585
		1526,332	2384,894
		1526,332	2387,971
		1526,332	2397,203
		1529,409	2394,126
		1523,255	2394,126
		1535,564	2384,894
		1566,337	2384,894
		1560,182	2391,048
		1581,723	2375,662
		1587,878	2372,585
		1578,646	2384,894
		1563,259	2387,971
		1550,95	2384,894
		1547,873	2384,894
		1547,873	2375,662
		1563,259	2375,662
		1547,873	2366,43
		1541,718	2372,585
		1541,718	2375,662
		1550,95	2378,739
		1547,873	2381,817
		1526,332	2391,048
		1523,255	2384,894
		1535,564	2378,739
		1544,796	2381,817
		1557,105	2378,739
		1557,105	2384,894
		1563,259	2375,662
		1560,182	2378,739
		1554,027	2387,971
		1538,641	2391,048
		1523,255	2403,358
		1507,868	2406,435
		1483,25	2418,744
		1449,4	2412,589
		1474,018	2391,048
		1510,945	2375,662
		1544,796	2372,585
		1590,955	2375,662
		1618,65	2363,353
		1621,728	2360,276
		1609,419	2369,507
		1581,723	2372,585
		1566,337	2381,817
		1563,259	2384,894
		1563,259	2384,894
		1572,491	2375,662
		1547,873	2381,817
		1541,718	2384,894
		1550,95	2378,739
		1550,95	2384,894
		1544,796	2381,817
		1541,718	2384,894
		1541,718	2387,971
		1554,027	2384,894
		1557,105	2394,126
		1538,641	2400,28
		1535,564	2391,048
		1520,177	2391,048
		1510,945	2400,28
		1486,327	2394,126
		1507,868	2387,971
		1517,1	2387,971
		1520,177	2387,971
		1529,409	2369,507
		1563,259	2351,044
		1554,027	2366,43
		1532,486	2384,894
		1507,868	2394,126
		1520,177	2397,203
		1507,868	2397,203
		1532,486	2378,739
		1538,641	2372,585
		1581,723	2375,662
		1621,728	2378,739
		1606,341	2369,507
		1594,032	2378,739
		1575,568	2387,971
		1581,723	2381,817
		1584,8	2381,817
		1554,027	2384,894
		1523,255	2403,358
		1550,95	2360,276
		1557,105	2375,662
		1554,027	2369,507
		1566,337	2381,817
		1529,409	2403,358
		1584,8	2381,817
		1578,646	2387,971
		1538,641	2381,817
		1504,791	2409,512
		1581,723	2375,662
		1563,259	2372,585
		1560,182	2375,662
		1544,796	2384,894
		1520,177	2375,662
		1520,177	2381,817
		1517,1	2387,971
		1532,486	2387,971
		1538,641	2391,048
		1547,873	2397,203
		1547,873	2391,048
		1560,182	2400,28
		1544,796	2394,126
		1554,027	2391,048
		1547,873	2397,203
		1547,873	2394,126
		1557,105	2391,048
		1584,8	2375,662
		1594,032	2381,817
		1590,955	2391,048
		1517,1	2394,126
		1523,255	2391,048
		1541,718	2387,971
		1544,796	2381,817
		1572,491	2372,585
		1597,109	2378,739
		1606,341	2378,739
		1600,187	2387,971
		1584,8	2391,048
		1587,878	2394,126
		1600,187	2394,126
		1597,109	2403,358
		1587,878	2406,435
		1563,259	2409,512
		1541,718	2394,126
		1532,486	2378,739
		1554,027	2357,198
		1563,259	2369,507
		1560,182	2381,817
		1550,95	2384,894
		1557,105	2384,894
		1547,873	2378,739
		1541,718	2391,048
		1547,873	2384,894
		1541,718	2387,971
		1532,486	2397,203
		1535,564	2394,126
		1557,105	2391,048
		1575,568	2387,971
		1575,568	2384,894
		1560,182	2387,971
		1578,646	2384,894
		1572,491	2391,048
		1587,878	2378,739
		1594,032	2394,126
		1566,337	2384,894
		1566,337	2394,126
		1563,259	2387,971
		1560,182	2387,971
		1600,187	2394,126
		1575,568	2375,662
		1594,032	2387,971
		1578,646	2384,894
		1572,491	2391,048
		1566,337	2391,048
		1569,414	2394,126
		1566,337	2394,126
		1560,182	2387,971
		1569,414	2384,894
		1554,027	2397,203
		1557,105	2394,126
		1563,259	2384,894
		1560,182	2397,203
		1550,95	2403,358
		1535,564	2406,435
		1523,255	2421,821
		1526,332	2406,435
		1554,027	2397,203
		1569,414	2381,817
		1575,568	2384,894
		1584,8	2375,662
		1609,419	2369,507
		1606,341	2369,507
		1597,109	2375,662
		1587,878	2381,817
		1578,646	2387,971
		1563,259	2400,28
		1554,027	2400,28
		1541,718	2403,358
		1535,564	2409,512
		1538,641	2406,435
		1566,337	2384,894
		1594,032	2394,126
		1594,032	2384,894
		1578,646	2391,048
		1584,8	2381,817
		1554,027	2397,203
		1575,568	2384,894
		1584,8	2375,662
		1563,259	2409,512
		1569,414	2391,048
		1560,182	2403,358
		1575,568	2381,817
		1569,414	2384,894
		1597,109	2381,817
		1609,419	2375,662
		1590,955	2387,971
		1584,8	2394,126
		1587,878	2391,048
		1587,878	2391,048
		1563,259	2397,203
		1560,182	2400,28
		1603,264	2400,28
		1578,646	2394,126
		1627,882	2363,353
		1627,882	2363,353
		1618,65	2375,662
		1597,109	2387,971
		1544,796	2400,28
		1526,332	2400,28
		1535,564	2381,817
		1529,409	2378,739
		1529,409	2381,817
		1517,1	2397,203
		1514,023	2394,126
		1514,023	2394,126
		1538,641	2384,894
		1557,105	2391,048
		1569,414	2391,048
		1584,8	2387,971
		1587,878	2378,739
		1575,568	2381,817
		1597,109	2378,739
		1603,264	2381,817
		1606,341	2381,817
		1603,264	2381,817
		1587,878	2381,817
		1578,646	2394,126
		1566,337	2397,203
		1569,414	2394,126
		1572,491	2391,048
		1572,491	2394,126
		1578,646	2381,817
		1587,878	2375,662
		1584,8	2375,662
		1581,723	2384,894
		1575,568	2387,971
		1569,414	2387,971
		1578,646	2387,971
		1569,414	2391,048
		1569,414	2391,048
		1587,878	2387,971
		1612,496	2384,894
		1600,187	2378,739
		1600,187	2378,739
		1600,187	2375,662
		1590,955	2372,585
		1572,491	2378,739
		1569,414	2384,894
		1554,027	2387,971
		1544,796	2391,048
		1550,95	2394,126
		1550,95	2391,048
		1560,182	2391,048
		1550,95	2403,358
		1547,873	2406,435
		1541,718	2421,821
		1544,796	2415,667
		1578,646	2403,358
		1612,496	2375,662
		1640,191	2366,43
		1658,655	2360,276
		1630,96	2369,507
		1603,264	2372,585
		1590,955	2375,662
		1587,878	2375,662
		1563,259	2381,817
		1547,873	2384,894
		1538,641	2387,971
		1517,1	2387,971
		1507,868	2403,358
		1501,714	2403,358
		1501,714	2412,589
		1532,486	2406,435
		1584,8	2391,048
		1649,423	2381,817
		1692,505	2354,121
		1698,66	2351,044
		1683,273	2369,507
		1664,81	2378,739
		1634,037	2381,817
		1578,646	2394,126
		1563,259	2387,971
		1526,332	2381,817
		1517,1	2378,739
		1507,868	2375,662
		1501,714	2384,894
		1504,791	2394,126
		1560,182	2391,048
		1510,945	2400,28
		1587,878	2372,585
		1627,882	2360,276
		1640,191	2354,121
		1630,96	2360,276
		1615,573	2372,585
		1606,341	2384,894
		1590,955	2391,048
		1578,646	2387,971
		1618,65	2378,739
		1578,646	2387,971
		1618,65	2384,894
		1603,264	2391,048
		1597,109	2384,894
		1594,032	2378,739
		1575,568	2384,894
		1557,105	2394,126
		1554,027	2403,358
		1538,641	2394,126
		1529,409	2400,28
		1532,486	2397,203
		1535,564	2400,28
		1541,718	2397,203
		1560,182	2391,048
		1627,882	2375,662
		1634,037	2381,817
		1606,341	2387,971
		1578,646	2391,048
		1594,032	2403,358
		1590,955	2421,821
		1600,187	2412,589
		1603,264	2400,28
		1609,419	2394,126
		1627,882	2375,662
		1624,805	2384,894
		1624,805	2381,817
		1587,878	2415,667
		1618,65	2391,048
		1618,65	2378,739
		1597,109	2384,894
		1597,109	2387,971
		1566,337	2378,739
		1578,646	2384,894
		1594,032	2391,048
		1606,341	2387,971
		1615,573	2378,739
		1594,032	2387,971
		1587,878	2387,971
		1547,873	2400,28
		1612,496	2378,739
		1547,873	2397,203
		1547,873	2387,971
		1563,259	2387,971
		1575,568	2384,894
		1603,264	2363,353
		1609,419	2369,507
		1603,264	2375,662
		1594,032	2378,739
		1578,646	2384,894
		1560,182	2394,126
		1569,414	2384,894
		1547,873	2394,126
		1547,873	2394,126
		1566,337	2400,28
		1584,8	2400,28
		1603,264	2397,203
		1643,269	2387,971
		1630,96	2378,739
		1615,573	2394,126
		1597,109	2397,203
		1594,032	2394,126
		1597,109	2391,048
		1594,032	2384,894
		1587,878	2375,662
		1600,187	2375,662
		1630,96	2369,507
		1609,419	2360,276
		1594,032	2384,894
		1600,187	2378,739
		1600,187	2378,739
		1646,346	2384,894
		1615,573	2375,662
		1637,114	2391,048
		1634,037	2387,971
		1600,187	2406,435
		1550,95	2415,667
		1526,332	2418,744
		1510,945	2412,589
		1544,796	2384,894
		1615,573	2360,276
		1572,491	2378,739
		1640,191	2347,966
		1597,109	2375,662
		1547,873	2397,203
		1492,482	2397,203
		1510,945	2397,203
		1550,95	2375,662
		1621,728	2366,43
		1680,196	2332,58
		1661,732	2344,889
		1640,191	2363,353
		1621,728	2360,276
		1618,65	2363,353
		1612,496	2369,507
		1606,341	2366,43
		1597,109	2372,585
		1597,109	2375,662
		1597,109	2375,662
		1594,032	2381,817
		1603,264	2387,971
		1600,187	2391,048
		1624,805	2391,048
		1621,728	2397,203
		1615,573	2406,435
		1621,728	2397,203
		1612,496	2384,894
		1569,414	2391,048
		1566,337	2384,894
		1572,491	2378,739
		1557,105	2381,817
		1600,187	2378,739
		1606,341	2375,662
		1600,187	2369,507
		1609,419	2369,507
		1584,8	2369,507
		1594,032	2363,353
		1606,341	2363,353
		1603,264	2369,507
		1597,109	2369,507
		1594,032	2360,276
		1594,032	2372,585
		1597,109	2375,662
		1587,878	2375,662
		1581,723	2378,739
		1594,032	2378,739
		1581,723	2375,662
		1600,187	2369,507
		1609,419	2372,585
		1612,496	2378,739
		1603,264	2375,662
		1600,187	2375,662
		1615,573	2375,662
		1621,728	2372,585
		1621,728	2372,585
		1621,728	2372,585
		1615,573	2378,739
		1609,419	2381,817
		1603,264	2384,894
		1578,646	2384,894
		1550,95	2397,203
		1544,796	2394,126
		1523,255	2394,126
		1510,945	2403,358
		1507,868	2403,358
		1510,945	2409,512
		1532,486	2391,048
		1603,264	2378,739
		1535,564	2409,512
		1664,81	2360,276
		1714,046	2351,044
		1723,278	2341,812
		1683,273	2354,121
		1640,191	2357,198
		1618,65	2369,507
		1575,568	2375,662
		1575,568	2369,507
		1587,878	2363,353
		1609,419	2366,43
		1615,573	2375,662
		1597,109	2363,353
		1560,182	2369,507
		1609,419	2378,739
		1603,264	2387,971
		1597,109	2394,126
		1597,109	2384,894
		1597,109	2372,585
		1615,573	2372,585
		1597,109	2384,894
		1578,646	2375,662
		1618,65	2363,353
		1609,419	2363,353
		1646,346	2354,121
		1621,728	2366,43
		1649,423	2357,198
		1603,264	2378,739
		1603,264	2375,662
		1612,496	2384,894
		1627,882	2381,817
		1600,187	2381,817
		1609,419	2391,048
		1572,491	2363,353
		1603,264	2341,812
		1609,419	2381,817
		1557,105	2375,662
		1557,105	2375,662
		1581,723	2369,507
		1581,723	2369,507
		1578,646	2369,507
		1584,8	2369,507
		1590,955	2363,353
		1578,646	2366,43
		1544,796	2384,894
		1532,486	2394,126
		1544,796	2400,28
		1587,878	2403,358
		1621,728	2391,048
		1686,351	2351,044
		1655,578	2363,353
		1692,505	2351,044
		1689,428	2360,276
		1695,582	2354,121
		1652,5	2366,43
		1590,955	2375,662
		1584,8	2366,43
		1584,8	2360,276
		1594,032	2357,198
		1587,878	2366,43
		1597,109	2369,507
		1572,491	2363,353
		1569,414	2366,43
		1606,341	2354,121
		1624,805	2366,43
		1609,419	2354,121
		1627,882	2366,43
		1624,805	2369,507
		1630,96	2378,739
		1624,805	2372,585
		1597,109	2384,894
		1581,723	2391,048
		1572,491	2391,048
		1575,568	2391,048
		1627,882	2360,276
		1618,65	2360,276
		1606,341	2360,276
		1606,341	2360,276
		1621,728	2366,43
		1618,65	2363,353
		1624,805	2360,276
		1612,496	2360,276
		1597,109	2357,198
		1597,109	2363,353
		1621,728	2360,276
		1594,032	2360,276
		1621,728	2363,353
		1624,805	2366,43
		1637,114	2363,353
		1627,882	2372,585
		1618,65	2375,662
		1609,419	2372,585
		1587,878	2384,894
		1603,264	2378,739
		1597,109	2360,276
		1603,264	2351,044
		1590,955	2366,43
		1584,8	2375,662
		1581,723	2375,662
		1603,264	2375,662
		1600,187	2360,276
		1578,646	2372,585
		1612,496	2366,43
		1603,264	2369,507
		1590,955	2366,43
		1609,419	2372,585
		1587,878	2363,353
		1606,341	2375,662
		1606,341	2375,662
		1612,496	2372,585
		1609,419	2372,585
		1597,109	2378,739
		1597,109	2378,739
		1569,414	2394,126
		1590,955	2397,203
		1566,337	2394,126
		1594,032	2400,28
		1627,882	2375,662
		1680,196	2344,889
		1674,041	2357,198
		1652,5	2347,966
		1612,496	2347,966
		1646,346	2354,121
		1661,732	2369,507
		1649,423	2363,353
		1643,269	2369,507
		1615,573	2375,662
		1563,259	2363,353
		1566,337	2375,662
		1557,105	2357,198
		1661,732	2369,507
		1550,95	2360,276
		1566,337	2354,121
		1581,723	2347,966
		1594,032	2354,121
		1612,496	2369,507
		1609,419	2363,353
		1615,573	2366,43
		1621,728	2372,585
		1606,341	2391,048
		1621,728	2381,817
		1566,337	2400,28
[truncated: 52,139 more rows]
