# Supplementary material for: Assessment of upper limb motor control: establishing normative benchmarks for clinical applications
Source: PeerJ. 2025 Aug 22;13:e19859. doi: 10.7717/peerj.19859 (PMC12377353; doi:10.7717/peerj.19859)
Supplement: Supplemental Information 1 [file peerj-13-19859-s001.zip › translated_csvs/advanced_mdurance-test-205527 (1).csv]

angle_window_	angles_bíceps_braquial_derecho_tríceps_braquial_largo_derecho	emg_muscle_bíceps_braquial_derecho_(µV)	emg_muscle_tríceps_braquial_largo_derecho_(µV)
0,05	55,84	717,006	2175,639
	55,86	717,006	2178,716
	56,09	713,929	2178,716
	56,34	717,006	2178,716
	56,43	717,006	2184,87
	56,37	704,697	2191,025
	56,29	710,852	2197,18
	56,3	704,697	2184,87
	56,37	698,543	2184,87
	56,43	704,697	2172,561
	56,49	710,852	2175,639
	56,55	717,006	2178,716
	56,57	713,929	2181,793
	56,54	717,006	2172,561
	56,46	720,084	2178,716
	56,29	729,316	2178,716
	56,07	710,852	2197,18
	55,98	701,62	2184,87
	56,25	701,62	2194,102
	56,66	713,929	2187,948
	56,8	713,929	2187,948
	56,64	723,161	2181,793
	56,5	726,238	2172,561
	56,5	741,625	2172,561
	56,63	744,702	2169,484
	56,77	753,934	2169,484
	56,75	757,011	2184,87
	56,56	760,088	2184,87
	56,28	750,857	2184,87
	56,07	744,702	2175,639
	56,05	753,934	2178,716
	56,17	729,316	2175,639
	56,32	704,697	2178,716
	56,46	717,006	2175,639
	56,63	667,77	2181,793
	56,86	677,002	2172,561
	57,13	680,079	2169,484
	57,35	683,156	2169,484
	57,5	686,234	2172,561
	57,54	698,543	2175,639
	57,43	717,006	2172,561
	57,32	707,775	2172,561
	57,3	713,929	2175,639
	57,35	717,006	2172,561
	57,38	710,852	2175,639
	57,39	707,775	2175,639
	57,38	707,775	2169,484
	57,32	701,62	2178,716
	57,25	701,62	2187,948
	57,24	707,775	2184,87
	57,22	723,161	2178,716
	57,15	720,084	2178,716
	57,11	723,161	2178,716
	57,14	738,547	2181,793
	57,14	726,238	2169,484
	57,12	735,47	2169,484
	57,11	738,547	2169,484
	57,14	729,316	2169,484
	57,22	726,238	2172,561
	57,29	710,852	2175,639
	57,33	680,079	2172,561
	57,35	707,775	2172,561
	57,34	710,852	2169,484
	57,38	710,852	2166,407
	57,49	720,084	2163,329
	57,62	704,697	2169,484
	57,72	710,852	2163,329
	57,73	726,238	2163,329
	57,71	729,316	2169,484
	57,74	717,006	2169,484
	57,79	720,084	2166,407
	57,84	704,697	2169,484
	57,89	707,775	2178,716
	58	707,775	2175,639
	58,17	713,929	2178,716
	58,29	695,465	2184,87
	58,33	698,543	2184,87
	58,32	710,852	2184,87
	58,33	710,852	2175,639
	58,37	726,238	2169,484
	58,38	732,393	2181,793
	58,38	735,47	2175,639
	58,36	713,929	2175,639
	58,36	692,388	2181,793
	58,36	689,311	2178,716
	58,35	686,234	2172,561
	58,32	701,62	2169,484
	58,31	695,465	2178,716
	58,32	698,543	2184,87
	58,34	720,084	2166,407
	58,34	729,316	2163,329
	58,32	741,625	2154,098
	58,3	744,702	2160,252
	58,29	747,779	2169,484
	58,31	744,702	2175,639
	58,31	744,702	2178,716
	58,29	729,316	2184,87
	58,28	717,006	2181,793
	58,27	713,929	2178,716
	58,26	701,62	2181,793
	58,23	673,924	2175,639
	58,2	680,079	2163,329
	58,2	680,079	2157,175
	58,27	667,77	2172,561
	58,4	673,924	2178,716
	58,51	695,465	2172,561
	58,52	677,002	2178,716
	58,54	717,006	2163,329
	58,63	701,62	2169,484
	58,73	717,006	2166,407
	58,76	710,852	2175,639
	58,73	704,697	2169,484
	58,71	741,625	2175,639
	58,74	720,084	2172,561
	58,75	738,547	2163,329
	58,73	723,161	2157,175
	58,71	717,006	2157,175
	58,71	747,779	2157,175
	58,58	726,238	2157,175
	58,03	720,084	2166,407
	56,72	738,547	2160,252
	54,73	689,311	2163,329
	52,68	692,388	2166,407
	50,68	689,311	2166,407
	48,41	704,697	2166,407
	45,4	689,311	2178,716
	41,07	692,388	2175,639
	35,57	695,465	2172,561
	29,17	692,388	2172,561
	22,12	692,388	2160,252
	14,56	710,852	2163,329
	6,71	701,62	2166,407
	1,75	707,775	2160,252
	-0,49	701,62	2172,561
	-3,58	689,311	2163,329
	-7,57	698,543	2157,175
	-12,51	707,775	2154,098
	-18,31	710,852	2147,943
	-24,02	717,006	2151,02
	-29,19	713,929	2147,943
	-33,93	701,62	2154,098
	-38,13	692,388	2160,252
	-41,5	689,311	2163,329
	-44,04	701,62	2160,252
	-46,25	698,543	2166,407
	-48,02	698,543	2169,484
	-48,47	701,62	2169,484
	-47,55	698,543	2172,561
	-45,66	704,697	2169,484
	-42,99	701,62	2169,484
	-39,72	704,697	2175,639
	-36,24	707,775	2172,561
	-32,15	701,62	2166,407
	-26,67	723,161	2157,175
	-20	732,393	2154,098
	-12,64	726,238	2154,098
	-5,36	723,161	2157,175
	0,98	726,238	2157,175
	6,74	735,47	2160,252
	12,6	735,47	2163,329
	18,69	729,316	2160,252
	24,76	726,238	2157,175
	30,43	723,161	2160,252
	35,65	723,161	2157,175
	40,29	707,775	2163,329
	44,17	704,697	2166,407
	47,46	717,006	2166,407
	50,43	747,779	2169,484
	52,91	750,857	2172,561
	54,95	757,011	2166,407
	56,91	747,779	2169,484
	58,81	726,238	2172,561
	60,97	723,161	2166,407
	63,18	695,465	2166,407
	64,83	673,924	2166,407
	65,67	677,002	2163,329
	65,69	677,002	2166,407
	65,24	683,156	2166,407
	64,73	686,234	2172,561
	64,26	686,234	2166,407
	63,77	692,388	2163,329
	63,53	686,234	2169,484
	63,47	686,234	2169,484
	63,4	695,465	2172,561
	63,19	695,465	2169,484
	62,88	701,62	2172,561
	62,59	707,775	2166,407
	62,35	707,775	2169,484
	62,21	707,775	2172,561
	62,2	701,62	2169,484
	62,28	695,465	2175,639
	62,4	695,465	2169,484
	62,47	698,543	2166,407
	62,49	692,388	2169,484
	62,51	701,62	2166,407
	62,55	713,929	2163,329
	62,61	717,006	2163,329
	62,57	720,084	2157,175
	62,47	720,084	2163,329
	62,41	717,006	2175,639
	62,37	723,161	2166,407
	62,31	713,929	2169,484
	62,31	698,543	2172,561
	62,33	698,543	2172,561
	62,35	717,006	2166,407
	62,44	707,775	2172,561
	62,55	704,697	2166,407
	62,6	704,697	2157,175
	62,57	710,852	2169,484
	62,51	707,775	2163,329
	62,42	701,62	2166,407
	62,34	704,697	2175,639
	62,27	707,775	2175,639
	62,24	717,006	2172,561
	62,23	704,697	2178,716
	62,26	695,465	2187,948
	62,01	713,929	2169,484
	60,27	750,857	2163,329
	56,12	695,465	2191,025
	49,5	695,465	2187,948
	40,26	797,016	2154,098
	27,87	784,707	2160,252
	12,81	806,248	2160,252
	-1,29	778,552	2160,252
	-12,69	652,384	2184,87
	-22,71	673,924	2194,102
	-32,36	707,775	2184,87
	-42,15	689,311	2151,02
	-50,87	744,702	2169,484
	-57,15	673,924	2169,484
	-61,21	689,311	2157,175
	-63,15	707,775	2169,484
	-62,95	698,543	2166,407
	-60,77	704,697	2160,252
	-55,78	698,543	2169,484
	-47,57	695,465	2175,639
	-36,63	695,465	2172,561
	-23,62	695,465	2169,484
	-9,5	717,006	2169,484
	3,66	692,388	2169,484
	15,53	704,697	2169,484
	26,92	701,62	2169,484
	37,32	704,697	2166,407
	46,35	717,006	2169,484
	53,43	720,084	2163,329
	59,27	723,161	2166,407
	64,64	713,929	2166,407
	68,14	723,161	2166,407
	68,64	710,852	2166,407
	66,56	710,852	2163,329
	63,28	713,929	2166,407
	59,52	726,238	2169,484
	54,75	707,775	2166,407
	48,37	707,775	2163,329
	39,99	713,929	2169,484
	30,47	723,161	2166,407
	22	726,238	2172,561
	13,42	720,084	2172,561
	3,48	720,084	2172,561
	-5,93	720,084	2169,484
	-14,96	713,929	2172,561
	-24,21	710,852	2175,639
	-32,56	717,006	2175,639
	-39,63	713,929	2175,639
	-45,82	713,929	2172,561
	-50,78	710,852	2172,561
	-54,66	717,006	2169,484
	-56,97	710,852	2172,561
	-57,02	710,852	2169,484
	-54,92	726,238	2169,484
	-50,61	726,238	2169,484
	-43,84	710,852	2175,639
	-35,23	729,316	2178,716
	-25,7	723,161	2172,561
	-15,36	720,084	2172,561
	-5,08	732,393	2169,484
	4,16	729,316	2169,484
	12,65	726,238	2169,484
	20,96	729,316	2169,484
	29	735,47	2166,407
	36,81	741,625	2178,716
	44,44	741,625	2178,716
	51,59	741,625	2184,87
	58,24	726,238	2178,716
	63,68	695,465	2175,639
	68,34	726,238	2178,716
	72,62	692,388	2163,329
	74,8	753,934	2178,716
	74,31	670,847	2169,484
	72,05	735,47	2166,407
	69,05	738,547	2175,639
	65,87	747,779	2178,716
	62,34	704,697	2147,943
	57,86	692,388	2166,407
	52,28	723,161	2160,252
	45,44	689,311	2163,329
	37,14	670,847	2172,561
	27,31	738,547	2154,098
	16,94	738,547	2154,098
	7,44	735,47	2154,098
	-1,18	717,006	2169,484
	-9,4	704,697	2172,561
	-17,7	704,697	2172,561
	-26,67	717,006	2166,407
	-35,85	720,084	2160,252
	-43,66	723,161	2157,175
	-49,47	732,393	2160,252
	-53,45	732,393	2160,252
	-55,4	726,238	2175,639
	-55,3	723,161	2187,948
	-53,41	707,775	2184,87
	-49,75	717,006	2178,716
	-44,05	723,161	2166,407
	-36,16	710,852	2163,329
	-26,36	707,775	2160,252
	-15,22	717,006	2157,175
	-3,7	738,547	2154,098
	6,81	723,161	2160,252
	16,44	710,852	2169,484
	25,88	717,006	2163,329
	35,14	735,47	2166,407
	44,07	741,625	2169,484
	52,15	741,625	2169,484
	59,08	744,702	2169,484
	64,34	738,547	2166,407
	69,03	732,393	2169,484
	73,75	704,697	2175,639
	76,35	726,238	2172,561
	75,76	689,311	2178,716
	72,95	689,311	2175,639
	69,49	701,62	2172,561
	66,35	704,697	2175,639
	63,19	710,852	2172,561
	59,28	729,316	2172,561
	54,05	726,238	2169,484
	46,72	723,161	2175,639
	37,52	720,084	2181,793
	27,66	707,775	2181,793
	17,12	717,006	2181,793
	6,1	713,929	2169,484
	-3,11	698,543	2163,329
	-11,36	704,697	2166,407
	-21,19	710,852	2157,175
	-30,88	729,316	2157,175
	-38,09	744,702	2163,329
	-42,17	757,011	2163,329
	-43,66	720,084	2160,252
	-43,73	750,857	2169,484
	-43,05	753,934	2163,329
	-41,67	747,779	2169,484
	-38,62	744,702	2172,561
	-33,1	741,625	2172,561
	-25,36	738,547	2175,639
	-15,69	713,929	2175,639
	-4,94	726,238	2178,716
	5,15	713,929	2172,561
	14,48	723,161	2166,407
	23,7	717,006	2166,407
	32,5	707,775	2163,329
	40,61	689,311	2175,639
	47,89	692,388	2175,639
	54,17	692,388	2175,639
	59,25	698,543	2163,329
	63,62	692,388	2166,407
	68,44	704,697	2169,484
	73,26	720,084	2163,329
	76,45	717,006	2166,407
	77,34	738,547	2163,329
	76,19	738,547	2175,639
	73,78	735,47	2172,561
	70,37	738,547	2172,561
	65,98	726,238	2181,793
	60,66	710,852	2187,948
	54,12	701,62	2184,87
	45,58	707,775	2175,639
	35,28	692,388	2169,484
	24,47	704,697	2157,175
	14,08	720,084	2160,252
	4,81	738,547	2160,252
	-3,92	744,702	2154,098
	-12,91	732,393	2157,175
	-21,89	723,161	2163,329
	-29,84	717,006	2166,407
	-35,71	713,929	2166,407
	-39,91	710,852	2163,329
	-42,92	713,929	2160,252
	-44,5	720,084	2163,329
	-44,69	747,779	2172,561
	-43,79	760,088	2175,639
	-41,94	757,011	2172,561
	-39,03	757,011	2178,716
	-34,46	753,934	2172,561
	-27,82	747,779	2178,716
	-19,59	738,547	2178,716
	-10,13	710,852	2184,87
	-0,23	670,847	2187,948
	9,75	667,77	2175,639
	19,94	680,079	2169,484
	29,81	695,465	2169,484
	38,79	704,697	2160,252
	46,55	707,775	2169,484
	52,99	717,006	2169,484
	58,12	717,006	2166,407
	62,15	698,543	2175,639
	66,18	689,311	2175,639
	69,85	707,775	2175,639
	71,51	744,702	2163,329
	71,13	781,629	2169,484
	69,74	775,475	2172,561
	68,17	769,32	2178,716
	66,16	769,32	2178,716
	63,14	747,779	2160,252
	59,17	689,311	2172,561
	54,9	766,243	2169,484
	49,8	680,079	2175,639
	42,31	683,156	2169,484
	33,3	695,465	2172,561
	24,87	713,929	2169,484
	17,02	723,161	2166,407
	8,22	717,006	2160,252
	-0,74	732,393	2169,484
	-8,79	729,316	2160,252
	-15,89	735,47	2172,561
	-22,37	732,393	2172,561
	-29,29	723,161	2163,329
	-35,97	732,393	2172,561
	-41,31	729,316	2169,484
	-44,37	720,084	2169,484
	-45,31	704,697	2175,639
	-44,85	704,697	2181,793
	-43,17	704,697	2175,639
	-40,21	701,62	2175,639
	-35,53	713,929	2175,639
	-28,91	723,161	2175,639
	-20,81	717,006	2172,561
	-11,43	717,006	2166,407
	-1,78	720,084	2163,329
	7,01	732,393	2154,098
	15,52	735,47	2157,175
	24,18	732,393	2163,329
	32,37	744,702	2169,484
	39,94	744,702	2166,407
	46,76	741,625	2166,407
	52,93	735,47	2172,561
	58,31	723,161	2178,716
	62,78	720,084	2181,793
	67,96	732,393	2184,87
	73,51	741,625	2181,793
	76,45	729,316	2184,87
	76,09	720,084	2172,561
	74,19	713,929	2172,561
	72,74	720,084	2175,639
	72,12	713,929	2178,716
	71,59	713,929	2175,639
	70,79	695,465	2175,639
	69,87	710,852	2154,098
	69,16	723,161	2147,943
	68,77	729,316	2144,866
	68,48	741,625	2147,943
	68,23	738,547	2154,098
	67,97	750,857	2160,252
	67,65	747,779	2169,484
	67,42	729,316	2178,716
	67,3	723,161	2160,252
	67,21	726,238	2166,407
	67,14	729,316	2169,484
	67,06	757,011	2160,252
	66,95	729,316	2163,329
	66,81	741,625	2169,484
	66,61	741,625	2166,407
	66,37	735,47	2172,561
	66,23	729,316	2166,407
	66,31	723,161	2166,407
	66,43	726,238	2169,484
	66,45	723,161	2169,484
	66,44	689,311	2166,407
	66,41	695,465	2166,407
	66,38	707,775	2169,484
	66,37	707,775	2169,484
	66,35	710,852	2175,639
	66,31	713,929	2175,639
	66,3	717,006	2172,561
	66,31	713,929	2178,716
	66,33	710,852	2175,639
	66,37	713,929	2172,561
	66,38	710,852	2178,716
	66,35	707,775	2172,561
	66,3	717,006	2172,561
	66,25	710,852	2169,484
	66,13	713,929	2181,793
	65,97	713,929	2181,793
	65,92	710,852	2181,793
	66,01	713,929	2181,793
	66,11	723,161	2184,87
	66,14	732,393	2181,793
	66,11	726,238	2169,484
	66,07	732,393	2175,639
	66,06	735,47	2175,639
	66,08	735,47	2172,561
	66,1	744,702	2175,639
	66,13	741,625	2172,561
	66,15	741,625	2169,484
	66,16	741,625	2163,329
	66,14	735,47	2166,407
	66,12	738,547	2169,484
	66,12	735,47	2169,484
	66,11	732,393	2172,561
	66,11	720,084	2172,561
	66,11	704,697	2172,561
	66,08	723,161	2175,639
	66,06	723,161	2178,716
	66,06	717,006	2184,87
	66,14	729,316	2178,716
	66,22	735,47	2178,716
	66,25	729,316	2175,639
	66,3	723,161	2175,639
	66,33	704,697	2160,252
	66,31	710,852	2157,175
	66,31	698,543	2166,407
	66,38	704,697	2175,639
	66,45	707,775	2178,716
	66,52	710,852	2181,793
	66,59	704,697	2178,716
	66,66	717,006	2175,639
	66,68	735,47	2169,484
	66,72	760,088	2166,407
	66,68	750,857	2178,716
	66,55	729,316	2175,639
	66,48	713,929	2175,639
	66,48	717,006	2172,561
	66,48	726,238	2172,561
	66,47	720,084	2181,793
	66,42	698,543	2178,716
	66,3	710,852	2169,484
	66,19	726,238	2175,639
	66,17	720,084	2172,561
	66,22	726,238	2169,484
	66,34	710,852	2169,484
	66,42	738,547	2169,484
	66,4	744,702	2169,484
	66,32	732,393	2175,639
	66,25	760,088	2178,716
	66,19	744,702	2175,639
	66,13	738,547	2169,484
	66,09	723,161	2178,716
	66,08	741,625	2172,561
	66,08	732,393	2169,484
	66,06	753,934	2181,793
	66,06	729,316	2172,561
	66,07	732,393	2172,561
	66,04	707,775	2169,484
	65,95	726,238	2175,639
	65,88	710,852	2166,407
	65,87	717,006	2169,484
	65,88	713,929	2175,639
	65,89	713,929	2178,716
	65,87	713,929	2184,87
	65,83	713,929	2166,407
	65,75	704,697	2178,716
	65,68	710,852	2175,639
	65,7	707,775	2175,639
	65,77	704,697	2175,639
	65,86	713,929	2178,716
	65,98	717,006	2178,716
	66,09	723,161	2175,639
	66,1	717,006	2181,793
	66,02	720,084	2175,639
	65,89	726,238	2175,639
	65,82	726,238	2175,639
	65,78	732,393	2172,561
	65,8	766,243	2172,561
	65,85	757,011	2169,484
	65,89	732,393	2178,716
	65,9	747,779	2172,561
	65,92	735,47	2160,252
	65,94	738,547	2181,793
	65,93	726,238	2166,407
	65,93	723,161	2175,639
	65,91	717,006	2175,639
	65,86	717,006	2175,639
	65,84	753,934	2166,407
	65,86	720,084	2166,407
	65,86	713,929	2172,561
	65,87	723,161	2169,484
	65,77	735,47	2166,407
	64,89	738,547	2172,561
	62,28	735,47	2172,561
	57,18	720,084	2175,639
	48,94	707,775	2175,639
	37,06	720,084	2166,407
	21,65	717,006	2163,329
	5,55	713,929	2163,329
	-7,92	713,929	2160,252
	-18,89	710,852	2157,175
	-29,06	707,775	2163,329
	-39,05	713,929	2157,175
	-47,45	720,084	2163,329
	-53,15	720,084	2166,407
	-56,65	723,161	2166,407
	-58,36	713,929	2163,329
	-58,39	713,929	2163,329
	-56,33	713,929	2160,252
	-51,14	710,852	2163,329
	-42,56	710,852	2166,407
	-31,17	741,625	2160,252
	-17,55	750,857	2154,098
	-3,57	747,779	2154,098
	9,18	738,547	2163,329
	21,12	735,47	2163,329
	32,4	726,238	2163,329
	42,67	723,161	2169,484
	51,9	710,852	2166,407
	59,35	707,775	2163,329
	64,6	698,543	2157,175
	69,01	695,465	2166,407
	72,67	701,62	2169,484
	74,73	704,697	2160,252
	75,14	710,852	2166,407
	73,84	744,702	2166,407
	71	747,779	2160,252
	67,3	747,779	2157,175
	62,77	741,625	2160,252
	56,47	732,393	2178,716
	48,16	732,393	2178,716
	37,47	717,006	2178,716
	24,95	695,465	2181,793
	13,12	707,775	2175,639
	1,71	732,393	2175,639
	-8,62	710,852	2172,561
	-17,64	735,47	2175,639
	-27,61	732,393	2175,639
	-37,35	732,393	2178,716
	-45,21	732,393	2178,716
	-50,56	732,393	2181,793
	-53,78	717,006	2181,793
	-55,56	723,161	2178,716
	-55,72	713,929	2169,484
	-54,31	732,393	2166,407
	-50,96	738,547	2175,639
	-44,91	738,547	2187,948
	-36,13	735,47	2169,484
	-25,13	744,702	2197,18
	-12,59	732,393	2209,489
	-0,26	732,393	2203,334
	11,15	732,393	2203,334
	22,25	723,161	2197,18
	32,9	726,238	2184,87
	42,39	723,161	2187,948
	50,41	729,316	2187,948
	56,8	753,934	2181,793
	62,21	732,393	2184,87
	67,01	750,857	2187,948
	69,69	729,316	2181,793
	69,61	753,934	2191,025
	67,68	732,393	2181,793
	64,85	763,166	2175,639
	61,52	710,852	2178,716
	57,55	763,166	2178,716
	52,39	713,929	2178,716
	45,88	720,084	2175,639
	37,96	710,852	2175,639
	28,32	717,006	2172,561
	16,32	723,161	2169,484
	3,99	710,852	2175,639
	-6,82	744,702	2175,639
	-15,97	720,084	2175,639
	-23,45	747,779	2181,793
	-30,52	747,779	2184,87
	-37,5	750,857	2181,793
	-44,16	741,625	2181,793
	-49,91	741,625	2181,793
	-53,82	738,547	2184,87
	-55,41	717,006	2178,716
	-55,03	704,697	2181,793
	-53,11	704,697	2184,87
	-49,19	698,543	2184,87
	-42,86	701,62	2181,793
	-34,44	707,775	2187,948
	-24,36	707,775	2184,87
	-12,98	710,852	2178,716
	-1,55	713,929	2175,639
	8,76	710,852	2187,948
	18,29	717,006	2194,102
	27,54	717,006	2191,025
	36,3	717,006	2187,948
	44,35	741,625	2191,025
	51,52	772,398	2172,561
	57,72	753,934	2184,87
	62,7	766,243	2172,561
	67,24	704,697	2187,948
	71,21	760,088	2169,484
	72,75	760,088	2169,484
	71,87	738,547	2172,561
	69,54	729,316	2175,639
	66,53	701,62	2181,793
	63,41	710,852	2184,87
	59,79	710,852	2181,793
	54,8	704,697	2181,793
	48,44	701,62	2181,793
	40,43	698,543	2184,87
	31,14	701,62	2181,793
	21,32	710,852	2181,793
	11,55	720,084	2175,639
	2,67	720,084	2178,716
	-4,78	723,161	2181,793
	-12,04	723,161	2178,716
	-20,59	726,238	2175,639
	-29,3	732,393	2181,793
	-36,73	738,547	2181,793
	-42,35	732,393	2191,025
	-46,13	729,316	2184,87
	-48,33	720,084	2184,87
	-49,2	720,084	2178,716
	-48,73	723,161	2175,639
	-47,06	713,929	2181,793
	-43,82	710,852	2184,87
	-38,41	710,852	2187,948
	-30,96	723,161	2184,87
	-22,07	726,238	2181,793
	-12,18	738,547	2184,87
	-2,4	741,625	2181,793
	6,31	747,779	2184,87
	14,42	741,625	2178,716
	22,54	747,779	2175,639
	30,53	738,547	2181,793
	38,07	713,929	2184,87
	44,94	713,929	2181,793
	50,95	704,697	2172,561
	56,26	704,697	2169,484
	60,72	713,929	2169,484
	63,86	720,084	2175,639
	67,47	720,084	2181,793
	71,5	726,238	2178,716
	73,25	720,084	2181,793
	72,62	723,161	2178,716
	70,35	726,238	2191,025
	66,93	732,393	2200,257
	62,93	726,238	2197,18
	58,01	710,852	2197,18
	51,79	723,161	2178,716
	44,37	717,006	2191,025
	36,27	710,852	2200,257
	27,46	735,47	2181,793
	17,25	723,161	2175,639
	7,24	704,697	2175,639
	-1,62	677,002	2181,793
	-9,56	723,161	2157,175
	-17,13	747,779	2172,561
	-25,33	738,547	2178,716
	-33,59	744,702	2175,639
	-40,59	744,702	2175,639
	-45,42	735,47	2172,561
	-48,37	726,238	2175,639
	-49,82	720,084	2178,716
	-49,8	720,084	2178,716
	-48,38	704,697	2178,716
	-45,23	713,929	2175,639
	-39,6	717,006	2175,639
	-31,66	720,084	2181,793
	-22,13	710,852	2181,793
	-11,41	695,465	2178,716
	-0,98	701,62	2187,948
	8,27	701,62	2178,716
	17,03	698,543	2175,639
	25,56	713,929	2181,793
	33,83	717,006	2184,87
	41,56	723,161	2191,025
	48,48	720,084	2187,948
	54,73	726,238	2191,025
	60,13	732,393	2187,948
	64,82	717,006	2194,102
	69,95	723,161	2181,793
	74,11	729,316	2172,561
	75,01	717,006	2184,87
	73,51	713,929	2187,948
	71,7	723,161	2184,87
	70,39	726,238	2181,793
	68,63	726,238	2184,87
	65,75	726,238	2181,793
	61,88	729,316	2184,87
	57	732,393	2184,87
	50,93	713,929	2181,793
	43,56	710,852	2175,639
	34,49	707,775	2172,561
	25,1	707,775	2178,716
	16,05	701,62	2175,639
	5,87	686,234	2184,87
	-4,33	738,547	2181,793
	-13,19	689,311	2184,87
	-20,91	698,543	2181,793
	-27,87	698,543	2181,793
	-34,61	704,697	2184,87
	-40,76	704,697	2191,025
	-45,55	707,775	2197,18
	-48,33	707,775	2194,102
	-49	710,852	2194,102
	-47,88	704,697	2194,102
	-44,87	704,697	2187,948
	-39,46	704,697	2187,948
	-31,86	710,852	2187,948
	-22,66	723,161	2172,561
	-12,29	720,084	2187,948
	-2,1	726,238	2181,793
	6,92	713,929	2178,716
	15,36	720,084	2181,793
	23,61	717,006	2181,793
	31,63	710,852	2187,948
	39,22	717,006	2181,793
	46	710,852	2181,793
	52,26	720,084	2184,87
	58,28	701,62	2187,948
	63,23	695,465	2184,87
	67,51	701,62	2184,87
	71,72	710,852	2191,025
	74,39	723,161	2181,793
	74,62	723,161	2184,87
	73,15	720,084	2181,793
	70,76	738,547	2172,561
	67,89	766,243	2172,561
	64,75	784,707	2169,484
	61,37	772,398	2181,793
	57,24	750,857	2184,87
	51,87	732,393	2181,793
	45	713,929	2181,793
	36,03	683,156	2184,87
	24,96	664,693	2184,87
	13,1	683,156	2169,484
	1,7	686,234	2172,561
	-7,62	664,693	2166,407
	-15,44	686,234	2175,639
	-23,57	723,161	2178,716
	-31,66	720,084	2181,793
	-39,01	713,929	2178,716
	-44,81	707,775	2178,716
	-48,7	707,775	2178,716
	-50,6	717,006	2181,793
	-50,77	713,929	2184,87
	-49,38	707,775	2187,948
	-46,56	713,929	2187,948
	-41,91	726,238	2181,793
	-35	738,547	2181,793
	-26,46	732,393	2191,025
	-16,81	726,238	2191,025
	-6,65	723,161	2191,025
	2,57	704,697	2194,102
	10,69	667,77	2187,948
	18,73	670,847	2181,793
	26,72	686,234	2175,639
	34,46	710,852	2181,793
	41,89	717,006	2175,639
	48,91	723,161	2175,639
	55,18	723,161	2175,639
	60,38	726,238	2175,639
	64,9	726,238	2175,639
	68,8	729,316	2178,716
	70,76	729,316	2181,793
	70,18	738,547	2187,948
	68,41	741,625	2187,948
	66,5	726,238	2181,793
	64,67	723,161	2191,025
	62,86	695,465	2194,102
	60,43	707,775	2184,87
	56,49	710,852	2184,87
	50,44	710,852	2194,102
	41,71	707,775	2200,257
	30,92	707,775	2197,18
	19,03	717,006	2194,102
	6,35	713,929	2197,18
	-6,33	720,084	2197,18
	-17,73	717,006	2197,18
	-28,55	713,929	2194,102
	-38,73	713,929	2197,18
	-46,68	710,852	2194,102
	-52,06	713,929	2194,102
	-54,81	689,311	2194,102
	-55,63	695,465	2197,18
	-54,76	707,775	2194,102
	-52,48	713,929	2187,948
	-49,05	735,47	2181,793
	-43,74	735,47	2184,87
	-36,47	741,625	2184,87
	-27,92	732,393	2184,87
	-18,63	723,161	2184,87
	-8,87	732,393	2184,87
	0,15	729,316	2184,87
	7,86	698,543	2187,948
	15,43	704,697	2187,948
	23,52	713,929	2181,793
	31,68	710,852	2178,716
	39,63	710,852	2178,716
	47,31	717,006	2178,716
	53,87	723,161	2184,87
	58,83	720,084	2187,948
	63,87	704,697	2184,87
	68,16	701,62	2187,948
	69,09	726,238	2184,87
	67,57	723,161	2184,87
	65,65	720,084	2184,87
	64,28	695,465	2187,948
	63,18	701,62	2194,102
	61,69	698,543	2197,18
	59,7	698,543	2191,025
	57,06	692,388	2187,948
	52,73	701,62	2175,639
	45,62	732,393	2166,407
	35,48	729,316	2175,639
	23,24	726,238	2175,639
	10,69	726,238	2175,639
	-1,48	726,238	2172,561
	-12,54	738,547	2172,561
	-23,03	726,238	2175,639
	-33,91	723,161	2175,639
	-43,89	729,316	2175,639
	-51,67	729,316	2175,639
	-56,33	723,161	2178,716
	-58,18	713,929	2184,87
	-58,15	720,084	2172,561
	-56,73	707,775	2178,716
	-54,19	738,547	2175,639
	-50,2	717,006	2181,793
	-44,29	732,393	2175,639
	-36,31	729,316	2181,793
	-26,42	741,625	2172,561
	-14,77	732,393	2181,793
	-2,42	732,393	2181,793
	8,68	710,852	2184,87
	18,8	720,084	2187,948
	28,59	698,543	2181,793
	37,38	695,465	2181,793
	45,1	704,697	2184,87
	51,42	698,543	2184,87
	56	698,543	2181,793
	59,18	713,929	2178,716
	62,25	726,238	2184,87
	65,21	726,238	2175,639
	66,49	729,316	2172,561
	66,09	738,547	2172,561
	64,99	720,084	2187,948
	63,77	738,547	2172,561
	62,15	732,393	2166,407
	59,64	738,547	2178,716
	56,05	738,547	2172,561
	51,07	713,929	2184,87
	44,21	729,316	2187,948
	35,5	707,775	2184,87
	25,46	723,161	2181,793
	13,97	701,62	2191,025
	2,18	680,079	2194,102
	-8,76	677,002	2191,025
	-18,88	729,316	2178,716
	-27,98	738,547	2172,561
	-36,1	704,697	2178,716
	-42,41	744,702	2172,561
	-46,59	750,857	2181,793
	-48,74	747,779	2181,793
	-49,09	704,697	2175,639
	-48,1	747,779	2175,639
	-46,16	735,47	2178,716
	-43,49	698,543	2184,87
	-39,52	704,697	2160,252
	-33,6	704,697	2163,329
	-25,81	704,697	2172,561
	-16,55	707,775	2175,639
	-6,34	713,929	2175,639
	3,44	717,006	2178,716
	12,29	698,543	2172,561
	21,15	713,929	2178,716
	30,31	710,852	2175,639
	39,35	713,929	2172,561
	47,46	726,238	2169,484
	54,19	723,161	2172,561
	59,46	720,084	2166,407
	63,1	735,47	2169,484
	66,83	729,316	2172,561
	70,91	726,238	2166,407
	72,7	710,852	2163,329
	72,03	707,775	2166,407
	70,43	701,62	2181,793
	68,94	704,697	2178,716
	67,5	707,775	2178,716
	65,51	723,161	2178,716
	62,97	726,238	2187,948
	60,07	729,316	2184,87
	56,03	729,316	2178,716
	49,79	726,238	2175,639
	40,81	726,238	2175,639
	29,05	717,006	2178,716
	16,05	707,775	2181,793
	3,82	717,006	2184,87
	-6,39	704,697	2178,716
	-15,4	704,697	2157,175
	-25,05	701,62	2172,561
	-35,22	701,62	2163,329
	-43,96	713,929	2163,329
	-49,69	732,393	2160,252
	-52,81	717,006	2181,793
	-54,16	717,006	2169,484
	-54,08	710,852	2194,102
	-52,8	704,697	2178,716
	-50,2	710,852	2169,484
	-45,54	717,006	2172,561
	-38,47	717,006	2175,639
	-29,26	717,006	2172,561
	-18,39	735,47	2175,639
	-6,65	750,857	2169,484
	4,1	757,011	2169,484
	13,4	747,779	2172,561
	22,39	732,393	2169,484
	30,92	723,161	2169,484
	38,66	738,547	2169,484
	45,9	720,084	2169,484
	52,46	704,697	2178,716
	57,78	686,234	2178,716
	61,7	695,465	2181,793
	64,95	704,697	2175,639
	67,41	704,697	2178,716
	68,02	704,697	2178,716
	67,36	707,775	2175,639
	66,43	710,852	2172,561
	65,64	710,852	2172,561
	64,95	710,852	2175,639
	64,22	707,775	2178,716
	63,6	707,775	2175,639
	63,23	707,775	2175,639
	63	710,852	2166,407
	62,7	713,929	2163,329
	62,32	717,006	2181,793
	61,94	713,929	2178,716
	61,72	729,316	2184,87
	61,63	747,779	2184,87
	61,55	763,166	2178,716
	61,46	766,243	2169,484
	61,37	763,166	2160,252
	61,22	753,934	2169,484
	61,03	710,852	2166,407
	60,86	677,002	2172,561
	60,79	741,625	2172,561
	60,83	677,002	2169,484
	60,88	673,924	2166,407
	60,85	692,388	2169,484
	60,79	695,465	2175,639
	60,74	695,465	2175,639
	60,72	701,62	2178,716
	60,7	701,62	2184,87
	60,61	713,929	2181,793
	60,5	713,929	2175,639
	60,45	710,852	2184,87
	60,45	720,084	2181,793
	60,47	729,316	2172,561
	60,48	726,238	2166,407
	60,41	726,238	2169,484
	60,32	726,238	2166,407
	60,3	720,084	2169,484
	60,34	729,316	2172,561
	60,35	720,084	2172,561
	60,35	726,238	2181,793
		713,929	2175,639
		720,084	2178,716
		704,697	2178,716
		692,388	2178,716
		680,079	2181,793
		683,156	2175,639
		680,079	2181,793
		686,234	2172,561
		713,929	2169,484
		713,929	2169,484
		717,006	2178,716
		720,084	2172,561
		713,929	2163,329
		704,697	2172,561
		704,697	2172,561
		704,697	2181,793
		686,234	2197,18
		686,234	2200,257
		720,084	2178,716
		735,47	2163,329
		729,316	2166,407
		726,238	2163,329
		726,238	2160,252
		726,238	2166,407
		726,238	2169,484
		741,625	2169,484
		757,011	2172,561
		772,398	2172,561
		772,398	2175,639
		775,475	2172,561
		763,166	2175,639
		729,316	2187,948
		695,465	2187,948
		673,924	2184,87
		750,857	2187,948
		661,615	2184,87
		670,847	2172,561
		689,311	2163,329
		695,465	2163,329
		686,234	2154,098
		698,543	2172,561
		710,852	2178,716
		710,852	2178,716
		720,084	2178,716
		738,547	2163,329
		729,316	2169,484
		726,238	2169,484
		738,547	2166,407
		713,929	2172,561
		692,388	2184,87
		720,084	2175,639
		713,929	2175,639
		707,775	2175,639
		720,084	2172,561
		720,084	2172,561
		726,238	2172,561
		704,697	2175,639
		698,543	2175,639
		720,084	2175,639
		704,697	2175,639
		701,62	2178,716
		701,62	2172,561
		707,775	2172,561
		701,62	2172,561
		713,929	2178,716
		704,697	2175,639
		713,929	2181,793
		713,929	2181,793
		707,775	2191,025
		704,697	2191,025
		698,543	2191,025
		689,311	2187,948
		692,388	2184,87
		701,62	2178,716
		710,852	2166,407
		720,084	2166,407
		720,084	2175,639
		707,775	2172,561
		701,62	2178,716
		692,388	2181,793
		710,852	2175,639
		710,852	2175,639
		710,852	2178,716
		707,775	2175,639
		713,929	2184,87
		713,929	2181,793
		720,084	2184,87
		720,084	2187,948
		720,084	2191,025
		729,316	2181,793
		741,625	2181,793
		747,779	2178,716
		710,852	2194,102
		701,62	2194,102
		732,393	2184,87
		689,311	2194,102
		689,311	2178,716
		704,697	2181,793
		701,62	2169,484
		741,625	2184,87
		698,543	2181,793
		723,161	2166,407
		717,006	2169,484
		713,929	2178,716
		707,775	2178,716
		704,697	2178,716
		701,62	2172,561
		710,852	2169,484
		704,697	2175,639
		710,852	2178,716
		717,006	2175,639
		723,161	2178,716
		720,084	2169,484
		717,006	2175,639
		704,697	2187,948
		717,006	2184,87
		713,929	2175,639
		692,388	2181,793
		692,388	2178,716
		704,697	2169,484
		698,543	2166,407
		701,62	2172,561
		704,697	2172,561
		723,161	2169,484
		726,238	2172,561
		710,852	2172,561
		729,316	2172,561
		713,929	2169,484
		707,775	2175,639
		707,775	2178,716
		689,311	2175,639
		695,465	2172,561
		692,388	2175,639
		689,311	2160,252
		707,775	2175,639
		717,006	2175,639
		686,234	2169,484
		729,316	2172,561
		698,543	2175,639
		710,852	2178,716
		704,697	2178,716
		720,084	2172,561
		704,697	2175,639
		698,543	2163,329
		729,316	2181,793
		704,697	2175,639
		713,929	2191,025
		732,393	2191,025
		744,702	2187,948
		741,625	2197,18
		723,161	2194,102
		710,852	2200,257
		710,852	2178,716
		707,775	2166,407
		704,697	2169,484
		692,388	2166,407
		673,924	2160,252
		683,156	2160,252
		677,002	2169,484
		673,924	2175,639
		698,543	2184,87
		692,388	2181,793
		710,852	2172,561
		717,006	2172,561
		713,929	2184,87
		720,084	2172,561
		701,62	2178,716
		713,929	2178,716
		701,62	2178,716
		710,852	2181,793
		741,625	2169,484
		717,006	2181,793
		744,702	2169,484
		744,702	2169,484
		747,779	2169,484
		732,393	2175,639
		673,924	2178,716
		723,161	2169,484
		673,924	2175,639
		673,924	2169,484
		692,388	2166,407
		704,697	2169,484
		689,311	2172,561
		717,006	2172,561
		692,388	2169,484
		695,465	2166,407
		695,465	2169,484
		707,775	2157,175
		686,234	2175,639
		701,62	2151,02
		713,929	2154,098
		741,625	2147,943
		732,393	2151,02
		738,547	2151,02
		738,547	2154,098
		723,161	2169,484
		713,929	2163,329
		704,697	2166,407
		677,002	2166,407
		664,693	2172,561
		667,77	2175,639
		670,847	2166,407
		698,543	2166,407
		707,775	2175,639
		701,62	2175,639
		701,62	2181,793
		717,006	2181,793
		726,238	2178,716
		741,625	2169,484
		741,625	2169,484
		750,857	2160,252
		744,702	2169,484
		747,779	2175,639
		720,084	2191,025
		704,697	2187,948
		686,234	2191,025
		692,388	2194,102
		686,234	2187,948
		692,388	2178,716
		683,156	2184,87
		692,388	2169,484
		732,393	2184,87
		707,775	2169,484
		692,388	2169,484
		704,697	2175,639
		701,62	2175,639
		701,62	2178,716
		704,697	2172,561
		701,62	2172,561
		704,697	2172,561
		701,62	2175,639
		701,62	2175,639
		704,697	2169,484
		726,238	2184,87
		710,852	2178,716
		707,775	2175,639
		704,697	2175,639
		713,929	2181,793
		732,393	2187,948
		729,316	2187,948
		735,47	2191,025
		726,238	2178,716
		710,852	2187,948
		710,852	2187,948
		735,47	2181,793
		677,002	2187,948
		701,62	2184,87
		713,929	2181,793
		704,697	2175,639
		720,084	2178,716
		726,238	2169,484
		732,393	2166,407
		720,084	2184,87
		686,234	2181,793
		704,697	2184,87
		692,388	2172,561
		689,311	2172,561
		704,697	2184,87
		701,62	2172,561
		704,697	2172,561
		704,697	2166,407
		707,775	2166,407
		704,697	2172,561
		744,702	2169,484
		720,084	2166,407
		744,702	2172,561
		732,393	2178,716
		707,775	2181,793
		695,465	2178,716
		686,234	2181,793
		683,156	2178,716
		680,079	2178,716
		670,847	2181,793
		677,002	2172,561
		689,311	2160,252
		686,234	2166,407
		689,311	2175,639
		701,62	2178,716
		720,084	2184,87
		726,238	2184,87
		726,238	2191,025
		723,161	2191,025
		720,084	2187,948
		698,543	2184,87
		704,697	2184,87
		717,006	2169,484
		710,852	2175,639
		710,852	2181,793
		717,006	2175,639
		717,006	2169,484
		710,852	2175,639
		713,929	2175,639
		704,697	2178,716
		701,62	2184,87
		701,62	2181,793
		713,929	2175,639
		717,006	2181,793
		720,084	2184,87
		720,084	2181,793
		723,161	2181,793
		723,161	2184,87
		723,161	2181,793
		729,316	2184,87
		723,161	2194,102
		720,084	2194,102
		723,161	2191,025
		720,084	2191,025
		720,084	2187,948
		701,62	2181,793
		713,929	2178,716
		695,465	2181,793
		686,234	2181,793
		695,465	2187,948
		692,388	2187,948
		704,697	2181,793
		723,161	2178,716
		738,547	2178,716
		738,547	2181,793
		726,238	2184,87
		723,161	2184,87
		723,161	2184,87
		692,388	2187,948
		692,388	2184,87
		698,543	2178,716
		698,543	2172,561
		686,234	2169,484
		692,388	2172,561
		695,465	2169,484
		695,465	2172,561
		692,388	2181,793
		689,311	2184,87
		689,311	2187,948
		698,543	2181,793
		704,697	2178,716
		701,62	2187,948
		692,388	2194,102
		683,156	2194,102
		680,079	2197,18
		680,079	2197,18
		683,156	2200,257
		683,156	2197,18
		695,465	2191,025
		726,238	2181,793
		738,547	2166,407
		738,547	2166,407
		744,702	2169,484
		735,47	2172,561
		732,393	2175,639
		729,316	2175,639
		713,929	2184,87
		686,234	2187,948
		680,079	2184,87
		683,156	2181,793
		686,234	2163,329
		683,156	2163,329
		695,465	2178,716
		698,543	2187,948
		695,465	2187,948
		701,62	2191,025
		717,006	2181,793
		726,238	2184,87
		735,47	2181,793
		720,084	2175,639
		713,929	2166,407
		710,852	2169,484
		698,543	2175,639
		686,234	2178,716
		683,156	2178,716
		692,388	2172,561
		701,62	2169,484
		707,775	2172,561
		704,697	2172,561
		698,543	2172,561
		701,62	2172,561
		701,62	2172,561
		707,775	2175,639
		704,697	2178,716
		710,852	2184,87
		717,006	2181,793
		723,161	2187,948
		729,316	2191,025
		738,547	2194,102
		735,47	2194,102
		744,702	2184,87
		744,702	2175,639
		726,238	2172,561
		720,084	2169,484
		713,929	2172,561
		707,775	2175,639
		673,924	2178,716
		670,847	2178,716
		677,002	2178,716
		680,079	2172,561
		686,234	2172,561
		686,234	2169,484
		686,234	2172,561
		695,465	2172,561
		695,465	2175,639
		701,62	2175,639
		738,547	2181,793
		732,393	2184,87
		726,238	2187,948
		726,238	2184,87
		729,316	2184,87
		735,47	2187,948
		738,547	2175,639
		723,161	2169,484
		686,234	2172,561
		695,465	2175,639
		686,234	2175,639
		701,62	2175,639
		710,852	2178,716
		707,775	2178,716
		692,388	2172,561
		710,852	2178,716
		704,697	2181,793
		698,543	2172,561
		695,465	2172,561
		710,852	2175,639
		713,929	2178,716
		726,238	2178,716
		707,775	2178,716
		723,161	2181,793
		723,161	2181,793
		723,161	2175,639
		729,316	2166,407
		726,238	2163,329
		704,697	2184,87
		707,775	2181,793
		726,238	2181,793
		707,775	2166,407
		710,852	2172,561
		710,852	2172,561
		698,543	2175,639
		704,697	2172,561
		707,775	2172,561
		695,465	2178,716
		686,234	2184,87
		683,156	2187,948
		738,547	2163,329
		677,002	2187,948
		686,234	2181,793
		686,234	2181,793
		698,543	2169,484
		701,62	2163,329
		710,852	2160,252
		720,084	2157,175
		701,62	2169,484
		720,084	2166,407
		713,929	2178,716
		707,775	2175,639
		710,852	2172,561
		710,852	2169,484
		713,929	2172,561
		707,775	2172,561
		707,775	2175,639
		707,775	2175,639
		710,852	2169,484
		707,775	2172,561
		707,775	2172,561
		710,852	2172,561
		713,929	2172,561
		713,929	2178,716
		713,929	2178,716
		720,084	2175,639
		726,238	2178,716
		720,084	2181,793
		723,161	2178,716
		744,702	2172,561
		747,779	2172,561
		747,779	2175,639
		744,702	2184,87
		735,47	2184,87
		735,47	2181,793
		741,625	2187,948
		723,161	2184,87
		680,079	2184,87
		680,079	2169,484
		683,156	2172,561
		683,156	2172,561
		689,311	2178,716
		680,079	2178,716
		673,924	2178,716
		683,156	2178,716
		692,388	2169,484
		689,311	2166,407
		726,238	2163,329
		738,547	2163,329
		741,625	2166,407
		741,625	2163,329
		729,316	2175,639
		726,238	2178,716
		717,006	2181,793
		695,465	2181,793
		713,929	2178,716
		710,852	2175,639
		698,543	2178,716
		698,543	2184,87
		692,388	2184,87
		701,62	2172,561
		692,388	2184,87
		692,388	2181,793
		701,62	2172,561
		707,775	2172,561
		713,929	2172,561
		707,775	2175,639
		704,697	2178,716
		704,697	2175,639
		701,62	2178,716
		698,543	2178,716
		692,388	2172,561
		695,465	2172,561
		698,543	2175,639
		701,62	2187,948
		707,775	2178,716
		707,775	2175,639
		717,006	2175,639
		717,006	2172,561
		717,006	2172,561
		713,929	2172,561
		717,006	2175,639
		717,006	2172,561
		710,852	2181,793
		713,929	2175,639
		710,852	2175,639
		713,929	2172,561
		707,775	2175,639
		710,852	2178,716
		704,697	2181,793
		707,775	2175,639
		710,852	2178,716
		735,47	2169,484
		753,934	2169,484
		747,779	2175,639
		732,393	2166,407
		729,316	2175,639
		723,161	2172,561
		723,161	2178,716
		729,316	2178,716
		704,697	2181,793
		695,465	2175,639
		701,62	2172,561
		698,543	2169,484
		701,62	2172,561
		707,775	2175,639
		704,697	2181,793
		704,697	2181,793
		732,393	2181,793
		735,47	2191,025
		732,393	2191,025
		732,393	2181,793
		729,316	2181,793
		723,161	2178,716
		726,238	2178,716
		692,388	2172,561
		698,543	2172,561
		689,311	2178,716
		713,929	2178,716
		729,316	2169,484
		713,929	2175,639
		707,775	2175,639
		710,852	2178,716
		695,465	2175,639
		704,697	2175,639
		683,156	2181,793
		692,388	2163,329
		689,311	2163,329
		701,62	2172,561
		704,697	2172,561
		704,697	2175,639
		707,775	2187,948
		707,775	2184,87
		713,929	2181,793
		713,929	2181,793
		710,852	2178,716
		707,775	2178,716
		713,929	2178,716
		704,697	2175,639
		710,852	2172,561
		704,697	2175,639
		698,543	2178,716
		695,465	2178,716
		698,543	2175,639
		701,62	2181,793
		701,62	2178,716
		695,465	2184,87
		695,465	2184,87
		689,311	2184,87
		692,388	2184,87
		692,388	2184,87
		695,465	2175,639
		692,388	2184,87
		695,465	2184,87
		701,62	2181,793
		717,006	2163,329
		713,929	2172,561
		710,852	2178,716
		707,775	2172,561
		713,929	2166,407
		717,006	2166,407
		717,006	2163,329
		732,393	2163,329
		732,393	2169,484
		723,161	2175,639
		726,238	2184,87
		720,084	2187,948
		695,465	2187,948
		701,62	2184,87
		707,775	2172,561
		698,543	2172,561
		689,311	2163,329
		695,465	2160,252
		723,161	2172,561
		701,62	2169,484
		732,393	2175,639
		738,547	2178,716
		726,238	2178,716
		729,316	2172,561
		726,238	2172,561
		713,929	2172,561
		670,847	2172,561
		673,924	2175,639
		673,924	2169,484
		670,847	2181,793
		677,002	2187,948
		683,156	2187,948
		692,388	2178,716
		704,697	2178,716
		710,852	2181,793
		720,084	2178,716
		735,47	2175,639
		732,393	2166,407
		723,161	2169,484
		707,775	2169,484
		683,156	2175,639
		680,079	2178,716
		680,079	2175,639
		686,234	2169,484
		686,234	2163,329
		695,465	2160,252
		692,388	2160,252
		692,388	2163,329
		704,697	2160,252
		710,852	2163,329
		713,929	2163,329
		710,852	2169,484
		713,929	2169,484
		707,775	2172,561
		695,465	2169,484
		701,62	2169,484
		698,543	2163,329
		707,775	2163,329
		704,697	2160,252
		698,543	2163,329
		680,079	2181,793
		677,002	2184,87
		677,002	2184,87
		683,156	2184,87
		686,234	2178,716
		698,543	2172,561
		713,929	2169,484
		713,929	2163,329
		713,929	2160,252
		732,393	2154,098
		729,316	2166,407
		729,316	2160,252
		744,702	2175,639
		744,702	2163,329
		741,625	2172,561
		726,238	2181,793
		698,543	2191,025
		686,234	2187,948
		670,847	2187,948
		670,847	2187,948
		686,234	2178,716
		710,852	2172,561
		710,852	2169,484
		704,697	2181,793
		646,229	2184,87
		673,924	2191,025
		692,388	2184,87
		683,156	2184,87
		698,543	2181,793
		741,625	2172,561
		698,543	2187,948
		753,934	2178,716
		741,625	2184,87
		760,088	2181,793
		757,011	2181,793
		747,779	2187,948
		741,625	2191,025
		695,465	2187,948
		701,62	2191,025
		692,388	2184,87
		670,847	2181,793
		689,311	2181,793
		698,543	2178,716
		695,465	2175,639
		698,543	2178,716
		695,465	2178,716
		689,311	2181,793
		680,079	2175,639
		686,234	2172,561
		698,543	2175,639
		683,156	2175,639
		704,697	2172,561
		707,775	2172,561
		713,929	2175,639
		713,929	2172,561
		710,852	2169,484
		717,006	2172,561
		704,697	2172,561
		698,543	2172,561
		698,543	2175,639
		698,543	2175,639
		698,543	2175,639
		698,543	2172,561
		698,543	2175,639
		698,543	2175,639
		692,388	2175,639
		686,234	2175,639
		692,388	2175,639
		695,465	2178,716
		707,775	2172,561
		692,388	2169,484
		704,697	2166,407
		713,929	2169,484
		710,852	2166,407
		710,852	2172,561
		704,697	2175,639
		707,775	2169,484
		707,775	2169,484
		732,393	2169,484
		717,006	2172,561
		729,316	2175,639
		726,238	2169,484
		713,929	2175,639
		707,775	2178,716
		701,62	2169,484
		692,388	2175,639
		698,543	2175,639
		673,924	2169,484
		670,847	2166,407
		680,079	2166,407
		686,234	2181,793
		667,77	2163,329
		683,156	2181,793
		695,465	2184,87
		713,929	2166,407
		698,543	2178,716
		766,243	2160,252
		729,316	2166,407
		750,857	2169,484
		738,547	2172,561
		747,779	2160,252
		710,852	2172,561
		729,316	2163,329
		692,388	2178,716
		643,152	2184,87
		677,002	2172,561
		670,847	2169,484
		680,079	2163,329
		670,847	2175,639
		680,079	2169,484
		689,311	2157,175
		692,388	2163,329
		701,62	2163,329
		698,543	2160,252
		701,62	2163,329
		732,393	2172,561
		741,625	2175,639
		701,62	2163,329
		698,543	2166,407
		698,543	2166,407
		695,465	2163,329
		704,697	2160,252
		704,697	2163,329
		710,852	2157,175
		704,697	2157,175
		698,543	2166,407
		683,156	2172,561
		689,311	2169,484
		704,697	2163,329
		701,62	2166,407
		695,465	2169,484
		692,388	2163,329
		701,62	2163,329
		704,697	2163,329
		701,62	2160,252
		704,697	2160,252
		726,238	2154,098
		729,316	2151,02
		723,161	2154,098
		717,006	2147,943
		723,161	2147,943
		713,929	2147,943
		701,62	2151,02
		680,079	2157,175
		670,847	2157,175
		673,924	2160,252
		677,002	2160,252
		664,693	2166,407
		673,924	2160,252
		680,079	2154,098
		683,156	2151,02
		692,388	2160,252
		692,388	2166,407
		692,388	2172,561
		704,697	2172,561
		707,775	2172,561
		701,62	2169,484
		701,62	2169,484
		692,388	2172,561
		686,234	2178,716
		704,697	2175,639
		704,697	2175,639
		698,543	2175,639
		720,084	2172,561
		723,161	2169,484
		717,006	2157,175
		717,006	2160,252
		723,161	2163,329
		704,697	2169,484
		701,62	2166,407
		695,465	2169,484
		670,847	2166,407
		677,002	2166,407
		686,234	2166,407
		692,388	2163,329
		698,543	2166,407
		701,62	2163,329
		695,465	2163,329
		683,156	2172,561
		686,234	2154,098
		673,924	2154,098
		723,161	2151,02
		710,852	2144,866
		707,775	2147,943
		726,238	2147,943
		673,924	2169,484
		704,697	2169,484
		710,852	2154,098
		701,62	2172,561
		713,929	2147,943
		689,311	2154,098
		726,238	2154,098
		683,156	2154,098
		692,388	2154,098
		695,465	2154,098
		689,311	2147,943
		695,465	2151,02
		738,547	2141,788
		710,852	2144,866
		741,625	2144,866
		710,852	2166,407
		707,775	2144,866
		704,697	2169,484
		692,388	2163,329
		692,388	2163,329
		695,465	2157,175
		717,006	2163,329
		729,316	2166,407
		680,079	2154,098
		698,543	2141,788
		717,006	2147,943
		707,775	2141,788
		710,852	2138,711
		710,852	2163,329
		713,929	2157,175
		713,929	2163,329
		713,929	2166,407
		726,238	2157,175
		710,852	2166,407
		701,62	2138,711
		729,316	2144,866
		701,62	2141,788
		717,006	2154,098
		735,47	2151,02
		726,238	2154,098
		713,929	2154,098
		704,697	2147,943
		677,002	2154,098
		670,847	2169,484
		673,924	2163,329
		673,924	2157,175
		677,002	2160,252
		683,156	2163,329
		701,62	2154,098
		720,084	2144,866
		732,393	2144,866
		723,161	2154,098
		717,006	2151,02
		717,006	2151,02
		689,311	2151,02
		692,388	2144,866
		698,543	2141,788
		710,852	2138,711
		713,929	2138,711
		720,084	2144,866
		717,006	2147,943
		695,465	2157,175
		717,006	2147,943
		686,234	2154,098
		677,002	2154,098
		686,234	2154,098
		680,079	2144,866
		686,234	2147,943
		689,311	2151,02
		695,465	2151,02
		704,697	2151,02
		701,62	2154,098
		710,852	2151,02
		701,62	2151,02
		698,543	2147,943
		704,697	2151,02
		695,465	2154,098
		695,465	2138,711
		695,465	2141,788
		698,543	2141,788
		695,465	2154,098
		695,465	2138,711
		692,388	2144,866
		686,234	2151,02
		701,62	2144,866
		698,543	2154,098
		698,543	2154,098
		689,311	2147,943
		683,156	2151,02
		680,079	2154,098
		692,388	2157,175
		701,62	2154,098
		713,929	2154,098
		726,238	2154,098
		750,857	2138,711
		741,625	2154,098
		729,316	2151,02
		704,697	2151,02
		720,084	2147,943
		698,543	2135,634
		701,62	2135,634
		680,079	2147,943
		689,311	2151,02
		704,697	2147,943
[truncated: 47,600 more rows]
