# Supplementary material for: Assessment of upper limb motor control: establishing normative benchmarks for clinical applications
Source: PeerJ. 2025 Aug 22;13:e19859. doi: 10.7717/peerj.19859 (PMC12377353; doi:10.7717/peerj.19859)
Supplement: Supplemental Information 1 [file peerj-13-19859-s001.zip › translated_csvs/advanced_mdurance-test-205528 (1).csv]

angle_window_	angles_bíceps_braquial_derecho_tríceps_braquial_largo_derecho	emg_muscle_bíceps_braquial_derecho_(µV)	emg_muscle_tríceps_braquial_largo_derecho_(µV)
0,05	60,52	1901,76	1978,692
	60,18	1892,529	1987,924
	60,25	1892,529	1975,615
	60,5	1889,451	1975,615
	60,62	1889,451	1984,847
	60,71	1889,451	1987,924
	60,82	1886,374	1981,77
	60,89	1895,606	1991,002
	61,01	1892,529	1987,924
	61,18	1892,529	1978,692
	61,37	1886,374	1981,77
	61,63	1889,451	1978,692
	61,9	1914,07	1978,692
	62,16	1880,219	1981,77
	62,36	1898,683	1981,77
	62,45	1895,606	1978,692
	62,4	1917,147	1981,77
	62,24	1917,147	1981,77
	62,07	1917,147	1972,538
	61,94	1886,374	1981,77
	61,88	1883,297	1975,615
	61,89	1870,988	1975,615
	61,92	1923,301	1960,229
	61,92	1914,07	1972,538
	61,89	1852,524	1975,615
	61,87	1864,833	1975,615
	61,84	1858,678	1978,692
	61,83	1880,219	1975,615
	61,88	1898,683	1969,461
	61,96	1901,76	1972,538
	62,02	1917,147	1954,074
	62,05	1895,606	1978,692
	62,05	1883,297	1975,615
	62,02	1892,529	1975,615
	61,98	1895,606	1978,692
	61,89	1892,529	1975,615
	61,78	1892,529	1975,615
	61,72	1895,606	1972,538
	61,75	1895,606	1978,692
	61,79	1880,219	1975,615
	61,79	1892,529	1975,615
	61,78	1877,142	1978,692
	61,8	1883,297	1978,692
	61,9	1901,76	1972,538
	61,99	1907,915	1969,461
	61,98	1898,683	1975,615
	61,89	1895,606	1972,538
	61,79	1874,065	1987,924
	61,82	1877,142	1987,924
	61,89	1861,756	1987,924
	61,84	1855,601	1981,77
	61,75	1861,756	1981,77
	61,67	1858,678	1981,77
	61,56	1855,601	1984,847
	61,57	1861,756	1991,002
	61,65	1874,065	1984,847
	61,63	1892,529	1984,847
	61,48	1898,683	1972,538
	61,4	1904,838	1963,306
	61,49	1904,838	1972,538
	61,6	1898,683	1975,615
	61,56	1892,529	1975,615
	61,45	1892,529	1972,538
	61,37	1895,606	1972,538
	61,34	1898,683	1969,461
	61,34	1895,606	1975,615
	61,33	1895,606	1984,847
	61,27	1901,76	1975,615
	61,15	1889,451	1981,77
	61,09	1886,374	1975,615
	61,16	1883,297	1984,847
	61,22	1883,297	1987,924
	61,19	1892,529	1978,692
	61,19	1895,606	1966,383
	61,24	1907,915	1963,306
	61,33	1904,838	1966,383
	61,44	1904,838	1966,383
	61,45	1898,683	1966,383
	61,29	1895,606	1978,692
	61,02	1883,297	1987,924
	60,78	1870,988	1994,079
	60,65	1892,529	1981,77
	60,7	1883,297	1969,461
	60,74	1892,529	1981,77
	60,67	1895,606	1966,383
	60,6	1889,451	1966,383
	60,63	1886,374	1978,692
	60,74	1883,297	1984,847
	60,84	1886,374	1981,77
	60,87	1883,297	1978,692
	60,86	1892,529	1975,615
	60,8	1889,451	1978,692
	60,73	1892,529	1975,615
	60,7	1886,374	1972,538
	60,74	1886,374	1972,538
	60,8	1874,065	1978,692
	60,81	1870,988	1978,692
	60,79	1874,065	1978,692
	60,78	1870,988	1975,615
	60,78	1877,142	1969,461
	60,8	1880,219	1975,615
	60,81	1898,683	1978,692
	60,75	1892,529	1978,692
	60,69	1892,529	1978,692
	60,67	1889,451	1984,847
	60,66	1886,374	1984,847
	60,66	1883,297	1984,847
	60,68	1877,142	1987,924
	60,75	1880,219	1987,924
	60,81	1877,142	1987,924
	60,82	1883,297	1984,847
	60,79	1886,374	1981,77
	60,74	1880,219	1978,692
	60,7	1880,219	1975,615
	60,72	1889,451	1978,692
	60,75	1901,76	1984,847
	60,8	1889,451	1981,77
	60,9	1920,224	1978,692
	61,16	1923,301	1972,538
	61,17	1914,07	1975,615
	58,99	1904,838	1969,461
	51,75	1901,76	1966,383
	38,77	1892,529	1981,77
	20,46	1889,451	1981,77
	-0,49	1867,91	2006,388
	-19,75	1870,988	1984,847
	-35,62	1877,142	2003,311
	-47,16	1877,142	2000,233
	-54,23	1874,065	1994,079
	-57,67	1877,142	1997,156
	-57,54	1877,142	1997,156
	-53,29	1867,91	2000,233
	-44,43	1883,297	1987,924
	-31,27	1886,374	1987,924
	-15,03	1877,142	1994,079
	2,33	1867,91	1994,079
	19,34	1880,219	1987,924
	35,18	1901,76	1972,538
	48,81	1910,992	1966,383
	59,48	1895,606	1978,692
	67,78	1883,297	1984,847
	72,21	1883,297	1991,002
	71,49	1880,219	1991,002
	68,28	1886,374	1987,924
	64,9	1898,683	1984,847
	61,31	1892,529	1984,847
	55,63	1892,529	1981,77
	46,28	1898,683	1981,77
	32,96	1898,683	1978,692
	17,64	1895,606	1984,847
	2,02	1892,529	1987,924
	-12,7	1895,606	1994,079
	-27	1880,219	1987,924
	-42,23	1880,219	1981,77
	-55,76	1886,374	1972,538
	-63,2	1877,142	1966,383
	-64,95	1877,142	1972,538
	-63,22	1880,219	1975,615
	-57,92	1883,297	1978,692
	-49,26	1883,297	1978,692
	-37,89	1895,606	1975,615
	-24,45	1892,529	1978,692
	-9,84	1864,833	1984,847
	3,66	1870,988	1991,002
	15,34	1870,988	1987,924
	26,21	1864,833	1991,002
	36,38	1867,91	1987,924
	45,43	1892,529	1972,538
	53,3	1895,606	1969,461
	60,75	1892,529	1972,538
	68,22	1886,374	1975,615
	72,35	1874,065	1978,692
	71,58	1880,219	1978,692
	69,23	1874,065	1978,692
	67,49	1877,142	1972,538
	66,5	1886,374	1972,538
	64,71	1889,451	1972,538
	60,91	1889,451	1966,383
	54,34	1892,529	1966,383
	44,09	1880,219	1969,461
	29,19	1895,606	1969,461
	11,72	1895,606	1972,538
	-4,04	1889,451	1978,692
	-18,48	1895,606	1978,692
	-33,73	1886,374	1978,692
	-48,59	1870,988	1978,692
	-59,82	1874,065	1981,77
	-65,53	1877,142	1984,847
	-66,25	1874,065	1984,847
	-63,14	1864,833	1984,847
	-57,01	1874,065	1981,77
	-47,7	1870,988	1984,847
	-35,6	1870,988	1978,692
	-21,78	1880,219	1969,461
	-7,63	1886,374	1963,306
	5,23	1892,529	1966,383
	16,95	1892,529	1966,383
	28,08	1883,297	1969,461
	38,41	1867,91	1981,77
	47,7	1861,756	1981,77
	56	1870,988	1981,77
	64,86	1877,142	1975,615
	71,8	1870,988	1969,461
	72,99	1877,142	1972,538
	69,81	1867,91	1972,538
	65,51	1867,91	1975,615
	62,01	1867,91	1975,615
	58,35	1877,142	1975,615
	52,66	1886,374	1975,615
	44,18	1898,683	1969,461
	33,29	1895,606	1966,383
	20,85	1895,606	1957,152
	8,14	1892,529	1957,152
	-3,82	1889,451	1969,461
	-14,27	1895,606	1969,461
	-24,34	1895,606	1969,461
	-35,72	1895,606	1969,461
	-46,95	1895,606	1972,538
	-55,09	1892,529	1972,538
	-58,42	1880,219	1978,692
	-57,49	1874,065	1984,847
	-52,6	1861,756	1981,77
	-43,8	1858,678	1975,615
	-32,33	1861,756	1975,615
	-18,93	1870,988	1966,383
	-4,95	1880,219	1963,306
	8	1892,529	1957,152
	20,05	1898,683	1966,383
	31,49	1892,529	1963,306
	41,71	1892,529	1960,229
	50,53	1889,451	1969,461
	57,81	1889,451	1969,461
	63,63	1889,451	1969,461
	69,45	1883,297	1972,538
	74,16	1892,529	1972,538
	75,34	1883,297	1972,538
	73,44	1889,451	1975,615
	70,02	1880,219	1972,538
	66,17	1880,219	1984,847
	60,88	1880,219	1978,692
	52,76	1880,219	1978,692
	41,2	1874,065	1981,77
	27,47	1886,374	1984,847
	14,34	1895,606	1975,615
	0,89	1886,374	1966,383
	-13,57	1904,838	1981,77
	-27,73	1904,838	1969,461
	-40,08	1892,529	1972,538
	-48,04	1904,838	1972,538
	-50,31	1892,529	1975,615
	-47,43	1880,219	1984,847
	-39,38	1874,065	1984,847
	-27,07	1883,297	1978,692
	-13	1877,142	1975,615
	0,5	1892,529	1969,461
	12,2	1867,91	1978,692
	23,01	1892,529	1972,538
	33,05	1886,374	1978,692
	41,6	1892,529	1975,615
	48,99	1886,374	1975,615
	55,13	1883,297	1963,306
	60,72	1867,91	1972,538
	67,19	1846,369	1981,77
	70,64	1858,678	1978,692
	70,09	1877,142	1978,692
	69,83	1880,219	1984,847
	70,04	1870,988	1984,847
	69,44	1895,606	1969,461
	68,56	1889,451	1975,615
	68,24	1895,606	1975,615
	68,21	1880,219	1975,615
	68,2	1874,065	1984,847
	68,11	1858,678	1987,924
	67,84	1858,678	1994,079
	67,62	1855,601	1981,77
	67,56	1870,988	1975,615
	67,52	1889,451	1960,229
	67,42	1886,374	1960,229
	67,3	1880,219	1966,383
	67,16	1874,065	1966,383
	67,03	1864,833	1969,461
	66,96	1870,988	1972,538
	66,87	1877,142	1966,383
	66,82	1870,988	1966,383
	66,79	1877,142	1954,074
	66,73	1867,91	1966,383
	66,7	1870,988	1972,538
	66,66	1874,065	1969,461
	66,61	1877,142	1972,538
	66,57	1880,219	1966,383
	66,56	1880,219	1966,383
	66,53	1889,451	1966,383
	66,4	1886,374	1966,383
	66,32	1870,988	1984,847
	66,33	1874,065	1978,692
	66,32	1877,142	1978,692
	66,28	1874,065	1975,615
	66,24	1877,142	1981,77
	66,17	1870,988	1984,847
	66,07	1880,219	1981,77
	66	1880,219	1975,615
	65,96	1886,374	1975,615
	65,95	1892,529	1978,692
	65,94	1880,219	1984,847
	65,92	1870,988	1981,77
	65,92	1870,988	1984,847
	65,89	1867,91	1981,77
	65,86	1880,219	1981,77
	65,84	1861,756	1975,615
	65,81	1864,833	1969,461
	65,8	1880,219	1972,538
	65,82	1877,142	1969,461
	65,84	1877,142	1978,692
	65,86	1870,988	1975,615
	65,85	1864,833	1984,847
	65,8	1858,678	1984,847
	65,76	1864,833	1981,77
	65,75	1867,91	1972,538
	65,76	1880,219	1972,538
	65,77	1907,915	1966,383
	65,78	1895,606	1960,229
	65,76	1920,224	1972,538
	65,66	1917,147	1978,692
	65,53	1898,683	1978,692
	65,46	1892,529	1978,692
	65,46	1889,451	1984,847
	65,47	1880,219	1987,924
	65,46	1846,369	1994,079
	65,43	1846,369	1991,002
	65,39	1858,678	1981,77
	65,38	1864,833	1978,692
	65,36	1907,915	1972,538
	65,33	1917,147	1975,615
	65,35	1907,915	1978,692
	65,37	1898,683	1987,924
	65,37	1883,297	1987,924
	65,4	1867,91	1984,847
	65,42	1858,678	1987,924
	65,41	1867,91	1987,924
	65,36	1855,601	1981,77
	65,3	1849,447	1975,615
	65,23	1852,524	1972,538
	65,15	1852,524	1975,615
	65,08	1861,756	1972,538
	65,04	1867,91	1963,306
	65	1870,988	1966,383
	64,98	1870,988	1966,383
	64,94	1867,91	1975,615
	64,92	1867,91	1972,538
	64,93	1867,91	1978,692
	64,96	1861,756	1981,77
	65,04	1867,91	1978,692
	65,18	1870,988	1975,615
	65,33	1870,988	1972,538
	65,36	1867,91	1966,383
	65,26	1870,988	1963,306
	65,15	1870,988	1969,461
	65,1	1861,756	1969,461
	65,03	1870,988	1963,306
	65,01	1864,833	1981,77
	65,08	1861,756	1981,77
	65,26	1870,988	1975,615
	65,51	1877,142	1969,461
	64,79	1883,297	1978,692
	61,3	1886,374	1981,77
	54,71	1889,451	1975,615
	43,13	1889,451	1969,461
	24,83	1877,142	1963,306
	5,18	1874,065	1966,383
	-12,45	1864,833	1972,538
	-29,58	1858,678	1975,615
	-45,79	1861,756	1978,692
	-57,66	1858,678	1981,77
	-63,3	1858,678	1984,847
	-64,21	1843,292	1984,847
	-61,37	1852,524	1978,692
	-54,97	1864,833	1978,692
	-44,86	1867,91	1972,538
	-31,64	1867,91	1963,306
	-16,2	1867,91	1960,229
	-0,66	1864,833	1963,306
	13,8	1864,833	1963,306
	27,63	1877,142	1963,306
	40,6	1877,142	1963,306
	51,85	1877,142	1960,229
	60,2	1877,142	1994,079
	67,28	1880,219	1978,692
	72,71	1870,988	1981,77
	73,22	1867,91	1981,77
	70,31	1867,91	1981,77
	66,95	1874,065	1975,615
	62,99	1874,065	1991,002
	56,14	1870,988	1981,77
	44,12	1861,756	1975,615
	28,04	1846,369	1975,615
	11,77	1870,988	1981,77
	-3,76	1864,833	1984,847
	-17,8	1855,601	1981,77
	-30,81	1864,833	1978,692
	-43,9	1870,988	1978,692
	-54,58	1870,988	1984,847
	-61,06	1870,988	1975,615
	-63,08	1874,065	1963,306
	-61	1861,756	1978,692
	-55,37	1870,988	1972,538
	-46,11	1877,142	1957,152
	-34,04	1886,374	1960,229
	-20,38	1883,297	1960,229
	-6,5	1877,142	1975,615
	6,32	1877,142	1972,538
	18,56	1880,219	1972,538
	30,55	1877,142	1975,615
	42,21	1877,142	1975,615
	53,11	1901,76	1972,538
	62,57	1889,451	1981,77
	71,63	1867,91	1981,77
	76,34	1846,369	1984,847
	75,64	1843,292	1987,924
	73,95	1827,906	1987,924
	71,99	1824,828	1994,079
	69,69	1840,215	1972,538
	66,17	1818,674	1994,079
	60,2	1855,601	1957,152
	50,58	1889,451	1944,842
	36,67	1886,374	1954,074
	20,96	1877,142	1947,92
	6,23	1867,91	1950,997
	-7,28	1861,756	1954,074
	-19,48	1861,756	1954,074
	-31,16	1864,833	1963,306
	-42,73	1870,988	1972,538
	-52,83	1864,833	1978,692
	-59,56	1846,369	1987,924
	-62,21	1852,524	1984,847
	-61,37	1864,833	1981,77
	-56,84	1874,065	1969,461
	-48,16	1870,988	1972,538
	-36,47	1867,91	1963,306
	-22,93	1877,142	1966,383
	-8,7	1874,065	1969,461
	4,28	1874,065	1978,692
	15,87	1874,065	1975,615
	27,02	1874,065	1978,692
	37,55	1864,833	1984,847
	47,4	1834,06	1987,924
	56,28	1837,137	1984,847
	64,66	1846,369	1978,692
	71,73	1855,601	1969,461
	74,21	1852,524	1966,383
	72,2	1840,215	1963,306
	68,7	1849,447	1963,306
	65,18	1861,756	1963,306
	61,09	1864,833	1963,306
	55,11	1861,756	1975,615
	45,73	1855,601	1969,461
	32,75	1858,678	1978,692
	18,57	1852,524	1981,77
	4,98	1849,447	1975,615
	-8,11	1846,369	1969,461
	-19,54	1858,678	1957,152
	-30,44	1864,833	1954,074
	-42,4	1870,988	1960,229
	-53,14	1864,833	1966,383
	-59,83	1858,678	1960,229
	-61,58	1877,142	1969,461
	-59,48	1877,142	1972,538
	-54,18	1877,142	1969,461
	-45,73	1883,297	1969,461
	-34,75	1874,065	1972,538
	-21,95	1861,756	1987,924
	-8,55	1846,369	1975,615
	3,52	1824,828	1981,77
	14,36	1846,369	1957,152
	25,02	1824,828	1975,615
	35,36	1849,447	1954,074
	45,29	1846,369	1966,383
	54,3	1858,678	1966,383
	62,07	1864,833	1963,306
	69,72	1867,91	1957,152
	74,24	1861,756	1957,152
	73,42	1855,601	1966,383
	69,7	1852,524	1969,461
	65,02	1840,215	1972,538
	59,99	1846,369	1975,615
	53,05	1849,447	1975,615
	42,51	1846,369	1978,692
	29,3	1843,292	1981,77
	16,54	1837,137	1978,692
	4,88	1852,524	1963,306
	-5,72	1880,219	1960,229
	-14,82	1892,529	1954,074
	-24,52	1914,07	1941,765
	-36,25	1907,915	1963,306
	-48,5	1883,297	1966,383
	-58,28	1864,833	1975,615
	-63,38	1849,447	1984,847
	-63,75	1867,91	1972,538
	-60,43	1852,524	1981,77
	-53,76	1855,601	1978,692
	-43,64	1821,751	1991,002
	-30,83	1855,601	1978,692
	-16,33	1886,374	1969,461
	-2,15	1870,988	1975,615
	10,54	1855,601	1966,383
	22,14	1861,756	1966,383
	32,68	1858,678	1957,152
	42,04	1861,756	1969,461
	49,97	1867,91	1950,997
	56,07	1846,369	1966,383
	61,07	1840,215	1966,383
	64,6	1855,601	1966,383
	64,87	1880,219	1969,461
	62,75	1846,369	1969,461
	60,3	1846,369	1966,383
	57,94	1849,447	1963,306
	54,6	1858,678	1963,306
	48,74	1858,678	1966,383
	38,65	1855,601	1963,306
	24,63	1855,601	1963,306
	9,91	1852,524	1966,383
	-4,32	1855,601	1969,461
	-18,31	1840,215	1972,538
	-32,04	1840,215	1981,77
	-45,31	1830,983	1984,847
	-55,31	1827,906	1978,692
	-60,68	1821,751	1978,692
	-62,04	1830,983	1978,692
	-60,5	1846,369	1969,461
	-56,45	1852,524	1963,306
	-49,16	1852,524	1963,306
	-39,04	1855,601	1966,383
	-26,81	1846,369	1972,538
	-13,21	1843,292	1972,538
	-0,14	1837,137	1978,692
	11,5	1837,137	1975,615
	22,48	1846,369	1978,692
	32,56	1849,447	1969,461
	41,74	1846,369	1966,383
	50,31	1837,137	1969,461
	56,72	1837,137	1966,383
	61,28	1846,369	1969,461
	66,13	1852,524	1969,461
	68,44	1843,292	1978,692
	66,9	1840,215	1981,77
	64,66	1855,601	1975,615
	63,42	1861,756	1963,306
	63,41	1867,91	1954,074
	62,21	1858,678	1963,306
	57,66	1849,447	1966,383
	49,43	1852,524	1969,461
	36,65	1855,601	1969,461
	18,84	1849,447	1972,538
	-0,67	1849,447	1972,538
	-18,6	1852,524	1969,461
	-34,52	1858,678	1963,306
	-47,23	1852,524	1960,229
	-55,39	1843,292	1969,461
	-59,46	1843,292	1966,383
	-60,69	1843,292	1963,306
	-59,61	1840,215	1969,461
	-56,67	1834,06	1972,538
	-52,29	1846,369	1969,461
	-46,11	1849,447	1975,615
	-37,92	1843,292	1984,847
	-27,81	1843,292	1978,692
	-15,82	1858,678	1969,461
	-3,31	1867,91	1957,152
	7,94	1870,988	1984,847
	18,61	1867,91	1975,615
	29,18	1877,142	1969,461
	39,04	1861,756	1984,847
	48,11	1852,524	1987,924
	55,72	1858,678	1969,461
	62,37	1855,601	1966,383
	68,79	1837,137	1972,538
	71,49	1837,137	1978,692
	69,5	1830,983	1978,692
	66,21	1830,983	1972,538
	63,24	1843,292	1966,383
	60,7	1849,447	1963,306
	57,41	1843,292	1954,074
	51,76	1837,137	1957,152
	42,4	1830,983	1960,229
	29,16	1834,06	1960,229
	14,51	1827,906	1969,461
	-0,01	1830,983	1969,461
	-13,82	1830,983	1966,383
	-27,05	1852,524	1963,306
	-39,54	1861,756	1954,074
	-49,03	1870,988	1963,306
	-55,23	1874,065	1966,383
	-57,82	1867,91	1972,538
	-57,56	1867,91	1978,692
	-55,38	1870,988	1978,692
	-50,42	1858,678	1975,615
	-42,52	1849,447	1975,615
	-31,86	1852,524	1975,615
	-18,87	1846,369	1963,306
	-5,23	1840,215	1969,461
	7,56	1837,137	1969,461
	19,77	1843,292	1963,306
	32,05	1824,828	1966,383
	44,12	1830,983	1969,461
	54,37	1830,983	1969,461
	63,29	1827,906	1969,461
	68,92	1852,524	1963,306
	68,99	1858,678	1966,383
	66,3	1855,601	1972,538
	63,82	1855,601	1969,461
	62,64	1861,756	1969,461
	61,27	1861,756	1969,461
	57,99	1858,678	1969,461
	51,69	1858,678	1972,538
	40,9	1855,601	1969,461
	26,02	1849,447	1966,383
	10,24	1834,06	1969,461
	-4,33	1840,215	1966,383
	-17,29	1840,215	1969,461
	-29,61	1837,137	1978,692
	-41,19	1821,751	1987,924
	-49,77	1806,365	2003,311
	-54,46	1803,287	2006,388
	-55,58	1815,596	2012,543
	-54,01	1815,596	2009,465
	-50,19	1827,906	1966,383
	-43,52	1855,601	1954,074
	-34,2	1874,065	1963,306
	-22,75	1861,756	1969,461
	-9,96	1864,833	1969,461
	2,56	1849,447	1966,383
	14,44	1840,215	1963,306
	26,09	1852,524	1954,074
	37,24	1849,447	1954,074
	46,93	1849,447	1963,306
	54,46	1843,292	1957,152
	61,44	1852,524	1963,306
	66,76	1846,369	1963,306
	67,8	1858,678	1954,074
	65,77	1846,369	1966,383
	62,74	1864,833	1966,383
	59,54	1843,292	1963,306
	55,67	1864,833	1972,538
	49,55	1874,065	1969,461
	39,51	1867,91	1969,461
	26,45	1840,215	1966,383
	12,49	1855,601	1966,383
	-0,91	1818,674	1966,383
	-12,34	1809,442	1960,229
	-22,9	1821,751	1963,306
	-33,52	1818,674	1963,306
	-42,86	1821,751	1966,383
	-50,02	1818,674	1969,461
	-54,59	1827,906	1972,538
	-56,23	1837,137	1969,461
	-54,89	1840,215	1972,538
	-50,41	1815,596	1966,383
	-42,79	1821,751	1969,461
	-32,58	1846,369	1972,538
	-20,46	1849,447	1969,461
	-7,61	1846,369	1966,383
	4,35	1852,524	1972,538
	15,5	1840,215	1972,538
	26,51	1837,137	1972,538
	36,99	1812,519	1975,615
	46,53	1821,751	1975,615
	54,29	1812,519	1978,692
	60,58	1787,901	1987,924
	67,11	1781,746	2003,311
	71,27	1830,983	1975,615
	70,55	1781,746	2003,311
	67,51	1797,133	2003,311
	64,66	1830,983	1991,002
	62,59	1861,756	1969,461
	60,23	1870,988	1960,229
	56,35	1867,91	1960,229
	49,59	1867,91	1960,229
	38,34	1870,988	1954,074
	23,74	1858,678	1969,461
	7,79	1858,678	1954,074
	-7,46	1840,215	1957,152
	-22,24	1830,983	1957,152
	-36,85	1837,137	1960,229
	-47,94	1830,983	1960,229
	-54,39	1827,906	1963,306
	-56,48	1834,06	1975,615
	-54,88	1827,906	1972,538
	-50,38	1821,751	1978,692
	-42,87	1827,906	1975,615
	-32,5	1837,137	1969,461
	-19,81	1840,215	1969,461
	-6,49	1834,06	1969,461
	5,85	1840,215	1963,306
	17,28	1840,215	1960,229
	28,33	1840,215	1963,306
	38,83	1840,215	1969,461
	48,56	1849,447	1969,461
	57,08	1852,524	1960,229
	64,27	1849,447	1969,461
	68,85	1834,06	1972,538
	69,51	1827,906	1969,461
	67,75	1830,983	1963,306
	65,89	1824,828	1969,461
	65,02	1830,983	1966,383
	64,44	1821,751	1966,383
	63,71	1815,596	1966,383
	63,1	1821,751	1966,383
	62,82	1827,906	1969,461
	62,78	1834,06	1972,538
	62,71	1840,215	1960,229
	62,44	1837,137	1966,383
	61,97	1834,06	1969,461
	61,47	1846,369	1969,461
	61,2	1858,678	1972,538
	61,14	1858,678	1969,461
	61,07	1855,601	1975,615
	60,95	1852,524	1975,615
	60,82	1843,292	1969,461
	60,73	1843,292	1972,538
	60,67	1827,906	1972,538
	60,58	1812,519	1975,615
	60,42	1800,21	1981,77
	60,29	1781,746	1984,847
	60,27	1778,669	1984,847
	60,28	1794,056	1978,692
	60,23	1806,365	1975,615
	60,15	1809,442	1981,77
	60,1	1809,442	1987,924
	60,05	1818,674	1987,924
	60,01	1821,751	1991,002
	59,95	1824,828	1975,615
		1834,06	1969,461
		1843,292	1957,152
		1821,751	1987,924
		1852,524	1957,152
		1855,601	1950,997
		1846,369	1960,229
		1846,369	1960,229
		1800,21	1987,924
		1843,292	1963,306
		1827,906	1969,461
		1809,442	1978,692
		1815,596	1975,615
		1806,365	1987,924
		1827,906	1975,615
		1846,369	1975,615
		1858,678	1972,538
		1864,833	1950,997
		1855,601	1954,074
		1855,601	1966,383
		1864,833	1960,229
		1855,601	1969,461
		1837,137	1978,692
		1812,519	1987,924
		1806,365	1975,615
		1827,906	1969,461
		1800,21	1975,615
		1794,056	1975,615
		1821,751	1969,461
		1794,056	1975,615
		1803,287	1981,77
		1812,519	1978,692
		1812,519	1969,461
		1824,828	1963,306
		1821,751	1966,383
		1834,06	1960,229
		1852,524	1963,306
		1852,524	1960,229
		1840,215	1966,383
		1840,215	1966,383
		1834,06	1966,383
		1821,751	1972,538
		1812,519	1981,77
		1803,287	1981,77
		1800,21	1981,77
		1800,21	1975,615
		1834,06	1960,229
		1843,292	1969,461
		1849,447	1960,229
		1837,137	1963,306
		1827,906	1969,461
		1827,906	1966,383
		1827,906	1972,538
		1809,442	1969,461
		1809,442	1969,461
		1818,674	1966,383
		1827,906	1969,461
		1824,828	1966,383
		1821,751	1966,383
		1815,596	1972,538
		1809,442	1966,383
		1803,287	1969,461
		1809,442	1972,538
		1809,442	1966,383
		1803,287	1972,538
		1824,828	1963,306
		1797,133	1978,692
		1827,906	1957,152
		1834,06	1960,229
		1846,369	1963,306
		1852,524	1963,306
		1852,524	1960,229
		1849,447	1960,229
		1824,828	1966,383
		1794,056	1975,615
		1797,133	1972,538
		1797,133	1966,383
		1812,519	1969,461
		1809,442	1966,383
		1803,287	1969,461
		1815,596	1966,383
		1803,287	1969,461
		1809,442	1957,152
		1806,365	1950,997
		1809,442	1963,306
		1809,442	1972,538
		1797,133	1981,77
		1812,519	1969,461
		1809,442	1963,306
		1818,674	1963,306
		1840,215	1957,152
		1855,601	1963,306
		1861,756	1963,306
		1861,756	1963,306
		1846,369	1972,538
		1843,292	1978,692
		1846,369	1978,692
		1846,369	1975,615
		1843,292	1975,615
		1834,06	1975,615
		1818,674	1981,77
		1806,365	1978,692
		1794,056	1969,461
		1806,365	1966,383
		1818,674	1969,461
		1821,751	1963,306
		1824,828	1966,383
		1815,596	1978,692
		1812,519	1975,615
		1797,133	1984,847
		1809,442	1981,77
		1812,519	1975,615
		1812,519	1975,615
		1818,674	1969,461
		1840,215	1966,383
		1837,137	1972,538
		1834,06	1972,538
		1827,906	1969,461
		1812,519	1966,383
		1815,596	1969,461
		1821,751	1972,538
		1827,906	1969,461
		1821,751	1969,461
		1824,828	1966,383
		1830,983	1966,383
		1843,292	1963,306
		1837,137	1963,306
		1830,983	1960,229
		1824,828	1966,383
		1818,674	1960,229
		1818,674	1960,229
		1818,674	1960,229
		1812,519	1963,306
		1800,21	1969,461
		1794,056	1969,461
		1790,978	1966,383
		1778,669	1984,847
		1790,978	1978,692
		1781,746	1978,692
		1790,978	1969,461
		1830,983	1957,152
		1837,137	1947,92
		1815,596	1950,997
		1812,519	1960,229
		1803,287	1963,306
		1797,133	1969,461
		1806,365	1963,306
		1818,674	1960,229
		1818,674	1957,152
		1815,596	1960,229
		1821,751	1960,229
		1812,519	1963,306
		1806,365	1969,461
		1809,442	1963,306
		1803,287	1975,615
		1812,519	1969,461
		1818,674	1966,383
		1821,751	1969,461
		1821,751	1966,383
		1806,365	1969,461
		1818,674	1969,461
		1803,287	1969,461
		1803,287	1972,538
		1784,824	1966,383
		1775,592	1963,306
		1803,287	1960,229
		1815,596	1954,074
		1812,519	1950,997
		1803,287	1957,152
		1803,287	1957,152
		1803,287	1954,074
		1806,365	1960,229
		1797,133	1966,383
		1797,133	1972,538
		1797,133	1975,615
		1797,133	1978,692
		1803,287	1975,615
		1809,442	1960,229
		1815,596	1944,842
		1821,751	1944,842
		1818,674	1950,997
		1821,751	1954,074
		1821,751	1954,074
		1815,596	1957,152
		1812,519	1963,306
		1806,365	1960,229
		1803,287	1963,306
		1800,21	1963,306
		1797,133	1963,306
		1800,21	1963,306
		1803,287	1957,152
		1812,519	1947,92
		1812,519	1954,074
		1806,365	1963,306
		1809,442	1966,383
		1803,287	1966,383
		1797,133	1981,77
		1787,901	1984,847
		1794,056	1981,77
		1790,978	1966,383
		1790,978	1969,461
		1806,365	1966,383
		1818,674	1957,152
		1837,137	1963,306
		1834,06	1969,461
		1830,983	1969,461
		1830,983	1969,461
		1830,983	1969,461
		1797,133	1950,997
		1812,519	1963,306
		1818,674	1944,842
		1800,21	1960,229
		1824,828	1969,461
		1815,596	1966,383
		1824,828	1957,152
		1809,442	1972,538
		1809,442	1975,615
		1809,442	1963,306
		1794,056	1969,461
		1806,365	1957,152
		1790,978	1972,538
		1803,287	1984,847
		1806,365	1987,924
		1834,06	1969,461
		1846,369	1960,229
		1843,292	1954,074
		1834,06	1950,997
		1824,828	1944,842
		1784,824	1950,997
		1781,746	1950,997
		1797,133	1954,074
		1790,978	1963,306
		1784,824	1969,461
		1790,978	1963,306
		1794,056	1966,383
		1794,056	1963,306
		1787,901	1966,383
		1778,669	1969,461
		1784,824	1966,383
		1772,515	1969,461
		1772,515	1975,615
		1778,669	1969,461
		1800,21	1963,306
		1818,674	1966,383
		1818,674	1963,306
		1818,674	1963,306
		1769,437	1975,615
		1797,133	1963,306
		1803,287	1954,074
		1806,365	1963,306
		1812,519	1954,074
		1809,442	1966,383
		1803,287	1972,538
		1809,442	1978,692
		1806,365	1966,383
		1806,365	1966,383
		1803,287	1966,383
		1815,596	1954,074
		1806,365	1960,229
		1812,519	1969,461
		1812,519	1966,383
		1803,287	1960,229
		1800,21	1963,306
		1797,133	1960,229
		1790,978	1957,152
		1790,978	1957,152
		1787,901	1960,229
		1781,746	1966,383
		1781,746	1969,461
		1787,901	1972,538
		1790,978	1969,461
		1790,978	1969,461
		1797,133	1966,383
		1797,133	1963,306
		1797,133	1963,306
		1800,21	1966,383
		1803,287	1960,229
		1806,365	1969,461
		1800,21	1972,538
		1797,133	1969,461
		1778,669	1972,538
		1769,437	1972,538
		1766,36	1975,615
		1766,36	1972,538
		1781,746	1972,538
		1809,442	1972,538
		1830,983	1969,461
		1846,369	1960,229
		1840,215	1960,229
		1827,906	1969,461
		1806,365	1966,383
		1769,437	1960,229
		1775,592	1957,152
		1784,824	1963,306
		1772,515	1963,306
		1781,746	1963,306
		1787,901	1963,306
		1784,824	1966,383
		1794,056	1966,383
		1800,21	1960,229
		1790,978	1969,461
		1787,901	1963,306
		1790,978	1963,306
		1790,978	1969,461
		1784,824	1975,615
		1781,746	1972,538
		1781,746	1975,615
		1784,824	1978,692
		1781,746	1966,383
		1784,824	1969,461
		1778,669	1975,615
		1772,515	1975,615
		1787,901	1957,152
		1800,21	1966,383
		1800,21	1966,383
		1806,365	1950,997
		1806,365	1954,074
		1812,519	1957,152
		1809,442	1957,152
		1794,056	1957,152
		1797,133	1957,152
		1787,901	1960,229
		1803,287	1960,229
		1794,056	1960,229
		1797,133	1966,383
		1803,287	1966,383
		1812,519	1963,306
		1803,287	1957,152
		1772,515	1960,229
		1763,283	1963,306
		1772,515	1957,152
		1775,592	1963,306
		1778,669	1960,229
		1775,592	1960,229
		1760,205	1963,306
		1754,051	1966,383
		1757,128	1972,538
		1772,515	1960,229
		1757,128	1975,615
		1754,051	1978,692
		1766,36	1978,692
		1775,592	1975,615
		1778,669	1963,306
		1797,133	1957,152
		1797,133	1960,229
		1787,901	1957,152
		1794,056	1957,152
		1790,978	1960,229
		1797,133	1960,229
		1800,21	1957,152
		1797,133	1960,229
		1790,978	1963,306
		1794,056	1960,229
		1794,056	1963,306
		1778,669	1957,152
		1772,515	1966,383
		1769,437	1969,461
		1775,592	1966,383
		1766,36	1966,383
		1772,515	1969,461
		1766,36	1969,461
		1769,437	1966,383
		1772,515	1960,229
		1772,515	1963,306
		1775,592	1972,538
		1778,669	1972,538
		1769,437	1972,538
		1763,283	1972,538
		1763,283	1978,692
		1763,283	1972,538
		1766,36	1966,383
		1784,824	1950,997
		1812,519	1957,152
		1809,442	1947,92
		1790,978	1969,461
		1787,901	1963,306
		1790,978	1963,306
		1797,133	1972,538
		1803,287	1969,461
		1809,442	1966,383
		1815,596	1954,074
		1818,674	1960,229
		1809,442	1963,306
		1806,365	1963,306
		1815,596	1963,306
		1794,056	1966,383
		1794,056	1966,383
		1772,515	1963,306
		1763,283	1966,383
		1787,901	1966,383
		1760,205	1972,538
		1757,128	1972,538
		1735,587	1972,538
		1741,742	1963,306
		1750,974	1966,383
		1750,974	1963,306
		1763,283	1966,383
		1772,515	1969,461
		1772,515	1969,461
		1772,515	1969,461
		1769,437	1972,538
		1775,592	1969,461
		1763,283	1975,615
		1757,128	1978,692
		1757,128	1975,615
		1772,515	1978,692
		1787,901	1960,229
		1784,824	1960,229
		1766,36	1963,306
		1766,36	1966,383
		1769,437	1966,383
		1766,36	1966,383
		1763,283	1972,538
		1760,205	1969,461
		1747,896	1966,383
		1757,128	1963,306
		1760,205	1972,538
		1775,592	1960,229
		1778,669	1963,306
		1787,901	1963,306
		1787,901	1960,229
		1790,978	1969,461
		1794,056	1963,306
		1800,21	1966,383
		1800,21	1963,306
		1794,056	1966,383
		1787,901	1963,306
		1781,746	1969,461
		1772,515	1972,538
		1781,746	1966,383
		1741,742	1972,538
		1738,664	1969,461
		1741,742	1966,383
		1741,742	1957,152
		1754,051	1954,074
		1769,437	1950,997
		1766,36	1950,997
		1775,592	1950,997
		1775,592	1950,997
		1778,669	1950,997
		1781,746	1954,074
		1781,746	1954,074
		1775,592	1966,383
		1781,746	1966,383
		1787,901	1978,692
		1781,746	1975,615
		1775,592	1975,615
		1784,824	1963,306
		1772,515	1975,615
		1781,746	1960,229
		1754,051	1966,383
		1772,515	1957,152
		1775,592	1963,306
		1778,669	1969,461
		1772,515	1957,152
		1772,515	1950,997
		1790,978	1960,229
		1775,592	1960,229
		1778,669	1960,229
		1787,901	1966,383
		1772,515	1963,306
		1766,36	1960,229
		1772,515	1969,461
		1769,437	1960,229
		1766,36	1963,306
		1769,437	1966,383
		1747,896	1969,461
		1738,664	1975,615
		1720,201	1981,77
		1757,128	1966,383
		1738,664	1975,615
		1735,587	1969,461
		1766,36	1960,229
		1775,592	1947,92
		1775,592	1957,152
		1766,36	1966,383
		1766,36	1969,461
		1766,36	1960,229
		1772,515	1966,383
		1775,592	1963,306
		1775,592	1966,383
		1784,824	1963,306
		1787,901	1966,383
		1772,515	1972,538
		1769,437	1963,306
		1763,283	1960,229
		1769,437	1954,074
		1766,36	1950,997
		1750,974	1957,152
		1757,128	1960,229
		1757,128	1960,229
		1772,515	1963,306
		1775,592	1969,461
		1766,36	1972,538
		1763,283	1975,615
		1754,051	1981,77
		1747,896	1981,77
		1754,051	1978,692
		1741,742	1978,692
		1754,051	1963,306
		1772,515	1957,152
		1781,746	1950,997
		1787,901	1954,074
		1778,669	1960,229
		1763,283	1954,074
		1766,36	1960,229
		1766,36	1954,074
		1772,515	1944,842
		1778,669	1947,92
		1772,515	1954,074
		1769,437	1950,997
		1772,515	1957,152
		1766,36	1960,229
		1760,205	1963,306
		1763,283	1960,229
		1757,128	1960,229
		1757,128	1957,152
		1766,36	1954,074
		1784,824	1966,383
		1769,437	1957,152
		1769,437	1969,461
		1787,901	1966,383
		1775,592	1966,383
		1775,592	1960,229
		1772,515	1960,229
		1763,283	1950,997
		1723,278	1960,229
		1738,664	1963,306
		1738,664	1969,461
		1741,742	1966,383
		1750,974	1975,615
		1754,051	1960,229
		1757,128	1950,997
		1763,283	1947,92
		1760,205	1941,765
		1757,128	1950,997
		1754,051	1954,074
		1754,051	1960,229
		1750,974	1966,383
		1744,819	1972,538
		1747,896	1978,692
		1744,819	1972,538
		1741,742	1978,692
		1744,819	1969,461
		1772,515	1944,842
		1763,283	1954,074
		1772,515	1938,688
		1772,515	1941,765
		1763,283	1957,152
		1775,592	1950,997
		1769,437	1960,229
		1778,669	1954,074
		1763,283	1963,306
		1760,205	1963,306
		1769,437	1957,152
		1766,36	1960,229
		1772,515	1960,229
		1754,051	1957,152
		1732,51	1963,306
		1738,664	1957,152
		1744,819	1957,152
		1741,742	1957,152
		1750,974	1954,074
		1760,205	1957,152
		1760,205	1966,383
		1760,205	1966,383
		1744,819	1969,461
		1747,896	1969,461
		1757,128	1963,306
		1763,283	1960,229
		1769,437	1957,152
		1766,36	1963,306
		1760,205	1963,306
		1754,051	1960,229
		1766,36	1960,229
		1760,205	1960,229
		1750,974	1966,383
		1766,36	1944,842
		1787,901	1944,842
		1784,824	1957,152
		1784,824	1960,229
		1787,901	1960,229
		1787,901	1960,229
		1784,824	1960,229
		1766,36	1960,229
		1766,36	1960,229
		1769,437	1963,306
		1760,205	1963,306
		1763,283	1954,074
		1754,051	1960,229
		1750,974	1960,229
		1784,824	1954,074
		1778,669	1947,92
		1763,283	1957,152
		1763,283	1957,152
		1754,051	1954,074
		1744,819	1957,152
		1735,587	1963,306
		1704,814	1972,538
		1698,66	1978,692
		1710,969	1972,538
		1701,737	1972,538
		1720,201	1966,383
		1750,974	1954,074
		1775,592	1941,765
		1769,437	1950,997
		1775,592	1941,765
		1778,669	1941,765
		1766,36	1941,765
		1766,36	1954,074
		1757,128	1954,074
		1750,974	1960,229
		1744,819	1960,229
		1750,974	1960,229
		1754,051	1966,383
		1754,051	1963,306
		1766,36	1960,229
		1760,205	1954,074
		1763,283	1950,997
		1763,283	1957,152
		1760,205	1960,229
		1757,128	1954,074
		1757,128	1960,229
		1750,974	1957,152
		1750,974	1957,152
		1747,896	1960,229
		1744,819	1960,229
		1735,587	1963,306
		1732,51	1966,383
		1738,664	1969,461
		1744,819	1969,461
		1760,205	1960,229
		1766,36	1960,229
		1769,437	1963,306
		1772,515	1969,461
		1757,128	1963,306
		1754,051	1969,461
		1754,051	1969,461
		1757,128	1963,306
		1757,128	1960,229
		1754,051	1966,383
		1754,051	1966,383
		1760,205	1957,152
		1760,205	1963,306
		1754,051	1960,229
		1757,128	1966,383
		1754,051	1969,461
		1754,051	1969,461
		1750,974	1957,152
		1750,974	1954,074
		1775,592	1941,765
		1747,896	1960,229
		1750,974	1966,383
		1754,051	1966,383
		1763,283	1957,152
		1750,974	1963,306
		1747,896	1969,461
		1750,974	1966,383
		1741,742	1966,383
		1763,283	1966,383
		1772,515	1972,538
		1784,824	1975,615
		1784,824	1960,229
		1775,592	1954,074
		1787,901	1969,461
		1763,283	1957,152
		1744,819	1960,229
		1723,278	1966,383
		1729,433	1963,306
		1726,355	1960,229
		1720,201	1966,383
		1729,433	1966,383
		1735,587	1966,383
		1741,742	1966,383
		1760,205	1966,383
		1769,437	1950,997
		1766,36	1957,152
		1772,515	1963,306
		1769,437	1947,92
		1760,205	1950,997
		1754,051	1963,306
		1720,201	1966,383
		1744,819	1957,152
		1747,896	1954,074
		1747,896	1954,074
		1741,742	1960,229
		1738,664	1963,306
		1741,742	1960,229
		1744,819	1957,152
		1769,437	1950,997
		1763,283	1954,074
		1769,437	1957,152
		1772,515	1954,074
		1769,437	1960,229
		1763,283	1963,306
		1760,205	1966,383
		1750,974	1963,306
		1763,283	1963,306
		1750,974	1960,229
		1747,896	1966,383
		1744,819	1966,383
		1729,433	1969,461
		1738,664	1972,538
		1757,128	1966,383
		1750,974	1966,383
		1750,974	1960,229
		1766,36	1963,306
		1769,437	1954,074
		1766,36	1954,074
		1769,437	1947,92
		1760,205	1957,152
		1754,051	1960,229
		1741,742	1963,306
		1747,896	1966,383
		1738,664	1966,383
		1757,128	1969,461
		1760,205	1957,152
		1754,051	1957,152
		1744,819	1963,306
		1754,051	1947,92
		1757,128	1944,842
		1741,742	1960,229
		1720,201	1978,692
		1732,51	1966,383
		1754,051	1957,152
		1726,355	1972,538
		1747,896	1960,229
		1744,819	1969,461
		1747,896	1969,461
		1747,896	1969,461
		1738,664	1972,538
		1732,51	1972,538
		1738,664	1960,229
		1738,664	1950,997
		1735,587	1957,152
		1738,664	1957,152
		1754,051	1963,306
		1757,128	1963,306
		1744,819	1954,074
		1741,742	1954,074
		1738,664	1957,152
		1744,819	1960,229
		1747,896	1960,229
		1747,896	1957,152
		1754,051	1947,92
		1754,051	1954,074
		1754,051	1950,997
		1754,051	1950,997
		1778,669	1957,152
		1769,437	1954,074
		1766,36	1969,461
		1763,283	1960,229
		1763,283	1969,461
		1766,36	1957,152
		1760,205	1954,074
		1744,819	1954,074
		1729,433	1954,074
		1726,355	1954,074
		1720,201	1950,997
		1726,355	1950,997
		1723,278	1960,229
		1744,819	1957,152
		1732,51	1957,152
		1741,742	1954,074
		1741,742	1963,306
		1720,201	1972,538
		1744,819	1960,229
		1757,128	1938,688
		1732,51	1944,842
		1735,587	1966,383
		1769,437	1947,92
		1766,36	1944,842
		1750,974	1950,997
		1726,355	1969,461
		1744,819	1957,152
		1732,51	1954,074
		1710,969	1966,383
		1710,969	1963,306
		1701,737	1966,383
		1763,283	1947,92
		1720,201	1972,538
		1717,123	1960,229
		1720,201	1972,538
		1732,51	1963,306
		1717,123	1969,461
		1720,201	1969,461
		1735,587	1966,383
		1717,123	1981,77
		1732,51	1963,306
		1717,123	1978,692
		1741,742	1963,306
		1720,201	1981,77
		1772,515	1950,997
		1760,205	1957,152
		1760,205	1966,383
		1775,592	1963,306
		1766,36	1950,997
		1750,974	1960,229
		1744,819	1963,306
		1750,974	1969,461
		1757,128	1972,538
		1754,051	1978,692
		1750,974	1978,692
		1735,587	1981,77
		1726,355	1981,77
		1735,587	1969,461
		1729,433	1966,383
		1741,742	1957,152
		1723,278	1972,538
		1723,278	1972,538
		1726,355	1966,383
		1732,51	1966,383
		1744,819	1960,229
		1747,896	1950,997
		1738,664	1957,152
		1738,664	1957,152
		1741,742	1954,074
		1744,819	1957,152
		1738,664	1960,229
		1726,355	1957,152
		1729,433	1957,152
		1714,046	1972,538
		1726,355	1966,383
		1723,278	1969,461
		1726,355	1978,692
		1729,433	1978,692
		1726,355	1972,538
		1717,123	1978,692
		1732,51	1972,538
		1738,664	1969,461
		1738,664	1960,229
		1744,819	1960,229
		1741,742	1960,229
		1757,128	1957,152
		1747,896	1960,229
		1747,896	1957,152
		1729,433	1963,306
		1726,355	1969,461
		1729,433	1966,383
		1723,278	1957,152
		1717,123	1960,229
		1714,046	1963,306
		1707,892	1963,306
		1720,201	1966,383
		1729,433	1960,229
		1741,742	1960,229
		1738,664	1966,383
		1738,664	1963,306
		1735,587	1972,538
		1741,742	1969,461
		1747,896	1963,306
		1735,587	1963,306
		1732,51	1963,306
		1726,355	1960,229
		1726,355	1960,229
		1726,355	1963,306
		1717,123	1960,229
		1729,433	1963,306
		1732,51	1966,383
		1735,587	1963,306
		1744,819	1966,383
		1750,974	1966,383
		1744,819	1966,383
		1750,974	1969,461
		1750,974	1969,461
		1747,896	1963,306
		1738,664	1957,152
		1754,051	1950,997
		1741,742	1954,074
		1729,433	1957,152
		1723,278	1960,229
		1698,66	1966,383
		1701,737	1966,383
		1698,66	1966,383
		1689,428	1966,383
		1689,428	1957,152
		1692,505	1957,152
		1698,66	1957,152
		1717,123	1969,461
		1720,201	1969,461
		1747,896	1963,306
		1754,051	1954,074
		1750,974	1954,074
		1729,433	1969,461
		1735,587	1954,074
		1729,433	1957,152
		1729,433	1960,229
		1710,969	1960,229
		1707,892	1960,229
		1720,201	1954,074
		1732,51	1954,074
		1732,51	1957,152
		1729,433	1954,074
		1726,355	1960,229
		1732,51	1954,074
		1735,587	1957,152
		1720,201	1954,074
		1735,587	1960,229
		1726,355	1963,306
		1717,123	1963,306
		1720,201	1960,229
		1710,969	1963,306
		1717,123	1960,229
		1720,201	1960,229
		1710,969	1960,229
		1729,433	1960,229
		1723,278	1957,152
		1729,433	1960,229
		1732,51	1954,074
		1720,201	1963,306
		1720,201	1963,306
		1723,278	1957,152
		1726,355	1954,074
		1729,433	1947,92
		1714,046	1957,152
		1717,123	1966,383
		1710,969	1969,461
		1714,046	1960,229
		1707,892	1963,306
		1720,201	1963,306
		1726,355	1957,152
		1717,123	1954,074
		1732,51	1947,92
		1726,355	1950,997
		1729,433	1954,074
		1720,201	1972,538
		1723,278	1963,306
		1726,355	1963,306
		1720,201	1963,306
		1723,278	1972,538
		1735,587	1972,538
		1738,664	1972,538
		1723,278	1978,692
		1707,892	1978,692
		1701,737	1978,692
		1707,892	1966,383
		1714,046	1957,152
		1683,273	1975,615
		1677,119	1963,306
		1695,582	1944,842
		1710,969	1938,688
		1714,046	1944,842
		1710,969	1957,152
		1732,51	1954,074
		1741,742	1941,765
		1726,355	1950,997
		1717,123	1960,229
		1717,123	1963,306
		1710,969	1960,229
		1714,046	1957,152
		1707,892	1957,152
		1698,66	1957,152
		1704,814	1954,074
		1717,123	1938,688
		1717,123	1941,765
		1726,355	1944,842
		1738,664	1941,765
		1732,51	1941,765
		1729,433	1947,92
		1701,737	1969,461
		1710,969	1966,383
		1698,66	1969,461
		1698,66	1966,383
		1701,737	1960,229
		1707,892	1957,152
		1714,046	1954,074
		1717,123	1960,229
		1723,278	1960,229
		1741,742	1954,074
		1738,664	1954,074
		1744,819	1954,074
		1744,819	1954,074
		1738,664	1957,152
		1738,664	1954,074
		1720,201	1950,997
		1710,969	1947,92
		1707,892	1944,842
		1704,814	1950,997
		1689,428	1957,152
		1677,119	1963,306
		1695,582	1954,074
		1710,969	1957,152
		1710,969	1960,229
		1701,737	1966,383
		1692,505	1963,306
		1689,428	1963,306
		1695,582	1963,306
		1704,814	1960,229
		1698,66	1966,383
		1701,737	1966,383
		1710,969	1963,306
		1710,969	1963,306
		1710,969	1969,461
		1710,969	1972,538
		1710,969	1963,306
		1723,278	1954,074
		1726,355	1954,074
		1741,742	1960,229
		1729,433	1966,383
		1720,201	1975,615
		1720,201	1972,538
		1701,737	1972,538
		1701,737	1963,306
		1695,582	1957,152
		1667,887	1954,074
		1677,119	1954,074
		1701,737	1944,842
		1707,892	1944,842
		1704,814	1963,306
		1692,505	1963,306
		1692,505	1963,306
		1720,201	1947,92
		1726,355	1941,765
		1717,123	1947,92
		1701,737	1957,152
		1695,582	1963,306
		1695,582	1954,074
		1695,582	1957,152
		1710,969	1954,074
		1723,278	1944,842
		1723,278	1944,842
		1720,201	1947,92
		1717,123	1954,074
		1714,046	1957,152
		1707,892	1963,306
		1689,428	1966,383
		1695,582	1966,383
		1698,66	1963,306
		1714,046	1954,074
		1704,814	1950,997
		1701,737	1947,92
		1701,737	1947,92
		1701,737	1947,92
		1698,66	1957,152
		1698,66	1963,306
		1707,892	1957,152
		1714,046	1957,152
		1714,046	1960,229
		1707,892	1963,306
		1707,892	1966,383
		1707,892	1972,538
		1704,814	1975,615
		1707,892	1969,461
		1710,969	1966,383
		1720,201	1938,688
		1717,123	1947,92
		1723,278	1944,842
		1717,123	1960,229
		1701,737	1972,538
		1695,582	1969,461
		1692,505	1963,306
		1686,351	1963,306
		1704,814	1960,229
		1692,505	1954,074
		1704,814	1957,152
		1695,582	1954,074
		1707,892	1963,306
		1698,66	1950,997
		1695,582	1950,997
		1695,582	1950,997
		1707,892	1957,152
		1701,737	1950,997
		1707,892	1960,229
		1707,892	1960,229
		1707,892	1969,461
		1710,969	1960,229
		1714,046	1960,229
		1701,737	1954,074
		1707,892	1960,229
		1698,66	1950,997
		1698,66	1950,997
		1707,892	1954,074
		1698,66	1954,074
		1701,737	1960,229
		1695,582	1966,383
		1701,737	1963,306
		1698,66	1972,538
		1714,046	1966,383
		1726,355	1963,306
		1732,51	1963,306
		1732,51	1966,383
		1754,051	1960,229
		1741,742	1950,997
		1735,587	1957,152
		1720,201	1957,152
		1701,737	1954,074
		1689,428	1960,229
		1686,351	1957,152
		1677,119	1954,074
		1689,428	1950,997
		1698,66	1950,997
		1704,814	1950,997
		1714,046	1954,074
		1720,201	1957,152
		1704,814	1960,229
		1689,428	1966,383
		1695,582	1963,306
		1689,428	1966,383
		1689,428	1972,538
		1677,119	1969,461
		1680,196	1960,229
		1704,814	1947,92
		1704,814	1950,997
		1698,66	1957,152
		1701,737	1963,306
		1701,737	1957,152
		1698,66	1957,152
		1689,428	1963,306
		1689,428	1963,306
		1680,196	1963,306
		1677,119	1960,229
		1667,887	1966,383
		1677,119	1966,383
		1686,351	1963,306
		1710,969	1938,688
		1720,201	1941,765
		1710,969	1950,997
		1698,66	1957,152
		1704,814	1950,997
		1704,814	1957,152
		1704,814	1960,229
		1698,66	1954,074
		1701,737	1966,383
		1704,814	1966,383
		1707,892	1966,383
		1710,969	1960,229
		1704,814	1966,383
		1701,737	1969,461
		1683,273	1972,538
		1686,351	1972,538
		1670,964	1969,461
		1664,81	1972,538
		1658,655	1975,615
		1664,81	1978,692
		1680,196	1969,461
		1683,273	1957,152
		1692,505	1947,92
		1695,582	1947,92
		1701,737	1957,152
		1707,892	1950,997
		1717,123	1944,842
		1714,046	1947,92
		1714,046	1947,92
		1720,201	1944,842
		1723,278	1947,92
		1726,355	1950,997
		1723,278	1957,152
		1717,123	1963,306
		1698,66	1966,383
		1707,892	1963,306
		1717,123	1963,306
		1680,196	1960,229
		1683,273	1944,842
		1677,119	1950,997
		1698,66	1944,842
		1701,737	1944,842
		1677,119	1966,383
		1680,196	1960,229
		1695,582	1947,92
		1674,041	1966,383
		1698,66	1947,92
		1698,66	1947,92
		1692,505	1950,997
		1686,351	1947,92
		1680,196	1954,074
		1686,351	1947,92
		1695,582	1944,842
		1689,428	1950,997
		1686,351	1947,92
		1692,505	1950,997
		1692,505	1954,074
		1692,505	1950,997
		1695,582	1957,152
		1686,351	1963,306
		1686,351	1957,152
		1692,505	1957,152
		1695,582	1954,074
		1692,505	1957,152
		1692,505	1954,074
		1689,428	1957,152
		1695,582	1957,152
		1689,428	1957,152
		1686,351	1963,306
		1692,505	1960,229
		1695,582	1960,229
		1686,351	1954,074
		1683,273	1963,306
		1680,196	1963,306
		1677,119	1966,383
		1661,732	1957,152
		1674,041	1963,306
		1686,351	1960,229
		1698,66	1957,152
		1710,969	1954,074
		1710,969	1947,92
		1714,046	1932,533
		1704,814	1941,765
		1707,892	1935,611
		1692,505	1944,842
		1695,582	1950,997
		1698,66	1954,074
		1704,814	1960,229
		1704,814	1957,152
		1701,737	1950,997
		1710,969	1950,997
		1701,737	1944,842
		1698,66	1944,842
		1689,428	1954,074
		1677,119	1957,152
		1677,119	1957,152
		1667,887	1954,074
		1683,273	1957,152
		1680,196	1950,997
		1695,582	1947,92
		1692,505	1950,997
		1674,041	1960,229
		1680,196	1966,383
		1695,582	1969,461
		1683,273	1969,461
		1686,351	1966,383
		1701,737	1954,074
		1707,892	1947,92
		1714,046	1947,92
		1726,355	1941,765
		1710,969	1941,765
		1717,123	1938,688
		1714,046	1938,688
		1670,964	1947,92
		1686,351	1947,92
		1680,196	1941,765
		1670,964	1957,152
		1686,351	1947,92
		1680,196	1954,074
		1664,81	1947,92
		1667,887	1950,997
		1655,578	1960,229
		1655,578	1950,997
		1686,351	1947,92
		1680,196	1947,92
		1686,351	1947,92
		1695,582	1947,92
		1686,351	1950,997
		1689,428	1954,074
		1692,505	1950,997
		1698,66	1944,842
		1689,428	1947,92
		1680,196	1950,997
		1686,351	1950,997
		1692,505	1938,688
		1701,737	1941,765
		1698,66	1947,92
		1695,582	1950,997
		1704,814	1944,842
		1695,582	1950,997
		1683,273	1950,997
		1667,887	1950,997
		1667,887	1960,229
		1664,81	1963,306
		1661,732	1957,152
		1661,732	1950,997
		1674,041	1947,92
		1686,351	1950,997
		1695,582	1947,92
		1701,737	1950,997
		1698,66	1944,842
		1686,351	1947,92
		1689,428	1947,92
		1692,505	1960,229
		1695,582	1950,997
		1698,66	1944,842
[truncated: 32,268 more rows]
