# Supplementary material for: Assessment of upper limb motor control: establishing normative benchmarks for clinical applications
Source: PeerJ. 2025 Aug 22;13:e19859. doi: 10.7717/peerj.19859 (PMC12377353; doi:10.7717/peerj.19859)
Supplement: Supplemental Information 1 [file peerj-13-19859-s001.zip › translated_csvs/advanced_mdurance-test-232877.csv]

angle_window_	angles_bíceps_braquial_derecho_tríceps_braquial_largo_derecho	emg_muscle_bíceps_braquial_derecho_(µV)	emg_muscle_tríceps_braquial_largo_derecho_(µV)
0,05	53,82	13586,204	-19269,947
	53,85	13573,895	-19276,1
	53,86	13589,281	-19273,024
	53,85	13586,204	-19266,87
	53,83	13589,281	-19269,947
	53,8	13573,895	-19282,255
	53,78	13580,05	-19279,179
	53,78	13589,281	-19282,255
	53,8	13595,436	-19282,255
	53,82	13598,513	-19279,179
	53,85	13586,204	-19282,255
	53,89	13598,513	-19279,179
	53,91	13595,436	-19279,179
	53,93	13586,204	-19276,1
	53,92	13583,127	-19285,334
	53,91	13576,972	-19282,255
	53,91	13576,972	-19285,334
	53,93	13567,74	-19294,565
	53,93	13567,74	-19291,489
	53,94	13573,895	-19288,41
	53,94	13580,05	-19291,489
	53,95	13589,281	-19285,334
	53,96	13592,359	-19288,41
	53,96	13586,204	-19291,489
	53,95	13589,281	-19288,41
	53,94	13580,05	-19285,334
	53,94	13570,818	-19288,41
	53,93	13564,663	-19285,334
	53,92	13567,74	-19294,565
	53,89	13570,818	-19294,565
	53,88	13580,05	-19294,565
	53,87	13580,05	-19297,642
	53,86	13576,972	-19300,72
	53,86	13580,05	-19297,642
	53,85	13586,204	-19291,489
	53,84	13583,127	-19294,565
	53,85	13573,895	-19300,72
	53,87	13576,972	-19294,565
	53,89	13580,05	-19297,642
	53,92	13576,972	-19297,642
	53,95	13573,895	-19300,72
	53,95	13573,895	-19303,797
	53,94	13573,895	-19306,873
	53,97	13576,972	-19306,873
	54,02	13576,972	-19300,72
	54,05	13573,895	-19303,797
	54,03	13573,895	-19300,72
	54,02	13576,972	-19297,642
	54,03	13573,895	-19297,642
	54,03	13564,663	-19306,873
	54,03	13573,895	-19306,873
	54,04	13567,74	-19306,873
	54,05	13576,972	-19306,873
	54,06	13576,972	-19303,797
	54,06	13583,127	-19300,72
	54,05	13598,513	-19297,642
	54,04	13601,591	-19300,72
	54,02	13598,513	-19297,642
	54	13586,204	-19306,873
	53,99	13570,818	-19316,107
	53,98	13564,663	-19319,183
	53,98	13561,586	-19319,183
	53,97	13564,663	-19313,028
	53,96	13567,74	-19319,183
	53,96	13567,74	-19316,107
	53,96	13570,818	-19316,107
	53,95	13567,74	-19316,107
	53,92	13570,818	-19319,183
	53,9	13576,972	-19316,107
	53,9	13576,972	-19313,028
	53,92	13576,972	-19316,107
	53,94	13580,05	-19316,107
	53,94	13576,972	-19319,183
	53,93	13567,74	-19316,107
	53,95	13561,586	-19322,262
	53,97	13561,586	-19319,183
	53,96	13564,663	-19322,262
	53,92	13564,663	-19322,262
	53,87	13567,74	-19322,262
	53,83	13555,431	-19334,57
	53,81	13558,509	-19334,57
	53,81	13555,431	-19328,415
	53,82	13555,431	-19331,493
	53,83	13561,586	-19328,415
	53,83	13567,74	-19328,415
	53,83	13567,74	-19331,493
	53,86	13564,663	-19331,493
	53,89	13570,818	-19328,415
	53,91	13583,127	-19322,262
	53,91	13592,359	-19325,338
	53,9	13601,591	-19328,415
	53,89	13595,436	-19325,338
	53,87	13607,745	-19328,415
	53,85	13595,436	-19331,493
	53,87	13589,281	-19328,415
	53,89	13583,127	-19331,493
	53,89	13576,972	-19328,415
	53,86	13580,05	-19328,415
	53,83	13546,199	-19340,725
	53,79	13558,509	-19337,646
	53,52	13536,968	-19340,725
	52,52	13549,277	-19337,646
	50,29	13549,277	-19343,801
	46,26	13558,509	-19343,801
	39,96	13549,277	-19349,957
	31,37	13555,431	-19340,725
	21,07	13561,586	-19346,878
	10,08	13549,277	-19349,957
	-0,54	13543,122	-19353,033
	-9,2	13546,199	-19353,033
	-16,32	13567,74	-19346,878
	-23,75	13573,895	-19346,878
	-31,9	13580,05	-19346,878
	-40,81	13583,127	-19343,801
	-49,21	13580,05	-19343,801
	-55,53	13570,818	-19343,801
	-59,16	13561,586	-19340,725
	-60,71	13555,431	-19346,878
	-61,68	13552,354	-19346,878
	-63,09	13555,431	-19349,957
	-64,89	13558,509	-19353,033
	-66,62	13561,586	-19356,112
	-68,13	13555,431	-19359,188
	-69,11	13561,586	-19353,033
	-69,35	13567,74	-19353,033
	-69,04	13567,74	-19349,957
	-67,68	13567,74	-19353,033
	-64,92	13567,74	-19349,957
	-61,4	13570,818	-19346,878
	-57,65	13564,663	-19356,112
	-53,72	13558,509	-19359,188
	-49,31	13576,972	-19349,957
	-43,85	13549,277	-19362,265
	-36,81	13561,586	-19359,188
	-28,24	13567,74	-19362,265
	-18,71	13570,818	-19362,265
	-9,37	13576,972	-19368,42
	-1,64	13576,972	-19365,343
	4,93	13573,895	-19365,343
	11,44	13564,663	-19359,188
	18,03	13573,895	-19359,188
	24,56	13561,586	-19359,188
	30,84	13564,663	-19356,112
	36,58	13570,818	-19359,188
	41,42	13573,895	-19365,343
	45,4	13576,972	-19365,343
	48,81	13570,818	-19371,496
	51,98	13573,895	-19368,42
	55,26	13567,74	-19374,575
	58,56	13564,663	-19371,496
	61,18	13552,354	-19365,343
	62,71	13552,354	-19368,42
	63,29	13558,509	-19371,496
	63,32	13546,199	-19374,575
	63,07	13561,586	-19368,42
	62,78	13567,74	-19371,496
	62,64	13549,277	-19377,651
	62,48	13567,74	-19374,575
	61,71	13564,663	-19374,575
	59,4	13564,663	-19374,575
	54,6	13561,586	-19374,575
	47,34	13552,354	-19374,575
	38,34	13546,199	-19374,575
	28,44	13540,045	-19377,651
	18,2	13543,122	-19383,806
	8,03	13543,122	-19386,885
	-1,83	13549,277	-19380,73
	-11,06	13549,277	-19389,961
	-19,18	13555,431	-19386,885
	-26,67	13549,277	-19386,885
	-34,67	13552,354	-19386,885
	-43,75	13552,354	-19383,806
	-52,32	13546,199	-19386,885
	-58,75	13543,122	-19389,961
	-62,98	13546,199	-19393,038
	-65,45	13546,199	-19389,961
	-67,27	13549,277	-19389,961
	-68,86	13552,354	-19386,885
	-69,85	13552,354	-19386,885
	-70,4	13549,277	-19396,114
	-70,77	13558,509	-19396,114
	-70,74	13561,586	-19389,961
	-70,08	13558,509	-19389,961
	-68,77	13558,509	-19393,038
	-66,46	13558,509	-19393,038
	-62,96	13555,431	-19399,193
	-58,68	13555,431	-19402,27
	-53,84	13558,509	-19399,193
	-48,31	13561,586	-19402,27
	-41,79	13558,509	-19402,27
	-33,98	13561,586	-19405,348
	-24,9	13561,586	-19408,424
	-15,46	13564,663	-19408,424
	-7,18	13558,509	-19408,424
	-0,31	13570,818	-19405,348
	5,98	13573,895	-19399,193
	12,14	13567,74	-19402,27
	18,51	13561,586	-19402,27
	25,15	13555,431	-19402,27
	31,68	13558,509	-19402,27
	37,72	13552,354	-19408,424
	43,14	13546,199	-19414,58
	48,04	13540,045	-19417,656
	52,35	13546,199	-19417,656
	55,81	13543,122	-19417,656
	58,26	13543,122	-19420,734
	59,81	13546,199	-19414,58
	60,68	13546,199	-19417,656
	61,06	13564,663	-19414,58
	61,16	13546,199	-19411,503
	61,15	13573,895	-19414,58
	61,11	13576,972	-19417,656
	60,98	13580,05	-19417,656
	60,84	13580,05	-19414,58
	60,74	13552,354	-19417,656
	60,55	13576,972	-19411,503
	59,95	13570,818	-19414,58
	58,38	13561,586	-19417,656
	55	13555,431	-19417,656
	49,42	13543,122	-19423,811
	41,75	13540,045	-19426,888
	32,43	13533,89	-19433,043
	22,07	13533,89	-19433,043
	11,09	13543,122	-19426,888
	0,03	13536,968	-19429,966
	-10,32	13552,354	-19429,966
	-20,23	13570,818	-19423,811
	-29,32	13564,663	-19423,811
	-37,66	13558,509	-19429,966
	-46,26	13561,586	-19426,888
	-53,88	13561,586	-19426,888
	-59,35	13558,509	-19429,966
	-62,69	13555,431	-19429,966
	-64,9	13561,586	-19426,888
	-66,88	13546,199	-19439,198
	-68,43	13543,122	-19436,12
	-69,36	13546,199	-19439,198
	-69,93	13546,199	-19436,12
	-70,24	13552,354	-19429,966
	-70,09	13552,354	-19436,12
	-69,4	13558,509	-19426,888
	-67,9	13549,277	-19442,274
	-65,39	13543,122	-19445,353
	-61,71	13540,045	-19442,274
	-56,68	13549,277	-19442,274
	-50,54	13552,354	-19439,198
	-43,22	13546,199	-19439,198
	-34,77	13549,277	-19439,198
	-25,64	13549,277	-19439,198
	-16,44	13549,277	-19439,198
	-8,25	13555,431	-19439,198
	-1,52	13558,509	-19445,353
	4,67	13564,663	-19442,274
	11,05	13561,586	-19439,198
	17,51	13561,586	-19439,198
	24,01	13555,431	-19445,353
	30,57	13552,354	-19442,274
	36,87	13555,431	-19442,274
	42,67	13558,509	-19445,353
	47,72	13564,663	-19448,43
	51,95	13564,663	-19445,353
	55,21	13558,509	-19454,584
	57,22	13558,509	-19451,508
	58,16	13561,586	-19451,508
	58,6	13561,586	-19448,43
	58,83	13555,431	-19451,508
	58,89	13549,277	-19457,66
	58,93	13552,354	-19457,66
	59,02	13567,74	-19451,508
	59,07	13549,277	-19454,584
	59,05	13576,972	-19457,66
	58,94	13570,818	-19460,737
	58,69	13576,972	-19454,584
	58,11	13564,663	-19457,66
	56,6	13555,431	-19466,892
	53,41	13555,431	-19460,737
	48,37	13549,277	-19463,816
	41,76	13546,199	-19463,816
	33,91	13558,509	-19460,737
	25,17	13555,431	-19454,584
	15,92	13552,354	-19463,816
	6,56	13555,431	-19460,737
	-2,67	13543,122	-19469,97
	-11,37	13546,199	-19469,97
	-18,27	13552,354	-19463,816
	-23,4	13543,122	-19469,97
	-28,22	13543,122	-19469,97
	-32,99	13536,968	-19476,126
	-37,78	13549,277	-19476,126
	-43,11	13555,431	-19476,126
	-49,27	13543,122	-19466,892
	-55,53	13552,354	-19479,202
	-60,71	13552,354	-19476,126
	-64,2	13552,354	-19476,126
	-65,75	13555,431	-19482,279
	-65,98	13552,354	-19482,279
	-65,88	13555,431	-19479,202
	-65,96	13549,277	-19479,202
	-66,13	13555,431	-19476,126
	-66,22	13555,431	-19476,126
	-65,83	13558,509	-19473,047
	-63,96	13564,663	-19476,126
	-59,95	13564,663	-19479,202
	-54,31	13558,509	-19482,279
	-47,75	13561,586	-19482,279
	-40,48	13561,586	-19479,202
	-32,34	13558,509	-19469,97
	-22,94	13552,354	-19476,126
	-12,98	13552,354	-19482,279
	-3,98	13552,354	-19476,126
	4,15	13549,277	-19488,434
	11,83	13549,277	-19488,434
	18,73	13555,431	-19485,357
	24,89	13546,199	-19491,51
	30,57	13549,277	-19488,434
	35,98	13552,354	-19485,357
	41,29	13552,354	-19488,434
	46,58	13558,509	-19482,279
	51,67	13564,663	-19482,279
	56,25	13561,586	-19485,357
	59,97	13546,199	-19494,589
	62,48	13552,354	-19494,589
	63,65	13558,509	-19497,665
	63,83	13558,509	-19494,589
	63,6	13558,509	-19497,665
	63,42	13558,509	-19494,589
	63,36	13561,586	-19494,589
	63,29	13558,509	-19494,589
	63,09	13552,354	-19494,589
	62,73	13546,199	-19497,665
	62,32	13546,199	-19494,589
	61,86	13540,045	-19488,434
	61,21	13546,199	-19494,589
	60,2	13543,122	-19485,357
	58,61	13573,895	-19497,665
	56,05	13555,431	-19497,665
	52,18	13586,204	-19497,665
	46,82	13583,127	-19500,744
	40,08	13573,895	-19494,589
	32,33	13564,663	-19497,665
	23,87	13536,968	-19509,975
	15,3	13555,431	-19503,82
	7,17	13533,89	-19509,975
	-0,77	13546,199	-19509,975
	-8	13546,199	-19513,052
	-14,42	13549,277	-19513,052
	-20,31	13543,122	-19506,899
	-25,99	13583,127	-19497,665
	-32,42	13546,199	-19513,052
	-39,95	13546,199	-19509,975
	-47,6	13543,122	-19509,975
	-53,67	13546,199	-19516,13
	-57,64	13552,354	-19513,052
	-60,01	13552,354	-19513,052
	-61,95	13561,586	-19519,207
	-63,72	13558,509	-19516,13
	-64,86	13564,663	-19513,052
	-65,49	13561,586	-19513,052
	-65,6	13570,818	-19519,207
	-65,19	13567,74	-19516,13
	-64,21	13573,895	-19516,13
	-62,3	13576,972	-19506,899
	-59,27	13586,204	-19509,975
	-55,33	13583,127	-19509,975
	-50,31	13536,968	-19528,439
	-44,05	13564,663	-19513,052
	-36,62	13561,586	-19519,207
	-27,87	13558,509	-19522,284
	-18,27	13527,736	-19534,594
	-9,43	13536,968	-19537,67
	-2,46	13546,199	-19537,67
	3,51	13549,277	-19531,515
	9,66	13555,431	-19525,36
	16,22	13555,431	-19528,439
	23	13564,663	-19528,439
	29,74	13558,509	-19531,515
	36,41	13552,354	-19531,515
	42,88	13552,354	-19534,594
	48,84	13555,431	-19528,439
	53,76	13555,431	-19534,594
	57,11	13564,663	-19537,67
	58,93	13561,586	-19537,67
	59,56	13558,509	-19540,749
	59,39	13564,663	-19543,825
	59,02	13570,818	-19537,67
	58,8	13567,74	-19531,515
	58,72	13573,895	-19537,67
	58,45	13564,663	-19537,67
	57,59	13552,354	-19546,902
	55,77	13552,354	-19546,902
	52,6	13558,509	-19540,749
	47,83	13564,663	-19543,825
	41,55	13567,74	-19543,825
	34	13561,586	-19540,749
	25,3	13558,509	-19537,67
	15,39	13570,818	-19537,67
	4,5	13564,663	-19537,67
	-7,16	13546,199	-19540,749
	-18,44	13536,968	-19549,98
	-28,05	13536,968	-19553,057
	-37,01	13536,968	-19553,057
	-46,45	13543,122	-19549,98
	-55,44	13540,045	-19549,98
	-62,59	13546,199	-19549,98
	-67,17	13552,354	-19553,057
	-69,02	13549,277	-19553,057
	-69,41	13549,277	-19553,057
	-69,67	13552,354	-19546,902
	-70,05	13555,431	-19546,902
	-70,44	13549,277	-19556,133
	-70,81	13561,586	-19549,98
	-70,86	13549,277	-19559,212
	-69,81	13561,586	-19549,98
	-68,18	13558,509	-19553,057
	-66,41	13561,586	-19553,057
	-63,24	13561,586	-19549,98
	-57,75	13567,74	-19553,057
	-50,05	13561,586	-19556,133
	-40,85	13555,431	-19562,288
	-30,6	13561,586	-19559,212
	-19,58	13558,509	-19559,212
	-9,07	13555,431	-19559,212
	-0,03	13543,122	-19559,212
	8,02	13533,89	-19562,288
	15,5	13527,736	-19568,443
	22,53	13521,581	-19568,443
	29,13	13518,504	-19574,598
	35,45	13524,658	-19571,522
	41,51	13533,89	-19571,522
	46,91	13536,968	-19565,367
	51,36	13540,045	-19568,443
	54,88	13552,354	-19568,443
	57,43	13552,354	-19568,443
	59,02	13552,354	-19565,367
	59,99	13549,277	-19571,522
	60,64	13555,431	-19571,522
	61,04	13558,509	-19571,522
	61,15	13555,431	-19565,367
	61,08	13555,431	-19568,443
	60,93	13549,277	-19571,522
	60,66	13561,586	-19568,443
	60,32	13561,586	-19562,288
	59,77	13552,354	-19574,598
	58,73	13549,277	-19577,675
	56,87	13546,199	-19580,751
	53,81	13552,354	-19577,675
	49,5	13549,277	-19571,522
	43,87	13536,968	-19577,675
	36,71	13536,968	-19583,83
	27,95	13543,122	-19580,751
	17,87	13549,277	-19574,598
	6,89	13546,199	-19583,83
	-4,14	13543,122	-19580,751
	-13,1	13546,199	-19589,985
	-19,61	13543,122	-19589,985
	-24,67	13546,199	-19586,906
	-29,18	13558,509	-19583,83
	-33,97	13561,586	-19574,598
	-39,58	13561,586	-19580,751
	-46,49	13558,509	-19577,675
	-53,62	13558,509	-19580,751
	-59,55	13543,122	-19589,985
	-63,55	13527,736	-19589,985
	-65,64	13549,277	-19589,985
	-66,63	13540,045	-19589,985
	-67,21	13530,813	-19586,906
	-67,52	13530,813	-19589,985
	-67,85	13561,586	-19583,83
	-68,1	13558,509	-19593,061
	-67,45	13564,663	-19593,061
	-65,85	13558,509	-19589,985
	-63,25	13561,586	-19586,906
	-59,19	13552,354	-19586,906
	-53,95	13546,199	-19586,906
	-47,5	13540,045	-19596,14
	-39,53	13533,89	-19593,061
	-30,15	13530,813	-19605,371
	-19,6	13533,89	-19599,216
	-9,32	13533,89	-19605,371
	-1	13530,813	-19605,371
	5,63	13527,736	-19602,293
	11,5	13543,122	-19599,216
	17,05	13546,199	-19602,293
	22,58	13549,277	-19602,293
	28,35	13552,354	-19599,216
	34,21	13561,586	-19599,216
	39,98	13561,586	-19599,216
	45,6	13555,431	-19602,293
	50,83	13558,509	-19599,216
	55,43	13555,431	-19599,216
	59,06	13549,277	-19605,371
	61,3	13549,277	-19611,525
	62,19	13549,277	-19605,371
	62,3	13552,354	-19608,448
	62,08	13558,509	-19599,216
	61,84	13561,586	-19602,293
	61,78	13543,122	-19611,525
	61,79	13546,199	-19605,371
	61,67	13558,509	-19602,293
	61,35	13549,277	-19608,448
	60,86	13549,277	-19608,448
	60,2	13543,122	-19611,525
	59,17	13533,89	-19614,603
	57,35	13530,813	-19620,756
	54,3	13527,736	-19620,756
	49,75	13543,122	-19623,835
	43,57	13540,045	-19617,68
	35,71	13561,586	-19620,756
	26,38	13555,431	-19620,756
	15,7	13549,277	-19623,835
	4,23	13561,586	-19620,756
	-7,06	13549,277	-19626,911
	-16,52	13546,199	-19611,525
	-24,42	13540,045	-19617,68
	-31,88	13552,354	-19626,911
	-38,23	13540,045	-19620,756
	-43,66	13564,663	-19620,756
	-48,82	13546,199	-19626,911
	-53,98	13546,199	-19617,68
	-58,8	13546,199	-19617,68
	-62,85	13546,199	-19623,835
	-65,94	13543,122	-19629,99
	-67,81	13540,045	-19623,835
	-68,41	13536,968	-19623,835
	-68,44	13533,89	-19626,911
	-68,63	13543,122	-19626,911
	-69,04	13543,122	-19623,835
	-69,26	13552,354	-19617,68
	-68,88	13555,431	-19623,835
	-67,61	13555,431	-19629,99
	-64,66	13558,509	-19623,835
	-59,5	13549,277	-19629,99
	-52,61	13543,122	-19629,99
	-44,59	13555,431	-19629,99
	-35,68	13530,813	-19636,145
	-25,93	13540,045	-19636,145
	-16,24	13530,813	-19636,145
	-7,37	13552,354	-19636,145
	1,09	13555,431	-19629,99
	9,12	13558,509	-19636,145
	16,51	13558,509	-19633,066
	23,6	13558,509	-19629,99
	30,44	13561,586	-19629,99
	36,71	13570,818	-19629,99
	42,33	13576,972	-19626,911
	47,24	13564,663	-19633,066
	51,46	13536,968	-19636,145
	54,76	13546,199	-19639,221
	56,92	13540,045	-19639,221
	58,06	13536,968	-19639,221
	58,49	13527,736	-19642,298
	58,5	13518,504	-19651,53
	58,45	13521,581	-19648,453
	58,49	13533,89	-19645,374
	58,61	13533,89	-19645,374
	58,61	13527,736	-19651,53
	58,22	13533,89	-19651,53
	56,98	13546,199	-19651,53
	54,53	13546,199	-19648,453
	50,66	13552,354	-19648,453
	45,41	13555,431	-19639,221
	39,08	13552,354	-19642,298
	31,79	13543,122	-19645,374
	23,55	13543,122	-19648,453
	14,65	13543,122	-19645,374
	5,89	13536,968	-19651,53
	-1,92	13540,045	-19654,608
	-9,46	13546,199	-19651,53
	-16,71	13546,199	-19654,608
	-23,22	13549,277	-19651,53
	-29,63	13543,122	-19651,53
	-36,18	13555,431	-19648,453
	-42,93	13546,199	-19657,684
	-49,52	13540,045	-19654,608
	-55,22	13536,968	-19654,608
	-59,47	13543,122	-19654,608
	-62,06	13558,509	-19645,374
	-63,27	13558,509	-19654,608
	-63,79	13567,74	-19654,608
	-64,17	13567,74	-19654,608
	-64,57	13549,277	-19654,608
	-64,94	13564,663	-19657,684
	-65,12	13549,277	-19645,374
	-64,93	13533,89	-19654,608
	-64,33	13536,968	-19660,763
	-63,06	13543,122	-19660,763
	-60,27	13536,968	-19663,84
	-55,88	13524,658	-19666,916
	-50,25	13524,658	-19666,916
	-43,48	13530,813	-19663,84
	-35,9	13536,968	-19657,684
	-27,62	13546,199	-19657,684
	-18,95	13543,122	-19663,84
	-11,34	13546,199	-19669,994
	-5	13555,431	-19666,916
	1,16	13552,354	-19666,916
	7,35	13552,354	-19663,84
	13,56	13543,122	-19666,916
	19,74	13546,199	-19669,994
	25,8	13549,277	-19666,916
	31,78	13540,045	-19666,916
	37,72	13540,045	-19669,994
	43,43	13536,968	-19669,994
	48,64	13540,045	-19673,07
	52,9	13536,968	-19673,07
	55,83	13533,89	-19669,994
	57,45	13533,89	-19663,84
	58,05	13549,277	-19663,84
	58,08	13546,199	-19666,916
	58,02	13543,122	-19669,994
	58,13	13546,199	-19669,994
	58,33	13530,813	-19676,147
	58,41	13509,272	-19694,613
	58,31	13509,272	-19691,536
	57,98	13518,504	-19688,457
	57,22	13515,427	-19688,457
	55,6	13512,349	-19688,457
	52,74	13518,504	-19682,302
	48,15	13518,504	-19688,457
	41,44	13521,581	-19682,302
	32,8	13524,658	-19685,38
	22,58	13527,736	-19688,457
	11,16	13524,658	-19682,302
	-0,8	13524,658	-19679,226
	-11,51	13524,658	-19694,613
	-19,98	13527,736	-19694,613
	-26,78	13527,736	-19691,536
	-32,46	13527,736	-19691,536
	-37,98	13533,89	-19688,457
	-43,94	13533,89	-19691,536
	-50,1	13533,89	-19697,69
	-55,85	13546,199	-19691,536
	-60,62	13540,045	-19688,457
	-63,88	13536,968	-19691,536
	-65,53	13530,813	-19697,69
	-65,92	13530,813	-19694,613
	-65,6	13527,736	-19697,69
	-65,13	13521,581	-19697,69
	-64,78	13530,813	-19694,613
	-64,55	13533,89	-19691,536
	-63,94	13524,658	-19694,613
	-62,1	13521,581	-19700,768
	-58,58	13518,504	-19700,768
	-53,68	13524,658	-19700,768
	-47,69	13530,813	-19700,768
	-40,77	13536,968	-19700,768
	-32,93	13540,045	-19691,536
	-23,81	13524,658	-19688,457
	-14,78	13536,968	-19688,457
	-6,7	13524,658	-19691,536
	1,49	13518,504	-19697,69
	9,82	13518,504	-19700,768
	17,84	13521,581	-19697,69
	25,23	13521,581	-19703,844
	31,91	13533,89	-19694,613
	37,88	13512,349	-19706,92
	43,07	13509,272	-19703,844
	47,49	13524,658	-19700,768
	51,08	13518,504	-19700,768
	53,78	13527,736	-19694,613
	55,69	13500,04	-19709,997
	56,98	13515,427	-19706,92
	57,91	13506,195	-19703,844
	58,63	13512,349	-19706,92
	59,16	13509,272	-19703,844
	59,49	13512,349	-19706,92
	59,62	13512,349	-19709,997
	59,65	13521,581	-19703,844
	59,64	13515,427	-19706,92
	59,63	13527,736	-19706,92
	59,63	13524,658	-19703,844
	59,66	13530,813	-19703,844
	59,7	13524,658	-19709,997
	59,77	13524,658	-19713,076
	59,84	13527,736	-19716,152
	59,86	13521,581	-19709,997
	59,83	13518,504	-19713,076
	59,79	13518,504	-19709,997
	59,75	13515,427	-19716,152
	59,76	13515,427	-19716,152
	59,84	13530,813	-19713,076
	59,92	13515,427	-19722,307
	59,91	13515,427	-19722,307
	59,86	13518,504	-19719,23
	59,81	13515,427	-19719,23
	59,8	13500,04	-19731,539
	59,83	13493,886	-19734,617
	59,83	13503,117	-19728,462
	59,81	13503,117	-19722,307
		13500,04	-19716,152
		13512,349	-19719,23
		13515,427	-19719,23
		13515,427	-19725,386
		13506,195	-19725,386
		13503,117	-19722,307
		13503,117	-19731,539
		13506,195	-19725,386
		13506,195	-19725,386
		13503,117	-19728,462
		13509,272	-19728,462
		13506,195	-19725,386
		13500,04	-19728,462
		13506,195	-19731,539
		13506,195	-19731,539
		13509,272	-19731,539
		13518,504	-19725,386
		13518,504	-19725,386
		13515,427	-19731,539
		13521,581	-19731,539
		13518,504	-19728,462
		13512,349	-19737,694
		13515,427	-19731,539
		13515,427	-19731,539
		13509,272	-19740,77
		13512,349	-19737,694
		13500,04	-19740,77
		13503,117	-19740,77
		13506,195	-19734,617
		13500,04	-19731,539
		13490,808	-19740,77
		13487,731	-19737,694
		13481,576	-19743,849
		13478,499	-19740,77
		13478,499	-19743,849
		13484,654	-19743,849
		13487,731	-19740,77
		13500,04	-19743,849
		13518,504	-19743,849
		13500,04	-19743,849
		13518,504	-19740,77
		13509,272	-19743,849
		13515,427	-19743,849
		13506,195	-19743,849
		13493,886	-19737,694
		13487,731	-19740,77
		13484,654	-19740,77
		13487,731	-19740,77
		13490,808	-19740,77
		13503,117	-19737,694
		13490,808	-19756,159
		13475,422	-19743,849
		13490,808	-19756,159
		13496,963	-19753,08
		13490,808	-19759,235
		13500,04	-19750,004
		13512,349	-19743,849
		13512,349	-19746,925
		13506,195	-19750,004
		13506,195	-19746,925
		13509,272	-19743,849
		13512,349	-19746,925
		13490,808	-19759,235
		13481,576	-19762,312
		13509,272	-19746,925
		13487,731	-19759,235
		13487,731	-19759,235
		13481,576	-19768,467
		13481,576	-19762,312
		13490,808	-19762,312
		13487,731	-19762,312
		13496,963	-19759,235
		13496,963	-19765,388
		13493,886	-19762,312
		13500,04	-19765,388
		13500,04	-19765,388
		13500,04	-19762,312
		13500,04	-19762,312
		13506,195	-19771,544
		13506,195	-19768,467
		13515,427	-19765,388
		13515,427	-19768,467
		13515,427	-19765,388
		13518,504	-19765,388
		13509,272	-19765,388
		13506,195	-19765,388
		13512,349	-19765,388
		13503,117	-19765,388
		13487,731	-19780,775
		13481,576	-19780,775
		13481,576	-19777,699
		13490,808	-19780,775
		13484,654	-19780,775
		13493,886	-19771,544
		13496,963	-19771,544
		13506,195	-19777,699
		13503,117	-19780,775
		13493,886	-19780,775
		13493,886	-19783,854
		13490,808	-19774,62
		13487,731	-19774,62
		13481,576	-19777,699
		13475,422	-19777,699
		13472,345	-19783,854
		13475,422	-19786,93
		13484,654	-19786,93
		13496,963	-19786,93
		13493,886	-19783,854
		13496,963	-19786,93
		13496,963	-19783,854
		13496,963	-19783,854
		13500,04	-19786,93
		13506,195	-19783,854
		13512,349	-19777,699
		13518,504	-19780,775
		13515,427	-19771,544
		13518,504	-19768,467
		13512,349	-19777,699
		13500,04	-19790,009
		13481,576	-19796,162
		13475,422	-19796,162
		13481,576	-19786,93
		13469,267	-19799,24
		13472,345	-19796,162
		13478,499	-19805,393
		13487,731	-19796,162
		13469,267	-19802,317
		13484,654	-19799,24
		13490,808	-19799,24
		13490,808	-19799,24
		13484,654	-19799,24
		13478,499	-19799,24
		13481,576	-19799,24
		13475,422	-19799,24
		13475,422	-19796,162
		13478,499	-19796,162
		13478,499	-19802,317
		13478,499	-19799,24
		13484,654	-19799,24
		13481,576	-19802,317
		13484,654	-19796,162
		13484,654	-19799,24
		13478,499	-19802,317
		13481,576	-19796,162
		13481,576	-19805,393
		13484,654	-19799,24
		13490,808	-19799,24
		13487,731	-19802,317
		13490,808	-19802,317
		13490,808	-19802,317
		13493,886	-19805,393
		13496,963	-19805,393
		13506,195	-19802,317
		13509,272	-19802,317
		13509,272	-19802,317
		13521,581	-19802,317
		13521,581	-19796,162
		13521,581	-19799,24
		13515,427	-19799,24
		13512,349	-19796,162
		13496,963	-19799,24
		13484,654	-19808,472
		13490,808	-19808,472
		13490,808	-19814,627
		13490,808	-19820,782
		13493,886	-19811,548
		13493,886	-19805,393
		13493,886	-19805,393
		13490,808	-19808,472
		13487,731	-19811,548
		13490,808	-19808,472
		13490,808	-19805,393
		13472,345	-19805,393
		13475,422	-19811,548
		13456,958	-19823,858
		13456,958	-19823,858
		13469,267	-19814,627
		13484,654	-19820,782
		13463,113	-19823,858
		13484,654	-19820,782
		13481,576	-19817,703
		13481,576	-19820,782
		13478,499	-19820,782
		13478,499	-19820,782
		13481,576	-19814,627
		13478,499	-19820,782
		13475,422	-19823,858
		13487,731	-19820,782
		13484,654	-19817,703
		13481,576	-19823,858
		13481,576	-19823,858
		13484,654	-19817,703
		13484,654	-19823,858
		13493,886	-19820,782
		13484,654	-19820,782
		13490,808	-19820,782
		13490,808	-19820,782
		13490,808	-19814,627
		13509,272	-19820,782
		13487,731	-19820,782
		13500,04	-19820,782
		13512,349	-19823,858
		13509,272	-19820,782
		13493,886	-19817,703
		13500,04	-19820,782
		13500,04	-19820,782
		13503,117	-19823,858
		13506,195	-19823,858
		13500,04	-19826,935
		13509,272	-19820,782
		13506,195	-19817,703
		13503,117	-19823,858
		13490,808	-19830,011
		13481,576	-19823,858
		13469,267	-19826,935
		13456,958	-19842,321
		13447,726	-19851,553
		13444,649	-19842,321
		13441,572	-19842,321
		13460,036	-19839,245
		13469,267	-19839,245
		13475,422	-19839,245
		13472,345	-19839,245
		13472,345	-19842,321
		13472,345	-19845,4
		13475,422	-19839,245
		13475,422	-19839,245
		13466,19	-19839,245
		13472,345	-19836,166
		13469,267	-19836,166
		13466,19	-19839,245
		13466,19	-19839,245
		13466,19	-19845,4
		13469,267	-19845,4
		13475,422	-19839,245
		13478,499	-19842,321
		13475,422	-19839,245
		13475,422	-19842,321
		13472,345	-19848,476
		13469,267	-19848,476
		13469,267	-19842,321
		13475,422	-19842,321
		13472,345	-19845,4
		13472,345	-19848,476
		13469,267	-19845,4
		13472,345	-19845,4
		13469,267	-19842,321
		13472,345	-19845,4
		13472,345	-19851,553
		13475,422	-19845,4
		13484,654	-19848,476
		13509,272	-19845,4
		13503,117	-19845,4
		13509,272	-19839,245
		13509,272	-19839,245
		13500,04	-19842,321
		13496,963	-19842,321
		13500,04	-19839,245
		13487,731	-19842,321
		13469,267	-19854,631
		13466,19	-19848,476
		13463,113	-19851,553
		13456,958	-19857,708
		13453,881	-19860,785
		13463,113	-19857,708
		13460,036	-19866,94
		13453,881	-19870,016
		13450,804	-19866,94
		13450,804	-19870,016
		13450,804	-19870,016
		13453,881	-19866,94
		13450,804	-19863,863
		13450,804	-19863,863
		13450,804	-19870,016
		13456,958	-19866,94
		13456,958	-19866,94
		13463,113	-19870,016
		13463,113	-19866,94
		13460,036	-19866,94
		13463,113	-19870,016
		13463,113	-19870,016
		13463,113	-19870,016
		13466,19	-19870,016
		13469,267	-19873,095
		13469,267	-19866,94
		13475,422	-19860,785
		13490,808	-19866,94
		13496,963	-19870,016
		13487,731	-19876,171
		13484,654	-19873,095
		13490,808	-19866,94
		13472,345	-19870,016
		13475,422	-19876,171
		13463,113	-19873,095
		13460,036	-19873,095
		13460,036	-19873,095
		13463,113	-19866,94
		13456,958	-19870,016
		13460,036	-19870,016
		13460,036	-19870,016
		13450,804	-19882,326
		13447,726	-19888,481
		13450,804	-19885,403
		13456,958	-19879,25
		13460,036	-19873,095
		13472,345	-19876,171
		13466,19	-19879,25
		13463,113	-19879,25
		13469,267	-19882,326
		13466,19	-19885,403
		13475,422	-19879,25
		13472,345	-19882,326
		13466,19	-19885,403
		13472,345	-19891,558
		13466,19	-19888,481
		13460,036	-19888,481
		13450,804	-19888,481
		13463,113	-19882,326
		13453,881	-19891,558
		13450,804	-19891,558
		13441,572	-19894,634
		13444,649	-19897,713
		13447,726	-19897,713
		13450,804	-19894,634
		13453,881	-19891,558
		13456,958	-19894,634
		13456,958	-19894,634
		13450,804	-19900,79
		13453,881	-19897,713
		13460,036	-19897,713
		13463,113	-19900,79
		13463,113	-19897,713
		13466,19	-19894,634
		13469,267	-19897,713
		13475,422	-19894,634
		13472,345	-19894,634
		13478,499	-19894,634
		13481,576	-19894,634
		13475,422	-19894,634
		13481,576	-19891,558
		13503,117	-19888,481
		13490,808	-19882,326
		13506,195	-19891,558
		13506,195	-19894,634
		13512,349	-19897,713
		13518,504	-19894,634
		13496,963	-19897,713
		13518,504	-19894,634
		13460,036	-19900,79
		13447,726	-19903,868
		13447,726	-19900,79
		13435,417	-19910,023
		13426,185	-19910,023
		13429,263	-19916,176
		13432,34	-19910,023
		13435,417	-19916,176
		13438,495	-19916,176
		13441,572	-19913,1
		13450,804	-19910,023
		13450,804	-19910,023
		13450,804	-19910,023
		13450,804	-19910,023
		13447,726	-19913,1
		13453,881	-19916,176
		13450,804	-19916,176
		13456,958	-19910,023
		13460,036	-19910,023
		13463,113	-19910,023
		13460,036	-19913,1
		13463,113	-19922,33
		13463,113	-19919,254
		13463,113	-19916,176
		13466,19	-19919,254
		13466,19	-19919,254
		13463,113	-19916,176
		13463,113	-19919,254
		13463,113	-19919,254
		13463,113	-19919,254
		13463,113	-19919,254
		13463,113	-19925,407
		13463,113	-19919,254
		13460,036	-19925,407
		13460,036	-19922,33
		13453,881	-19922,33
		13466,19	-19925,407
		13472,345	-19925,407
		13478,499	-19922,33
		13478,499	-19919,254
		13481,576	-19919,254
		13475,422	-19922,33
		13478,499	-19919,254
		13478,499	-19916,176
		13469,267	-19919,254
		13460,036	-19925,407
		13450,804	-19928,486
		13450,804	-19925,407
		13466,19	-19922,33
		13466,19	-19934,64
		13450,804	-19934,64
		13441,572	-19934,64
		13444,649	-19931,562
		13444,649	-19928,486
		13441,572	-19934,64
		13438,495	-19934,64
		13441,572	-19928,486
		13441,572	-19937,717
		13444,649	-19934,64
		13456,958	-19937,717
		13463,113	-19937,717
		13456,958	-19931,562
		13460,036	-19937,717
		13460,036	-19937,717
		13456,958	-19937,717
		13456,958	-19937,717
		13460,036	-19934,64
		13460,036	-19934,64
		13460,036	-19940,796
		13456,958	-19940,796
		13450,804	-19943,872
		13456,958	-19943,872
		13456,958	-19940,796
		13460,036	-19940,796
		13469,267	-19943,872
		13463,113	-19943,872
		13466,19	-19946,949
		13466,19	-19946,949
		13463,113	-19946,949
		13463,113	-19950,026
		13460,036	-19946,949
		13460,036	-19946,949
		13453,881	-19946,949
		13456,958	-19943,872
		13453,881	-19953,104
		13456,958	-19953,104
		13456,958	-19953,104
		13460,036	-19950,026
		13466,19	-19950,026
		13469,267	-19950,026
		13481,576	-19950,026
		13487,731	-19946,949
		13493,886	-19943,872
		13503,117	-19937,717
		13503,117	-19937,717
		13496,963	-19943,872
		13493,886	-19943,872
		13496,963	-19940,796
		13472,345	-19950,026
		13493,886	-19943,872
		13463,113	-19959,257
		13463,113	-19956,18
		13456,958	-19953,104
		13447,726	-19956,18
		13435,417	-19971,567
		13435,417	-19959,257
		13444,649	-19962,336
		13432,34	-19968,49
		13435,417	-19971,567
		13432,34	-19977,722
		13432,34	-19971,567
		13432,34	-19968,49
		13429,263	-19977,722
		13460,036	-19968,49
		13456,958	-19968,49
		13456,958	-19968,49
		13460,036	-19968,49
		13456,958	-19968,49
		13456,958	-19974,646
		13450,804	-19968,49
		13456,958	-19968,49
		13456,958	-19971,567
		13460,036	-19974,646
		13429,263	-19971,567
		13450,804	-19971,567
		13450,804	-19974,646
		13460,036	-19968,49
		13447,726	-19974,646
		13456,958	-19971,567
		13460,036	-19974,646
		13460,036	-19971,567
		13466,19	-19968,49
		13472,345	-19974,646
		13478,499	-19962,336
		13484,654	-19962,336
		13481,576	-19965,412
		13478,499	-19968,49
		13481,576	-19962,336
		13475,422	-19968,49
		13475,422	-19968,49
		13493,886	-19965,412
		13506,195	-19959,257
		13496,963	-19968,49
		13478,499	-19977,722
		13475,422	-19986,954
		13472,345	-19980,799
		13450,804	-19993,109
		13432,34	-19993,109
		13420,031	-19993,109
		13420,031	-19990,03
		13429,263	-19983,877
		13432,34	-19990,03
		13438,495	-19996,185
		13435,417	-19996,185
		13447,726	-19993,109
		13456,958	-19990,03
		13456,958	-19990,03
		13460,036	-19990,03
		13453,881	-19986,954
		13453,881	-19986,954
		13453,881	-19986,954
		13453,881	-19986,954
		13447,726	-19990,03
		13447,726	-19990,03
		13441,572	-19993,109
		13444,649	-19993,109
		13438,495	-19996,185
		13447,726	-19999,264
		13447,726	-19996,185
		13447,726	-19999,264
		13456,958	-19999,264
		13460,036	-19999,264
		13456,958	-19996,185
		13450,804	-19999,264
		13453,881	-19996,185
		13453,881	-19996,185
		13453,881	-19996,185
		13456,958	-19996,185
		13463,113	-19996,185
		13460,036	-19999,264
		13460,036	-19999,264
		13469,267	-19999,264
		13466,19	-19999,264
		13469,267	-19999,264
		13484,654	-19999,264
		13484,654	-19996,185
		13490,808	-19993,109
		13487,731	-19993,109
		13484,654	-19996,185
		13481,576	-19993,109
		13481,576	-19996,185
		13475,422	-19996,185
		13472,345	-19996,185
		13469,267	-19990,03
		13453,881	-19999,264
		13447,726	-20008,495
		13450,804	-20005,419
		13447,726	-20008,495
		13444,649	-20008,495
		13438,495	-20011,572
		13441,572	-20011,572
		13444,649	-20014,648
		13447,726	-20011,572
		13450,804	-20017,727
		13444,649	-20014,648
		13456,958	-20014,648
		13453,881	-20020,803
		13453,881	-20011,572
		13456,958	-20017,727
		13463,113	-20017,727
		13456,958	-20017,727
		13460,036	-20014,648
		13453,881	-20014,648
		13456,958	-20020,803
		13453,881	-20017,727
		13453,881	-20020,803
		13460,036	-20020,803
		13472,345	-20014,648
		13463,113	-20017,727
		13460,036	-20014,648
		13472,345	-20017,727
		13469,267	-20017,727
		13469,267	-20011,572
		13472,345	-20014,648
		13478,499	-20014,648
		13484,654	-20011,572
		13481,576	-20011,572
		13472,345	-20020,803
		13469,267	-20017,727
		13478,499	-20017,727
		13475,422	-20017,727
		13460,036	-20030,037
		13441,572	-20026,958
		13475,422	-20023,882
		13435,417	-20023,882
		13447,726	-20033,113
		13441,572	-20039,268
		13441,572	-20036,19
		13438,495	-20033,113
		13447,726	-20033,113
		13453,881	-20033,113
		13438,495	-20030,037
		13456,958	-20033,113
		13456,958	-20033,113
		13463,113	-20036,19
		13460,036	-20033,113
		13481,576	-20033,113
		13469,267	-20030,037
		13475,422	-20036,19
		13481,576	-20033,113
		13472,345	-20036,19
		13472,345	-20039,268
		13469,267	-20039,268
		13463,113	-20039,268
		13453,881	-20042,345
		13450,804	-20045,422
		13453,881	-20045,422
		13453,881	-20042,345
		13478,499	-20039,268
		13466,19	-20039,268
		13496,963	-20036,19
		13487,731	-20039,268
		13496,963	-20036,19
		13493,886	-20033,113
		13493,886	-20033,113
		13496,963	-20026,958
		13472,345	-20036,19
		13441,572	-20063,887
		13441,572	-20060,808
		13503,117	-20030,037
		13450,804	-20054,653
		13450,804	-20051,577
		13447,726	-20054,653
		13450,804	-20051,577
		13441,572	-20060,808
		13456,958	-20039,268
		13444,649	-20063,887
		13453,881	-20057,732
		13460,036	-20054,653
		13466,19	-20054,653
		13466,19	-20057,732
		13453,881	-20057,732
		13469,267	-20057,732
		13472,345	-20054,653
		13466,19	-20063,887
		13463,113	-20070,04
		13469,267	-20060,808
		13469,267	-20066,963
		13469,267	-20063,887
		13469,267	-20063,887
		13466,19	-20060,808
		13466,19	-20066,963
		13466,19	-20070,04
		13469,267	-20066,963
		13472,345	-20066,963
		13469,267	-20066,963
		13472,345	-20063,887
		13478,499	-20063,887
		13487,731	-20063,887
		13484,654	-20063,887
		13496,963	-20057,732
		13487,731	-20066,963
		13496,963	-20063,887
		13484,654	-20070,04
		13496,963	-20060,808
		13496,963	-20060,808
		13493,886	-20070,04
		13496,963	-20066,963
		13506,195	-20060,808
		13500,04	-20060,808
		13490,808	-20060,808
		13490,808	-20057,732
		13475,422	-20063,887
		13453,881	-20070,04
		13444,649	-20073,118
		13435,417	-20085,426
		13435,417	-20088,505
		13444,649	-20085,426
		13450,804	-20082,35
		13460,036	-20082,35
		13463,113	-20082,35
		13469,267	-20082,35
		13463,113	-20082,35
		13466,19	-20076,195
		13475,422	-20073,118
		13469,267	-20079,271
		13472,345	-20082,35
		13472,345	-20082,35
		13475,422	-20079,271
		13475,422	-20082,35
		13478,499	-20082,35
		13472,345	-20082,35
		13478,499	-20085,426
		13481,576	-20082,35
		13469,267	-20091,581
		13472,345	-20091,581
		13469,267	-20088,505
		13472,345	-20085,426
		13472,345	-20091,581
		13478,499	-20079,271
		13466,19	-20088,505
		13472,345	-20091,581
		13478,499	-20091,581
		13475,422	-20085,426
		13481,576	-20085,426
		13481,576	-20088,505
		13478,499	-20091,581
		13481,576	-20088,505
		13481,576	-20085,426
		13475,422	-20094,66
		13472,345	-20091,581
		13475,422	-20088,505
		13469,267	-20097,736
		13472,345	-20091,581
		13475,422	-20091,581
		13478,499	-20091,581
		13478,499	-20088,505
		13475,422	-20097,736
		13478,499	-20097,736
		13496,963	-20094,66
		13496,963	-20094,66
		13493,886	-20100,813
		13490,808	-20100,813
		13487,731	-20100,813
		13478,499	-20094,66
		13456,958	-20103,891
		13472,345	-20097,736
		13450,804	-20110,044
		13450,804	-20110,044
		13456,958	-20106,968
		13460,036	-20110,044
		13466,19	-20106,968
		13469,267	-20100,813
		13475,422	-20097,736
		13475,422	-20103,891
		13475,422	-20100,813
		13456,958	-20110,044
		13475,422	-20103,891
		13475,422	-20106,968
		13460,036	-20110,044
		13475,422	-20106,968
		13456,958	-20110,044
		13456,958	-20110,044
		13472,345	-20106,968
		13463,113	-20106,968
		13487,731	-20110,044
		13493,886	-20103,891
		13493,886	-20106,968
		13493,886	-20110,044
		13500,04	-20103,891
		13487,731	-20116,2
		13493,886	-20110,044
		13500,04	-20103,891
		13496,963	-20110,044
		13493,886	-20103,891
		13496,963	-20110,044
		13490,808	-20106,968
		13475,422	-20113,123
		13466,19	-20113,123
		13453,881	-20119,276
		13460,036	-20119,276
		13481,576	-20106,968
		13460,036	-20119,276
		13456,958	-20119,276
		13475,422	-20116,2
		13456,958	-20125,431
		13453,881	-20128,51
		13466,19	-20119,276
		13463,113	-20119,276
		13466,19	-20116,2
		13456,958	-20122,355
		13463,113	-20122,355
		13463,113	-20116,2
		13456,958	-20122,355
		13453,881	-20125,431
		13453,881	-20128,51
		13460,036	-20128,51
		13456,958	-20128,51
		13463,113	-20125,431
		13472,345	-20128,51
		13466,19	-20128,51
		13466,19	-20122,355
		13475,422	-20125,431
		13469,267	-20122,355
		13469,267	-20122,355
		13469,267	-20125,431
		13478,499	-20131,586
		13472,345	-20128,51
		13478,499	-20131,586
		13475,422	-20131,586
		13481,576	-20131,586
		13472,345	-20131,586
		13478,499	-20131,586
		13475,422	-20128,51
		13475,422	-20131,586
		13469,267	-20134,663
		13475,422	-20134,663
		13481,576	-20128,51
		13481,576	-20122,355
		13493,886	-20119,276
		13506,195	-20119,276
		13506,195	-20116,2
		13496,963	-20125,431
		13500,04	-20125,431
		13500,04	-20125,431
		13456,958	-20140,818
		13450,804	-20140,818
		13444,649	-20146,973
		13447,726	-20146,973
		13453,881	-20143,894
		13453,881	-20146,973
		13463,113	-20143,894
		13460,036	-20146,973
		13456,958	-20146,973
		13460,036	-20146,973
		13456,958	-20146,973
		13463,113	-20150,05
		13469,267	-20146,973
		13472,345	-20146,973
		13466,19	-20150,05
		13475,422	-20146,973
		13469,267	-20146,973
		13472,345	-20140,818
		13478,499	-20143,894
		13472,345	-20150,05
		13478,499	-20146,973
		13472,345	-20146,973
		13481,576	-20140,818
		13478,499	-20150,05
		13478,499	-20143,894
		13481,576	-20146,973
		13484,654	-20146,973
		13490,808	-20143,894
		13475,422	-20146,973
		13484,654	-20140,818
		13481,576	-20146,973
		13481,576	-20143,894
		13475,422	-20153,128
		13478,499	-20153,128
		13472,345	-20150,05
		13469,267	-20146,973
		13463,113	-20146,973
		13469,267	-20150,05
		13469,267	-20146,973
		13466,19	-20146,973
		13466,19	-20150,05
		13472,345	-20146,973
		13463,113	-20146,973
		13463,113	-20146,973
		13460,036	-20150,05
		13456,958	-20153,128
		13469,267	-20162,36
		13472,345	-20162,36
		13472,345	-20162,36
		13469,267	-20153,128
		13469,267	-20162,36
		13466,19	-20159,283
		13466,19	-20156,204
		13460,036	-20165,436
		13450,804	-20171,59
		13453,881	-20171,59
		13463,113	-20165,436
		13463,113	-20168,514
		13466,19	-20168,514
		13466,19	-20168,514
		13472,345	-20165,436
		13472,345	-20165,436
		13478,499	-20165,436
		13469,267	-20165,436
		13481,576	-20162,36
		13475,422	-20171,59
		13475,422	-20168,514
		13475,422	-20168,514
		13475,422	-20168,514
		13466,19	-20171,59
		13472,345	-20171,59
		13466,19	-20174,667
		13478,499	-20165,436
		13481,576	-20168,514
		13481,576	-20174,667
		13487,731	-20174,667
		13487,731	-20174,667
		13478,499	-20171,59
		13475,422	-20174,667
		13481,576	-20174,667
		13469,267	-20174,667
		13463,113	-20174,667
		13463,113	-20177,746
		13469,267	-20171,59
		13472,345	-20171,59
		13469,267	-20174,667
		13475,422	-20174,667
		13475,422	-20174,667
		13456,958	-20174,667
		13453,881	-20174,667
		13456,958	-20177,746
		13456,958	-20177,746
		13450,804	-20186,977
		13456,958	-20186,977
		13463,113	-20180,822
		13456,958	-20186,977
		13463,113	-20186,977
		13460,036	-20190,056
		13456,958	-20193,132
		13469,267	-20186,977
		13475,422	-20183,9
		13475,422	-20186,977
		13478,499	-20190,056
		13466,19	-20190,056
		13469,267	-20186,977
		13469,267	-20190,056
		13472,345	-20190,056
		13469,267	-20190,056
		13469,267	-20183,9
		13463,113	-20186,977
		13466,19	-20186,977
		13469,267	-20193,132
		13466,19	-20193,132
		13460,036	-20193,132
		13453,881	-20190,056
		13460,036	-20196,209
		13463,113	-20193,132
		13456,958	-20190,056
		13460,036	-20193,132
		13463,113	-20190,056
		13475,422	-20193,132
		13475,422	-20190,056
		13475,422	-20196,209
		13475,422	-20190,056
		13472,345	-20190,056
		13472,345	-20193,132
		13475,422	-20193,132
		13478,499	-20190,056
		13487,731	-20190,056
		13500,04	-20183,9
		13490,808	-20186,977
		13503,117	-20186,977
		13512,349	-20183,9
		13503,117	-20190,056
		13493,886	-20190,056
		13487,731	-20190,056
		13484,654	-20186,977
		13463,113	-20199,286
		13444,649	-20202,364
		13453,881	-20202,364
		13456,958	-20202,364
		13453,881	-20211,596
		13460,036	-20205,44
		13447,726	-20205,44
		13463,113	-20205,44
		13463,113	-20199,286
		13460,036	-20208,517
		13456,958	-20205,44
		13472,345	-20196,209
		13475,422	-20196,209
		13469,267	-20199,286
		13466,19	-20199,286
		13463,113	-20202,364
		13453,881	-20211,596
		13453,881	-20208,517
		13460,036	-20211,596
		13466,19	-20211,596
		13466,19	-20208,517
		13472,345	-20202,364
		13475,422	-20202,364
		13478,499	-20211,596
		13478,499	-20205,44
		13475,422	-20205,44
		13475,422	-20205,44
		13472,345	-20202,364
		13450,804	-20214,672
		13463,113	-20205,44
		13453,881	-20214,672
		13447,726	-20214,672
		13456,958	-20214,672
		13456,958	-20214,672
		13460,036	-20214,672
		13456,958	-20214,672
		13460,036	-20214,672
		13463,113	-20208,517
		13469,267	-20211,596
		13469,267	-20220,827
		13478,499	-20217,75
		13481,576	-20214,672
		13487,731	-20214,672
		13481,576	-20217,75
		13481,576	-20217,75
		13478,499	-20214,672
		13472,345	-20217,75
		13466,19	-20217,75
		13453,881	-20223,906
		13463,113	-20217,75
		13453,881	-20220,827
		13453,881	-20220,827
		13460,036	-20220,827
		13469,267	-20220,827
		13475,422	-20220,827
		13478,499	-20220,827
		13469,267	-20217,75
		13484,654	-20211,596
		13481,576	-20214,672
		13484,654	-20211,596
		13469,267	-20223,906
		13460,036	-20226,982
		13453,881	-20226,982
		13450,804	-20233,135
		13453,881	-20230,059
		13450,804	-20233,135
		13460,036	-20223,906
		13450,804	-20223,906
		13453,881	-20226,982
		13456,958	-20226,982
		13456,958	-20226,982
		13469,267	-20226,982
		13478,499	-20226,982
		13472,345	-20233,135
		13466,19	-20233,135
		13463,113	-20233,135
		13463,113	-20233,135
		13463,113	-20236,214
		13466,19	-20233,135
		13466,19	-20233,135
		13463,113	-20236,214
		13475,422	-20226,982
		13463,113	-20233,135
		13484,654	-20230,059
		13484,654	-20230,059
		13460,036	-20239,29
		13469,267	-20230,059
		13478,499	-20220,827
		13487,731	-20230,059
		13493,886	-20230,059
		13484,654	-20233,135
		13475,422	-20230,059
		13493,886	-20223,906
		13466,19	-20233,135
		13463,113	-20233,135
		13469,267	-20236,214
		13475,422	-20233,135
		13472,345	-20236,214
		13478,499	-20236,214
		13481,576	-20236,214
		13478,499	-20239,29
		13475,422	-20239,29
		13472,345	-20239,29
		13469,267	-20239,29
		13472,345	-20233,135
		13469,267	-20233,135
		13456,958	-20245,445
		13447,726	-20254,677
		13447,726	-20251,6
		13453,881	-20248,524
		13456,958	-20248,524
		13456,958	-20248,524
		13460,036	-20248,524
		13460,036	-20248,524
		13460,036	-20251,6
		13469,267	-20251,6
		13472,345	-20245,445
		13466,19	-20248,524
		13466,19	-20254,677
		13466,19	-20251,6
		13463,113	-20248,524
		13472,345	-20248,524
		13466,19	-20251,6
		13466,19	-20251,6
		13478,499	-20248,524
		13484,654	-20248,524
		13478,499	-20257,755
		13481,576	-20251,6
		13481,576	-20251,6
		13478,499	-20251,6
		13478,499	-20251,6
		13472,345	-20254,677
		13472,345	-20251,6
		13469,267	-20248,524
		13456,958	-20260,832
		13463,113	-20248,524
		13460,036	-20260,832
		13450,804	-20263,908
		13447,726	-20263,908
		13460,036	-20260,832
		13460,036	-20257,755
		13456,958	-20263,908
		13456,958	-20263,908
		13460,036	-20260,832
		13463,113	-20263,908
		13463,113	-20263,908
		13469,267	-20263,908
		13472,345	-20263,908
		13466,19	-20263,908
		13475,422	-20263,908
		13463,113	-20260,832
		13469,267	-20257,755
		13472,345	-20260,832
		13460,036	-20263,908
		13478,499	-20257,755
		13472,345	-20263,908
		13466,19	-20266,987
		13460,036	-20263,908
		13463,113	-20263,908
		13460,036	-20266,987
		13460,036	-20266,987
		13456,958	-20263,908
		13456,958	-20263,908
		13456,958	-20266,987
		13460,036	-20270,063
		13456,958	-20263,908
		13456,958	-20263,908
		13456,958	-20266,987
		13453,881	-20263,908
		13466,19	-20266,987
		13469,267	-20260,832
		13472,345	-20260,832
		13475,422	-20260,832
		13463,113	-20263,908
		13456,958	-20263,908
		13466,19	-20263,908
		13456,958	-20270,063
		13463,113	-20266,987
		13469,267	-20266,987
		13472,345	-20270,063
		13469,267	-20266,987
		13472,345	-20263,908
		13475,422	-20266,987
		13472,345	-20266,987
		13475,422	-20266,987
		13475,422	-20266,987
		13478,499	-20263,908
		13475,422	-20270,063
		13463,113	-20270,063
		13469,267	-20270,063
		13463,113	-20273,142
		13472,345	-20273,142
		13466,19	-20273,142
		13469,267	-20273,142
		13469,267	-20273,142
		13472,345	-20273,142
		13469,267	-20266,987
		13463,113	-20270,063
		13460,036	-20270,063
		13456,958	-20276,218
		13447,726	-20276,218
		13453,881	-20279,297
		13463,113	-20276,218
		13453,881	-20276,218
		13453,881	-20279,297
		13453,881	-20273,142
		13456,958	-20276,218
		13466,19	-20276,218
		13469,267	-20273,142
		13475,422	-20270,063
		13472,345	-20273,142
		13463,113	-20285,45
		13469,267	-20282,373
		13469,267	-20279,297
		13456,958	-20282,373
		13453,881	-20279,297
		13447,726	-20285,45
		13441,572	-20285,45
		13444,649	-20282,373
		13447,726	-20279,297
		13450,804	-20285,45
		13460,036	-20276,218
		13456,958	-20273,142
		13463,113	-20282,373
		13475,422	-20273,142
		13472,345	-20276,218
		13466,19	-20276,218
		13466,19	-20279,297
		13463,113	-20276,218
		13453,881	-20279,297
		13450,804	-20279,297
		13447,726	-20279,297
		13444,649	-20282,373
		13450,804	-20279,297
		13460,036	-20279,297
		13460,036	-20285,45
		13450,804	-20288,528
		13460,036	-20291,605
		13469,267	-20288,528
		13475,422	-20285,45
		13481,576	-20282,373
		13481,576	-20282,373
		13478,499	-20291,605
		13478,499	-20291,605
		13450,804	-20291,605
		13460,036	-20291,605
		13444,649	-20297,758
		13444,649	-20288,528
		13441,572	-20294,682
		13450,804	-20297,758
		13441,572	-20291,605
		13453,881	-20294,682
		13447,726	-20294,682
		13447,726	-20294,682
		13453,881	-20288,528
		13453,881	-20291,605
		13456,958	-20297,758
		13447,726	-20300,837
		13460,036	-20297,758
		13466,19	-20297,758
		13469,267	-20297,758
		13466,19	-20300,837
		13472,345	-20297,758
		13472,345	-20303,913
		13463,113	-20300,837
		13466,19	-20300,837
		13463,113	-20300,837
		13460,036	-20294,682
		13463,113	-20297,758
		13460,036	-20300,837
		13456,958	-20300,837
		13466,19	-20297,758
		13466,19	-20297,758
		13466,19	-20297,758
		13472,345	-20291,605
		13472,345	-20288,528
		13469,267	-20291,605
		13466,19	-20291,605
		13456,958	-20297,758
		13447,726	-20300,837
		13453,881	-20303,913
		13453,881	-20300,837
		13453,881	-20294,682
		13453,881	-20303,913
		13460,036	-20303,913
		13456,958	-20306,992
		13460,036	-20306,992
		13456,958	-20303,913
		13466,19	-20306,992
		13466,19	-20300,837
		13469,267	-20303,913
		13450,804	-20306,992
		13453,881	-20303,913
		13453,881	-20310,068
		13460,036	-20310,068
		13466,19	-20310,068
		13472,345	-20310,068
		13478,499	-20303,913
		13487,731	-20300,837
		13493,886	-20297,758
		13490,808	-20297,758
		13490,808	-20300,837
		13484,654	-20300,837
		13484,654	-20303,913
		13484,654	-20297,758
		13466,19	-20303,913
		13453,881	-20306,992
		13456,958	-20310,068
		13453,881	-20306,992
		13466,19	-20310,068
		13463,113	-20300,837
		13456,958	-20310,068
		13456,958	-20310,068
		13450,804	-20316,223
		13447,726	-20310,068
		13450,804	-20313,147
		13447,726	-20313,147
		13447,726	-20316,223
		13450,804	-20319,3
		13453,881	-20316,223
		13456,958	-20316,223
		13460,036	-20319,3
		13456,958	-20316,223
		13463,113	-20313,147
		13460,036	-20313,147
		13466,19	-20313,147
		13460,036	-20316,223
		13463,113	-20316,223
		13472,345	-20319,3
		13484,654	-20306,992
		13463,113	-20319,3
		13469,267	-20319,3
		13466,19	-20316,223
		13475,422	-20316,223
		13472,345	-20313,147
		13466,19	-20322,378
		13475,422	-20310,068
		13484,654	-20306,992
		13472,345	-20313,147
		13475,422	-20310,068
		13478,499	-20313,147
		13475,422	-20310,068
		13475,422	-20316,223
		13478,499	-20316,223
		13469,267	-20316,223
		13463,113	-20319,3
		13460,036	-20322,378
		13453,881	-20322,378
		13453,881	-20322,378
		13450,804	-20322,378
		13453,881	-20319,3
		13456,958	-20322,378
		13463,113	-20322,378
		13466,19	-20325,455
		13472,345	-20322,378
		13481,576	-20322,378
		13475,422	-20328,531
		13472,345	-20322,378
		13472,345	-20319,3
		13472,345	-20322,378
		13466,19	-20322,378
		13475,422	-20319,3
		13475,422	-20322,378
		13472,345	-20322,378
		13469,267	-20319,3
		13466,19	-20322,378
		13453,881	-20331,61
		13447,726	-20331,61
		13460,036	-20331,61
		13475,422	-20328,531
		13472,345	-20328,531
		13460,036	-20337,765
		13456,958	-20331,61
		13456,958	-20334,686
		13456,958	-20337,765
		13466,19	-20331,61
		13469,267	-20331,61
		13469,267	-20331,61
		13478,499	-20331,61
		13484,654	-20331,61
[truncated: 31,733 more rows]
