# Supplementary material for: Assessment of upper limb motor control: establishing normative benchmarks for clinical applications
Source: PeerJ. 2025 Aug 22;13:e19859. doi: 10.7717/peerj.19859 (PMC12377353; doi:10.7717/peerj.19859)
Supplement: Supplemental Information 1 [file peerj-13-19859-s001.zip › translated_csvs/advanced_mdurance-test-232879.csv]

angle_window_	angles_bíceps_braquial_derecho_tríceps_braquial_largo_derecho	emg_muscle_bíceps_braquial_derecho_(µV)	emg_muscle_tríceps_braquial_largo_derecho_(µV)
0,05	53,17	13973,942	-16577,324
	53,17	13961,633	-16574,247
	53,23	13983,174	-16574,247
	53,32	14001,637	-16571,17
	53,4	14001,637	-16571,17
	53,46	14001,637	-16565,016
	53,47	13998,56	-16571,17
	53,45	13992,405	-16577,324
	53,44	13986,251	-16580,402
	53,43	13980,096	-16583,479
	53,43	13986,251	-16583,479
	53,43	13992,405	-16574,247
	53,44	13992,405	-16577,324
	53,45	13989,328	-16577,324
	53,45	13989,328	-16571,17
	53,45	13989,328	-16574,247
	53,44	13995,483	-16574,247
	53,44	13998,56	-16574,247
	53,45	13995,483	-16577,324
	53,47	13995,483	-16577,324
	53,48	14004,715	-16577,324
	53,47	14007,792	-16574,247
	53,47	14010,869	-16574,247
	53,48	14010,869	-16574,247
	53,49	14007,792	-16571,17
	53,48	13998,56	-16577,324
	53,5	14010,869	-16571,17
	53,53	14010,869	-16571,17
	53,54	14007,792	-16577,324
	53,54	14007,792	-16574,247
	53,52	14013,946	-16574,247
	53,51	14017,024	-16574,247
	53,52	14010,869	-16574,247
	53,52	14013,946	-16571,17
	53,47	14017,024	-16571,17
	53,41	14026,256	-16571,17
	53,36	14035,487	-16565,016
	53,36	14041,642	-16568,092
	53,38	14023,178	-16580,402
	53,39	14017,024	-16580,402
	53,37	14035,487	-16565,016
	53,33	14032,41	-16574,247
	53,3	14001,637	-16586,555
	53,29	14020,101	-16586,555
	53,28	14017,024	-16583,479
	53,29	14010,869	-16586,555
	53,3	14010,869	-16586,555
	53,32	14026,256	-16586,555
	53,3	14026,256	-16583,479
	53,25	13992,405	-16592,71
	53,19	14004,715	-16592,71
	53,17	14001,637	-16595,787
	53,17	13998,56	-16595,787
	53,17	14023,178	-16586,555
	53,17	13995,483	-16592,71
	53,16	14001,637	-16595,787
	53,16	14001,637	-16595,787
	53,18	14004,715	-16592,71
	53,18	14007,792	-16595,787
	53,13	14004,715	-16586,555
	53,07	14013,946	-16589,634
	53,02	14013,946	-16589,634
	53,02	14007,792	-16589,634
	53,04	14004,715	-16589,634
	53,06	14004,715	-16589,634
	53,04	14010,869	-16592,71
	53,02	14017,024	-16592,71
	53,01	14020,101	-16586,555
	53,02	14020,101	-16589,634
	53,04	14013,946	-16595,787
	53,03	14020,101	-16592,71
	53,02	14026,256	-16589,634
	52,98	14020,101	-16592,71
	52,89	14035,487	-16595,787
	52,56	14038,565	-16595,787
	51,43	14035,487	-16595,787
	48,54	14035,487	-16589,634
	42,65	14050,874	-16586,555
	32,77	14017,024	-16592,71
	18,63	14038,565	-16589,634
	0,96	14041,642	-16586,555
	-16,95	14044,719	-16586,555
	-31,66	14053,951	-16589,634
	-42,96	14026,256	-16586,555
	-51,47	14032,41	-16586,555
	-57,54	14020,101	-16595,787
	-62,16	14010,869	-16605,02
	-65,77	14004,715	-16605,02
	-67,29	14013,946	-16598,866
	-66,54	14013,946	-16592,71
	-64,19	14010,869	-16598,866
	-59,75	14007,792	-16605,02
	-53,13	14004,715	-16608,097
	-44,66	14004,715	-16601,942
	-34,11	14004,715	-16605,02
	-21,95	14010,869	-16608,097
	-9,49	13998,56	-16605,02
	2,55	14013,946	-16608,097
	13,99	14029,333	-16598,866
	24,51	14023,178	-16601,942
	33,9	14041,642	-16595,787
	41,92	14032,41	-16589,634
	48,36	14038,565	-16598,866
	52,97	14017,024	-16592,71
	55,74	14007,792	-16611,174
	57,06	14017,024	-16608,097
	57,34	14020,101	-16605,02
	57,03	14020,101	-16608,097
	56,51	14017,024	-16608,097
	55,9	14020,101	-16614,252
	54,98	14029,333	-16608,097
	53,34	14032,41	-16605,02
	50,35	14010,869	-16614,252
	45,47	14007,792	-16614,252
	38,39	14007,792	-16611,174
	29,26	14010,869	-16617,329
	18,22	14013,946	-16620,405
	5,51	14017,024	-16614,252
	-7,85	14017,024	-16608,097
	-20,66	14023,178	-16608,097
	-31,7	14032,41	-16608,097
	-41,52	14029,333	-16605,02
	-51,25	14026,256	-16608,097
	-59,94	14029,333	-16605,02
	-65,77	14029,333	-16608,097
	-67,98	14023,178	-16608,097
	-67,85	14035,487	-16608,097
	-66,94	14053,951	-16605,02
	-66,08	14066,26	-16611,174
	-65,31	14060,106	-16611,174
	-63,35	14060,106	-16614,252
	-59,11	14047,797	-16614,252
	-52,23	14035,487	-16611,174
	-42,94	14007,792	-16620,405
	-32,03	14026,256	-16611,174
	-20,19	13998,56	-16620,405
	-8,62	13995,483	-16623,484
	1,96	14013,946	-16629,639
	12,32	13989,328	-16623,484
	22,6	13986,251	-16632,715
	32,17	13995,483	-16629,639
	40,54	14007,792	-16626,56
	47,3	14010,869	-16629,639
	52,22	14017,024	-16623,484
	55,23	14023,178	-16623,484
	56,61	14023,178	-16629,639
	56,95	14017,024	-16629,639
	56,79	14013,946	-16626,56
	56,43	14023,178	-16623,484
	55,94	14029,333	-16620,405
	55,22	14029,333	-16620,405
	53,76	14038,565	-16623,484
	50,75	14032,41	-16623,484
	45,81	14026,256	-16629,639
	38,92	14029,333	-16626,56
	30,31	14023,178	-16626,56
	20,02	14020,101	-16629,639
	7,59	14010,869	-16626,56
	-5,76	14004,715	-16629,639
	-18,23	13995,483	-16632,715
	-29,28	13998,56	-16638,87
	-40,13	14004,715	-16629,639
	-51,36	14017,024	-16629,639
	-60,42	14029,333	-16626,56
	-65,33	14041,642	-16629,639
	-66,11	14038,565	-16629,639
	-64,75	14044,719	-16626,56
	-63,06	14044,719	-16626,56
	-61,53	14035,487	-16623,484
	-60,22	14026,256	-16626,56
	-58,25	14010,869	-16629,639
	-54,17	14013,946	-16623,484
	-47,66	14001,637	-16626,56
	-39,36	14010,869	-16632,715
	-29,64	14010,869	-16629,639
	-19,05	14013,946	-16632,715
	-8,93	14020,101	-16629,639
	-0,12	14026,256	-16629,639
	8,14	14035,487	-16629,639
	16,66	14035,487	-16629,639
	25,53	14026,256	-16629,639
	34,42	14026,256	-16632,715
	42,36	14017,024	-16641,947
	48,21	14010,869	-16638,87
	51,7	14020,101	-16638,87
	53,44	14017,024	-16632,715
	54,11	14023,178	-16632,715
	54,25	14013,946	-16629,639
	54,18	14020,101	-16635,794
	53,95	14023,178	-16635,794
	53,26	14038,565	-16632,715
	51,39	14026,256	-16638,87
	47,71	14026,256	-16648,102
	42,11	14032,41	-16648,102
	34,72	14029,333	-16651,178
	25,56	14032,41	-16645,023
	14,61	14032,41	-16654,257
	2,19	14032,41	-16645,023
	-10,97	14029,333	-16645,023
	-23,86	14023,178	-16648,102
	-35,42	14026,256	-16645,023
	-46,13	14013,946	-16654,257
	-55,4	14020,101	-16654,257
	-61,61	14017,024	-16651,178
	-64,32	14017,024	-16651,178
	-64,23	14017,024	-16651,178
	-63,17	14044,719	-16645,023
	-62,2	14023,178	-16648,102
	-61,67	14047,797	-16645,023
	-61,37	14053,951	-16641,947
	-60,34	14066,26	-16641,947
	-57,45	14066,26	-16638,87
	-52,42	14063,183	-16635,794
	-45,34	14053,951	-16641,947
	-36,36	14041,642	-16648,102
	-25,81	14020,101	-16654,257
	-14,69	14001,637	-16663,488
	-4,36	14001,637	-16660,412
	5,4	14007,792	-16660,412
	14,99	14001,637	-16660,412
	24,16	14007,792	-16663,488
	32,88	14013,946	-16660,412
	40,66	14004,715	-16660,412
	46,81	14026,256	-16660,412
	50,97	14026,256	-16657,333
	53,28	14032,41	-16654,257
	54,35	14035,487	-16657,333
	54,6	14026,256	-16666,565
	54,37	14026,256	-16660,412
	54,01	14023,178	-16660,412
	53,33	14013,946	-16666,565
	51,71	14013,946	-16666,565
	48,61	14023,178	-16663,488
	43,52	14023,178	-16654,257
	36,28	14020,101	-16660,412
	27,29	14013,946	-16663,488
	16,71	14007,792	-16663,488
	4,62	14010,869	-16663,488
	-8,69	14010,869	-16660,412
	-21,79	14020,101	-16660,412
	-32,55	14032,41	-16660,412
	-41,72	14032,41	-16660,412
	-50,76	14026,256	-16660,412
	-58,8	14020,101	-16663,488
	-64,45	14023,178	-16672,72
	-66,79	14023,178	-16669,643
	-66,77	14020,101	-16672,72
	-65,97	14023,178	-16663,488
	-64,96	14023,178	-16663,488
	-63,86	14032,41	-16666,565
	-61,93	14026,256	-16666,565
	-58,17	14017,024	-16666,565
	-52,2	14017,024	-16666,565
	-44,24	14007,792	-16669,643
	-34,75	14004,715	-16672,72
	-24,08	14004,715	-16672,72
	-13,49	14010,869	-16672,72
	-4,17	14020,101	-16669,643
	4,28	14026,256	-16666,565
	12,66	14035,487	-16663,488
	21,38	14035,487	-16666,565
	29,99	14032,41	-16672,72
	37,8	14035,487	-16672,72
	44,31	14017,024	-16675,797
	49,04	14035,487	-16666,565
	51,84	14013,946	-16675,797
	53,08	14017,024	-16681,952
	53,43	14020,101	-16675,797
	53,42	14017,024	-16681,952
	53,28	14023,178	-16675,797
	52,92	14026,256	-16672,72
	51,73	14023,178	-16675,797
	48,92	14026,256	-16675,797
	43,89	14004,715	-16697,338
	36,87	14017,024	-16691,183
	28,41	14026,256	-16675,797
	18,76	14032,41	-16675,797
	8,45	14035,487	-16672,72
	-2,15	14041,642	-16675,797
	-12,51	14038,565	-16669,643
	-22,39	14032,41	-16675,797
	-31,97	14038,565	-16663,488
	-41,56	14035,487	-16669,643
	-50,87	14023,178	-16685,028
	-58,2	14023,178	-16685,028
	-62,64	14023,178	-16685,028
	-64,07	14017,024	-16681,952
	-63,25	14020,101	-16688,107
	-61,83	14026,256	-16685,028
	-60,76	14020,101	-16685,028
	-59,64	14029,333	-16688,107
	-57,33	14017,024	-16688,107
	-52,93	14038,565	-16685,028
	-45,94	14044,719	-16681,952
	-36,78	14047,797	-16672,72
	-26,49	14047,797	-16678,875
	-16,26	14038,565	-16678,875
	-6,82	14032,41	-16681,952
	2,55	14020,101	-16688,107
	12,26	14020,101	-16691,183
	21,76	14020,101	-16694,262
	30,44	14020,101	-16697,338
	37,84	14017,024	-16688,107
	43,89	14020,101	-16688,107
	48,23	14026,256	-16691,183
	50,78	14026,256	-16685,028
	52,14	14032,41	-16691,183
	52,81	14032,41	-16691,183
	52,96	14017,024	-16697,338
	52,7	14026,256	-16691,183
	51,85	14017,024	-16697,338
	49,95	14026,256	-16691,183
	46,4	14020,101	-16694,262
	40,69	14013,946	-16697,338
	32,91	14026,256	-16694,262
	23,34	14020,101	-16694,262
	12,11	14032,41	-16685,028
	-0,44	14032,41	-16688,107
	-13,21	14041,642	-16691,183
	-24,07	14041,642	-16691,183
	-33,37	14041,642	-16694,262
	-42,33	14029,333	-16700,417
	-50,76	14026,256	-16703,493
	-57,9	14020,101	-16700,417
	-62,46	14038,565	-16697,338
	-64,36	14035,487	-16703,493
	-64,47	14032,41	-16703,493
	-63,91	14032,41	-16697,338
	-63,26	14032,41	-16694,262
	-62,42	14029,333	-16694,262
	-60,92	14032,41	-16691,183
	-57,69	14035,487	-16688,107
	-51,85	14023,178	-16700,417
	-43,52	14013,946	-16703,493
	-33,24	14023,178	-16700,417
	-21,74	14038,565	-16694,262
	-10,14	14035,487	-16700,417
	0,6	14041,642	-16703,493
	10,39	14044,719	-16694,262
	19,61	14032,41	-16694,262
	28,29	14038,565	-16691,183
	36,22	14044,719	-16691,183
	42,91	14017,024	-16700,417
	47,85	13998,56	-16706,57
	51,06	14004,715	-16703,493
	52,93	14004,715	-16703,493
	53,95	14007,792	-16700,417
	54,46	14020,101	-16697,338
	54,51	14023,178	-16700,417
	53,94	14035,487	-16694,262
	52,28	14032,41	-16703,493
	48,9	14032,41	-16706,57
	43,35	14029,333	-16703,493
	35,64	14007,792	-16706,57
	26,14	13992,405	-16715,801
	15,28	13998,56	-16721,956
	3,65	14017,024	-16712,725
	-8,29	14029,333	-16703,493
	-19,58	14038,565	-16700,417
	-29,15	14032,41	-16700,417
	-37,54	14032,41	-16703,493
	-45,26	14038,565	-16706,57
	-52,18	14035,487	-16700,417
	-58,01	14023,178	-16706,57
	-62,31	14010,869	-16715,801
	-64,94	14013,946	-16718,88
	-65,78	14020,101	-16712,725
	-65,28	14017,024	-16712,725
	-64,23	14023,178	-16712,725
	-62,69	14026,256	-16715,801
	-60,01	14017,024	-16715,801
	-55,49	14017,024	-16715,801
	-48,82	14020,101	-16715,801
	-40,3	14029,333	-16709,646
	-30,45	14026,256	-16709,646
	-20,17	14026,256	-16709,646
	-10,53	14032,41	-16709,646
	-1,53	14029,333	-16709,646
	7,17	14023,178	-16712,725
	15,39	14026,256	-16712,725
	22,95	14023,178	-16706,57
	30	14035,487	-16709,646
	36,39	14050,874	-16712,725
	42,03	14057,028	-16718,88
	46,73	14050,874	-16715,801
	50,14	14050,874	-16718,88
	52,3	14047,797	-16712,725
	53,47	14047,797	-16706,57
	53,89	14038,565	-16706,57
	53,93	14023,178	-16709,646
	53,85	14013,946	-16718,88
	53,4	14004,715	-16721,956
	51,84	14020,101	-16715,801
	48,37	14004,715	-16721,956
	42,56	14004,715	-16721,956
	34,51	14007,792	-16721,956
	24,59	14023,178	-16721,956
	13,11	14020,101	-16715,801
	0,58	14032,41	-16715,801
	-11,77	14044,719	-16718,88
	-22,78	14038,565	-16718,88
	-31,55	14038,565	-16721,956
	-39,4	14050,874	-16718,88
	-47,71	14050,874	-16715,801
	-55,07	14050,874	-16721,956
	-60,26	14050,874	-16728,111
	-63,23	14041,642	-16725,035
	-64,74	14047,797	-16725,035
	-65,22	14050,874	-16718,88
	-64,64	14035,487	-16725,035
	-62,99	14017,024	-16728,111
	-59,79	14023,178	-16725,035
	-54,53	14010,869	-16721,956
	-47,37	14001,637	-16731,188
	-38,91	13992,405	-16737,343
	-29,47	13992,405	-16743,498
	-19,97	14004,715	-16743,498
	-11,2	14007,792	-16734,266
	-2,73	14007,792	-16728,111
	5,63	14013,946	-16737,343
	13,73	14007,792	-16734,266
	21,63	14020,101	-16731,188
	29,22	14029,333	-16728,111
	36,19	14023,178	-16731,188
	42,22	14029,333	-16734,266
	46,93	14017,024	-16740,42
	50,1	14029,333	-16737,343
	51,69	14029,333	-16728,111
	52,19	14026,256	-16731,188
	52,19	14029,333	-16734,266
	51,74	14023,178	-16737,343
	50,49	14029,333	-16737,343
	47,84	14032,41	-16734,266
	43,18	14035,487	-16731,188
	36,37	14029,333	-16740,42
	27,7	14032,41	-16740,42
	17,43	14038,565	-16740,42
	6	14032,41	-16740,42
	-6,03	14032,41	-16740,42
	-17,26	14029,333	-16740,42
	-27,09	14026,256	-16737,343
	-35,58	14026,256	-16737,343
	-43,53	14023,178	-16740,42
	-51,54	14017,024	-16743,498
	-58,11	14026,256	-16740,42
	-61,96	14041,642	-16737,343
	-63,35	14026,256	-16740,42
	-63,45	14038,565	-16737,343
	-63,04	14029,333	-16743,498
	-62,19	14029,333	-16740,42
	-60,64	14041,642	-16743,498
	-57,9	14044,719	-16740,42
	-53,65	14041,642	-16740,42
	-47,8	14038,565	-16740,42
	-40,26	14041,642	-16737,343
	-31,06	14044,719	-16737,343
	-20,9	14020,101	-16734,266
	-11,52	14004,715	-16746,574
	-2,91	13998,56	-16752,73
	5,67	13995,483	-16758,884
	13,96	14004,715	-16755,808
	22,07	14029,333	-16746,574
	29,96	14013,946	-16755,808
	37,63	14029,333	-16743,498
	44,75	14023,178	-16743,498
	50,7	14017,024	-16746,574
	55,1	14017,024	-16749,653
	57,89	14020,101	-16746,574
	59,42	14020,101	-16749,653
	60,18	14020,101	-16752,73
	60,53	14010,869	-16752,73
	60,69	14017,024	-16749,653
	60,77	14020,101	-16752,73
	60,77	14023,178	-16755,808
	60,61	14013,946	-16752,73
	60,34	14020,101	-16752,73
	60,05	14023,178	-16749,653
	59,87	14026,256	-16743,498
	59,81	14026,256	-16746,574
	59,83	14038,565	-16749,653
	59,82	14032,41	-16758,884
	59,69	14032,41	-16749,653
	59,5	14032,41	-16752,73
	59,37	14041,642	-16749,653
	59,36	14041,642	-16752,73
	59,42	14041,642	-16752,73
	59,44	14038,565	-16755,808
	59,44	14038,565	-16755,808
		14041,642	-16755,808
		14029,333	-16755,808
		14020,101	-16755,808
		14017,024	-16752,73
		14020,101	-16755,808
		14017,024	-16758,884
		14017,024	-16749,653
		14035,487	-16752,73
		14013,946	-16752,73
		14007,792	-16755,808
		14001,637	-16761,961
		14013,946	-16761,961
		14007,792	-16761,961
		14017,024	-16765,038
		14020,101	-16758,884
		14013,946	-16768,116
		14004,715	-16768,116
		14007,792	-16771,193
		14010,869	-16771,193
		14017,024	-16768,116
		14020,101	-16771,193
		14020,101	-16765,038
		14017,024	-16768,116
		14023,178	-16761,961
		14026,256	-16765,038
		14029,333	-16768,116
		14029,333	-16765,038
		14035,487	-16761,961
		14029,333	-16768,116
		14029,333	-16771,193
		14029,333	-16768,116
		14032,41	-16768,116
		14032,41	-16761,961
		14032,41	-16765,038
		14032,41	-16774,27
		14029,333	-16768,116
		14020,101	-16771,193
		14023,178	-16771,193
		14026,256	-16771,193
		14044,719	-16765,038
		14035,487	-16768,116
		14038,565	-16771,193
		14038,565	-16768,116
		14041,642	-16771,193
		14035,487	-16774,27
		14035,487	-16771,193
		14026,256	-16771,193
		14029,333	-16768,116
		14020,101	-16774,27
		14020,101	-16774,27
		14020,101	-16774,27
		14023,178	-16774,27
		14023,178	-16777,348
		14026,256	-16774,27
		14029,333	-16771,193
		14023,178	-16777,348
		14035,487	-16771,193
		14038,565	-16768,116
		14023,178	-16774,27
		14013,946	-16780,424
		14013,946	-16783,503
		14029,333	-16777,348
		14038,565	-16777,348
		14026,256	-16771,193
		14026,256	-16771,193
		14013,946	-16783,503
		14007,792	-16783,503
		14050,874	-16771,193
		14017,024	-16786,58
		14053,951	-16768,116
		14050,874	-16771,193
		14044,719	-16768,116
		14047,797	-16765,038
		14023,178	-16771,193
		14004,715	-16792,734
		13998,56	-16789,658
		13992,405	-16792,734
		14010,869	-16786,58
		14032,41	-16780,424
		14044,719	-16777,348
		14041,642	-16786,58
		14032,41	-16789,658
		14047,797	-16774,27
		14038,565	-16783,503
		14023,178	-16786,58
		14038,565	-16777,348
		14023,178	-16783,503
		14047,797	-16777,348
		14017,024	-16789,658
		14010,869	-16783,503
		14013,946	-16786,58
		14013,946	-16786,58
		14013,946	-16780,424
		14023,178	-16780,424
		14029,333	-16783,503
		14026,256	-16789,658
		14023,178	-16795,81
		14013,946	-16783,503
		14026,256	-16792,734
		14026,256	-16789,658
		14032,41	-16789,658
		14026,256	-16789,658
		14020,101	-16792,734
		14026,256	-16789,658
		14017,024	-16795,81
		14023,178	-16798,89
		14020,101	-16789,658
		14020,101	-16795,81
		14020,101	-16805,042
		14023,178	-16808,12
		14029,333	-16801,966
		14038,565	-16795,81
		14044,719	-16795,81
		14060,106	-16792,734
		14060,106	-16783,503
		14060,106	-16789,658
		14066,26	-16783,503
		14063,183	-16780,424
		14035,487	-16792,734
		14023,178	-16801,966
		14041,642	-16795,81
		14035,487	-16795,81
		14010,869	-16805,042
		14020,101	-16805,042
		14023,178	-16805,042
		14010,869	-16805,042
		14013,946	-16808,12
		14013,946	-16808,12
		14020,101	-16808,12
		14023,178	-16798,89
		14023,178	-16811,197
		14032,41	-16801,966
		14029,333	-16808,12
		14023,178	-16805,042
		14020,101	-16805,042
		14007,792	-16811,197
		14017,024	-16811,197
		14026,256	-16811,197
		14029,333	-16808,12
		14029,333	-16814,276
		14023,178	-16808,12
		14020,101	-16808,12
		14017,024	-16808,12
		14020,101	-16808,12
		14023,178	-16805,042
		14026,256	-16811,197
		14026,256	-16808,12
		14023,178	-16808,12
		14029,333	-16808,12
		14026,256	-16811,197
		14023,178	-16808,12
		14026,256	-16811,197
		14038,565	-16811,197
		14038,565	-16808,12
		14044,719	-16801,966
		14047,797	-16805,042
		14047,797	-16805,042
		14050,874	-16805,042
		14047,797	-16805,042
		14044,719	-16805,042
		14050,874	-16808,12
		14044,719	-16811,197
		14041,642	-16811,197
		14029,333	-16814,276
		14013,946	-16823,507
		14010,869	-16829,66
		14013,946	-16817,352
		13998,56	-16817,352
		14004,715	-16826,584
		14004,715	-16814,276
		14010,869	-16820,43
		14020,101	-16820,43
		14032,41	-16817,352
		14007,792	-16820,43
		14010,869	-16817,352
		14013,946	-16817,352
		14026,256	-16820,43
		14023,178	-16820,43
		14007,792	-16820,43
		14020,101	-16826,584
		14010,869	-16814,276
		14020,101	-16814,276
		14007,792	-16823,507
		14010,869	-16826,584
		14017,024	-16820,43
		14017,024	-16823,507
		14013,946	-16823,507
		14020,101	-16826,584
		14010,869	-16823,507
		14035,487	-16829,66
		14023,178	-16829,66
		14023,178	-16823,507
		14029,333	-16826,584
		14029,333	-16829,66
		14020,101	-16826,584
		14023,178	-16823,507
		14020,101	-16823,507
		14026,256	-16823,507
		14023,178	-16829,66
		14029,333	-16823,507
		14026,256	-16826,584
		14032,41	-16823,507
		14032,41	-16826,584
		14047,797	-16823,507
		14053,951	-16823,507
		14063,183	-16817,352
		14069,338	-16811,197
		14072,415	-16805,042
		14075,492	-16811,197
		14075,492	-16798,89
		14072,415	-16811,197
		14060,106	-16820,43
		14057,028	-16820,43
		14066,26	-16817,352
		14066,26	-16808,12
		14053,951	-16801,966
		14029,333	-16817,352
		13986,251	-16832,739
		13949,324	-16845,049
		13940,092	-16860,434
		13943,169	-16860,434
		13967,787	-16845,049
		13977,019	-16841,97
		13989,328	-16841,97
		13989,328	-16841,97
		13992,405	-16841,97
		13998,56	-16841,97
		14001,637	-16841,97
		14001,637	-16832,739
		14001,637	-16832,739
		14001,637	-16838,894
		14004,715	-16835,815
		14007,792	-16832,739
		14010,869	-16835,815
		14010,869	-16832,739
		14007,792	-16838,894
		14010,869	-16835,815
		14010,869	-16832,739
		14010,869	-16835,815
		14017,024	-16832,739
		14017,024	-16832,739
		14013,946	-16835,815
		14007,792	-16832,739
		14013,946	-16835,815
		14010,869	-16841,97
		14007,792	-16832,739
		14013,946	-16838,894
		14017,024	-16838,894
		14017,024	-16841,97
		14017,024	-16838,894
		14047,797	-16826,584
		14078,569	-16814,276
		14103,188	-16817,352
		14112,42	-16814,276
		14118,574	-16808,12
		14109,342	-16795,81
		14069,338	-16817,352
		14017,024	-16832,739
		13961,633	-16832,739
		13918,551	-16851,202
		13906,242	-16875,82
		13943,169	-16863,512
		13973,942	-16857,357
		13998,56	-16851,202
		14001,637	-16848,125
		13998,56	-16845,049
		13995,483	-16848,125
		13998,56	-16851,202
		13998,56	-16851,202
		14004,715	-16848,125
		14004,715	-16845,049
		14004,715	-16848,125
		14004,715	-16848,125
		13995,483	-16848,125
		13998,56	-16848,125
		14007,792	-16845,049
		14004,715	-16848,125
		14004,715	-16845,049
		14007,792	-16854,28
		14007,792	-16848,125
		14004,715	-16848,125
		14007,792	-16848,125
		14013,946	-16848,125
		14013,946	-16851,202
		14013,946	-16851,202
		14017,024	-16848,125
		14017,024	-16848,125
		14020,101	-16851,202
		14007,792	-16857,357
		14010,869	-16857,357
		14007,792	-16854,28
		14010,869	-16851,202
		14010,869	-16854,28
		14007,792	-16854,28
		14010,869	-16857,357
		14013,946	-16857,357
		14013,946	-16857,357
		14017,024	-16857,357
		14023,178	-16854,28
		14017,024	-16857,357
		14026,256	-16854,28
		14029,333	-16851,202
		14020,101	-16854,28
		14029,333	-16851,202
		14032,41	-16854,28
		14023,178	-16848,125
		14023,178	-16854,28
		14023,178	-16857,357
		14032,41	-16841,97
		14007,792	-16851,202
		14017,024	-16848,125
		14020,101	-16851,202
		14020,101	-16857,357
		14035,487	-16845,049
		14032,41	-16851,202
		14032,41	-16851,202
		14035,487	-16845,049
		14017,024	-16848,125
		14004,715	-16851,202
		14010,869	-16851,202
		14013,946	-16848,125
		14020,101	-16848,125
		14017,024	-16851,202
		14013,946	-16851,202
		14020,101	-16854,28
		14017,024	-16857,357
		14007,792	-16866,589
		14001,637	-16863,512
		13980,096	-16866,589
		13967,787	-16872,744
		13977,019	-16863,512
		13986,251	-16866,589
		13992,405	-16869,665
		13998,56	-16869,665
		14007,792	-16866,589
		14020,101	-16863,512
		14026,256	-16866,589
		14029,333	-16863,512
		14026,256	-16869,665
		14004,715	-16878,899
		14001,637	-16878,899
		13992,405	-16872,744
		14001,637	-16878,899
		13995,483	-16878,899
		13986,251	-16875,82
		13989,328	-16875,82
		14017,024	-16872,744
		14013,946	-16875,82
		14017,024	-16869,665
		14023,178	-16869,665
		14023,178	-16869,665
		14026,256	-16869,665
		14020,101	-16872,744
		14026,256	-16869,665
		14026,256	-16863,512
		14029,333	-16869,665
		14029,333	-16863,512
		14032,41	-16866,589
		14017,024	-16872,744
		14017,024	-16872,744
		14013,946	-16872,744
		14007,792	-16872,744
		14038,565	-16869,665
		14004,715	-16872,744
		13992,405	-16878,899
		13983,174	-16881,975
		13986,251	-16881,975
		14007,792	-16885,054
		14020,101	-16878,899
		13998,56	-16881,975
		14020,101	-16875,82
		14029,333	-16863,512
		14026,256	-16869,665
		14029,333	-16854,28
		14023,178	-16863,512
		14007,792	-16881,975
		13998,56	-16885,054
		14007,792	-16878,899
		14013,946	-16878,899
		14017,024	-16878,899
		14010,869	-16878,899
		14004,715	-16881,975
		14007,792	-16888,13
		14007,792	-16891,207
		14010,869	-16881,975
		14020,101	-16885,054
		14026,256	-16888,13
		14010,869	-16885,054
		14017,024	-16888,13
		14017,024	-16881,975
		14017,024	-16888,13
		14017,024	-16891,207
		14007,792	-16894,283
		14013,946	-16888,13
		14017,024	-16881,975
		14020,101	-16885,054
		14020,101	-16891,207
		14013,946	-16891,207
		14023,178	-16885,054
		14023,178	-16891,207
		14029,333	-16894,283
		14029,333	-16891,207
		14026,256	-16888,13
		14032,41	-16888,13
		14032,41	-16888,13
		14029,333	-16897,362
		14026,256	-16891,207
		14035,487	-16891,207
		14023,178	-16897,362
		14026,256	-16894,283
		14029,333	-16881,975
		14026,256	-16894,283
		14035,487	-16881,975
		14035,487	-16891,207
		14020,101	-16894,283
		14020,101	-16894,283
		14020,101	-16897,362
		14023,178	-16891,207
		14007,792	-16906,593
		14004,715	-16897,362
		14007,792	-16903,517
		14013,946	-16900,438
		14017,024	-16900,438
		14020,101	-16897,362
		14026,256	-16903,517
		14023,178	-16903,517
		14017,024	-16897,362
		14010,869	-16903,517
		14010,869	-16903,517
		14017,024	-16894,283
		14023,178	-16894,283
		14020,101	-16903,517
		14026,256	-16900,438
		14032,41	-16900,438
		14038,565	-16894,283
		14035,487	-16900,438
		14035,487	-16900,438
		14029,333	-16891,207
		14038,565	-16900,438
		14026,256	-16897,362
		14010,869	-16909,672
		14007,792	-16906,593
		14010,869	-16903,517
		14020,101	-16897,362
		14029,333	-16900,438
		14032,41	-16900,438
		14044,719	-16903,517
		14050,874	-16903,517
		14057,028	-16900,438
		14044,719	-16903,517
		14044,719	-16903,517
		14038,565	-16897,362
		14013,946	-16897,362
		14017,024	-16900,438
		14020,101	-16903,517
		14010,869	-16909,672
		14020,101	-16906,593
		14026,256	-16903,517
		14029,333	-16900,438
		14032,41	-16909,672
		14032,41	-16906,593
		14026,256	-16912,748
		14013,946	-16912,748
		14023,178	-16912,748
		14026,256	-16909,672
		14035,487	-16903,517
		14032,41	-16906,593
		14044,719	-16906,593
		14035,487	-16912,748
		14044,719	-16909,672
		14032,41	-16909,672
		14026,256	-16909,672
		14023,178	-16903,517
		14026,256	-16906,593
		14029,333	-16900,438
		14035,487	-16903,517
		14029,333	-16906,593
		14026,256	-16909,672
		14032,41	-16906,593
		14023,178	-16918,903
		14020,101	-16915,825
		14020,101	-16915,825
		14013,946	-16918,903
		14026,256	-16915,825
		14029,333	-16912,748
		14038,565	-16903,517
		14032,41	-16903,517
		14035,487	-16903,517
		14026,256	-16906,593
		14017,024	-16915,825
		14023,178	-16918,903
		14017,024	-16921,98
		14010,869	-16918,903
		14020,101	-16912,748
		14023,178	-16912,748
		14023,178	-16915,825
		14017,024	-16918,903
		14004,715	-16921,98
		14013,946	-16918,903
		14010,869	-16921,98
		14010,869	-16921,98
		14023,178	-16912,748
		14032,41	-16912,748
		14029,333	-16915,825
		14032,41	-16912,748
		14038,565	-16912,748
		14035,487	-16915,825
		14029,333	-16912,748
		14047,797	-16915,825
		14035,487	-16909,672
		14041,642	-16912,748
		14035,487	-16912,748
		14023,178	-16912,748
		14029,333	-16912,748
		14026,256	-16909,672
		14017,024	-16921,98
		14029,333	-16915,825
		14017,024	-16921,98
		14026,256	-16915,825
		14038,565	-16921,98
		14041,642	-16918,903
		14035,487	-16921,98
		14038,565	-16925,056
		14041,642	-16918,903
		14044,719	-16915,825
		14057,028	-16915,825
		14053,951	-16915,825
		14041,642	-16918,903
		14035,487	-16918,903
		14029,333	-16925,056
		14020,101	-16921,98
		14004,715	-16928,135
		14001,637	-16934,29
		13998,56	-16931,211
		14013,946	-16934,29
		14029,333	-16928,135
		14041,642	-16928,135
		14044,719	-16921,98
		14050,874	-16915,825
		14063,183	-16912,748
		14047,797	-16915,825
		14041,642	-16928,135
		14038,565	-16928,135
		14035,487	-16928,135
		14029,333	-16925,056
		14038,565	-16918,903
		14035,487	-16928,135
		14041,642	-16921,98
		14041,642	-16921,98
		14020,101	-16937,366
		14020,101	-16937,366
		14023,178	-16931,211
		14023,178	-16928,135
		14013,946	-16931,211
		14017,024	-16937,366
		14023,178	-16937,366
		14026,256	-16937,366
		14032,41	-16928,135
		14035,487	-16931,211
		14026,256	-16928,135
		14026,256	-16928,135
		14026,256	-16937,366
		14017,024	-16934,29
		14020,101	-16931,211
		14029,333	-16931,211
		14032,41	-16934,29
		14032,41	-16940,445
		14029,333	-16937,366
		14032,41	-16937,366
		14032,41	-16934,29
		14023,178	-16934,29
		14032,41	-16934,29
		14032,41	-16940,445
		14026,256	-16937,366
		14020,101	-16940,445
		14023,178	-16937,366
		14029,333	-16937,366
		14041,642	-16931,211
		14047,797	-16931,211
		14053,951	-16931,211
		14047,797	-16925,056
		14041,642	-16934,29
		14038,565	-16931,211
		14044,719	-16934,29
		14035,487	-16934,29
		14035,487	-16940,445
		14026,256	-16937,366
		14026,256	-16937,366
		14023,178	-16937,366
		14023,178	-16934,29
		14032,41	-16937,366
		14029,333	-16940,445
		14029,333	-16940,445
		14023,178	-16934,29
		14026,256	-16937,366
		14023,178	-16937,366
		14020,101	-16940,445
		14013,946	-16940,445
		14026,256	-16937,366
		14023,178	-16934,29
		14020,101	-16937,366
		14017,024	-16940,445
		14013,946	-16943,521
		14007,792	-16940,445
		14007,792	-16937,366
		14020,101	-16940,445
		14029,333	-16943,521
		14026,256	-16940,445
		14032,41	-16943,521
		14032,41	-16940,445
		14029,333	-16940,445
		14010,869	-16943,521
		14007,792	-16943,521
		14010,869	-16943,521
		14013,946	-16949,675
		14010,869	-16949,675
		14029,333	-16946,598
		14032,41	-16940,445
		14029,333	-16943,521
		14013,946	-16949,675
		14023,178	-16943,521
		14035,487	-16943,521
		14023,178	-16952,753
		14020,101	-16946,598
		14026,256	-16946,598
		14023,178	-16946,598
		14026,256	-16940,445
		14020,101	-16940,445
		14020,101	-16952,753
		14023,178	-16943,521
		14020,101	-16955,83
		14017,024	-16955,83
		14023,178	-16955,83
		14020,101	-16949,675
		14020,101	-16958,906
		14035,487	-16955,83
		14017,024	-16946,598
		14029,333	-16952,753
		14020,101	-16955,83
		14023,178	-16955,83
		14017,024	-16955,83
		14017,024	-16952,753
		14029,333	-16955,83
		14020,101	-16955,83
		14013,946	-16958,906
		14020,101	-16955,83
		14010,869	-16961,985
		14017,024	-16961,985
		14013,946	-16958,906
		14010,869	-16961,985
		14001,637	-16961,985
		14017,024	-16955,83
		14023,178	-16958,906
		14047,797	-16955,83
		14053,951	-16952,753
		14035,487	-16958,906
		14023,178	-16961,985
		14020,101	-16965,061
		14013,946	-16961,985
		14017,024	-16958,906
		14020,101	-16955,83
		14038,565	-16955,83
		14017,024	-16958,906
		14010,869	-16958,906
		14020,101	-16955,83
		14017,024	-16958,906
		14023,178	-16958,906
		14026,256	-16955,83
		14026,256	-16949,675
		14026,256	-16958,906
		14032,41	-16946,598
		14029,333	-16949,675
		14023,178	-16952,753
		14010,869	-16952,753
		14001,637	-16952,753
		14001,637	-16952,753
		14004,715	-16952,753
		14004,715	-16958,906
		14004,715	-16958,906
		14010,869	-16958,906
		14013,946	-16949,675
		14029,333	-16949,675
		14026,256	-16955,83
		14029,333	-16952,753
		14020,101	-16949,675
		14032,41	-16943,521
		14026,256	-16949,675
		14010,869	-16961,985
		14013,946	-16961,985
		14013,946	-16955,83
		14023,178	-16958,906
		14026,256	-16965,061
		14020,101	-16958,906
		14032,41	-16955,83
		14017,024	-16968,14
		14020,101	-16971,216
		14020,101	-16965,061
		14026,256	-16965,061
		14032,41	-16961,985
		14041,642	-16961,985
		14038,565	-16955,83
		14032,41	-16958,906
		14023,178	-16958,906
		14010,869	-16965,061
		14001,637	-16977,371
		14010,869	-16974,295
		14001,637	-16974,295
		14017,024	-16971,216
		14029,333	-16968,14
		14026,256	-16974,295
		14029,333	-16971,216
		14038,565	-16958,906
		14035,487	-16961,985
		14029,333	-16968,14
		14026,256	-16965,061
		14023,178	-16961,985
		14020,101	-16965,061
		14029,333	-16965,061
		14029,333	-16968,14
		14032,41	-16971,216
		14041,642	-16965,061
		14038,565	-16968,14
		14041,642	-16965,061
		14047,797	-16955,83
		14063,183	-16946,598
		14050,874	-16965,061
		14060,106	-16949,675
		14032,41	-16965,061
		14001,637	-16974,295
		13986,251	-16983,526
		14017,024	-16968,14
		13992,405	-16989,68
		14010,869	-16980,448
		14017,024	-16977,371
		13992,405	-16977,371
		14017,024	-16977,371
		14023,178	-16968,14
		14026,256	-16968,14
		14038,565	-16968,14
		14035,487	-16968,14
		14035,487	-16974,295
		14032,41	-16971,216
		14023,178	-16974,295
		14032,41	-16974,295
		14026,256	-16971,216
		14032,41	-16968,14
		14026,256	-16974,295
		14035,487	-16974,295
		14013,946	-16983,526
		14013,946	-16980,448
		14035,487	-16977,371
		14029,333	-16977,371
		14023,178	-16989,68
		14026,256	-16986,603
		14023,178	-16989,68
		14035,487	-16983,526
		14041,642	-16974,295
		14035,487	-16977,371
		14038,565	-16971,216
		14038,565	-16971,216
		14032,41	-16980,448
		14032,41	-16980,448
		14032,41	-16977,371
		14029,333	-16983,526
		14035,487	-16980,448
		14032,41	-16977,371
		14038,565	-16977,371
		14035,487	-16980,448
		14044,719	-16974,295
		14041,642	-16974,295
		14044,719	-16980,448
		14032,41	-16983,526
		14032,41	-16989,68
		14035,487	-16980,448
		14041,642	-16980,448
		14032,41	-16986,603
		14041,642	-16986,603
		14035,487	-16983,526
		14038,565	-16986,603
		14035,487	-16986,603
		14038,565	-16980,448
		14026,256	-16992,758
		14020,101	-16998,913
		14023,178	-16995,834
		14026,256	-16995,834
		14035,487	-16992,758
		14035,487	-16995,834
		14032,41	-16989,68
		14035,487	-16992,758
		14029,333	-16995,834
		14020,101	-16995,834
		14026,256	-16989,68
		14032,41	-16992,758
		14044,719	-16992,758
		14044,719	-16989,68
		14047,797	-16989,68
		14041,642	-16998,913
		14041,642	-16992,758
		14020,101	-16992,758
		14035,487	-16995,834
		14032,41	-16992,758
		14020,101	-16995,834
		14013,946	-17005,068
		14013,946	-17001,99
		14020,101	-17005,068
		14023,178	-17001,99
		14029,333	-16998,913
		14029,333	-17001,99
		14029,333	-17001,99
		14032,41	-16998,913
		14032,41	-16995,834
		14013,946	-17005,068
		14029,333	-16995,834
		14041,642	-16995,834
		14041,642	-16995,834
		14023,178	-16995,834
		14057,028	-16992,758
		14057,028	-16992,758
		14041,642	-16998,913
		14050,874	-16995,834
		14047,797	-16995,834
		14038,565	-17005,068
		14032,41	-17005,068
		14026,256	-17011,22
		14029,333	-17011,22
		14029,333	-17005,068
		14035,487	-17005,068
		14032,41	-17005,068
		14035,487	-17005,068
		14044,719	-16998,913
		14053,951	-16995,834
		14053,951	-16995,834
		14053,951	-16995,834
		14047,797	-16995,834
		14041,642	-17001,99
		14050,874	-17001,99
		14050,874	-17001,99
		14041,642	-17001,99
		14032,41	-17001,99
		14038,565	-16998,913
		14041,642	-17005,068
		14044,719	-17001,99
		14044,719	-17005,068
		14047,797	-17001,99
		14047,797	-17001,99
		14041,642	-17008,144
		14035,487	-17005,068
		14041,642	-17008,144
		14041,642	-17001,99
		14044,719	-17005,068
		14047,797	-17001,99
		14050,874	-17008,144
		14050,874	-17008,144
		14050,874	-17005,068
		14050,874	-17008,144
		14041,642	-17014,297
		14041,642	-17014,297
		14038,565	-17011,22
		14047,797	-17011,22
		14047,797	-17005,068
		14050,874	-17014,297
		14057,028	-17008,144
		14066,26	-17008,144
		14075,492	-17005,068
		14069,338	-17011,22
		14087,801	-17005,068
		14103,188	-16998,913
		14106,265	-16998,913
		14097,033	-17008,144
		14078,569	-17008,144
		14044,719	-17014,297
		14069,338	-17008,144
		14023,178	-17014,297
		14017,024	-17011,22
		14001,637	-17011,22
		14007,792	-17008,144
		14026,256	-17008,144
		14029,333	-17008,144
		14038,565	-17011,22
		14050,874	-17001,99
		14057,028	-17001,99
		14053,951	-17008,144
		14047,797	-17014,297
		14047,797	-17011,22
		14044,719	-17011,22
		14026,256	-17020,452
		14013,946	-17026,608
		14013,946	-17029,684
		14023,178	-17029,684
		14032,41	-17020,452
		14038,565	-17020,452
		14032,41	-17017,376
		14038,565	-17014,297
		14038,565	-17017,376
		14041,642	-17017,376
		14044,719	-17017,376
		14044,719	-17017,376
		14044,719	-17014,297
		14041,642	-17020,452
		14041,642	-17011,22
		14041,642	-17020,452
		14038,565	-17011,22
		14047,797	-17014,297
		14047,797	-17011,22
		14047,797	-17017,376
		14038,565	-17014,297
		14050,874	-17014,297
		14050,874	-17011,22
		14050,874	-17011,22
		14053,951	-17017,376
		14047,797	-17017,376
		14047,797	-17017,376
		14053,951	-17011,22
		14050,874	-17014,297
		14053,951	-17017,376
		14047,797	-17014,297
		14066,26	-17014,297
		14066,26	-17017,376
		14066,26	-17017,376
		14063,183	-17014,297
		14066,26	-17011,22
		14063,183	-17011,22
		14063,183	-17011,22
		14041,642	-17014,297
		14035,487	-17014,297
		14032,41	-17017,376
		14041,642	-17014,297
		14047,797	-17017,376
		14057,028	-17014,297
		14075,492	-17011,22
		14087,801	-17011,22
		14087,801	-17011,22
		14075,492	-17017,376
		14060,106	-17020,452
		14050,874	-17020,452
		14047,797	-17017,376
		14035,487	-17023,53
		14032,41	-17020,452
		14032,41	-17023,53
		14047,797	-17020,452
		14063,183	-17014,297
		14066,26	-17017,376
		14069,338	-17014,297
		14066,26	-17017,376
		14066,26	-17017,376
		14075,492	-17011,22
		14069,338	-17008,144
		14057,028	-17011,22
		14053,951	-17017,376
		14035,487	-17029,684
		14053,951	-17020,452
		14053,951	-17023,53
		14060,106	-17020,452
		14038,565	-17029,684
		14050,874	-17023,53
		14047,797	-17023,53
		14050,874	-17020,452
		14060,106	-17014,297
		14057,028	-17017,376
		14044,719	-17026,608
		14050,874	-17029,684
		14057,028	-17023,53
		14060,106	-17026,608
		14057,028	-17026,608
		14057,028	-17026,608
		14060,106	-17020,452
		14066,26	-17017,376
		14072,415	-17014,297
		14075,492	-17011,22
		14078,569	-17008,144
		14072,415	-17017,376
		14075,492	-17011,22
		14087,801	-17005,068
		14093,956	-17008,144
		14084,724	-17023,53
		14084,724	-17020,452
		14075,492	-17017,376
		14060,106	-17026,608
		14053,951	-17017,376
		14053,951	-17011,22
		14050,874	-17014,297
		14053,951	-17017,376
		14057,028	-17023,53
		14050,874	-17020,452
		14044,719	-17029,684
		14072,415	-17020,452
		14072,415	-17020,452
		14072,415	-17023,53
		14075,492	-17026,608
		14072,415	-17026,608
		14069,338	-17026,608
		14072,415	-17032,763
		14075,492	-17026,608
		14078,569	-17026,608
		14075,492	-17023,53
		14078,569	-17023,53
		14072,415	-17023,53
		14072,415	-17023,53
		14087,801	-17017,376
		14103,188	-17023,53
		14093,956	-17023,53
		14127,806	-17014,297
		14109,342	-17017,376
		14100,11	-17014,297
		14121,651	-17011,22
		14106,265	-17014,297
		14115,497	-17001,99
		14081,647	-17020,452
		14060,106	-17029,684
		14050,874	-17045,07
		14066,26	-17032,763
		14038,565	-17041,994
		14038,565	-17035,84
		14041,642	-17038,918
		14047,797	-17035,84
		14047,797	-17035,84
		14060,106	-17032,763
		14063,183	-17032,763
		14072,415	-17032,763
		14075,492	-17032,763
		14081,647	-17029,684
		14078,569	-17023,53
		14081,647	-17026,608
		14075,492	-17026,608
		14075,492	-17029,684
		14066,26	-17029,684
		14078,569	-17029,684
		14075,492	-17035,84
		14063,183	-17045,07
		14069,338	-17035,84
		14072,415	-17032,763
		14078,569	-17029,684
		14072,415	-17032,763
		14069,338	-17029,684
		14069,338	-17032,763
		14069,338	-17029,684
		14072,415	-17032,763
		14075,492	-17032,763
		14072,415	-17029,684
		14069,338	-17035,84
		14075,492	-17032,763
		14072,415	-17032,763
		14078,569	-17035,84
		14078,569	-17038,918
		14081,647	-17032,763
		14072,415	-17038,918
		14072,415	-17035,84
		14072,415	-17035,84
		14072,415	-17032,763
		14072,415	-17032,763
		14081,647	-17035,84
		14078,569	-17029,684
		14081,647	-17026,608
		14084,724	-17026,608
		14090,879	-17026,608
		14081,647	-17032,763
		14093,956	-17029,684
		14084,724	-17032,763
		14097,033	-17038,918
		14097,033	-17026,608
		14087,801	-17038,918
		14078,569	-17041,994
		14087,801	-17038,918
		14066,26	-17035,84
		14053,951	-17038,918
		14047,797	-17048,15
		14050,874	-17045,07
		14053,951	-17045,07
		14060,106	-17041,994
		14075,492	-17041,994
		14072,415	-17041,994
		14072,415	-17041,994
		14078,569	-17045,07
		14072,415	-17041,994
		14078,569	-17045,07
		14087,801	-17038,918
		14087,801	-17038,918
		14097,033	-17041,994
		14103,188	-17038,918
		14106,265	-17032,763
		14106,265	-17035,84
		14103,188	-17032,763
		14093,956	-17035,84
		14103,188	-17032,763
		14072,415	-17041,994
		14060,106	-17054,302
		14047,797	-17054,302
		14050,874	-17054,302
		14060,106	-17051,226
		14060,106	-17051,226
		14060,106	-17045,07
		14063,183	-17045,07
		14069,338	-17045,07
		14072,415	-17045,07
		14069,338	-17045,07
		14081,647	-17038,918
		14078,569	-17038,918
		14084,724	-17038,918
		14090,879	-17038,918
		14081,647	-17038,918
		14090,879	-17038,918
		14084,724	-17045,07
		14066,26	-17048,15
		14084,724	-17038,918
		14087,801	-17041,994
		14060,106	-17054,302
		14072,415	-17045,07
		14087,801	-17035,84
		14097,033	-17041,994
		14093,956	-17041,994
		14090,879	-17045,07
		14103,188	-17038,918
		14097,033	-17048,15
		14075,492	-17051,226
		14075,492	-17048,15
		14069,338	-17057,38
		14066,26	-17054,302
		14053,951	-17051,226
		14057,028	-17057,38
		14057,028	-17057,38
		14060,106	-17054,302
		14066,26	-17054,302
		14078,569	-17051,226
		14069,338	-17051,226
		14072,415	-17051,226
		14072,415	-17051,226
		14072,415	-17054,302
		14072,415	-17054,302
		14078,569	-17054,302
		14069,338	-17057,38
		14063,183	-17057,38
		14084,724	-17054,302
		14078,569	-17054,302
		14078,569	-17057,38
		14084,724	-17057,38
		14081,647	-17051,226
		14072,415	-17057,38
		14069,338	-17063,536
		14075,492	-17060,457
		14078,569	-17060,457
		14075,492	-17060,457
		14075,492	-17057,38
		14078,569	-17057,38
		14081,647	-17057,38
		14084,724	-17057,38
		14078,569	-17063,536
		14090,879	-17057,38
		14081,647	-17060,457
		14090,879	-17060,457
		14090,879	-17060,457
		14090,879	-17063,536
		14093,956	-17060,457
		14093,956	-17060,457
		14109,342	-17057,38
		14115,497	-17054,302
		14118,574	-17060,457
		14124,729	-17045,07
		14121,651	-17054,302
		14124,729	-17035,84
		14124,729	-17045,07
		14057,028	-17060,457
		14038,565	-17057,38
		14041,642	-17066,612
		14050,874	-17066,612
		14050,874	-17063,536
		14063,183	-17063,536
		14066,26	-17069,69
		14072,415	-17066,612
		14072,415	-17066,612
		14072,415	-17063,536
		14084,724	-17060,457
		14087,801	-17060,457
		14087,801	-17060,457
		14087,801	-17060,457
		14093,956	-17060,457
		14081,647	-17066,612
		14066,26	-17069,69
		14066,26	-17069,69
		14069,338	-17066,612
		14069,338	-17075,844
		14066,26	-17078,92
		14069,338	-17078,92
		14063,183	-17075,844
		14075,492	-17072,767
		14078,569	-17072,767
		14093,956	-17069,69
		14087,801	-17069,69
		14097,033	-17075,844
		14090,879	-17072,767
		14103,188	-17063,536
		14097,033	-17063,536
		14081,647	-17069,69
		14103,188	-17066,612
		14075,492	-17060,457
		14084,724	-17060,457
		14090,879	-17066,612
		14087,801	-17069,69
		14069,338	-17072,767
		14066,26	-17075,844
		14069,338	-17069,69
		14069,338	-17075,844
		14066,26	-17072,767
		14063,183	-17075,844
		14060,106	-17078,92
		14066,26	-17078,92
		14072,415	-17072,767
		14072,415	-17078,92
		14084,724	-17069,69
		14093,956	-17072,767
		14097,033	-17072,767
		14103,188	-17069,69
		14097,033	-17069,69
		14084,724	-17069,69
		14078,569	-17072,767
		14100,11	-17072,767
		14081,647	-17078,92
		14078,569	-17072,767
		14078,569	-17078,92
		14081,647	-17075,844
		14078,569	-17085,075
		14084,724	-17081,999
		14087,801	-17078,92
		14097,033	-17075,844
		14103,188	-17075,844
		14100,11	-17078,92
		14100,11	-17078,92
		14097,033	-17078,92
		14087,801	-17072,767
		14087,801	-17075,844
		14084,724	-17075,844
		14093,956	-17078,92
		14081,647	-17081,999
		14090,879	-17078,92
		14093,956	-17078,92
		14100,11	-17081,999
		14097,033	-17078,92
		14097,033	-17088,154
		14084,724	-17088,154
		14084,724	-17091,23
		14081,647	-17081,999
		14090,879	-17088,154
		14093,956	-17085,075
		14097,033	-17088,154
		14100,11	-17085,075
		14097,033	-17088,154
		14087,801	-17091,23
		14087,801	-17088,154
		14087,801	-17088,154
		14090,879	-17088,154
		14090,879	-17085,075
		14097,033	-17085,075
		14115,497	-17078,92
		14121,651	-17078,92
		14143,192	-17075,844
		14155,501	-17066,612
		14152,424	-17063,536
		14133,96	-17069,69
		14112,42	-17085,075
		14100,11	-17091,23
		14078,569	-17094,309
		14072,415	-17091,23
		14069,338	-17091,23
		14063,183	-17094,309
		14066,26	-17103,54
		14084,724	-17094,309
		14100,11	-17088,154
		14100,11	-17081,999
		14097,033	-17088,154
		14087,801	-17088,154
		14084,724	-17085,075
		14084,724	-17097,385
		14078,569	-17100,462
		14084,724	-17094,309
		14087,801	-17094,309
		14093,956	-17094,309
		14097,033	-17091,23
		14103,188	-17091,23
		14103,188	-17097,385
		14100,11	-17094,309
		14097,033	-17091,23
		14093,956	-17091,23
		14100,11	-17091,23
		14103,188	-17094,309
		14100,11	-17094,309
		14103,188	-17094,309
		14100,11	-17094,309
		14100,11	-17097,385
		14097,033	-17100,462
		14106,265	-17097,385
		14103,188	-17097,385
		14103,188	-17094,309
		14109,342	-17091,23
		14103,188	-17094,309
		14106,265	-17097,385
		14106,265	-17094,309
		14100,11	-17094,309
		14097,033	-17094,309
		14109,342	-17094,309
		14124,729	-17088,154
		14112,42	-17091,23
		14137,038	-17088,154
		14149,347	-17085,075
		14158,579	-17078,92
		14161,656	-17078,92
		14158,579	-17081,999
		14137,038	-17081,999
		14158,579	-17078,92
		14100,11	-17091,23
		14112,42	-17091,23
		14087,801	-17103,54
		14087,801	-17097,385
		14097,033	-17097,385
		14093,956	-17091,23
		14103,188	-17097,385
		14093,956	-17109,694
		14097,033	-17109,694
		14100,11	-17106,617
		14103,188	-17103,54
		14081,647	-17109,694
		14090,879	-17109,694
		14090,879	-17103,54
		14084,724	-17103,54
		14078,569	-17109,694
		14084,724	-17103,54
		14081,647	-17112,77
		14090,879	-17106,617
		14087,801	-17106,617
		14093,956	-17109,694
		14097,033	-17103,54
		14084,724	-17103,54
		14084,724	-17112,77
		14093,956	-17109,694
		14097,033	-17103,54
		14097,033	-17109,694
		14093,956	-17106,617
		14087,801	-17109,694
		14097,033	-17106,617
		14097,033	-17112,77
		14100,11	-17112,77
		14097,033	-17109,694
		14100,11	-17109,694
		14109,342	-17109,694
		14106,265	-17109,694
		14109,342	-17109,694
		14109,342	-17112,77
		14118,574	-17106,617
		14118,574	-17103,54
		14121,651	-17103,54
		14124,729	-17097,385
		14127,806	-17094,309
		14127,806	-17094,309
		14118,574	-17091,23
		14115,497	-17091,23
		14100,11	-17094,309
		14106,265	-17097,385
		14118,574	-17091,23
		14127,806	-17091,23
		14109,342	-17106,617
		14084,724	-17112,77
		14075,492	-17118,925
		14075,492	-17118,925
		14072,415	-17115,849
		14087,801	-17122,004
		14084,724	-17115,849
		14084,724	-17112,77
		14075,492	-17112,77
		14075,492	-17118,925
		14075,492	-17115,849
		14075,492	-17115,849
		14075,492	-17118,925
		14087,801	-17118,925
		14081,647	-17118,925
		14084,724	-17118,925
		14090,879	-17112,77
		14097,033	-17112,77
		14093,956	-17112,77
		14087,801	-17112,77
		14093,956	-17112,77
		14081,647	-17115,849
		14075,492	-17118,925
		14063,183	-17118,925
		14078,569	-17122,004
		14081,647	-17118,925
		14075,492	-17122,004
		14084,724	-17118,925
		14075,492	-17122,004
		14081,647	-17118,925
		14078,569	-17115,849
		14081,647	-17122,004
		14081,647	-17122,004
		14084,724	-17118,925
		14081,647	-17118,925
		14087,801	-17122,004
		14087,801	-17122,004
		14090,879	-17125,08
		14100,11	-17118,925
		14103,188	-17118,925
		14109,342	-17112,77
		14115,497	-17106,617
		14115,497	-17097,385
		14115,497	-17112,77
		14103,188	-17109,694
		14106,265	-17115,849
		14084,724	-17112,77
		14084,724	-17118,925
		14090,879	-17118,925
		14087,801	-17115,849
		14112,42	-17112,77
		14057,028	-17131,235
		14118,574	-17100,462
		14066,26	-17118,925
		14050,874	-17128,159
		14041,642	-17128,159
		14041,642	-17131,235
		14050,874	-17128,159
		14063,183	-17125,08
		14069,338	-17128,159
		14066,26	-17125,08
		14066,26	-17128,159
		14066,26	-17131,235
		14075,492	-17128,159
		14075,492	-17125,08
		14078,569	-17128,159
		14069,338	-17134,312
		14060,106	-17128,159
		14069,338	-17134,312
		14038,565	-17131,235
		14057,028	-17128,159
		14072,415	-17134,312
		14069,338	-17128,159
		14072,415	-17122,004
		14066,26	-17125,08
		14072,415	-17125,08
		14072,415	-17128,159
		14075,492	-17128,159
		14078,569	-17125,08
		14081,647	-17125,08
		14081,647	-17122,004
		14087,801	-17115,849
		14109,342	-17109,694
		14121,651	-17112,77
		14130,883	-17106,617
		14140,115	-17109,694
		14143,192	-17100,462
		14124,729	-17106,617
		14115,497	-17112,77
		14090,879	-17118,925
		14041,642	-17137,39
		14053,951	-17131,235
		14038,565	-17140,467
		14057,028	-17134,312
		14057,028	-17131,235
		14053,951	-17137,39
		14050,874	-17140,467
		14050,874	-17140,467
		14050,874	-17134,312
		14060,106	-17137,39
		14060,106	-17128,159
		14066,26	-17134,312
		14060,106	-17134,312
		14060,106	-17134,312
		14066,26	-17131,235
		14063,183	-17134,312
		14060,106	-17134,312
		14063,183	-17137,39
		14066,26	-17134,312
		14063,183	-17140,467
		14060,106	-17134,312
		14060,106	-17134,312
		14075,492	-17134,312
		14084,724	-17125,08
		14093,956	-17125,08
		14084,724	-17131,235
		14093,956	-17122,004
		14109,342	-17122,004
		14090,879	-17122,004
		14097,033	-17128,159
		14084,724	-17134,312
		14084,724	-17134,312
		14075,492	-17140,467
		14087,801	-17128,159
		14072,415	-17128,159
		14057,028	-17131,235
		14060,106	-17137,39
		14060,106	-17137,39
		14072,415	-17134,312
		14060,106	-17134,312
		14078,569	-17131,235
		14072,415	-17134,312
		14078,569	-17131,235
		14078,569	-17128,159
		14081,647	-17134,312
		14078,569	-17134,312
		14078,569	-17137,39
		14084,724	-17134,312
		14075,492	-17128,159
		14075,492	-17137,39
		14075,492	-17140,467
		14072,415	-17134,312
		14072,415	-17143,543
		14078,569	-17134,312
		14075,492	-17131,235
		14081,647	-17137,39
		14084,724	-17134,312
		14090,879	-17131,235
		14093,956	-17131,235
		14081,647	-17137,39
		14066,26	-17140,467
		14060,106	-17140,467
		14069,338	-17143,543
		14069,338	-17140,467
[truncated: 21,897 more rows]
