# Supplementary material for: Assessment of upper limb motor control: establishing normative benchmarks for clinical applications
Source: PeerJ. 2025 Aug 22;13:e19859. doi: 10.7717/peerj.19859 (PMC12377353; doi:10.7717/peerj.19859)
Supplement: Supplemental Information 1 [file peerj-13-19859-s001.zip › translated_csvs/advanced_mdurance-test-232881.csv]

angle_window_	angles_bíceps_braquial_derecho_tríceps_braquial_largo_derecho	emg_muscle_bíceps_braquial_derecho_(µV)	emg_muscle_tríceps_braquial_largo_derecho_(µV)
0,05	53,51	14626,326	-15444,884
	53,49	14601,708	-15441,807
	53,47	14604,785	-15438,73
	53,43	14586,321	-15441,807
	53,39	14623,249	-15435,652
	53,39	14650,944	-15432,575
	53,38	14687,871	-15429,498
	53,02	14586,321	-15438,73
	51,63	14697,103	-15429,498
	48,49	14727,876	-15423,343
	43,81	14647,867	-15447,961
	38,22	14629,403	-15457,193
	32,05	14638,635	-15460,27
	25,9	14654,021	-15460,27
	22,01	14654,021	-15460,27
	22,52	14657,099	-15457,193
	27	14654,021	-15457,193
	33,96	14660,176	-15460,27
	41,81	14657,099	-15457,193
	48,96	14657,099	-15454,116
	54,03	14657,099	-15457,193
	56,57	14660,176	-15451,039
	57,22	14663,253	-15454,116
	56,87	14666,33	-15457,193
	56,28	14666,33	-15451,039
	55,92	14669,408	-15444,884
	55,77	14663,253	-15441,807
	55,63	14660,176	-15454,116
	55,41	14650,944	-15457,193
	55,15	14647,867	-15460,27
	54,94	14650,944	-15451,039
	54,81	14654,021	-15451,039
	54,79	14650,944	-15451,039
	54,83	14654,021	-15454,116
	54,89	14644,789	-15454,116
	54,95	14629,403	-15454,116
	54,96	14632,48	-15457,193
	54,95	14623,249	-15457,193
	54,95	14654,021	-15454,116
	54,99	14632,48	-15457,193
	55,01	14654,021	-15457,193
	54,93	14666,33	-15457,193
	54,77	14663,253	-15457,193
	54,67	14657,099	-15454,116
	54,68	14638,635	-15457,193
	54,75	14644,789	-15457,193
	54,76	14678,64	-15457,193
	54,68	14669,408	-15460,27
	54,55	14672,485	-15454,116
	54,47	14669,408	-15457,193
	54,48	14663,253	-15454,116
	54,56	14660,176	-15454,116
	54,66	14638,635	-15469,502
	54,7	14657,099	-15454,116
	54,67	14644,789	-15466,425
	54,59	14669,408	-15454,116
	54,54	14635,558	-15457,193
	54,54	14632,48	-15460,27
	54,58	14629,403	-15469,502
	54,61	14632,48	-15454,116
	54,61	14632,48	-15457,193
	54,56	14626,326	-15457,193
	54,53	14629,403	-15454,116
	54,54	14641,712	-15457,193
	54,59	14644,789	-15457,193
	54,63	14666,33	-15460,27
	54,62	14675,562	-15451,039
	54,59	14678,64	-15444,884
	54,56	14654,021	-15454,116
	54,55	14647,867	-15460,27
	54,54	14650,944	-15466,425
	54,52	14684,794	-15466,425
	54,51	14660,176	-15466,425
	54,53	14672,485	-15457,193
	54,52	14647,867	-15460,27
	54,49	14629,403	-15460,27
	54,44	14623,249	-15463,348
	54,4	14617,094	-15478,734
	54,37	14617,094	-15475,657
	54,36	14620,171	-15475,657
	54,34	14626,326	-15472,58
	54,35	14623,249	-15472,58
	54,38	14635,558	-15469,502
	54,41	14647,867	-15466,425
	54,43	14647,867	-15454,116
	54,43	14650,944	-15454,116
	54,39	14666,33	-15444,884
	54,34	14654,021	-15457,193
	54,34	14654,021	-15451,039
	54,34	14647,867	-15466,425
	54,34	14660,176	-15469,502
	54,32	14650,944	-15472,58
	54,26	14654,021	-15472,58
	54,19	14660,176	-15469,502
	54,13	14641,712	-15472,58
	54,09	14635,558	-15466,425
	54,1	14635,558	-15466,425
	54,12	14632,48	-15469,502
	54,14	14644,789	-15469,502
	54,14	14650,944	-15472,58
	54,15	14644,789	-15475,657
	54,17	14644,789	-15475,657
	54,19	14657,099	-15475,657
	54,2	14638,635	-15475,657
	54,18	14607,862	-15475,657
	54,15	14638,635	-15469,502
	54,14	14610,939	-15472,58
	54,18	14657,099	-15475,657
	54,2	14675,562	-15478,734
	54,2	14675,562	-15472,58
	54,18	14666,33	-15475,657
	54,17	14638,635	-15475,657
	54,21	14629,403	-15472,58
	54,25	14650,944	-15472,58
	54,26	14657,099	-15478,734
	54,24	14663,253	-15481,811
	54,22	14672,485	-15478,734
	54,23	14672,485	-15478,734
	54,24	14666,33	-15475,657
	53,94	14669,408	-15469,502
	52,2	14672,485	-15463,348
	47,43	14669,408	-15466,425
	38,43	14644,789	-15481,811
	25,31	14644,789	-15478,734
	8,8	14647,867	-15478,734
	-8,69	14657,099	-15481,811
	-24,31	14666,33	-15481,811
	-38,35	14672,485	-15478,734
	-50,76	14675,562	-15475,657
	-59,42	14669,408	-15475,657
	-63,03	14663,253	-15469,502
	-62,8	14650,944	-15466,425
	-60,87	14626,326	-15475,657
	-58,03	14626,326	-15478,734
	-53,69	14641,712	-15472,58
	-46,44	14632,48	-15472,58
	-35,07	14644,789	-15475,657
	-20,3	14641,712	-15472,58
	-4,66	14650,944	-15478,734
	9,52	14654,021	-15481,811
	21,63	14654,021	-15487,966
	32,36	14638,635	-15491,043
	41,55	14632,48	-15491,043
	48,29	14635,558	-15491,043
	52,24	14644,789	-15491,043
	53,92	14647,867	-15487,966
	54,14	14644,789	-15491,043
	53,57	14641,712	-15494,121
	52,37	14644,789	-15491,043
	49,78	14644,789	-15491,043
	44,66	14647,867	-15491,043
	36,45	14650,944	-15481,811
	24,98	14660,176	-15478,734
	10,98	14650,944	-15484,889
	-4,21	14644,789	-15481,811
	-18,48	14638,635	-15484,889
	-30,18	14638,635	-15481,811
	-40,53	14635,558	-15478,734
	-50,64	14654,021	-15475,657
	-59,1	14647,867	-15475,657
	-63,64	14666,33	-15472,58
	-63,91	14681,717	-15466,425
	-61,34	14694,026	-15469,502
	-56,74	14675,562	-15472,58
	-49,94	14657,099	-15475,657
	-40,31	14632,48	-15494,121
	-27,68	14644,789	-15494,121
	-13,6	14641,712	-15491,043
	-0,39	14644,789	-15491,043
	11,34	14632,48	-15497,198
	21,99	14635,558	-15497,198
	31,64	14641,712	-15497,198
	40,06	14650,944	-15494,121
	46,54	14657,099	-15494,121
	50,63	14663,253	-15487,966
	52,9	14654,021	-15484,889
	54,07	14647,867	-15487,966
	54,15	14644,789	-15497,198
	53,16	14644,789	-15497,198
	50,69	14644,789	-15497,198
	45,8	14641,712	-15494,121
	38,25	14641,712	-15494,121
	28,56	14644,789	-15506,43
	17,11	14638,635	-15497,198
	3,64	14644,789	-15491,043
	-10,9	14647,867	-15487,966
	-23,73	14644,789	-15497,198
	-34,46	14604,785	-15494,121
	-44,76	14592,476	-15494,121
	-54,6	14626,326	-15500,275
	-62,08	14617,094	-15497,198
	-65,41	14641,712	-15497,198
	-65,23	14666,33	-15491,043
	-63,02	14672,485	-15484,889
	-59,32	14672,485	-15494,121
	-54,07	14660,176	-15497,198
	-46,57	14620,171	-15500,275
	-36,16	14629,403	-15497,198
	-23,04	14650,944	-15506,43
	-9,15	14657,099	-15509,507
	4,24	14666,33	-15497,198
	17,14	14663,253	-15506,43
	28,86	14660,176	-15497,198
	38,8	14663,253	-15497,198
	46,39	14666,33	-15494,121
	51,3	14660,176	-15500,275
	53,93	14654,021	-15500,275
	54,93	14644,789	-15491,043
	54,66	14641,712	-15494,121
	53,25	14644,789	-15491,043
	50,46	14644,789	-15487,966
	45,48	14623,249	-15500,275
	37,98	14629,403	-15503,352
	28,03	14660,176	-15497,198
	15,57	14678,64	-15491,043
	1,17	14669,408	-15500,275
	-13,78	14660,176	-15503,352
	-27,89	14672,485	-15506,43
	-39,51	14681,717	-15506,43
	-48,62	14675,562	-15503,352
	-55,67	14666,33	-15497,198
	-60,13	14669,408	-15497,198
	-61,86	14666,33	-15494,121
	-61,37	14644,789	-15497,198
	-59,55	14647,867	-15497,198
	-56,38	14641,712	-15509,507
	-50,92	14650,944	-15500,275
	-42,4	14647,867	-15515,662
	-30,71	14644,789	-15518,739
	-17,05	14654,021	-15512,584
	-3,29	14654,021	-15509,507
	9,82	14644,789	-15509,507
	21,7	14650,944	-15506,43
	32,07	14657,099	-15503,352
	40,88	14654,021	-15518,739
	47,6	14650,944	-15509,507
	52,03	14654,021	-15512,584
	54,53	14654,021	-15512,584
	55,54	14654,021	-15506,43
	55,32	14657,099	-15512,584
	54,04	14666,33	-15512,584
	51,38	14657,099	-15503,352
	46,46	14654,021	-15500,275
	38,95	14647,867	-15500,275
	29,09	14650,944	-15500,275
	16,97	14666,33	-15497,198
	2,85	14660,176	-15509,507
	-11,96	14672,485	-15506,43
	-26,15	14672,485	-15509,507
	-39,14	14657,099	-15512,584
	-50,7	14684,794	-15500,275
	-59,38	14650,944	-15509,507
	-63,4	14672,485	-15512,584
	-63,59	14666,33	-15515,662
	-61,76	14666,33	-15512,584
	-58,59	14672,485	-15503,352
	-53,73	14666,33	-15503,352
	-46,46	14660,176	-15509,507
	-36,49	14647,867	-15512,584
	-24,26	14663,253	-15506,43
	-11,22	14675,562	-15500,275
	1,7	14663,253	-15497,198
	14,18	14660,176	-15500,275
	25,6	14660,176	-15506,43
	35,66	14660,176	-15509,507
	43,9	14647,867	-15512,584
	49,68	14626,326	-15518,739
	53,27	14623,249	-15527,971
	55,13	14650,944	-15534,125
	55,31	14654,021	-15527,971
	53,93	14654,021	-15524,893
	50,78	14663,253	-15521,816
	45,26	14663,253	-15521,816
	37,17	14657,099	-15521,816
	26,91	14654,021	-15521,816
	14,88	14647,867	-15521,816
	1,19	14641,712	-15515,662
	-13,38	14644,789	-15515,662
	-26,78	14641,712	-15518,739
	-38,11	14638,635	-15518,739
	-48,69	14647,867	-15515,662
	-58,59	14660,176	-15512,584
	-65,12	14694,026	-15512,584
	-66,94	14697,103	-15506,43
	-65,65	14706,335	-15500,275
	-62,9	14703,258	-15506,43
	-59	14687,871	-15509,507
	-53,79	14672,485	-15509,507
	-46,88	14647,867	-15524,893
	-37,89	14635,558	-15531,048
	-27,03	14638,635	-15527,971
	-15,32	14654,021	-15527,971
	-3,85	14638,635	-15534,125
	7,22	14657,099	-15524,893
	18,18	14650,944	-15524,893
	28,95	14654,021	-15524,893
	38,86	14644,789	-15524,893
	47	14647,867	-15524,893
	52,78	14644,789	-15521,816
	56,05	14647,867	-15521,816
	57,38	14650,944	-15524,893
	57,35	14647,867	-15524,893
	56,28	14644,789	-15524,893
	54,02	14657,099	-15521,816
	49,75	14669,408	-15521,816
	42,84	14663,253	-15524,893
	33,31	14657,099	-15524,893
	21,51	14650,944	-15521,816
	7,54	14650,944	-15521,816
	-7,47	14650,944	-15527,971
	-21,54	14650,944	-15527,971
	-33,57	14654,021	-15521,816
	-44,23	14654,021	-15534,125
	-54,03	14650,944	-15521,816
	-61,48	14657,099	-15534,125
	-64,99	14663,253	-15540,28
	-65,06	14660,176	-15540,28
	-63,19	14660,176	-15540,28
	-60,18	14657,099	-15540,28
	-55,68	14650,944	-15540,28
	-48,84	14650,944	-15540,28
	-39,16	14654,021	-15540,28
	-27,1	14654,021	-15540,28
	-14,23	14654,021	-15534,125
	-1,71	14660,176	-15527,971
	10,15	14663,253	-15518,739
	21,19	14666,33	-15518,739
	31,47	14660,176	-15524,893
	40,57	14654,021	-15515,662
	47,68	14660,176	-15521,816
	52,58	14660,176	-15524,893
	55,42	14654,021	-15524,893
	56,36	14660,176	-15521,816
	55,67	14663,253	-15537,203
	53,65	14663,253	-15540,28
	50,04	14663,253	-15540,28
	44,21	14663,253	-15546,434
	35,89	14666,33	-15549,512
	25,16	14666,33	-15564,898
	12,2	14672,485	-15567,975
	-2,45	14681,717	-15571,053
	-17,79	14681,717	-15571,053
	-31,57	14687,871	-15574,13
	-42,61	14684,794	-15574,13
	-52,53	14687,871	-15561,821
	-61,29	14694,026	-15549,512
	-66,83	14694,026	-15534,125
	-68,3	14697,103	-15524,893
	-66,8	14697,103	-15515,662
	-63,78	14697,103	-15509,507
	-59,46	14690,949	-15506,43
	-53,38	14690,949	-15509,507
	-45,37	14678,64	-15509,507
	-35,47	14675,562	-15509,507
	-23,84	14669,408	-15518,739
	-11,63	14669,408	-15521,816
	0,26	14666,33	-15527,971
	11,86	14672,485	-15534,125
	22,74	14672,485	-15540,28
	32,93	14675,562	-15540,28
	42	14678,64	-15540,28
	48,63	14678,64	-15534,125
	52,63	14675,562	-15518,739
	54,69	14678,64	-15521,816
	55,4	14678,64	-15527,971
	55,07	14684,794	-15534,125
	53,76	14678,64	-15540,28
	50,82	14681,717	-15549,512
	45,22	14681,717	-15546,434
	36,69	14684,794	-15552,589
	25,77	14684,794	-15561,821
	12,8	14690,949	-15558,744
	-1,74	14690,949	-15561,821
	-16,52	14697,103	-15567,975
	-29,27	14703,258	-15537,203
	-40,21	14703,258	-15521,816
	-51,25	14703,258	-15515,662
	-60,7	14700,181	-15531,048
	-65,38	14694,026	-15537,203
	-65,45	14697,103	-15546,434
	-63,21	14703,258	-15555,666
	-59,59	14706,335	-15555,666
	-54,01	14724,799	-15531,048
	-46,17	14721,722	-15512,584
	-36,65	14712,49	-15506,43
	-26,03	14706,335	-15509,507
	-14,87	14687,871	-15518,739
	-3,32	14687,871	-15518,739
	8,61	14687,871	-15531,048
	20,37	14681,717	-15534,125
	31,23	14681,717	-15534,125
	40,38	14687,871	-15531,048
	46,63	14690,949	-15531,048
	49,93	14694,026	-15527,971
	51,42	14690,949	-15534,125
	51,8	14687,871	-15534,125
	51,38	14687,871	-15534,125
	50,08	14694,026	-15534,125
	47,43	14681,717	-15537,203
	42,82	14678,64	-15537,203
	35,59	14672,485	-15534,125
	25,48	14672,485	-15534,125
	12,8	14663,253	-15527,971
	-2,03	14654,021	-15515,662
	-17,71	14650,944	-15527,971
	-31,44	14647,867	-15521,816
	-42,53	14641,712	-15527,971
	-52,13	14635,558	-15531,048
	-59,97	14629,403	-15537,203
	-64,35	14629,403	-15534,125
	-64,9	14626,326	-15540,28
	-63,01	14626,326	-15540,28
	-59,26	14623,249	-15543,357
	-53,42	14626,326	-15543,357
	-45,46	14623,249	-15540,28
	-35,33	14626,326	-15540,28
	-23,3	14635,558	-15552,589
	-10,68	14632,48	-15543,357
	1,39	14657,099	-15577,207
	12,44	14644,789	-15555,666
	22,5	14660,176	-15589,516
	31,84	14650,944	-15567,975
	40,23	14669,408	-15598,748
	47,12	14817,117	-15620,289
	52,21	14715,567	-15614,135
	55,25	14934,054	-15638,753
	56,13	15217,164	-15678,758
	55,21	15346,41	-15697,221
	52,7	15435,651	-15703,376
	48,37	15497,197	-15718,762
	41,72	15534,124	-15731,071
	32,54	15534,124	-15746,458
	20,9	15527,97	-15774,153
	7,47	15497,197	-15792,617
	-6,74	15469,501	-15814,158
	-20,64	15420,265	-15841,854
	-32,18	15435,651	-15826,467
	-41,65	15454,115	-15817,235
	-51,04	15374,106	-15909,554
	-59,23	15407,956	-15860,317
	-64,11	15318,714	-15977,254
	-65,35	15392,569	-15881,858
	-64,17	15284,864	-16014,181
	-61,87	15260,246	-16038,8
	-58,74	15189,469	-16094,19
	-54,19	15346,41	-15943,404
	-47,8	15207,932	-16106,5
	-39,71	15204,855	-16069,572
	-30,44	15241,782	-16121,885
	-20,73	15272,555	-16143,427
	-10,93	15275,633	-16155,737
	-0,79	15207,932	-16183,432
	10,36	15146,387	-16211,128
	22,09	15121,768	-16235,746
	32,97	15254,092	-16168,047
	42,02	15109,459	-16260,365
	48,53	15297,173	-16152,658
	52,41	15291,019	-16155,737
	54,28	15106,382	-16284,983
	54,75	15115,614	-16297,29
	54,55	15115,614	-16318,832
	54,33	15103,305	-16334,219
	54,29	15094,073	-16346,527
	54,39	15078,686	-16355,76
	54,52	15078,686	-16377,3
	54,66	15069,455	-16386,534
	54,8	15066,377	-16398,842
	54,95	15069,455	-16408,073
	55,14	15047,914	-16429,615
	55,37	15038,682	-16451,157
	55,59	15029,45	-16469,62
	55,72	15017,141	-16472,696
	55,75	15004,832	-16472,696
	55,68	15001,754	-16469,62
	55,55	15007,909	-16475,775
	55,45	15010,986	-16491,16
	55,46	15010,986	-16481,928
	55,48	15004,832	-16494,238
	55,48	15004,832	-16521,933
	55,45	14998,677	-16506,548
	55,42	15007,909	-16528,088
	55,36	15007,909	-16521,933
	55,32	15023,295	-16546,55
	55,35	15029,45	-16571,17
	55,41	15035,604	-16583,479
	55,4	15038,682	-16592,71
	55,35	14983,291	-16598,866
		14955,595	-16601,942
		15004,832	-16663,488
		14980,213	-16617,329
		15001,754	-16641,947
		15010,986	-16675,797
		15026,373	-16688,107
		15026,373	-16691,183
		15029,45	-16697,338
		15035,604	-16737,343
		15026,373	-16728,111
		15026,373	-16715,801
		15029,45	-16780,424
		15044,836	-16749,653
		15023,295	-16786,58
		15023,295	-16706,57
		15032,527	-16768,116
		15014,063	-16798,89
		15029,45	-16826,584
		15044,836	-16829,66
		15084,841	-16829,66
		15100,227	-16838,894
		15066,377	-16866,589
		15084,841	-16848,125
		15063,3	-16863,512
		15078,686	-16869,665
		15090,996	-16881,975
		15078,686	-16878,899
		15057,145	-16897,362
		15063,3	-16891,207
		15063,3	-16891,207
		15069,455	-16875,82
		15066,377	-16888,13
		15081,764	-16866,589
		15063,3	-16891,207
		15084,841	-16851,202
		15087,918	-16823,507
		15084,841	-16786,58
		15090,996	-16801,966
		15087,918	-16777,348
		15081,764	-16771,193
		15078,686	-16765,038
		15072,532	-16749,653
		15069,455	-16737,343
		15057,145	-16737,343
		15057,145	-16737,343
		15047,914	-16752,73
		15026,373	-16746,574
		14995,6	-16758,884
		14967,904	-16768,116
		15010,986	-16752,73
		15057,145	-16740,42
		14980,213	-16755,808
		14986,368	-16758,884
		14980,213	-16765,038
		15050,991	-16755,808
		14989,445	-16761,961
		14998,677	-16761,961
		15001,754	-16774,27
		14992,522	-16780,424
		15004,832	-16758,884
		15020,218	-16761,961
		15026,373	-16758,884
		14998,677	-16780,424
		15017,141	-16761,961
		15026,373	-16752,73
		15032,527	-16743,498
		15032,527	-16728,111
		15023,295	-16706,57
		15020,218	-16688,107
		14995,6	-16663,488
		14983,291	-16638,87
		14967,904	-16632,715
		14955,595	-16608,097
		14943,286	-16623,484
		14924,822	-16638,87
		14918,668	-16629,639
		14918,668	-16620,405
		14906,359	-16626,56
		14900,204	-16617,329
		14900,204	-16614,252
		14894,049	-16608,097
		14887,895	-16601,942
		14875,586	-16595,787
		14881,74	-16592,71
		14872,508	-16586,555
		14869,431	-16586,555
		14878,663	-16583,479
		14869,431	-16583,479
		14850,967	-16583,479
		14841,736	-16580,402
		14844,813	-16574,247
		14844,813	-16574,247
		14829,426	-16586,555
		14807,885	-16589,634
		14820,195	-16589,634
		14798,654	-16589,634
		14786,345	-16595,787
		14795,576	-16589,634
		14774,035	-16592,71
		14761,726	-16595,787
		14743,263	-16595,787
		14730,953	-16592,71
		14718,644	-16586,555
		14709,412	-16586,555
		14712,49	-16589,634
		14700,181	-16583,479
		14724,799	-16598,866
		14709,412	-16583,479
		14721,722	-16589,634
		14734,031	-16592,71
		14749,417	-16583,479
		14749,417	-16574,247
		14764,804	-16571,17
		14789,422	-16558,86
		14814,04	-16555,782
		14857,122	-16537,32
		14841,736	-16546,55
		14850,967	-16531,164
		14854,045	-16521,933
		14854,045	-16521,933
		14832,504	-16534,243
		14835,581	-16546,55
		14844,813	-16555,782
		14847,89	-16555,782
		14841,736	-16568,092
		14860,199	-16549,63
		14866,354	-16540,398
		14881,74	-16531,164
		14897,127	-16525,01
		14909,436	-16528,088
		14915,59	-16521,933
		14924,822	-16515,78
		14937,131	-16494,238
		14930,977	-16506,548
		14934,054	-16481,928
		14930,977	-16475,775
		14921,745	-16475,775
		14909,436	-16475,775
		14884,818	-16481,928
		14857,122	-16488,083
		14857,122	-16491,16
		14875,586	-16497,314
		14872,508	-16503,47
		14872,508	-16506,548
		14875,586	-16509,624
		14884,818	-16500,393
		14918,668	-16494,238
		14937,131	-16485,006
		14952,518	-16494,238
		14974,059	-16497,314
		14986,368	-16494,238
		15014,063	-16491,16
		15032,527	-16481,928
		15038,682	-16491,16
		15014,063	-16497,314
		14977,136	-16509,624
		14946,363	-16515,78
		14934,054	-16509,624
		14961,75	-16515,78
		15004,832	-16515,78
		15017,141	-16512,701
		15035,604	-16509,624
		15044,836	-16509,624
		15050,991	-16515,78
		15057,145	-16506,548
		15090,996	-16512,701
		15078,686	-16509,624
		15112,537	-16509,624
		15109,459	-16515,78
		15090,996	-16521,933
		15109,459	-16515,78
		15143,309	-16528,088
		15106,382	-16509,624
		15115,614	-16534,243
		15174,082	-16531,164
		15164,85	-16521,933
		15171,005	-16521,933
		15161,773	-16518,856
		15164,85	-16512,701
		15174,082	-16512,701
		15171,005	-16506,548
		15174,082	-16509,624
		15201,778	-16491,16
		15198,7	-16515,78
		15198,7	-16515,78
		15223,319	-16565,016
		15247,937	-16651,178
		15257,169	-16629,639
		15281,787	-16417,307
		15275,633	-16426,537
		15269,478	-16494,238
		15287,942	-16404,997
		15294,096	-16426,537
		15291,019	-16426,537
		15291,019	-16420,383
		15297,173	-16414,228
		15297,173	-16401,918
		15294,096	-16408,073
		15278,71	-16411,152
		15266,401	-16414,228
		15257,169	-16404,997
		15232,551	-16411,152
		15223,319	-16423,46
		15220,241	-16423,46
		15232,551	-16429,615
		15220,241	-16423,46
		15211,01	-16420,383
		15214,087	-16411,152
		15220,241	-16401,918
		15238,705	-16401,918
		15220,241	-16408,073
		15263,323	-16398,842
		15275,633	-16398,842
		15291,019	-16395,765
		15281,787	-16398,842
		15278,71	-16398,842
		15266,401	-16398,842
		15260,246	-16404,997
		15254,092	-16401,918
		15238,705	-16404,997
		15272,555	-16398,842
		15217,164	-16414,228
		15201,778	-16414,228
		15189,469	-16417,307
		15189,469	-16426,537
		15211,01	-16426,537
		15226,396	-16423,46
		15223,319	-16411,152
		15183,314	-16420,383
		15223,319	-16417,307
		15226,396	-16420,383
		15207,932	-16404,997
		15207,932	-16411,152
		15204,855	-16408,073
		15201,778	-16404,997
		15211,01	-16395,765
		15201,778	-16398,842
		15220,241	-16389,61
		15223,319	-16377,3
		15232,551	-16371,145
		15201,778	-16408,073
		15220,241	-16368,069
		15211,01	-16408,073
		15192,546	-16377,3
		15189,469	-16386,534
		15232,551	-16380,379
		15241,782	-16377,3
		15235,628	-16352,682
		15161,773	-16361,914
		15087,918	-16374,224
		15241,782	-16377,3
		15044,836	-16374,224
		15026,373	-16364,992
		15257,169	-16346,527
		15244,86	-16364,992
		15238,705	-16352,682
		15217,164	-16389,61
		15247,937	-16346,527
		14995,6	-16361,914
		14995,6	-16352,682
		15001,754	-16340,372
		15014,063	-16321,91
		15020,218	-16309,6
		15044,836	-16294,214
		15063,3	-16278,828
		15072,532	-16266,52
		15078,686	-16257,286
		15084,841	-16238,823
		15081,764	-16226,515
		15081,764	-16208,05
		15066,377	-16192,663
		15066,377	-16171,124
		15084,841	-16143,427
		15057,145	-16143,427
		15038,682	-16140,35
		15032,527	-16140,35
		15023,295	-16143,427
		15057,145	-16124,964
		15035,604	-16131,119
		14998,677	-16143,427
		14943,286	-16161,892
		14949,441	-16158,813
		14955,595	-16161,892
		14964,827	-16155,737
		14952,518	-16164,968
		14983,291	-16164,968
		14995,6	-16155,737
		15004,832	-16140,35
		14998,677	-16131,119
		14980,213	-16137,274
		14964,827	-16140,35
		14964,827	-16131,119
		14964,827	-16131,119
		14983,291	-16128,04
		14998,677	-16140,35
		15001,754	-16152,658
		15004,832	-16140,35
		15017,141	-16124,964
		15007,909	-16115,732
		15004,832	-16109,577
		15026,373	-16112,654
		15047,914	-16118,809
		15026,373	-16109,577
		15026,373	-16106,5
		15020,218	-16103,422
		15023,295	-16134,195
		14998,677	-16137,274
		14995,6	-16137,274
		14995,6	-16134,195
		14964,827	-16137,274
		14943,286	-16143,427
		14912,513	-16152,658
		15001,754	-16134,195
		14924,822	-16158,813
		14967,904	-16168,047
		14946,363	-16164,968
		14964,827	-16168,047
		14980,213	-16155,737
		14983,291	-16161,892
		14980,213	-16164,968
		14980,213	-16164,968
		14986,368	-16161,892
		14989,445	-16152,658
		14989,445	-16146,505
		15032,527	-16140,35
		15050,991	-16128,04
		15060,223	-16131,119
		15087,918	-16121,885
		15094,073	-16112,654
		15097,15	-16109,577
		15081,764	-16109,577
		15063,3	-16091,114
		15078,686	-16091,114
		15020,218	-16100,346
		14921,745	-16131,119
		14924,822	-16131,119
		14946,363	-16118,809
		14952,518	-16112,654
		14952,518	-16112,654
		14937,131	-16115,732
		14937,131	-16097,267
		14934,054	-16112,654
		14949,441	-16097,267
		14964,827	-16084,959
		14998,677	-16081,882
		15032,527	-16075,727
		15066,377	-16060,34
		15100,227	-16057,262
		15103,305	-16057,262
		15072,532	-16066,496
		15032,527	-16057,262
		14992,522	-16060,34
		14952,518	-16057,262
		14909,436	-16078,804
		14881,74	-16091,114
		14881,74	-16097,267
		14906,359	-16115,732
		14924,822	-16118,809
		14927,9	-16131,119
		14927,9	-16115,732
		14903,281	-16140,35
		14903,281	-16146,505
		14897,127	-16143,427
		14866,354	-16137,274
		14857,122	-16131,119
		14835,581	-16131,119
		14850,967	-16124,964
		14869,431	-16134,195
		14937,131	-16112,654
		14918,668	-16128,04
		14934,054	-16103,422
		14909,436	-16103,422
		14930,977	-16091,114
		14958,672	-16084,959
		14992,522	-16081,882
		15032,527	-16078,804
		15044,836	-16078,804
		15004,832	-16084,959
		14992,522	-16088,036
		14992,522	-16106,5
		14970,981	-16118,809
		14983,291	-16137,274
		15041,759	-16140,35
		15014,063	-16161,892
		14977,136	-16189,587
		14995,6	-16192,663
		15014,063	-16195,742
		15010,986	-16183,432
		15014,063	-16180,355
		15017,141	-16180,355
		15035,604	-16186,508
		15050,991	-16189,587
		15057,145	-16180,355
		15023,295	-16174,2
		15020,218	-16171,124
		15014,063	-16174,2
		15023,295	-16174,2
		15020,218	-16168,047
		15041,759	-16168,047
		15023,295	-16171,124
		15014,063	-16164,968
		14930,977	-16168,047
		14989,445	-16161,892
		14912,513	-16171,124
		14897,127	-16171,124
		14927,9	-16168,047
		14974,059	-16161,892
		14992,522	-16149,582
		14998,677	-16149,582
		14989,445	-16149,582
		14958,672	-16158,813
		14983,291	-16146,505
		14974,059	-16168,047
		14970,981	-16152,658
		14980,213	-16174,2
		14974,059	-16180,355
		14989,445	-16174,2
		14998,677	-16177,277
		15010,986	-16177,277
		15014,063	-16177,277
		15020,218	-16180,355
		15029,45	-16177,277
		15032,527	-16174,2
		15032,527	-16168,047
		15032,527	-16161,892
		15029,45	-16155,737
		15017,141	-16158,813
		15017,141	-16149,582
		15014,063	-16143,427
		15001,754	-16131,119
		14964,827	-16115,732
		14946,363	-16112,654
		14983,291	-16118,809
		14934,054	-16100,346
		14924,822	-16088,036
		14934,054	-16091,114
		14921,745	-16091,114
		14918,668	-16084,959
		14909,436	-16081,882
		14934,054	-16106,5
		14915,59	-16075,727
		14912,513	-16066,496
		14934,054	-16094,19
		14915,59	-16054,186
		14915,59	-16057,262
		14943,286	-16041,878
		14967,904	-16041,878
		14961,75	-16038,8
		14955,595	-16035,723
		14964,827	-16032,644
		14964,827	-16017,26
		14958,672	-16023,413
		14958,672	-16014,181
		14924,822	-16026,491
		14894,049	-16029,568
		14894,049	-16029,568
		14887,895	-16020,336
		14860,199	-16014,181
		14838,658	-16020,336
		14838,658	-16023,413
		14847,89	-16023,413
		14878,663	-16017,26
		14869,431	-16023,413
		14869,431	-16020,336
		14915,59	-16020,336
		14946,363	-16008,026
		14964,827	-16011,105
		14998,677	-16014,181
		15007,909	-16017,26
		14998,677	-16023,413
		14998,677	-16035,723
		15023,295	-16014,181
		15007,909	-16029,568
		15054,068	-16014,181
		15090,996	-16001,871
		15214,087	-15912,631
		15131	-15949,558
		15235,628	-15900,322
		15223,319	-15881,858
		15201,778	-15844,931
		15211,01	-15869,549
		15161,773	-15832,622
		15131	-15835,699
		15100,227	-15817,235
		15112,537	-15817,235
		15075,609	-15817,235
		15078,686	-15811,081
		15106,382	-15808,003
		15118,691	-15795,694
		15131	-15786,462
		15137,155	-15777,231
		15149,464	-15771,076
		15177,159	-15761,844
		15195,623	-15749,535
		15211,01	-15749,535
		15235,628	-15746,458
		15272,555	-15737,226
		15297,173	-15740,303
		15340,255	-15734,149
		15367,951	-15737,226
		15386,415	-15737,226
		15438,729	-15727,994
		15447,96	-15724,917
		15444,883	-15731,071
		15417,188	-15743,381
		15371,028	-15783,385
		15401,801	-15795,694
		15364,874	-15764,922
		15411,033	-15814,158
		15420,265	-15811,081
		15447,96	-15814,158
		15451,038	-15817,235
		15472,579	-15820,313
		15515,661	-15817,235
		15524,892	-15823,39
		15518,738	-15829,544
		15531,047	-15841,854
		15527,97	-15857,24
		15457,192	-15878,781
		15454,115	-15888,013
		15524,892	-15900,322
		15574,129	-15903,399
		15574,129	-15903,399
		15567,974	-15912,631
		15561,82	-15909,554
		15521,815	-15909,554
		15500,274	-15921,863
		15481,81	-15928,018
		15457,192	-15921,863
		15411,033	-15931,095
		15377,183	-15931,095
		15355,642	-15940,327
		15352,565	-15946,481
		15392,569	-15943,404
		15340,255	-15931,095
		15361,796	-15949,558
		15395,647	-15931,095
		15340,255	-15928,018
		15343,333	-15943,404
		15349,487	-15946,481
		15346,41	-15931,095
		15343,333	-15921,863
		15352,565	-15912,631
		15349,487	-15912,631
		15374,106	-15900,322
		15386,415	-15891,09
		15383,337	-15897,245
		15371,028	-15897,245
		15386,415	-15884,936
		15367,951	-15906,477
		15386,415	-15872,626
		15386,415	-15866,472
		15401,801	-15851,085
		15411,033	-15829,544
		15404,878	-15829,544
		15398,724	-15832,622
		15398,724	-15832,622
		15380,26	-15854,163
		15371,028	-15857,24
		15386,415	-15851,085
		15389,492	-15854,163
		15407,956	-15844,931
		15438,729	-15826,467
		15447,96	-15814,158
		15475,656	-15811,081
		15438,729	-15820,313
		15364,874	-15814,158
		15254,092	-15823,39
		15198,7	-15854,163
		15161,773	-15863,395
		15300,251	-15811,081
		15152,541	-15866,472
		15174,082	-15854,163
		15186,391	-15851,085
		15198,7	-15854,163
		15251,014	-15851,085
		15235,628	-15857,24
		15211,01	-15857,24
		15217,164	-15851,085
		15220,241	-15854,163
		15238,705	-15851,085
		15247,937	-15841,854
		15241,782	-15841,854
		15260,246	-15835,699
		15244,86	-15854,163
		15251,014	-15848,008
		15223,319	-15860,317
		15229,473	-15863,395
		15244,86	-15866,472
		15226,396	-15854,163
		15278,71	-15854,163
		15309,483	-15851,085
		15334,101	-15841,854
		15327,946	-15851,085
		15269,478	-15872,626
		15232,551	-15891,09
		15214,087	-15912,631
		15204,855	-15928,018
		15161,773	-15964,945
		15134,077	-15995,718
		15131	-16023,413
		15149,464	-16044,954
		15167,928	-16075,727
		15167,928	-16131,119
		15186,391	-16149,582
		15164,85	-16180,355
		15127,923	-16183,432
		15121,768	-16131,119
		15149,464	-16106,5
		15174,082	-16097,267
		15174,082	-16081,882
		15180,237	-16103,422
		15186,391	-16158,813
		15155,618	-16192,663
		15075,609	-16186,508
		15109,459	-16171,124
		15149,464	-16186,508
		15171,005	-16195,742
		15177,159	-16171,124
		15174,082	-16161,892
		15161,773	-16161,892
		15158,696	-16155,737
		15137,155	-16168,047
		15137,155	-16035,723
		15143,309	-15995,718
		15167,928	-15977,254
		15192,546	-15958,79
		15229,473	-15924,94
		15201,778	-15931,095
		15131	-16100,346
		15189,469	-15928,018
		15127,923	-16171,124
		15171,005	-15931,095
		15137,155	-15964,945
		15103,305	-15934,172
		15054,068	-15924,94
		15057,145	-15928,018
		15072,532	-15983,409
		15075,609	-16011,105
		15054,068	-15968,022
		15050,991	-16008,026
		15054,068	-15968,022
		15038,682	-15974,177
		15069,455	-15971,099
		15069,455	-15986,486
		15057,145	-15995,718
		15063,3	-15974,177
		15063,3	-15952,636
		15057,145	-15912,631
		15063,3	-15881,858
		15081,764	-15888,013
		15103,305	-15872,626
		15140,232	-15866,472
		15149,464	-15894,167
		15140,232	-15934,172
		15143,309	-15940,327
		15112,537	-15958,79
		15103,305	-15986,486
		15084,841	-16026,491
		15066,377	-16044,954
		15063,3	-16057,262
		15081,764	-16069,572
		15078,686	-16103,422
		15084,841	-16109,577
		15131	-16106,5
		15161,773	-16115,732
		15143,309	-16131,119
		15152,541	-16118,809
		15149,464	-16137,274
		15189,469	-16131,119
		15171,005	-16134,195
		15109,459	-16161,892
		15090,996	-16189,587
		15060,223	-16208,05
		15084,841	-16241,9
		15078,686	-16248,055
		15041,759	-16257,286
		15063,3	-16254,21
		15060,223	-16275,75
		15057,145	-16260,365
		15054,068	-16300,37
		15054,068	-16291,138
		15035,604	-16297,29
		15035,604	-16297,29
		15050,991	-16297,29
		15041,759	-16312,677
		15032,527	-16321,91
		15041,759	-16324,987
		15044,836	-16324,987
		15054,068	-16343,45
		15035,604	-16340,372
		15004,832	-16346,527
		14983,291	-16364,992
		14974,059	-16377,3
		14983,291	-16374,224
		14980,213	-16371,145
		14983,291	-16371,145
		15001,754	-16392,687
		15023,295	-16389,61
		15047,914	-16389,61
		15038,682	-16389,61
		15029,45	-16389,61
		15001,754	-16408,073
		14952,518	-16423,46
		14924,822	-16438,847
		14958,672	-16448,078
		14934,054	-16441,923
		15032,527	-16441,923
		15014,063	-16438,847
		14964,827	-16435,768
		15029,45	-16435,768
		15026,373	-16441,923
		15007,909	-16448,078
		14983,291	-16454,233
		14952,518	-16460,386
		14943,286	-16466,541
		14937,131	-16488,083
		14927,9	-16497,314
		14927,9	-16500,393
		14946,363	-16494,238
		14946,363	-16500,393
		14937,131	-16497,314
		14949,441	-16497,314
		14946,363	-16497,314
		14958,672	-16503,47
		14961,75	-16500,393
		14967,904	-16497,314
		15001,754	-16506,548
		15038,682	-16506,548
		14980,213	-16512,701
		14970,981	-16512,701
		14958,672	-16531,164
		15023,295	-16506,548
		15007,909	-16506,548
		14961,75	-16534,243
		14989,445	-16506,548
		14934,054	-16555,782
		14934,054	-16549,63
		14949,441	-16552,706
		14952,518	-16552,706
		14921,745	-16555,782
		14918,668	-16552,706
		14921,745	-16552,706
		14937,131	-16546,55
		14955,595	-16552,706
		14970,981	-16558,86
		14974,059	-16565,016
		14983,291	-16574,247
		14995,6	-16574,247
		15004,832	-16580,402
		15014,063	-16574,247
		15014,063	-16580,402
		14998,677	-16580,402
		14980,213	-16592,71
		14964,827	-16608,097
		14949,441	-16614,252
		14943,286	-16611,174
		14952,518	-16611,174
		14955,595	-16611,174
		14958,672	-16608,097
		14943,286	-16611,174
		14930,977	-16617,329
		14964,827	-16614,252
		14989,445	-16608,097
		14998,677	-16611,174
		14989,445	-16623,484
		14961,75	-16635,794
		14930,977	-16641,947
		14903,281	-16654,257
		14887,895	-16657,333
		14909,436	-16663,488
		14921,745	-16669,643
		14915,59	-16669,643
		14909,436	-16678,875
		14915,59	-16681,952
		14906,359	-16691,183
		14909,436	-16691,183
		14909,436	-16675,797
		14915,59	-16694,262
		14927,9	-16688,107
		14930,977	-16694,262
		14958,672	-16691,183
		14980,213	-16694,262
		14986,368	-16691,183
		14946,363	-16691,183
		14955,595	-16691,183
		14980,213	-16697,338
		14967,904	-16700,417
		14970,981	-16700,417
		14967,904	-16697,338
		14946,363	-16685,028
		14903,281	-16706,57
		14921,745	-16697,338
		14918,668	-16709,646
		14921,745	-16709,646
		14915,59	-16700,417
		14906,359	-16700,417
		14909,436	-16709,646
		14912,513	-16721,956
		14918,668	-16721,956
		14921,745	-16718,88
		14921,745	-16712,725
		14927,9	-16712,725
		14921,745	-16715,801
		14930,977	-16712,725
		14906,359	-16709,646
		14961,75	-16706,57
		15026,373	-16694,262
		14934,054	-16712,725
		15044,836	-16688,107
		15035,604	-16688,107
		14995,6	-16685,028
		14924,822	-16703,493
		14869,431	-16709,646
		14844,813	-16712,725
		14841,736	-16725,035
		14866,354	-16725,035
		14850,967	-16728,111
		14884,818	-16709,646
		14835,581	-16721,956
		14872,508	-16712,725
		14866,354	-16715,801
		14909,436	-16706,57
		14909,436	-16715,801
		14878,663	-16709,646
		14900,204	-16706,57
		14906,359	-16709,646
		14912,513	-16709,646
		14906,359	-16697,338
		14890,972	-16715,801
		14890,972	-16709,646
		14884,818	-16715,801
		14890,972	-16709,646
		14881,74	-16703,493
		14887,895	-16709,646
		14887,895	-16700,417
		14900,204	-16697,338
		14903,281	-16694,262
		14897,127	-16694,262
		14872,508	-16697,338
		14863,277	-16694,262
		14857,122	-16706,57
		14872,508	-16709,646
		14887,895	-16700,417
		14894,049	-16697,338
		14906,359	-16706,57
		14918,668	-16697,338
		14915,59	-16694,262
		14927,9	-16703,493
		14912,513	-16691,183
		14878,663	-16697,338
		14847,89	-16700,417
		14844,813	-16703,493
		14875,586	-16703,493
		14866,354	-16700,417
		14881,74	-16697,338
		14857,122	-16703,493
		14887,895	-16694,262
		14887,895	-16685,028
		14884,818	-16685,028
		14872,508	-16691,183
		14857,122	-16700,417
		14850,967	-16691,183
		14838,658	-16694,262
		14835,581	-16694,262
		14850,967	-16694,262
		14863,277	-16691,183
		14866,354	-16691,183
		14863,277	-16691,183
		14860,199	-16694,262
		14863,277	-16691,183
		14872,508	-16691,183
		14878,663	-16685,028
		14881,74	-16678,875
		14887,895	-16675,797
		14875,586	-16678,875
		14850,967	-16675,797
		14844,813	-16669,643
		14857,122	-16666,565
		14890,972	-16660,412
		14897,127	-16666,565
		14897,127	-16672,72
		14906,359	-16660,412
		14918,668	-16660,412
		14906,359	-16681,952
		14857,122	-16685,028
		14817,117	-16691,183
		14826,349	-16700,417
		14850,967	-16691,183
		14869,431	-16678,875
		14863,277	-16681,952
		14866,354	-16681,952
		14875,586	-16672,72
		14878,663	-16672,72
		14875,586	-16669,643
		14866,354	-16672,72
		14866,354	-16669,643
		14863,277	-16663,488
		14857,122	-16660,412
		14838,658	-16666,565
		14835,581	-16675,797
		14838,658	-16669,643
		14838,658	-16672,72
		14854,045	-16666,565
		14854,045	-16663,488
		14850,967	-16663,488
		14857,122	-16660,412
		14863,277	-16657,333
		14860,199	-16657,333
		14844,813	-16651,178
		14820,195	-16654,257
		14823,272	-16651,178
		14820,195	-16651,178
		14826,349	-16651,178
		14817,117	-16654,257
		14823,272	-16648,102
		14817,117	-16657,333
		14823,272	-16654,257
		14826,349	-16654,257
		14829,426	-16660,412
		14826,349	-16654,257
		14817,117	-16651,178
		14814,04	-16641,947
		14807,885	-16651,178
		14804,808	-16654,257
		14810,963	-16641,947
		14814,04	-16641,947
		14832,504	-16632,715
		14850,967	-16629,639
		14847,89	-16629,639
		14841,736	-16638,87
		14847,89	-16626,56
		14847,89	-16620,405
		14847,89	-16614,252
		14835,581	-16620,405
		14792,499	-16638,87
		14789,422	-16632,715
		14792,499	-16629,639
		14777,113	-16638,87
		14780,19	-16641,947
		14792,499	-16641,947
		14807,885	-16638,87
		14817,117	-16635,794
		14835,581	-16626,56
		14832,504	-16623,484
		14838,658	-16629,639
		14835,581	-16626,56
		14844,813	-16632,715
		14838,658	-16629,639
		14817,117	-16635,794
		14810,963	-16617,329
		14789,422	-16623,484
		14758,649	-16626,56
		14783,267	-16623,484
		14786,345	-16626,56
		14770,958	-16632,715
		14789,422	-16620,405
		14801,731	-16617,329
		14792,499	-16617,329
		14774,035	-16620,405
		14777,113	-16617,329
		14795,576	-16611,174
		14801,731	-16611,174
		14795,576	-16620,405
		14767,881	-16632,715
		14755,572	-16626,56
		14770,958	-16608,097
		14767,881	-16617,329
		14777,113	-16614,252
		14783,267	-16611,174
		14770,958	-16614,252
		14767,881	-16608,097
		14770,958	-16605,02
		14780,19	-16605,02
		14792,499	-16605,02
		14804,808	-16601,942
		14798,654	-16601,942
		14792,499	-16601,942
		14783,267	-16601,942
		14783,267	-16595,787
		14792,499	-16595,787
		14752,494	-16605,02
		14746,34	-16611,174
		14770,958	-16608,097
		14783,267	-16605,02
		14780,19	-16605,02
		14752,494	-16598,866
		14770,958	-16589,634
		14777,113	-16586,555
		14798,654	-16589,634
		14810,963	-16595,787
		14804,808	-16598,866
		14798,654	-16592,71
		14780,19	-16595,787
		14746,34	-16595,787
		14740,185	-16592,71
		14789,422	-16586,555
		14798,654	-16586,555
		14804,808	-16577,324
		14792,499	-16580,402
		14798,654	-16574,247
		14770,958	-16592,71
		14770,958	-16589,634
		14770,958	-16589,634
		14758,649	-16592,71
		14749,417	-16586,555
		14749,417	-16592,71
		14746,34	-16580,402
		14755,572	-16592,71
		14755,572	-16580,402
		14774,035	-16577,324
		14774,035	-16580,402
		14764,804	-16571,17
		14743,263	-16574,247
		14743,263	-16574,247
		14774,035	-16568,092
		14795,576	-16568,092
		14795,576	-16571,17
		14780,19	-16571,17
		14780,19	-16558,86
		14774,035	-16558,86
		14740,185	-16571,17
		14706,335	-16586,555
		14690,949	-16595,787
		14694,026	-16598,866
		14718,644	-16592,71
		14734,031	-16577,324
		14746,34	-16577,324
		14752,494	-16571,17
		14746,34	-16574,247
		14755,572	-16565,016
		14755,572	-16571,17
		14743,263	-16561,937
		14740,185	-16558,86
		14724,799	-16571,17
		14734,031	-16568,092
		14783,267	-16558,86
		14767,881	-16555,782
		14767,881	-16568,092
		14764,804	-16561,937
		14730,953	-16558,86
		14724,799	-16571,17
		14727,876	-16574,247
		14718,644	-16568,092
		14718,644	-16568,092
		14727,876	-16565,016
		14718,644	-16580,402
		14734,031	-16561,937
		14743,263	-16568,092
		14752,494	-16568,092
		14740,185	-16565,016
		14734,031	-16561,937
		14727,876	-16558,86
		14743,263	-16558,86
		14721,722	-16558,86
		14715,567	-16558,86
		14706,335	-16555,782
		14712,49	-16555,782
		14709,412	-16555,782
		14721,722	-16565,016
		14737,108	-16555,782
		14755,572	-16549,63
		14758,649	-16543,474
		14746,34	-16534,243
		14746,34	-16540,398
		14764,804	-16531,164
		14777,113	-16525,01
		14770,958	-16528,088
		14740,185	-16534,243
		14724,799	-16534,243
		14684,794	-16540,398
		14678,64	-16540,398
		14712,49	-16537,32
		14672,485	-16549,63
		14675,562	-16546,55
		14700,181	-16537,32
		14681,717	-16543,474
		14727,876	-16525,01
		14740,185	-16521,933
		14752,494	-16512,701
		14743,263	-16521,933
		14752,494	-16509,624
		14734,031	-16512,701
		14737,108	-16506,548
		14724,799	-16515,78
		14694,026	-16521,933
		14700,181	-16521,933
		14694,026	-16521,933
		14706,335	-16525,01
		14700,181	-16531,164
		14703,258	-16521,933
		14697,103	-16521,933
		14727,876	-16512,701
		14709,412	-16518,856
		14727,876	-16518,856
		14718,644	-16518,856
		14712,49	-16509,624
		14697,103	-16509,624
		14675,562	-16515,78
		14666,33	-16515,78
		14663,253	-16518,856
		14666,33	-16518,856
		14678,64	-16521,933
		14697,103	-16518,856
		14678,64	-16518,856
		14675,562	-16518,856
		14681,717	-16512,701
		14690,949	-16506,548
		14706,335	-16503,47
		14718,644	-16497,314
		14718,644	-16500,393
		14657,099	-16509,624
		14681,717	-16509,624
		14712,49	-16503,47
		14672,485	-16512,701
		14657,099	-16509,624
		14697,103	-16515,78
		14694,026	-16515,78
		14687,871	-16506,548
		14690,949	-16512,701
		14687,871	-16506,548
		14690,949	-16503,47
		14694,026	-16500,393
		14684,794	-16506,548
		14694,026	-16500,393
		14709,412	-16491,16
		14715,567	-16481,928
		14718,644	-16485,006
		14727,876	-16491,16
		14709,412	-16481,928
		14684,794	-16503,47
		14709,412	-16475,775
		14727,876	-16475,775
		14740,185	-16475,775
		14740,185	-16478,851
		14743,263	-16472,696
		14709,412	-16485,006
		14672,485	-16485,006
		14675,562	-16478,851
		14663,253	-16500,393
		14660,176	-16497,314
		14660,176	-16494,238
		14663,253	-16503,47
		14678,64	-16500,393
		14697,103	-16497,314
		14697,103	-16494,238
		14694,026	-16491,16
		14684,794	-16488,083
		14700,181	-16488,083
		14724,799	-16481,928
		14715,567	-16481,928
		14715,567	-16475,775
		14703,258	-16485,006
		14700,181	-16488,083
		14697,103	-16481,928
		14697,103	-16469,62
		14703,258	-16478,851
		14700,181	-16491,16
		14700,181	-16494,238
		14700,181	-16478,851
		14700,181	-16478,851
		14700,181	-16478,851
		14700,181	-16481,928
		14721,722	-16475,775
		14715,567	-16478,851
		14712,49	-16469,62
		14743,263	-16460,386
		14724,799	-16460,386
		14755,572	-16451,157
		14752,494	-16445,002
		14737,108	-16463,465
		14730,953	-16457,31
		14734,031	-16460,386
		14712,49	-16448,078
		14660,176	-16472,696
		14666,33	-16472,696
		14657,099	-16481,928
		14654,021	-16478,851
		14660,176	-16469,62
		14675,562	-16460,386
		14666,33	-16472,696
		14687,871	-16469,62
		14690,949	-16469,62
		14697,103	-16466,541
		14697,103	-16463,465
		14700,181	-16463,465
		14690,949	-16454,233
		14684,794	-16457,31
		14690,949	-16460,386
		14697,103	-16454,233
		14700,181	-16454,233
		14697,103	-16457,31
		14687,871	-16460,386
		14690,949	-16460,386
		14700,181	-16454,233
		14706,335	-16448,078
		14703,258	-16445,002
		14690,949	-16448,078
		14681,717	-16454,233
		14690,949	-16448,078
		14690,949	-16445,002
		14690,949	-16448,078
		14706,335	-16445,002
		14694,026	-16441,923
		14678,64	-16435,768
		14675,562	-16441,923
		14678,64	-16448,078
		14660,176	-16454,233
		14666,33	-16445,002
		14660,176	-16445,002
		14672,485	-16445,002
		14684,794	-16441,923
		14694,026	-16438,847
		14709,412	-16435,768
		14697,103	-16432,692
		14694,026	-16435,768
		14697,103	-16432,692
		14706,335	-16426,537
		14700,181	-16429,615
		14690,949	-16426,537
		14681,717	-16423,46
		14678,64	-16423,46
		14678,64	-16426,537
		14678,64	-16423,46
		14675,562	-16426,537
		14672,485	-16420,383
		14678,64	-16423,46
		14672,485	-16423,46
		14669,408	-16423,46
		14690,949	-16414,228
		14706,335	-16414,228
		14694,026	-16417,307
		14681,717	-16420,383
		14678,64	-16417,307
		14697,103	-16414,228
		14718,644	-16417,307
		14712,49	-16414,228
		14694,026	-16417,307
		14712,49	-16414,228
		14681,717	-16420,383
		14672,485	-16426,537
		14666,33	-16429,615
		14660,176	-16423,46
		14672,485	-16417,307
		14687,871	-16414,228
		14694,026	-16414,228
		14700,181	-16404,997
		14721,722	-16404,997
		14734,031	-16398,842
		14718,644	-16404,997
		14690,949	-16398,842
		14632,48	-16408,073
		14660,176	-16401,918
		14635,558	-16414,228
		14660,176	-16398,842
		14638,635	-16414,228
		14629,403	-16414,228
		14638,635	-16414,228
		14638,635	-16417,307
		14635,558	-16420,383
		14650,944	-16411,152
		14684,794	-16401,918
		14681,717	-16408,073
		14681,717	-16404,997
		14672,485	-16401,918
		14669,408	-16398,842
		14675,562	-16392,687
		14684,794	-16395,765
		14684,794	-16392,687
		14697,103	-16389,61
		14684,794	-16389,61
		14644,789	-16386,534
		14650,944	-16383,455
		14644,789	-16380,379
		14644,789	-16389,61
		14647,867	-16398,842
		14666,33	-16395,765
		14666,33	-16395,765
		14657,099	-16392,687
		14669,408	-16386,534
		14694,026	-16389,61
		14700,181	-16377,3
		14697,103	-16377,3
		14697,103	-16383,455
		14727,876	-16361,914
		14724,799	-16361,914
		14734,031	-16355,76
		14694,026	-16371,145
		14721,722	-16355,76
		14709,412	-16346,527
		14654,021	-16368,069
		14700,181	-16355,76
		14629,403	-16383,455
		14620,171	-16383,455
		14607,862	-16392,687
		14623,249	-16392,687
		14635,558	-16389,61
		14644,789	-16383,455
		14660,176	-16377,3
		14663,253	-16374,224
		14663,253	-16371,145
		14663,253	-16368,069
		14660,176	-16368,069
		14666,33	-16364,992
		14684,794	-16361,914
		14697,103	-16361,914
		14690,949	-16364,992
		14690,949	-16355,76
		14675,562	-16368,069
		14684,794	-16358,837
		14663,253	-16368,069
		14644,789	-16368,069
		14638,635	-16374,224
		14641,712	-16374,224
		14647,867	-16371,145
		14657,099	-16368,069
		14663,253	-16368,069
		14663,253	-16368,069
		14660,176	-16368,069
		14660,176	-16361,914
		14660,176	-16364,992
		14666,33	-16361,914
		14669,408	-16358,837
		14675,562	-16358,837
		14681,717	-16355,76
		14684,794	-16346,527
		14675,562	-16355,76
		14669,408	-16358,837
		14663,253	-16349,606
		14660,176	-16355,76
		14657,099	-16361,914
		14660,176	-16355,76
		14666,33	-16361,914
		14672,485	-16358,837
		14672,485	-16355,76
		14672,485	-16352,682
		14678,64	-16349,606
		14663,253	-16349,606
		14681,717	-16349,606
		14678,64	-16346,527
		14666,33	-16352,682
		14666,33	-16343,45
		14669,408	-16340,372
		14666,33	-16343,45
		14660,176	-16346,527
		14672,485	-16340,372
		14678,64	-16340,372
		14672,485	-16349,606
		14672,485	-16346,527
		14672,485	-16340,372
		14663,253	-16349,606
		14654,021	-16349,606
		14654,021	-16340,372
		14638,635	-16352,682
		14641,712	-16346,527
		14632,48	-16349,606
		14641,712	-16355,76
		14635,558	-16352,682
		14660,176	-16352,682
		14666,33	-16349,606
		14672,485	-16343,45
		14660,176	-16343,45
		14663,253	-16340,372
		14654,021	-16346,527
		14654,021	-16337,296
		14641,712	-16343,45
		14626,326	-16337,296
		14601,708	-16340,372
		14598,63	-16331,142
		14620,171	-16321,91
		14638,635	-16343,45
		14641,712	-16321,91
		14641,712	-16328,064
		14650,944	-16331,142
		14672,485	-16328,064
		14620,171	-16337,296
		14607,862	-16337,296
		14614,017	-16337,296
		14641,712	-16334,219
		14666,33	-16331,142
		14666,33	-16334,219
		14663,253	-16334,219
		14654,021	-16337,296
		14647,867	-16331,142
		14694,026	-16324,987
		14629,403	-16334,219
		14675,562	-16312,677
		14690,949	-16318,832
		14660,176	-16309,6
		14669,408	-16309,6
		14663,253	-16300,37
		14617,094	-16321,91
		14598,63	-16324,987
		14617,094	-16321,91
		14623,249	-16328,064
		14626,326	-16328,064
		14629,403	-16328,064
		14629,403	-16328,064
		14632,48	-16324,987
		14632,48	-16324,987
		14620,171	-16312,677
		14626,326	-16318,832
		14623,249	-16315,756
		14632,48	-16312,677
		14641,712	-16312,677
		14638,635	-16312,677
		14632,48	-16312,677
		14632,48	-16318,832
		14635,558	-16318,832
		14641,712	-16309,6
		14650,944	-16312,677
		14657,099	-16312,677
		14657,099	-16300,37
		14654,021	-16297,29
		14654,021	-16303,446
		14654,021	-16312,677
		14666,33	-16303,446
		14654,021	-16303,446
		14666,33	-16297,29
		14657,099	-16306,522
		14641,712	-16309,6
		14632,48	-16312,677
		14614,017	-16318,832
		14620,171	-16315,756
		14607,862	-16315,756
		14601,708	-16324,987
		14604,785	-16321,91
		14617,094	-16315,756
		14626,326	-16315,756
		14623,249	-16312,677
		14638,635	-16306,522
		14644,789	-16303,446
		14654,021	-16303,446
		14654,021	-16297,29
		14638,635	-16309,6
		14638,635	-16306,522
		14632,48	-16300,37
		14623,249	-16309,6
		14610,939	-16309,6
		14620,171	-16315,756
		14629,403	-16312,677
		14632,48	-16309,6
		14632,48	-16303,446
		14632,48	-16309,6
		14629,403	-16303,446
		14641,712	-16303,446
		14644,789	-16300,37
		14654,021	-16291,138
		14687,871	-16294,214
		14694,026	-16291,138
		14700,181	-16288,06
		14690,949	-16284,983
		14672,485	-16275,75
		14687,871	-16284,983
		14660,176	-16284,983
		14644,789	-16303,446
		14617,094	-16312,677
		14601,708	-16309,6
		14607,862	-16303,446
		14626,326	-16297,29
		14629,403	-16303,446
		14632,48	-16303,446
		14641,712	-16294,214
		14632,48	-16288,06
		14654,021	-16288,06
		14644,789	-16288,06
		14614,017	-16288,06
		14610,939	-16284,983
		14610,939	-16281,904
		14623,249	-16288,06
		14650,944	-16288,06
		14657,099	-16291,138
		14647,867	-16291,138
		14626,326	-16300,37
		14641,712	-16294,214
		14595,553	-16297,29
		14620,171	-16303,446
		14635,558	-16297,29
		14629,403	-16303,446
		14632,48	-16291,138
		14629,403	-16300,37
		14638,635	-16291,138
		14654,021	-16291,138
		14657,099	-16284,983
		14641,712	-16297,29
		14638,635	-16291,138
		14660,176	-16291,138
		14644,789	-16291,138
		14669,408	-16288,06
		14644,789	-16291,138
		14638,635	-16288,06
		14647,867	-16281,904
		14650,944	-16281,904
		14644,789	-16275,75
		14641,712	-16278,828
		14650,944	-16269,596
		14663,253	-16269,596
		14678,64	-16260,365
		14690,949	-16260,365
		14666,33	-16263,441
		14654,021	-16269,596
		14647,867	-16272,673
		14647,867	-16272,673
		14632,48	-16275,75
		14620,171	-16291,138
		14620,171	-16297,29
		14629,403	-16288,06
		14629,403	-16288,06
		14632,48	-16288,06
		14623,249	-16297,29
		14635,558	-16291,138
		14635,558	-16281,904
[truncated: 21,852 more rows]
