# Supplementary material for: Assessment of upper limb motor control: establishing normative benchmarks for clinical applications
Source: PeerJ. 2025 Aug 22;13:e19859. doi: 10.7717/peerj.19859 (PMC12377353; doi:10.7717/peerj.19859)
Supplement: Supplemental Information 1 [file peerj-13-19859-s001.zip › translated_csvs/advanced_mdurance-test-240835 (3).csv]

angle_window_	angles_bíceps_braquial_derecho_tríceps_braquial_largo_derecho	emg_muscle_bíceps_braquial_derecho_(µV)	emg_muscle_tríceps_braquial_largo_derecho_(µV)
0,05	69,89	3274,229	7407,02
	69,61	3301,924	7407,02
	69,27	3335,774	7410,097
	68,96	3354,238	7413,174
	68,66	3351,161	7416,252
	68,37	3329,62	7422,406
	68,11	3323,465	7422,406
	67,82	3320,388	7425,483
	67,53	3360,393	7425,483
	67,29	3378,856	7422,406
	67,06	3372,702	7425,483
	66,82	3378,856	7422,406
	66,59	3345,006	7425,483
	66,36	3326,542	7431,638
	66,19	3317,311	7431,638
	66,04	3289,615	7425,483
	65,89	3280,383	7422,406
	65,74	3305,001	7422,406
	65,57	3317,311	7428,561
	65,41	3326,542	7419,329
	65,32	3308,079	7416,252
	65,25	3363,47	7428,561
	65,16	3317,311	7422,406
	65,07	3369,624	7428,561
	65	3378,856	7431,638
	64,94	3345,006	7431,638
	64,89	3351,161	7431,638
	64,86	3289,615	7443,947
	64,86	3292,692	7440,87
	64,89	3301,924	7437,793
	64,91	3295,77	7431,638
	64,91	3320,388	7440,87
	64,91	3314,233	7428,561
	64,9	3314,233	7422,406
	64,9	3305,001	7425,483
	64,9	3332,697	7428,561
	64,96	3292,692	7422,406
	65,06	3295,77	7425,483
	65,14	3295,77	7431,638
	65,19	3317,311	7425,483
	65,26	3326,542	7431,638
	65,3	3317,311	7431,638
	65,32	3338,852	7437,793
	65,37	3335,774	7440,87
	65,44	3308,079	7428,561
	65,49	3341,929	7431,638
	65,53	3338,852	7434,715
	65,56	3335,774	7431,638
	65,59	3360,393	7434,715
	65,66	3338,852	7437,793
	65,71	3338,852	7437,793
	65,76	3317,311	7437,793
	65,84	3308,079	7434,715
	65,96	3348,083	7437,793
	66,08	3357,315	7437,793
	66,18	3323,465	7434,715
	66,26	3366,547	7437,793
	66,34	3385,011	7437,793
	66,38	3403,475	7437,793
	66,39	3375,779	7443,947
	66,44	3301,924	7443,947
	66,52	3280,383	7443,947
	66,57	3314,233	7443,947
	66,63	3360,393	7440,87
	66,66	3301,924	7443,947
	66,67	3305,001	7440,87
	66,72	3301,924	7440,87
	66,77	3314,233	7447,024
	66,82	3341,929	7443,947
	66,91	3308,079	7443,947
	67,02	3311,156	7453,179
	67,11	3332,697	7450,102
	67,16	3335,774	7434,715
	67,18	3357,315	7447,024
	67,23	3335,774	7447,024
	67,31	3341,929	7437,793
	67,36	3341,929	7437,793
	67,39	3298,847	7428,561
	67,42	3329,62	7431,638
	67,45	3286,538	7428,561
	67,47	3277,306	7437,793
	67,46	3311,156	7437,793
	67,4	3286,538	7434,715
	67,36	3326,542	7437,793
	67,37	3326,542	7447,024
	67,41	3348,083	7447,024
	67,45	3354,238	7443,947
	67,44	3375,779	7447,024
	67,42	3391,165	7440,87
	67,46	3391,165	7443,947
	67,51	3369,624	7437,793
	67,53	3314,233	7443,947
	67,54	3292,692	7437,793
	67,59	3301,924	7440,87
	67,64	3314,233	7437,793
	67,66	3326,542	7440,87
	67,68	3301,924	7437,793
	67,71	3274,229	7437,793
	67,7	3323,465	7431,638
	67,65	3311,156	7440,87
	67,66	3311,156	7431,638
	67,76	3283,461	7450,102
	67,9	3292,692	7456,256
	68,02	3295,77	7447,024
	67,97	3292,692	7453,179
	67,77	3305,001	7450,102
	67,62	3286,538	7450,102
	67,66	3317,311	7453,179
	67,9	3314,233	7453,179
	68,09	3295,77	7456,256
	68,1	3341,929	7447,024
	67,94	3351,161	7453,179
	67,74	3369,624	7453,179
	67,69	3363,47	7450,102
	67,72	3366,547	7450,102
	67,67	3357,315	7450,102
	67,5	3354,238	7443,947
	67,26	3338,852	7447,024
	67,09	3292,692	7443,947
	67,07	3283,461	7440,87
	67,11	3320,388	7447,024
	67,12	3298,847	7440,87
	67,05	3295,77	7440,87
	66,95	3351,161	7440,87
	66,93	3320,388	7437,793
	66,99	3372,702	7440,87
	67,09	3391,165	7440,87
	67,2	3415,784	7450,102
	67,28	3437,325	7450,102
	67,37	3440,402	7447,024
	67,4	3409,629	7434,715
	67,32	3409,629	7447,024
	67,18	3375,779	7447,024
	67,02	3221,915	7447,024
	66,93	3295,77	7440,87
	67,03	3215,76	7459,334
	67,22	3234,224	7459,334
	67,32	3243,456	7462,411
	67,25	3264,997	7456,256
	67,09	3280,383	7456,256
	66,98	3301,924	7450,102
	66,98	3308,079	7443,947
	67,06	3292,692	7453,179
	67,12	3298,847	7459,334
	67,13	3323,465	7453,179
	67,11	3332,697	7459,334
	67,12	3341,929	7456,256
	67,15	3351,161	7456,256
	67,17	3345,006	7459,334
	67,15	3345,006	7456,256
	67,09	3335,774	7453,179
	67,02	3329,62	7450,102
	67,02	3311,156	7450,102
	67,07	3305,001	7443,947
	67,14	3338,852	7443,947
	67,23	3320,388	7459,334
	67,3	3314,233	7462,411
	67,37	3326,542	7453,179
	67,41	3348,083	7453,179
	67,41	3360,393	7459,334
	67,37	3366,547	7453,179
	67,28	3338,852	7456,256
	67,22	3323,465	7450,102
	67,19	3314,233	7450,102
	67,15	3311,156	7453,179
	67,17	3326,542	7456,256
	67,21	3301,924	7456,256
	67,24	3326,542	7456,256
	67,28	3341,929	7456,256
	67,31	3338,852	7459,334
	67,32	3314,233	7462,411
	67,34	3298,847	7462,411
	67,36	3305,001	7456,256
	67,36	3326,542	7453,179
	67,35	3335,774	7456,256
	67,32	3301,924	7462,411
	67,26	3314,233	7468,565
	67,22	3305,001	7465,488
	67,23	3286,538	7462,411
	67,22	3268,074	7465,488
	67,18	3280,383	7456,256
	67,17	3277,306	7456,256
	67,19	3301,924	7459,334
	67,2	3317,311	7465,488
	67,2	3329,62	7465,488
	67,2	3341,929	7456,256
	67,23	3357,315	7459,334
	67,29	3360,393	7465,488
	67,33	3363,47	7468,565
	67,35	3366,547	7471,643
	67,36	3381,934	7471,643
	67,38	3363,47	7462,411
	67,38	3345,006	7465,488
	67,37	3329,62	7462,411
	67,34	3335,774	7471,643
	67,34	3338,852	7459,334
	67,37	3357,315	7459,334
	67,37	3375,779	7471,643
	67,33	3385,011	7468,565
	67,32	3357,315	7468,565
	67,33	3378,856	7462,411
	67,33	3354,238	7459,334
	67,3	3329,62	7462,411
	67,26	3311,156	7465,488
	67,18	3320,388	7462,411
	66,92	3332,697	7459,334
	66,35	3363,47	7468,565
	65,41	3363,47	7480,875
	64,04	3372,702	7471,643
	61,98	3378,856	7471,643
	58,19	3363,47	7465,488
	51,84	3366,547	7471,643
	42,95	3348,083	7471,643
	31,51	3323,465	7462,411
	18,18	3271,151	7474,72
	4,44	3234,224	7480,875
	-9,6	3231,147	7480,875
	-24,23	3280,383	7468,565
	-39,21	3308,079	7465,488
	-53,6	3298,847	7465,488
	-64,2	3308,079	7465,488
	-69,14	3332,697	7465,488
	-69,53	3341,929	7468,565
	-68,07	3341,929	7471,643
	-66,74	3345,006	7471,643
	-64,45	3348,083	7468,565
	-59,74	3329,62	7468,565
	-52,54	3332,697	7477,797
	-41,91	3320,388	7480,875
	-27,09	3308,079	7480,875
	-8,91	3311,156	7480,875
	11,27	3314,233	7483,952
	31,23	3335,774	7483,952
	49,42	3348,083	7477,797
	64,55	3345,006	7471,643
	77,51	3363,47	7471,643
	87,56	3354,238	7474,72
	92,48	3338,852	7477,797
	93,48	3311,156	7471,643
	92,51	3264,997	7474,72
	91,08	3295,77	7468,565
	89,95	3311,156	7468,565
	89,22	3326,542	7465,488
	88,78	3388,088	7471,643
	88,53	3400,397	7477,797
	88,16	3385,011	7477,797
	87,72	3369,624	7480,875
	87,05	3348,083	7487,029
	86,08	3329,62	7487,029
	84,84	3283,461	7483,952
	82,78	3258,842	7483,952
	79,38	3249,61	7480,875
	74,08	3264,997	7477,797
	66,05	3268,074	7480,875
	54,95	3292,692	7477,797
	41,79	3311,156	7477,797
	27,11	3301,924	7468,565
	11,56	3301,924	7465,488
	-4,02	3295,77	7465,488
	-19,59	3280,383	7471,643
	-33,29	3277,306	7474,72
	-44,82	3314,233	7471,643
	-55,44	3295,77	7471,643
	-64,5	3317,311	7471,643
	-70,31	3320,388	7477,797
	-72,53	3317,311	7474,72
	-73,1	3314,233	7480,875
	-72,98	3317,311	7480,875
	-72,37	3320,388	7483,952
	-71,66	3314,233	7480,875
	-71,22	3320,388	7480,875
	-70,97	3320,388	7477,797
	-70,71	3326,542	7477,797
	-70,56	3329,62	7480,875
	-69,86	3345,006	7477,797
	-68,32	3366,547	7477,797
	-66,03	3391,165	7474,72
	-62,36	3391,165	7471,643
	-57,41	3381,934	7477,797
	-51,25	3366,547	7468,565
	-43,8	3366,547	7471,643
	-35,35	3252,688	7474,72
	-25,94	3345,006	7477,797
	-15,39	3240,379	7462,411
	-3,33	3295,77	7468,565
	10,25	3323,465	7465,488
	24,92	3341,929	7474,72
	39,77	3341,929	7480,875
	53,52	3338,852	7493,184
	65,23	3338,852	7496,261
	74,82	3345,006	7490,106
	82,51	3311,156	7496,261
	88,66	3326,542	7496,261
	93,07	3289,615	7496,261
	95,56	3283,461	7483,952
	96,46	3308,079	7474,72
	96,28	3335,774	7480,875
	95,62	3338,852	7477,797
	94,72	3345,006	7471,643
	93,82	3341,929	7471,643
	93,11	3338,852	7477,797
	92,67	3301,924	7483,952
	92,18	3298,847	7483,952
	91,06	3329,62	7477,797
	88,77	3332,697	7480,875
	84,9	3329,62	7487,029
	79,31	3363,47	7483,952
	71,45	3375,779	7483,952
	60,67	3357,315	7490,106
	47,47	3348,083	7490,106
	32,97	3354,238	7490,106
	17,85	3335,774	7493,184
	3,39	3308,079	7493,184
	-10,69	3289,615	7493,184
	-25,45	3298,847	7483,952
	-42,01	3308,079	7483,952
	-57,66	3345,006	7483,952
	-67,25	3360,393	7483,952
	-70,7	3357,315	7480,875
	-71,42	3366,547	7480,875
	-71,69	3397,32	7480,875
	-71,43	3415,784	7471,643
	-71,26	3366,547	7468,565
	-71,41	3323,465	7477,797
	-71,5	3295,77	7490,106
	-71,51	3277,306	7487,029
	-71,58	3292,692	7490,106
	-71,41	3268,074	7490,106
	-70,92	3286,538	7493,184
	-70,19	3298,847	7496,261
	-68,88	3320,388	7499,338
	-66,35	3363,47	7496,261
	-62,57	3372,702	7505,493
	-57,75	3341,929	7502,416
	-51,36	3351,161	7496,261
	-43,55	3366,547	7493,184
	-34,5	3360,393	7493,184
	-24,14	3348,083	7493,184
	-12,77	3348,083	7490,106
	-0,68	3317,311	7493,184
	11,95	3295,77	7493,184
	24,71	3311,156	7493,184
	37,18	3286,538	7496,261
	48,92	3292,692	7496,261
	59,9	3292,692	7487,029
	69,79	3292,692	7487,029
	77,99	3298,847	7487,029
	85,36	3311,156	7483,952
	92,49	3335,774	7483,952
	98,69	3357,315	7487,029
	103,22	3385,011	7487,029
	105,54	3391,165	7487,029
	105,97	3354,238	7493,184
	105,17	3341,929	7496,261
	103,71	3335,774	7496,261
	102,27	3338,852	7496,261
	101	3314,233	7496,261
	99,86	3317,311	7496,261
	98,75	3317,311	7487,029
	97,23	3264,997	7493,184
	94,5	3252,688	7499,338
	90,18	3252,688	7493,184
	84,34	3277,306	7487,029
	76,02	3289,615	7483,952
	64,6	3305,001	7487,029
	50,66	3311,156	7496,261
	35,26	3298,847	7502,416
	19,54	3311,156	7505,493
	4,57	3338,852	7499,338
	-9	3354,238	7499,338
	-21,92	3345,006	7499,338
	-33,98	3348,083	7502,416
	-45,76	3348,083	7496,261
	-57,04	3329,62	7493,184
	-65,41	3317,311	7493,184
	-69,78	3323,465	7496,261
	-70,81	3348,083	7493,184
	-70,66	3348,083	7490,106
	-70,42	3357,315	7493,184
	-70,28	3348,083	7502,416
	-70,21	3335,774	7502,416
	-70,34	3332,697	7502,416
	-70,4	3335,774	7496,261
	-70,07	3332,697	7493,184
	-69,2	3295,77	7493,184
	-67,4	3274,229	7499,338
	-64,36	3308,079	7493,184
	-60,13	3323,465	7490,106
	-55,13	3348,083	7490,106
	-49,3	3375,779	7496,261
	-42,15	3391,165	7496,261
	-33,58	3372,702	7493,184
	-23,52	3351,161	7499,338
	-12,11	3351,161	7502,416
	0,29	3400,397	7496,261
	13,5	3354,238	7499,338
	26,89	3348,083	7499,338
	40,01	3348,083	7499,338
	52,66	3372,702	7487,029
	64,17	3320,388	7496,261
	74,03	3375,779	7480,875
	82,09	3351,161	7490,106
	88,68	3360,393	7483,952
	94,41	3354,238	7490,106
	99,14	3354,238	7493,184
	102,19	3308,079	7508,57
	103,65	3298,847	7499,338
	103,98	3292,692	7502,416
	103,54	3274,229	7505,493
	102,82	3252,688	7508,57
	102,04	3295,77	7502,416
	101,43	3271,151	7499,338
	101,05	3268,074	7499,338
	100,7	3264,997	7508,57
	100,25	3283,461	7508,57
	99,59	3320,388	7499,338
	98,13	3338,852	7493,184
	94,84	3338,852	7499,338
	89,4	3341,929	7499,338
	82,05	3332,697	7493,184
	72,87	3338,852	7502,416
	61,48	3332,697	7493,184
	48,39	3357,315	7487,029
	34,36	3335,774	7499,338
	20,17	3323,465	7499,338
	7,07	3332,697	7496,261
	-4,79	3357,315	7499,338
	-16,36	3369,624	7496,261
	-28,24	3363,47	7502,416
	-40,99	3345,006	7499,338
	-54,35	3314,233	7502,416
	-64,7	3335,774	7493,184
	-70,15	3381,934	7487,029
	-71,92	3418,861	7493,184
	-71,98	3418,861	7502,416
	-71,76	3394,243	7502,416
	-71,62	3372,702	7502,416
	-71,75	3363,47	7499,338
	-71,91	3320,388	7499,338
	-72,03	3311,156	7499,338
	-72,06	3311,156	7505,493
	-71,93	3295,77	7508,57
	-71,49	3289,615	7511,647
	-70,47	3271,151	7505,493
	-68,37	3252,688	7502,416
	-65,03	3277,306	7493,184
	-60,26	3292,692	7496,261
	-53,99	3289,615	7496,261
	-46,39	3268,074	7508,57
	-37,46	3274,229	7511,647
	-27,19	3314,233	7511,647
	-15,57	3335,774	7505,493
	-2,66	3335,774	7511,647
	11,06	3332,697	7514,725
	24,75	3363,47	7511,647
	37,42	3363,47	7511,647
	48,64	3341,929	7511,647
	58,92	3357,315	7514,725
	68,28	3366,547	7511,647
	76,51	3363,47	7514,725
	84,05	3348,083	7511,647
	91,01	3323,465	7514,725
	97,4	3271,151	7511,647
	102,54	3305,001	7505,493
	105,28	3255,765	7511,647
	105,71	3286,538	7499,338
	104,78	3308,079	7499,338
	103,41	3317,311	7505,493
	102,21	3345,006	7511,647
	101,39	3329,62	7511,647
	100,9	3323,465	7508,57
	100,52	3338,852	7511,647
	99,99	3338,852	7514,725
	99,03	3351,161	7520,879
	97,19	3369,624	7523,957
	93,85	3363,47	7527,034
	88,76	3348,083	7527,034
	81,99	3341,929	7511,647
	72,81	3338,852	7505,493
	61,08	3348,083	7505,493
	46,9	3348,083	7505,493
	32,5	3341,929	7511,647
	19,51	3332,697	7508,57
	7,25	3348,083	7496,261
	-4,78	3317,311	7505,493
	-16,48	3298,847	7511,647
	-28,53	3271,151	7514,725
	-42,52	3264,997	7514,725
	-56,06	3280,383	7517,802
	-65,5	3317,311	7517,802
	-69,76	3308,079	7514,725
	-70,49	3320,388	7514,725
	-70,14	3338,852	7514,725
	-69,64	3348,083	7523,957
	-69,29	3360,393	7523,957
	-69,29	3354,238	7517,802
	-69,34	3338,852	7517,802
	-69,21	3354,238	7520,879
	-68,59	3345,006	7520,879
	-67,19	3369,624	7517,802
	-64,91	3409,629	7511,647
	-61,54	3366,547	7517,802
	-57,13	3363,47	7520,879
	-51,49	3403,475	7508,57
	-44,41	3385,011	7508,57
	-36,14	3354,238	7505,493
	-26,8	3317,311	7511,647
	-16,42	3323,465	7505,493
	-4,93	3298,847	7523,957
	7,59	3274,229	7527,034
	20,42	3274,229	7530,111
	32,6	3375,779	7502,416
	43,37	3289,615	7533,188
	53,42	3274,229	7533,188
	63,34	3261,92	7527,034
	71,9	3295,77	7517,802
	79,26	3323,465	7520,879
	85,7	3308,079	7523,957
	91,45	3311,156	7517,802
	97,45	3332,697	7514,725
	102,65	3329,62	7514,725
	105,94	3338,852	7514,725
	107,46	3326,542	7511,647
	107,39	3326,542	7505,493
	106,29	3326,542	7502,416
	105,1	3314,233	7517,802
	104,02	3326,542	7517,802
	103,04	3348,083	7514,725
	102,19	3363,47	7511,647
	101,05	3397,32	7517,802
	99,15	3437,325	7520,879
	96,04	3388,088	7520,879
	91,41	3428,093	7517,802
	84,92	3351,161	7523,957
	76,42	3326,542	7527,034
	66,8	3320,388	7520,879
	56,57	3308,079	7520,879
	45,4	3314,233	7517,802
	33,88	3301,924	7520,879
	22,65	3332,697	7514,725
	11,73	3363,47	7514,725
	0,97	3357,315	7511,647
	-9,89	3366,547	7514,725
	-21,34	3372,702	7508,57
	-33,75	3366,547	7508,57
	-47,12	3351,161	7502,416
	-60,1	3348,083	7499,338
	-68,66	3295,77	7508,57
	-71,42	3258,842	7517,802
	-71,15	3305,001	7514,725
	-70,09	3357,315	7505,493
	-69,04	3394,243	7502,416
	-68,35	3378,856	7508,57
	-67,94	3369,624	7508,57
	-66,89	3326,542	7514,725
	-64,34	3286,538	7520,879
	-60,37	3295,77	7517,802
	-55,37	3326,542	7511,647
	-49,15	3345,006	7511,647
	-41,9	3345,006	7511,647
	-33,66	3329,62	7523,957
	-24,16	3301,924	7523,957
	-13,62	3292,692	7523,957
	-2,34	3295,77	7520,879
	9,26	3314,233	7517,802
	20,8	3335,774	7514,725
	32,01	3329,62	7514,725
	42,54	3308,079	7511,647
	51,94	3311,156	7511,647
	60,34	3301,924	7505,493
	68,5	3289,615	7511,647
	76,21	3289,615	7520,879
	82,81	3298,847	7520,879
	89,06	3314,233	7523,957
	95,81	3360,393	7520,879
	101,88	3372,702	7523,957
	106,2	3335,774	7520,879
	108,68	3381,934	7517,802
	109,22	3400,397	7520,879
	108,41	3397,32	7514,725
	107,17	3351,161	7527,034
	105,89	3385,011	7517,802
	104,6	3341,929	7520,879
	103,05	3345,006	7517,802
	100,83	3326,542	7508,57
	97,68	3289,615	7511,647
	93,48	3292,692	7520,879
	88,38	3308,079	7520,879
	82,11	3317,311	7511,647
	74,21	3308,079	7514,725
	64,53	3295,77	7530,111
	53,26	3311,156	7523,957
	40,87	3308,079	7530,111
	28,1	3345,006	7523,957
	15,79	3366,547	7523,957
	3,84	3369,624	7523,957
	-8,13	3369,624	7523,957
	-20,1	3348,083	7520,879
	-32,48	3335,774	7530,111
	-46,47	3348,083	7533,188
	-58,79	3341,929	7523,957
	-65,52	3305,001	7527,034
	-67,65	3289,615	7523,957
	-67,75	3305,001	7527,034
	-67,62	3305,001	7523,957
	-67,67	3308,079	7520,879
	-68,07	3314,233	7523,957
	-68,42	3311,156	7517,802
	-68,36	3317,311	7520,879
	-67,86	3323,465	7520,879
	-66,94	3335,774	7514,725
	-65,48	3326,542	7517,802
	-63,22	3341,929	7517,802
	-59,82	3357,315	7520,879
	-55,16	3372,702	7530,111
	-49,55	3329,62	7533,188
	-42,89	3323,465	7536,266
	-34,9	3326,542	7536,266
	-25,82	3320,388	7536,266
	-15,91	3326,542	7536,266
	-4,97	3332,697	7536,266
	6,76	3345,006	7530,111
	18,48	3366,547	7527,034
	29,88	3366,547	7520,879
	40,8	3360,393	7520,879
	50,97	3338,852	7527,034
	61,1	3348,083	7523,957
	71,34	3323,465	7523,957
	80,4	3326,542	7527,034
	88,03	3345,006	7520,879
	95,14	3335,774	7520,879
	101,59	3311,156	7530,111
	106,24	3314,233	7530,111
	108,95	3345,006	7523,957
	110,16	3375,779	7517,802
	110,06	3375,779	7523,957
	108,97	3385,011	7520,879
	107,55	3397,32	7520,879
	106,14	3381,934	7527,034
	104,64	3385,011	7530,111
	102,77	3332,697	7536,266
	100,01	3255,765	7545,498
	96,27	3261,92	7536,266
	91,56	3286,538	7520,879
	85,49	3301,924	7520,879
	78,01	3317,311	7514,725
	68,72	3314,233	7511,647
	57,83	3323,465	7520,879
	45,73	3338,852	7527,034
	33,55	3332,697	7533,188
	21,87	3332,697	7533,188
	10,89	3326,542	7539,343
	-0,01	3341,929	7533,188
	-11,72	3348,083	7533,188
	-23,51	3314,233	7539,343
	-35,35	3326,542	7542,42
	-46,9	3317,311	7539,343
	-56,65	3295,77	7542,42
	-62,93	3314,233	7533,188
	-65,67	3329,62	7536,266
	-66,26	3360,393	7536,266
	-65,98	3369,624	7530,111
	-65,64	3375,779	7533,188
	-65,58	3357,315	7533,188
	-65,68	3326,542	7530,111
	-65,86	3311,156	7527,034
	-65,91	3314,233	7523,957
	-65,27	3329,62	7523,957
	-63,29	3314,233	7530,111
	-59,63	3305,001	7530,111
	-54,81	3295,77	7536,266
	-49,28	3326,542	7536,266
	-42,72	3357,315	7530,111
	-35,1	3360,393	7527,034
	-26,73	3375,779	7536,266
	-17,66	3366,547	7533,188
	-7,85	3394,243	7536,266
	2,38	3418,861	7539,343
	12,77	3403,475	7548,575
	23,14	3409,629	7548,575
	33,51	3391,165	7545,498
	43,69	3388,088	7548,575
	53,5	3345,006	7536,266
	62,84	3301,924	7530,111
	71,39	3283,461	7530,111
	78,93	3292,692	7527,034
	85,37	3280,383	7533,188
	91	3271,151	7533,188
	96,04	3261,92	7536,266
	100,44	3311,156	7536,266
	103,72	3326,542	7536,266
	105,56	3348,083	7536,266
	106,34	3363,47	7542,42
	106,33	3338,852	7542,42
	105,8	3338,852	7536,266
	104,85	3348,083	7539,343
	103,65	3345,006	7551,652
	102,25	3341,929	7548,575
	100,37	3354,238	7545,498
	97,99	3363,47	7536,266
	95,23	3357,315	7533,188
	92,25	3357,315	7536,266
	88,86	3354,238	7530,111
	84,84	3338,852	7527,034
	79,94	3314,233	7536,266
	73,47	3289,615	7533,188
	65,39	3280,383	7530,111
	55,97	3277,306	7530,111
	45,67	3308,079	7523,957
	34,85	3332,697	7523,957
	24,13	3326,542	7523,957
	14,17	3341,929	7520,879
	4,83	3351,161	7520,879
	-4,43	3317,311	7533,188
	-13,8	3314,233	7545,498
	-23,75	3317,311	7545,498
	-35,05	3305,001	7557,807
	-46,75	3308,079	7557,807
	-56,72	3317,311	7551,652
	-62,91	3341,929	7539,343
	-65,63	3351,161	7542,42
	-66,5	3363,47	7548,575
	-66,7	3375,779	7545,498
	-66,75	3381,934	7536,266
	-66,71	3378,856	7536,266
	-66,66	3357,315	7536,266
	-66,68	3323,465	7533,188
	-66,53	3305,001	7533,188
	-66,01	3298,847	7530,111
	-64,95	3320,388	7527,034
	-63,29	3354,238	7520,879
	-60,58	3345,006	7523,957
	-56,3	3360,393	7527,034
	-50,87	3360,393	7527,034
	-44,6	3326,542	7539,343
	-37,48	3317,311	7545,498
	-29,54	3298,847	7548,575
	-20,57	3295,77	7548,575
	-10,49	3317,311	7548,575
	0,4	3320,388	7548,575
	11,93	3326,542	7545,498
	23,78	3345,006	7551,652
	35,76	3329,62	7545,498
	47,51	3305,001	7542,42
	58,57	3289,615	7542,42
	68,64	3305,001	7539,343
	77,55	3345,006	7527,034
	85,19	3329,62	7533,188
	91,79	3335,774	7536,266
	97,53	3329,62	7545,498
	101,74	3332,697	7536,266
	104,17	3357,315	7536,266
	104,92	3345,006	7542,42
	104,61	3345,006	7536,266
	103,94	3335,774	7545,498
	103,17	3345,006	7542,42
	102,44	3308,079	7548,575
	101,76	3295,77	7545,498
	101,27	3308,079	7545,498
	100,92	3320,388	7548,575
	100,71	3335,774	7554,729
	100,6	3335,774	7548,575
	100,48	3354,238	7551,652
	100,32	3360,393	7545,498
	100,11	3372,702	7548,575
	99,88	3375,779	7545,498
	99,66	3381,934	7545,498
	99,45	3360,393	7545,498
	99,29	3295,77	7545,498
	99,1	3277,306	7545,498
	98,85	3283,461	7542,42
	98,61	3311,156	7536,266
	98,39	3332,697	7533,188
	98,15	3348,083	7536,266
	97,87	3354,238	7542,42
	97,56	3369,624	7542,42
	97,25	3372,702	7551,652
	96,91	3366,547	7551,652
	96,62	3357,315	7554,729
	96,43	3335,774	7548,575
	96,23	3329,62	7542,42
	95,97	3326,542	7554,729
	95,65	3388,088	7548,575
	95,32	3409,629	7554,729
	95,01	3406,552	7551,652
	94,68	3391,165	7545,498
	94,36	3268,074	7557,807
	94,07	3283,461	7551,652
	93,82	3354,238	7539,343
	93,57	3320,388	7548,575
	93,32	3332,697	7545,498
	93,09	3345,006	7539,343
	92,81	3372,702	7539,343
	92,55	3351,161	7548,575
	92,33	3317,311	7557,807
	92,17	3326,542	7563,961
	92,03	3329,62	7560,884
	91,86	3335,774	7560,884
	91,66	3323,465	7557,807
	91,41	3298,847	7554,729
	91,16	3308,079	7545,498
	90,95	3335,774	7545,498
	90,81	3348,083	7548,575
	90,73	3354,238	7545,498
	90,61	3360,393	7542,42
	90,43	3372,702	7539,343
	90,23	3378,856	7539,343
	90,04	3375,779	7539,343
	89,9	3332,697	7539,343
	89,79	3317,311	7551,652
	89,7	3305,001	7557,807
	89,62	3308,079	7567,038
	89,53	3314,233	7567,038
	89,41	3332,697	7560,884
	89,25	3320,388	7560,884
	89,07	3326,542	7563,961
	88,95	3338,852	7554,729
	88,84	3335,774	7557,807
	88,74	3341,929	7563,961
	88,64	3326,542	7567,038
	88,54	3348,083	7563,961
	88,45	3385,011	7560,884
	88,36	3385,011	7560,884
	88,3	3363,47	7554,729
	88,29	3345,006	7545,498
	88,26	3320,388	7545,498
	88,22	3323,465	7551,652
	88,16	3298,847	7554,729
	88,08	3298,847	7551,652
	88,02	3280,383	7548,575
	87,94	3292,692	7551,652
	87,88	3301,924	7545,498
	87,87	3323,465	7548,575
	87,88	3338,852	7551,652
	87,89	3329,62	7551,652
	87,88	3338,852	7551,652
	87,86	3354,238	7554,729
	87,82	3338,852	7557,807
	87,76	3311,156	7557,807
	87,71	3326,542	7560,884
	87,67	3335,774	7557,807
	87,64	3363,47	7557,807
	87,59	3357,315	7551,652
	87,55	3341,929	7551,652
	87,51	3338,852	7554,729
		3354,238	7545,498
		3317,311	7548,575
		3366,547	7545,498
		3375,779	7545,498
		3391,165	7548,575
		3403,475	7548,575
		3348,083	7563,961
		3320,388	7570,116
		3289,615	7573,193
		3289,615	7560,884
		3311,156	7557,807
		3320,388	7557,807
		3320,388	7554,729
		3345,006	7545,498
		3314,233	7554,729
		3363,47	7551,652
		3369,624	7554,729
		3369,624	7554,729
		3372,702	7557,807
		3372,702	7551,652
		3341,929	7557,807
		3320,388	7560,884
		3317,311	7554,729
		3311,156	7560,884
		3329,62	7554,729
		3323,465	7557,807
		3320,388	7557,807
		3305,001	7554,729
		3308,079	7548,575
		3363,47	7551,652
		3360,393	7560,884
		3338,852	7567,038
		3338,852	7563,961
		3351,161	7560,884
		3338,852	7567,038
		3385,011	7560,884
		3369,624	7560,884
		3357,315	7563,961
		3345,006	7563,961
		3320,388	7557,807
		3289,615	7548,575
		3289,615	7548,575
		3292,692	7548,575
		3314,233	7557,807
		3301,924	7567,038
		3295,77	7567,038
		3283,461	7548,575
		3301,924	7563,961
		3326,542	7567,038
		3351,161	7563,961
		3360,393	7554,729
		3394,243	7557,807
		3440,402	7563,961
		3465,02	7557,807
		3452,711	7560,884
		3418,861	7563,961
		3341,929	7576,27
		3363,47	7576,27
		3295,77	7560,884
		3295,77	7573,193
		3323,465	7557,807
		3335,774	7554,729
		3283,461	7557,807
		3320,388	7557,807
		3301,924	7557,807
		3286,538	7557,807
		3283,461	7557,807
		3345,006	7554,729
		3348,083	7570,116
		3345,006	7576,27
		3385,011	7570,116
		3314,233	7557,807
		3357,315	7560,884
		3394,243	7570,116
		3406,552	7567,038
		3409,629	7570,116
		3369,624	7576,27
		3363,47	7563,961
		3314,233	7570,116
		3320,388	7557,807
		3295,77	7551,652
		3394,243	7570,116
		3280,383	7563,961
		3274,229	7563,961
		3277,306	7563,961
		3298,847	7563,961
		3338,852	7557,807
		3345,006	7563,961
		3366,547	7563,961
		3366,547	7567,038
		3357,315	7567,038
		3357,315	7563,961
		3345,006	7576,27
		3332,697	7582,425
		3345,006	7576,27
		3388,088	7573,193
		3381,934	7570,116
		3385,011	7570,116
		3378,856	7563,961
		3363,47	7573,193
		3357,315	7570,116
		3323,465	7573,193
		3286,538	7573,193
		3277,306	7576,27
		3323,465	7560,884
		3301,924	7567,038
		3345,006	7557,807
		3375,779	7560,884
		3391,165	7560,884
		3351,161	7570,116
		3406,552	7560,884
		3286,538	7588,579
		3394,243	7563,961
		3258,842	7585,502
		3283,461	7582,425
		3311,156	7576,27
		3381,934	7570,116
		3397,32	7570,116
		3381,934	7576,27
		3354,238	7579,348
		3354,238	7570,116
		3363,47	7573,193
		3314,233	7570,116
		3264,997	7570,116
		3261,92	7567,038
		3283,461	7567,038
		3277,306	7570,116
		3271,151	7570,116
		3255,765	7576,27
		3274,229	7576,27
		3301,924	7570,116
		3341,929	7567,038
		3354,238	7573,193
		3354,238	7576,27
		3360,393	7576,27
		3363,47	7573,193
		3360,393	7579,348
		3363,47	7570,116
		3335,774	7585,502
		3326,542	7585,502
		3311,156	7582,425
		3295,77	7579,348
		3308,079	7567,038
		3323,465	7570,116
		3338,852	7567,038
		3360,393	7573,193
		3369,624	7570,116
		3388,088	7570,116
		3397,32	7567,038
		3397,32	7567,038
		3391,165	7573,193
		3385,011	7573,193
		3366,547	7573,193
		3335,774	7573,193
		3372,702	7576,27
		3378,856	7576,27
		3341,929	7573,193
		3363,47	7573,193
		3378,856	7570,116
		3348,083	7573,193
		3363,47	7576,27
		3348,083	7579,348
		3329,62	7576,27
		3326,542	7567,038
		3335,774	7570,116
		3314,233	7570,116
		3295,77	7570,116
		3286,538	7563,961
		3305,001	7560,884
		3345,006	7570,116
		3366,547	7567,038
		3369,624	7567,038
		3363,47	7573,193
		3369,624	7573,193
		3400,397	7573,193
		3418,861	7573,193
		3385,011	7585,502
		3388,088	7585,502
		3403,475	7579,348
		3375,779	7585,502
		3341,929	7585,502
		3326,542	7585,502
		3329,62	7570,116
		3317,311	7579,348
		3314,233	7579,348
		3305,001	7570,116
		3261,92	7576,27
		3268,074	7573,193
		3305,001	7563,961
		3326,542	7563,961
		3372,702	7570,116
		3345,006	7588,579
		3345,006	7588,579
		3335,774	7591,657
		3332,697	7594,734
		3341,929	7588,579
		3305,001	7588,579
		3326,542	7594,734
		3357,315	7588,579
		3332,697	7588,579
		3341,929	7588,579
		3345,006	7582,425
		3341,929	7573,193
		3323,465	7576,27
		3320,388	7579,348
		3329,62	7579,348
		3360,393	7585,502
		3317,311	7576,27
		3317,311	7570,116
		3326,542	7570,116
		3317,311	7582,425
		3323,465	7591,657
		3326,542	7591,657
		3329,62	7588,579
		3363,47	7582,425
		3366,547	7585,502
		3345,006	7591,657
		3323,465	7591,657
		3320,388	7588,579
		3314,233	7582,425
		3295,77	7579,348
		3301,924	7582,425
		3317,311	7585,502
		3326,542	7588,579
		3341,929	7579,348
		3348,083	7579,348
		3341,929	7582,425
		3360,393	7585,502
		3369,624	7582,425
		3369,624	7585,502
		3357,315	7591,657
		3345,006	7588,579
		3381,934	7588,579
		3378,856	7585,502
		3378,856	7588,579
		3372,702	7591,657
		3369,624	7588,579
		3397,32	7585,502
		3418,861	7588,579
		3421,938	7591,657
		3397,32	7588,579
		3372,702	7573,193
		3375,779	7570,116
		3351,161	7576,27
		3305,001	7576,27
		3271,151	7582,425
		3301,924	7579,348
		3314,233	7576,27
		3332,697	7579,348
		3348,083	7576,27
		3366,547	7579,348
		3385,011	7585,502
		3394,243	7582,425
		3394,243	7582,425
		3366,547	7585,502
		3348,083	7591,657
		3341,929	7585,502
		3311,156	7588,579
		3295,77	7588,579
		3298,847	7585,502
		3329,62	7585,502
		3351,161	7582,425
		3360,393	7582,425
		3369,624	7585,502
		3354,238	7591,657
		3323,465	7585,502
		3311,156	7588,579
		3326,542	7585,502
		3329,62	7579,348
		3360,393	7579,348
		3351,161	7579,348
		3354,238	7585,502
		3338,852	7591,657
		3372,702	7582,425
		3332,697	7594,734
		3338,852	7585,502
		3338,852	7585,502
		3317,311	7591,657
		3323,465	7594,734
		3354,238	7594,734
		3375,779	7591,657
		3378,856	7588,579
		3354,238	7588,579
		3329,62	7591,657
		3305,001	7585,502
		3314,233	7582,425
		3283,461	7591,657
		3308,079	7588,579
		3283,461	7591,657
		3308,079	7585,502
		3311,156	7588,579
		3298,847	7588,579
		3326,542	7591,657
		3348,083	7594,734
		3372,702	7594,734
		3375,779	7597,811
		3375,779	7597,811
		3381,934	7600,889
		3381,934	7594,734
		3357,315	7597,811
		3332,697	7588,579
		3335,774	7591,657
		3345,006	7588,579
		3363,47	7585,502
		3378,856	7582,425
		3363,47	7582,425
		3381,934	7582,425
		3372,702	7594,734
		3348,083	7600,889
		3332,697	7600,889
		3357,315	7597,811
		3375,779	7603,966
		3366,547	7607,043
		3369,624	7607,043
		3397,32	7600,889
		3415,784	7594,734
		3425,016	7600,889
		3397,32	7597,811
		3345,006	7594,734
		3329,62	7597,811
		3305,001	7600,889
		3298,847	7591,657
		3292,692	7582,425
		3292,692	7579,348
		3301,924	7582,425
		3301,924	7588,579
		3295,77	7594,734
		3289,615	7603,966
		3280,383	7607,043
		3314,233	7600,889
		3323,465	7597,811
		3348,083	7591,657
		3385,011	7597,811
		3391,165	7591,657
		3385,011	7594,734
		3381,934	7594,734
		3366,547	7597,811
		3378,856	7597,811
		3357,315	7600,889
		3329,62	7610,12
		3338,852	7603,966
		3335,774	7607,043
		3351,161	7603,966
		3320,388	7603,966
		3345,006	7607,043
		3341,929	7597,811
		3338,852	7610,12
		3295,77	7600,889
		3308,079	7594,734
		3286,538	7607,043
		3286,538	7600,889
		3317,311	7607,043
		3308,079	7603,966
		3363,47	7597,811
		3412,706	7600,889
		3431,17	7603,966
		3428,093	7600,889
		3425,016	7600,889
		3385,011	7607,043
		3421,938	7607,043
		3375,779	7600,889
		3326,542	7610,12
		3314,233	7610,12
		3292,692	7610,12
		3280,383	7603,966
		3274,229	7600,889
		3314,233	7594,734
		3271,151	7607,043
		3375,779	7600,889
		3418,861	7597,811
		3323,465	7603,966
		3440,402	7594,734
		3452,711	7597,811
		3449,634	7600,889
		3357,315	7603,966
		3286,538	7610,12
		3280,383	7600,889
		3314,233	7591,657
		3338,852	7594,734
		3428,093	7603,966
		3357,315	7600,889
		3375,779	7607,043
		3341,929	7607,043
		3360,393	7607,043
		3314,233	7607,043
		3292,692	7603,966
		3277,306	7603,966
		3271,151	7610,12
		3277,306	7607,043
		3289,615	7610,12
		3295,77	7600,889
		3317,311	7600,889
		3341,929	7607,043
		3345,006	7610,12
		3345,006	7613,198
		3360,393	7613,198
		3400,397	7613,198
		3428,093	7613,198
		3421,938	7613,198
		3381,934	7613,198
		3388,088	7607,043
		3385,011	7603,966
		3345,006	7603,966
		3329,62	7603,966
		3280,383	7600,889
		3289,615	7597,811
		3348,083	7597,811
		3363,47	7600,889
		3329,62	7603,966
		3335,774	7597,811
		3341,929	7603,966
		3348,083	7600,889
		3323,465	7594,734
		3329,62	7600,889
		3341,929	7607,043
		3335,774	7616,275
		3341,929	7616,275
		3332,697	7613,198
		3314,233	7607,043
		3335,774	7610,12
		3323,465	7613,198
		3317,311	7616,275
		3378,856	7600,889
		3375,779	7600,889
		3338,852	7607,043
		3369,624	7603,966
		3317,311	7610,12
		3314,233	7610,12
		3320,388	7603,966
		3332,697	7603,966
		3360,393	7607,043
		3381,934	7610,12
		3400,397	7603,966
		3394,243	7600,889
		3397,32	7607,043
		3397,32	7613,198
		3391,165	7616,275
		3400,397	7613,198
		3363,47	7619,352
		3338,852	7622,43
		3295,77	7625,507
		3283,461	7625,507
		3301,924	7610,12
		3301,924	7607,043
		3308,079	7603,966
		3326,542	7613,198
		3326,542	7603,966
		3314,233	7600,889
		3317,311	7603,966
		3332,697	7610,12
		3351,161	7600,889
		3348,083	7610,12
		3369,624	7603,966
		3378,856	7607,043
		3360,393	7610,12
		3357,315	7613,198
		3341,929	7616,275
		3329,62	7619,352
		3335,774	7619,352
		3323,465	7613,198
		3311,156	7613,198
		3341,929	7619,352
		3354,238	7622,43
		3348,083	7616,275
		3348,083	7616,275
		3338,852	7619,352
		3329,62	7616,275
		3345,006	7616,275
		3354,238	7607,043
		3369,624	7610,12
		3412,706	7610,12
		3421,938	7613,198
		3418,861	7607,043
		3378,856	7613,198
		3329,62	7622,43
		3311,156	7619,352
		3317,311	7619,352
		3305,001	7610,12
		3308,079	7619,352
		3292,692	7610,12
		3326,542	7610,12
		3360,393	7610,12
		3354,238	7613,198
		3341,929	7613,198
		3348,083	7613,198
		3311,156	7619,352
		3298,847	7619,352
		3320,388	7625,507
		3320,388	7622,43
		3363,47	7619,352
		3381,934	7619,352
		3397,32	7613,198
		3345,006	7622,43
		3317,311	7616,275
		3388,088	7619,352
		3348,083	7613,198
		3372,702	7613,198
		3397,32	7610,12
		3415,784	7607,043
		3428,093	7607,043
		3421,938	7613,198
		3375,779	7613,198
		3320,388	7622,43
		3323,465	7619,352
		3348,083	7613,198
		3335,774	7619,352
		3311,156	7625,507
		3323,465	7625,507
		3320,388	7619,352
		3305,001	7619,352
		3295,77	7616,275
		3295,77	7616,275
		3320,388	7619,352
		3329,62	7613,198
		3311,156	7619,352
		3280,383	7619,352
		3308,079	7622,43
		3348,083	7616,275
		3335,774	7616,275
		3351,161	7622,43
		3348,083	7616,275
		3335,774	7622,43
		3341,929	7625,507
		3338,852	7619,352
		3363,47	7616,275
		3366,547	7613,198
		3372,702	7610,12
		3341,929	7616,275
		3375,779	7613,198
		3369,624	7613,198
		3301,924	7619,352
		3292,692	7616,275
		3286,538	7613,198
		3320,388	7613,198
		3338,852	7607,043
		3323,465	7613,198
		3369,624	7600,889
		3391,165	7597,811
		3378,856	7607,043
		3366,547	7616,275
		3354,238	7622,43
		3348,083	7622,43
		3326,542	7625,507
		3329,62	7622,43
		3348,083	7631,661
		3341,929	7625,507
		3317,311	7625,507
		3332,697	7625,507
		3378,856	7619,352
		3381,934	7622,43
		3381,934	7622,43
		3400,397	7616,275
		3394,243	7616,275
		3388,088	7616,275
		3360,393	7625,507
		3345,006	7619,352
		3354,238	7622,43
		3317,311	7625,507
		3341,929	7628,584
		3357,315	7634,739
		3348,083	7634,739
		3345,006	7634,739
		3363,47	7622,43
		3351,161	7622,43
		3335,774	7619,352
		3345,006	7622,43
		3348,083	7616,275
		3341,929	7625,507
		3394,243	7622,43
		3360,393	7625,507
		3397,32	7616,275
		3403,475	7622,43
		3372,702	7622,43
		3341,929	7619,352
		3314,233	7619,352
		3317,311	7619,352
		3280,383	7625,507
		3292,692	7631,661
		3314,233	7631,661
		3326,542	7631,661
		3354,238	7619,352
		3391,165	7619,352
		3397,32	7613,198
		3397,32	7610,12
		3400,397	7619,352
		3366,547	7622,43
		3295,77	7631,661
		3329,62	7625,507
		3264,997	7637,816
		3261,92	7637,816
		3298,847	7625,507
		3320,388	7625,507
		3348,083	7631,661
		3345,006	7625,507
		3360,393	7625,507
		3354,238	7628,584
		3341,929	7634,739
		3351,161	7640,893
		3354,238	7634,739
		3372,702	7628,584
		3335,774	7634,739
		3341,929	7631,661
		3323,465	7622,43
		3326,542	7625,507
		3357,315	7622,43
		3366,547	7625,507
		3381,934	7619,352
		3421,938	7622,43
		3434,247	7622,43
		3421,938	7622,43
		3391,165	7631,661
		3397,32	7643,971
		3372,702	7637,816
		3329,62	7628,584
		3326,542	7631,661
		3308,079	7634,739
		3329,62	7631,661
		3360,393	7637,816
		3348,083	7637,816
		3338,852	7637,816
		3311,156	7637,816
		3298,847	7628,584
		3280,383	7631,661
		3308,079	7628,584
		3280,383	7628,584
		3332,697	7631,661
		3335,774	7631,661
		3341,929	7628,584
		3357,315	7628,584
		3357,315	7634,739
		3338,852	7640,893
		3345,006	7631,661
		3351,161	7634,739
		3372,702	7634,739
		3369,624	7634,739
		3369,624	7634,739
		3372,702	7634,739
		3385,011	7631,661
		3385,011	7625,507
		3363,47	7628,584
		3329,62	7634,739
		3332,697	7622,43
		3320,388	7628,584
		3329,62	7622,43
		3323,465	7631,661
		3332,697	7628,584
		3338,852	7625,507
		3351,161	7631,661
		3394,243	7637,816
		3431,17	7634,739
		3369,624	7634,739
		3452,711	7640,893
		3440,402	7640,893
		3412,706	7640,893
		3421,938	7631,661
		3400,397	7625,507
		3360,393	7631,661
		3366,547	7628,584
		3338,852	7628,584
		3323,465	7625,507
		3341,929	7640,893
		3394,243	7637,816
		3412,706	7637,816
		3348,083	7640,893
		3360,393	7631,661
		3332,697	7631,661
		3397,32	7631,661
		3341,929	7631,661
		3320,388	7634,739
		3289,615	7637,816
		3274,229	7631,661
		3305,001	7631,661
		3283,461	7628,584
		3311,156	7643,971
		3283,461	7640,893
		3280,383	7640,893
		3289,615	7637,816
		3332,697	7631,661
		3357,315	7625,507
		3335,774	7634,739
		3323,465	7637,816
		3329,62	7634,739
		3320,388	7631,661
		3320,388	7634,739
		3320,388	7637,816
		3354,238	7634,739
		3369,624	7631,661
		3360,393	7643,971
		3369,624	7643,971
		3397,32	7643,971
		3428,093	7637,816
		3437,325	7640,893
		3397,32	7640,893
		3363,47	7637,816
		3369,624	7637,816
		3375,779	7628,584
		3360,393	7634,739
		3326,542	7637,816
		3375,779	7631,661
		3305,001	7634,739
		3308,079	7634,739
		3341,929	7631,661
		3341,929	7640,893
		3329,62	7640,893
		3332,697	7640,893
		3317,311	7640,893
		3351,161	7637,816
		3354,238	7637,816
		3345,006	7640,893
		3345,006	7647,048
		3338,852	7653,202
		3341,929	7647,048
		3332,697	7640,893
		3335,774	7631,661
		3338,852	7640,893
		3338,852	7640,893
		3345,006	7637,816
		3341,929	7640,893
		3341,929	7637,816
		3338,852	7637,816
		3329,62	7640,893
		3308,079	7640,893
		3320,388	7634,739
		3332,697	7628,584
		3326,542	7631,661
		3323,465	7631,661
		3292,692	7643,971
		3314,233	7640,893
		3338,852	7637,816
		3326,542	7637,816
		3341,929	7640,893
		3372,702	7643,971
		3385,011	7640,893
		3397,32	7650,125
		3400,397	7650,125
		3403,475	7647,048
		3446,557	7637,816
		3391,165	7653,202
		3452,711	7647,048
		3443,479	7647,048
		3428,093	7637,816
		3397,32	7634,739
		3366,547	7634,739
		3320,388	7643,971
		3240,379	7637,816
		3277,306	7643,971
		3261,92	7634,739
		3298,847	7637,816
		3329,62	7647,048
		3369,624	7637,816
		3406,552	7643,971
		3406,552	7650,125
		3385,011	7659,357
		3351,161	7653,202
		3363,47	7650,125
		3345,006	7656,28
		3341,929	7656,28
		3323,465	7656,28
		3305,001	7650,125
		3311,156	7643,971
		3314,233	7643,971
		3311,156	7640,893
		3338,852	7643,971
		3400,397	7640,893
		3409,629	7637,816
		3409,629	7640,893
		3348,083	7634,739
		3400,397	7640,893
		3311,156	7640,893
		3360,393	7647,048
		3295,77	7650,125
		3351,161	7650,125
		3400,397	7643,971
		3428,093	7647,048
		3425,016	7650,125
		3394,243	7647,048
		3369,624	7659,357
		3348,083	7656,28
		3320,388	7647,048
		3418,861	7650,125
		3292,692	7656,28
		3301,924	7653,202
		3308,079	7653,202
		3341,929	7647,048
		3354,238	7650,125
		3360,393	7647,048
		3363,47	7647,048
		3323,465	7650,125
		3345,006	7643,971
		3298,847	7647,048
		3326,542	7647,048
		3308,079	7647,048
		3335,774	7653,202
		3326,542	7665,512
		3335,774	7659,357
		3314,233	7647,048
		3348,083	7662,434
		3354,238	7662,434
		3351,161	7659,357
		3351,161	7656,28
		3345,006	7656,28
		3341,929	7656,28
		3338,852	7647,048
		3308,079	7647,048
		3314,233	7647,048
		3323,465	7640,893
		3323,465	7643,971
		3320,388	7647,048
		3326,542	7643,971
		3338,852	7643,971
		3375,779	7643,971
		3391,165	7647,048
		3381,934	7653,202
		3394,243	7653,202
		3394,243	7653,202
		3381,934	7653,202
		3375,779	7659,357
		3394,243	7653,202
		3372,702	7650,125
		3360,393	7653,202
		3369,624	7637,816
		3345,006	7640,893
		3335,774	7647,048
		3280,383	7656,28
		3277,306	7653,202
		3317,311	7643,971
		3360,393	7634,739
		3400,397	7634,739
		3403,475	7640,893
		3394,243	7653,202
		3381,934	7659,357
		3329,62	7659,357
		3323,465	7653,202
		3341,929	7650,125
		3357,315	7656,28
		3369,624	7662,434
		3354,238	7662,434
		3320,388	7662,434
		3317,311	7653,202
		3348,083	7653,202
		3372,702	7647,048
		3363,47	7650,125
		3375,779	7647,048
		3363,47	7653,202
		3357,315	7656,28
		3372,702	7659,357
		3369,624	7653,202
		3329,62	7650,125
		3338,852	7650,125
		3308,079	7653,202
		3286,538	7659,357
		3335,774	7662,434
		3338,852	7656,28
		3360,393	7659,357
		3360,393	7662,434
		3295,77	7662,434
		3335,774	7659,357
		3363,47	7656,28
		3366,547	7659,357
		3366,547	7662,434
		3348,083	7662,434
		3388,088	7659,357
		3381,934	7659,357
		3391,165	7656,28
		3394,243	7656,28
		3397,32	7656,28
		3400,397	7656,28
		3360,393	7659,357
		3305,001	7662,434
		3301,924	7665,512
		3345,006	7659,357
		3360,393	7659,357
		3338,852	7662,434
		3372,702	7662,434
		3378,856	7662,434
		3388,088	7668,589
		3400,397	7665,512
		3381,934	7671,666
		3341,929	7674,743
		3360,393	7659,357
		3391,165	7659,357
		3391,165	7662,434
		3375,779	7656,28
		3375,779	7659,357
		3366,547	7659,357
		3357,315	7656,28
		3305,001	7662,434
		3280,383	7665,512
		3283,461	7665,512
		3326,542	7662,434
		3341,929	7662,434
		3348,083	7671,666
		3348,083	7674,743
		3394,243	7665,512
		3400,397	7668,589
		3381,934	7674,743
		3341,929	7677,821
		3301,924	7677,821
		3295,77	7674,743
		3314,233	7665,512
		3323,465	7662,434
		3332,697	7656,28
		3348,083	7653,202
		3348,083	7659,357
		3354,238	7659,357
		3354,238	7656,28
		3348,083	7659,357
		3372,702	7662,434
		3375,779	7662,434
		3391,165	7662,434
		3431,17	7665,512
		3409,629	7671,666
		3388,088	7671,666
		3345,006	7677,821
		3335,774	7677,821
		3369,624	7671,666
		3345,006	7671,666
		3360,393	7653,202
		3335,774	7662,434
		3366,547	7653,202
		3366,547	7650,125
		3372,702	7659,357
		3378,856	7668,589
		3354,238	7665,512
		3369,624	7668,589
		3348,083	7665,512
		3317,311	7662,434
		3320,388	7665,512
		3323,465	7668,589
		3354,238	7662,434
		3354,238	7665,512
		3326,542	7662,434
		3341,929	7671,666
		3341,929	7671,666
		3335,774	7665,512
		3335,774	7671,666
		3363,47	7671,666
		3366,547	7665,512
		3305,001	7671,666
		3317,311	7668,589
		3338,852	7665,512
		3345,006	7668,589
		3341,929	7665,512
		3329,62	7665,512
		3323,465	7665,512
		3301,924	7671,666
		3308,079	7662,434
		3332,697	7659,357
		3332,697	7659,357
		3338,852	7662,434
		3351,161	7668,589
		3366,547	7671,666
		3329,62	7665,512
		3360,393	7683,975
		3357,315	7680,898
		3369,624	7674,743
		3363,47	7683,975
		3378,856	7674,743
		3366,547	7671,666
		3354,238	7671,666
		3360,393	7671,666
		3332,697	7665,512
		3317,311	7671,666
		3314,233	7665,512
		3345,006	7668,589
		3363,47	7668,589
		3391,165	7668,589
		3425,016	7683,975
		3409,629	7683,975
		3403,475	7680,898
		3397,32	7677,821
		3409,629	7668,589
		3406,552	7665,512
		3381,934	7668,589
		3363,47	7668,589
		3341,929	7674,743
		3351,161	7671,666
		3354,238	7674,743
		3348,083	7677,821
		3274,229	7674,743
		3289,615	7677,821
		3329,62	7674,743
		3348,083	7665,512
		3351,161	7668,589
		3354,238	7659,357
		3369,624	7659,357
		3345,006	7674,743
		3360,393	7656,28
		3326,542	7680,898
		3329,62	7677,821
		3357,315	7671,666
		3357,315	7680,898
		3345,006	7680,898
		3348,083	7683,975
		3372,702	7677,821
		3357,315	7671,666
		3329,62	7671,666
		3311,156	7674,743
		3320,388	7677,821
		3338,852	7677,821
		3329,62	7680,898
		3329,62	7674,743
		3335,774	7671,666
		3320,388	7671,666
		3305,001	7671,666
		3295,77	7677,821
		3305,001	7671,666
		3314,233	7674,743
		3298,847	7665,512
		3360,393	7674,743
		3385,011	7671,666
		3397,32	7677,821
		3329,62	7674,743
		3391,165	7680,898
		3409,629	7680,898
		3409,629	7680,898
		3381,934	7687,053
		3378,856	7677,821
		3421,938	7668,589
		3428,093	7665,512
		3406,552	7665,512
		3388,088	7659,357
		3360,393	7659,357
		3301,924	7668,589
		3243,456	7674,743
		3231,147	7674,743
		3271,151	7677,821
		3317,311	7674,743
		3354,238	7671,666
		3357,315	7671,666
		3372,702	7674,743
		3388,088	7674,743
		3403,475	7674,743
		3428,093	7674,743
		3418,861	7680,898
		3394,243	7677,821
		3381,934	7674,743
		3372,702	7671,666
		3369,624	7671,666
		3351,161	7668,589
		3335,774	7665,512
		3326,542	7680,898
		3283,461	7677,821
		3305,001	7668,589
		3317,311	7665,512
		3317,311	7668,589
		3314,233	7668,589
		3308,079	7668,589
		3335,774	7662,434
		3351,161	7668,589
		3354,238	7665,512
		3332,697	7668,589
		3341,929	7671,666
		3360,393	7677,821
		3375,779	7674,743
		3406,552	7674,743
		3397,32	7683,975
		3409,629	7674,743
		3372,702	7687,053
		3348,083	7683,975
		3317,311	7680,898
		3320,388	7668,589
		3335,774	7671,666
		3341,929	7674,743
		3332,697	7665,512
		3323,465	7671,666
		3323,465	7671,666
		3323,465	7677,821
		3295,77	7680,898
		3289,615	7680,898
		3301,924	7680,898
		3320,388	7680,898
		3345,006	7680,898
		3360,393	7680,898
		3369,624	7680,898
		3378,856	7683,975
		3391,165	7674,743
		3388,088	7680,898
		3397,32	7683,975
		3409,629	7683,975
		3406,552	7683,975
		3363,47	7680,898
		3363,47	7680,898
		3385,011	7680,898
		3357,315	7680,898
		3289,615	7674,743
		3286,538	7677,821
		3289,615	7677,821
		3286,538	7680,898
		3314,233	7680,898
		3354,238	7683,975
		3366,547	7687,053
		3369,624	7687,053
		3357,315	7683,975
		3351,161	7687,053
		3366,547	7687,053
		3345,006	7687,053
		3338,852	7687,053
		3357,315	7674,743
		3363,47	7677,821
		3366,547	7687,053
		3345,006	7677,821
		3357,315	7687,053
		3314,233	7677,821
		3314,233	7674,743
		3308,079	7674,743
		3308,079	7677,821
		3317,311	7674,743
		3338,852	7677,821
		3354,238	7680,898
		3381,934	7677,821
		3351,161	7668,589
		3418,861	7680,898
		3458,866	7680,898
		3360,393	7668,589
		3471,175	7687,053
		3477,329	7693,207
		3471,175	7680,898
		3409,629	7683,975
		3375,779	7690,13
		3338,852	7687,053
		3332,697	7687,053
		3335,774	7690,13
		3332,697	7693,207
		3354,238	7687,053
		3345,006	7687,053
		3301,924	7677,821
		3320,388	7677,821
		3320,388	7671,666
		3326,542	7671,666
		3351,161	7674,743
		3323,465	7677,821
		3314,233	7677,821
		3323,465	7674,743
		3348,083	7677,821
		3357,315	7680,898
		3345,006	7683,975
		3348,083	7690,13
		3363,47	7693,207
		3369,624	7693,207
		3400,397	7687,053
		3434,247	7677,821
		3443,479	7680,898
		3409,629	7680,898
		3391,165	7683,975
		3357,315	7690,13
		3311,156	7696,284
		3240,379	7683,975
		3277,306	7680,898
		3308,079	7671,666
		3305,001	7677,821
		3323,465	7677,821
		3338,852	7677,821
		3341,929	7690,13
[truncated: 40,216 more rows]
