# Supplementary material for: Assessment of upper limb motor control: establishing normative benchmarks for clinical applications
Source: PeerJ. 2025 Aug 22;13:e19859. doi: 10.7717/peerj.19859 (PMC12377353; doi:10.7717/peerj.19859)
Supplement: Supplemental Information 1 [file peerj-13-19859-s001.zip › translated_csvs/advanced_mdurance-test-240836 (1).csv]

angle_window_	angles_bíceps_braquial_derecho_tríceps_braquial_largo_derecho	emg_muscle_bíceps_braquial_derecho_(µV)	emg_muscle_tríceps_braquial_largo_derecho_(µV)
0,05	67,01	-1677,12	-8604,084
	67,89	-1677,12	-8613,316
	68,59	-1720,202	-8607,161
	69,2	-1720,202	-8616,393
	69,6	-1729,434	-8594,852
	69,56	-1720,202	-8616,393
	69,24	-1772,516	-8588,697
	69,16	-1763,284	-8588,697
	69,61	-1732,511	-8607,161
	70,4	-1815,597	-8588,697
	71,29	-1889,452	-8582,543
	72,23	-1898,684	-8591,775
	73,23	-1926,38	-8585,62
	74,18	-1824,829	-8601,007
	74,87	-1757,129	-8588,697
	75,29	-1683,274	-8597,929
	75,61	-1594,033	-8604,084
	75,96	-1658,656	-8607,161
	76,29	-1627,883	-8610,238
	76,55	-1680,197	-8601,007
	76,71	-1661,733	-8604,084
	76,7	-1750,975	-8597,929
	76,59	-1698,661	-8591,775
	76,53	-1738,665	-8610,238
	76,58	-1735,588	-8604,084
	76,7	-1769,438	-8601,007
	76,79	-1778,67	-8604,084
	76,71	-1775,593	-8631,779
	76,43	-1787,902	-8628,702
	76,27	-1781,747	-8628,702
	76,46	-1760,206	-8631,779
	76,81	-1732,511	-8637,934
	76,97	-1714,047	-8656,398
	76,83	-1710,97	-8647,166
	76,5	-1701,738	-8619,47
	76,2	-1732,511	-8597,929
	76,14	-1747,897	-8616,393
	76,28	-1747,897	-8604,084
	76,41	-1744,82	-8619,47
	76,44	-1744,82	-8607,161
	76,4	-1794,057	-8610,238
	76,4	-1747,897	-8601,007
	76,5	-1790,979	-8610,238
	76,62	-1784,825	-8613,316
	76,5	-1769,438	-8610,238
	75,75	-1766,361	-8610,238
	73,72	-1747,897	-8616,393
	69,95	-1827,907	-8613,316
	64,31	-1830,984	-8613,316
	56,57	-1809,443	-8622,548
	46,31	-1766,361	-8634,857
	33,37	-1698,661	-8647,166
	18,76	-1652,501	-8650,243
	4,08	-1735,588	-8671,784
	-10,33	-1729,434	-8668,707
	-21,48	-1704,815	-8665,63
	-28,1	-1735,588	-8662,552
	-33,28	-1735,588	-8668,707
	-37,92	-1754,052	-8647,166
	-41,85	-1809,443	-8616,393
	-44,29	-1827,907	-8604,084
	-44,95	-1818,675	-8607,161
	-44,57	-1824,829	-8607,161
	-43,65	-1803,288	-8613,316
	-42,47	-1760,206	-8616,393
	-40,96	-1738,665	-8616,393
	-38,4	-1750,975	-8616,393
	-34,42	-1726,356	-8619,47
	-28,67	-1710,97	-8625,625
	-21,04	-1726,356	-8631,779
	-12,95	-1741,743	-8659,475
	-6,1	-1766,361	-8659,475
	-0,26	-1781,747	-8637,934
	5,58	-1803,288	-8634,857
	11,45	-1772,516	-8634,857
	17,3	-1744,82	-8659,475
	23,1	-1741,743	-8656,398
	28,94	-1732,511	-8644,089
	35,01	-1692,506	-8637,934
	41,14	-1686,352	-8644,089
	47,12	-1686,352	-8631,779
	52,9	-1686,352	-8613,316
	58,13	-1723,279	-8582,543
	63,09	-1775,593	-8570,234
	68,84	-1757,129	-8579,466
	76,58	-1741,743	-8582,543
	86,07	-1750,975	-8585,62
	93,52	-1760,206	-8576,388
	96,16	-1754,052	-8601,007
	95,73	-1760,206	-8601,007
	94,77	-1744,82	-8601,007
	94,21	-1729,434	-8597,929
	93,84	-1735,588	-8604,084
	93,17	-1892,53	-8597,929
	92,08	-1830,984	-8601,007
	90,56	-1735,588	-8604,084
	88,77	-1781,747	-8597,929
	86,5	-1677,12	-8601,007
	83,15	-1612,497	-8604,084
	78,76	-1544,797	-8607,161
	73,8	-1578,647	-8597,929
	68,46	-1640,192	-8588,697
	62,62	-1658,656	-8591,775
	56,02	-1689,429	-8588,697
	48,33	-1646,347	-8594,852
	39,6	-1661,733	-8594,852
	30,39	-1661,733	-8591,775
	20,72	-1667,888	-8597,929
	11,42	-1674,042	-8579,466
	3,22	-1729,434	-8576,388
	-3,97	-1747,897	-8579,466
	-10,41	-1695,583	-8594,852
	-17	-1729,434	-8594,852
	-24,27	-1677,12	-8601,007
	-31,5	-1686,352	-8588,697
	-36,75	-1692,506	-8594,852
	-39,39	-1680,197	-8610,238
	-40,56	-1729,434	-8610,238
	-40,89	-1658,656	-8622,548
	-40,42	-1698,661	-8601,007
	-39,49	-1726,356	-8561,002
	-38,1	-1750,975	-8585,62
	-36,03	-1714,047	-8524,075
	-32,92	-1741,743	-8520,997
	-28,31	-1710,97	-8542,538
	-22,02	-1680,197	-8582,543
	-14,84	-1670,965	-8554,847
	-8,36	-1667,888	-8588,697
	-2,77	-1664,811	-8594,852
	2,84	-1667,888	-8588,697
	8,89	-1683,274	-8576,388
	15,45	-1701,738	-8570,234
	22,24	-1695,583	-8573,311
	29,19	-1726,356	-8567,156
	35,92	-1729,434	-8561,002
	42,13	-1717,124	-8557,925
	47,87	-1812,52	-8554,847
	53,23	-1738,665	-8557,925
	58,29	-1892,53	-8545,615
	62,93	-1837,138	-8542,538
	67,21	-1766,361	-8545,615
	71,37	-1664,811	-8579,466
	75,8	-1763,284	-8554,847
	80,63	-1587,879	-8585,62
	85,77	-1597,11	-8591,775
	90,86	-1667,888	-8564,079
	94,57	-1646,347	-8582,543
	96,11	-1677,12	-8561,002
	96,05	-1658,656	-8557,925
	95,16	-1732,511	-8551,77
	94,07	-1720,202	-8561,002
	93,12	-1680,197	-8570,234
	92,12	-1664,811	-8570,234
	90,51	-1670,965	-8567,156
	87,07	-1677,12	-8561,002
	81,44	-1689,429	-8564,079
	74,6	-1698,661	-8567,156
	67,23	-1726,356	-8561,002
	59,05	-1874,066	-8582,543
	49,78	-1834,061	-8641,011
	39,41	-1772,516	-8662,552
	27,59	-1701,738	-8662,552
	15,79	-1914,071	-8610,238
	5,16	-1741,743	-8567,156
	-4,24	-1754,052	-8567,156
	-12,37	-1621,729	-8637,934
	-20,21	-1563,26	-8625,625
	-28,03	-1637,115	-8625,625
	-34,93	-1575,569	-8637,934
	-39,94	-1689,429	-8594,852
	-43,51	-1744,82	-8588,697
	-46,3	-1778,67	-8573,311
	-47,97	-1775,593	-8573,311
	-48,25	-1778,67	-8570,234
	-47,42	-1754,052	-8604,084
	-45,87	-1720,202	-8634,857
	-43,75	-1667,888	-8684,093
	-40,75	-1677,12	-8677,939
	-36,6	-1704,815	-8656,398
	-31,2	-1744,82	-8631,779
	-24,9	-1769,438	-8604,084
	-18,43	-1781,747	-8588,697
	-12,41	-1784,825	-8576,388
	-6,94	-1750,975	-8634,857
	-1,78	-1726,356	-8668,707
	3,44	-1717,124	-8668,707
	9,11	-1723,279	-8641,011
	15,12	-1710,97	-8674,861
	21,45	-1769,438	-8604,084
	27,86	-1698,661	-8690,248
	34,02	-1701,738	-8705,634
	40,01	-1692,506	-8711,789
	45,79	-1698,661	-8705,634
	51,56	-1698,661	-8708,711
	56,96	-1692,506	-8714,866
	61,78	-1698,661	-8711,789
	66,25	-1754,052	-8677,939
	70,36	-1704,815	-8711,789
	74,36	-1710,97	-8693,325
	78,63	-1797,134	-8690,248
	83,44	-1797,134	-8690,248
	88,4	-1812,52	-8690,248
	92,18	-1772,516	-8690,248
	93,88	-1757,129	-8674,861
	94,21	-1763,284	-8681,016
	93,6	-1781,747	-8665,63
	92,39	-1849,448	-8662,552
	91,14	-1874,066	-8671,784
	89,7	-1772,516	-8711,789
	87,12	-1720,202	-8736,407
	82,64	-1714,047	-8727,175
	76,97	-1732,511	-8721,021
	71,01	-1766,361	-8705,634
	64,64	-1744,82	-8696,402
	57,3	-1732,511	-8693,325
	48,71	-1723,279	-8696,402
	38,92	-1717,124	-8699,48
	27,95	-1698,661	-8699,48
	16,92	-1726,356	-8711,789
	7,01	-1738,665	-8714,866
	-1,49	-1760,206	-8711,789
	-9,18	-1855,602	-8699,48
	-16,47	-1895,607	-8690,248
	-23,46	-1877,143	-8687,171
	-30,37	-1769,438	-8674,861
	-36,7	-1735,588	-8696,402
	-41,6	-1618,651	-8717,943
	-44,48	-1572,492	-8717,943
	-46,02	-1640,192	-8711,789
	-46,96	-1704,815	-8708,711
	-47,38	-1720,202	-8714,866
	-47,04	-1726,356	-8711,789
	-45,63	-1726,356	-8705,634
	-43,23	-1723,279	-8699,48
	-39,56	-1717,124	-8702,557
	-34,32	-1707,893	-8699,48
	-27,51	-1686,352	-8693,325
	-19,83	-1695,583	-8690,248
	-12,65	-1827,907	-8696,402
	-6,5	-1883,298	-8693,325
	-0,61	-1889,452	-8687,171
	5,41	-1870,989	-8684,093
	11,31	-1834,061	-8693,325
	17,04	-1621,729	-8705,634
	22,75	-1603,265	-8705,634
	29,37	-1652,501	-8717,943
	37,14	-1634,038	-8721,021
	44,43	-1618,651	-8714,866
	51,05	-1630,961	-8696,402
	57,71	-1689,429	-8671,784
	64,05	-1707,893	-8662,552
	69,96	-1735,588	-8674,861
	75,9	-1744,82	-8681,016
	81,54	-1744,82	-8702,557
	86,64	-1723,279	-8730,252
	91,23	-1726,356	-8730,252
	94,61	-1750,975	-8730,252
	96,53	-1772,516	-8724,098
	97,02	-1750,975	-8714,866
	95,97	-1732,511	-8702,557
	93,85	-1723,279	-8690,248
	91,63	-1701,738	-8647,166
	89,51	-1695,583	-8665,63
	86,58	-1689,429	-8665,63
	82,3	-1704,815	-8656,398
	77,08	-1710,97	-8647,166
	71,59	-1717,124	-8647,166
	66,4	-1720,202	-8647,166
	60,8	-1747,897	-8647,166
	53,73	-1787,902	-8644,089
	44,71	-1815,597	-8650,243
	34,13	-1803,288	-8653,32
	22,63	-1766,361	-8662,552
	10,9	-1704,815	-8662,552
	0,96	-1686,352	-8650,243
	-6,71	-1714,047	-8641,011
	-13,31	-1689,429	-8637,934
	-19,5	-1683,274	-8631,779
	-25,55	-1710,97	-8616,393
	-31,27	-1741,743	-8607,161
	-36,14	-1830,984	-8622,548
	-39,92	-1738,665	-8674,861
	-42,75	-1707,893	-8677,939
	-44,57	-1707,893	-8659,475
	-45,39	-1707,893	-8659,475
	-45,58	-1704,815	-8668,707
	-45,32	-1695,583	-8671,784
	-44,41	-1692,506	-8656,398
	-42,8	-1695,583	-8650,243
	-40,5	-1689,429	-8641,011
	-37,37	-1698,661	-8647,166
	-33,25	-1695,583	-8644,089
	-27,89	-1710,97	-8625,625
	-21,38	-1760,206	-8619,47
	-14,74	-1800,211	-8613,316
	-8,93	-1806,366	-8610,238
	-3,87	-1800,211	-8607,161
	1,04	-1800,211	-8604,084
	6,02	-1754,052	-8631,779
	11,01	-1686,352	-8662,552
	16,04	-1689,429	-8656,398
	21,27	-1695,583	-8647,166
	26,7	-1664,811	-8634,857
	32,29	-1664,811	-8604,084
	37,93	-1710,97	-8582,543
	43,64	-1735,588	-8591,775
	49,46	-1723,279	-8610,238
	55,12	-1738,665	-8613,316
	60,23	-1747,897	-8625,625
	64,8	-1757,129	-8634,857
	69,19	-1747,897	-8644,089
	73,78	-1723,279	-8659,475
	78,5	-1689,429	-8659,475
	82,88	-1683,274	-8647,166
	86,45	-1747,897	-8631,779
	88,94	-1830,984	-8619,47
	90,31	-1858,679	-8613,316
	90,89	-1815,597	-8607,161
	90,95	-1794,057	-8610,238
	90,51	-1766,361	-8619,47
	89,76	-1834,061	-8622,548
	88,94	-1834,061	-8631,779
	87,42	-1830,984	-8631,779
	84,03	-1818,675	-8628,702
	78,8	-1732,511	-8641,011
	72,34	-1649,424	-8631,779
	64,96	-1594,033	-8634,857
	56,61	-1612,497	-8634,857
	47,09	-1646,347	-8628,702
	37,44	-1692,506	-8628,702
	28,44	-1720,202	-8622,548
	19,57	-1741,743	-8604,084
	10,57	-1769,438	-8594,852
	2,88	-1763,284	-8601,007
	-3,11	-1787,902	-8588,697
	-8,85	-1883,298	-8570,234
	-14,74	-1947,921	-8561,002
	-20,92	-1880,22	-8573,311
	-27,59	-1778,67	-8576,388
	-33,86	-1843,293	-8576,388
	-38,6	-1726,356	-8579,466
	-41,42	-1720,202	-8604,084
	-43,44	-1640,192	-8647,166
	-45,35	-1557,106	-8684,093
	-46,59	-1597,11	-8668,707
	-46,91	-1637,115	-8659,475
	-46,43	-1670,965	-8665,63
	-45,47	-1667,888	-8668,707
	-43,93	-1677,12	-8628,702
	-41,44	-1674,042	-8607,161
	-37,57	-1683,274	-8607,161
	-31,9	-1701,738	-8591,775
	-24,64	-1790,979	-8564,079
	-16,69	-1806,366	-8576,388
	-9,28	-1732,511	-8570,234
	-2,85	-1710,97	-8607,161
	3,2	-1809,443	-8585,62
	9,22	-1775,593	-8619,47
	15,12	-1741,743	-8610,238
	20,88	-1744,82	-8588,697
	26,44	-1747,897	-8576,388
	31,77	-1720,202	-8594,852
	36,45	-1741,743	-8576,388
	40,27	-1750,975	-8582,543
	44,38	-1747,897	-8570,234
	48,8	-1744,82	-8594,852
	52,54	-1735,588	-8619,47
	55,82	-1729,434	-8625,625
	59,05	-1729,434	-8616,393
	62,41	-1695,583	-8619,47
	66,28	-1658,656	-8610,238
	70,65	-1658,656	-8601,007
	75,33	-1723,279	-8591,775
	79,62	-1738,665	-8585,62
	82,47	-1732,511	-8582,543
	83,77	-1747,897	-8585,62
	83,94	-1732,511	-8588,697
	83,26	-1812,52	-8567,156
	81,35	-1717,124	-8585,62
	77,48	-1797,134	-8579,466
	71,91	-1698,661	-8573,311
	65,69	-1670,965	-8576,388
	59,29	-1680,197	-8570,234
	52,49	-1763,284	-8570,234
	45,23	-1750,975	-8567,156
	37,21	-1744,82	-8573,311
	28,56	-1757,129	-8557,925
	19,65	-1738,665	-8551,77
	11,25	-1738,665	-8551,77
	3,81	-1744,82	-8545,615
	-2	-1720,202	-8548,693
	-6,14	-1757,129	-8570,234
	-9,36	-1803,288	-8573,311
	-11,8	-1757,129	-8551,77
	-13,98	-1769,438	-8567,156
	-15,99	-1760,206	-8564,079
	-17,93	-1723,279	-8570,234
	-20,14	-1750,975	-8585,62
	-22,76	-1683,274	-8576,388
	-25,12	-1686,352	-8557,925
	-26,1	-1701,738	-8548,693
	-25,84	-1720,202	-8567,156
	-25,42	-1769,438	-8557,925
	-25,16	-1769,438	-8570,234
	-24,87	-1760,206	-8570,234
	-24,38	-1750,975	-8561,002
	-23,61	-1744,82	-8557,925
	-22,52	-1735,588	-8551,77
	-20,82	-1720,202	-8557,925
	-18,33	-1735,588	-8539,461
	-15,43	-1797,134	-8545,615
	-12,53	-1760,206	-8539,461
	-9,49	-1787,902	-8570,234
	-5,96	-1754,052	-8616,393
	-2,13	-1787,902	-8594,852
	1,84	-1707,893	-8637,934
	6,18	-1707,893	-8644,089
	10,91	-1750,975	-8622,548
	16,01	-1695,583	-8659,475
	21,27	-1732,511	-8631,779
	26,46	-1747,897	-8637,934
	31,79	-1775,593	-8641,011
	37,18	-1794,057	-8631,779
	42,5	-1827,907	-8625,625
	47,53	-1815,597	-8619,47
	52,29	-1803,288	-8619,47
	56,95	-1778,67	-8625,625
	61,87	-1763,284	-8634,857
	67,28	-1803,288	-8641,011
	73,2	-1794,057	-8634,857
	79,47	-1763,284	-8637,934
	84,82	-1800,211	-8616,393
	88,66	-1772,516	-8650,243
	91,12	-1683,274	-8665,63
	92,11	-1652,501	-8674,861
	91,98	-1683,274	-8671,784
	91,35	-1707,893	-8671,784
	90,66	-1729,434	-8662,552
	89,98	-1744,82	-8665,63
	88,6	-1794,057	-8677,939
	85,24	-1655,579	-8681,016
	79,68	-1812,52	-8681,016
	73,2	-1815,597	-8681,016
	66,82	-1815,597	-8699,48
	60,59	-1784,825	-8708,711
	53,83	-1757,129	-8714,866
	46,08	-1784,825	-8721,021
	37,66	-1837,138	-8690,248
	29,19	-1812,52	-8693,325
	20,67	-1790,979	-8699,48
	12,07	-1747,897	-8708,711
	4,72	-1732,511	-8696,402
	-0,39	-1689,429	-8687,171
	-4,01	-1661,733	-8677,939
	-6,84	-1698,661	-8677,939
	-9,82	-1741,743	-8677,939
	-13,13	-1754,052	-8684,093
	-16,41	-1766,361	-8687,171
	-19,75	-1787,902	-8711,789
	-23,09	-1821,752	-8702,557
	-26,11	-1954,075	-8687,171
	-28,39	-1981,771	-8696,402
	-29,69	-1947,921	-8714,866
	-30,2	-1821,752	-8751,793
	-30,02	-1766,361	-8767,18
	-28,98	-1667,888	-8782,566
	-27,2	-1898,684	-8727,175
	-24,8	-1655,579	-8779,489
	-21,7	-1695,583	-8788,721
	-17,99	-1720,202	-8801,03
	-14,37	-1692,506	-8807,185
	-10,94	-1704,815	-8807,185
	-7,49	-1732,511	-8788,721
	-3,99	-1735,588	-8794,875
	-0,34	-1732,511	-8779,489
	3,63	-1754,052	-8767,18
	8,07	-1818,675	-8764,103
	12,86	-1787,902	-8754,871
	18,13	-1757,129	-8785,644
	23,99	-1754,052	-8782,566
	30,14	-1747,897	-8767,18
	36,14	-1781,747	-8767,18
	41,97	-1772,516	-8794,875
	47,69	-1778,67	-8797,953
	53	-1784,825	-8816,416
	57,65	-1769,438	-8831,803
	61,78	-1747,897	-8822,571
	65,86	-1750,975	-8819,494
	70,08	-1772,516	-8816,416
	74,24	-1790,979	-8801,03
	78,31	-1812,52	-8782,566
	82,35	-1837,138	-8754,871
	86,13	-1867,911	-8761,025
	88,74	-1855,602	-8751,793
	89,48	-1738,665	-8764,103
	88,76	-1704,815	-8770,257
	86,92	-1781,747	-8739,484
	83,75	-1846,37	-8742,562
	79,39	-1707,893	-8816,416
	74,17	-1883,298	-8773,334
	68,45	-1720,202	-8822,571
	62,28	-1794,057	-8804,107
	55,36	-1717,124	-8782,566
	47,46	-1732,511	-8776,412
	38,69	-1750,975	-8767,18
	29,42	-1757,129	-8770,257
	20,05	-1750,975	-8773,334
	11,29	-1750,975	-8764,103
	4,03	-1781,747	-8773,334
	-1,78	-1781,747	-8767,18
	-6,54	-1852,525	-8764,103
	-10,88	-1787,902	-8764,103
	-15,07	-1870,989	-8761,025
	-18,94	-1775,593	-8761,025
	-22,72	-1972,539	-8730,252
	-26,39	-1960,23	-8742,562
	-29,26	-1870,989	-8674,861
	-30,99	-1898,684	-8693,325
	-32,08	-1609,42	-8828,726
	-32,89	-1812,52	-8702,557
	-33,28	-1738,665	-8797,953
	-33,08	-1612,497	-8810,262
	-32,19	-1674,042	-8779,489
	-30,52	-1689,429	-8816,416
	-27,97	-1698,661	-8807,185
	-24,49	-1714,047	-8797,953
	-19,98	-1729,434	-8785,644
	-15,09	-1738,665	-8782,566
	-10,84	-1744,82	-8776,412
	-6,99	-1750,975	-8767,18
	-2,76	-1750,975	-8770,257
	2,12	-1747,897	-8779,489
	7,58	-1747,897	-8785,644
	13,26	-1747,897	-8788,721
	18,94	-1750,975	-8788,721
	24,61	-1784,825	-8794,875
	30,29	-1772,516	-8791,798
	35,68	-1772,516	-8797,953
	40,53	-1874,066	-8822,571
	45,12	-1932,534	-8819,494
	49,48	-1754,052	-8801,03
	53,32	-1926,38	-8813,339
	56,44	-1910,993	-8801,03
	59,03	-1747,897	-8761,025
	61,46	-1800,211	-8779,489
	63,96	-1864,834	-8782,566
	66,72	-1674,042	-8751,793
	69,58	-1763,284	-8761,025
	72,48	-1787,902	-8794,875
	75,73	-1837,138	-8791,798
	79,21	-1852,525	-8797,953
	82,54	-1784,825	-8841,035
	85,3	-1677,12	-8853,344
	86,64	-1704,815	-8837,957
	85,6	-1744,82	-8834,88
	81,93	-1757,129	-8825,648
	76,8	-1750,975	-8828,726
	71,01	-1763,284	-8822,571
	64,42	-1766,361	-8822,571
	56,62	-1772,516	-8822,571
	47,42	-1769,438	-8825,648
	36,9	-1766,361	-8828,726
	25,97	-1769,438	-8822,571
	17,23	-1784,825	-8822,571
	10,42	-1806,366	-8831,803
	4,26	-1809,443	-8828,726
	-0,94	-1803,288	-8825,648
	-5,53	-1806,366	-8822,571
	-9,93	-1812,52	-8816,416
	-13,91	-1870,989	-8788,721
	-17,31	-1895,607	-8779,489
	-20,43	-1843,293	-8794,875
	-22,96	-1898,684	-8776,412
	-25,08	-1910,993	-8794,875
	-27,36	-1843,293	-8844,112
	-29,46	-1898,684	-8776,412
	-30,89	-1901,761	-8776,412
	-31,54	-1741,743	-8859,498
	-31,77	-1772,516	-8874,885
	-31,8	-1757,129	-8853,344
	-31,31	-1760,206	-8853,344
	-30,18	-1778,67	-8841,035
	-28,4	-1766,361	-8853,344
	-25,71	-1790,979	-8841,035
	-21,94	-1818,675	-8834,88
	-17,38	-1803,288	-8844,112
	-12,42	-1800,211	-8834,88
	-6,97	-1806,366	-8825,648
	-1,05	-1809,443	-8819,494
	4,83	-1800,211	-8822,571
	10,57	-1812,52	-8822,571
	16,48	-1821,752	-8828,726
	22,79	-1797,134	-8828,726
	29,33	-1849,448	-8825,648
	35,68	-1880,22	-8807,185
	41,62	-1874,066	-8801,03
	47,41	-1914,071	-8794,875
	53	-1914,071	-8807,185
	58,09	-1917,148	-8788,721
	62,72	-1895,607	-8841,035
	66,8	-1769,438	-8862,576
	70,08	-1855,602	-8856,421
	72,96	-1861,757	-8837,957
	76,5	-1861,757	-8825,648
	80,54	-1843,293	-8847,189
	83,87	-1830,984	-8844,112
	85,85	-1815,597	-8841,035
	86,33	-1855,602	-8859,498
	85,6	-1852,525	-8844,112
	84,4	-1960,23	-8856,421
	83,21	-1950,998	-8874,885
	82,29	-1910,993	-8865,653
	81,62	-1849,448	-8887,194
	80,93	-1760,206	-8902,58
	80,18	-1757,129	-8884,117
	79,5	-1932,534	-8871,808
	79,03	-1750,975	-8893,348
	78,82	-1809,443	-8856,421
	78,92	-1821,752	-8871,808
	79,19	-1747,897	-8881,039
	79,36	-1812,52	-8847,189
	79,41	-1840,216	-8834,88
	79,43	-1818,675	-8837,957
	79,46	-1815,597	-8834,88
	79,46	-1843,293	-8834,88
		-1778,67	-8874,885
		-1837,138	-8834,88
		-1858,679	-8831,803
		-1827,907	-8831,803
		-1870,989	-8825,648
		-1818,675	-8822,571
		-1834,061	-8825,648
		-1830,984	-8807,185
		-2012,544	-8779,489
		-1840,216	-8782,566
		-1861,757	-8791,798
		-1944,843	-8782,566
		-1920,225	-8844,112
		-1769,438	-8911,812
		-1981,771	-8816,416
		-1760,206	-8917,967
		-1803,288	-8908,735
		-1812,52	-8865,653
		-1818,675	-8859,498
		-1830,984	-8853,344
		-1834,061	-8853,344
		-1834,061	-8856,421
		-1827,907	-8850,267
		-1824,829	-8841,035
		-1818,675	-8841,035
		-1815,597	-8844,112
		-1812,52	-8841,035
		-1830,984	-8828,726
		-1840,216	-8816,416
		-1843,293	-8816,416
		-1843,293	-8813,339
		-1843,293	-8801,03
		-1883,298	-8782,566
		-1923,302	-8770,257
		-1929,457	-8748,716
		-1969,462	-8730,252
		-1969,462	-8739,484
		-1963,307	-8757,948
		-1923,302	-8764,103
		-1886,375	-8819,494
		-1818,675	-8850,267
		-1763,284	-8856,421
		-1803,288	-8847,189
		-1849,448	-8828,726
		-1886,375	-8813,339
		-1907,916	-8801,03
		-1926,38	-8794,875
		-1907,916	-8801,03
		-1929,457	-8819,494
		-1797,134	-8862,576
		-1824,829	-8834,88
		-1846,37	-8871,808
		-1821,752	-8813,339
		-1837,138	-8791,798
		-1846,37	-8785,644
		-1861,757	-8782,566
		-1870,989	-8782,566
		-1874,066	-8776,412
		-1898,684	-8773,334
		-1889,452	-8764,103
		-1901,761	-8767,18
		-1880,22	-8779,489
		-1895,607	-8788,721
		-1880,22	-8782,566
		-1923,302	-8776,412
		-1938,689	-8770,257
		-1907,916	-8779,489
		-1901,761	-8779,489
		-1935,612	-8776,412
		-1944,843	-8782,566
		-1944,843	-8770,257
		-1987,925	-8782,566
		-1972,539	-8850,267
		-2024,853	-8797,953
		-1987,925	-8844,112
		-1920,225	-8831,803
		-1806,366	-8825,648
		-1821,752	-8834,88
		-1834,061	-8828,726
		-1886,375	-8834,88
		-1794,057	-8813,339
		-1806,366	-8794,875
		-1840,216	-8779,489
		-1864,834	-8767,18
		-1858,679	-8764,103
		-1898,684	-8779,489
		-1972,539	-8748,716
		-1932,534	-8776,412
		-2055,626	-8714,866
		-2058,703	-8708,711
		-2012,544	-8736,407
		-2031,007	-8714,866
		-1984,848	-8791,798
		-1895,607	-8831,803
		-1818,675	-8831,803
		-1837,138	-8841,035
		-1781,747	-8847,189
		-1830,984	-8828,726
		-1827,907	-8822,571
		-1852,525	-8797,953
		-1858,679	-8794,875
		-1867,911	-8794,875
		-1874,066	-8797,953
		-1892,53	-8791,798
		-1874,066	-8794,875
		-1898,684	-8794,875
		-1898,684	-8788,721
		-1883,298	-8788,721
		-1886,375	-8782,566
		-1914,071	-8776,412
		-1917,148	-8782,566
		-1917,148	-8782,566
		-2031,007	-8773,334
		-1957,153	-8776,412
		-2003,312	-8779,489
		-1917,148	-8785,644
		-1960,23	-8804,107
		-1929,457	-8819,494
		-1904,839	-8841,035
		-1941,766	-8810,262
		-1892,53	-8804,107
		-1963,307	-8770,257
		-1978,693	-8761,025
		-1947,921	-8782,566
		-1870,989	-8810,262
		-1926,38	-8757,948
		-1938,689	-8773,334
		-1920,225	-8788,721
		-1950,998	-8779,489
		-1938,689	-8804,107
		-1877,143	-8813,339
		-1874,066	-8816,416
		-1892,53	-8819,494
		-1874,066	-8813,339
		-1895,607	-8797,953
		-1880,22	-8785,644
		-1889,452	-8779,489
		-1907,916	-8776,412
		-1929,457	-8761,025
		-1987,925	-8742,562
		-1910,993	-8819,494
		-1994,08	-8754,871
		-1864,834	-8745,639
		-1963,307	-8696,402
		-1834,061	-8844,112
		-1984,848	-8699,48
		-1950,998	-8733,33
		-1963,307	-8721,021
		-1781,747	-8807,185
		-1907,916	-8751,793
		-1898,684	-8757,948
		-1950,998	-8733,33
		-1769,438	-8831,803
		-1923,302	-8748,716
		-1920,225	-8754,871
		-1920,225	-8751,793
		-1874,066	-8767,18
		-1855,602	-8779,489
		-1886,375	-8773,334
		-1901,761	-8761,025
		-1904,839	-8748,716
		-1904,839	-8754,871
		-1914,071	-8745,639
		-1910,993	-8751,793
		-1914,071	-8754,871
		-1910,993	-8754,871
		-1917,148	-8757,948
		-1929,457	-8764,103
		-1963,307	-8757,948
		-1920,225	-8761,025
		-1957,153	-8751,793
		-1944,843	-8724,098
		-1978,693	-8702,557
		-1947,921	-8724,098
		-1950,998	-8745,639
		-1978,693	-8721,021
		-1966,384	-8711,789
		-1920,225	-8730,252
		-2000,234	-8761,025
		-1938,689	-8711,789
		-1957,153	-8770,257
		-1938,689	-8761,025
		-1972,539	-8745,639
		-1944,843	-8754,871
		-1935,612	-8745,639
		-1889,452	-8739,484
		-1932,534	-8721,021
		-1966,384	-8727,175
		-1960,23	-8739,484
		-1963,307	-8739,484
		-1991,003	-8761,025
		-1957,153	-8767,18
		-1923,302	-8770,257
		-1892,53	-8773,334
		-1944,843	-8761,025
		-1969,462	-8754,871
		-1978,693	-8742,562
		-2027,93	-8730,252
		-2040,239	-8717,943
		-2021,775	-8727,175
		-1920,225	-8785,644
		-1904,839	-8757,948
		-1889,452	-8776,412
		-1886,375	-8779,489
		-1889,452	-8779,489
		-1907,916	-8754,871
		-1901,761	-8776,412
		-1926,38	-8754,871
		-1944,843	-8751,793
		-1944,843	-8754,871
		-1950,998	-8751,793
		-1954,075	-8754,871
		-1960,23	-8754,871
		-2003,312	-8748,716
		-1991,003	-8733,33
		-1994,08	-8693,325
		-1969,462	-8714,866
		-1987,925	-8693,325
		-1972,539	-8699,48
		-1926,38	-8742,562
		-1932,534	-8751,793
		-1923,302	-8739,484
		-1917,148	-8745,639
		-1960,23	-8733,33
		-1969,462	-8736,407
		-1950,998	-8730,252
		-1880,22	-8736,407
		-1963,307	-8736,407
		-1938,689	-8736,407
		-1954,075	-8717,943
		-1877,143	-8730,252
		-1929,457	-8724,098
		-1997,157	-8727,175
		-2000,234	-8736,407
		-1929,457	-8761,025
		-1935,612	-8761,025
		-1935,612	-8764,103
		-1963,307	-8754,871
		-1984,848	-8748,716
		-1954,075	-8745,639
		-1938,689	-8748,716
		-1944,843	-8739,484
		-1935,612	-8730,252
		-1950,998	-8733,33
		-1960,23	-8702,557
		-2027,93	-8733,33
		-1944,843	-8681,016
		-2049,471	-8727,175
		-1978,693	-8711,789
		-2021,775	-8733,33
		-1947,921	-8693,325
		-2064,857	-8730,252
		-1954,075	-8739,484
		-1978,693	-8724,098
		-1932,534	-8770,257
		-1898,684	-8761,025
		-1874,066	-8761,025
		-1926,38	-8742,562
		-1944,843	-8764,103
		-1966,384	-8745,639
		-2021,775	-8730,252
		-2067,935	-8721,021
		-2052,548	-8699,48
		-2111,017	-8724,098
		-2101,785	-8717,943
		-2080,244	-8721,021
		-1923,302	-8754,871
		-2055,626	-8754,871
		-1889,452	-8761,025
		-1926,38	-8727,175
		-1957,153	-8724,098
		-1944,843	-8724,098
		-1938,689	-8724,098
		-1944,843	-8714,866
		-2018,698	-8739,484
		-1920,225	-8717,943
		-1920,225	-8730,252
		-1889,452	-8721,021
		-1950,998	-8721,021
		-1975,616	-8714,866
		-1984,848	-8705,634
		-2000,234	-8699,48
		-2058,703	-8687,171
		-2092,553	-8711,789
		-2101,785	-8699,48
		-2000,234	-8727,175
		-2000,234	-8782,566
		-2058,703	-8708,711
		-1889,452	-8807,185
		-1803,288	-8764,103
		-1837,138	-8736,407
		-1926,38	-8727,175
		-1957,153	-8714,866
		-1957,153	-8711,789
		-1954,075	-8721,021
		-1950,998	-8727,175
		-1957,153	-8717,943
		-1957,153	-8717,943
		-1966,384	-8717,943
		-1991,003	-8717,943
		-2015,621	-8717,943
		-1981,771	-8717,943
		-2015,621	-8721,021
		-2003,312	-8717,943
		-1947,921	-8705,634
		-1929,457	-8705,634
		-1984,848	-8714,866
		-1950,998	-8696,402
		-2021,775	-8721,021
		-2009,466	-8684,093
		-2018,698	-8674,861
		-2009,466	-8671,784
		-2052,548	-8662,552
		-2058,703	-8681,016
		-2027,93	-8674,861
		-2077,167	-8674,861
		-2012,544	-8702,557
		-2027,93	-8677,939
		-1944,843	-8742,562
		-1886,375	-8748,716
		-1883,298	-8748,716
		-1926,38	-8721,021
		-1957,153	-8699,48
		-1941,766	-8711,789
		-1941,766	-8693,325
		-1966,384	-8693,325
		-1972,539	-8684,093
		-1935,612	-8687,171
		-1950,998	-8690,248
		-1950,998	-8681,016
		-1947,921	-8687,171
		-1972,539	-8684,093
		-1981,771	-8674,861
		-1981,771	-8677,939
		-1966,384	-8674,861
		-1957,153	-8662,552
		-1972,539	-8656,398
		-2000,234	-8659,475
		-1984,848	-8650,243
		-1997,157	-8647,166
		-2037,162	-8653,32
		-2018,698	-8674,861
		-1947,921	-8702,557
		-1960,23	-8702,557
		-1966,384	-8708,711
		-1969,462	-8714,866
		-1960,23	-8721,021
		-1960,23	-8705,634
		-1947,921	-8727,175
		-1963,307	-8693,325
		-1994,08	-8668,707
		-2071,012	-8647,166
		-2067,935	-8671,784
		-1935,612	-8665,63
		-1917,148	-8674,861
		-2034,085	-8644,089
		-2061,78	-8634,857
		-1917,148	-8659,475
		-1932,534	-8650,243
		-1984,848	-8653,32
		-1981,771	-8650,243
		-1969,462	-8674,861
		-1963,307	-8696,402
		-1954,075	-8699,48
		-1941,766	-8693,325
		-1944,843	-8684,093
		-1969,462	-8647,166
		-1950,998	-8662,552
		-2012,544	-8634,857
		-2098,708	-8622,548
		-2114,094	-8604,084
		-2083,321	-8625,625
		-2009,466	-8622,548
		-1938,689	-8671,784
		-1972,539	-8671,784
		-1957,153	-8668,707
		-1947,921	-8674,861
		-1975,616	-8650,243
		-2000,234	-8637,934
		-2031,007	-8637,934
		-2071,012	-8637,934
		-2034,085	-8668,707
		-2071,012	-8631,779
		-2003,312	-8671,784
		-2034,085	-8647,166
		-1994,08	-8656,398
		-1895,607	-8665,63
		-1880,22	-8665,63
		-1904,839	-8668,707
		-1957,153	-8665,63
		-1975,616	-8656,398
		-1972,539	-8647,166
		-1994,08	-8641,011
		-2061,78	-8610,238
		-2018,698	-8631,779
		-2071,012	-8597,929
		-2043,316	-8594,852
		-2095,63	-8613,316
		-2086,398	-8637,934
		-2040,239	-8634,857
		-2107,939	-8631,779
		-2080,244	-8637,934
		-2012,544	-8641,011
		-2012,544	-8637,934
		-1963,307	-8650,243
		-1904,839	-8665,63
		-1935,612	-8647,166
		-1938,689	-8662,552
		-1935,612	-8665,63
		-1935,612	-8659,475
		-1944,843	-8653,32
		-1941,766	-8665,63
		-1963,307	-8656,398
		-1972,539	-8650,243
		-1978,693	-8647,166
		-1984,848	-8641,011
		-1972,539	-8647,166
		-2012,544	-8628,702
		-2074,089	-8604,084
		-2055,626	-8613,316
		-2074,089	-8607,161
		-2055,626	-8610,238
		-2061,78	-8610,238
		-1947,921	-8668,707
		-2040,239	-8634,857
		-1954,075	-8637,934
		-1941,766	-8662,552
		-1966,384	-8625,625
		-1886,375	-8684,093
		-1991,003	-8604,084
		-2052,548	-8591,775
		-2052,548	-8607,161
		-2083,321	-8607,161
		-2024,853	-8591,775
		-2043,316	-8607,161
		-1991,003	-8634,857
		-1923,302	-8644,089
		-1957,153	-8644,089
		-1923,302	-8641,011
		-1944,843	-8634,857
		-1950,998	-8625,625
		-1947,921	-8659,475
		-1944,843	-8637,934
		-1954,075	-8653,32
		-1981,771	-8628,702
		-2012,544	-8628,702
		-2027,93	-8616,393
		-2071,012	-8576,388
		-2089,476	-8567,156
		-2092,553	-8594,852
		-2024,853	-8573,311
		-2101,785	-8585,62
		-2034,085	-8564,079
		-2071,012	-8564,079
		-1941,766	-8616,393
		-1938,689	-8628,702
		-1984,848	-8607,161
		-1941,766	-8628,702
		-1981,771	-8622,548
		-1947,921	-8625,625
		-1975,616	-8594,852
		-1997,157	-8582,543
		-2012,544	-8597,929
		-2037,162	-8588,697
		-2049,471	-8601,007
		-2077,167	-8594,852
		-2095,63	-8591,775
		-2071,012	-8604,084
		-2003,312	-8607,161
		-1966,384	-8613,316
		-1947,921	-8613,316
		-1997,157	-8613,316
		-2012,544	-8604,084
		-2018,698	-8591,775
		-2012,544	-8585,62
		-2006,389	-8585,62
		-2018,698	-8588,697
		-2018,698	-8585,62
		-2006,389	-8582,543
		-2018,698	-8585,62
		-2006,389	-8588,697
		-2074,089	-8597,929
		-2043,316	-8616,393
		-2071,012	-8610,238
		-2092,553	-8576,388
		-2114,094	-8561,002
		-2101,785	-8567,156
		-2031,007	-8570,234
		-2015,621	-8573,311
		-2034,085	-8601,007
		-2015,621	-8610,238
		-1941,766	-8610,238
		-1895,607	-8625,625
		-1904,839	-8613,316
		-1914,071	-8604,084
		-1926,38	-8601,007
		-1947,921	-8601,007
		-1957,153	-8601,007
		-1963,307	-8591,775
		-1972,539	-8591,775
		-1981,771	-8594,852
		-1966,384	-8594,852
		-1984,848	-8597,929
		-1991,003	-8597,929
		-1987,925	-8607,161
		-1994,08	-8604,084
		-2000,234	-8604,084
		-1991,003	-8594,852
		-2064,857	-8542,538
		-2061,78	-8530,229
		-2061,78	-8539,461
		-1994,08	-8607,161
		-2141,789	-8511,765
		-2147,944	-8511,765
		-2129,48	-8542,538
		-2021,775	-8561,002
		-2003,312	-8604,084
		-2123,326	-8554,847
		-2055,626	-8601,007
		-2012,544	-8628,702
		-2015,621	-8653,32
		-1883,298	-8684,093
		-1880,22	-8647,166
		-1932,534	-8607,161
		-1923,302	-8613,316
		-1947,921	-8610,238
		-1991,003	-8597,929
		-1994,08	-8594,852
		-1984,848	-8601,007
		-2015,621	-8576,388
		-2006,389	-8582,543
		-2021,775	-8573,311
		-2018,698	-8576,388
		-2012,544	-8597,929
		-2024,853	-8573,311
		-2018,698	-8604,084
		-2034,085	-8591,775
		-2037,162	-8588,697
		-2031,007	-8588,697
		-2052,548	-8582,543
		-2055,626	-8576,388
		-1997,157	-8585,62
		-2003,312	-8588,697
		-2021,775	-8570,234
		-2034,085	-8573,311
		-2034,085	-8570,234
		-2061,78	-8582,543
		-2181,794	-8545,615
		-2083,321	-8567,156
		-2160,253	-8536,384
		-2151,021	-8554,847
		-2114,094	-8548,693
		-2086,398	-8548,693
		-2092,553	-8570,234
		-1889,452	-8637,934
		-1852,525	-8647,166
		-1960,23	-8619,47
		-1978,693	-8610,238
		-1972,539	-8619,47
		-1987,925	-8625,625
		-1987,925	-8594,852
		-1987,925	-8561,002
		-2003,312	-8579,466
		-2015,621	-8582,543
		-2009,466	-8588,697
		-2052,548	-8564,079
		-2021,775	-8585,62
		-2031,007	-8579,466
		-2058,703	-8554,847
		-2064,857	-8536,384
		-2083,321	-8520,997
		-2224,876	-8496,379
		-2144,867	-8508,688
		-2280,267	-8487,147
		-2489,522	-8508,688
		-2397,204	-8496,379
		-2452,595	-8527,152
		-2264,881	-8557,925
		-2092,553	-8542,538
		-1938,689	-8570,234
		-1723,279	-8641,011
		-1717,124	-8665,63
		-1834,061	-8637,934
		-1843,293	-8610,238
		-1944,843	-8601,007
		-2000,234	-8607,161
		-1972,539	-8588,697
		-1994,08	-8604,084
		-2000,234	-8613,316
		-2006,389	-8613,316
		-1984,848	-8610,238
		-1978,693	-8597,929
		-1969,462	-8607,161
		-1987,925	-8576,388
		-2027,93	-8567,156
		-2012,544	-8551,77
		-2024,853	-8551,77
		-2031,007	-8570,234
		-2058,703	-8554,847
		-2067,935	-8542,538
		-2037,162	-8561,002
		-2031,007	-8567,156
		-2067,935	-8520,997
		-2101,785	-8508,688
		-2089,476	-8499,456
		-2089,476	-8536,384
		-2074,089	-8567,156
		-2129,48	-8610,238
		-2046,394	-8625,625
		-1941,766	-8644,089
		-2018,698	-8610,238
		-2024,853	-8591,775
		-2027,93	-8613,316
		-1984,848	-8585,62
		-2027,93	-8576,388
		-2058,703	-8625,625
		-2058,703	-8573,311
		-2021,775	-8604,084
		-2009,466	-8619,47
		-2052,548	-8579,466
		-2040,239	-8582,543
		-2077,167	-8570,234
		-2055,626	-8573,311
		-2080,244	-8573,311
		-2089,476	-8576,388
		-2080,244	-8570,234
		-2083,321	-8576,388
		-2074,089	-8582,543
		-2074,089	-8582,543
		-2080,244	-8579,466
		-2067,935	-8576,388
		-2052,548	-8576,388
		-2077,167	-8601,007
		-2074,089	-8579,466
		-2089,476	-8579,466
		-2086,398	-8579,466
		-2071,012	-8570,234
		-2064,857	-8585,62
		-2046,394	-8582,543
		-2067,935	-8567,156
		-2055,626	-8573,311
		-2089,476	-8561,002
		-2092,553	-8570,234
		-2077,167	-8567,156
		-2077,167	-8585,62
		-2067,935	-8576,388
		-2055,626	-8601,007
		-2074,089	-8591,775
		-2046,394	-8604,084
		-2046,394	-8597,929
		-2055,626	-8561,002
		-2080,244	-8551,77
		-2132,558	-8536,384
		-2067,935	-8597,929
		-2178,717	-8502,534
		-2237,185	-8450,22
		-2215,644	-8462,529
		-2261,804	-8444,065
		-2187,949	-8511,765
		-2111,017	-8604,084
		-2077,167	-8641,011
		-1950,998	-8659,475
		-1926,38	-8641,011
		-1963,307	-8622,548
		-2018,698	-8588,697
		-2043,316	-8573,311
		-2046,394	-8567,156
		-2046,394	-8557,925
		-2046,394	-8564,079
		-2058,703	-8561,002
		-2061,78	-8557,925
		-2058,703	-8542,538
		-2061,78	-8548,693
		-2061,78	-8551,77
		-2055,626	-8557,925
		-2043,316	-8551,77
		-2067,935	-8548,693
		-2074,089	-8539,461
		-2166,408	-8511,765
		-2277,19	-8474,838
		-2400,281	-8444,065
		-2520,295	-8428,679
		-2498,754	-8428,679
		-2471,059	-8447,142
		-1991,003	-8616,393
		-1800,211	-8644,089
		-1723,279	-8616,393
		-1824,829	-8662,552
		-1834,061	-8594,852
		-1938,689	-8585,62
		-1984,848	-8576,388
		-2009,466	-8570,234
		-2027,93	-8557,925
		-2037,162	-8561,002
		-2034,085	-8551,77
		-2034,085	-8545,615
		-2040,239	-8548,693
		-2064,857	-8542,538
		-2141,789	-8539,461
		-2209,49	-8527,152
		-2243,34	-8514,843
		-2194,103	-8524,075
		-2200,258	-8533,306
		-1917,148	-8607,161
		-1910,993	-8582,543
		-1966,384	-8554,847
		-1997,157	-8545,615
		-2055,626	-8517,92
		-2071,012	-8533,306
		-2083,321	-8530,229
		-2083,321	-8533,306
		-2083,321	-8536,384
		-2083,321	-8539,461
		-2092,553	-8539,461
		-2101,785	-8533,306
		-2117,171	-8533,306
		-2123,326	-8530,229
		-2138,712	-8524,075
		-2160,253	-8517,92
		-2181,794	-8508,688
		-2172,562	-8511,765
		-2092,553	-8554,847
		-2117,171	-8536,384
		-2037,162	-8561,002
		-2000,234	-8579,466
		-1997,157	-8579,466
		-2031,007	-8557,925
		-2067,935	-8524,075
		-2154,099	-8505,611
		-2234,108	-8480,993
		-2261,804	-8477,915
		-2249,494	-8545,615
		-2144,867	-8573,311
		-2267,958	-8520,997
		-1981,771	-8607,161
		-1975,616	-8601,007
		-2049,471	-8594,852
		-2055,626	-8576,388
		-2021,775	-8604,084
		-2107,939	-8514,843
		-2123,326	-8520,997
		-2129,48	-8545,615
		-2031,007	-8567,156
		-2077,167	-8567,156
		-2024,853	-8567,156
		-2034,085	-8561,002
		-2021,775	-8570,234
		-2111,017	-8542,538
		-2061,78	-8554,847
		-2077,167	-8548,693
		-2203,335	-8508,688
		-2154,099	-8530,229
		-2243,34	-8493,302
		-2258,726	-8493,302
		-2249,494	-8493,302
		-2243,34	-8499,456
		-2126,403	-8557,925
		-2052,548	-8628,702
		-2052,548	-8557,925
		-2061,78	-8613,316
		-2046,394	-8591,775
		-1947,921	-8610,238
		-1991,003	-8542,538
		-1957,153	-8567,156
		-2024,853	-8533,306
		-2040,239	-8527,152
		-2080,244	-8514,843
		-2086,398	-8517,92
		-2083,321	-8520,997
		-2083,321	-8524,075
		-2117,171	-8511,765
		-2151,021	-8505,611
		-2175,64	-8493,302
		-2194,103	-8474,838
		-2209,49	-8459,452
		-2209,49	-8474,838
		-2163,33	-8505,611
		-2083,321	-8542,538
		-2034,085	-8610,238
		-2061,78	-8561,002
		-2055,626	-8613,316
		-2040,239	-8597,929
		-2037,162	-8579,466
		-2055,626	-8570,234
		-2055,626	-8545,615
		-2009,466	-8520,997
		-2000,234	-8524,075
		-2015,621	-8524,075
		-2064,857	-8517,92
		-2080,244	-8524,075
		-2077,167	-8524,075
		-2071,012	-8533,306
		-2077,167	-8533,306
		-2077,167	-8533,306
		-2080,244	-8530,229
		-2111,017	-8517,92
		-2080,244	-8527,152
		-2107,939	-8517,92
		-2126,403	-8505,611
		-2104,862	-8514,843
		-2120,249	-8514,843
		-2144,867	-8511,765
		-2095,63	-8517,92
		-2089,476	-8520,997
		-2071,012	-8514,843
		-2077,167	-8517,92
		-2080,244	-8517,92
		-2071,012	-8514,843
		-2114,094	-8517,92
		-2147,944	-8517,92
		-2160,253	-8524,075
		-2135,635	-8536,384
		-2104,862	-8539,461
		-2126,403	-8533,306
		-2135,635	-8511,765
		-2095,63	-8508,688
		-2043,316	-8554,847
		-2107,939	-8517,92
		-2104,862	-8530,229
		-2132,558	-8508,688
		-1975,616	-8554,847
		-2021,775	-8539,461
		-1975,616	-8551,77
		-2043,316	-8533,306
		-1944,843	-8551,77
		-2052,548	-8533,306
		-2049,471	-8536,384
		-2058,703	-8527,152
		-2071,012	-8533,306
		-2089,476	-8511,765
		-2080,244	-8524,075
		-2086,398	-8517,92
		-2089,476	-8517,92
		-2089,476	-8508,688
		-2154,099	-8477,915
		-2151,021	-8496,379
		-2132,558	-8499,456
		-2144,867	-8499,456
		-2163,33	-8511,765
		-2104,862	-8536,384
		-2046,394	-8554,847
		-2055,626	-8554,847
		-2043,316	-8554,847
		-2021,775	-8551,77
		-2021,775	-8545,615
		-2052,548	-8533,306
		-2089,476	-8536,384
		-2151,021	-8530,229
		-2160,253	-8530,229
		-2111,017	-8536,384
		-2141,789	-8542,538
		-2040,239	-8570,234
		-2117,171	-8551,77
		-2040,239	-8542,538
		-2003,312	-8545,615
		-2086,398	-8520,997
		-2055,626	-8536,384
		-2101,785	-8520,997
		-2095,63	-8524,075
		-2083,321	-8527,152
		-2178,717	-8508,688
		-2129,48	-8517,92
		-2147,944	-8505,611
		-2194,103	-8502,534
		-2132,558	-8508,688
		-2187,949	-8502,534
		-2107,939	-8524,075
		-2129,48	-8520,997
		-2157,176	-8520,997
		-2166,408	-8527,152
		-2144,867	-8530,229
		-2058,703	-8576,388
		-2120,249	-8536,384
		-2018,698	-8591,775
		-2012,544	-8570,234
		-1984,848	-8582,543
		-2040,239	-8557,925
		-2098,708	-8530,229
		-2024,853	-8576,388
		-2104,862	-8517,92
		-2111,017	-8524,075
		-2144,867	-8527,152
		-2061,78	-8551,77
		-2169,485	-8533,306
		-2157,176	-8536,384
		-2120,249	-8530,229
		-2058,703	-8545,615
		-2067,935	-8561,002
		-2067,935	-8557,925
		-2086,398	-8539,461
		-2080,244	-8536,384
		-2126,403	-8530,229
		-2120,249	-8520,997
		-2080,244	-8548,693
		-2117,171	-8524,075
		-2163,33	-8505,611
		-2151,021	-8502,534
		-2089,476	-8564,079
		-2123,326	-8533,306
		-2107,939	-8542,538
		-2154,099	-8554,847
		-2117,171	-8542,538
		-2046,394	-8524,075
		-2049,471	-8514,843
		-2052,548	-8517,92
		-2040,239	-8573,311
		-2114,094	-8511,765
		-2141,789	-8505,611
		-2086,398	-8517,92
		-2095,63	-8508,688
		-2147,944	-8505,611
		-2095,63	-8505,611
		-2135,635	-8490,224
		-2138,712	-8496,379
		-2129,48	-8487,147
		-2138,712	-8493,302
		-2101,785	-8490,224
		-2147,944	-8480,993
		-2083,321	-8487,147
		-2064,857	-8520,997
		-2049,471	-8536,384
		-2104,862	-8505,611
		-2147,944	-8496,379
		-2147,944	-8499,456
		-2151,021	-8493,302
		-2123,326	-8520,997
		-2107,939	-8530,229
		-2117,171	-8514,843
		-2114,094	-8524,075
		-2107,939	-8502,534
		-2049,471	-8508,688
		-2049,471	-8520,997
		-2077,167	-8520,997
		-2111,017	-8496,379
		-2151,021	-8480,993
		-2126,403	-8477,915
		-2104,862	-8505,611
		-2083,321	-8499,456
		-2107,939	-8502,534
		-2114,094	-8493,302
		-2034,085	-8517,92
		-2101,785	-8499,456
		-2120,249	-8514,843
		-2071,012	-8508,688
		-2086,398	-8508,688
		-2074,089	-8514,843
		-2074,089	-8520,997
		-2074,089	-8517,92
		-2098,708	-8508,688
		-2089,476	-8493,302
		-2092,553	-8502,534
		-2132,558	-8490,224
		-2194,103	-8480,993
		-2191,026	-8487,147
		-2172,562	-8499,456
		-2172,562	-8496,379
		-1972,539	-8554,847
		-2187,949	-8484,07
		-2003,312	-8545,615
		-2034,085	-8536,384
		-2092,553	-8530,229
		-1991,003	-8561,002
		-2095,63	-8524,075
		-2098,708	-8524,075
		-2123,326	-8524,075
		-2074,089	-8527,152
		-2117,171	-8505,611
		-2163,33	-8502,534
		-2184,871	-8477,915
		-2169,485	-8474,838
		-2169,485	-8480,993
		-2052,548	-8524,075
		-2083,321	-8508,688
		-2086,398	-8517,92
		-2074,089	-8511,765
		-2089,476	-8502,534
		-2089,476	-8496,379
		-2098,708	-8487,147
		-2104,862	-8493,302
		-2135,635	-8474,838
		-2154,099	-8471,761
		-2157,176	-8474,838
		-2157,176	-8480,993
		-2160,253	-8493,302
		-2129,48	-8499,456
		-2135,635	-8493,302
		-2104,862	-8505,611
		-2077,167	-8517,92
		-2067,935	-8514,843
		-2098,708	-8502,534
		-2080,244	-8502,534
		-2175,64	-8474,838
		-2120,249	-8499,456
		-2172,562	-8477,915
		-2135,635	-8490,224
		-2154,099	-8493,302
		-2135,635	-8496,379
		-2160,253	-8505,611
		-2163,33	-8517,92
		-2104,862	-8536,384
		-2027,93	-8536,384
		-2058,703	-8520,997
		-2074,089	-8502,534
		-2074,089	-8502,534
		-2095,63	-8499,456
		-2114,094	-8508,688
		-2114,094	-8520,997
		-2135,635	-8508,688
		-2154,099	-8505,611
		-2104,862	-8524,075
		-2104,862	-8502,534
		-2114,094	-8511,765
		-2123,326	-8505,611
		-2169,485	-8487,147
		-2175,64	-8468,683
		-2200,258	-8462,529
		-2271,035	-8447,142
		-2166,408	-8453,297
		-2144,867	-8468,683
		-2138,712	-8490,224
		-2086,398	-8542,538
		-2126,403	-8517,92
		-2151,021	-8496,379
		-2123,326	-8517,92
		-2107,939	-8514,843
		-2086,398	-8530,229
		-2080,244	-8542,538
		-2086,398	-8517,92
		-2101,785	-8530,229
		-2107,939	-8520,997
		-2117,171	-8511,765
		-2123,326	-8502,534
		-2135,635	-8477,915
		-2154,099	-8484,07
		-2135,635	-8477,915
		-2132,558	-8499,456
		-2126,403	-8496,379
		-2117,171	-8496,379
		-2107,939	-8496,379
		-2089,476	-8499,456
		-2101,785	-8490,224
		-2123,326	-8484,07
		-2126,403	-8474,838
		-2181,794	-8465,606
		-2200,258	-8465,606
		-2175,64	-8480,993
		-2154,099	-8484,07
		-2098,708	-8499,456
		-2101,785	-8499,456
		-2120,249	-8493,302
		-2135,635	-8490,224
		-2135,635	-8502,534
		-2144,867	-8508,688
		-2144,867	-8508,688
		-2141,789	-8511,765
		-2160,253	-8496,379
		-2157,176	-8493,302
		-2135,635	-8505,611
		-2126,403	-8493,302
		-2132,558	-8487,147
		-2160,253	-8484,07
		-2151,021	-8480,993
		-2129,48	-8471,761
		-2129,48	-8474,838
		-2163,33	-8474,838
		-2104,862	-8508,688
		-2089,476	-8490,224
		-2120,249	-8468,683
		-2172,562	-8468,683
		-2203,335	-8477,915
		-2187,949	-8484,07
		-2166,408	-8493,302
		-2120,249	-8514,843
		-2107,939	-8511,765
		-2074,089	-8487,147
		-2052,548	-8487,147
		-2169,485	-8465,606
		-2197,181	-8468,683
		-2197,181	-8462,529
		-2172,562	-8484,07
		-2132,558	-8499,456
		-2095,63	-8484,07
		-2071,012	-8505,611
		-2095,63	-8490,224
		-2089,476	-8496,379
		-2111,017	-8487,147
		-2083,321	-8496,379
		-2135,635	-8484,07
		-2135,635	-8493,302
		-2120,249	-8484,07
		-2126,403	-8490,224
		-2129,48	-8474,838
		-2095,63	-8490,224
		-2114,094	-8474,838
		-2123,326	-8499,456
		-2095,63	-8505,611
		-2163,33	-8493,302
		-2154,099	-8496,379
		-2166,408	-8477,915
		-2166,408	-8487,147
		-2141,789	-8468,683
		-2104,862	-8477,915
		-2104,862	-8471,761
		-2117,171	-8493,302
		-2135,635	-8480,993
		-2123,326	-8499,456
		-2147,944	-8502,534
		-2151,021	-8502,534
		-2111,017	-8484,07
		-2147,944	-8496,379
		-2154,099	-8490,224
		-2172,562	-8471,761
		-2175,64	-8450,22
		-2258,726	-8425,601
		-2301,808	-8425,601
		-2191,026	-8447,142
		-2255,649	-8474,838
		-2126,403	-8533,306
		-2043,316	-8533,306
		-1997,157	-8524,075
		-2000,234	-8533,306
		-2040,239	-8527,152
		-2077,167	-8524,075
		-2095,63	-8517,92
		-2092,553	-8508,688
		-2111,017	-8502,534
		-2129,48	-8490,224
		-2154,099	-8490,224
		-2157,176	-8490,224
		-2151,021	-8490,224
		-2147,944	-8487,147
		-2163,33	-8477,915
		-2163,33	-8484,07
		-2144,867	-8487,147
		-2132,558	-8471,761
		-2175,64	-8462,529
		-2197,181	-8450,22
		-2184,871	-8468,683
		-2132,558	-8474,838
		-2098,708	-8477,915
		-2092,553	-8490,224
		-2092,553	-8514,843
		-2107,939	-8502,534
		-2169,485	-8496,379
		-2249,494	-8484,07
		-2221,799	-8480,993
		-2200,258	-8474,838
		-2206,412	-8468,683
		-2184,871	-8490,224
		-2071,012	-8527,152
		-2031,007	-8536,384
		-2024,853	-8542,538
		-2074,089	-8511,765
		-2114,094	-8514,843
		-2104,862	-8511,765
		-2123,326	-8517,92
		-2117,171	-8514,843
		-2092,553	-8520,997
		-2111,017	-8508,688
		-2135,635	-8499,456
		-2212,567	-8487,147
		-2181,794	-8490,224
		-2215,644	-8474,838
		-2191,026	-8487,147
		-2166,408	-8499,456
		-2169,485	-8484,07
		-2120,249	-8493,302
		-2086,398	-8496,379
		-2077,167	-8459,452
		-2089,476	-8453,297
		-2120,249	-8484,07
		-2126,403	-8487,147
		-2141,789	-8484,07
		-2206,412	-8465,606
		-2231,031	-8465,606
		-2280,267	-8447,142
		-2295,654	-8431,756
		-2307,963	-8428,679
		-2314,117	-8425,601
		-2237,185	-8462,529
		-2141,789	-8490,224
		-2006,389	-8533,306
		-1991,003	-8557,925
		-2015,621	-8564,079
		-2052,548	-8542,538
		-2024,853	-8530,229
		-2074,089	-8517,92
		-2104,862	-8511,765
		-2132,558	-8493,302
		-2138,712	-8493,302
		-2138,712	-8493,302
		-2132,558	-8496,379
		-2129,48	-8505,611
		-2114,094	-8502,534
		-2120,249	-8487,147
		-2129,48	-8493,302
		-2123,326	-8493,302
		-2120,249	-8490,224
		-2123,326	-8484,07
		-2123,326	-8487,147
		-2132,558	-8487,147
		-2144,867	-8480,993
		-2138,712	-8484,07
		-2132,558	-8487,147
		-2144,867	-8487,147
		-2126,403	-8480,993
		-2132,558	-8480,993
		-2138,712	-8474,838
		-2144,867	-8465,606
		-2181,794	-8468,683
		-2227,953	-8474,838
		-2252,572	-8471,761
		-2227,953	-8480,993
		-2197,181	-8499,456
		-2154,099	-8508,688
		-2123,326	-8511,765
		-2138,712	-8493,302
		-2224,876	-8480,993
		-2243,34	-8487,147
		-2252,572	-8496,379
		-2243,34	-8496,379
		-2224,876	-8530,229
		-2157,176	-8505,611
		-2132,558	-8502,534
		-2132,558	-8490,224
		-2141,789	-8453,297
		-2154,099	-8462,529
		-2126,403	-8474,838
		-2083,321	-8487,147
		-2074,089	-8499,456
		-2092,553	-8484,07
		-2117,171	-8493,302
		-2138,712	-8493,302
		-2154,099	-8480,993
		-2132,558	-8496,379
		-2147,944	-8496,379
		-2163,33	-8480,993
		-2141,789	-8490,224
		-2147,944	-8508,688
		-2163,33	-8502,534
		-2175,64	-8499,456
		-2187,949	-8499,456
		-2178,717	-8471,761
		-2123,326	-8493,302
		-2120,249	-8480,993
		-2132,558	-8487,147
		-2138,712	-8490,224
		-2151,021	-8484,07
		-2157,176	-8477,915
		-2157,176	-8474,838
		-2175,64	-8471,761
		-2144,867	-8490,224
		-2129,48	-8496,379
		-2151,021	-8493,302
		-2129,48	-8490,224
		-2147,944	-8490,224
		-2144,867	-8496,379
		-2151,021	-8493,302
		-2160,253	-8496,379
		-2163,33	-8484,07
		-2163,33	-8468,683
		-2224,876	-8444,065
		-2277,19	-8440,988
		-2372,586	-8425,601
		-2461,827	-8376,365
		-2464,904	-8367,133
		-2474,136	-8391,751
		-2449,518	-8370,21
		-2280,267	-8459,452
		-1843,293	-8616,393
		-2061,78	-8514,843
		-1827,907	-8604,084
		-1957,153	-8554,847
		-2089,476	-8520,997
		-2034,085	-8539,461
		-2107,939	-8520,997
		-2120,249	-8514,843
		-2132,558	-8514,843
		-2135,635	-8508,688
		-2138,712	-8499,456
		-2135,635	-8505,611
		-2135,635	-8502,534
		-2144,867	-8493,302
		-2154,099	-8474,838
		-2160,253	-8471,761
		-2169,485	-8474,838
		-2178,717	-8468,683
		-2200,258	-8465,606
		-2209,49	-8468,683
		-2218,722	-8465,606
		-2237,185	-8465,606
		-2249,494	-8459,452
		-2258,726	-8471,761
		-2200,258	-8505,611
		-2172,562	-8487,147
		-2166,408	-8493,302
		-2132,558	-8511,765
		-2120,249	-8511,765
		-2126,403	-8502,534
		-2123,326	-8490,224
		-2160,253	-8477,915
		-2200,258	-8474,838
		-2212,567	-8474,838
		-2292,576	-8459,452
		-2326,426	-8453,297
		-2314,117	-8459,452
		-2267,958	-8465,606
		-2231,031	-8465,606
		-2175,64	-8484,07
		-2132,558	-8499,456
		-2117,171	-8505,611
		-2141,789	-8505,611
		-2129,48	-8499,456
		-2120,249	-8490,224
		-2141,789	-8477,915
		-2138,712	-8477,915
		-2200,258	-8465,606
		-2184,871	-8465,606
		-2261,804	-8484,07
		-2234,108	-8474,838
		-2283,345	-8471,761
		-2249,494	-8496,379
		-2163,33	-8468,683
		-2286,422	-8459,452
		-2292,576	-8456,374
		-2083,321	-8539,461
		-2329,504	-8450,22
		-2277,19	-8468,683
		-1954,075	-8561,002
		-2080,244	-8511,765
		-2126,403	-8493,302
		-2117,171	-8487,147
		-2141,789	-8493,302
		-2151,021	-8493,302
		-2147,944	-8496,379
		-2157,176	-8490,224
		-2160,253	-8493,302
		-2172,562	-8493,302
		-2169,485	-8480,993
		-2175,64	-8471,761
		-2178,717	-8477,915
		-2187,949	-8471,761
		-2166,408	-8480,993
		-2200,258	-8490,224
		-2184,871	-8490,224
		-2166,408	-8496,379
		-2163,33	-8493,302
		-2184,871	-8499,456
		-2151,021	-8484,07
		-2160,253	-8487,147
		-2178,717	-8493,302
		-2187,949	-8487,147
		-2175,64	-8493,302
		-2187,949	-8487,147
		-2175,64	-8499,456
		-2138,712	-8499,456
		-2138,712	-8487,147
		-2175,64	-8487,147
		-2184,871	-8490,224
		-2194,103	-8493,302
		-2181,794	-8493,302
		-2212,567	-8487,147
		-2197,181	-8490,224
		-2178,717	-8468,683
		-2181,794	-8462,529
		-2172,562	-8484,07
		-2194,103	-8477,915
		-2215,644	-8453,297
		-2138,712	-8484,07
		-2169,485	-8490,224
		-2197,181	-8480,993
		-2231,031	-8471,761
		-2194,103	-8474,838
		-2135,635	-8496,379
[truncated: 27,366 more rows]
