# Supplementary material for: Assessment of upper limb motor control: establishing normative benchmarks for clinical applications
Source: PeerJ. 2025 Aug 22;13:e19859. doi: 10.7717/peerj.19859 (PMC12377353; doi:10.7717/peerj.19859)
Supplement: Supplemental Information 1 [file peerj-13-19859-s001.zip › translated_csvs/advanced_mdurance-test-240838 (2).csv]

angle_window_	angles_bíceps_braquial_derecho_tríceps_braquial_largo_derecho	emg_muscle_bíceps_braquial_derecho_(µV)	emg_muscle_tríceps_braquial_largo_derecho_(µV)
0,05	87,24	3975,849	6413,057
	87,3	3991,236	6403,826
	87,31	3966,617	6409,98
	87,3	4006,622	6397,671
	87,3	4025,086	6397,671
	87,32	3960,463	6409,98
	87,36	4031,24	6388,439
	87,39	4025,086	6382,285
	87,39	4034,318	6388,439
	87,37	4028,163	6388,439
	87,36	4015,854	6388,439
	87,37	4012,777	6391,516
	87,35	4000,467	6394,594
	87,32	3982,004	6391,516
	87,3	3954,308	6394,594
	87,31	3945,076	6385,362
	87,35	3945,076	6406,903
	87,36	3948,154	6403,826
	87,32	3978,926	6400,748
	87,27	3985,081	6403,826
	87,24	3988,158	6406,903
	87,26	3960,463	6403,826
	87,3	3985,081	6413,057
	87,32	3991,236	6406,903
	87,33	3988,158	6409,98
	87,33	3988,158	6403,826
	87,27	3972,772	6403,826
	87,18	3982,004	6403,826
	87,11	4006,622	6400,748
	87,06	4003,545	6391,516
	87,03	3978,926	6391,516
	87,04	3957,385	6388,439
	87,06	3948,154	6394,594
	87,05	3948,154	6385,362
	87,05	3972,772	6385,362
	87,04	4000,467	6382,285
	87	4034,318	6388,439
	86,95	4049,704	6388,439
	86,93	4052,781	6394,594
	86,95	4040,472	6403,826
	86,98	4025,086	6400,748
	86,97	4040,472	6403,826
	86,94	4043,549	6403,826
	86,91	4058,936	6400,748
	86,86	4083,554	6394,594
	86,82	4058,936	6391,516
	86,8	3997,39	6413,057
	86,79	3991,236	6422,289
	86,8	3978,926	6422,289
	86,82	3935,845	6413,057
	86,82	3917,381	6409,98
	86,83	3945,076	6403,826
	86,85	4000,467	6394,594
	86,86	3991,236	6403,826
	86,88	3982,004	6413,057
	86,89	3988,158	6409,98
	86,85	3972,772	6416,135
	86,81	3997,39	6413,057
	86,81	3960,463	6419,212
	86,82	3972,772	6388,439
	86,8	3963,54	6397,671
	86,68	3991,236	6403,826
	86,43	3985,081	6388,439
	86,18	3972,772	6416,135
	86,31	4009,699	6400,748
	86,86	3988,158	6409,98
	87,31	4006,622	6400,748
	87,35	3982,004	6406,903
	87,06	3960,463	6409,98
	86,79	3985,081	6403,826
	86,88	3963,54	6403,826
	87,16	3969,695	6409,98
	87,33	3975,849	6400,748
	87,24	3985,081	6400,748
	87	3975,849	6397,671
	86,79	3991,236	6397,671
	86,71	3997,39	6400,748
	86,82	3985,081	6406,903
	86,95	3978,926	6413,057
	86,98	3982,004	6413,057
	86,95	4000,467	6413,057
	86,9	4003,545	6413,057
	86,82	4012,777	6425,366
	86,75	3997,39	6425,366
	86,69	4009,699	6406,903
	86,68	4018,931	6413,057
	86,68	4000,467	6409,98
	86,7	4003,545	6416,135
	86,79	3997,39	6409,98
	86,92	3991,236	6409,98
	86,93	3988,158	6416,135
	86,82	3997,39	6413,057
	86,68	4009,699	6400,748
	86,64	3985,081	6403,826
	86,72	3997,39	6403,826
	86,79	3997,39	6406,903
	86,84	4009,699	6400,748
	86,96	4015,854	6416,135
	87,06	3991,236	6416,135
	87,08	4025,086	6413,057
	87,05	4003,545	6413,057
	87,01	4037,395	6413,057
	87,01	4037,395	6413,057
	87,1	4009,699	6413,057
	87,17	4025,086	6413,057
	87,15	3972,772	6419,212
	87,11	3957,385	6416,135
	87,12	3975,849	6409,98
	87,2	3972,772	6400,748
	87,3	3975,849	6397,671
	87,39	3972,772	6394,594
	87,49	3957,385	6397,671
	87,6	3935,845	6403,826
	87,68	3932,767	6397,671
	87,76	3957,385	6400,748
	87,73	3975,849	6403,826
	87,45	3982,004	6409,98
	86,5	4015,854	6409,98
	83,73	4034,318	6409,98
	76,93	4058,936	6416,135
	63,34	4043,549	6422,289
	44,2	4012,777	6428,444
	22,84	3972,772	6431,521
	0,26	3926,613	6431,521
	-22,57	3948,154	6422,289
	-42,36	3972,772	6413,057
	-57,57	3982,004	6409,98
	-67,78	3985,081	6413,057
	-72,79	3988,158	6416,135
	-75,18	3997,39	6419,212
	-76,54	3997,39	6422,289
	-77,51	3972,772	6416,135
	-78,12	3963,54	6409,98
	-77,65	3985,081	6397,671
	-74,83	3991,236	6394,594
	-68,92	3988,158	6397,671
	-60,1	3991,236	6406,903
	-48,01	3982,004	6413,057
	-33,15	3975,849	6419,212
	-16,57	3969,695	6431,521
	1,38	3972,772	6428,444
	19,68	4006,622	6422,289
	37,2	4015,854	6425,366
	53,24	4025,086	6413,057
	67,39	4043,549	6403,826
	79,61	4046,627	6409,98
	90,42	4058,936	6413,057
	99,69	4031,24	6416,135
	105,99	4009,699	6422,289
	108,46	3951,231	6431,521
	107,8	3941,999	6419,212
	105,65	3929,69	6422,289
	103,1	3935,845	6416,135
	100,63	3941,999	6416,135
	97,48	3954,308	6416,135
	92,22	3966,617	6416,135
	84,07	3991,236	6419,212
	72,4	4012,777	6422,289
	57,39	4018,931	6425,366
	39,76	4015,854	6425,366
	20,52	4015,854	6428,444
	1,04	4025,086	6425,366
	-18,21	4015,854	6416,135
	-36,18	3994,313	6422,289
	-53,12	3975,849	6419,212
	-67	3982,004	6419,212
	-74,8	3978,926	6422,289
	-78,02	3969,695	6425,366
	-79,09	4003,545	6422,289
	-78,92	4015,854	6416,135
	-77,6	4015,854	6416,135
	-75,7	4012,777	6406,903
	-73,4	4022,008	6403,826
	-69,5	3994,313	6413,057
	-63,01	3988,158	6409,98
	-53,8	4009,699	6413,057
	-41,5	4000,467	6428,444
	-26,18	3963,54	6428,444
	-8,38	3991,236	6425,366
	10,97	4015,854	6419,212
	29,38	4015,854	6422,289
	44,91	4031,24	6425,366
	58,69	4043,549	6422,289
	71,09	4046,627	6431,521
	81,85	4006,622	6446,907
	92,67	3994,313	6443,83
	102,47	4006,622	6431,521
	108,71	4006,622	6422,289
	110,56	4006,622	6422,289
	109,01	3997,39	6425,366
	106,56	3954,308	6428,444
	104,22	3945,076	6422,289
	101,96	3978,926	6419,212
	98,49	3991,236	6413,057
	91,95	3985,081	6409,98
	82,32	3975,849	6409,98
	70,6	3991,236	6406,903
	57,03	4012,777	6409,98
	41,96	4025,086	6413,057
	25,43	4040,472	6419,212
	8,27	4034,318	6428,444
	-9,01	3975,849	6443,83
	-26,88	3972,772	6456,139
	-45,41	3994,313	6449,985
	-61,28	4009,699	6434,598
	-70,07	4009,699	6437,676
	-73,58	3985,081	6434,598
	-74,84	3994,313	6434,598
	-74,63	3978,926	6431,521
	-73,3	3978,926	6434,598
	-71,53	3985,081	6428,444
	-69,75	4009,699	6419,212
	-67,8	4009,699	6425,366
	-65,12	3997,39	6425,366
	-60,56	4000,467	6419,212
	-53,59	4028,163	6406,903
	-43,94	4031,24	6409,98
	-31,7	3997,39	6416,135
	-17,26	3985,081	6422,289
	-0,94	4015,854	6425,366
	16,38	4012,777	6419,212
	33,57	4000,467	6434,598
	49,28	3957,385	6446,907
	62,63	3951,231	6443,83
	74,29	4018,931	6425,366
	84,81	3975,849	6431,521
	94,24	3978,926	6431,521
	103,15	3978,926	6431,521
	110,57	3982,004	6425,366
	114,63	3978,926	6428,444
	115,43	3988,158	6434,598
	114,41	3988,158	6437,676
	112,84	3963,54	6425,366
	111,2	3954,308	6425,366
	109,03	3960,463	6425,366
	105,17	3960,463	6428,444
	98,94	3982,004	6419,212
	89,98	4009,699	6416,135
	78,27	3985,081	6437,676
	63,9	4009,699	6419,212
	47,15	3985,081	6422,289
	28,93	4006,622	6422,289
	10,61	4012,777	6422,289
	-7,05	4037,395	6437,676
	-24,8	4003,545	6419,212
	-41,73	4046,627	6456,139
	-55,73	4015,854	6453,062
	-66,44	4055,859	6443,83
	-73,05	4000,467	6449,985
	-75,06	3988,158	6446,907
	-74,1	4003,545	6449,985
	-71,83	3988,158	6440,753
	-69,23	3988,158	6425,366
	-65,82	3994,313	6425,366
	-60,22	3972,772	6425,366
	-51,84	3941,999	6416,135
	-40,37	3963,54	6419,212
	-25,67	3948,154	6416,135
	-8,29	3988,158	6416,135
	10,93	4018,931	6413,057
	30,57	4018,931	6425,366
	49,58	3991,236	6437,676
	67,07	3982,004	6446,907
	82,53	3988,158	6446,907
	96,01	3991,236	6453,062
	105,53	3982,004	6456,139
	110,38	3978,926	6456,139
	111,99	3978,926	6453,062
	111,73	4000,467	6446,907
	110,79	4006,622	6440,753
	109,26	3994,313	6437,676
	106,91	4003,545	6440,753
	102,85	3966,617	6431,521
	96,42	3985,081	6440,753
	88,12	3957,385	6428,444
	78,25	3960,463	6425,366
	66,26	3975,849	6419,212
	52,58	3982,004	6419,212
	36,86	4000,467	6422,289
	20,03	4009,699	6422,289
	2,84	4018,931	6443,83
	-14,43	3994,313	6449,985
	-30,73	3978,926	6443,83
	-45,54	4018,931	6440,753
	-57,98	4028,163	6446,907
	-67,17	3975,849	6465,371
	-72,08	4012,777	6456,139
	-73,36	4009,699	6456,139
	-72,55	4022,008	6443,83
	-70,77	4015,854	6446,907
	-68,15	3985,081	6459,217
	-64,13	4015,854	6443,83
	-57,82	4018,931	6440,753
	-49,06	4022,008	6431,521
	-38,06	3978,926	6434,598
	-24,56	3997,39	6434,598
	-8,87	3988,158	6419,212
	7,99	4015,854	6409,98
	24,81	4009,699	6413,057
	40,62	4031,24	6416,135
	55,07	4034,318	6431,521
	68,32	3991,236	6456,139
	80,38	3969,695	6471,526
	91,17	3960,463	6465,371
	101,45	3972,772	6462,294
	109,8	4012,777	6456,139
	114,24	4018,931	6449,985
	115,25	4006,622	6446,907
	113,68	3988,158	6449,985
	110,86	3997,39	6446,907
	107,22	4000,467	6443,83
	101,76	4022,008	6431,521
	94,25	4018,931	6428,444
	84,33	4000,467	6431,521
	71,83	3975,849	6440,753
	56,87	3994,313	6428,444
	39,99	3988,158	6434,598
	22,8	4012,777	6431,521
	6,14	3994,313	6446,907
	-9,8	3945,076	6453,062
	-25,61	3975,849	6446,907
	-40,88	3994,313	6443,83
	-54,11	3988,158	6446,907
	-64,7	3994,313	6446,907
	-71,64	4000,467	6453,062
	-74,52	4009,699	6449,985
	-74,82	4018,931	6459,217
	-73,94	4022,008	6456,139
	-72,3	4031,24	6453,062
	-69,89	4031,24	6449,985
	-65,94	4040,472	6440,753
	-59,93	3991,236	6443,83
	-51,44	3972,772	6440,753
	-40,05	4015,854	6440,753
	-26,19	3951,231	6446,907
	-10,35	3972,772	6440,753
	6,65	3941,999	6443,83
	23,38	3960,463	6440,753
	38,62	3951,231	6434,598
	52,31	3938,922	6440,753
	64,56	3960,463	6440,753
	75,17	3929,69	6446,907
	84,42	3948,154	6446,907
	93,06	3966,617	6449,985
	101,3	3975,849	6449,985
	108,16	3972,772	6446,907
	112,05	3972,772	6446,907
	112,62	4003,545	6449,985
	110,7	4062,013	6434,598
	107,03	4065,09	6449,985
	101,79	4049,704	6437,676
	94,79	4025,086	6477,68
	85,85	4012,777	6471,526
	74,47	4018,931	6456,139
	60,28	4022,008	6449,985
	44,17	4006,622	6446,907
	27,45	4015,854	6443,83
	11,19	4012,777	6437,676
	-4,11	3997,39	6437,676
	-17,72	4006,622	6440,753
	-31,02	4006,622	6446,907
	-45,51	3975,849	6446,907
	-59,09	4006,622	6459,217
	-69,02	3994,313	6446,907
	-73,72	4018,931	6462,294
	-74,59	4015,854	6462,294
	-73,77	4006,622	6462,294
	-72,15	4009,699	6456,139
	-69,96	4022,008	6449,985
	-67,04	4006,622	6449,985
	-62,67	4003,545	6449,985
	-56,11	4006,622	6453,062
	-47,24	4006,622	6456,139
	-36,21	3997,39	6449,985
	-23,16	3988,158	6456,139
	-8,37	3991,236	6453,062
	7,53	4000,467	6440,753
	23,33	4000,467	6446,907
	38,41	3975,849	6456,139
	52,52	3951,231	6453,062
	65,19	3957,385	6440,753
	76,54	3957,385	6440,753
	87,48	3978,926	6443,83
	98,51	4000,467	6440,753
	107,74	3997,39	6449,985
	112,77	3969,695	6468,448
	113,68	3985,081	6471,526
	111,95	4009,699	6465,371
	108,72	4046,627	6459,217
	104,49	4037,395	6471,526
	98,89	4015,854	6468,448
	91,59	4015,854	6462,294
	82,13	4028,163	6456,139
	70,06	4006,622	6462,294
	55,77	3982,004	6456,139
	40,36	3982,004	6443,83
	24	3966,617	6446,907
	7,5	3972,772	6449,985
	-7,7	3991,236	6449,985
	-23,1	3994,313	6446,907
	-39,93	3985,081	6443,83
	-54,73	3985,081	6440,753
	-63,69	4000,467	6443,83
	-67,23	4012,777	6453,062
	-68,33	4006,622	6465,371
	-68,67	4025,086	6459,217
	-68,45	4046,627	6453,062
	-67,93	4040,472	6456,139
	-66,99	4037,395	6456,139
	-65,71	4025,086	6468,448
	-63,87	4012,777	6471,526
	-60,62	4003,545	6465,371
	-55,33	4006,622	6462,294
	-47,86	3960,463	6465,371
	-38,52	3966,617	6459,217
	-27,72	3972,772	6456,139
	-15,45	3978,926	6453,062
	-1,64	3991,236	6446,907
	13,03	3994,313	6449,985
	27,64	4000,467	6446,907
	41,75	3994,313	6440,753
	54,94	3963,54	6443,83
	66,71	3960,463	6449,985
	76,92	3988,158	6449,985
	85,61	4006,622	6449,985
	92,96	4003,545	6459,217
	99,62	3997,39	6474,603
	104,51	3975,849	6483,835
	106,34	3978,926	6480,758
	105,38	3991,236	6471,526
	101,9	3991,236	6474,603
	97,01	3994,313	6468,448
	90,56	4006,622	6468,448
	81,15	4000,467	6471,526
	69,5	3985,081	6471,526
	56,54	3994,313	6449,985
	42,7	4006,622	6462,294
	28,18	3985,081	6449,985
	14,41	3997,39	6440,753
	1,63	4006,622	6431,521
	-12,17	4015,854	6428,444
	-27,32	4022,008	6434,598
	-42,83	3994,313	6443,83
	-55,79	3957,385	6453,062
	-63,56	4006,622	6446,907
	-66,54	4000,467	6446,907
	-66,92	3978,926	6471,526
	-66,38	3982,004	6483,835
	-65,36	4006,622	6474,603
	-63,86	4018,931	6471,526
	-61,42	4022,008	6477,68
	-57,39	3994,313	6477,68
	-51,48	4022,008	6474,603
	-43,85	3997,39	6474,603
	-34,48	3991,236	6477,68
	-23,47	3994,313	6468,448
	-11,12	4009,699	6462,294
	2,19	4009,699	6465,371
	15,88	4009,699	6459,217
	29,39	4025,086	6449,985
	42,39	4028,163	6446,907
	54,54	4025,086	6449,985
	65,8	3997,39	6453,062
	76,11	3997,39	6462,294
	85,14	3991,236	6468,448
	93,1	3991,236	6465,371
	100,32	4006,622	6471,526
	107,05	4003,545	6480,758
	112,38	4000,467	6480,758
	114,67	3997,39	6483,835
	114,04	3988,158	6486,912
	111,15	3978,926	6486,912
	106,36	3966,617	6480,758
	100,23	3994,313	6474,603
	92,44	3991,236	6471,526
	82,57	4012,777	6459,217
	70,72	4025,086	6456,139
	57,05	4018,931	6453,062
	42,19	4022,008	6437,676
	27,43	4040,472	6453,062
	13,59	4031,24	6465,371
	0,61	3997,39	6471,526
	-11,69	3997,39	6459,217
	-24,23	3988,158	6456,139
	-37,08	3982,004	6471,526
	-49,74	3991,236	6480,758
	-60,43	4009,699	6483,835
	-66,61	3991,236	6465,371
	-68,53	4015,854	6486,912
	-68,35	4012,777	6477,68
	-67,36	4006,622	6480,758
	-65,82	3997,39	6480,758
	-63,53	3972,772	6483,835
	-59,48	3975,849	6474,603
	-52,92	3988,158	6477,68
	-43,72	3997,39	6474,603
	-32,24	3994,313	6471,526
	-19,11	3994,313	6462,294
	-4,68	3997,39	6465,371
	10,41	3985,081	6459,217
	25,07	3972,772	6459,217
	38,75	3975,849	6459,217
	51,44	4009,699	6453,062
	63,31	4015,854	6456,139
	74,2	4009,699	6459,217
	83,88	4015,854	6449,985
	92,86	4034,318	6453,062
	101,63	4043,549	6459,217
	109,11	4003,545	6474,603
	113,81	4022,008	6483,835
	115,49	4025,086	6480,758
	115,11	4049,704	6480,758
	113,81	4012,777	6480,758
	112,41	4031,24	6477,68
	111,2	4037,395	6471,526
	110,32	4009,699	6474,603
	109,78	4000,467	6480,758
	109,39	3982,004	6477,68
	109,09	3969,695	6486,912
	108,85	3957,385	6477,68
	108,67	3966,617	6477,68
	108,51	3945,076	6471,526
	108,38	3948,154	6465,371
	108,18	3972,772	6462,294
	107,88	3988,158	6471,526
	107,58	3994,313	6480,758
	107,31	3985,081	6483,835
	107,12	3982,004	6486,912
	106,99	3985,081	6480,758
	106,86	3997,39	6483,835
	106,55	4018,931	6493,067
	106,02	4025,086	6496,144
	105,4	4034,318	6493,067
	104,82	4003,545	6486,912
	104,39	4049,704	6486,912
	104,09	4043,549	6483,835
	103,92	3997,39	6480,758
	103,75	3991,236	6477,68
	103,3	4006,622	6474,603
	102,57	3997,39	6471,526
	102,08	3982,004	6465,371
	102,16	3972,772	6459,217
	102,57	4006,622	6471,526
	102,82	4009,699	6449,985
	102,57	3994,313	6453,062
	101,94	4015,854	6462,294
	101,23	4031,24	6468,448
	100,65	4022,008	6474,603
	100,27	3985,081	6483,835
	100,16	3978,926	6508,453
	100,13	3982,004	6502,299
	99,9	4009,699	6486,912
	99,38	4015,854	6489,989
	98,81	4040,472	6493,067
	98,38	4028,163	6483,835
	98,11	4003,545	6483,835
	97,94	4003,545	6489,989
	97,78	3978,926	6486,912
	97,57	3991,236	6474,603
	97,31	3978,926	6471,526
	97,08	3966,617	6471,526
	96,87	3969,695	6471,526
	96,69	3988,158	6465,371
	96,54	4009,699	6456,139
	96,39	4015,854	6456,139
	96,16	3997,39	6459,217
	95,88	4009,699	6462,294
	95,65	3985,081	6468,448
	95,58	3985,081	6486,912
	95,57	4028,163	6493,067
	95,49	4022,008	6489,989
	95,4	3997,39	6489,989
	95,32	4003,545	6493,067
	95,17	3985,081	6499,221
	94,96	3978,926	6505,376
	94,87	3972,772	6502,299
	94,87	3997,39	6489,989
	94,82	4003,545	6486,912
	94,72	3997,39	6483,835
	94,59	4003,545	6477,68
	94,43	4009,699	6471,526
	94,29	4000,467	6477,68
	94,18	4015,854	6468,448
	94,08	4006,622	6462,294
	93,92	4015,854	6459,217
	93,79	4022,008	6456,139
	93,76	4000,467	6471,526
	93,8	3994,313	6474,603
	93,84	4015,854	6474,603
	93,83	4012,777	6486,912
	93,83	3982,004	6496,144
	93,79	3991,236	6496,144
	93,67	4012,777	6496,144
	93,57	4015,854	6496,144
	93,49	4000,467	6489,989
	93,41	4003,545	6496,144
	93,28	3991,236	6486,912
	93,17	3991,236	6493,067
	93,12	4000,467	6489,989
	93	4000,467	6486,912
	92,87	4006,622	6474,603
	92,85	4003,545	6474,603
	92,9	4018,931	6468,448
	92,93	4040,472	6456,139
	92,96	4074,322	6459,217
	92,9	4089,709	6459,217
	92,78	4040,472	6480,758
	92,64	3966,617	6493,067
	92,53	3994,313	6496,144
	92,44	3972,772	6493,067
	92,33	3957,385	6505,376
	92,24	3941,999	6511,53
	92,21	3966,617	6502,299
	92,17	3972,772	6502,299
		3978,926	6505,376
		3978,926	6508,453
		3988,158	6505,376
		4009,699	6502,299
		4022,008	6505,376
		4031,24	6493,067
		3988,158	6480,758
		3975,849	6474,603
		3994,313	6474,603
		4003,545	6468,448
		4009,699	6477,68
		4006,622	6468,448
		3991,236	6480,758
		3972,772	6480,758
		4000,467	6483,835
		4025,086	6489,989
		4022,008	6483,835
		4012,777	6502,299
		4006,622	6499,221
		4003,545	6508,453
		3988,158	6514,608
		3988,158	6508,453
		3991,236	6502,299
		4025,086	6489,989
		4022,008	6489,989
		4000,467	6493,067
		4000,467	6483,835
		4000,467	6486,912
		3991,236	6489,989
		3988,158	6486,912
		4000,467	6474,603
		3994,313	6474,603
		4025,086	6471,526
		3991,236	6477,68
		4028,163	6477,68
		4003,545	6493,067
		3966,617	6502,299
		3972,772	6502,299
		3997,39	6508,453
		4003,545	6508,453
		3997,39	6505,376
		4000,467	6508,453
		4022,008	6508,453
		4031,24	6502,299
		4012,777	6496,144
		3978,926	6499,221
		3954,308	6493,067
		3957,385	6496,144
		3966,617	6489,989
		3969,695	6477,68
		3975,849	6480,758
		3985,081	6462,294
		4003,545	6453,062
		4003,545	6465,371
		3991,236	6483,835
		3978,926	6493,067
		4003,545	6499,221
		4012,777	6508,453
		3988,158	6517,685
		3988,158	6523,84
		4015,854	6517,685
		4046,627	6499,221
		4052,781	6486,912
		4049,704	6493,067
		4046,627	6499,221
		4062,013	6486,912
		4031,24	6489,989
		3997,39	6499,221
		3941,999	6508,453
		3948,154	6499,221
		3966,617	6493,067
		3960,463	6493,067
		3960,463	6486,912
		3988,158	6480,758
		4006,622	6486,912
		3978,926	6499,221
		3985,081	6499,221
		4003,545	6499,221
		4003,545	6508,453
		3994,313	6505,376
		4006,622	6502,299
		3997,39	6505,376
		3991,236	6508,453
		3994,313	6508,453
		3991,236	6508,453
		3975,849	6505,376
		4012,777	6493,067
		4028,163	6486,912
		4028,163	6496,144
		4012,777	6496,144
		4000,467	6486,912
		4003,545	6477,68
		4000,467	6480,758
		3997,39	6489,989
		4043,549	6483,835
		4071,245	6480,758
		4055,859	6483,835
		4034,318	6499,221
		4012,777	6505,376
		4000,467	6511,53
		3982,004	6514,608
		3975,849	6514,608
		3966,617	6520,762
		3966,617	6517,685
		4009,699	6502,299
		4009,699	6505,376
		3988,158	6508,453
		3978,926	6514,608
		3972,772	6508,453
		3985,081	6505,376
		3997,39	6496,144
		3997,39	6493,067
		4003,545	6477,68
		4006,622	6477,68
		3997,39	6477,68
		4003,545	6483,835
		4009,699	6505,376
		4003,545	6508,453
		3985,081	6511,53
		3988,158	6514,608
		4015,854	6508,453
		4046,627	6505,376
		4037,395	6511,53
		3988,158	6517,685
		4003,545	6514,608
		4003,545	6514,608
		4000,467	6511,53
		3997,39	6508,453
		3985,081	6496,144
		4000,467	6486,912
		4009,699	6496,144
		4009,699	6489,989
		4006,622	6477,68
		3997,39	6486,912
		4000,467	6486,912
		3991,236	6480,758
		4006,622	6486,912
		4000,467	6486,912
		4015,854	6499,221
		4009,699	6511,53
		4025,086	6520,762
		4018,931	6526,917
		4003,545	6523,84
		4006,622	6523,84
		4012,777	6511,53
		3982,004	6511,53
		4003,545	6508,453
		4003,545	6505,376
		3991,236	6502,299
		3982,004	6502,299
		3969,695	6505,376
		3957,385	6499,221
		3978,926	6489,989
		3975,849	6493,067
		3966,617	6493,067
		3978,926	6489,989
		3991,236	6499,221
		3994,313	6502,299
		4000,467	6505,376
		4006,622	6505,376
		4022,008	6508,453
		4000,467	6514,608
		3997,39	6517,685
		4028,163	6508,453
		4037,395	6502,299
		4037,395	6505,376
		4015,854	6505,376
		4006,622	6499,221
		3991,236	6505,376
		3994,313	6502,299
		3991,236	6502,299
		3988,158	6499,221
		4000,467	6499,221
		3988,158	6499,221
		3960,463	6496,144
		3966,617	6489,989
		3982,004	6489,989
		3988,158	6499,221
		4000,467	6502,299
		4012,777	6508,453
		4006,622	6517,685
		4018,931	6511,53
		4003,545	6514,608
		4012,777	6511,53
		4015,854	6511,53
		4034,318	6502,299
		4022,008	6499,221
		4015,854	6499,221
		4031,24	6505,376
		4022,008	6493,067
		4018,931	6502,299
		4006,622	6505,376
		3969,695	6511,53
		3978,926	6496,144
		3991,236	6493,067
		4018,931	6499,221
		3985,081	6496,144
		4052,781	6499,221
		4025,086	6502,299
		3994,313	6496,144
		3991,236	6523,84
		3960,463	6517,685
		4003,545	6517,685
		3948,154	6514,608
		3985,081	6502,299
		4012,777	6496,144
		3997,39	6499,221
		3985,081	6505,376
		3978,926	6520,762
		4012,777	6502,299
		4022,008	6493,067
		3972,772	6502,299
		3985,081	6496,144
		4006,622	6505,376
		4031,24	6496,144
		3994,313	6499,221
		4003,545	6502,299
		3994,313	6514,608
		3982,004	6496,144
		4028,163	6508,453
		4025,086	6508,453
		4009,699	6517,685
		4031,24	6514,608
		4012,777	6505,376
		4012,777	6505,376
		4015,854	6496,144
		4018,931	6511,53
		3982,004	6489,989
		3988,158	6496,144
		3997,39	6496,144
		3994,313	6493,067
		4000,467	6502,299
		4015,854	6505,376
		4006,622	6511,53
		3988,158	6496,144
		4009,699	6505,376
		4000,467	6514,608
		3991,236	6523,84
		4015,854	6520,762
		3994,313	6520,762
		3991,236	6520,762
		3975,849	6517,685
		4000,467	6505,376
		3994,313	6489,989
		3988,158	6517,685
		4000,467	6511,53
		3985,081	6493,067
		3975,849	6496,144
		3985,081	6499,221
		3994,313	6489,989
		3994,313	6499,221
		3985,081	6496,144
		4003,545	6489,989
		4006,622	6489,989
		3994,313	6496,144
		3997,39	6502,299
		4006,622	6502,299
		4009,699	6508,453
		4000,467	6517,685
		3982,004	6520,762
		4000,467	6514,608
		4003,545	6502,299
		4034,318	6505,376
		4037,395	6505,376
		4022,008	6499,221
		4037,395	6496,144
		3988,158	6520,762
		4040,472	6508,453
		4015,854	6486,912
		3982,004	6493,067
		3982,004	6496,144
		3982,004	6496,144
		3978,926	6505,376
		4028,163	6502,299
		4022,008	6496,144
		4015,854	6505,376
		4031,24	6508,453
		4034,318	6511,53
		4046,627	6511,53
		4071,245	6514,608
		4031,24	6517,685
		4058,936	6517,685
		4003,545	6511,53
		3966,617	6517,685
		3945,076	6526,917
		3963,54	6508,453
		3985,081	6508,453
		3941,999	6520,762
		4003,545	6505,376
		4009,699	6499,221
		4012,777	6499,221
		4018,931	6496,144
		3997,39	6502,299
		3982,004	6499,221
		3991,236	6502,299
		4006,622	6505,376
		4022,008	6502,299
		4040,472	6502,299
		4068,168	6502,299
		4071,245	6511,53
		4037,395	6517,685
		4006,622	6523,84
		3994,313	6526,917
		4003,545	6520,762
		3978,926	6520,762
		3951,231	6520,762
		3966,617	6517,685
		4000,467	6505,376
		4000,467	6499,221
		3982,004	6499,221
		3972,772	6502,299
		3978,926	6499,221
		3960,463	6499,221
		3966,617	6499,221
		3982,004	6499,221
		3957,385	6499,221
		3966,617	6505,376
		3969,695	6508,453
		3982,004	6511,53
		3994,313	6514,608
		3991,236	6517,685
		3997,39	6514,608
		4018,931	6511,53
		4009,699	6511,53
		3997,39	6514,608
		4000,467	6505,376
		4006,622	6511,53
		4006,622	6508,453
		4003,545	6511,53
		4003,545	6514,608
		4012,777	6499,221
		4025,086	6493,067
		4000,467	6493,067
		4006,622	6496,144
		3994,313	6489,989
		3972,772	6499,221
		3988,158	6499,221
		4003,545	6499,221
		4003,545	6508,453
		3994,313	6517,685
		4015,854	6517,685
		4028,163	6520,762
		4018,931	6517,685
		4018,931	6508,453
		4003,545	6508,453
		4022,008	6502,299
		4049,704	6502,299
		4055,859	6505,376
		4037,395	6505,376
		4015,854	6508,453
		3982,004	6505,376
		3988,158	6508,453
		3963,54	6502,299
		3957,385	6508,453
		3945,076	6508,453
		3932,767	6508,453
		3972,772	6505,376
		3997,39	6508,453
		3969,695	6499,221
		4009,699	6517,685
		4009,699	6529,994
		4018,931	6536,149
		4018,931	6536,149
		4015,854	6526,917
		4012,777	6520,762
		4012,777	6520,762
		4015,854	6517,685
		4025,086	6508,453
		4006,622	6520,762
		4012,777	6508,453
		3972,772	6508,453
		3997,39	6505,376
		3997,39	6496,144
		4006,622	6493,067
		4000,467	6496,144
		4003,545	6496,144
		4000,467	6502,299
		4000,467	6502,299
		4006,622	6502,299
		4012,777	6502,299
		4028,163	6505,376
		4018,931	6514,608
		3988,158	6523,84
		3957,385	6533,071
		3957,385	6529,994
		3988,158	6523,84
		4012,777	6508,453
		4031,24	6502,299
		4009,699	6514,608
		4043,549	6496,144
		4028,163	6499,221
		4003,545	6499,221
		3994,313	6505,376
		4006,622	6505,376
		4000,467	6496,144
		4000,467	6486,912
		3972,772	6493,067
		3957,385	6517,685
		3991,236	6514,608
		4018,931	6517,685
		4028,163	6514,608
		4018,931	6511,53
		4003,545	6520,762
		4009,699	6517,685
		4031,24	6520,762
		4055,859	6514,608
		4037,395	6517,685
		4043,549	6514,608
		4040,472	6505,376
		4015,854	6499,221
		4043,549	6511,53
		4012,777	6499,221
		4018,931	6489,989
		4006,622	6493,067
		3994,313	6489,989
		3978,926	6499,221
		3969,695	6505,376
		4000,467	6505,376
		3985,081	6514,608
		3988,158	6517,685
		4012,777	6517,685
		3991,236	6514,608
		4006,622	6520,762
		3969,695	6526,917
		3966,617	6529,994
		4015,854	6511,53
		4012,777	6508,453
		3982,004	6511,53
		4025,086	6505,376
		3988,158	6517,685
		4003,545	6508,453
		4003,545	6517,685
		3994,313	6505,376
		3991,236	6508,453
		3978,926	6508,453
		3963,54	6499,221
		4006,622	6486,912
		3991,236	6499,221
		4015,854	6493,067
		3991,236	6489,989
		3957,385	6508,453
		3988,158	6511,53
		4015,854	6517,685
		4022,008	6523,84
		4028,163	6523,84
		4018,931	6523,84
		4018,931	6520,762
		4025,086	6511,53
		4046,627	6502,299
		4037,395	6508,453
		4046,627	6502,299
		4028,163	6505,376
		4015,854	6502,299
		4003,545	6493,067
		3997,39	6493,067
		3975,849	6499,221
		3988,158	6496,144
		3957,385	6505,376
		3951,231	6502,299
		3966,617	6505,376
		3966,617	6517,685
		3972,772	6520,762
		4000,467	6523,84
		4018,931	6520,762
		4022,008	6520,762
		4025,086	6523,84
		4015,854	6517,685
		4018,931	6520,762
		3997,39	6520,762
		4012,777	6508,453
		4006,622	6505,376
		4012,777	6502,299
		4009,699	6505,376
		4012,777	6505,376
		4003,545	6514,608
		4003,545	6505,376
		3994,313	6499,221
		3975,849	6502,299
		4018,931	6499,221
		4037,395	6499,221
		4037,395	6508,453
		4031,24	6508,453
		4009,699	6536,149
		3991,236	6526,917
		4031,24	6526,917
		4018,931	6520,762
		3988,158	6499,221
		4012,777	6523,84
		4003,545	6526,917
		4025,086	6511,53
		4006,622	6514,608
		4025,086	6514,608
		4006,622	6505,376
		4000,467	6483,835
		3994,313	6496,144
		3997,39	6505,376
		4022,008	6496,144
		4055,859	6483,835
		4052,781	6483,835
		4031,24	6493,067
		3982,004	6511,53
		3951,231	6526,917
		3997,39	6520,762
		3945,076	6526,917
		4006,622	6520,762
		4009,699	6520,762
		4015,854	6517,685
		4049,704	6523,84
		4065,09	6526,917
		4062,013	6520,762
		4025,086	6520,762
		3997,39	6520,762
		3978,926	6520,762
		3975,849	6520,762
		3975,849	6511,53
		3960,463	6508,453
		3948,154	6508,453
		3963,54	6502,299
		3972,772	6502,299
		3966,617	6496,144
		3969,695	6493,067
		3978,926	6496,144
		3982,004	6508,453
		4015,854	6505,376
		4034,318	6505,376
		4055,859	6517,685
		4062,013	6520,762
		4068,168	6523,84
		4043,549	6523,84
		4012,777	6520,762
		3994,313	6514,608
		3994,313	6517,685
		4003,545	6511,53
		3994,313	6508,453
		4000,467	6505,376
		3997,39	6517,685
		4003,545	6511,53
		3982,004	6505,376
		3975,849	6517,685
		3988,158	6499,221
		4000,467	6499,221
		4015,854	6505,376
		4009,699	6508,453
		4018,931	6508,453
		4037,395	6508,453
		4046,627	6514,608
		4040,472	6517,685
		4015,854	6523,84
		4018,931	6526,917
		4031,24	6517,685
		4058,936	6508,453
		4058,936	6511,53
		4009,699	6511,53
		4000,467	6508,453
		3994,313	6502,299
		3982,004	6505,376
		3975,849	6505,376
		4006,622	6499,221
		4009,699	6502,299
		3988,158	6502,299
		3991,236	6508,453
		3960,463	6517,685
		3975,849	6517,685
		3991,236	6517,685
		3988,158	6523,84
		3988,158	6523,84
		3997,39	6520,762
		4003,545	6526,917
		4018,931	6520,762
		4022,008	6517,685
		4012,777	6517,685
		4000,467	6523,84
		4022,008	6517,685
		4012,777	6514,608
		4003,545	6511,53
		3994,313	6502,299
		3985,081	6508,453
		3978,926	6505,376
		3988,158	6499,221
		4003,545	6499,221
		3988,158	6496,144
		3972,772	6496,144
		3994,313	6502,299
		4037,395	6508,453
		4055,859	6511,53
		4065,09	6517,685
		4052,781	6526,917
		4065,09	6526,917
		4058,936	6533,071
		4022,008	6526,917
		4037,395	6539,226
		4000,467	6529,994
		3994,313	6523,84
		4000,467	6505,376
		3988,158	6517,685
		4000,467	6508,453
		4006,622	6508,453
		4009,699	6502,299
		4012,777	6502,299
		4009,699	6508,453
		4000,467	6508,453
		4000,467	6505,376
		4003,545	6505,376
		4031,24	6499,221
		4043,549	6502,299
		4046,627	6511,53
		4031,24	6536,149
		4025,086	6529,994
		4058,936	6520,762
		4062,013	6529,994
		4037,395	6526,917
		4025,086	6520,762
		4009,699	6514,608
		3978,926	6517,685
		3938,922	6514,608
		3945,076	6517,685
		3963,54	6511,53
		3988,158	6511,53
		3978,926	6505,376
		3975,849	6505,376
		4000,467	6499,221
		4015,854	6493,067
		4031,24	6499,221
		4028,163	6523,84
		4018,931	6526,917
		4022,008	6529,994
		4040,472	6529,994
		4037,395	6526,917
		4040,472	6526,917
		4025,086	6533,071
		3994,313	6533,071
		4003,545	6536,149
		3982,004	6526,917
		3969,695	6523,84
		3997,39	6514,608
		4022,008	6505,376
		3994,313	6511,53
		3945,076	6514,608
		3954,308	6520,762
		3969,695	6517,685
		3978,926	6514,608
		3988,158	6511,53
		3985,081	6508,453
		3982,004	6523,84
		3975,849	6523,84
		3978,926	6523,84
		3988,158	6533,071
		3994,313	6529,994
		4006,622	6536,149
		4015,854	6529,994
		4015,854	6523,84
		4018,931	6526,917
		4037,395	6517,685
		4062,013	6511,53
		4040,472	6514,608
		4037,395	6517,685
		4046,627	6523,84
		4003,545	6542,303
		4009,699	6542,303
		4034,318	6533,071
		4028,163	6529,994
		4000,467	6517,685
		3982,004	6520,762
		4018,931	6520,762
		4028,163	6533,071
		3941,999	6523,84
		3932,767	6523,84
		3951,231	6514,608
		3926,613	6526,917
		3969,695	6502,299
		3963,54	6502,299
		3978,926	6502,299
		3991,236	6508,453
		4037,395	6511,53
		4034,318	6508,453
		4028,163	6514,608
		4037,395	6514,608
		4028,163	6520,762
		4018,931	6533,071
		4000,467	6533,071
		4018,931	6536,149
		4028,163	6529,994
		4037,395	6526,917
		4025,086	6517,685
		4015,854	6514,608
		3997,39	6517,685
		4025,086	6514,608
		4003,545	6511,53
		4034,318	6508,453
		3994,313	6511,53
		4009,699	6511,53
		4025,086	6514,608
		4003,545	6526,917
		3991,236	6529,994
		4009,699	6529,994
		4006,622	6526,917
		4003,545	6529,994
		4012,777	6533,071
		4022,008	6533,071
		4031,24	6533,071
		4018,931	6536,149
		4009,699	6533,071
		4031,24	6523,84
		4018,931	6520,762
		3982,004	6520,762
		3988,158	6520,762
		3978,926	6517,685
		3957,385	6517,685
		3969,695	6511,53
		3960,463	6511,53
		3972,772	6508,453
		4003,545	6502,299
		4015,854	6499,221
		4018,931	6502,299
		4018,931	6505,376
		4040,472	6502,299
		4037,395	6511,53
		4000,467	6523,84
		3978,926	6542,303
		3991,236	6539,226
		4022,008	6526,917
		4031,24	6523,84
		4034,318	6526,917
		4015,854	6536,149
		3994,313	6526,917
		3994,313	6536,149
		4006,622	6523,84
		3988,158	6523,84
		3978,926	6517,685
		3963,54	6517,685
		3932,767	6520,762
		3945,076	6520,762
		3975,849	6511,53
		3957,385	6514,608
		4000,467	6508,453
		3982,004	6511,53
		4025,086	6508,453
		4034,318	6514,608
		4022,008	6526,917
		4025,086	6529,994
		4058,936	6526,917
		4052,781	6536,149
		4052,781	6526,917
		4000,467	6539,226
		3991,236	6539,226
		3982,004	6526,917
		4012,777	6511,53
		4034,318	6502,299
		4040,472	6505,376
		4025,086	6508,453
		4015,854	6511,53
		3978,926	6517,685
		3945,076	6520,762
		3945,076	6523,84
		3941,999	6523,84
		3957,385	6526,917
		3982,004	6526,917
		4000,467	6526,917
		4018,931	6529,994
		4022,008	6533,071
		4025,086	6539,226
		4028,163	6539,226
		4018,931	6539,226
		4022,008	6536,149
		4031,24	6529,994
		4028,163	6526,917
		3978,926	6533,071
		3988,158	6514,608
		4012,777	6533,071
		4025,086	6508,453
		4037,395	6496,144
		4058,936	6502,299
		4055,859	6508,453
		4028,163	6520,762
		4000,467	6533,071
		3935,845	6536,149
		3911,226	6533,071
		3954,308	6536,149
		3975,849	6533,071
		3988,158	6539,226
		4000,467	6536,149
		4003,545	6539,226
		4009,699	6542,303
		3991,236	6536,149
		3988,158	6533,071
		3991,236	6526,917
		4015,854	6520,762
		4040,472	6520,762
		4043,549	6523,84
		4052,781	6514,608
		4077,4	6511,53
		4052,781	6514,608
		4025,086	6514,608
		4031,24	6508,453
		4015,854	6523,84
		3997,39	6526,917
		3969,695	6536,149
		3966,617	6536,149
		3972,772	6542,303
		3978,926	6542,303
		3985,081	6539,226
		3988,158	6539,226
		4000,467	6545,381
		4022,008	6536,149
		4028,163	6536,149
		4015,854	6539,226
		4018,931	6536,149
		4025,086	6526,917
		4015,854	6517,685
		4006,622	6517,685
		4028,163	6508,453
		4015,854	6511,53
		4028,163	6505,376
		4000,467	6514,608
		3929,69	6520,762
		3923,535	6523,84
		3948,154	6523,84
		3963,54	6517,685
		4003,545	6526,917
		4018,931	6529,994
		4025,086	6529,994
		4034,318	6539,226
		4028,163	6545,381
		4025,086	6523,84
		4028,163	6533,071
		4037,395	6523,84
		4022,008	6536,149
		4037,395	6523,84
		4018,931	6520,762
		3972,772	6529,994
		4003,545	6526,917
		3982,004	6523,84
		3978,926	6505,376
		4000,467	6499,221
		3985,081	6514,608
		4006,622	6508,453
		3960,463	6533,071
		3951,231	6533,071
		4000,467	6517,685
		3985,081	6536,149
		3985,081	6545,381
		3994,313	6539,226
		4006,622	6539,226
		3991,236	6539,226
		3988,158	6536,149
		4012,777	6529,994
		4025,086	6523,84
		4022,008	6520,762
		4025,086	6517,685
		4009,699	6520,762
		3991,236	6520,762
		3994,313	6514,608
		3988,158	6511,53
		3963,54	6517,685
		3978,926	6508,453
		3985,081	6514,608
		3985,081	6514,608
		3988,158	6517,685
		3982,004	6523,84
		3978,926	6533,071
		3985,081	6533,071
		4022,008	6539,226
		4015,854	6539,226
		4009,699	6526,917
		4012,777	6533,071
		4000,467	6539,226
		4012,777	6533,071
		4006,622	6529,994
		4009,699	6533,071
		4018,931	6523,84
		4028,163	6520,762
		4012,777	6520,762
		4025,086	6514,608
		4018,931	6514,608
		4009,699	6505,376
		4031,24	6505,376
		4055,859	6499,221
		4055,859	6502,299
		4062,013	6511,53
		4052,781	6526,917
		4022,008	6539,226
		3975,849	6548,458
		3951,231	6551,535
		3966,617	6542,303
		3982,004	6539,226
		3988,158	6539,226
		4000,467	6529,994
		4009,699	6533,071
		4022,008	6529,994
		4018,931	6533,071
		4015,854	6526,917
		4049,704	6523,84
		4052,781	6517,685
		4028,163	6511,53
		3982,004	6511,53
		3957,385	6517,685
		3960,463	6514,608
		3969,695	6520,762
		3969,695	6523,84
		3969,695	6529,994
		3988,158	6533,071
		4009,699	6529,994
		4018,931	6539,226
		4015,854	6542,303
		4003,545	6536,149
		4006,622	6533,071
		4009,699	6533,071
		4018,931	6526,917
		4022,008	6523,84
		4037,395	6520,762
		4028,163	6526,917
		4015,854	6526,917
		4000,467	6517,685
		4000,467	6520,762
		3991,236	6520,762
		3997,39	6511,53
		3988,158	6514,608
		4000,467	6517,685
		3997,39	6511,53
		3991,236	6517,685
		3985,081	6523,84
		3988,158	6529,994
		3994,313	6529,994
		3985,081	6536,149
		3963,54	6536,149
		3978,926	6536,149
		4006,622	6533,071
		4003,545	6523,84
		4015,854	6523,84
		4028,163	6523,84
		4028,163	6520,762
		4037,395	6520,762
		4046,627	6520,762
		4031,24	6526,917
		3988,158	6517,685
		3969,695	6523,84
		3963,54	6517,685
		3963,54	6514,608
		3975,849	6520,762
		3988,158	6523,84
		4003,545	6517,685
		4022,008	6517,685
		4015,854	6529,994
		4018,931	6526,917
		4022,008	6533,071
		4018,931	6536,149
		4025,086	6539,226
		4015,854	6536,149
		4037,395	6526,917
		4028,163	6523,84
		3991,236	6529,994
		3991,236	6529,994
		4000,467	6520,762
		3994,313	6505,376
		3997,39	6505,376
		4015,854	6499,221
		4012,777	6514,608
		4012,777	6523,84
		4006,622	6523,84
		4025,086	6529,994
		4003,545	6511,53
		4025,086	6536,149
		3988,158	6514,608
		4009,699	6496,144
		4018,931	6542,303
		4022,008	6545,381
		4006,622	6548,458
		4006,622	6548,458
		4028,163	6539,226
		4028,163	6542,303
		4003,545	6536,149
		3994,313	6526,917
		3988,158	6517,685
		4003,545	6517,685
		3982,004	6511,53
		3991,236	6511,53
		3985,081	6520,762
		3978,926	6520,762
		3985,081	6511,53
		4012,777	6508,453
		4028,163	6514,608
		4025,086	6514,608
		4022,008	6526,917
		4012,777	6536,149
		4003,545	6542,303
		4018,931	6536,149
		4037,395	6533,071
		4012,777	6536,149
		3994,313	6536,149
		3997,39	6539,226
		3988,158	6536,149
		3972,772	6536,149
		3991,236	6529,994
		3997,39	6526,917
		3985,081	6526,917
		3972,772	6533,071
		3982,004	6520,762
		3997,39	6511,53
		4000,467	6511,53
		3991,236	6517,685
		3985,081	6517,685
		4025,086	6517,685
		4009,699	6517,685
		4034,318	6523,84
		4049,704	6529,994
		4049,704	6533,071
		4037,395	6536,149
		4034,318	6539,226
		4046,627	6545,381
		4025,086	6539,226
		4018,931	6539,226
		4040,472	6533,071
		4022,008	6526,917
		4018,931	6520,762
		4025,086	6520,762
		4015,854	6520,762
		3969,695	6529,994
		3920,458	6526,917
		3948,154	6517,685
		3960,463	6526,917
		3966,617	6529,994
		3969,695	6529,994
		4003,545	6533,071
		4015,854	6536,149
		4049,704	6529,994
		4049,704	6533,071
		4037,395	6539,226
		4022,008	6533,071
		4018,931	6536,149
		4003,545	6533,071
		4012,777	6536,149
		4006,622	6536,149
		4055,859	6520,762
		4006,622	6520,762
		4031,24	6529,994
		3985,081	6523,84
		4022,008	6526,917
		3972,772	6520,762
		3985,081	6514,608
		3991,236	6511,53
		3985,081	6511,53
		3975,849	6533,071
		3972,772	6529,994
		3982,004	6533,071
		3963,54	6542,303
		3951,231	6548,458
		3978,926	6542,303
		4000,467	6539,226
		4003,545	6545,381
		4031,24	6545,381
		4065,09	6529,994
		4062,013	6529,994
		4046,627	6526,917
		4043,549	6523,84
		3985,081	6536,149
		3948,154	6523,84
		4006,622	6529,994
		3982,004	6517,685
		3978,926	6520,762
		3982,004	6526,917
		3982,004	6526,917
		4003,545	6526,917
		4015,854	6533,071
		4018,931	6536,149
		4034,318	6533,071
		4028,163	6539,226
		4018,931	6548,458
		4031,24	6542,303
		4028,163	6542,303
		4037,395	6548,458
		4028,163	6548,458
		4012,777	6545,381
		4015,854	6542,303
		4018,931	6539,226
		4009,699	6533,071
		3988,158	6533,071
		3960,463	6533,071
		3941,999	6529,994
		3966,617	6520,762
		3982,004	6517,685
		3969,695	6523,84
		3972,772	6523,84
		4003,545	6517,685
		4031,24	6520,762
		4058,936	6526,917
		4049,704	6533,071
		4043,549	6533,071
		4037,395	6539,226
		4012,777	6551,535
		4006,622	6563,844
		4000,467	6560,767
		4018,931	6548,458
		4025,086	6542,303
		4031,24	6536,149
		4040,472	6533,071
		4031,24	6529,994
		4028,163	6523,84
		4015,854	6520,762
		3988,158	6517,685
		3982,004	6523,84
		3969,695	6529,994
		3975,849	6533,071
		3994,313	6536,149
		3985,081	6545,381
		4000,467	6545,381
		4031,24	6539,226
		4040,472	6539,226
		4031,24	6533,071
		3991,236	6539,226
		3988,158	6542,303
		4009,699	6526,917
		4034,318	6517,685
		4034,318	6520,762
		4031,24	6526,917
		4015,854	6526,917
		3991,236	6536,149
		3978,926	6539,226
		3975,849	6539,226
		4015,854	6529,994
		4037,395	6526,917
		4046,627	6526,917
		4040,472	6539,226
		4031,24	6542,303
		4012,777	6551,535
		3991,236	6551,535
		3982,004	6554,612
		3982,004	6548,458
		3985,081	6539,226
		3997,39	6533,071
		4000,467	6536,149
		4025,086	6539,226
		4000,467	6539,226
		4006,622	6526,917
		4009,699	6523,84
		4012,777	6520,762
		4006,622	6520,762
		4006,622	6539,226
		4009,699	6536,149
		4009,699	6539,226
		4034,318	6533,071
		4034,318	6536,149
		4031,24	6551,535
		4009,699	6548,458
		3994,313	6545,381
		4000,467	6551,535
		3997,39	6557,69
		3997,39	6557,69
		3985,081	6545,381
		3985,081	6533,071
		3991,236	6533,071
		4000,467	6536,149
		4000,467	6533,071
		3997,39	6533,071
		4006,622	6526,917
		4012,777	6517,685
		4006,622	6523,84
		4015,854	6523,84
		4018,931	6526,917
		4037,395	6529,994
		4018,931	6539,226
		3985,081	6548,458
		3988,158	6554,612
		4034,318	6548,458
		4052,781	6542,303
		4068,168	6536,149
		4068,168	6539,226
		4055,859	6542,303
		4012,777	6545,381
		4049,704	6526,917
		4058,936	6523,84
		4040,472	6536,149
		3988,158	6551,535
		3966,617	6545,381
		3975,849	6536,149
		3969,695	6526,917
		3945,076	6533,071
		3948,154	6539,226
		3966,617	6542,303
		3991,236	6539,226
		4015,854	6539,226
		4065,09	6545,381
		4065,09	6548,458
		4077,4	6545,381
		4009,699	6554,612
		3975,849	6542,303
		4052,781	6554,612
		3985,081	6545,381
		3994,313	6542,303
		4003,545	6533,071
		4043,549	6554,612
		4034,318	6551,535
		4003,545	6529,994
		4009,699	6526,917
		4028,163	6520,762
		4040,472	6526,917
		3985,081	6533,071
		4003,545	6529,994
		4000,467	6542,303
		4025,086	6520,762
		3982,004	6542,303
		4015,854	6520,762
		3994,313	6542,303
		3966,617	6557,69
		3957,385	6557,69
		3988,158	6554,612
		3982,004	6551,535
		3994,313	6554,612
		3994,313	6560,767
		4003,545	6551,535
		4006,622	6548,458
		4006,622	6542,303
		3997,39	6533,071
		4009,699	6529,994
		4009,699	6520,762
		4003,545	6526,917
		4006,622	6526,917
		4006,622	6526,917
		3972,772	6533,071
		3994,313	6523,84
		4049,704	6536,149
		4052,781	6542,303
		4022,008	6563,844
		4003,545	6557,69
		4049,704	6545,381
		4055,859	6548,458
		4025,086	6523,84
		4034,318	6545,381
		4034,318	6542,303
		4031,24	6545,381
		4034,318	6542,303
		4022,008	6529,994
		4031,24	6542,303
		4012,777	6539,226
		3994,313	6514,608
		4003,545	6520,762
		3957,385	6520,762
		3966,617	6529,994
		3969,695	6520,762
		3985,081	6514,608
		4012,777	6536,149
		4049,704	6539,226
		3975,849	6533,071
		4025,086	6545,381
		4043,549	6539,226
		4034,318	6542,303
		4052,781	6536,149
		4006,622	6557,69
		4028,163	6551,535
		4009,699	6554,612
		4028,163	6539,226
		4009,699	6539,226
		4022,008	6545,381
		3997,39	6539,226
		4006,622	6536,149
		4012,777	6536,149
		4003,545	6539,226
		3988,158	6533,071
		3957,385	6539,226
		3966,617	6539,226
		4006,622	6529,994
		4028,163	6526,917
		4062,013	6533,071
		4052,781	6533,071
		4052,781	6545,381
		4031,24	6560,767
		4022,008	6557,69
		3991,236	6551,535
		4015,854	6557,69
		4015,854	6554,612
		3994,313	6539,226
		4009,699	6529,994
		4034,318	6526,917
		4025,086	6548,458
		4025,086	6542,303
		4028,163	6539,226
		4012,777	6542,303
		3988,158	6545,381
		4022,008	6529,994
		4015,854	6523,84
		4018,931	6526,917
		3978,926	6551,535
		3985,081	6554,612
		3991,236	6557,69
		3994,313	6548,458
		4012,777	6554,612
		4025,086	6554,612
		4031,24	6551,535
		4031,24	6557,69
		4012,777	6554,612
		4003,545	6551,535
		4000,467	6551,535
		4009,699	6548,458
		4015,854	6542,303
		4015,854	6539,226
		4000,467	6542,303
		4018,931	6533,071
		4031,24	6529,994
		4043,549	6533,071
		4015,854	6536,149
		3988,158	6542,303
		3991,236	6539,226
		3997,39	6536,149
		4000,467	6545,381
		3994,313	6551,535
		3988,158	6554,612
		4000,467	6545,381
		4006,622	6539,226
		4015,854	6542,303
		4012,777	6554,612
		3985,081	6560,767
		3972,772	6560,767
		4009,699	6554,612
		4031,24	6542,303
		4025,086	6539,226
		4018,931	6542,303
		4015,854	6533,071
		4015,854	6529,994
		3997,39	6526,917
		3982,004	6529,994
		3985,081	6529,994
		4000,467	6536,149
		4015,854	6539,226
		4022,008	6539,226
		4052,781	6539,226
		4040,472	6539,226
		4058,936	6554,612
		4018,931	6566,922
		4000,467	6569,999
		4003,545	6560,767
		4028,163	6539,226
		4018,931	6539,226
		4015,854	6536,149
		4009,699	6542,303
		3991,236	6551,535
		3991,236	6557,69
		4006,622	6548,458
		4003,545	6536,149
		3991,236	6526,917
		4000,467	6533,071
		4000,467	6526,917
		4006,622	6536,149
		3991,236	6539,226
		3991,236	6542,303
		4009,699	6545,381
		4034,318	6542,303
		4062,013	6539,226
		4083,554	6545,381
		4071,245	6560,767
		4062,013	6563,844
		4022,008	6557,69
		4034,318	6542,303
		4012,777	6554,612
		4043,549	6554,612
		4043,549	6539,226
		4009,699	6542,303
		4003,545	6548,458
		3994,313	6539,226
		3972,772	6545,381
		3975,849	6542,303
		3966,617	6533,071
		4003,545	6533,071
		4003,545	6551,535
		3985,081	6529,994
		4025,086	6551,535
		3988,158	6548,458
		4000,467	6557,69
		4058,936	6551,535
		4034,318	6560,767
		4074,322	6548,458
		4077,4	6545,381
		4009,699	6557,69
		4071,245	6545,381
		4034,318	6554,612
		4018,931	6557,69
		4000,467	6548,458
		3991,236	6539,226
		3997,39	6539,226
		4018,931	6533,071
		4012,777	6539,226
		4000,467	6533,071
		3991,236	6533,071
		4028,163	6529,994
		4022,008	6545,381
		4031,24	6533,071
		3997,39	6548,458
[truncated: 28,664 more rows]
