# Supplementary material for: Assessment of upper limb motor control: establishing normative benchmarks for clinical applications
Source: PeerJ. 2025 Aug 22;13:e19859. doi: 10.7717/peerj.19859 (PMC12377353; doi:10.7717/peerj.19859)
Supplement: Supplemental Information 1 [file peerj-13-19859-s001.zip › translated_csvs/advanced_mdurance-test-240839 (1).csv]

angle_window_	angles_bíceps_braquial_derecho_tríceps_braquial_largo_derecho	emg_muscle_bíceps_braquial_derecho_(µV)	emg_muscle_tríceps_braquial_largo_derecho_(µV)
0,05	63,11	-2917,265	-6979,278
	63,08	-2914,188	-6976,201
	62,98	-2926,497	-6973,124
	62,91	-2938,806	-6970,047
	62,92	-2944,96	-6960,815
	62,97	-2948,038	-6966,969
	62,99	-2929,574	-6970,047
	63,05	-2948,038	-6963,892
	63,21	-2963,424	-6957,737
	63,45	-2938,806	-6957,737
	63,68	-2991,12	-6957,737
	63,82	-2972,656	-6960,815
	63,85	-2963,424	-6960,815
	63,86	-2929,574	-6963,892
	63,9	-2901,878	-6973,124
	63,97	-2861,874	-6966,969
	64,04	-2898,801	-6973,124
	64,09	-2988,042	-6954,66
	64,14	-2920,342	-6963,892
	64,23	-2929,574	-6957,737
	64,38	-2926,497	-6957,737
	64,56	-2923,419	-6970,047
	64,67	-2917,265	-6966,969
	64,67	-2920,342	-6966,969
	64,59	-2908,033	-6970,047
	64,49	-2938,806	-6960,815
	64,4	-2938,806	-6960,815
	64,37	-2938,806	-6970,047
	64,34	-2938,806	-6970,047
	64,25	-2944,96	-6982,356
	64,11	-2941,883	-6970,047
	63,96	-2923,419	-6963,892
	63,87	-2908,033	-6966,969
	63,87	-2904,956	-6973,124
	63,95	-2895,724	-6966,969
	64,07	-2898,801	-6960,815
	64,15	-2911,11	-6966,969
	64,17	-2911,11	-6970,047
	64,17	-2914,188	-6966,969
	64,19	-2935,729	-6963,892
	64,22	-2951,115	-6963,892
	64,26	-2926,497	-6973,124
	64,27	-2932,651	-6966,969
	64,25	-2926,497	-6973,124
	64,23	-2923,419	-6976,201
	64,25	-2929,574	-6970,047
	64,28	-2920,342	-6954,66
	64,31	-2904,956	-6954,66
	64,32	-2929,574	-6948,506
	64,29	-2944,96	-6945,428
	64,27	-2957,27	-6933,119
	64,32	-2948,038	-6939,274
	64,49	-2944,96	-6933,119
	64,67	-2929,574	-6945,428
	64,72	-2901,878	-6957,737
	64,58	-2904,956	-6954,66
	64,41	-2877,26	-6951,583
	64,36	-2840,333	-6954,66
	64,43	-2840,333	-6954,66
	64,52	-2849,565	-6954,66
	64,61	-2861,874	-6951,583
	64,72	-2874,183	-6948,506
	64,76	-2886,492	-6945,428
	64,7	-2895,724	-6942,351
	64,64	-2901,878	-6942,351
	64,65	-2908,033	-6945,428
	64,73	-2904,956	-6945,428
	64,84	-2917,265	-6939,274
	64,97	-2923,419	-6933,119
	65,09	-2911,11	-6942,351
	65,1	-2898,801	-6945,428
	64,84	-2880,337	-6951,583
	64,02	-2871,106	-6948,506
	62,52	-2898,801	-6954,66
	60,53	-2911,11	-6957,737
	58,2	-2898,801	-6973,124
	55,93	-2908,033	-6970,047
	52,94	-2904,956	-6970,047
	48,26	-2904,956	-6973,124
	42,47	-2895,724	-6982,356
	34,86	-2883,415	-6970,047
	25,42	-2917,265	-6966,969
	15,09	-2895,724	-6951,583
	3,5	-2911,11	-6979,278
	-8,65	-2904,956	-6966,969
	-20,62	-2917,265	-6942,351
	-32,12	-2880,337	-6939,274
	-40,81	-2914,188	-6942,351
	-45,22	-2911,11	-6942,351
	-46,5	-2874,183	-6954,66
	-45,92	-2901,878	-6948,506
	-43,89	-2861,874	-6957,737
	-40,09	-2868,028	-6954,66
	-34,09	-2883,415	-6960,815
	-25,78	-2898,801	-6945,428
	-16,14	-2898,801	-6939,274
	-7,45	-2898,801	-6945,428
	0,35	-2923,419	-6948,506
	9,08	-2954,192	-6963,892
	18,45	-2886,492	-6970,047
	27,17	-2935,729	-6960,815
	35,26	-2861,874	-6976,201
	42,35	-2874,183	-6976,201
	49,94	-2858,796	-6973,124
	59,45	-2840,333	-6966,969
	67,23	-2855,719	-6973,124
	72,62	-2861,874	-6970,047
	76,86	-2877,26	-6970,047
	79,2	-2880,337	-6973,124
	79,47	-2886,492	-6982,356
	78,36	-2904,956	-6976,201
	76,58	-2901,878	-6966,969
	74,5	-2871,106	-6973,124
	72,64	-2877,26	-6960,815
	70,8	-2889,569	-6957,737
	67,92	-2898,801	-6960,815
	62,32	-2908,033	-6951,583
	52,79	-2908,033	-6948,506
	39,65	-2901,878	-6954,66
	24,3	-2892,647	-6948,506
	8,64	-2895,724	-6957,737
	-6,17	-2889,569	-6970,047
	-18,58	-2892,647	-6963,892
	-27,76	-2868,028	-6963,892
	-34,44	-2877,26	-6963,892
	-38,68	-2861,874	-6970,047
	-40,55	-2861,874	-6963,892
	-40,63	-2861,874	-6966,969
	-39,76	-2868,028	-6966,969
	-37,91	-2877,26	-6963,892
	-34,19	-2892,647	-6954,66
	-28,15	-2898,801	-6963,892
	-20,14	-2901,878	-6957,737
	-12,08	-2880,337	-6954,66
	-4,3	-2874,183	-6957,737
	4,39	-2871,106	-6960,815
	13,58	-2874,183	-6954,66
	22,57	-2880,337	-6951,583
	30,73	-2874,183	-6954,66
	38,75	-2886,492	-6963,892
	47,77	-2892,647	-6966,969
	56,49	-2895,724	-6973,124
	63,76	-2901,878	-6970,047
	69,75	-2914,188	-6963,892
	74,12	-2898,801	-6963,892
	76,87	-2868,028	-6979,278
	78,33	-2861,874	-6970,047
	78,93	-2864,951	-6960,815
	78,89	-2889,569	-6963,892
	78,38	-2883,415	-6970,047
	77,63	-2874,183	-6979,278
	76,5	-2871,106	-6976,201
	74,27	-2868,028	-6957,737
	70,33	-2880,337	-6933,119
	64,08	-2880,337	-6930,042
	54,95	-2871,106	-6923,887
	43,04	-2880,337	-6923,887
	29,54	-2892,647	-6939,274
	15,55	-2846,487	-6960,815
	2,03	-2849,565	-6963,892
	-8,87	-2855,719	-6960,815
	-17,55	-2855,719	-6960,815
	-25,32	-2852,642	-6966,969
	-32,5	-2846,487	-6948,506
	-38,74	-2861,874	-6954,66
	-42,56	-2864,951	-6954,66
	-43,78	-2871,106	-6951,583
	-43,34	-2874,183	-6945,428
	-42,02	-2901,878	-6945,428
	-39,81	-2892,647	-6960,815
	-36,48	-2874,183	-6957,737
	-31,61	-2920,342	-6951,583
	-24,57	-2908,033	-6966,969
	-15,99	-2883,415	-6963,892
	-8,14	-2877,26	-6954,66
	-1,61	-2874,183	-6948,506
	5	-2858,796	-6957,737
	12,78	-2846,487	-6966,969
	21,64	-2831,101	-6970,047
	30,66	-2871,106	-6966,969
	39,24	-2874,183	-6963,892
	47,21	-2855,719	-6973,124
	54,74	-2834,178	-6957,737
	62,3	-2849,565	-6976,201
	69,64	-2821,869	-6954,66
	75,47	-2846,487	-6951,583
	79,47	-2892,647	-6942,351
	81,9	-2883,415	-6957,737
	82,84	-2868,028	-6960,815
	82,41	-2868,028	-6951,583
	80,26	-2892,647	-6933,119
	76,18	-2892,647	-6917,733
	70,09	-2904,956	-6908,501
	61,71	-2908,033	-6911,578
	51,08	-2880,337	-6954,66
	38,57	-2908,033	-6920,81
	25,1	-2874,183	-6954,66
	12,92	-2877,26	-6948,506
	3,11	-2908,033	-6933,119
	-4,34	-2892,647	-6942,351
	-10,18	-2892,647	-6939,274
	-16,1	-2914,188	-6939,274
	-22,59	-2920,342	-6945,428
	-29,36	-2892,647	-6951,583
	-34,91	-2864,951	-6963,892
	-37,94	-2858,796	-6960,815
	-38,87	-2861,874	-6957,737
	-38,44	-2868,028	-6954,66
	-36,88	-2858,796	-6948,506
	-34,02	-2858,796	-6951,583
	-29,35	-2861,874	-6948,506
	-22,66	-2868,028	-6939,274
	-15,03	-2868,028	-6939,274
	-7,88	-2868,028	-6951,583
	-0,93	-2868,028	-6945,428
	6,66	-2886,492	-6936,196
	15,01	-2904,956	-6933,119
	24,21	-2904,956	-6939,274
	33,52	-2886,492	-6951,583
	41,91	-2861,874	-6951,583
	49,23	-2843,41	-6957,737
	56,11	-2828,024	-6966,969
	63,12	-2831,101	-6963,892
	70,05	-2858,796	-6960,815
	76,38	-2877,26	-6954,66
	81,84	-2904,956	-6939,274
	85,78	-2886,492	-6951,583
	87,46	-2855,719	-6960,815
	87,11	-2852,642	-6960,815
	85,11	-2864,951	-6951,583
	81,34	-2864,951	-6948,506
	75,5	-2855,719	-6942,351
	67,94	-2843,41	-6945,428
	59,62	-2849,565	-6945,428
	50,6	-2864,951	-6936,196
	39,3	-2883,415	-6936,196
	26,44	-2883,415	-6939,274
	14,26	-2874,183	-6945,428
	3,52	-2864,951	-6954,66
	-5,61	-2877,26	-6951,583
	-13,04	-2889,569	-6945,428
	-19,68	-2871,106	-6957,737
	-26,77	-2880,337	-6954,66
	-33,93	-2880,337	-6954,66
	-39,24	-2861,874	-6951,583
	-41,63	-2837,255	-6945,428
	-42,07	-2840,333	-6957,737
	-41,42	-2864,951	-6939,274
	-39,82	-2864,951	-6942,351
	-37,18	-2864,951	-6939,274
	-32,99	-2849,565	-6942,351
	-26,75	-2852,642	-6945,428
	-18,83	-2846,487	-6954,66
	-11,12	-2846,487	-6948,506
	-4,08	-2837,255	-6920,81
	3,36	-2886,492	-6902,346
	11,42	-2846,487	-6914,655
	19,86	-2914,188	-6896,192
	28,38	-2914,188	-6902,346
	36,85	-2849,565	-6923,887
	44,64	-2886,492	-6911,578
	51,98	-2861,874	-6923,887
	59,06	-2864,951	-6930,042
	65,52	-2855,719	-6933,119
	71,72	-2846,487	-6939,274
	77,61	-2855,719	-6942,351
	82,14	-2855,719	-6930,042
	84,26	-2874,183	-6923,887
	84,07	-2886,492	-6917,733
	81,81	-2886,492	-6930,042
	77,58	-2864,951	-6954,66
	71,33	-2868,028	-6957,737
	62,83	-2877,26	-6948,506
	52,95	-2889,569	-6954,66
	42,87	-2883,415	-6945,428
	32,5	-2883,415	-6933,119
	22,08	-2886,492	-6926,965
	12,69	-2871,106	-6926,965
	3,71	-2837,255	-6942,351
	-5,06	-2824,946	-6945,428
	-12,62	-2837,255	-6942,351
	-19,42	-2849,565	-6951,583
	-26,4	-2861,874	-6945,428
	-33,23	-2824,946	-6945,428
	-38,32	-2821,869	-6954,66
	-40,65	-2852,642	-6939,274
	-40,67	-2868,028	-6936,196
	-39,38	-2911,11	-6930,042
	-36,88	-2935,729	-6930,042
	-32,36	-2944,96	-6933,119
	-25,52	-2938,806	-6930,042
	-17,32	-2914,188	-6926,965
	-9,86	-2868,028	-6930,042
	-3,65	-2871,106	-6920,81
	2,45	-2837,255	-6936,196
	8,89	-2772,633	-6970,047
	15,61	-2821,869	-6951,583
	22,52	-2797,251	-6966,969
	29,35	-2824,946	-6948,506
	35,99	-2831,101	-6948,506
	42,49	-2843,41	-6945,428
	49,2	-2858,796	-6948,506
	56,69	-2846,487	-6939,274
	64,46	-2846,487	-6939,274
	72,04	-2849,565	-6951,583
	79,41	-2852,642	-6951,583
	85,41	-2846,487	-6951,583
	88,79	-2852,642	-6954,66
	89,19	-2852,642	-6954,66
	86,24	-2858,796	-6951,583
	80,12	-2855,719	-6939,274
	71,81	-2852,642	-6942,351
	61,95	-2855,719	-6945,428
	51,35	-2855,719	-6942,351
	40,67	-2846,487	-6954,66
	30,07	-2858,796	-6926,965
	20,01	-2846,487	-6933,119
	10,59	-2871,106	-6939,274
	2,31	-2889,569	-6920,81
	-5,09	-2877,26	-6930,042
	-12,2	-2877,26	-6936,196
	-18,9	-2901,878	-6936,196
	-25,43	-2883,415	-6930,042
	-31,53	-2834,178	-6942,351
	-36,32	-2914,188	-6933,119
	-39,33	-2904,956	-6920,81
	-40,8	-2877,26	-6942,351
	-40,86	-2874,183	-6951,583
	-39,36	-2877,26	-6948,506
	-35,81	-2864,951	-6933,119
	-29,83	-2864,951	-6923,887
	-22,15	-2864,951	-6933,119
	-14,67	-2877,26	-6933,119
	-7,79	-2886,492	-6939,274
	-0,52	-2864,951	-6951,583
	7,13	-2864,951	-6957,737
	15,21	-2883,415	-6951,583
	23,57	-2904,956	-6942,351
	31,88	-2895,724	-6942,351
	39,92	-2895,724	-6933,119
	47,36	-2877,26	-6945,428
	54,58	-2840,333	-6951,583
	61,71	-2834,178	-6957,737
	67,91	-2846,487	-6948,506
	72,97	-2846,487	-6945,428
	77,44	-2864,951	-6939,274
	81,58	-2880,337	-6930,042
	84,75	-2880,337	-6923,887
	86,16	-2877,26	-6939,274
	85,39	-2877,26	-6936,196
	81,49	-2889,569	-6936,196
	74,26	-2911,11	-6923,887
	64,26	-2901,878	-6917,733
	52,28	-2898,801	-6939,274
	39,76	-2858,796	-6960,815
	27,07	-2797,251	-6976,201
	14,37	-2821,869	-6982,356
	2,9	-2809,56	-6966,969
	-6,08	-2821,869	-6948,506
	-12,66	-2840,333	-6933,119
	-17,81	-2837,255	-6926,965
	-22,32	-2843,41	-6936,196
	-26,87	-2849,565	-6936,196
	-31,33	-2861,874	-6930,042
	-35,22	-2855,719	-6936,196
	-37,76	-2852,642	-6936,196
	-38,3	-2864,951	-6936,196
	-37,33	-2886,492	-6939,274
	-35,28	-2883,415	-6942,351
	-31,83	-2864,951	-6942,351
	-26,62	-2855,719	-6945,428
	-19,97	-2868,028	-6945,428
	-13,39	-2874,183	-6948,506
	-7,53	-2880,337	-6939,274
	-1,77	-2868,028	-6939,274
	4,26	-2861,874	-6948,506
	10,75	-2858,796	-6954,66
	17,54	-2868,028	-6945,428
	24,13	-2868,028	-6942,351
	30,72	-2889,569	-6936,196
	37,38	-2908,033	-6933,119
	43,88	-2904,956	-6930,042
	50,9	-2895,724	-6939,274
	58,23	-2892,647	-6939,274
	65,19	-2929,574	-6936,196
	72,29	-2935,729	-6936,196
	79,25	-2911,11	-6936,196
	84,66	-2883,415	-6945,428
	87,5	-2864,951	-6939,274
	87,58	-2868,028	-6936,196
	85,16	-2871,106	-6936,196
	79,88	-2864,951	-6945,428
	71,92	-2877,26	-6945,428
	62,35	-2886,492	-6939,274
	51,63	-2883,415	-6936,196
	40,08	-2877,26	-6945,428
	28,43	-2877,26	-6951,583
	16,96	-2880,337	-6954,66
	6,71	-2892,647	-6945,428
	-1,63	-2901,878	-6954,66
	-8,37	-2904,956	-6954,66
	-14,01	-2904,956	-6954,66
	-19,11	-2895,724	-6951,583
	-23,82	-2889,569	-6954,66
	-28,43	-2904,956	-6939,274
	-32,43	-2901,878	-6930,042
	-35,53	-2901,878	-6917,733
	-37,36	-2883,415	-6920,81
	-36,9	-2886,492	-6930,042
	-33,47	-2883,415	-6939,274
	-27,37	-2868,028	-6945,428
	-19,45	-2858,796	-6948,506
	-11,68	-2889,569	-6939,274
	-4,97	-2908,033	-6936,196
	1,84	-2901,878	-6951,583
	9,22	-2886,492	-6960,815
	17,08	-2886,492	-6954,66
	25,13	-2895,724	-6954,66
	33,04	-2874,183	-6954,66
	40,37	-2837,255	-6957,737
	46,85	-2852,642	-6960,815
	53,3	-2868,028	-6954,66
	59,81	-2914,188	-6933,119
	65,77	-2920,342	-6948,506
	71,27	-2923,419	-6945,428
	75,75	-2920,342	-6936,196
	78,65	-2914,188	-6936,196
	79,58	-2901,878	-6933,119
	78,07	-2901,878	-6933,119
	73,69	-2920,342	-6933,119
	66,62	-2904,956	-6939,274
	57,72	-2914,188	-6939,274
	48,34	-2923,419	-6926,965
	38,41	-2923,419	-6926,965
	27,38	-2929,574	-6930,042
	16,43	-2951,115	-6942,351
	6,65	-2938,806	-6948,506
	-1,34	-2960,347	-6948,506
	-8,03	-2932,651	-6951,583
	-13,75	-2889,569	-6951,583
	-18,99	-2846,487	-6954,66
	-24,71	-2858,796	-6948,506
	-30,31	-2861,874	-6945,428
	-34,81	-2864,951	-6939,274
	-37,48	-2877,26	-6930,042
	-38,18	-2883,415	-6936,196
	-37,03	-2901,878	-6936,196
	-33,79	-2920,342	-6936,196
	-28,56	-2904,956	-6936,196
	-21,78	-2886,492	-6936,196
	-14,87	-2877,26	-6942,351
	-8,91	-2871,106	-6942,351
	-3,02	-2855,719	-6957,737
	3,41	-2855,719	-6954,66
	10,35	-2883,415	-6942,351
	17,87	-2898,801	-6930,042
	25,58	-2911,11	-6923,887
	33,12	-2908,033	-6930,042
	40,39	-2901,878	-6920,81
	47,3	-2901,878	-6923,887
	53,88	-2898,801	-6936,196
	59,96	-2901,878	-6936,196
	64,73	-2917,265	-6926,965
	68,52	-2926,497	-6930,042
	72,04	-2914,188	-6942,351
	74,99	-2908,033	-6945,428
	77,24	-2880,337	-6960,815
	79,14	-2861,874	-6954,66
	80,58	-2871,106	-6948,506
	80,83	-2855,719	-6942,351
	79,84	-2861,874	-6939,274
	78,38	-2880,337	-6942,351
	77,13	-2892,647	-6951,583
	76,45	-2880,337	-6930,042
	76,43	-2868,028	-6917,733
	76,82	-2908,033	-6926,965
	77,01	-2883,415	-6930,042
	76,64	-2917,265	-6930,042
	75,98	-2898,801	-6936,196
	75,46	-2892,647	-6930,042
	75,23	-2895,724	-6930,042
	75,18	-2908,033	-6933,119
	75,2	-2901,878	-6930,042
		-2868,028	-6933,119
		-2861,874	-6939,274
		-2883,415	-6936,196
		-2886,492	-6933,119
		-2880,337	-6942,351
		-2892,647	-6942,351
		-2877,26	-6942,351
		-2901,878	-6939,274
		-2908,033	-6939,274
		-2914,188	-6939,274
		-2914,188	-6926,965
		-2920,342	-6917,733
		-2920,342	-6923,887
		-2886,492	-6926,965
		-2883,415	-6930,042
		-2874,183	-6926,965
		-2846,487	-6951,583
		-2849,565	-6966,969
		-2864,951	-6954,66
		-2880,337	-6945,428
		-2917,265	-6930,042
		-2914,188	-6920,81
		-2914,188	-6930,042
		-2920,342	-6923,887
		-2880,337	-6936,196
		-2889,569	-6942,351
		-2889,569	-6926,965
		-2904,956	-6939,274
		-2895,724	-6948,506
		-2892,647	-6954,66
		-2898,801	-6954,66
		-2886,492	-6948,506
		-2855,719	-6951,583
		-2855,719	-6945,428
		-2883,415	-6920,81
		-2914,188	-6908,501
		-2935,729	-6914,655
		-2941,883	-6917,733
		-2929,574	-6911,578
		-2929,574	-6917,733
		-2920,342	-6905,424
		-2874,183	-6930,042
		-2871,106	-6936,196
		-2886,492	-6933,119
		-2868,028	-6930,042
		-2858,796	-6936,196
		-2868,028	-6933,119
		-2864,951	-6936,196
		-2864,951	-6942,351
		-2877,26	-6926,965
		-2880,337	-6926,965
		-2874,183	-6933,119
		-2852,642	-6945,428
		-2861,874	-6942,351
		-2874,183	-6945,428
		-2883,415	-6945,428
		-2883,415	-6948,506
		-2874,183	-6948,506
		-2874,183	-6948,506
		-2868,028	-6954,66
		-2861,874	-6933,119
		-2880,337	-6948,506
		-2886,492	-6945,428
		-2883,415	-6945,428
		-2889,569	-6926,965
		-2877,26	-6942,351
		-2868,028	-6948,506
		-2858,796	-6933,119
		-2892,647	-6930,042
		-2901,878	-6936,196
		-2898,801	-6926,965
		-2901,878	-6926,965
		-2911,11	-6936,196
		-2883,415	-6936,196
		-2874,183	-6936,196
		-2864,951	-6942,351
		-2855,719	-6948,506
		-2861,874	-6951,583
		-2877,26	-6933,119
		-2871,106	-6942,351
		-2895,724	-6933,119
		-2886,492	-6939,274
		-2861,874	-6951,583
		-2852,642	-6948,506
		-2883,415	-6945,428
		-2904,956	-6936,196
		-2904,956	-6926,965
		-2883,415	-6930,042
		-2895,724	-6945,428
		-2861,874	-6945,428
		-2911,11	-6930,042
		-2868,028	-6939,274
		-2858,796	-6945,428
		-2889,569	-6936,196
		-2889,569	-6926,965
		-2880,337	-6917,733
		-2868,028	-6917,733
		-2880,337	-6908,501
		-2846,487	-6933,119
		-2837,255	-6939,274
		-2849,565	-6936,196
		-2846,487	-6948,506
		-2846,487	-6948,506
		-2855,719	-6945,428
		-2855,719	-6945,428
		-2858,796	-6948,506
		-2871,106	-6939,274
		-2861,874	-6945,428
		-2883,415	-6954,66
		-2861,874	-6951,583
		-2874,183	-6954,66
		-2849,565	-6942,351
		-2871,106	-6923,887
		-2861,874	-6936,196
		-2846,487	-6936,196
		-2877,26	-6930,042
		-2864,951	-6930,042
		-2886,492	-6926,965
		-2880,337	-6936,196
		-2874,183	-6939,274
		-2846,487	-6942,351
		-2880,337	-6930,042
		-2837,255	-6942,351
		-2824,946	-6945,428
		-2874,183	-6930,042
		-2877,26	-6933,119
		-2889,569	-6948,506
		-2864,951	-6939,274
		-2886,492	-6957,737
		-2828,024	-6976,201
		-2889,569	-6942,351
		-2824,946	-6966,969
		-2880,337	-6933,119
		-2864,951	-6945,428
		-2898,801	-6942,351
		-2889,569	-6930,042
		-2871,106	-6936,196
		-2877,26	-6939,274
		-2828,024	-6926,965
		-2815,714	-6933,119
		-2840,333	-6936,196
		-2831,101	-6933,119
		-2843,41	-6936,196
		-2849,565	-6939,274
		-2852,642	-6939,274
		-2843,41	-6939,274
		-2868,028	-6942,351
		-2868,028	-6933,119
		-2868,028	-6930,042
		-2877,26	-6933,119
		-2877,26	-6939,274
		-2868,028	-6936,196
		-2834,178	-6948,506
		-2858,796	-6933,119
		-2840,333	-6939,274
		-2852,642	-6936,196
		-2871,106	-6942,351
		-2843,41	-6942,351
		-2834,178	-6945,428
		-2843,41	-6939,274
		-2834,178	-6939,274
		-2846,487	-6945,428
		-2852,642	-6948,506
		-2846,487	-6945,428
		-2843,41	-6936,196
		-2852,642	-6936,196
		-2864,951	-6923,887
		-2843,41	-6917,733
		-2864,951	-6923,887
		-2855,719	-6899,269
		-2898,801	-6902,346
		-2901,878	-6917,733
		-2877,26	-6936,196
		-2852,642	-6945,428
		-2855,719	-6945,428
		-2843,41	-6945,428
		-2828,024	-6945,428
		-2831,101	-6945,428
		-2846,487	-6936,196
		-2828,024	-6942,351
		-2846,487	-6942,351
		-2824,946	-6942,351
		-2843,41	-6945,428
		-2843,41	-6939,274
		-2849,565	-6939,274
		-2840,333	-6948,506
		-2852,642	-6951,583
		-2852,642	-6948,506
		-2843,41	-6951,583
		-2828,024	-6960,815
		-2837,255	-6948,506
		-2837,255	-6933,119
		-2815,714	-6936,196
		-2846,487	-6926,965
		-2849,565	-6942,351
		-2831,101	-6930,042
		-2843,41	-6923,887
		-2831,101	-6933,119
		-2837,255	-6933,119
		-2852,642	-6930,042
		-2852,642	-6930,042
		-2852,642	-6926,965
		-2861,874	-6936,196
		-2834,178	-6936,196
		-2809,56	-6939,274
		-2803,405	-6945,428
		-2834,178	-6936,196
		-2855,719	-6920,81
		-2871,106	-6930,042
		-2858,796	-6926,965
		-2849,565	-6923,887
		-2874,183	-6933,119
		-2821,869	-6942,351
		-2797,251	-6954,66
		-2800,328	-6951,583
		-2784,942	-6960,815
		-2828,024	-6945,428
		-2846,487	-6945,428
		-2824,946	-6933,119
		-2834,178	-6930,042
		-2834,178	-6926,965
		-2803,405	-6948,506
		-2828,024	-6948,506
		-2837,255	-6936,196
		-2871,106	-6936,196
		-2874,183	-6933,119
		-2886,492	-6926,965
		-2861,874	-6933,119
		-2843,41	-6942,351
		-2846,487	-6942,351
		-2831,101	-6945,428
		-2874,183	-6930,042
		-2809,56	-6948,506
		-2821,869	-6942,351
		-2803,405	-6942,351
		-2837,255	-6939,274
		-2828,024	-6939,274
		-2788,019	-6951,583
		-2797,251	-6945,428
		-2831,101	-6936,196
		-2824,946	-6957,737
		-2831,101	-6951,583
		-2815,714	-6948,506
		-2821,869	-6942,351
		-2834,178	-6939,274
		-2837,255	-6939,274
		-2831,101	-6930,042
		-2849,565	-6939,274
		-2840,333	-6908,501
		-2834,178	-6917,733
		-2840,333	-6923,887
		-2840,333	-6908,501
		-2849,565	-6926,965
		-2837,255	-6939,274
		-2846,487	-6930,042
		-2831,101	-6933,119
		-2840,333	-6930,042
		-2806,483	-6936,196
		-2831,101	-6930,042
		-2797,251	-6936,196
		-2812,637	-6936,196
		-2821,869	-6936,196
		-2821,869	-6933,119
		-2843,41	-6933,119
		-2831,101	-6936,196
		-2840,333	-6936,196
		-2849,565	-6926,965
		-2834,178	-6939,274
		-2809,56	-6948,506
		-2797,251	-6954,66
		-2797,251	-6945,428
		-2809,56	-6942,351
		-2803,405	-6951,583
		-2812,637	-6942,351
		-2818,792	-6948,506
		-2803,405	-6942,351
		-2806,483	-6948,506
		-2794,173	-6942,351
		-2784,942	-6930,042
		-2809,56	-6926,965
		-2837,255	-6923,887
		-2831,101	-6923,887
		-2858,796	-6908,501
		-2818,792	-6926,965
		-2809,56	-6945,428
		-2809,56	-6942,351
		-2831,101	-6936,196
		-2852,642	-6930,042
		-2843,41	-6914,655
		-2840,333	-6930,042
		-2852,642	-6936,196
		-2849,565	-6920,81
		-2855,719	-6905,424
		-2806,483	-6942,351
		-2824,946	-6933,119
		-2821,869	-6933,119
		-2828,024	-6936,196
		-2809,56	-6936,196
		-2800,328	-6939,274
		-2788,019	-6942,351
		-2788,019	-6951,583
		-2788,019	-6951,583
		-2800,328	-6945,428
		-2821,869	-6939,274
		-2821,869	-6926,965
		-2831,101	-6930,042
		-2809,56	-6942,351
		-2831,101	-6930,042
		-2818,792	-6923,887
		-2806,483	-6930,042
		-2788,019	-6933,119
		-2800,328	-6939,274
		-2788,019	-6936,196
		-2791,096	-6939,274
		-2818,792	-6942,351
		-2821,869	-6936,196
		-2815,714	-6930,042
		-2828,024	-6920,81
		-2837,255	-6930,042
		-2821,869	-6930,042
		-2846,487	-6926,965
		-2828,024	-6939,274
		-2803,405	-6951,583
		-2840,333	-6936,196
		-2775,71	-6954,66
		-2772,633	-6942,351
		-2797,251	-6930,042
		-2791,096	-6936,196
		-2784,942	-6951,583
		-2781,864	-6954,66
		-2778,787	-6951,583
		-2815,714	-6942,351
		-2775,71	-6939,274
		-2824,946	-6942,351
		-2821,869	-6945,428
		-2824,946	-6942,351
		-2800,328	-6939,274
		-2809,56	-6936,196
		-2797,251	-6936,196
		-2772,633	-6926,965
		-2806,483	-6917,733
		-2831,101	-6926,965
		-2815,714	-6936,196
		-2815,714	-6939,274
		-2788,019	-6942,351
		-2794,173	-6948,506
		-2809,56	-6942,351
		-2818,792	-6945,428
		-2818,792	-6936,196
		-2788,019	-6948,506
		-2818,792	-6933,119
		-2778,787	-6948,506
		-2791,096	-6942,351
		-2772,633	-6942,351
		-2797,251	-6951,583
		-2821,869	-6939,274
		-2791,096	-6936,196
		-2828,024	-6930,042
		-2824,946	-6930,042
		-2818,792	-6936,196
		-2806,483	-6939,274
		-2815,714	-6933,119
		-2821,869	-6926,965
		-2821,869	-6933,119
		-2824,946	-6920,81
		-2791,096	-6948,506
		-2821,869	-6920,81
		-2818,792	-6933,119
		-2828,024	-6933,119
		-2818,792	-6948,506
		-2828,024	-6948,506
		-2812,637	-6951,583
		-2784,942	-6942,351
		-2812,637	-6945,428
		-2784,942	-6942,351
		-2784,942	-6948,506
		-2778,787	-6957,737
		-2781,864	-6954,66
		-2788,019	-6951,583
		-2812,637	-6948,506
		-2831,101	-6945,428
		-2821,869	-6948,506
		-2843,41	-6936,196
		-2840,333	-6911,578
		-2748,014	-6957,737
		-2769,555	-6942,351
		-2788,019	-6942,351
		-2763,401	-6942,351
		-2732,628	-6939,274
		-2732,628	-6945,428
		-2748,014	-6948,506
		-2763,401	-6942,351
		-2766,478	-6942,351
		-2775,71	-6936,196
		-2781,864	-6936,196
		-2778,787	-6942,351
		-2784,942	-6945,428
		-2788,019	-6939,274
		-2800,328	-6939,274
		-2784,942	-6939,274
		-2775,71	-6936,196
		-2769,555	-6936,196
		-2772,633	-6933,119
		-2812,637	-6926,965
		-2812,637	-6936,196
		-2831,101	-6936,196
		-2858,796	-6923,887
		-2815,714	-6926,965
		-2781,864	-6930,042
		-2751,092	-6951,583
		-2732,628	-6966,969
		-2711,087	-6979,278
		-2714,164	-6970,047
		-2720,319	-6945,428
		-2735,705	-6933,119
		-2769,555	-6933,119
		-2775,71	-6939,274
		-2772,633	-6936,196
		-2778,787	-6930,042
		-2791,096	-6920,81
		-2794,173	-6933,119
		-2791,096	-6945,428
		-2778,787	-6951,583
		-2784,942	-6945,428
		-2781,864	-6945,428
		-2766,478	-6948,506
		-2754,169	-6945,428
		-2757,246	-6948,506
		-2760,323	-6945,428
		-2763,401	-6951,583
		-2781,864	-6951,583
		-2775,71	-6954,66
		-2763,401	-6954,66
		-2757,246	-6948,506
		-2763,401	-6945,428
		-2751,092	-6939,274
		-2751,092	-6933,119
		-2775,71	-6926,965
		-2800,328	-6923,887
		-2828,024	-6911,578
		-2821,869	-6923,887
		-2791,096	-6942,351
		-2784,942	-6951,583
		-2748,014	-6954,66
		-2704,932	-6945,428
		-2708,01	-6948,506
		-2729,551	-6951,583
		-2754,169	-6951,583
		-2754,169	-6954,66
		-2763,401	-6954,66
		-2778,787	-6957,737
		-2781,864	-6957,737
		-2778,787	-6957,737
		-2781,864	-6960,815
		-2775,71	-6957,737
		-2775,71	-6954,66
		-2772,633	-6948,506
		-2754,169	-6957,737
		-2748,014	-6960,815
		-2741,86	-6948,506
		-2754,169	-6942,351
		-2772,633	-6936,196
		-2766,478	-6936,196
		-2760,323	-6930,042
		-2741,86	-6930,042
		-2775,71	-6926,965
		-2788,019	-6923,887
		-2781,864	-6930,042
		-2769,555	-6939,274
		-2751,092	-6951,583
		-2754,169	-6948,506
		-2757,246	-6942,351
		-2772,633	-6948,506
		-2775,71	-6957,737
		-2809,56	-6948,506
		-2815,714	-6948,506
		-2806,483	-6951,583
		-2791,096	-6963,892
		-2744,937	-6939,274
		-2757,246	-6951,583
		-2726,473	-6942,351
		-2766,478	-6945,428
		-2766,478	-6939,274
		-2766,478	-6942,351
		-2751,092	-6957,737
		-2751,092	-6957,737
		-2729,551	-6954,66
		-2729,551	-6948,506
		-2757,246	-6942,351
		-2778,787	-6936,196
		-2791,096	-6930,042
		-2806,483	-6923,887
		-2815,714	-6923,887
		-2797,251	-6939,274
		-2760,323	-6948,506
		-2763,401	-6948,506
		-2754,169	-6948,506
		-2741,86	-6945,428
		-2741,86	-6939,274
		-2763,401	-6942,351
		-2775,71	-6942,351
		-2775,71	-6951,583
		-2781,864	-6939,274
		-2794,173	-6939,274
		-2791,096	-6945,428
		-2797,251	-6945,428
		-2812,637	-6936,196
		-2794,173	-6942,351
		-2772,633	-6954,66
		-2744,937	-6960,815
		-2726,473	-6954,66
		-2738,782	-6948,506
		-2751,092	-6948,506
		-2769,555	-6948,506
		-2769,555	-6954,66
		-2797,251	-6945,428
		-2766,478	-6942,351
		-2757,246	-6945,428
		-2751,092	-6945,428
		-2748,014	-6948,506
		-2788,019	-6939,274
		-2781,864	-6942,351
		-2781,864	-6948,506
		-2800,328	-6945,428
		-2800,328	-6945,428
		-2778,787	-6942,351
		-2763,401	-6945,428
		-2748,014	-6951,583
		-2748,014	-6948,506
		-2766,478	-6948,506
		-2775,71	-6948,506
		-2775,71	-6939,274
		-2766,478	-6939,274
		-2741,86	-6948,506
		-2751,092	-6945,428
		-2775,71	-6945,428
		-2800,328	-6939,274
		-2803,405	-6939,274
		-2803,405	-6942,351
		-2821,869	-6945,428
		-2800,328	-6948,506
		-2766,478	-6945,428
		-2744,937	-6945,428
		-2726,473	-6939,274
		-2723,396	-6942,351
		-2748,014	-6951,583
		-2748,014	-6951,583
		-2772,633	-6942,351
		-2778,787	-6939,274
		-2784,942	-6939,274
		-2797,251	-6942,351
		-2788,019	-6939,274
		-2760,323	-6936,196
		-2744,937	-6942,351
		-2791,096	-6945,428
		-2720,319	-6945,428
		-2738,782	-6942,351
		-2732,628	-6942,351
		-2723,396	-6945,428
		-2757,246	-6954,66
		-2769,555	-6948,506
		-2754,169	-6957,737
		-2763,401	-6960,815
		-2729,551	-6951,583
		-2748,014	-6951,583
		-2741,86	-6951,583
		-2754,169	-6945,428
		-2757,246	-6939,274
		-2778,787	-6923,887
		-2791,096	-6939,274
		-2766,478	-6926,965
		-2812,637	-6939,274
		-2784,942	-6939,274
		-2748,014	-6954,66
		-2735,705	-6960,815
		-2757,246	-6954,66
		-2729,551	-6957,737
		-2751,092	-6951,583
		-2729,551	-6957,737
		-2738,782	-6957,737
		-2738,782	-6954,66
		-2748,014	-6954,66
		-2751,092	-6948,506
		-2754,169	-6948,506
		-2748,014	-6951,583
		-2769,555	-6942,351
		-2788,019	-6939,274
		-2791,096	-6930,042
		-2788,019	-6939,274
		-2778,787	-6933,119
		-2772,633	-6939,274
		-2769,555	-6954,66
		-2763,401	-6951,583
		-2775,71	-6942,351
		-2726,473	-6948,506
		-2741,86	-6939,274
		-2741,86	-6939,274
		-2744,937	-6939,274
		-2735,705	-6942,351
		-2729,551	-6942,351
		-2735,705	-6942,351
		-2744,937	-6939,274
		-2738,782	-6948,506
		-2726,473	-6948,506
		-2729,551	-6948,506
		-2741,86	-6948,506
		-2748,014	-6945,428
		-2757,246	-6945,428
		-2775,71	-6939,274
		-2791,096	-6939,274
		-2800,328	-6930,042
		-2806,483	-6930,042
		-2800,328	-6942,351
		-2794,173	-6939,274
		-2769,555	-6948,506
		-2766,478	-6951,583
		-2720,319	-6973,124
		-2744,937	-6954,66
		-2704,932	-6966,969
		-2720,319	-6973,124
		-2744,937	-6951,583
		-2735,705	-6954,66
		-2695,7	-6966,969
		-2735,705	-6951,583
		-2738,782	-6948,506
		-2754,169	-6933,119
		-2775,71	-6917,733
		-2781,864	-6933,119
		-2772,633	-6942,351
		-2784,942	-6930,042
		-2732,628	-6942,351
		-2729,551	-6948,506
		-2714,164	-6951,583
		-2788,019	-6920,81
		-2708,01	-6954,66
		-2717,241	-6954,66
		-2738,782	-6945,428
		-2741,86	-6948,506
		-2723,396	-6957,737
		-2720,319	-6945,428
		-2732,628	-6945,428
		-2738,782	-6945,428
		-2757,246	-6939,274
		-2772,633	-6945,428
		-2769,555	-6948,506
		-2760,323	-6954,66
		-2784,942	-6945,428
		-2744,937	-6954,66
		-2751,092	-6945,428
		-2751,092	-6945,428
		-2748,014	-6948,506
		-2744,937	-6948,506
		-2744,937	-6948,506
		-2732,628	-6951,583
		-2751,092	-6954,66
		-2744,937	-6954,66
		-2751,092	-6948,506
		-2754,169	-6954,66
		-2763,401	-6945,428
		-2754,169	-6957,737
		-2735,705	-6945,428
		-2741,86	-6954,66
		-2766,478	-6954,66
		-2766,478	-6957,737
		-2741,86	-6936,196
		-2757,246	-6930,042
		-2744,937	-6936,196
		-2784,942	-6939,274
		-2775,71	-6930,042
		-2788,019	-6945,428
		-2772,633	-6954,66
		-2766,478	-6957,737
		-2772,633	-6951,583
		-2781,864	-6951,583
		-2760,323	-6957,737
		-2698,778	-6957,737
		-2738,782	-6957,737
		-2695,7	-6954,66
		-2723,396	-6942,351
		-2717,241	-6948,506
		-2726,473	-6954,66
		-2766,478	-6942,351
		-2775,71	-6942,351
		-2757,246	-6939,274
		-2717,241	-6951,583
		-2720,319	-6973,124
		-2723,396	-6973,124
		-2729,551	-6963,892
		-2732,628	-6948,506
		-2729,551	-6945,428
		-2723,396	-6951,583
		-2726,473	-6954,66
		-2720,319	-6960,815
		-2717,241	-6954,66
		-2732,628	-6957,737
		-2751,092	-6948,506
		-2738,782	-6951,583
		-2744,937	-6948,506
		-2751,092	-6945,428
		-2751,092	-6954,66
		-2735,705	-6960,815
		-2723,396	-6957,737
		-2757,246	-6945,428
		-2751,092	-6945,428
		-2732,628	-6945,428
		-2748,014	-6939,274
		-2735,705	-6954,66
		-2735,705	-6951,583
		-2723,396	-6957,737
		-2726,473	-6951,583
		-2729,551	-6954,66
		-2741,86	-6948,506
		-2748,014	-6951,583
		-2744,937	-6957,737
		-2738,782	-6960,815
		-2751,092	-6951,583
		-2748,014	-6948,506
		-2744,937	-6939,274
		-2741,86	-6942,351
		-2735,705	-6942,351
		-2748,014	-6948,506
		-2748,014	-6939,274
		-2760,323	-6933,119
		-2788,019	-6917,733
		-2815,714	-6926,965
		-2788,019	-6936,196
		-2735,705	-6966,969
		-2775,71	-6954,66
		-2784,942	-6960,815
		-2751,092	-6966,969
		-2692,623	-6982,356
		-2686,469	-6970,047
		-2729,551	-6957,737
		-2732,628	-6942,351
		-2717,241	-6923,887
		-2744,937	-6926,965
		-2766,478	-6933,119
		-2766,478	-6933,119
		-2751,092	-6930,042
		-2720,319	-6936,196
		-2714,164	-6948,506
		-2711,087	-6951,583
		-2698,778	-6957,737
		-2692,623	-6954,66
		-2723,396	-6948,506
		-2744,937	-6948,506
		-2744,937	-6954,66
		-2735,705	-6963,892
		-2732,628	-6960,815
		-2744,937	-6957,737
		-2748,014	-6954,66
		-2744,937	-6960,815
		-2757,246	-6963,892
		-2760,323	-6963,892
		-2754,169	-6976,201
		-2732,628	-6970,047
		-2720,319	-6966,969
		-2717,241	-6963,892
		-2720,319	-6963,892
		-2720,319	-6957,737
		-2720,319	-6945,428
		-2729,551	-6942,351
		-2723,396	-6939,274
		-2714,164	-6939,274
		-2732,628	-6936,196
		-2744,937	-6936,196
		-2735,705	-6936,196
		-2757,246	-6942,351
		-2757,246	-6939,274
		-2748,014	-6945,428
		-2732,628	-6948,506
		-2754,169	-6939,274
		-2754,169	-6936,196
		-2751,092	-6948,506
		-2751,092	-6960,815
		-2735,705	-6963,892
		-2714,164	-6966,969
		-2735,705	-6957,737
		-2766,478	-6948,506
		-2738,782	-6954,66
		-2735,705	-6957,737
		-2738,782	-6957,737
		-2726,473	-6954,66
		-2714,164	-6963,892
		-2714,164	-6976,201
		-2711,087	-6973,124
		-2711,087	-6970,047
		-2720,319	-6960,815
		-2735,705	-6945,428
		-2757,246	-6942,351
		-2775,71	-6942,351
		-2797,251	-6939,274
		-2794,173	-6942,351
		-2775,71	-6945,428
		-2766,478	-6945,428
		-2757,246	-6936,196
		-2735,705	-6942,351
		-2732,628	-6951,583
		-2698,778	-6966,969
		-2720,319	-6966,969
		-2735,705	-6960,815
		-2732,628	-6966,969
		-2708,01	-6970,047
		-2708,01	-6970,047
		-2711,087	-6963,892
		-2729,551	-6945,428
		-2744,937	-6933,119
		-2754,169	-6939,274
		-2751,092	-6939,274
		-2760,323	-6939,274
		-2744,937	-6939,274
		-2714,164	-6942,351
		-2686,469	-6951,583
		-2686,469	-6945,428
		-2698,778	-6939,274
		-2695,7	-6936,196
		-2689,546	-6945,428
		-2686,469	-6942,351
		-2695,7	-6945,428
		-2695,7	-6948,506
		-2701,855	-6960,815
		-2714,164	-6966,969
		-2723,396	-6957,737
		-2729,551	-6960,815
		-2729,551	-6960,815
		-2738,782	-6960,815
		-2741,86	-6960,815
		-2754,169	-6954,66
		-2754,169	-6948,506
		-2744,937	-6951,583
		-2735,705	-6951,583
		-2723,396	-6948,506
		-2708,01	-6945,428
		-2720,319	-6936,196
		-2711,087	-6942,351
		-2723,396	-6939,274
		-2729,551	-6939,274
		-2729,551	-6945,428
		-2686,469	-6960,815
		-2708,01	-6960,815
		-2711,087	-6960,815
		-2714,164	-6963,892
		-2717,241	-6957,737
		-2723,396	-6954,66
		-2723,396	-6957,737
		-2717,241	-6963,892
		-2723,396	-6957,737
		-2723,396	-6951,583
		-2720,319	-6954,66
		-2735,705	-6957,737
		-2735,705	-6948,506
		-2726,473	-6948,506
		-2714,164	-6942,351
		-2729,551	-6936,196
		-2729,551	-6936,196
		-2744,937	-6933,119
		-2760,323	-6942,351
		-2748,014	-6960,815
		-2738,782	-6957,737
		-2726,473	-6963,892
		-2720,319	-6970,047
		-2729,551	-6957,737
		-2717,241	-6963,892
		-2726,473	-6960,815
		-2714,164	-6966,969
		-2735,705	-6948,506
		-2741,86	-6945,428
		-2744,937	-6939,274
		-2744,937	-6945,428
		-2751,092	-6939,274
		-2726,473	-6951,583
		-2720,319	-6957,737
		-2754,169	-6942,351
		-2741,86	-6951,583
		-2748,014	-6954,66
		-2714,164	-6963,892
		-2754,169	-6945,428
		-2689,546	-6973,124
		-2692,623	-6966,969
		-2698,778	-6960,815
		-2695,7	-6960,815
		-2677,237	-6963,892
		-2677,237	-6957,737
		-2711,087	-6951,583
		-2717,241	-6951,583
		-2748,014	-6945,428
		-2729,551	-6951,583
		-2751,092	-6945,428
		-2735,705	-6942,351
		-2729,551	-6948,506
		-2686,469	-6954,66
		-2741,86	-6942,351
		-2717,241	-6979,278
		-2701,855	-6982,356
		-2729,551	-6960,815
		-2726,473	-6957,737
		-2720,319	-6960,815
		-2714,164	-6970,047
		-2711,087	-6973,124
		-2704,932	-6970,047
		-2692,623	-6954,66
		-2701,855	-6942,351
		-2726,473	-6939,274
		-2748,014	-6948,506
		-2735,705	-6942,351
		-2757,246	-6954,66
		-2738,782	-6957,737
		-2744,937	-6951,583
		-2723,396	-6954,66
		-2723,396	-6948,506
		-2711,087	-6945,428
		-2695,7	-6945,428
		-2717,241	-6942,351
		-2726,473	-6945,428
		-2723,396	-6945,428
		-2729,551	-6936,196
		-2729,551	-6939,274
		-2735,705	-6942,351
		-2738,782	-6942,351
		-2726,473	-6954,66
		-2726,473	-6936,196
		-2720,319	-6973,124
		-2726,473	-6966,969
		-2741,86	-6954,66
		-2735,705	-6957,737
		-2711,087	-6963,892
		-2720,319	-6960,815
		-2723,396	-6960,815
		-2723,396	-6963,892
		-2704,932	-6954,66
		-2714,164	-6951,583
		-2744,937	-6948,506
		-2738,782	-6960,815
		-2723,396	-6966,969
		-2714,164	-6966,969
		-2732,628	-6960,815
		-2723,396	-6957,737
		-2717,241	-6954,66
		-2729,551	-6945,428
		-2744,937	-6951,583
		-2735,705	-6948,506
		-2726,473	-6954,66
		-2744,937	-6945,428
		-2738,782	-6945,428
		-2723,396	-6960,815
		-2726,473	-6960,815
		-2726,473	-6951,583
		-2732,628	-6951,583
		-2726,473	-6954,66
		-2732,628	-6960,815
		-2714,164	-6970,047
		-2723,396	-6966,969
		-2717,241	-6966,969
		-2723,396	-6960,815
		-2704,932	-6960,815
		-2698,778	-6960,815
		-2692,623	-6954,66
		-2748,014	-6951,583
		-2723,396	-6954,66
		-2738,782	-6957,737
		-2714,164	-6963,892
		-2757,246	-6951,583
		-2754,169	-6951,583
		-2735,705	-6973,124
		-2723,396	-6973,124
		-2711,087	-6960,815
		-2735,705	-6939,274
		-2738,782	-6948,506
		-2689,546	-6973,124
		-2704,932	-6945,428
		-2698,778	-6970,047
		-2708,01	-6951,583
		-2711,087	-6948,506
		-2711,087	-6960,815
		-2708,01	-6963,892
		-2714,164	-6960,815
		-2714,164	-6954,66
		-2729,551	-6963,892
		-2732,628	-6963,892
		-2741,86	-6951,583
		-2748,014	-6939,274
		-2732,628	-6954,66
		-2751,092	-6951,583
		-2735,705	-6963,892
		-2741,86	-6945,428
		-2708,01	-6951,583
		-2714,164	-6954,66
		-2714,164	-6954,66
		-2723,396	-6963,892
		-2732,628	-6963,892
		-2735,705	-6954,66
		-2748,014	-6963,892
		-2748,014	-6963,892
		-2751,092	-6966,969
		-2735,705	-6973,124
		-2723,396	-6976,201
		-2741,86	-6970,047
		-2726,473	-6970,047
		-2717,241	-6966,969
		-2717,241	-6960,815
		-2720,319	-6963,892
		-2717,241	-6957,737
		-2695,7	-6960,815
		-2689,546	-6966,969
		-2708,01	-6954,66
		-2738,782	-6945,428
		-2735,705	-6963,892
		-2751,092	-6945,428
		-2704,932	-6973,124
		-2701,855	-6973,124
		-2704,932	-6970,047
		-2704,932	-6973,124
		-2717,241	-6970,047
		-2732,628	-6960,815
		-2748,014	-6951,583
		-2751,092	-6960,815
		-2741,86	-6966,969
		-2744,937	-6963,892
		-2748,014	-6960,815
		-2732,628	-6970,047
		-2738,782	-6970,047
		-2744,937	-6963,892
		-2744,937	-6963,892
		-2726,473	-6963,892
		-2711,087	-6973,124
		-2701,855	-6973,124
		-2723,396	-6957,737
		-2754,169	-6942,351
		-2741,86	-6942,351
		-2738,782	-6954,66
		-2726,473	-6957,737
		-2741,86	-6966,969
		-2766,478	-6963,892
		-2748,014	-6976,201
		-2732,628	-6960,815
		-2797,251	-6960,815
		-2800,328	-6951,583
		-2784,942	-6960,815
		-2784,942	-6960,815
		-2794,173	-6948,506
		-2772,633	-6960,815
		-2732,628	-6963,892
		-2711,087	-6960,815
		-2689,546	-6976,201
		-2664,928	-6982,356
		-2689,546	-6973,124
		-2704,932	-6966,969
		-2698,778	-6960,815
		-2698,778	-6966,969
		-2717,241	-6963,892
		-2729,551	-6963,892
		-2726,473	-6963,892
		-2726,473	-6966,969
		-2720,319	-6976,201
		-2711,087	-6963,892
		-2698,778	-6960,815
		-2711,087	-6957,737
		-2720,319	-6966,969
		-2729,551	-6960,815
		-2729,551	-6951,583
		-2717,241	-6957,737
		-2720,319	-6957,737
		-2738,782	-6954,66
		-2748,014	-6951,583
		-2738,782	-6954,66
		-2751,092	-6957,737
		-2751,092	-6954,66
		-2741,86	-6963,892
		-2720,319	-6985,433
		-2744,937	-6982,356
		-2772,633	-6973,124
		-2714,164	-6985,433
		-2695,7	-6994,665
		-2677,237	-6982,356
		-2671,082	-6991,588
		-2692,623	-6954,66
		-2689,546	-6970,047
		-2717,241	-6945,428
		-2744,937	-6948,506
		-2751,092	-6951,583
		-2754,169	-6951,583
		-2748,014	-6951,583
		-2735,705	-6954,66
		-2720,319	-6957,737
		-2686,469	-6966,969
		-2677,237	-6976,201
		-2692,623	-6970,047
		-2689,546	-6973,124
		-2701,855	-6976,201
		-2711,087	-6973,124
		-2692,623	-6973,124
		-2698,778	-6970,047
		-2704,932	-6966,969
		-2714,164	-6970,047
		-2717,241	-6976,201
		-2717,241	-6979,278
		-2726,473	-6976,201
		-2717,241	-6970,047
		-2723,396	-6976,201
		-2711,087	-6957,737
		-2714,164	-6954,66
		-2714,164	-6960,815
		-2723,396	-6963,892
		-2735,705	-6957,737
		-2738,782	-6954,66
		-2732,628	-6951,583
		-2751,092	-6954,66
		-2720,319	-6963,892
		-2683,391	-6982,356
		-2698,778	-6979,278
		-2692,623	-6966,969
		-2695,7	-6976,201
		-2708,01	-6963,892
		-2714,164	-6966,969
		-2711,087	-6963,892
		-2720,319	-6963,892
		-2701,855	-6966,969
		-2711,087	-6963,892
		-2689,546	-6966,969
		-2686,469	-6960,815
		-2708,01	-6957,737
		-2692,623	-6973,124
		-2704,932	-6960,815
		-2701,855	-6963,892
		-2711,087	-6970,047
		-2711,087	-6985,433
		-2720,319	-6982,356
		-2695,7	-6966,969
		-2695,7	-6979,278
		-2708,01	-6985,433
		-2698,778	-6966,969
		-2732,628	-6954,66
		-2711,087	-6960,815
		-2744,937	-6951,583
		-2757,246	-6957,737
		-2744,937	-6979,278
		-2674,159	-6954,66
		-2738,782	-6973,124
		-2652,618	-6960,815
		-2677,237	-6957,737
		-2701,855	-6954,66
		-2714,164	-6951,583
		-2735,705	-6954,66
		-2748,014	-6951,583
		-2729,551	-6963,892
		-2720,319	-6970,047
		-2714,164	-6970,047
		-2704,932	-6973,124
		-2680,314	-6976,201
		-2683,391	-6970,047
		-2704,932	-6966,969
		-2720,319	-6970,047
		-2726,473	-6973,124
		-2689,546	-6970,047
		-2683,391	-6970,047
		-2695,7	-6976,201
		-2683,391	-6982,356
		-2677,237	-6988,51
		-2692,623	-6976,201
		-2717,241	-6963,892
		-2717,241	-6966,969
		-2704,932	-6970,047
		-2698,778	-6982,356
		-2695,7	-6970,047
		-2701,855	-6966,969
		-2726,473	-6957,737
		-2726,473	-6963,892
		-2708,01	-6957,737
		-2695,7	-6957,737
		-2717,241	-6966,969
		-2708,01	-6966,969
		-2708,01	-6963,892
		-2708,01	-6966,969
		-2701,855	-6960,815
		-2698,778	-6970,047
		-2708,01	-6963,892
		-2714,164	-6960,815
		-2720,319	-6957,737
		-2751,092	-6963,892
		-2720,319	-6954,66
		-2757,246	-6957,737
		-2760,323	-6960,815
		-2757,246	-6948,506
		-2729,551	-6948,506
		-2671,082	-6982,356
		-2698,778	-6966,969
		-2689,546	-6979,278
		-2708,01	-6982,356
		-2704,932	-6994,665
		-2717,241	-6979,278
		-2720,319	-6966,969
		-2723,396	-6960,815
		-2754,169	-6954,66
		-2738,782	-6966,969
		-2695,7	-6970,047
		-2708,01	-6960,815
		-2695,7	-6966,969
		-2741,86	-6960,815
		-2726,473	-6963,892
		-2698,778	-6970,047
		-2655,696	-6957,737
		-2671,082	-6970,047
		-2723,396	-6960,815
		-2711,087	-6963,892
		-2680,314	-6963,892
		-2677,237	-6976,201
		-2701,855	-6979,278
		-2689,546	-6985,433
		-2671,082	-6979,278
		-2695,7	-6976,201
		-2674,159	-6979,278
		-2704,932	-6970,047
		-2717,241	-6963,892
		-2726,473	-6963,892
		-2741,86	-6960,815
		-2729,551	-6966,969
		-2735,705	-6957,737
		-2714,164	-6960,815
		-2711,087	-6960,815
		-2714,164	-6973,124
		-2720,319	-6970,047
		-2726,473	-6948,506
		-2686,469	-6960,815
		-2671,082	-6963,892
		-2674,159	-6963,892
		-2704,932	-6957,737
		-2704,932	-6960,815
		-2701,855	-6966,969
		-2732,628	-6963,892
		-2698,778	-6951,583
		-2723,396	-6960,815
		-2683,391	-6966,969
		-2686,469	-6973,124
		-2704,932	-6954,66
		-2698,778	-6976,201
		-2711,087	-6979,278
		-2720,319	-6976,201
		-2717,241	-6979,278
		-2711,087	-6976,201
		-2711,087	-6976,201
		-2695,7	-6966,969
		-2692,623	-6948,506
		-2695,7	-6948,506
		-2689,546	-6951,583
		-2689,546	-6960,815
		-2695,7	-6963,892
		-2698,778	-6966,969
		-2714,164	-6963,892
		-2708,01	-6960,815
		-2686,469	-6970,047
		-2680,314	-6976,201
		-2677,237	-6976,201
		-2689,546	-6970,047
		-2711,087	-6963,892
		-2708,01	-6966,969
		-2698,778	-6963,892
		-2701,855	-6960,815
		-2708,01	-6960,815
		-2714,164	-6951,583
		-2723,396	-6948,506
		-2717,241	-6954,66
		-2717,241	-6957,737
		-2738,782	-6963,892
		-2717,241	-6966,969
		-2735,705	-6963,892
		-2754,169	-6954,66
		-2760,323	-6951,583
		-2744,937	-6963,892
		-2748,014	-6970,047
		-2729,551	-6966,969
		-2729,551	-6960,815
		-2661,85	-6982,356
		-2631,077	-6985,433
		-2624,923	-6982,356
		-2631,077	-6976,201
		-2628	-6976,201
		-2652,618	-6966,969
		-2686,469	-6966,969
		-2692,623	-6963,892
		-2677,237	-6973,124
		-2683,391	-6973,124
		-2674,159	-6982,356
		-2655,696	-6982,356
		-2674,159	-6985,433
		-2686,469	-6991,588
		-2683,391	-6976,201
		-2711,087	-6966,969
		-2708,01	-6963,892
		-2698,778	-6970,047
		-2692,623	-6954,66
		-2698,778	-6970,047
		-2729,551	-6951,583
		-2741,86	-6948,506
		-2738,782	-6945,428
		-2738,782	-6942,351
		-2744,937	-6945,428
		-2695,7	-6954,66
		-2680,314	-6963,892
		-2671,082	-6970,047
		-2640,309	-6976,201
		-2668,005	-6976,201
		-2677,237	-6970,047
		-2689,546	-6963,892
		-2698,778	-6963,892
		-2695,7	-6966,969
		-2692,623	-6963,892
		-2683,391	-6979,278
		-2686,469	-7000,819
		-2680,314	-6988,51
		-2680,314	-6982,356
		-2677,237	-6979,278
		-2680,314	-6982,356
		-2680,314	-6976,201
		-2695,7	-6966,969
		-2683,391	-6963,892
		-2720,319	-6963,892
		-2726,473	-6966,969
		-2708,01	-6963,892
		-2714,164	-6954,66
		-2738,782	-6951,583
		-2723,396	-6957,737
		-2695,7	-6954,66
		-2695,7	-6957,737
		-2708,01	-6954,66
		-2698,778	-6976,201
		-2649,541	-6982,356
		-2637,232	-6982,356
		-2655,696	-6991,588
		-2646,464	-6985,433
		-2649,541	-6979,278
		-2655,696	-6957,737
		-2689,546	-6951,583
		-2695,7	-6951,583
		-2698,778	-6951,583
		-2701,855	-6954,66
		-2711,087	-6960,815
		-2704,932	-6957,737
		-2698,778	-6963,892
		-2683,391	-6982,356
		-2661,85	-6985,433
		-2664,928	-6982,356
		-2683,391	-6979,278
		-2680,314	-6982,356
		-2692,623	-6973,124
		-2680,314	-6963,892
		-2701,855	-6957,737
		-2708,01	-6954,66
		-2695,7	-6957,737
		-2695,7	-6957,737
		-2701,855	-6954,66
		-2711,087	-6945,428
		-2708,01	-6957,737
		-2698,778	-6960,815
		-2671,082	-6963,892
		-2634,155	-6973,124
		-2649,541	-6966,969
		-2637,232	-6963,892
		-2652,618	-6960,815
		-2671,082	-6957,737
		-2664,928	-6970,047
		-2698,778	-6954,66
		-2674,159	-6954,66
		-2708,01	-6954,66
		-2714,164	-6951,583
		-2744,937	-6951,583
		-2741,86	-6942,351
		-2729,551	-6957,737
		-2720,319	-6966,969
		-2695,7	-6991,588
		-2674,159	-6994,665
		-2668,005	-6994,665
		-2661,85	-7003,897
		-2661,85	-6997,742
		-2664,928	-6997,742
		-2674,159	-6991,588
		-2661,85	-6982,356
		-2643,387	-6970,047
		-2664,928	-6960,815
		-2686,469	-6951,583
		-2720,319	-6939,274
		-2711,087	-6948,506
		-2680,314	-6957,737
		-2674,159	-6960,815
		-2723,396	-6945,428
		-2661,85	-6976,201
		-2695,7	-6954,66
		-2744,937	-6936,196
		-2760,323	-6936,196
		-2708,01	-6963,892
		-2717,241	-6945,428
		-2652,618	-6979,278
		-2646,464	-6979,278
		-2637,232	-6982,356
		-2708,01	-6954,66
		-2655,696	-6979,278
		-2674,159	-6973,124
		-2686,469	-6982,356
		-2692,623	-6985,433
		-2692,623	-6976,201
		-2683,391	-6970,047
		-2674,159	-6960,815
		-2683,391	-6954,66
		-2698,778	-6954,66
		-2692,623	-6957,737
		-2701,855	-6960,815
		-2680,314	-6960,815
		-2680,314	-6960,815
		-2692,623	-6963,892
		-2686,469	-6966,969
		-2686,469	-6960,815
		-2704,932	-6954,66
		-2717,241	-6954,66
		-2714,164	-6963,892
		-2692,623	-6970,047
		-2674,159	-6973,124
		-2671,082	-6970,047
		-2661,85	-6976,201
		-2664,928	-6976,201
		-2664,928	-6976,201
		-2686,469	-6970,047
		-2680,314	-6966,969
		-2695,7	-6973,124
		-2695,7	-6973,124
		-2692,623	-6957,737
		-2698,778	-6963,892
		-2689,546	-6966,969
		-2695,7	-6970,047
		-2717,241	-6966,969
		-2738,782	-6954,66
		-2732,628	-6963,892
		-2748,014	-6951,583
		-2723,396	-6954,66
		-2711,087	-6939,274
		-2704,932	-6948,506
		-2664,928	-6963,892
		-2677,237	-6960,815
		-2680,314	-6957,737
		-2698,778	-6948,506
		-2708,01	-6948,506
		-2686,469	-6957,737
		-2692,623	-6948,506
		-2701,855	-6939,274
		-2683,391	-6951,583
		-2708,01	-6945,428
		-2683,391	-6963,892
		-2695,7	-6954,66
		-2686,469	-6954,66
		-2689,546	-6954,66
		-2689,546	-6954,66
		-2686,469	-6954,66
		-2695,7	-6954,66
		-2671,082	-6948,506
		-2686,469	-6951,583
		-2698,778	-6963,892
		-2674,159	-6957,737
		-2683,391	-6966,969
		-2717,241	-6966,969
		-2744,937	-6960,815
		-2726,473	-6970,047
		-2708,01	-6970,047
		-2711,087	-6963,892
		-2726,473	-6948,506
		-2738,782	-6945,428
		-2720,319	-6948,506
		-2655,696	-6963,892
		-2640,309	-6976,201
		-2652,618	-6960,815
		-2637,232	-6970,047
		-2680,314	-6957,737
		-2695,7	-6960,815
		-2701,855	-6957,737
		-2701,855	-6957,737
		-2692,623	-6960,815
		-2692,623	-6960,815
		-2698,778	-6954,66
		-2698,778	-6945,428
		-2692,623	-6954,66
		-2692,623	-6951,583
		-2711,087	-6939,274
		-2726,473	-6936,196
		-2714,164	-6942,351
		-2711,087	-6948,506
		-2701,855	-6960,815
		-2692,623	-6963,892
		-2674,159	-6960,815
		-2655,696	-6966,969
		-2621,846	-6966,969
		-2689,546	-6957,737
		-2664,928	-6963,892
		-2674,159	-6960,815
		-2655,696	-6966,969
		-2701,855	-6960,815
		-2664,928	-6957,737
		-2686,469	-6976,201
		-2680,314	-6976,201
		-2677,237	-6988,51
		-2668,005	-6976,201
		-2661,85	-6960,815
		-2674,159	-6951,583
		-2671,082	-6954,66
		-2717,241	-6951,583
		-2717,241	-6954,66
		-2717,241	-6957,737
		-2695,7	-6963,892
		-2701,855	-6957,737
		-2708,01	-6954,66
		-2717,241	-6948,506
		-2671,082	-6966,969
		-2655,696	-6970,047
		-2664,928	-6970,047
		-2655,696	-6970,047
		-2671,082	-6970,047
		-2655,696	-6973,124
		-2674,159	-6970,047
		-2655,696	-6970,047
		-2658,773	-6963,892
[truncated: 20,681 more rows]
