# Supplementary material for: Assessment of upper limb motor control: establishing normative benchmarks for clinical applications
Source: PeerJ. 2025 Aug 22;13:e19859. doi: 10.7717/peerj.19859 (PMC12377353; doi:10.7717/peerj.19859)
Supplement: Supplemental Information 1 [file peerj-13-19859-s001.zip › translated_csvs/advanced_mdurance-test-240841 (2).csv]

angle_window_	angles_bíceps_braquial_derecho_tríceps_braquial_largo_derecho	emg_muscle_bíceps_braquial_derecho_(µV)	emg_muscle_tríceps_braquial_largo_derecho_(µV)
0,05	82,73	4215,877	6068,402
	82,74	4212,8	6068,402
	82,73	4237,418	6071,479
	82,75	4240,496	6068,402
	82,76	4252,805	6068,402
	82,74	4271,268	6071,479
	82,68	4283,577	6074,556
	82,63	4277,423	6077,634
	82,63	4271,268	6077,634
	82,66	4289,732	6074,556
	82,68	4231,264	6080,711
	82,71	4228,186	6077,634
	82,71	4280,5	6077,634
	82,66	4231,264	6074,556
	82,53	4231,264	6071,479
	82,26	4234,341	6065,324
	81,84	4237,418	6068,402
	81,47	4231,264	6065,324
	81,34	4234,341	6071,479
	81,38	4225,109	6065,324
	81,49	4246,65	6068,402
	81,66	4231,264	6056,093
	81,84	4243,573	6065,324
	81,95	4246,65	6074,556
	82,03	4246,65	6077,634
	82,12	4240,496	6080,711
	82,18	4240,496	6080,711
	82,22	4314,35	6062,247
	82,23	4302,041	6068,402
	82,2	4286,655	6068,402
	82,16	4317,428	6053,015
	82,14	4305,118	6059,17
	82,15	4262,037	6080,711
	82,17	4218,955	6059,17
	82,19	4249,727	6077,634
	82,25	4329,737	6059,17
	82,31	4231,264	6068,402
	82,32	4218,955	6074,556
	82,28	4212,8	6065,324
	82,23	4222,032	6068,402
	82,17	4231,264	6071,479
	82,15	4228,186	6086,865
	82,16	4234,341	6080,711
	82,15	4243,573	6077,634
	82,13	4246,65	6077,634
	82,14	4258,959	6080,711
	82,15	4240,496	6083,788
	82,14	4268,191	6080,711
	82,09	4252,805	6083,788
	82,06	4225,109	6065,324
	82,08	4268,191	6080,711
	82,1	4265,114	6077,634
	82,07	4271,268	6065,324
	82,02	4274,346	6071,479
	81,99	4265,114	6059,17
	82	4262,037	6059,17
	82	4262,037	6065,324
	81,98	4240,496	6071,479
	81,96	4265,114	6065,324
	81,97	4240,496	6071,479
	82	4262,037	6068,402
	81,98	4191,259	6074,556
	81,95	4197,414	6077,634
	81,92	4231,264	6071,479
	81,9	4215,877	6068,402
	81,9	4237,418	6074,556
	81,91	4246,65	6083,788
	81,89	4249,727	6089,943
	81,86	4274,346	6086,865
	81,79	4283,577	6083,788
	81,69	4283,577	6077,634
	81,59	4295,887	6077,634
	81,51	4308,196	6062,247
	81,5	4314,35	6062,247
	81,6	4308,196	6074,556
	81,8	4258,959	6083,788
	81,97	4234,341	6083,788
	82,01	4200,491	6086,865
	81,97	4206,645	6074,556
	81,91	4215,877	6071,479
	81,84	4215,877	6071,479
	81,75	4218,955	6065,324
	81,65	4240,496	6059,17
	81,59	4228,186	6059,17
	81,6	4249,727	6068,402
	81,67	4237,418	6080,711
	81,78	4234,341	6089,943
	81,89	4225,109	6083,788
	81,95	4231,264	6086,865
	81,99	4215,877	6083,788
	82,03	4200,491	6077,634
	82,03	4185,104	6086,865
	81,97	4203,568	6089,943
	81,88	4240,496	6083,788
	81,74	4286,655	6080,711
	81,63	4302,041	6080,711
	81,63	4302,041	6077,634
	81,72	4295,887	6074,556
	81,83	4286,655	6071,479
	81,89	4265,114	6068,402
	81,91	4252,805	6071,479
	81,91	4246,65	6071,479
	81,88	4246,65	6068,402
	81,82	4246,65	6062,247
	81,74	4255,882	6062,247
	81,63	4268,191	6068,402
	81,51	4265,114	6074,556
	81,43	4274,346	6080,711
	81,39	4268,191	6089,943
	81,43	4246,65	6093,02
	81,52	4258,959	6093,02
	81,62	4265,114	6083,788
	81,74	4252,805	6080,711
	81,81	4240,496	6077,634
	81,83	4234,341	6077,634
	81,77	4249,727	6077,634
	81,66	4252,805	6077,634
	81,53	4252,805	6077,634
	81,38	4255,882	6077,634
	81,25	4231,264	6071,479
	81,19	4237,418	6065,324
	81,2	4231,264	6065,324
	81,27	4249,727	6062,247
	81,32	4258,959	6071,479
	81,14	4255,882	6080,711
	79,57	4258,959	6080,711
	74,28	4249,727	6080,711
	63,35	4268,191	6074,556
	47	4277,423	6089,943
	27,6	4277,423	6083,788
	6,41	4283,577	6080,711
	-15,76	4274,346	6093,02
	-36,7	4234,341	6096,097
	-54,06	4246,65	6080,711
	-64,41	4234,341	6086,865
	-67,38	4234,341	6083,788
	-65,45	4231,264	6089,943
	-58,66	4240,496	6083,788
	-46,89	4243,573	6074,556
	-31,16	4237,418	6074,556
	-12,19	4234,341	6080,711
	8,79	4262,037	6077,634
	29,76	4228,186	6074,556
	49,11	4240,496	6077,634
	66,41	4283,577	6086,865
	81,63	4246,65	6089,943
	94,03	4249,727	6086,865
	101,66	4234,341	6074,556
	104,07	4246,65	6080,711
	102,76	4274,346	6083,788
	97,96	4271,268	6086,865
	89,19	4265,114	6086,865
	76,47	4262,037	6086,865
	59,73	4268,191	6077,634
	39,95	4274,346	6077,634
	18,71	4225,109	6096,097
	-2,62	4274,346	6080,711
	-24,23	4258,959	6089,943
	-46,38	4237,418	6089,943
	-65,45	4262,037	6102,252
	-76,26	4258,959	6093,02
	-79,23	4283,577	6077,634
	-78,7	4222,032	6077,634
	-76,78	4215,877	6096,097
	-73,57	4274,346	6099,174
	-67,99	4308,196	6099,174
	-59,38	4283,577	6096,097
	-47,37	4271,268	6093,02
	-31,8	4305,118	6093,02
	-12,48	4274,346	6096,097
	9,04	4262,037	6089,943
	30,78	4277,423	6096,097
	51,25	4252,805	6083,788
	69,08	4258,959	6080,711
	84,7	4252,805	6077,634
	96,46	4258,959	6071,479
	101,76	4252,805	6071,479
	101,57	4240,496	6083,788
	98,31	4240,496	6086,865
	93,47	4240,496	6089,943
	86,91	4255,882	6086,865
	77,13	4240,496	6096,097
	63,44	4215,877	6099,174
	46,79	4231,264	6099,174
	28,72	4252,805	6108,406
	10,7	4265,114	6105,329
	-6,95	4283,577	6093,02
	-25,72	4292,809	6086,865
	-45,39	4283,577	6093,02
	-60,95	4286,655	6086,865
	-68,5	4292,809	6086,865
	-69,9	4286,655	6089,943
	-69,14	4258,959	6099,174
	-67,39	4249,727	6093,02
	-64,14	4240,496	6086,865
	-59,06	4212,8	6089,943
	-51,19	4203,568	6089,943
	-39,94	4206,645	6086,865
	-25,25	4231,264	6083,788
	-7,39	4228,186	6083,788
	12,74	4234,341	6083,788
	33,27	4234,341	6083,788
	52,34	4265,114	6096,097
	69,22	4252,805	6096,097
	84,22	4265,114	6102,252
	97,49	4258,959	6102,252
	106,21	4234,341	6108,406
	107,92	4252,805	6111,484
	104,45	4240,496	6105,329
	98,23	4237,418	6102,252
	90,77	4240,496	6105,329
	81,94	4243,573	6099,174
	70,29	4234,341	6102,252
	55,91	4243,573	6089,943
	39,55	4237,418	6089,943
	21,55	4243,573	6096,097
	3,2	4252,805	6093,02
	-15,41	4258,959	6086,865
	-34,03	4274,346	6086,865
	-51,86	4274,346	6093,02
	-66,11	4289,732	6099,174
	-73,35	4292,809	6102,252
	-74,75	4265,114	6108,406
	-72,73	4246,65	6111,484
	-68,78	4246,65	6105,329
	-63,14	4255,882	6102,252
	-55,46	4262,037	6093,02
	-45,57	4252,805	6089,943
	-33,21	4240,496	6099,174
	-18,3	4231,264	6102,252
	-1,41	4225,109	6099,174
	16,42	4209,723	6099,174
	34,23	4203,568	6096,097
	50,99	4212,8	6093,02
	66,15	4246,65	6086,865
	79,57	4252,805	6086,865
	92,02	4274,346	6086,865
	102,97	4274,346	6086,865
	109,01	4255,882	6096,097
	109,53	4249,727	6096,097
	105,73	4243,573	6096,097
	98,1	4249,727	6096,097
	88,38	4274,346	6093,02
	76,4	4268,191	6093,02
	62,12	4258,959	6099,174
	45,52	4252,805	6108,406
	26,98	4271,268	6102,252
	8,61	4283,577	6102,252
	-9,52	4292,809	6102,252
	-27,64	4277,423	6096,097
	-44,66	4262,037	6096,097
	-59,59	4255,882	6102,252
	-70,66	4243,573	6105,329
	-75,92	4222,032	6108,406
	-76,88	4249,727	6093,02
	-75,02	4265,114	6089,943
	-70,61	4274,346	6086,865
	-63,96	4283,577	6083,788
	-54,99	4252,805	6093,02
	-43,44	4231,264	6099,174
	-29,05	4274,346	6086,865
	-12,03	4222,032	6105,329
	6,82	4255,882	6096,097
	26,07	4258,959	6099,174
	44,44	4277,423	6108,406
	61,74	4243,573	6120,715
	78,05	4215,877	6126,87
	94,59	4234,341	6111,484
	108,41	4252,805	6105,329
	113,29	4246,65	6105,329
	110,27	4246,65	6105,329
	103,46	4268,191	6102,252
	95,25	4277,423	6096,097
	86,67	4268,191	6093,02
	75,88	4240,496	6089,943
	61,45	4218,955	6093,02
	44,28	4218,955	6093,02
	25,19	4231,264	6086,865
	5,31	4206,645	6089,943
	-13,45	4188,182	6099,174
	-30,98	4203,568	6099,174
	-48,56	4215,877	6099,174
	-63,67	4218,955	6096,097
	-71,87	4255,882	6105,329
	-73,39	4225,109	6096,097
	-71,78	4277,423	6105,329
	-69,19	4234,341	6099,174
	-65,39	4289,732	6099,174
	-59,88	4280,5	6108,406
	-52,06	4298,964	6099,174
	-41,28	4286,655	6099,174
	-27,29	4271,268	6102,252
	-10,91	4246,65	6105,329
	6,71	4262,037	6093,02
	24,96	4255,882	6089,943
	43	4240,496	6099,174
	59,99	4218,955	6102,252
	75,39	4222,032	6096,097
	89,04	4231,264	6096,097
	101,65	4237,418	6096,097
	110,51	4240,496	6096,097
	112,94	4225,109	6099,174
	110,22	4231,264	6102,252
	103,89	4234,341	6105,329
	95,61	4237,418	6108,406
	84,71	4243,573	6108,406
	69,75	4243,573	6105,329
	51,14	4255,882	6105,329
	31,14	4246,65	6105,329
	11,81	4252,805	6108,406
	-6,42	4268,191	6102,252
	-24,42	4286,655	6102,252
	-40,71	4295,887	6102,252
	-53,13	4308,196	6093,02
	-62,22	4286,655	6093,02
	-67,44	4262,037	6083,788
	-69,23	4255,882	6089,943
	-68,35	4280,5	6086,865
	-64,72	4280,5	6083,788
	-58,71	4255,882	6080,711
	-49,56	4243,573	6086,865
	-36,81	4228,186	6096,097
	-21,38	4262,037	6108,406
	-3,9	4231,264	6102,252
	15,38	4240,496	6096,097
	34,12	4231,264	6120,715
	51,89	4194,336	6120,715
	69,17	4222,032	6120,715
	85,41	4249,727	6120,715
	99,12	4255,882	6120,715
	106,53	4246,65	6117,638
	107,43	4231,264	6108,406
	103,88	4237,418	6105,329
	97,54	4262,037	6099,174
	87,14	4277,423	6105,329
	72,23	4277,423	6105,329
	53,85	4249,727	6102,252
	33,21	4265,114	6105,329
	12,18	4258,959	6105,329
	-8,69	4243,573	6099,174
	-28,94	4237,418	6099,174
	-46,05	4234,341	6102,252
	-58,05	4252,805	6096,097
	-64,07	4231,264	6108,406
	-65,27	4225,109	6111,484
	-64,53	4237,418	6123,793
	-62,64	4249,727	6120,715
	-59,89	4262,037	6123,793
	-55,69	4255,882	6123,793
	-49,51	4252,805	6117,638
	-40,93	4237,418	6120,715
	-29,67	4246,65	6117,638
	-15,85	4240,496	6117,638
	0,23	4231,264	6114,561
	17,7	4231,264	6117,638
	35,26	4222,032	6111,484
	52,21	4234,341	6111,484
	68,07	4237,418	6105,329
	81,95	4243,573	6102,252
	94,98	4246,65	6099,174
	106,58	4246,65	6102,252
	112,41	4243,573	6093,02
	111,58	4249,727	6096,097
	105,5	4237,418	6108,406
	96,09	4268,191	6108,406
	84	4271,268	6114,561
	68,74	4274,346	6117,638
	51,92	4228,186	6108,406
	34,43	4277,423	6117,638
	16,68	4277,423	6123,793
	-0,85	4255,882	6126,87
	-18,12	4258,959	6120,715
	-35,6	4271,268	6111,484
	-51,99	4262,037	6102,252
	-62,79	4255,882	6096,097
	-66,02	4265,114	6089,943
	-64,83	4234,341	6114,561
	-62,16	4258,959	6099,174
	-58,01	4209,723	6114,561
	-51,6	4212,8	6108,406
	-42,69	4200,491	6111,484
	-31,21	4188,182	6114,561
	-17,18	4200,491	6114,561
	-1,06	4231,264	6108,406
	16,02	4243,573	6105,329
	32,93	4249,727	6114,561
	49,25	4246,65	6120,715
	64,58	4234,341	6133,025
	78,45	4246,65	6123,793
	91,34	4246,65	6129,947
	102,52	4249,727	6123,793
	109,82	4262,037	6123,793
	111,99	4268,191	6120,715
	109,76	4289,732	6117,638
	104,13	4289,732	6111,484
	95,41	4258,959	6114,561
	84,36	4234,341	6111,484
	70,55	4237,418	6108,406
	54,16	4234,341	6102,252
	35,13	4237,418	6108,406
	14,46	4240,496	6108,406
	-5,36	4228,186	6111,484
	-23,54	4203,568	6108,406
	-40,09	4215,877	6108,406
	-54,04	4237,418	6108,406
	-62,37	4258,959	6105,329
	-64,44	4258,959	6114,561
	-62,88	4255,882	6126,87
	-59,33	4246,65	6126,87
	-53,43	4240,496	6126,87
	-45,04	4231,264	6129,947
	-34,24	4237,418	6126,87
	-20,82	4249,727	6120,715
	-5,36	4262,037	6123,793
	11,46	4283,577	6120,715
	29,17	4277,423	6120,715
	46,34	4265,114	6114,561
	61,94	4243,573	6111,484
	75,54	4225,109	6117,638
	86,98	4206,645	6120,715
	96,75	4206,645	6108,406
	104,5	4206,645	6108,406
	109,03	4212,8	6114,561
	110,23	4206,645	6108,406
	109,03	4215,877	6105,329
	106,75	4234,341	6111,484
	104,66	4243,573	6114,561
	102,92	4268,191	6117,638
	101,49	4265,114	6123,793
	100,54	4249,727	6126,87
	100,01	4237,418	6126,87
	99,85	4234,341	6136,102
	99,82	4234,341	6136,102
	99,9	4246,65	6126,87
	100,18	4249,727	6129,947
	100,4	4249,727	6120,715
	100,29	4249,727	6114,561
	99,69	4255,882	6108,406
	98,77	4255,882	6111,484
	97,87	4246,65	6111,484
	97,08	4234,341	6120,715
	96,59	4234,341	6120,715
	96,28	4240,496	6117,638
	96,07	4231,264	6108,406
	96,04	4234,341	6111,484
	96	4243,573	6117,638
	95,8	4262,037	6114,561
	95,47	4286,655	6114,561
	95,01	4298,964	6120,715
	94,51	4277,423	6129,947
	94,14	4258,959	6129,947
	93,87	4274,346	6123,793
	93,65	4298,964	6126,87
	93,46	4305,118	6117,638
	93,25	4292,809	6117,638
	92,95	4258,959	6120,715
	92,58	4225,109	6126,87
	92,19	4218,955	6126,87
	91,88	4197,414	6126,87
	91,66	4200,491	6114,561
	91,5	4215,877	6114,561
	91,42	4243,573	6108,406
	91,27	4246,65	6105,329
	91	4249,727	6108,406
	90,69	4249,727	6108,406
	90,37	4237,418	6117,638
	90,08	4252,805	6120,715
	89,87	4292,809	6117,638
	89,73	4295,887	6114,561
	89,59	4274,346	6117,638
	89,4	4231,264	6139,179
	89,23	4212,8	6154,566
	89,1	4246,65	6151,488
	88,96	4280,5	6126,87
	88,81	4280,5	6126,87
	88,66	4274,346	6123,793
	88,51	4274,346	6117,638
	88,33	4274,346	6117,638
	88,16	4243,573	6123,793
	88,07	4194,336	6129,947
	88,02	4188,182	6126,87
	87,91	4188,182	6120,715
	87,81	4182,027	6123,793
	87,71	4188,182	6126,87
	87,57	4185,104	6123,793
	87,43	4194,336	6123,793
	87,33	4222,032	6129,947
	87,25	4249,727	6136,102
	87,19	4234,341	6133,025
	87,08	4255,882	6139,179
	86,95	4249,727	6142,256
	86,87	4252,805	6142,256
	86,78	4249,727	6139,179
	86,69	4252,805	6139,179
	86,62	4258,959	6133,025
	86,58	4246,65	6136,102
		4252,805	6126,87
		4268,191	6126,87
		4262,037	6123,793
		4240,496	6123,793
		4228,186	6129,947
		4234,341	6123,793
		4268,191	6123,793
		4268,191	6126,87
		4268,191	6139,179
		4265,114	6139,179
		4240,496	6142,256
		4265,114	6139,179
		4225,109	6148,411
		4225,109	6139,179
		4243,573	6133,025
		4237,418	6129,947
		4225,109	6129,947
		4240,496	6133,025
		4246,65	6129,947
		4243,573	6129,947
		4243,573	6126,87
		4240,496	6129,947
		4252,805	6120,715
		4262,037	6117,638
		4265,114	6117,638
		4280,5	6123,793
		4265,114	6129,947
		4218,955	6148,411
		4206,645	6142,256
		4258,959	6142,256
		4249,727	6145,334
		4234,341	6136,102
		4240,496	6142,256
		4246,65	6133,025
		4268,191	6139,179
		4252,805	6151,488
		4212,8	6148,411
		4218,955	6139,179
		4222,032	6129,947
		4215,877	6126,87
		4225,109	6120,715
		4246,65	6114,561
		4249,727	6111,484
		4246,65	6114,561
		4240,496	6120,715
		4228,186	6123,793
		4194,336	6139,179
		4209,723	6139,179
		4265,114	6139,179
		4268,191	6139,179
		4246,65	6145,334
		4271,268	6139,179
		4237,418	6136,102
		4231,264	6145,334
		4234,341	6142,256
		4271,268	6133,025
		4249,727	6133,025
		4234,341	6129,947
		4228,186	6129,947
		4240,496	6129,947
		4234,341	6139,179
		4218,955	6136,102
		4218,955	6129,947
		4225,109	6123,793
		4225,109	6133,025
		4240,496	6126,87
		4246,65	6123,793
		4274,346	6133,025
		4265,114	6129,947
		4225,109	6123,793
		4268,191	6136,102
		4258,959	6139,179
		4258,959	6139,179
		4268,191	6136,102
		4265,114	6139,179
		4268,191	6139,179
		4265,114	6136,102
		4231,264	6126,87
		4209,723	6139,179
		4215,877	6139,179
		4225,109	6133,025
		4240,496	6133,025
		4246,65	6126,87
		4252,805	6133,025
		4262,037	6136,102
		4271,268	6139,179
		4262,037	6142,256
		4243,573	6142,256
		4255,882	6142,256
		4240,496	6139,179
		4249,727	6142,256
		4240,496	6139,179
		4265,114	6136,102
		4277,423	6126,87
		4295,887	6123,793
		4311,273	6114,561
		4283,577	6123,793
		4212,8	6136,102
		4200,491	6142,256
		4215,877	6129,947
		4191,259	6142,256
		4218,955	6136,102
		4178,95	6142,256
		4172,795	6136,102
		4203,568	6136,102
		4234,341	6136,102
		4271,268	6139,179
		4283,577	6145,334
		4262,037	6154,566
		4222,032	6151,488
		4212,8	6151,488
		4197,414	6151,488
		4197,414	6154,566
		4218,955	6142,256
		4249,727	6142,256
		4262,037	6139,179
		4246,65	6142,256
		4243,573	6139,179
		4234,341	6142,256
		4237,418	6142,256
		4234,341	6139,179
		4222,032	6139,179
		4215,877	6139,179
		4215,877	6133,025
		4228,186	6139,179
		4231,264	6142,256
		4234,341	6145,334
		4246,65	6148,411
		4271,268	6151,488
		4280,5	6154,566
		4277,423	6154,566
		4277,423	6151,488
		4255,882	6151,488
		4249,727	6142,256
		4258,959	6145,334
		4249,727	6148,411
		4252,805	6145,334
		4234,341	6145,334
		4225,109	6148,411
		4218,955	6148,411
		4225,109	6136,102
		4225,109	6136,102
		4222,032	6126,87
		4225,109	6133,025
		4252,805	6129,947
		4222,032	6136,102
		4265,114	6136,102
		4246,65	6136,102
		4231,264	6148,411
		4218,955	6160,72
		4225,109	6160,72
		4231,264	6160,72
		4225,109	6157,643
		4228,186	6151,488
		4237,418	6151,488
		4255,882	6148,411
		4255,882	6148,411
		4243,573	6145,334
		4237,418	6139,179
		4243,573	6148,411
		4234,341	6151,488
		4218,955	6148,411
		4225,109	6139,179
		4231,264	6142,256
		4225,109	6142,256
		4225,109	6145,334
		4237,418	6145,334
		4249,727	6148,411
		4252,805	6148,411
		4255,882	6160,72
		4252,805	6163,797
		4255,882	6160,72
		4262,037	6157,643
		4255,882	6157,643
		4258,959	6154,566
		4255,882	6151,488
		4262,037	6151,488
		4271,268	6145,334
		4271,268	6139,179
		4286,655	6129,947
		4311,273	6120,715
		4320,505	6117,638
		4317,428	6123,793
		4295,887	6133,025
		4277,423	6139,179
		4252,805	6139,179
		4222,032	6145,334
		4212,8	6148,411
		4212,8	6151,488
		4258,959	6154,566
		4246,65	6163,797
		4234,341	6163,797
		4234,341	6163,797
		4206,645	6157,643
		4215,877	6151,488
		4243,573	6139,179
		4240,496	6133,025
		4234,341	6139,179
		4222,032	6145,334
		4215,877	6148,411
		4222,032	6148,411
		4234,341	6142,256
		4225,109	6151,488
		4206,645	6157,643
		4194,336	6151,488
		4194,336	6145,334
		4203,568	6142,256
		4191,259	6148,411
		4231,264	6139,179
		4271,268	6139,179
		4283,577	6145,334
		4302,041	6151,488
		4308,196	6176,107
		4231,264	6176,107
		4222,032	6160,72
		4240,496	6151,488
		4252,805	6148,411
		4237,418	6148,411
		4206,645	6151,488
		4197,414	6157,643
		4182,027	6160,72
		4178,95	6148,411
		4175,873	6145,334
		4182,027	6148,411
		4197,414	6151,488
		4231,264	6151,488
		4234,341	6151,488
		4225,109	6157,643
		4234,341	6157,643
		4249,727	6166,875
		4249,727	6166,875
		4255,882	6169,952
		4255,882	6166,875
		4252,805	6163,797
		4255,882	6163,797
		4249,727	6166,875
		4255,882	6169,952
		4249,727	6169,952
		4246,65	6176,107
		4243,573	6176,107
		4237,418	6179,184
		4231,264	6179,184
		4228,186	6179,184
		4225,109	6173,029
		4222,032	6173,029
		4215,877	6160,72
		4212,8	6148,411
		4218,955	6151,488
		4234,341	6148,411
		4252,805	6145,334
		4255,882	6142,256
		4280,5	6129,947
		4326,659	6123,793
		4348,2	6126,87
		4348,2	6139,179
		4308,196	6129,947
		4320,505	6154,566
		4234,341	6179,184
		4154,332	6185,338
		4151,254	6176,107
		4172,795	6169,952
		4178,95	6157,643
		4194,336	6160,72
		4197,414	6154,566
		4200,491	6151,488
		4203,568	6148,411
		4209,723	6151,488
		4222,032	6151,488
		4222,032	6151,488
		4225,109	6151,488
		4258,959	6148,411
		4262,037	6148,411
		4283,577	6139,179
		4302,041	6139,179
		4295,887	6139,179
		4277,423	6154,566
		4228,186	6169,952
		4172,795	6173,029
		4172,795	6163,797
		4197,414	6154,566
		4203,568	6157,643
		4200,491	6166,875
		4200,491	6166,875
		4200,491	6160,72
		4178,95	6166,875
		4197,414	6160,72
		4182,027	6157,643
		4218,955	6157,643
		4194,336	6160,72
		4212,8	6157,643
		4225,109	6160,72
		4218,955	6163,797
		4222,032	6173,029
		4234,341	6173,029
		4243,573	6173,029
		4246,65	6169,952
		4249,727	6163,797
		4246,65	6166,875
		4243,573	6163,797
		4237,418	6157,643
		4234,341	6160,72
		4225,109	6154,566
		4234,341	6157,643
		4218,955	6154,566
		4212,8	6145,334
		4191,259	6145,334
		4178,95	6139,179
		4191,259	6133,025
		4212,8	6133,025
		4218,955	6139,179
		4258,959	6163,797
		4280,5	6163,797
		4258,959	6176,107
		4197,414	6188,416
		4215,877	6182,261
		4212,8	6179,184
		4225,109	6169,952
		4231,264	6166,875
		4228,186	6163,797
		4222,032	6166,875
		4218,955	6166,875
		4225,109	6163,797
		4231,264	6151,488
		4231,264	6160,72
		4215,877	6160,72
		4203,568	6157,643
		4215,877	6145,334
		4237,418	6139,179
		4271,268	6133,025
		4292,809	6133,025
		4292,809	6148,411
		4289,732	6148,411
		4292,809	6166,875
		4280,5	6160,72
		4163,563	6188,416
		4135,868	6176,107
		4240,496	6173,029
		4148,177	6160,72
		4151,254	6154,566
		4148,177	6148,411
		4178,95	6176,107
		4209,723	6179,184
		4255,882	6173,029
		4243,573	6166,875
		4218,955	6154,566
		4237,418	6154,566
		4215,877	6145,334
		4218,955	6148,411
		4197,414	6154,566
		4188,182	6166,875
		4197,414	6160,72
		4215,877	6169,952
		4225,109	6179,184
		4222,032	6179,184
		4206,645	6163,797
		4231,264	6182,261
		4231,264	6185,338
		4237,418	6182,261
		4234,341	6182,261
		4237,418	6169,952
		4234,341	6166,875
		4225,109	6154,566
		4234,341	6160,72
		4225,109	6151,488
		4218,955	6139,179
		4215,877	6142,256
		4240,496	6151,488
		4240,496	6154,566
		4225,109	6173,029
		4206,645	6191,493
		4163,563	6191,493
		4154,332	6188,416
		4178,95	6179,184
		4222,032	6182,261
		4222,032	6182,261
		4206,645	6185,338
		4215,877	6182,261
		4206,645	6182,261
		4200,491	6179,184
		4212,8	6169,952
		4231,264	6160,72
		4240,496	6154,566
		4249,727	6148,411
		4271,268	6142,256
		4262,037	6139,179
		4271,268	6148,411
		4246,65	6160,72
		4206,645	6169,952
		4178,95	6176,107
		4197,414	6179,184
		4185,104	6173,029
		4194,336	6173,029
		4212,8	6173,029
		4255,882	6176,107
		4258,959	6173,029
		4277,423	6173,029
		4258,959	6182,261
		4249,727	6188,416
		4246,65	6185,338
		4265,114	6176,107
		4191,259	6191,493
		4157,409	6194,57
		4160,486	6185,338
		4194,336	6169,952
		4209,723	6166,875
		4200,491	6166,875
		4188,182	6173,029
		4178,95	6176,107
		4185,104	6176,107
		4197,414	6173,029
		4203,568	6173,029
		4209,723	6173,029
		4225,109	6182,261
		4222,032	6176,107
		4215,877	6176,107
		4240,496	6182,261
		4228,186	6188,416
		4237,418	6182,261
		4231,264	6188,416
		4234,341	6182,261
		4234,341	6179,184
		4231,264	6179,184
		4231,264	6173,029
		4234,341	6166,875
		4222,032	6166,875
		4194,336	6166,875
		4194,336	6173,029
		4209,723	6179,184
		4206,645	6176,107
		4197,414	6176,107
		4185,104	6179,184
		4200,491	6176,107
		4212,8	6176,107
		4209,723	6179,184
		4225,109	6179,184
		4231,264	6182,261
		4243,573	6182,261
		4240,496	6185,338
		4240,496	6182,261
		4212,8	6191,493
		4240,496	6191,493
		4212,8	6188,416
		4231,264	6182,261
		4225,109	6182,261
		4225,109	6179,184
		4222,032	6179,184
		4200,491	6182,261
		4197,414	6176,107
		4191,259	6179,184
		4203,568	6173,029
		4206,645	6169,952
		4231,264	6166,875
		4249,727	6163,797
		4212,8	6163,797
		4252,805	6173,029
		4262,037	6176,107
		4258,959	6173,029
		4255,882	6173,029
		4265,114	6176,107
		4255,882	6185,338
		4194,336	6188,416
		4169,718	6197,648
		4188,182	6194,57
		4203,568	6185,338
		4212,8	6179,184
		4206,645	6179,184
		4203,568	6179,184
		4206,645	6169,952
		4209,723	6166,875
		4206,645	6166,875
		4197,414	6169,952
		4185,104	6166,875
		4182,027	6169,952
		4194,336	6173,029
		4212,8	6176,107
		4215,877	6173,029
		4225,109	6173,029
		4249,727	6163,797
		4252,805	6160,72
		4231,264	6173,029
		4218,955	6176,107
		4197,414	6179,184
		4191,259	6182,261
		4175,873	6188,416
		4163,563	6182,261
		4185,104	6169,952
		4197,414	6166,875
		4191,259	6173,029
		4218,955	6173,029
		4231,264	6173,029
		4215,877	6173,029
		4194,336	6173,029
		4194,336	6169,952
		4194,336	6173,029
		4215,877	6176,107
		4197,414	6169,952
		4231,264	6179,184
		4222,032	6176,107
		4255,882	6179,184
		4255,882	6179,184
		4274,346	6182,261
		4255,882	6191,493
		4252,805	6179,184
		4215,877	6185,338
		4231,264	6185,338
		4197,414	6182,261
		4237,418	6169,952
		4234,341	6157,643
		4203,568	6173,029
		4203,568	6169,952
		4206,645	6173,029
		4175,873	6176,107
		4231,264	6160,72
		4206,645	6173,029
		4154,332	6176,107
		4203,568	6182,261
		4222,032	6188,416
		4234,341	6163,797
		4218,955	6160,72
		4225,109	6194,57
		4222,032	6182,261
		4231,264	6185,338
		4225,109	6182,261
		4243,573	6176,107
		4228,186	6173,029
		4240,496	6173,029
		4218,955	6176,107
		4237,418	6182,261
		4222,032	6188,416
		4228,186	6188,416
		4212,8	6194,57
		4218,955	6169,952
		4225,109	6169,952
		4222,032	6169,952
		4225,109	6166,875
		4237,418	6166,875
		4240,496	6173,029
		4218,955	6185,338
		4209,723	6188,416
		4234,341	6185,338
		4228,186	6194,57
		4228,186	6194,57
		4231,264	6191,493
		4231,264	6191,493
		4231,264	6185,338
		4222,032	6185,338
		4225,109	6185,338
		4222,032	6188,416
		4225,109	6185,338
		4234,341	6185,338
		4240,496	6173,029
		4246,65	6169,952
		4258,959	6163,797
		4277,423	6163,797
		4268,191	6166,875
		4246,65	6163,797
		4222,032	6169,952
		4225,109	6176,107
		4225,109	6179,184
		4240,496	6188,416
		4252,805	6185,338
		4265,114	6188,416
		4218,955	6182,261
		4249,727	6185,338
		4255,882	6176,107
		4265,114	6179,184
		4271,268	6185,338
		4234,341	6176,107
		4228,186	6166,875
		4246,65	6163,797
		4274,346	6169,952
		4271,268	6185,338
		4252,805	6194,57
		4225,109	6185,338
		4182,027	6185,338
		4203,568	6176,107
		4212,8	6176,107
		4231,264	6173,029
		4225,109	6182,261
		4218,955	6197,648
		4212,8	6191,493
		4222,032	6197,648
		4225,109	6200,725
		4237,418	6194,57
		4231,264	6200,725
		4222,032	6197,648
		4249,727	6191,493
		4249,727	6191,493
		4240,496	6188,416
		4237,418	6188,416
		4228,186	6188,416
		4246,65	6182,261
		4225,109	6179,184
		4225,109	6176,107
		4212,8	6185,338
		4203,568	6179,184
		4209,723	6179,184
		4222,032	6173,029
		4234,341	6176,107
		4237,418	6173,029
		4262,037	6169,952
		4292,809	6169,952
		4277,423	6182,261
		4265,114	6191,493
		4277,423	6182,261
		4280,5	6176,107
		4268,191	6179,184
		4258,959	6182,261
		4234,341	6188,416
		4212,8	6191,493
		4206,645	6191,493
		4228,186	6188,416
		4237,418	6182,261
		4237,418	6182,261
		4234,341	6176,107
		4231,264	6176,107
		4212,8	6182,261
		4212,8	6176,107
		4228,186	6182,261
		4234,341	6185,338
		4228,186	6188,416
		4231,264	6179,184
		4240,496	6179,184
		4240,496	6176,107
		4240,496	6182,261
		4240,496	6182,261
		4228,186	6191,493
		4243,573	6194,57
		4246,65	6194,57
		4246,65	6182,261
		4218,955	6191,493
		4240,496	6176,107
		4218,955	6185,338
		4246,65	6173,029
		4265,114	6160,72
		4262,037	6163,797
		4252,805	6173,029
		4249,727	6173,029
		4246,65	6166,875
		4218,955	6194,57
		4249,727	6179,184
		4228,186	6185,338
		4240,496	6179,184
		4225,109	6179,184
		4252,805	6182,261
		4268,191	6182,261
		4258,959	6188,416
		4258,959	6191,493
		4274,346	6197,648
		4258,959	6206,879
		4252,805	6191,493
		4240,496	6191,493
		4222,032	6194,57
		4191,259	6200,725
		4182,027	6188,416
		4197,414	6182,261
		4188,182	6182,261
		4175,873	6185,338
		4212,8	6179,184
		4255,882	6185,338
		4243,573	6179,184
		4286,655	6188,416
		4292,809	6191,493
		4289,732	6194,57
		4289,732	6197,648
		4277,423	6200,725
		4277,423	6197,648
		4274,346	6194,57
		4268,191	6194,57
		4265,114	6185,338
		4274,346	6182,261
		4271,268	6182,261
		4252,805	6179,184
		4252,805	6185,338
		4206,645	6185,338
		4252,805	6182,261
		4200,491	6188,416
		4212,8	6185,338
		4212,8	6182,261
		4215,877	6182,261
		4234,341	6182,261
		4240,496	6188,416
		4234,341	6200,725
		4240,496	6197,648
		4252,805	6194,57
		4268,191	6197,648
		4274,346	6194,57
		4289,732	6188,416
		4311,273	6182,261
		4323,582	6182,261
		4317,428	6188,416
		4302,041	6185,338
		4286,655	6191,493
		4262,037	6194,57
		4225,109	6194,57
		4222,032	6179,184
		4234,341	6176,107
		4225,109	6179,184
		4203,568	6188,416
		4218,955	6182,261
		4215,877	6173,029
		4246,65	6166,875
		4277,423	6166,875
		4225,109	6169,952
		4311,273	6194,57
		4305,118	6176,107
		4295,887	6200,725
		4274,346	6222,266
		4234,341	6219,189
		4218,955	6203,802
		4228,186	6194,57
		4218,955	6191,493
		4237,418	6185,338
		4243,573	6188,416
		4240,496	6188,416
		4209,723	6200,725
		4203,568	6194,57
		4203,568	6188,416
		4197,414	6188,416
		4228,186	6185,338
		4246,65	6191,493
		4209,723	6188,416
		4240,496	6191,493
		4237,418	6194,57
		4249,727	6194,57
		4249,727	6194,57
		4255,882	6197,648
		4252,805	6197,648
		4252,805	6197,648
		4265,114	6194,57
		4280,5	6188,416
		4283,577	6185,338
		4268,191	6188,416
		4274,346	6191,493
		4283,577	6182,261
		4286,655	6176,107
		4268,191	6179,184
		4215,877	6188,416
		4197,414	6188,416
		4200,491	6188,416
		4178,95	6188,416
		4206,645	6197,648
		4163,563	6194,57
		4175,873	6197,648
		4243,573	6191,493
		4252,805	6194,57
		4255,882	6197,648
		4258,959	6200,725
		4258,959	6197,648
		4274,346	6203,802
		4286,655	6197,648
		4283,577	6194,57
		4271,268	6194,57
		4271,268	6194,57
		4265,114	6188,416
		4231,264	6191,493
		4228,186	6185,338
		4237,418	6182,261
		4237,418	6176,107
		4240,496	6173,029
		4246,65	6176,107
		4240,496	6179,184
		4249,727	6179,184
		4274,346	6176,107
		4255,882	6191,493
		4249,727	6200,725
		4252,805	6206,879
		4280,5	6209,957
		4274,346	6206,879
		4265,114	6194,57
		4255,882	6194,57
		4228,186	6185,338
		4222,032	6182,261
		4212,8	6188,416
		4203,568	6185,338
		4197,414	6179,184
		4234,341	6179,184
		4231,264	6188,416
		4200,491	6182,261
		4218,955	6182,261
		4240,496	6188,416
		4255,882	6194,57
		4265,114	6197,648
		4255,882	6194,57
		4255,882	6194,57
		4231,264	6185,338
		4265,114	6200,725
		4262,037	6203,802
		4252,805	6203,802
		4268,191	6188,416
		4265,114	6194,57
		4258,959	6197,648
		4228,186	6185,338
		4206,645	6188,416
		4274,346	6191,493
		4231,264	6185,338
		4206,645	6188,416
		4212,8	6185,338
		4212,8	6179,184
		4228,186	6185,338
		4231,264	6191,493
		4212,8	6197,648
		4218,955	6197,648
		4246,65	6194,57
		4265,114	6188,416
		4280,5	6197,648
		4280,5	6197,648
		4280,5	6194,57
		4283,577	6194,57
		4265,114	6197,648
		4240,496	6200,725
		4225,109	6197,648
		4246,65	6191,493
		4265,114	6185,338
		4271,268	6182,261
		4271,268	6182,261
		4262,037	6188,416
		4228,186	6191,493
		4218,955	6185,338
		4228,186	6188,416
		4237,418	6182,261
		4249,727	6179,184
		4246,65	6197,648
		4237,418	6197,648
		4237,418	6194,57
		4246,65	6200,725
		4258,959	6197,648
		4243,573	6203,802
		4240,496	6203,802
		4243,573	6194,57
		4249,727	6188,416
		4240,496	6185,338
		4237,418	6188,416
		4249,727	6185,338
		4258,959	6179,184
		4265,114	6179,184
		4274,346	6182,261
		4222,032	6194,57
		4188,182	6191,493
		4231,264	6179,184
		4218,955	6185,338
		4246,65	6176,107
		4243,573	6173,029
		4240,496	6173,029
		4268,191	6176,107
		4268,191	6191,493
		4243,573	6209,957
		4212,8	6213,034
		4222,032	6216,111
		4215,877	6209,957
		4225,109	6203,802
		4258,959	6194,57
		4249,727	6191,493
		4246,65	6185,338
		4249,727	6179,184
		4246,65	6182,261
		4231,264	6182,261
		4237,418	6179,184
		4231,264	6176,107
		4209,723	6176,107
		4191,259	6185,338
		4200,491	6188,416
		4222,032	6185,338
		4222,032	6191,493
		4231,264	6191,493
		4237,418	6188,416
		4243,573	6197,648
		4243,573	6203,802
		4255,882	6200,725
		4243,573	6197,648
		4228,186	6194,57
		4215,877	6194,57
		4222,032	6188,416
		4212,8	6188,416
		4215,877	6185,338
		4225,109	6182,261
		4246,65	6173,029
		4240,496	6179,184
		4262,037	6173,029
		4258,959	6173,029
		4252,805	6173,029
		4249,727	6176,107
		4265,114	6173,029
		4252,805	6176,107
		4246,65	6182,261
		4249,727	6188,416
		4246,65	6182,261
		4243,573	6188,416
		4243,573	6188,416
		4231,264	6194,57
		4222,032	6194,57
		4215,877	6197,648
		4237,418	6191,493
		4262,037	6185,338
		4271,268	6182,261
		4271,268	6185,338
		4255,882	6182,261
		4252,805	6166,875
		4240,496	6176,107
		4222,032	6188,416
		4212,8	6182,261
		4194,336	6182,261
		4197,414	6185,338
		4206,645	6182,261
		4225,109	6185,338
		4237,418	6185,338
		4262,037	6185,338
		4255,882	6191,493
		4237,418	6194,57
		4240,496	6185,338
		4246,65	6188,416
		4243,573	6191,493
		4252,805	6194,57
		4249,727	6191,493
		4237,418	6188,416
		4243,573	6191,493
		4228,186	6188,416
		4212,8	6188,416
		4234,341	6185,338
		4222,032	6176,107
		4237,418	6182,261
		4218,955	6179,184
		4228,186	6182,261
		4228,186	6179,184
		4234,341	6179,184
		4249,727	6182,261
		4252,805	6191,493
		4252,805	6194,57
		4243,573	6194,57
		4243,573	6197,648
		4265,114	6191,493
		4277,423	6185,338
		4280,5	6188,416
		4298,964	6185,338
		4302,041	6169,952
		4295,887	6169,952
		4265,114	6182,261
		4194,336	6194,57
		4178,95	6197,648
		4206,645	6191,493
		4203,568	6185,338
		4197,414	6188,416
		4197,414	6185,338
		4209,723	6185,338
		4215,877	6179,184
		4234,341	6182,261
		4243,573	6182,261
		4249,727	6185,338
		4255,882	6191,493
		4265,114	6191,493
		4234,341	6182,261
		4258,959	6194,57
		4268,191	6191,493
		4271,268	6185,338
		4286,655	6182,261
		4280,5	6188,416
		4255,882	6191,493
		4265,114	6188,416
		4246,65	6188,416
		4231,264	6191,493
		4228,186	6188,416
		4209,723	6182,261
		4206,645	6179,184
		4197,414	6182,261
		4215,877	6179,184
		4225,109	6179,184
		4203,568	6179,184
		4234,341	6185,338
		4243,573	6185,338
		4268,191	6185,338
		4271,268	6191,493
		4246,65	6200,725
		4225,109	6216,111
		4206,645	6209,957
		4200,491	6216,111
		4203,568	6203,802
		4209,723	6194,57
		4194,336	6203,802
		4212,8	6185,338
		4203,568	6188,416
		4240,496	6179,184
		4240,496	6176,107
		4222,032	6191,493
		4234,341	6179,184
		4206,645	6194,57
		4222,032	6185,338
		4212,8	6188,416
		4237,418	6200,725
		4240,496	6191,493
		4228,186	6188,416
		4231,264	6200,725
		4240,496	6194,57
		4249,727	6191,493
		4240,496	6197,648
		4243,573	6185,338
		4246,65	6185,338
		4274,346	6176,107
		4280,5	6173,029
		4283,577	6176,107
		4289,732	6179,184
		4243,573	6182,261
		4215,877	6188,416
		4185,104	6188,416
		4188,182	6185,338
		4206,645	6185,338
		4200,491	6185,338
		4194,336	6188,416
		4200,491	6191,493
		4209,723	6185,338
		4218,955	6185,338
		4234,341	6191,493
		4246,65	6194,57
		4255,882	6191,493
		4237,418	6203,802
		4225,109	6194,57
		4215,877	6191,493
		4222,032	6179,184
		4222,032	6185,338
		4231,264	6179,184
		4225,109	6182,261
		4225,109	6182,261
		4225,109	6182,261
		4249,727	6169,952
		4262,037	6185,338
		4228,186	6179,184
		4212,8	6182,261
		4200,491	6194,57
		4209,723	6197,648
		4203,568	6191,493
		4231,264	6188,416
		4212,8	6191,493
		4249,727	6185,338
		4246,65	6182,261
		4252,805	6182,261
		4246,65	6182,261
		4237,418	6182,261
		4231,264	6179,184
		4228,186	6191,493
		4212,8	6194,57
		4225,109	6182,261
		4234,341	6176,107
		4240,496	6179,184
		4222,032	6188,416
		4206,645	6182,261
		4212,8	6179,184
		4203,568	6185,338
		4185,104	6191,493
		4197,414	6188,416
		4234,341	6185,338
		4246,65	6197,648
		4240,496	6203,802
		4237,418	6203,802
		4240,496	6203,802
		4234,341	6200,725
		4234,341	6200,725
		4252,805	6200,725
		4249,727	6200,725
		4243,573	6191,493
		4240,496	6185,338
		4228,186	6179,184
		4240,496	6176,107
		4243,573	6182,261
		4212,8	6185,338
		4212,8	6179,184
		4203,568	6185,338
		4228,186	6179,184
		4225,109	6191,493
		4222,032	6182,261
		4228,186	6188,416
		4225,109	6197,648
		4240,496	6191,493
		4243,573	6194,57
		4243,573	6194,57
		4249,727	6194,57
		4268,191	6182,261
		4249,727	6191,493
		4277,423	6179,184
		4283,577	6179,184
		4237,418	6185,338
		4243,573	6191,493
		4258,959	6188,416
		4246,65	6182,261
		4231,264	6179,184
		4203,568	6185,338
		4215,877	6188,416
		4191,259	6188,416
		4222,032	6188,416
		4231,264	6185,338
		4203,568	6197,648
		4228,186	6191,493
		4228,186	6194,57
		4246,65	6188,416
		4252,805	6185,338
		4252,805	6185,338
		4268,191	6179,184
		4286,655	6185,338
		4305,118	6179,184
		4302,041	6185,338
		4280,5	6185,338
		4218,955	6194,57
		4197,414	6185,338
		4225,109	6173,029
		4243,573	6176,107
		4249,727	6169,952
		4178,95	6194,57
		4160,486	6200,725
		4135,868	6203,802
		4203,568	6179,184
		4166,641	6197,648
		4218,955	6194,57
		4215,877	6197,648
		4222,032	6197,648
		4234,341	6203,802
		4200,491	6200,725
		4240,496	6203,802
		4246,65	6197,648
		4255,882	6197,648
		4258,959	6194,57
		4246,65	6191,493
		4240,496	6194,57
		4237,418	6185,338
		4222,032	6185,338
		4231,264	6185,338
		4203,568	6185,338
		4206,645	6185,338
		4203,568	6179,184
		4225,109	6188,416
		4215,877	6185,338
		4249,727	6188,416
		4246,65	6197,648
		4255,882	6185,338
		4212,8	6188,416
		4209,723	6182,261
		4258,959	6194,57
		4258,959	6191,493
		4246,65	6194,57
		4240,496	6197,648
		4240,496	6197,648
		4228,186	6191,493
		4231,264	6188,416
		4243,573	6182,261
		4228,186	6182,261
		4203,568	6191,493
		4182,027	6191,493
		4185,104	6182,261
		4225,109	6176,107
		4240,496	6179,184
		4249,727	6179,184
		4246,65	6179,184
		4243,573	6185,338
		4246,65	6185,338
		4249,727	6188,416
		4240,496	6188,416
		4243,573	6185,338
		4262,037	6191,493
		4262,037	6191,493
		4234,341	6194,57
		4234,341	6194,57
		4212,8	6194,57
		4200,491	6194,57
		4209,723	6194,57
		4231,264	6191,493
		4212,8	6185,338
		4197,414	6191,493
		4188,182	6197,648
		4206,645	6188,416
		4218,955	6185,338
		4262,037	6173,029
		4292,809	6169,952
		4280,5	6173,029
		4262,037	6173,029
		4246,65	6179,184
		4234,341	6194,57
		4237,418	6197,648
		4243,573	6200,725
		4206,645	6209,957
		4215,877	6203,802
		4206,645	6209,957
		4222,032	6197,648
		4237,418	6194,57
		4222,032	6191,493
		4200,491	6197,648
		4234,341	6194,57
		4203,568	6191,493
		4218,955	6185,338
		4225,109	6182,261
		4237,418	6179,184
		4243,573	6179,184
		4252,805	6179,184
		4228,186	6185,338
		4212,8	6191,493
		4203,568	6191,493
		4206,645	6194,57
		4209,723	6197,648
		4215,877	6191,493
		4222,032	6194,57
		4231,264	6197,648
		4225,109	6200,725
		4234,341	6194,57
		4237,418	6188,416
		4228,186	6194,57
		4234,341	6191,493
		4243,573	6185,338
		4252,805	6188,416
		4265,114	6185,338
		4249,727	6179,184
		4246,65	6176,107
		4222,032	6185,338
		4209,723	6188,416
		4218,955	6185,338
		4215,877	6188,416
		4215,877	6194,57
		4231,264	6197,648
		4246,65	6197,648
		4262,037	6194,57
		4258,959	6200,725
		4246,65	6197,648
		4231,264	6194,57
		4240,496	6191,493
		4228,186	6194,57
		4218,955	6194,57
		4231,264	6197,648
		4249,727	6194,57
		4237,418	6185,338
		4203,568	6191,493
		4194,336	6191,493
		4200,491	6188,416
		4222,032	6179,184
		4215,877	6182,261
		4222,032	6176,107
		4237,418	6182,261
		4222,032	6188,416
		4228,186	6194,57
		4255,882	6206,879
		4265,114	6203,802
		4258,959	6200,725
		4249,727	6200,725
		4225,109	6197,648
		4212,8	6197,648
		4212,8	6197,648
		4225,109	6203,802
		4249,727	6188,416
		4265,114	6185,338
		4280,5	6173,029
		4292,809	6166,875
		4283,577	6169,952
		4277,423	6179,184
		4252,805	6191,493
		4200,491	6203,802
		4185,104	6200,725
		4178,95	6200,725
		4169,718	6206,879
		4194,336	6197,648
		4212,8	6194,57
		4228,186	6200,725
		4246,65	6203,802
		4255,882	6200,725
		4255,882	6200,725
		4262,037	6200,725
		4240,496	6197,648
		4215,877	6200,725
		4206,645	6197,648
		4212,8	6197,648
		4218,955	6194,57
		4222,032	6194,57
		4218,955	6194,57
		4222,032	6188,416
		4218,955	6191,493
		4222,032	6191,493
		4218,955	6188,416
		4225,109	6182,261
		4249,727	6179,184
		4268,191	6182,261
		4222,032	6182,261
		4268,191	6191,493
		4255,882	6200,725
		4252,805	6209,957
		4234,341	6213,034
		4200,491	6216,111
		4197,414	6203,802
		4212,8	6197,648
		4215,877	6197,648
		4215,877	6197,648
		4218,955	6197,648
		4215,877	6200,725
		4212,8	6191,493
		4206,645	6191,493
		4178,95	6191,493
		4194,336	6191,493
		4200,491	6188,416
		4212,8	6185,338
		4225,109	6179,184
		4258,959	6185,338
		4215,877	6182,261
		4271,268	6191,493
		4234,341	6203,802
		4228,186	6213,034
		4234,341	6209,957
		4249,727	6203,802
		4274,346	6203,802
		4268,191	6200,725
		4255,882	6194,57
		4255,882	6197,648
		4258,959	6194,57
		4271,268	6188,416
		4237,418	6191,493
		4209,723	6197,648
		4182,027	6194,57
		4212,8	6182,261
		4240,496	6176,107
		4246,65	6185,338
		4225,109	6200,725
		4203,568	6206,879
		4188,182	6203,802
		4209,723	6203,802
		4215,877	6200,725
		4237,418	6200,725
		4234,341	6203,802
		4237,418	6206,879
		4246,65	6206,879
		4258,959	6206,879
		4280,5	6203,802
		4274,346	6203,802
		4234,341	6200,725
		4237,418	6200,725
		4212,8	6200,725
		4206,645	6197,648
		4200,491	6197,648
		4194,336	6197,648
		4206,645	6197,648
		4225,109	6188,416
		4218,955	6191,493
		4212,8	6191,493
		4228,186	6194,57
		4237,418	6191,493
		4234,341	6194,57
		4240,496	6194,57
		4252,805	6197,648
		4255,882	6197,648
		4271,268	6200,725
		4243,573	6203,802
		4262,037	6191,493
		4222,032	6200,725
		4262,037	6194,57
		4203,568	6206,879
		4265,114	6194,57
		4258,959	6194,57
		4246,65	6197,648
		4200,491	6203,802
		4188,182	6197,648
		4175,873	6200,725
		4209,723	6191,493
		4222,032	6194,57
		4222,032	6197,648
		4237,418	6206,879
		4225,109	6206,879
		4215,877	6203,802
		4237,418	6203,802
		4240,496	6197,648
		4262,037	6194,57
		4246,65	6191,493
		4200,491	6203,802
		4283,577	6188,416
		4212,8	6197,648
		4255,882	6194,57
		4222,032	6194,57
		4262,037	6188,416
		4191,259	6200,725
		4228,186	6179,184
		4212,8	6182,261
		4209,723	6182,261
		4203,568	6191,493
		4222,032	6191,493
		4203,568	6197,648
		4185,104	6200,725
		4203,568	6197,648
		4212,8	6194,57
		4231,264	6197,648
		4240,496	6206,879
		4243,573	6200,725
		4252,805	6200,725
		4258,959	6197,648
		4246,65	6200,725
		4222,032	6209,957
		4194,336	6203,802
		4215,877	6191,493
		4228,186	6188,416
		4228,186	6191,493
		4215,877	6200,725
		4218,955	6203,802
		4249,727	6197,648
		4246,65	6197,648
		4228,186	6191,493
		4203,568	6194,57
		4218,955	6197,648
		4218,955	6203,802
		4225,109	6200,725
		4231,264	6200,725
		4222,032	6216,111
		4212,8	6219,189
		4252,805	6206,879
		4255,882	6206,879
		4234,341	6213,034
		4225,109	6213,034
		4234,341	6203,802
		4237,418	6200,725
		4222,032	6203,802
		4212,8	6200,725
		4206,645	6194,57
		4215,877	6191,493
		4218,955	6200,725
		4222,032	6194,57
		4222,032	6197,648
		4215,877	6197,648
		4212,8	6197,648
		4225,109	6197,648
		4228,186	6197,648
		4237,418	6213,034
		4215,877	6216,111
		4231,264	6213,034
		4246,65	6203,802
		4243,573	6203,802
		4249,727	6197,648
		4249,727	6200,725
		4252,805	6194,57
		4268,191	6185,338
		4262,037	6188,416
		4240,496	6194,57
		4237,418	6197,648
		4252,805	6188,416
		4222,032	6197,648
		4166,641	6206,879
		4175,873	6209,957
		4212,8	6191,493
		4222,032	6188,416
		4225,109	6203,802
		4228,186	6200,725
		4246,65	6197,648
		4246,65	6206,879
		4234,341	6213,034
		4237,418	6216,111
		4231,264	6216,111
		4218,955	6216,111
		4246,65	6209,957
		4255,882	6203,802
		4240,496	6209,957
		4215,877	6216,111
		4215,877	6206,879
		4218,955	6200,725
		4222,032	6194,57
		4215,877	6191,493
		4194,336	6200,725
		4194,336	6194,57
		4215,877	6188,416
		4212,8	6206,879
		4218,955	6209,957
		4228,186	6209,957
		4218,955	6191,493
		4237,418	6206,879
		4246,65	6206,879
		4218,955	6209,957
		4200,491	6216,111
		4218,955	6213,034
		4237,418	6203,802
		4252,805	6203,802
		4231,264	6209,957
		4252,805	6200,725
		4255,882	6197,648
		4249,727	6197,648
		4252,805	6200,725
		4243,573	6200,725
		4212,8	6203,802
		4175,873	6203,802
		4194,336	6203,802
		4212,8	6200,725
		4228,186	6200,725
		4240,496	6200,725
		4243,573	6194,57
		4246,65	6203,802
		4231,264	6219,189
		4215,877	6228,42
		4231,264	6219,189
		4228,186	6219,189
		4218,955	6216,111
		4212,8	6213,034
		4225,109	6203,802
		4234,341	6203,802
		4246,65	6200,725
		4237,418	6203,802
		4206,645	6206,879
		4188,182	6206,879
		4178,95	6203,802
		4203,568	6200,725
		4212,8	6194,57
		4206,645	6191,493
		4218,955	6194,57
		4203,568	6216,111
		4194,336	6219,189
		4228,186	6219,189
		4249,727	6209,957
		4246,65	6222,266
		4225,109	6225,343
		4231,264	6209,957
[truncated: 22,775 more rows]
