# Supplementary material for: Assessment of upper limb motor control: establishing normative benchmarks for clinical applications
Source: PeerJ. 2025 Aug 22;13:e19859. doi: 10.7717/peerj.19859 (PMC12377353; doi:10.7717/peerj.19859)
Supplement: Supplemental Information 1 [file peerj-13-19859-s001.zip › translated_csvs/advanced_mdurance-test-240842 (1).csv]

angle_window_	angles_bíceps_braquial_derecho_tríceps_braquial_largo_derecho	emg_muscle_bíceps_braquial_derecho_(µV)	emg_muscle_tríceps_braquial_largo_derecho_(µV)
0,05	62,29	-2046,394	-5837,606
	62,2	-2077,167	-5831,452
	62,15	-2098,708	-5825,297
	62,13	-2089,476	-5828,375
	62,08	-2104,862	-5825,297
	61,99	-2101,785	-5819,143
	61,89	-2111,017	-5806,834
	61,8	-2098,708	-5828,375
	61,73	-2107,939	-5809,911
	61,71	-2114,094	-5812,988
	61,77	-2114,094	-5809,911
	61,79	-2114,094	-5806,834
	61,73	-2098,708	-5819,143
	61,69	-2120,249	-5803,756
	61,71	-2098,708	-5812,988
	61,78	-2120,249	-5812,988
	61,88	-2114,094	-5825,297
	61,95	-2120,249	-5822,22
	61,96	-2123,326	-5822,22
	61,93	-2135,635	-5822,22
	61,92	-2132,558	-5828,375
	61,94	-2120,249	-5834,529
	61,93	-2104,862	-5828,375
	61,88	-2135,635	-5806,834
	61,84	-2114,094	-5819,143
	61,86	-2163,33	-5806,834
	61,84	-2175,64	-5800,679
	61,77	-2169,485	-5809,911
	61,71	-2163,33	-5822,22
	61,74	-2157,176	-5819,143
	61,85	-2089,476	-5809,911
	61,97	-2077,167	-5822,22
	62,08	-2117,171	-5825,297
	62,18	-2132,558	-5840,684
	62,24	-2126,403	-5837,606
	62,26	-2104,862	-5834,529
	62,27	-2107,939	-5831,452
	62,29	-2120,249	-5819,143
	62,29	-2101,785	-5803,756
	62,3	-2104,862	-5803,756
	62,3	-2120,249	-5791,447
	62,28	-2107,939	-5803,756
	62,26	-2067,935	-5822,22
	62,23	-2120,249	-5809,911
	62,12	-2080,244	-5819,143
	61,92	-2117,171	-5806,834
	61,79	-2114,094	-5816,065
	61,85	-2120,249	-5819,143
	62,05	-2135,635	-5812,988
	62,27	-2138,712	-5788,37
	62,46	-2166,408	-5785,293
	62,6	-2154,099	-5794,524
	62,63	-2123,326	-5797,602
	62,53	-2104,862	-5816,065
	62,36	-2083,321	-5819,143
	62,22	-2080,244	-5819,143
	62,08	-2114,094	-5812,988
	61,93	-2126,403	-5800,679
	61,8	-2129,48	-5803,756
	61,71	-2120,249	-5809,911
	61,62	-2123,326	-5800,679
	61,47	-2135,635	-5794,524
	61,32	-2147,944	-5794,524
	61,46	-2132,558	-5806,834
	61,83	-2117,171	-5809,911
	62,19	-2117,171	-5806,834
	62,43	-2117,171	-5806,834
	62,41	-2120,249	-5812,988
	62,21	-2107,939	-5816,065
	62,05	-2132,558	-5828,375
	62,04	-2132,558	-5822,22
	62,14	-2120,249	-5809,911
	62,26	-2138,712	-5800,679
	62,33	-2141,789	-5797,602
	62,34	-2147,944	-5800,679
	62,28	-2163,33	-5809,911
	62,2	-2138,712	-5819,143
	62,12	-2092,553	-5831,452
	62,06	-2083,321	-5837,606
	61,99	-2154,099	-5812,988
	61,99	-2120,249	-5819,143
	62,08	-2163,33	-5806,834
	62,21	-2157,176	-5806,834
	62,28	-2138,712	-5800,679
	62,25	-2138,712	-5797,602
	62,22	-2080,244	-5819,143
	62,26	-2089,476	-5825,297
	62,24	-2107,939	-5812,988
	62,02	-2101,785	-5825,297
	61,02	-2126,403	-5816,065
	57,12	-2120,249	-5812,988
	48,31	-2123,326	-5819,143
	35,67	-2095,63	-5812,988
	20,53	-2092,553	-5819,143
	3,89	-2089,476	-5822,22
	-12,53	-2089,476	-5819,143
	-26,73	-2098,708	-5825,297
	-37,38	-2111,017	-5825,297
	-44,34	-2123,326	-5803,756
	-47,16	-2120,249	-5794,524
	-45,78	-2120,249	-5816,065
	-40,12	-2123,326	-5785,293
	-30,31	-2132,558	-5785,293
	-17,8	-2117,171	-5812,988
	-5,61	-2138,712	-5803,756
	5,55	-2138,712	-5776,061
	17,19	-2135,635	-5800,679
	28,59	-2126,403	-5819,143
	38,23	-2117,171	-5809,911
	46,09	-2129,48	-5812,988
	53,07	-2123,326	-5800,679
	59,08	-2129,48	-5806,834
	63,72	-2114,094	-5809,911
	66,91	-2092,553	-5819,143
	68,64	-2083,321	-5822,22
	69,22	-2101,785	-5819,143
	68,66	-2101,785	-5809,911
	67,11	-2126,403	-5800,679
	64,74	-2138,712	-5797,602
	60,68	-2098,708	-5822,22
	53,99	-2129,48	-5809,911
	44,66	-2129,48	-5825,297
	33,96	-2089,476	-5831,452
	22,57	-2141,789	-5812,988
	10,75	-2123,326	-5825,297
	-1,64	-2092,553	-5828,375
	-14,23	-2101,785	-5828,375
	-24,77	-2114,094	-5806,834
	-32,79	-2098,708	-5809,911
	-38,42	-2107,939	-5794,524
	-41,1	-2104,862	-5819,143
	-41,2	-2132,558	-5800,679
	-38,91	-2104,862	-5809,911
	-33,09	-2114,094	-5812,988
	-23,61	-2111,017	-5812,988
	-13,16	-2120,249	-5822,22
	-3,71	-2092,553	-5809,911
	5,36	-2107,939	-5797,602
	14,96	-2111,017	-5819,143
	24,74	-2107,939	-5797,602
	33,64	-2126,403	-5800,679
	41,57	-2123,326	-5816,065
	48,71	-2126,403	-5809,911
	54,94	-2154,099	-5803,756
	60,75	-2114,094	-5816,065
	65,55	-2151,021	-5803,756
	68,07	-2077,167	-5819,143
	68,54	-2086,398	-5819,143
	67,58	-2083,321	-5822,22
	65,49	-2095,63	-5816,065
	61,92	-2092,553	-5819,143
	55,23	-2098,708	-5816,065
	45,93	-2098,708	-5819,143
	35,04	-2092,553	-5822,22
	22,81	-2095,63	-5812,988
	10,64	-2107,939	-5816,065
	-0,74	-2135,635	-5819,143
	-10,81	-2114,094	-5834,529
	-18,99	-2129,48	-5831,452
	-25,82	-2129,48	-5828,375
	-32,03	-2160,253	-5803,756
	-36,78	-2178,717	-5797,602
	-38,72	-2191,026	-5794,524
	-37,55	-2166,408	-5794,524
	-33,54	-2154,099	-5794,524
	-26,56	-2169,485	-5785,293
	-17,36	-2138,712	-5800,679
	-8,27	-2095,63	-5816,065
	0	-2037,162	-5825,297
	8,64	-2055,626	-5825,297
	17,78	-2086,398	-5822,22
	26,79	-2107,939	-5816,065
	34,99	-2120,249	-5809,911
	42,44	-2111,017	-5812,988
	49,74	-2120,249	-5806,834
	56,7	-2129,48	-5797,602
	63,05	-2141,789	-5800,679
	68,12	-2111,017	-5809,911
	70,78	-2092,553	-5812,988
	71,25	-2089,476	-5806,834
	70,11	-2107,939	-5809,911
	67,91	-2107,939	-5812,988
	64,77	-2080,244	-5822,22
	59,54	-2083,321	-5822,22
	50,56	-2095,63	-5819,143
	38,08	-2092,553	-5819,143
	24,27	-2074,089	-5819,143
	11,29	-2074,089	-5822,22
	0,1	-2117,171	-5806,834
	-9,49	-2123,326	-5797,602
	-18,14	-2123,326	-5809,911
	-26,13	-2132,558	-5816,065
	-33,02	-2141,789	-5825,297
	-37,98	-2138,712	-5822,22
	-40,16	-2138,712	-5812,988
	-38,99	-2129,48	-5816,065
	-33,87	-2123,326	-5825,297
	-24,47	-2120,249	-5819,143
	-12,8	-2126,403	-5812,988
	-1,29	-2157,176	-5825,297
	10,58	-2184,871	-5822,22
	23,48	-2175,64	-5825,297
	35,88	-2154,099	-5831,452
	46,94	-2114,094	-5834,529
	56,85	-2043,316	-5840,684
	64,82	-2034,085	-5840,684
	69,82	-2061,78	-5834,529
	71,87	-2080,244	-5825,297
	71,51	-2095,63	-5806,834
	69,07	-2086,398	-5812,988
	63,94	-2123,326	-5800,679
	55,11	-2123,326	-5800,679
	43,39	-2117,171	-5803,756
	30,96	-2114,094	-5797,602
	18,99	-2120,249	-5791,447
	6,94	-2104,862	-5800,679
	-5,23	-2101,785	-5806,834
	-16,3	-2107,939	-5803,756
	-25,33	-2104,862	-5797,602
	-32,72	-2111,017	-5797,602
	-38,47	-2123,326	-5794,524
	-41,4	-2120,249	-5797,602
	-41,59	-2114,094	-5806,834
	-39,62	-2120,249	-5806,834
	-34,91	-2111,017	-5809,911
	-26,98	-2111,017	-5825,297
	-17,23	-2132,558	-5825,297
	-7,88	-2132,558	-5825,297
	0,88	-2132,558	-5825,297
	9,98	-2169,485	-5816,065
	19,76	-2129,48	-5809,911
	29,88	-2126,403	-5809,911
	39,62	-2144,867	-5816,065
	48,51	-2135,635	-5797,602
	56,1	-2129,48	-5788,37
	62,35	-2129,48	-5806,834
	67,47	-2135,635	-5822,22
	70,66	-2111,017	-5828,375
	71,06	-2098,708	-5831,452
	68,96	-2098,708	-5837,606
	64,53	-2086,398	-5837,606
	56,78	-2064,857	-5816,065
	46,53	-2074,089	-5791,447
	35,15	-2117,171	-5788,37
	22,69	-2138,712	-5797,602
	10,79	-2135,635	-5816,065
	-0,15	-2111,017	-5822,22
	-10,47	-2107,939	-5816,065
	-18,94	-2095,63	-5816,065
	-26,11	-2089,476	-5812,988
	-33,02	-2083,321	-5816,065
	-38,71	-2077,167	-5816,065
	-41,23	-2092,553	-5806,834
	-39,52	-2104,862	-5809,911
	-33,61	-2098,708	-5825,297
	-23,93	-2101,785	-5822,22
	-12,96	-2092,553	-5822,22
	-3,03	-2111,017	-5822,22
	6,34	-2114,094	-5828,375
	16,07	-2111,017	-5837,606
	26	-2114,094	-5831,452
	35,15	-2126,403	-5837,606
	43,49	-2138,712	-5828,375
	51,08	-2126,403	-5840,684
	57,29	-2111,017	-5843,761
	62,49	-2114,094	-5834,529
	66,58	-2083,321	-5822,22
	68,45	-2092,553	-5809,911
	67,45	-2101,785	-5803,756
	64,45	-2114,094	-5800,679
	60,34	-2144,867	-5779,138
	53,87	-2123,326	-5794,524
	44,9	-2114,094	-5803,756
	34,47	-2120,249	-5809,911
	22,97	-2107,939	-5803,756
	11,47	-2098,708	-5809,911
	0,16	-2107,939	-5806,834
	-10,65	-2104,862	-5806,834
	-19,39	-2123,326	-5800,679
	-26,66	-2120,249	-5800,679
	-33,47	-2107,939	-5812,988
	-38,76	-2123,326	-5812,988
	-41,78	-2123,326	-5800,679
	-42,22	-2138,712	-5797,602
	-39,22	-2120,249	-5794,524
	-32,37	-2114,094	-5794,524
	-22,47	-2117,171	-5800,679
	-12,19	-2163,33	-5797,602
	-3,14	-2117,171	-5797,602
	5,76	-2107,939	-5797,602
	15,13	-2077,167	-5819,143
	24,57	-2080,244	-5800,679
	33,11	-2123,326	-5812,988
	40,69	-2117,171	-5816,065
	47,57	-2120,249	-5816,065
	53,32	-2147,944	-5800,679
	58,42	-2141,789	-5809,911
	62,79	-2111,017	-5812,988
	65,29	-2089,476	-5831,452
	65,25	-2061,78	-5843,761
	62,61	-2101,785	-5828,375
	56,72	-2092,553	-5831,452
	47,91	-2104,862	-5831,452
	37,97	-2107,939	-5825,297
	27,7	-2114,094	-5831,452
	17,18	-2111,017	-5812,988
	6,08	-2135,635	-5800,679
	-4,18	-2151,021	-5806,834
	-13,11	-2157,176	-5806,834
	-20,86	-2111,017	-5812,988
	-27,14	-2160,253	-5800,679
	-32,75	-2117,171	-5803,756
	-36,97	-2074,089	-5803,756
	-38,88	-2101,785	-5806,834
	-37,92	-2086,398	-5797,602
	-33,33	-2114,094	-5800,679
	-24,89	-2107,939	-5822,22
	-14,86	-2092,553	-5834,529
	-5,57	-2077,167	-5837,606
	2,94	-2120,249	-5822,22
	11,43	-2101,785	-5831,452
	20,52	-2135,635	-5828,375
	29,86	-2144,867	-5822,22
	38,78	-2151,021	-5809,911
	47,09	-2129,48	-5819,143
	54,31	-2083,321	-5831,452
	60,15	-2135,635	-5831,452
	65,53	-2151,021	-5828,375
	70,44	-2151,021	-5806,834
	72,83	-2169,485	-5791,447
	72,14	-2163,33	-5788,37
	69,39	-2157,176	-5791,447
	64,58	-2135,635	-5800,679
	56,92	-2123,326	-5806,834
	47,05	-2114,094	-5806,834
	36,02	-2126,403	-5812,988
	23,63	-2111,017	-5825,297
	10,77	-2083,321	-5822,22
	-1,19	-2092,553	-5825,297
	-12,64	-2092,553	-5840,684
	-22,7	-2092,553	-5834,529
	-30,72	-2095,63	-5837,606
	-36,72	-2101,785	-5834,529
	-39,76	-2111,017	-5825,297
	-39,69	-2120,249	-5819,143
	-36,3	-2132,558	-5822,22
	-29,5	-2138,712	-5819,143
	-20,26	-2135,635	-5819,143
	-11,13	-2132,558	-5816,065
	-2,96	-2141,789	-5812,988
	5,68	-2117,171	-5822,22
	15,3	-2104,862	-5825,297
	25,39	-2111,017	-5825,297
	34,59	-2123,326	-5828,375
	42,44	-2129,48	-5822,22
	49,9	-2120,249	-5816,065
	57,08	-2111,017	-5822,22
	63,93	-2083,321	-5837,606
	69,86	-2107,939	-5822,22
	73,25	-2111,017	-5819,143
	73,31	-2101,785	-5819,143
	69,39	-2117,171	-5812,988
	61,16	-2132,558	-5797,602
	48,96	-2135,635	-5809,911
	34,29	-2123,326	-5809,911
	19,97	-2107,939	-5816,065
	6,61	-2089,476	-5806,834
	-6	-2101,785	-5800,679
	-16,43	-2123,326	-5800,679
	-25,23	-2129,48	-5788,37
	-33,24	-2138,712	-5800,679
	-38,56	-2138,712	-5800,679
	-39,99	-2157,176	-5803,756
	-38,22	-2154,099	-5809,911
	-33,56	-2132,558	-5819,143
	-26	-2111,017	-5831,452
	-16,57	-2089,476	-5828,375
	-7,48	-2123,326	-5837,606
	1,1	-2055,626	-5831,452
	10,29	-2067,935	-5834,529
	19,9	-2086,398	-5837,606
	29,16	-2089,476	-5834,529
	37,92	-2141,789	-5806,834
	46,34	-2160,253	-5794,524
	54,08	-2169,485	-5791,447
	61,23	-2123,326	-5816,065
	67,56	-2160,253	-5791,447
	71,63	-2144,867	-5797,602
	72,99	-2154,099	-5791,447
	72,27	-2135,635	-5797,602
	70,57	-2129,48	-5791,447
	69,3	-2132,558	-5812,988
	68,67	-2104,862	-5828,375
	68,16	-2061,78	-5831,452
	67,43	-2074,089	-5819,143
	66,39	-2095,63	-5819,143
	65,25	-2074,089	-5825,297
	64,2	-2126,403	-5819,143
	63,43	-2160,253	-5803,756
	63,05	-2157,176	-5803,756
	62,82	-2172,562	-5800,679
	62,75	-2147,944	-5809,911
	62,91	-2144,867	-5803,756
	63,11	-2126,403	-5816,065
	63,17	-2117,171	-5819,143
	63,09	-2114,094	-5812,988
	63,07	-2043,316	-5834,529
	63,26	-2074,089	-5828,375
	63,6	-2064,857	-5837,606
	63,82	-2083,321	-5825,297
	63,95	-2092,553	-5834,529
		-2104,862	-5831,452
		-2089,476	-5822,22
		-2101,785	-5837,606
		-2107,939	-5834,529
		-2104,862	-5819,143
		-2101,785	-5812,988
		-2104,862	-5791,447
		-2129,48	-5788,37
		-2141,789	-5791,447
		-2117,171	-5806,834
		-2089,476	-5806,834
		-2089,476	-5806,834
		-2098,708	-5816,065
		-2101,785	-5809,911
		-2151,021	-5809,911
		-2111,017	-5800,679
		-2135,635	-5794,524
		-2117,171	-5809,911
		-2083,321	-5809,911
		-2111,017	-5819,143
		-2089,476	-5819,143
		-2101,785	-5822,22
		-2107,939	-5816,065
		-2120,249	-5822,22
		-2151,021	-5819,143
		-2169,485	-5809,911
		-2138,712	-5831,452
		-2107,939	-5809,911
		-2175,64	-5812,988
		-2166,408	-5806,834
		-2117,171	-5809,911
		-2135,635	-5800,679
		-2132,558	-5791,447
		-2101,785	-5788,37
		-2117,171	-5800,679
		-2074,089	-5816,065
		-2092,553	-5806,834
		-2086,398	-5803,756
		-2080,244	-5822,22
		-2067,935	-5806,834
		-2095,63	-5812,988
		-2092,553	-5806,834
		-2071,012	-5812,988
		-2104,862	-5806,834
		-2111,017	-5803,756
		-2120,249	-5803,756
		-2107,939	-5803,756
		-2107,939	-5809,911
		-2126,403	-5806,834
		-2126,403	-5800,679
		-2123,326	-5806,834
		-2101,785	-5803,756
		-2126,403	-5825,297
		-2107,939	-5806,834
		-2107,939	-5809,911
		-2120,249	-5825,297
		-2092,553	-5831,452
		-2101,785	-5834,529
		-2083,321	-5849,916
		-2095,63	-5803,756
		-2092,553	-5822,22
		-2098,708	-5800,679
		-2098,708	-5803,756
		-2138,712	-5806,834
		-2138,712	-5806,834
		-2120,249	-5806,834
		-2117,171	-5803,756
		-2095,63	-5816,065
		-2098,708	-5812,988
		-2117,171	-5812,988
		-2107,939	-5816,065
		-2107,939	-5816,065
		-2111,017	-5797,602
		-2111,017	-5819,143
		-2104,862	-5812,988
		-2101,785	-5797,602
		-2138,712	-5812,988
		-2120,249	-5816,065
		-2144,867	-5816,065
		-2129,48	-5816,065
		-2111,017	-5812,988
		-2123,326	-5819,143
		-2098,708	-5806,834
		-2129,48	-5806,834
		-2132,558	-5812,988
		-2135,635	-5822,22
		-2138,712	-5816,065
		-2126,403	-5816,065
		-2129,48	-5809,911
		-2114,094	-5812,988
		-2123,326	-5797,602
		-2117,171	-5788,37
		-2120,249	-5797,602
		-2101,785	-5782,215
		-2111,017	-5782,215
		-2151,021	-5797,602
		-2129,48	-5822,22
		-2111,017	-5819,143
		-2129,48	-5803,756
		-2138,712	-5797,602
		-2138,712	-5791,447
		-2120,249	-5797,602
		-2083,321	-5819,143
		-2092,553	-5825,297
		-2098,708	-5819,143
		-2104,862	-5819,143
		-2098,708	-5816,065
		-2095,63	-5822,22
		-2092,553	-5812,988
		-2117,171	-5812,988
		-2135,635	-5812,988
		-2138,712	-5812,988
		-2147,944	-5812,988
		-2120,249	-5816,065
		-2129,48	-5819,143
		-2117,171	-5828,375
		-2061,78	-5831,452
		-2083,321	-5834,529
		-2138,712	-5806,834
		-2132,558	-5797,602
		-2052,548	-5812,988
		-2132,558	-5800,679
		-2138,712	-5800,679
		-2126,403	-5788,37
		-2126,403	-5788,37
		-2123,326	-5785,293
		-2117,171	-5797,602
		-2104,862	-5794,524
		-2098,708	-5819,143
		-2083,321	-5825,297
		-2083,321	-5822,22
		-2098,708	-5819,143
		-2095,63	-5822,22
		-2083,321	-5812,988
		-2080,244	-5812,988
		-2074,089	-5819,143
		-2086,398	-5819,143
		-2114,094	-5806,834
		-2141,789	-5794,524
		-2126,403	-5803,756
		-2107,939	-5806,834
		-2135,635	-5803,756
		-2111,017	-5809,911
		-2123,326	-5816,065
		-2135,635	-5816,065
		-2135,635	-5825,297
		-2107,939	-5803,756
		-2080,244	-5809,911
		-2098,708	-5806,834
		-2120,249	-5812,988
		-2086,398	-5822,22
		-2101,785	-5819,143
		-2092,553	-5806,834
		-2086,398	-5812,988
		-2077,167	-5812,988
		-2117,171	-5806,834
		-2126,403	-5794,524
		-2154,099	-5782,215
		-2154,099	-5785,293
		-2126,403	-5809,911
		-2147,944	-5785,293
		-2147,944	-5797,602
		-2154,099	-5803,756
		-2151,021	-5788,37
		-2083,321	-5806,834
		-2141,789	-5794,524
		-2071,012	-5809,911
		-2092,553	-5800,679
		-2046,394	-5816,065
		-2101,785	-5803,756
		-2095,63	-5791,447
		-2098,708	-5797,602
		-2114,094	-5791,447
		-2123,326	-5797,602
		-2114,094	-5809,911
		-2132,558	-5809,911
		-2135,635	-5812,988
		-2123,326	-5816,065
		-2117,171	-5800,679
		-2098,708	-5819,143
		-2120,249	-5794,524
		-2107,939	-5794,524
		-2132,558	-5785,293
		-2074,089	-5809,911
		-2141,789	-5785,293
		-2067,935	-5812,988
		-2074,089	-5816,065
		-2071,012	-5828,375
		-2089,476	-5816,065
		-2101,785	-5806,834
		-2095,63	-5806,834
		-2092,553	-5803,756
		-2089,476	-5803,756
		-2092,553	-5806,834
		-2095,63	-5812,988
		-2098,708	-5806,834
		-2107,939	-5812,988
		-2101,785	-5809,911
		-2092,553	-5806,834
		-2074,089	-5812,988
		-2077,167	-5816,065
		-2080,244	-5816,065
		-2067,935	-5816,065
		-2058,703	-5819,143
		-2098,708	-5797,602
		-2111,017	-5809,911
		-2111,017	-5812,988
		-2114,094	-5809,911
		-2114,094	-5806,834
		-2104,862	-5819,143
		-2120,249	-5825,297
		-2123,326	-5816,065
		-2129,48	-5806,834
		-2151,021	-5788,37
		-2144,867	-5788,37
		-2163,33	-5779,138
		-2166,408	-5779,138
		-2191,026	-5776,061
		-2163,33	-5791,447
		-2117,171	-5806,834
		-2089,476	-5816,065
		-2077,167	-5819,143
		-2034,085	-5828,375
		-2043,316	-5819,143
		-2058,703	-5816,065
		-2071,012	-5803,756
		-2083,321	-5812,988
		-2086,398	-5812,988
		-2092,553	-5806,834
		-2111,017	-5794,524
		-2126,403	-5794,524
		-2129,48	-5788,37
		-2138,712	-5785,293
		-2154,099	-5782,215
		-2120,249	-5803,756
		-2117,171	-5797,602
		-2114,094	-5800,679
		-2089,476	-5806,834
		-2058,703	-5816,065
		-2061,78	-5806,834
		-2074,089	-5806,834
		-2080,244	-5812,988
		-2064,857	-5809,911
		-2098,708	-5800,679
		-2123,326	-5776,061
		-2132,558	-5772,983
		-2141,789	-5776,061
		-2098,708	-5788,37
		-2120,249	-5785,293
		-2147,944	-5791,447
		-2126,403	-5788,37
		-2157,176	-5797,602
		-2111,017	-5803,756
		-2144,867	-5816,065
		-2086,398	-5803,756
		-2067,935	-5806,834
		-2071,012	-5803,756
		-2092,553	-5803,756
		-2074,089	-5800,679
		-2064,857	-5803,756
		-2074,089	-5800,679
		-2083,321	-5816,065
		-2086,398	-5822,22
		-2086,398	-5825,297
		-2089,476	-5812,988
		-2104,862	-5809,911
		-2101,785	-5809,911
		-2092,553	-5806,834
		-2095,63	-5806,834
		-2098,708	-5806,834
		-2114,094	-5800,679
		-2138,712	-5779,138
		-2092,553	-5822,22
		-2117,171	-5831,452
		-2092,553	-5846,838
		-2111,017	-5825,297
		-2077,167	-5849,916
		-2083,321	-5828,375
		-2107,939	-5788,37
		-2129,48	-5776,061
		-2117,171	-5779,138
		-2098,708	-5791,447
		-2101,785	-5782,215
		-2101,785	-5800,679
		-2135,635	-5803,756
		-2117,171	-5803,756
		-2144,867	-5800,679
		-2144,867	-5806,834
		-2126,403	-5809,911
		-2123,326	-5803,756
		-2126,403	-5797,602
		-2107,939	-5803,756
		-2111,017	-5797,602
		-2120,249	-5800,679
		-2120,249	-5803,756
		-2117,171	-5800,679
		-2129,48	-5788,37
		-2154,099	-5791,447
		-2141,789	-5791,447
		-2132,558	-5800,679
		-2120,249	-5809,911
		-2114,094	-5816,065
		-2104,862	-5809,911
		-2101,785	-5800,679
		-2114,094	-5791,447
		-2120,249	-5794,524
		-2154,099	-5791,447
		-2138,712	-5797,602
		-2077,167	-5816,065
		-2074,089	-5816,065
		-2089,476	-5797,602
		-2098,708	-5806,834
		-2074,089	-5822,22
		-2067,935	-5819,143
		-2080,244	-5819,143
		-2061,78	-5819,143
		-2064,857	-5816,065
		-2080,244	-5812,988
		-2098,708	-5806,834
		-2101,785	-5806,834
		-2104,862	-5797,602
		-2114,094	-5788,37
		-2120,249	-5797,602
		-2120,249	-5819,143
		-2123,326	-5812,988
		-2101,785	-5822,22
		-2098,708	-5828,375
		-2086,398	-5834,529
		-2074,089	-5831,452
		-2077,167	-5809,911
		-2104,862	-5794,524
		-2129,48	-5788,37
		-2129,48	-5806,834
		-2104,862	-5806,834
		-2098,708	-5812,988
		-2092,553	-5809,911
		-2101,785	-5803,756
		-2120,249	-5797,602
		-2141,789	-5803,756
		-2154,099	-5806,834
		-2141,789	-5816,065
		-2117,171	-5812,988
		-2111,017	-5819,143
		-2101,785	-5812,988
		-2101,785	-5812,988
		-2095,63	-5816,065
		-2117,171	-5806,834
		-2120,249	-5797,602
		-2129,48	-5788,37
		-2132,558	-5776,061
		-2120,249	-5772,983
		-2117,171	-5785,293
		-2104,862	-5800,679
		-2092,553	-5803,756
		-2098,708	-5806,834
		-2101,785	-5803,756
		-2086,398	-5809,911
		-2074,089	-5809,911
		-2089,476	-5803,756
		-2092,553	-5806,834
		-2104,862	-5816,065
		-2111,017	-5819,143
		-2107,939	-5809,911
		-2104,862	-5809,911
		-2111,017	-5809,911
		-2114,094	-5812,988
		-2129,48	-5803,756
		-2132,558	-5803,756
		-2126,403	-5803,756
		-2129,48	-5806,834
		-2098,708	-5822,22
		-2101,785	-5812,988
		-2138,712	-5797,602
		-2147,944	-5800,679
		-2160,253	-5800,679
		-2144,867	-5797,602
		-2089,476	-5797,602
		-2055,626	-5791,447
		-2021,775	-5803,756
		-2049,471	-5797,602
		-2077,167	-5791,447
		-2067,935	-5809,911
		-2089,476	-5812,988
		-2098,708	-5816,065
		-2101,785	-5822,22
		-2095,63	-5825,297
		-2104,862	-5819,143
		-2080,244	-5819,143
		-2083,321	-5819,143
		-2095,63	-5822,22
		-2098,708	-5819,143
		-2101,785	-5809,911
		-2132,558	-5797,602
		-2104,862	-5825,297
		-2049,471	-5812,988
		-2058,703	-5803,756
		-2117,171	-5788,37
		-2126,403	-5819,143
		-2101,785	-5809,911
		-2160,253	-5794,524
		-2086,398	-5819,143
		-2080,244	-5822,22
		-2089,476	-5825,297
		-2089,476	-5819,143
		-2089,476	-5822,22
		-2089,476	-5828,375
		-2083,321	-5825,297
		-2098,708	-5806,834
		-2117,171	-5788,37
		-2092,553	-5788,37
		-2117,171	-5806,834
		-2083,321	-5809,911
		-2117,171	-5797,602
		-2111,017	-5797,602
		-2098,708	-5800,679
		-2083,321	-5806,834
		-2083,321	-5809,911
		-2086,398	-5812,988
		-2098,708	-5800,679
		-2114,094	-5812,988
		-2126,403	-5800,679
		-2111,017	-5800,679
		-2114,094	-5819,143
		-2107,939	-5825,297
		-2120,249	-5828,375
		-2107,939	-5819,143
		-2126,403	-5816,065
		-2166,408	-5791,447
		-2092,553	-5825,297
		-2209,49	-5772,983
		-2154,099	-5797,602
		-2089,476	-5806,834
		-2074,089	-5806,834
		-2089,476	-5794,524
		-2074,089	-5797,602
		-2037,162	-5806,834
		-2052,548	-5812,988
		-2074,089	-5812,988
		-2089,476	-5803,756
		-2058,703	-5825,297
		-2067,935	-5806,834
		-2089,476	-5800,679
		-2086,398	-5797,602
		-2098,708	-5791,447
		-2111,017	-5791,447
		-2120,249	-5791,447
		-2120,249	-5794,524
		-2135,635	-5788,37
		-2123,326	-5809,911
		-2123,326	-5816,065
		-2095,63	-5834,529
		-2083,321	-5840,684
		-2055,626	-5825,297
		-2074,089	-5834,529
		-2083,321	-5806,834
		-2046,394	-5797,602
		-2095,63	-5809,911
		-2120,249	-5772,983
		-2163,33	-5772,983
		-2114,094	-5806,834
		-2141,789	-5791,447
		-2132,558	-5791,447
		-2104,862	-5803,756
		-2111,017	-5806,834
		-2074,089	-5806,834
		-2083,321	-5794,524
		-2092,553	-5797,602
		-2107,939	-5794,524
		-2101,785	-5794,524
		-2098,708	-5791,447
		-2086,398	-5800,679
		-2092,553	-5797,602
		-2064,857	-5797,602
		-2064,857	-5812,988
		-2092,553	-5809,911
		-2120,249	-5819,143
		-2114,094	-5819,143
		-2098,708	-5819,143
		-2117,171	-5822,22
		-2086,398	-5812,988
		-2089,476	-5806,834
		-2098,708	-5806,834
		-2129,48	-5791,447
		-2095,63	-5809,911
		-2114,094	-5797,602
		-2098,708	-5782,215
		-2092,553	-5788,37
		-2101,785	-5791,447
		-2104,862	-5803,756
		-2123,326	-5806,834
		-2172,562	-5794,524
		-2132,558	-5800,679
		-2117,171	-5806,834
		-2074,089	-5797,602
		-2160,253	-5797,602
		-2071,012	-5797,602
		-2092,553	-5809,911
		-2089,476	-5797,602
		-2074,089	-5819,143
		-2095,63	-5816,065
		-2095,63	-5816,065
		-2086,398	-5819,143
		-2071,012	-5800,679
		-2086,398	-5803,756
		-2080,244	-5809,911
		-2117,171	-5797,602
		-2111,017	-5794,524
		-2114,094	-5791,447
		-2111,017	-5794,524
		-2101,785	-5794,524
		-2111,017	-5794,524
		-2064,857	-5776,061
		-2055,626	-5785,293
		-2089,476	-5797,602
		-2092,553	-5800,679
		-2138,712	-5776,061
		-2064,857	-5800,679
		-2049,471	-5779,138
		-2074,089	-5782,215
		-2083,321	-5782,215
		-2043,316	-5794,524
		-2083,321	-5776,061
		-2080,244	-5782,215
		-2083,321	-5779,138
		-2080,244	-5794,524
		-2083,321	-5800,679
		-2083,321	-5797,602
		-2123,326	-5803,756
		-2126,403	-5797,602
		-2074,089	-5803,756
		-2101,785	-5803,756
		-2101,785	-5806,834
		-2107,939	-5794,524
		-2092,553	-5788,37
		-2049,471	-5797,602
		-2074,089	-5794,524
		-2058,703	-5794,524
		-2089,476	-5800,679
		-2089,476	-5788,37
		-2095,63	-5779,138
		-2120,249	-5782,215
		-2129,48	-5785,293
		-2123,326	-5782,215
		-2101,785	-5788,37
		-2095,63	-5794,524
		-2092,553	-5791,447
		-2071,012	-5809,911
		-2086,398	-5809,911
		-2123,326	-5797,602
		-2111,017	-5797,602
		-2111,017	-5800,679
		-2114,094	-5803,756
		-2089,476	-5803,756
		-2061,78	-5788,37
		-2080,244	-5800,679
		-2092,553	-5779,138
		-2052,548	-5803,756
		-2064,857	-5800,679
		-2067,935	-5797,602
		-2067,935	-5800,679
		-2064,857	-5809,911
		-2086,398	-5803,756
		-2086,398	-5797,602
		-2080,244	-5788,37
		-2074,089	-5803,756
		-2074,089	-5800,679
		-2092,553	-5806,834
		-2086,398	-5812,988
		-2089,476	-5825,297
		-2117,171	-5800,679
		-2104,862	-5816,065
		-2129,48	-5776,061
		-2129,48	-5782,215
		-2080,244	-5776,061
		-2086,398	-5766,829
		-2095,63	-5776,061
		-2052,548	-5797,602
		-2055,626	-5794,524
		-2071,012	-5785,293
		-2080,244	-5785,293
		-2086,398	-5788,37
		-2086,398	-5791,447
		-2077,167	-5791,447
		-2086,398	-5791,447
		-2083,321	-5794,524
		-2086,398	-5800,679
		-2098,708	-5800,679
		-2101,785	-5803,756
		-2104,862	-5809,911
		-2101,785	-5803,756
		-2074,089	-5800,679
		-2083,321	-5785,293
		-2077,167	-5794,524
		-2092,553	-5788,37
		-2120,249	-5782,215
		-2144,867	-5776,061
		-2132,558	-5776,061
		-2089,476	-5785,293
		-2083,321	-5797,602
		-2101,785	-5794,524
		-2104,862	-5797,602
		-2092,553	-5800,679
		-2092,553	-5788,37
		-2083,321	-5779,138
		-2095,63	-5791,447
		-2080,244	-5797,602
		-2055,626	-5809,911
		-2064,857	-5812,988
		-2080,244	-5812,988
		-2114,094	-5806,834
		-2104,862	-5816,065
		-2071,012	-5819,143
		-2067,935	-5809,911
		-2061,78	-5788,37
		-2067,935	-5766,829
		-2080,244	-5772,983
		-2101,785	-5776,061
		-2126,403	-5772,983
		-2101,785	-5779,138
		-2083,321	-5794,524
		-2086,398	-5800,679
		-2092,553	-5785,293
		-2111,017	-5779,138
		-2117,171	-5779,138
		-2104,862	-5772,983
		-2111,017	-5779,138
		-2092,553	-5791,447
		-2080,244	-5791,447
		-2080,244	-5812,988
		-2086,398	-5803,756
		-2101,785	-5794,524
		-2101,785	-5788,37
		-2086,398	-5791,447
		-2077,167	-5794,524
		-2064,857	-5794,524
		-2083,321	-5794,524
		-2092,553	-5803,756
		-2095,63	-5809,911
		-2089,476	-5822,22
		-2074,089	-5812,988
		-2067,935	-5806,834
		-2083,321	-5803,756
		-2086,398	-5797,602
		-2067,935	-5797,602
		-2052,548	-5788,37
		-2086,398	-5772,983
		-2132,558	-5769,906
		-2144,867	-5776,061
		-2147,944	-5776,061
		-2141,789	-5788,37
		-2123,326	-5797,602
		-2098,708	-5791,447
		-2095,63	-5788,37
		-2086,398	-5785,293
		-2071,012	-5791,447
		-2101,785	-5782,215
		-2114,094	-5772,983
		-2120,249	-5785,293
		-2095,63	-5803,756
		-2080,244	-5794,524
		-2095,63	-5791,447
		-2098,708	-5797,602
		-2086,398	-5812,988
		-2080,244	-5803,756
		-2120,249	-5788,37
		-2120,249	-5800,679
		-2101,785	-5791,447
		-2092,553	-5782,215
		-2107,939	-5776,061
		-2120,249	-5772,983
		-2101,785	-5788,37
		-2074,089	-5800,679
		-2123,326	-5769,906
		-2123,326	-5769,906
		-2067,935	-5800,679
		-2074,089	-5788,37
		-2080,244	-5782,215
		-2083,321	-5788,37
		-2089,476	-5791,447
		-2083,321	-5794,524
		-2083,321	-5791,447
		-2083,321	-5791,447
		-2077,167	-5791,447
		-2098,708	-5779,138
		-2104,862	-5788,37
		-2089,476	-5788,37
		-2086,398	-5785,293
		-2089,476	-5782,215
		-2101,785	-5776,061
		-2126,403	-5772,983
		-2129,48	-5769,906
		-2111,017	-5772,983
		-2086,398	-5791,447
		-2061,78	-5788,37
		-2083,321	-5788,37
		-2089,476	-5791,447
		-2074,089	-5785,293
		-2092,553	-5800,679
		-2086,398	-5803,756
		-2074,089	-5809,911
		-2107,939	-5782,215
		-2064,857	-5800,679
		-2083,321	-5791,447
		-2111,017	-5788,37
		-2095,63	-5769,906
		-2104,862	-5763,752
		-2138,712	-5769,906
		-2114,094	-5776,061
		-2095,63	-5772,983
		-2074,089	-5785,293
		-2083,321	-5782,215
		-2154,099	-5766,829
		-2157,176	-5776,061
		-2151,021	-5772,983
		-2141,789	-5776,061
		-2120,249	-5791,447
		-2101,785	-5797,602
		-2077,167	-5800,679
		-2067,935	-5797,602
		-2080,244	-5803,756
		-2095,63	-5794,524
		-2092,553	-5785,293
		-2080,244	-5782,215
		-2092,553	-5769,906
		-2083,321	-5763,752
		-2052,548	-5769,906
		-2080,244	-5766,829
		-2092,553	-5769,906
		-2101,785	-5766,829
		-2111,017	-5766,829
		-2120,249	-5760,674
		-2114,094	-5772,983
		-2107,939	-5782,215
		-2107,939	-5797,602
		-2123,326	-5794,524
		-2120,249	-5785,293
		-2107,939	-5782,215
		-2101,785	-5791,447
		-2080,244	-5800,679
		-2089,476	-5782,215
		-2098,708	-5776,061
		-2101,785	-5766,829
		-2104,862	-5779,138
		-2098,708	-5769,906
		-2098,708	-5748,365
		-2086,398	-5760,674
		-2067,935	-5782,215
		-2092,553	-5776,061
		-2089,476	-5782,215
		-2067,935	-5779,138
		-2061,78	-5776,061
		-2067,935	-5779,138
		-2074,089	-5782,215
		-2086,398	-5788,37
		-2092,553	-5797,602
		-2129,48	-5797,602
		-2089,476	-5791,447
		-2098,708	-5785,293
		-2095,63	-5785,293
		-2089,476	-5782,215
		-2077,167	-5772,983
		-2077,167	-5766,829
		-2086,398	-5769,906
		-2077,167	-5776,061
		-2095,63	-5785,293
		-2077,167	-5785,293
		-2098,708	-5782,215
		-2086,398	-5782,215
		-2089,476	-5779,138
		-2086,398	-5785,293
		-2089,476	-5785,293
		-2092,553	-5782,215
		-2101,785	-5766,829
		-2114,094	-5779,138
		-2117,171	-5794,524
		-2132,558	-5785,293
		-2120,249	-5769,906
		-2080,244	-5772,983
		-2055,626	-5779,138
		-2074,089	-5769,906
		-2083,321	-5769,906
		-2086,398	-5782,215
		-2095,63	-5779,138
		-2107,939	-5779,138
		-2092,553	-5788,37
		-2089,476	-5791,447
		-2074,089	-5785,293
		-2061,78	-5791,447
		-2058,703	-5788,37
		-2043,316	-5791,447
		-2071,012	-5788,37
		-2089,476	-5779,138
		-2086,398	-5782,215
		-2080,244	-5769,906
		-2077,167	-5769,906
		-2064,857	-5772,983
		-2077,167	-5782,215
		-2061,78	-5791,447
		-2046,394	-5794,524
		-2043,316	-5791,447
		-2058,703	-5782,215
		-2074,089	-5779,138
		-2120,249	-5754,52
		-2132,558	-5736,056
		-2144,867	-5745,288
		-2126,403	-5766,829
		-2114,094	-5769,906
		-2086,398	-5779,138
		-2055,626	-5788,37
		-2009,466	-5794,524
		-2031,007	-5800,679
		-2000,234	-5791,447
		-2003,312	-5797,602
		-2074,089	-5782,215
		-2098,708	-5766,829
		-2089,476	-5772,983
		-2080,244	-5776,061
		-2061,78	-5776,061
		-2083,321	-5772,983
		-2083,321	-5776,061
		-2095,63	-5776,061
		-2107,939	-5769,906
		-2111,017	-5769,906
		-2086,398	-5776,061
		-2098,708	-5754,52
		-2107,939	-5745,288
		-2107,939	-5745,288
		-2061,78	-5748,365
		-2021,775	-5782,215
		-2049,471	-5757,597
		-2043,316	-5785,293
		-2052,548	-5779,138
		-2067,935	-5772,983
		-2074,089	-5779,138
		-2064,857	-5776,061
		-2077,167	-5779,138
		-2027,93	-5782,215
		-2083,321	-5776,061
		-2083,321	-5763,752
		-2089,476	-5760,674
		-2077,167	-5757,597
		-2083,321	-5760,674
		-2080,244	-5757,597
		-2101,785	-5754,52
		-2074,089	-5760,674
		-2089,476	-5763,752
		-2043,316	-5763,752
		-2015,621	-5760,674
		-2027,93	-5754,52
		-2037,162	-5754,52
		-2052,548	-5760,674
		-2067,935	-5772,983
		-2071,012	-5772,983
		-2083,321	-5782,215
		-2089,476	-5797,602
		-2067,935	-5806,834
		-2034,085	-5803,756
		-2031,007	-5779,138
		-2046,394	-5769,906
		-2006,389	-5763,752
		-2046,394	-5751,442
		-2095,63	-5748,365
		-2117,171	-5751,442
		-2117,171	-5748,365
		-2092,553	-5748,365
		-2071,012	-5757,597
		-2064,857	-5748,365
		-2055,626	-5742,211
		-2058,703	-5745,288
		-2083,321	-5745,288
		-2080,244	-5772,983
		-2077,167	-5776,061
		-2080,244	-5772,983
		-2077,167	-5769,906
		-2086,398	-5772,983
		-2089,476	-5766,829
		-2083,321	-5772,983
		-2071,012	-5772,983
		-2055,626	-5766,829
		-2064,857	-5766,829
		-2077,167	-5766,829
		-2058,703	-5763,752
		-2049,471	-5760,674
		-2052,548	-5751,442
		-2080,244	-5732,979
		-2129,48	-5726,824
		-2107,939	-5751,442
		-2114,094	-5739,133
		-2101,785	-5754,52
		-2086,398	-5769,906
		-2067,935	-5769,906
		-2064,857	-5769,906
		-2043,316	-5776,061
		-2024,853	-5772,983
		-2046,394	-5772,983
		-2064,857	-5769,906
		-2067,935	-5772,983
		-2067,935	-5754,52
		-2061,78	-5754,52
		-2077,167	-5742,211
		-2077,167	-5742,211
		-2055,626	-5754,52
		-2037,162	-5763,752
		-2040,239	-5757,597
		-2027,93	-5757,597
		-2024,853	-5757,597
		-2064,857	-5772,983
		-2067,935	-5769,906
		-2071,012	-5763,752
		-2107,939	-5766,829
		-2104,862	-5772,983
		-2074,089	-5772,983
		-2040,239	-5776,061
		-2058,703	-5766,829
		-2049,471	-5751,442
		-2052,548	-5769,906
		-2064,857	-5742,211
		-2040,239	-5769,906
		-2092,553	-5742,211
		-2046,394	-5745,288
		-2064,857	-5760,674
		-2107,939	-5739,133
		-2058,703	-5763,752
		-2080,244	-5751,442
		-2067,935	-5760,674
		-2055,626	-5760,674
		-2037,162	-5760,674
		-2067,935	-5742,211
		-2083,321	-5751,442
		-2086,398	-5742,211
		-2089,476	-5745,288
		-2141,789	-5742,211
		-2064,857	-5776,061
		-2144,867	-5742,211
		-2061,78	-5782,215
		-2061,78	-5785,293
		-2071,012	-5769,906
		-2058,703	-5757,597
		-2040,239	-5754,52
		-2064,857	-5757,597
		-2046,394	-5763,752
		-2046,394	-5757,597
		-2055,626	-5757,597
		-2074,089	-5763,752
		-2074,089	-5763,752
		-2040,239	-5776,061
		-2064,857	-5766,829
		-2034,085	-5772,983
		-2037,162	-5769,906
		-2064,857	-5757,597
		-2058,703	-5760,674
		-2071,012	-5757,597
		-2052,548	-5769,906
		-2049,471	-5769,906
		-2049,471	-5769,906
		-2046,394	-5769,906
		-2046,394	-5766,829
		-2031,007	-5763,752
		-2043,316	-5754,52
		-2052,548	-5745,288
		-2064,857	-5748,365
		-2061,78	-5748,365
		-2071,012	-5745,288
		-2083,321	-5745,288
		-2083,321	-5745,288
		-2061,78	-5757,597
		-2027,93	-5763,752
		-2021,775	-5772,983
		-2046,394	-5763,752
		-2086,398	-5745,288
		-2114,094	-5748,365
		-2095,63	-5745,288
		-2098,708	-5745,288
		-2064,857	-5732,979
		-2080,244	-5748,365
		-2049,471	-5754,52
		-2012,544	-5763,752
		-2034,085	-5766,829
		-2034,085	-5757,597
		-2061,78	-5754,52
		-2052,548	-5757,597
		-2052,548	-5754,52
		-2055,626	-5757,597
		-2061,78	-5757,597
		-2046,394	-5760,674
		-2043,316	-5760,674
		-2064,857	-5769,906
		-2058,703	-5776,061
		-2043,316	-5776,061
		-2037,162	-5772,983
		-2077,167	-5757,597
		-2064,857	-5745,288
		-2031,007	-5742,211
		-2046,394	-5742,211
		-2061,78	-5748,365
		-2061,78	-5757,597
		-2034,085	-5769,906
		-2027,93	-5776,061
		-2046,394	-5766,829
		-2052,548	-5757,597
		-2055,626	-5751,442
		-2052,548	-5757,597
		-2071,012	-5754,52
		-2049,471	-5760,674
		-2058,703	-5751,442
		-2049,471	-5754,52
		-2055,626	-5763,752
		-2055,626	-5760,674
		-2052,548	-5763,752
		-2052,548	-5760,674
		-2061,78	-5763,752
		-2055,626	-5754,52
		-2058,703	-5754,52
		-2034,085	-5760,674
		-2040,239	-5766,829
		-2043,316	-5757,597
		-2067,935	-5739,133
		-2089,476	-5751,442
		-2083,321	-5751,442
		-2092,553	-5748,365
		-2086,398	-5760,674
		-2067,935	-5754,52
		-2061,78	-5769,906
		-2037,162	-5772,983
		-2021,775	-5757,597
		-2034,085	-5763,752
		-2031,007	-5763,752
		-2074,089	-5748,365
		-2077,167	-5751,442
		-2074,089	-5754,52
		-2058,703	-5754,52
		-2052,548	-5751,442
		-2055,626	-5763,752
		-2049,471	-5766,829
		-2043,316	-5766,829
		-2015,621	-5766,829
		-2003,312	-5776,061
		-2037,162	-5754,52
		-2021,775	-5766,829
		-2043,316	-5751,442
		-2055,626	-5748,365
		-2067,935	-5751,442
		-2074,089	-5766,829
		-2049,471	-5788,37
		-2043,316	-5751,442
		-2040,239	-5779,138
		-2052,548	-5769,906
		-2043,316	-5766,829
		-2012,544	-5757,597
		-2031,007	-5739,133
		-2040,239	-5772,983
		-2034,085	-5776,061
		-2034,085	-5760,674
		-2052,548	-5736,056
		-2061,78	-5766,829
		-2058,703	-5763,752
		-2058,703	-5763,752
		-2061,78	-5776,061
		-2058,703	-5769,906
		-2040,239	-5763,752
		-2040,239	-5757,597
		-2058,703	-5754,52
		-2058,703	-5751,442
		-2049,471	-5754,52
		-2031,007	-5757,597
		-2037,162	-5757,597
		-2043,316	-5757,597
		-2046,394	-5763,752
		-2061,78	-5748,365
		-2083,321	-5742,211
		-2074,089	-5742,211
		-2071,012	-5751,442
		-2089,476	-5760,674
		-2037,162	-5760,674
		-1994,08	-5776,061
		-2009,466	-5776,061
		-2006,389	-5772,983
		-2000,234	-5772,983
		-2021,775	-5772,983
		-2049,471	-5769,906
		-2055,626	-5769,906
		-2080,244	-5757,597
		-2080,244	-5757,597
		-2071,012	-5763,752
		-2083,321	-5757,597
		-2092,553	-5754,52
		-2043,316	-5763,752
		-2037,162	-5769,906
		-2052,548	-5769,906
		-2071,012	-5751,442
		-2040,239	-5745,288
		-2027,93	-5760,674
		-2034,085	-5760,674
		-2031,007	-5766,829
		-2055,626	-5748,365
		-2034,085	-5766,829
		-2055,626	-5748,365
		-2043,316	-5757,597
		-2064,857	-5766,829
		-2064,857	-5763,752
		-2049,471	-5757,597
		-2071,012	-5766,829
		-2049,471	-5754,52
		-2043,316	-5757,597
		-2049,471	-5760,674
		-2024,853	-5757,597
		-2015,621	-5763,752
		-2012,544	-5766,829
		-2055,626	-5748,365
		-2067,935	-5751,442
		-1991,003	-5766,829
		-2074,089	-5748,365
		-2077,167	-5751,442
		-2049,471	-5754,52
		-2049,471	-5754,52
		-2040,239	-5769,906
		-2046,394	-5769,906
		-2052,548	-5776,061
		-2058,703	-5772,983
		-2061,78	-5769,906
		-2064,857	-5769,906
		-2046,394	-5763,752
		-2055,626	-5763,752
		-2049,471	-5754,52
		-2046,394	-5760,674
		-2052,548	-5754,52
		-2046,394	-5757,597
		-2009,466	-5763,752
		-2009,466	-5779,138
		-2015,621	-5776,061
		-2024,853	-5782,215
		-2034,085	-5785,293
		-2049,471	-5785,293
		-2040,239	-5782,215
		-2046,394	-5785,293
		-2052,548	-5782,215
		-2058,703	-5772,983
		-2061,78	-5776,061
		-2077,167	-5757,597
		-2098,708	-5745,288
		-2064,857	-5748,365
		-2043,316	-5739,133
		-2061,78	-5736,056
		-2064,857	-5745,288
		-2055,626	-5760,674
		-2052,548	-5760,674
		-2058,703	-5751,442
		-2067,935	-5766,829
		-2037,162	-5769,906
		-2061,78	-5763,752
		-2024,853	-5769,906
		-2015,621	-5754,52
		-2052,548	-5769,906
		-2040,239	-5754,52
		-2058,703	-5745,288
		-2058,703	-5748,365
		-2058,703	-5751,442
		-2061,78	-5748,365
		-2049,471	-5757,597
		-2049,471	-5754,52
		-2027,93	-5751,442
		-2012,544	-5754,52
		-2006,389	-5763,752
		-2021,775	-5760,674
		-2052,548	-5754,52
		-2040,239	-5739,133
		-2055,626	-5739,133
		-2055,626	-5729,902
		-2043,316	-5742,211
		-2031,007	-5751,442
		-2067,935	-5748,365
		-2067,935	-5748,365
		-2046,394	-5757,597
		-2074,089	-5745,288
		-2024,853	-5754,52
		-2055,626	-5751,442
		-2009,466	-5779,138
		-2037,162	-5766,829
		-2031,007	-5751,442
		-2000,234	-5760,674
		-2052,548	-5754,52
		-2049,471	-5751,442
		-2043,316	-5779,138
		-2052,548	-5766,829
		-2040,239	-5785,293
		-2046,394	-5791,447
		-2027,93	-5785,293
		-2021,775	-5788,37
		-2037,162	-5782,215
		-2046,394	-5757,597
		-2067,935	-5751,442
		-2034,085	-5776,061
		-2046,394	-5760,674
		-2058,703	-5754,52
		-2049,471	-5766,829
		-2037,162	-5757,597
		-2064,857	-5742,211
		-2049,471	-5757,597
		-2037,162	-5763,752
		-2040,239	-5763,752
		-2027,93	-5772,983
		-2071,012	-5760,674
		-2086,398	-5754,52
		-2015,621	-5760,674
		-2064,857	-5766,829
		-2052,548	-5763,752
		-2089,476	-5763,752
		-2043,316	-5760,674
		-2043,316	-5766,829
		-2071,012	-5766,829
		-2061,78	-5760,674
		-2086,398	-5766,829
		-2040,239	-5763,752
		-2083,321	-5785,293
		-2031,007	-5785,293
		-2015,621	-5785,293
		-2012,544	-5776,061
		-2015,621	-5782,215
		-2006,389	-5769,906
		-2034,085	-5751,442
		-2046,394	-5742,211
		-2067,935	-5745,288
		-2055,626	-5760,674
		-2034,085	-5751,442
		-2027,93	-5772,983
		-2015,621	-5766,829
		-2043,316	-5739,133
		-2043,316	-5748,365
		-2043,316	-5745,288
		-2055,626	-5754,52
		-2067,935	-5757,597
		-2064,857	-5760,674
		-2031,007	-5766,829
		-2000,234	-5757,597
		-2034,085	-5751,442
		-2043,316	-5754,52
		-2034,085	-5754,52
		-2043,316	-5754,52
		-2052,548	-5766,829
		-2037,162	-5763,752
		-2049,471	-5754,52
		-2034,085	-5757,597
		-2034,085	-5754,52
		-2012,544	-5766,829
		-2031,007	-5769,906
		-2061,78	-5763,752
		-2071,012	-5754,52
		-2074,089	-5745,288
		-2077,167	-5760,674
		-2071,012	-5769,906
		-2003,312	-5772,983
		-2009,466	-5776,061
		-2000,234	-5779,138
		-2006,389	-5782,215
		-2015,621	-5769,906
		-2003,312	-5760,674
		-2012,544	-5763,752
		-2031,007	-5760,674
		-2034,085	-5757,597
		-2080,244	-5772,983
		-2055,626	-5772,983
		-2089,476	-5772,983
		-2049,471	-5766,829
		-2034,085	-5760,674
		-2015,621	-5760,674
		-2006,389	-5763,752
		-2027,93	-5757,597
		-2083,321	-5751,442
		-2092,553	-5754,52
		-2074,089	-5766,829
		-2021,775	-5785,293
		-2031,007	-5772,983
		-2015,621	-5754,52
		-2015,621	-5779,138
		-1984,848	-5779,138
		-2009,466	-5772,983
		-2046,394	-5766,829
		-2034,085	-5766,829
		-2018,698	-5763,752
		-2034,085	-5757,597
		-2012,544	-5751,442
		-2000,234	-5763,752
		-2006,389	-5760,674
		-2052,548	-5739,133
		-2083,321	-5745,288
		-2052,548	-5754,52
		-1991,003	-5754,52
		-2021,775	-5763,752
		-2006,389	-5769,906
		-2034,085	-5760,674
		-2040,239	-5754,52
		-2046,394	-5763,752
		-2021,775	-5760,674
		-2024,853	-5751,442
		-2052,548	-5757,597
		-2040,239	-5757,597
		-2018,698	-5751,442
		-2027,93	-5760,674
		-2031,007	-5757,597
		-2009,466	-5769,906
		-2009,466	-5779,138
		-2037,162	-5769,906
		-2043,316	-5763,752
		-2037,162	-5763,752
		-2027,93	-5766,829
		-1981,771	-5766,829
		-1966,384	-5769,906
		-1978,693	-5772,983
		-1997,157	-5769,906
		-2006,389	-5766,829
		-2009,466	-5766,829
		-2024,853	-5769,906
		-2034,085	-5772,983
		-2015,621	-5763,752
		-2040,239	-5748,365
		-2034,085	-5742,211
		-2027,93	-5742,211
		-2046,394	-5726,824
		-2037,162	-5732,979
		-2021,775	-5748,365
		-2024,853	-5766,829
		-2024,853	-5766,829
		-2018,698	-5751,442
		-2034,085	-5766,829
		-2000,234	-5782,215
		-2006,389	-5769,906
		-2015,621	-5785,293
		-2027,93	-5788,37
		-2031,007	-5791,447
		-2012,544	-5791,447
		-2027,93	-5791,447
		-2037,162	-5776,061
		-2027,93	-5788,37
		-2049,471	-5754,52
		-2040,239	-5745,288
		-2052,548	-5754,52
		-1997,157	-5754,52
		-1991,003	-5754,52
		-1957,153	-5760,674
		-2027,93	-5748,365
		-2034,085	-5754,52
		-2040,239	-5745,288
		-2031,007	-5745,288
		-2052,548	-5751,442
		-2027,93	-5776,061
		-2049,471	-5769,906
		-2018,698	-5776,061
		-2009,466	-5769,906
		-2000,234	-5760,674
		-2003,312	-5754,52
		-2009,466	-5763,752
		-2015,621	-5757,597
		-2034,085	-5769,906
		-2000,234	-5760,674
		-2058,703	-5754,52
		-2083,321	-5751,442
		-2058,703	-5751,442
		-2018,698	-5763,752
		-1987,925	-5779,138
		-1987,925	-5776,061
		-2021,775	-5760,674
		-2015,621	-5772,983
		-2006,389	-5769,906
		-1997,157	-5779,138
		-1987,925	-5779,138
		-2006,389	-5763,752
		-2012,544	-5757,597
		-2018,698	-5760,674
		-2021,775	-5760,674
		-2024,853	-5763,752
		-2021,775	-5766,829
		-2021,775	-5766,829
		-2052,548	-5769,906
		-2034,085	-5776,061
		-2095,63	-5739,133
		-2077,167	-5754,52
		-2101,785	-5732,979
		-2055,626	-5748,365
		-2015,621	-5757,597
		-1997,157	-5754,52
		-2021,775	-5748,365
		-2003,312	-5772,983
		-2018,698	-5766,829
		-2000,234	-5766,829
		-1994,08	-5769,906
		-2009,466	-5769,906
		-2024,853	-5766,829
		-2058,703	-5751,442
		-2080,244	-5754,52
		-2055,626	-5748,365
		-2120,249	-5745,288
		-2126,403	-5736,056
		-2101,785	-5742,211
		-2089,476	-5751,442
		-2052,548	-5742,211
		-2058,703	-5729,902
		-2021,775	-5760,674
		-1994,08	-5785,293
		-2012,544	-5776,061
		-1984,848	-5772,983
		-1994,08	-5776,061
		-2012,544	-5776,061
		-2027,93	-5769,906
		-2031,007	-5757,597
		-2034,085	-5766,829
		-2021,775	-5769,906
		-2043,316	-5760,674
		-2018,698	-5776,061
		-2027,93	-5769,906
		-2037,162	-5757,597
		-2067,935	-5751,442
		-2092,553	-5751,442
		-2040,239	-5779,138
		-2037,162	-5772,983
		-2064,857	-5754,52
		-2080,244	-5751,442
		-1997,157	-5769,906
		-2040,239	-5760,674
		-2049,471	-5751,442
		-2003,312	-5776,061
		-1984,848	-5788,37
		-2012,544	-5769,906
		-2009,466	-5779,138
		-2043,316	-5769,906
		-2064,857	-5757,597
		-2077,167	-5760,674
		-2074,089	-5757,597
		-2089,476	-5766,829
		-2074,089	-5760,674
		-2107,939	-5769,906
		-2071,012	-5791,447
		-2003,312	-5794,524
		-1975,616	-5769,906
		-1994,08	-5769,906
		-2031,007	-5760,674
		-2037,162	-5757,597
		-2024,853	-5760,674
		-2043,316	-5763,752
		-2040,239	-5782,215
		-2031,007	-5769,906
		-2046,394	-5766,829
		-2040,239	-5766,829
		-2061,78	-5751,442
		-2095,63	-5760,674
		-2046,394	-5754,52
		-2095,63	-5748,365
		-2055,626	-5751,442
		-2055,626	-5739,133
		-2074,089	-5745,288
		-2046,394	-5751,442
		-2064,857	-5745,288
		-2037,162	-5760,674
		-2031,007	-5763,752
		-2080,244	-5745,288
		-2040,239	-5754,52
		-2077,167	-5757,597
		-2064,857	-5769,906
		-2074,089	-5779,138
		-2098,708	-5772,983
		-2080,244	-5769,906
		-2064,857	-5772,983
		-2055,626	-5766,829
		-2049,471	-5788,37
		-2046,394	-5769,906
		-1997,157	-5788,37
		-1981,771	-5782,215
		-2000,234	-5769,906
		-2009,466	-5769,906
		-2021,775	-5757,597
		-2021,775	-5760,674
		-2034,085	-5776,061
		-2037,162	-5772,983
		-2052,548	-5769,906
		-2027,93	-5779,138
		-2043,316	-5776,061
		-2018,698	-5760,674
		-2052,548	-5745,288
		-2077,167	-5736,056
		-2083,321	-5745,288
		-2061,78	-5757,597
		-2037,162	-5754,52
		-2052,548	-5769,906
		-2061,78	-5745,288
		-2077,167	-5742,211
		-2092,553	-5748,365
		-2114,094	-5754,52
		-2071,012	-5763,752
		-2061,78	-5772,983
		-2058,703	-5788,37
		-2046,394	-5803,756
		-2031,007	-5794,524
		-2021,775	-5806,834
		-2046,394	-5788,37
		-2086,398	-5745,288
		-2104,862	-5757,597
		-2024,853	-5779,138
		-2040,239	-5754,52
		-1991,003	-5766,829
		-2089,476	-5751,442
		-2031,007	-5748,365
		-2003,312	-5779,138
		-2104,862	-5760,674
		-2058,703	-5742,211
		-2071,012	-5769,906
		-2077,167	-5763,752
		-2071,012	-5760,674
		-2055,626	-5772,983
		-2098,708	-5745,288
		-2071,012	-5785,293
		-2027,93	-5785,293
		-2046,394	-5791,447
		-2006,389	-5794,524
		-2012,544	-5788,37
		-2021,775	-5788,37
		-2037,162	-5779,138
		-2012,544	-5785,293
		-2037,162	-5785,293
		-2034,085	-5782,215
		-2021,775	-5788,37
		-2034,085	-5794,524
		-2012,544	-5782,215
		-2027,93	-5757,597
		-2043,316	-5754,52
		-2046,394	-5766,829
		-2040,239	-5776,061
		-2046,394	-5779,138
		-2092,553	-5769,906
		-2052,548	-5776,061
		-2086,398	-5769,906
		-2089,476	-5763,752
		-2077,167	-5760,674
		-2080,244	-5763,752
		-2080,244	-5779,138
		-2064,857	-5785,293
		-2003,312	-5788,37
		-2024,853	-5788,37
		-2040,239	-5782,215
		-2034,085	-5785,293
		-2046,394	-5772,983
		-2040,239	-5779,138
		-2092,553	-5757,597
		-2064,857	-5763,752
		-2098,708	-5742,211
		-2089,476	-5748,365
		-2098,708	-5754,52
		-2080,244	-5772,983
		-2015,621	-5794,524
		-1981,771	-5803,756
		-1997,157	-5797,602
		-2031,007	-5763,752
		-2012,544	-5772,983
		-2037,162	-5757,597
		-2064,857	-5751,442
		-2074,089	-5751,442
		-2024,853	-5803,756
		-2046,394	-5791,447
		-2071,012	-5779,138
		-2071,012	-5776,061
		-2074,089	-5788,37
		-2061,78	-5788,37
		-2064,857	-5785,293
		-2055,626	-5782,215
		-2034,085	-5794,524
		-2027,93	-5794,524
		-2058,703	-5788,37
		-2061,78	-5785,293
		-2067,935	-5779,138
		-2123,326	-5766,829
		-2144,867	-5760,674
		-2031,007	-5769,906
		-2003,312	-5776,061
		-2000,234	-5769,906
		-2074,089	-5760,674
		-2003,312	-5772,983
		-2000,234	-5776,061
		-2027,93	-5788,37
		-2024,853	-5794,524
		-2027,93	-5794,524
		-2018,698	-5785,293
		-2043,316	-5794,524
		-2040,239	-5797,602
		-2027,93	-5803,756
		-2046,394	-5794,524
		-2000,234	-5788,37
		-2027,93	-5776,061
		-2049,471	-5772,983
		-2080,244	-5776,061
		-2074,089	-5757,597
[truncated: 17,277 more rows]
