# Supplementary material for: Assessment of upper limb motor control: establishing normative benchmarks for clinical applications
Source: PeerJ. 2025 Aug 22;13:e19859. doi: 10.7717/peerj.19859 (PMC12377353; doi:10.7717/peerj.19859)
Supplement: Supplemental Information 1 [file peerj-13-19859-s001.zip › translated_csvs/advanced_mdurance-test-240860.csv]

angle_window_	angles_bíceps_braquial_derecho_tríceps_braquial_largo_derecho	emg_muscle_bíceps_braquial_derecho_(µV)	emg_muscle_tríceps_braquial_largo_derecho_(µV)
0,05	58,04	10247,352	-6662,318
	58,07	10311,975	-6662,318
	58,1	10253,507	-6662,318
	58,15	10182,729	-6668,473
	58,13	10139,647	-6671,55
	58,02	10198,115	-6662,318
	57,91	10222,734	-6659,241
	57,9	10213,502	-6659,241
	57,94	10161,188	-6668,473
	57,97	10275,048	-6640,777
	57,96	10336,593	-6643,855
	57,96	10370,443	-6619,236
	57,97	10373,521	-6591,541
	57,95	10235,043	-6646,932
	57,93	10253,507	-6665,396
	57,92	10447,375	-6622,314
	57,87	10407,371	-6594,618
	57,83	10398,139	-6579,232
	57,85	10459,685	-6634,623
	57,92	10450,453	-6662,318
	58,01	10407,371	-6674,627
	58,1	10315,052	-6705,4
	58,16	10302,743	-6696,168
	58,16	10287,357	-6683,859
	58,17	10318,13	-6699,246
	58,17	10376,598	-6680,782
	58,1	10305,82	-6686,937
	58,02	10262,738	-6677,705
	57,95	10241,197	-6668,473
	57,91	10225,811	-6653,086
	57,91	10222,734	-6656,164
	57,91	10231,966	-6662,318
	57,89	10231,966	-6677,705
	57,81	10296,589	-6723,864
	57,7	10364,289	-6708,478
	57,62	10355,057	-6686,937
	57,58	10336,593	-6677,705
	57,53	10345,825	-6671,55
	57,51	10311,975	-6671,55
	57,52	10299,666	-6656,164
	57,54	10290,434	-6662,318
	57,54	10327,361	-6677,705
	57,55	10299,666	-6665,396
	57,56	10290,434	-6693,091
	57,55	10296,589	-6690,014
	57,52	10296,589	-6699,246
	57,5	10336,593	-6683,859
	57,49	10330,439	-6696,168
	57,45	10284,279	-6662,318
	57,44	10296,589	-6677,705
	57,49	10259,661	-6613,082
	57,55	10308,898	-6671,55
	57,57	10281,202	-6606,927
	57,57	10321,207	-6606,927
	57,55	10364,289	-6613,082
	57,51	10238,12	-6665,396
	57,45	10348,902	-6625,391
	57,39	10364,289	-6613,082
	57,38	10145,802	-6690,014
	57,33	10198,115	-6674,627
	57,19	10185,806	-6677,705
	57,04	10191,961	-6686,937
	57,04	10164,265	-6690,014
	57,13	10253,507	-6699,246
	57,22	10275,048	-6683,859
	57,26	10195,038	-6714,632
	57,22	10275,048	-6677,705
	57,11	10395,062	-6690,014
	56,97	10315,052	-6683,859
	56,89	10441,221	-6674,627
	56,91	10401,216	-6671,55
	56,97	10395,062	-6677,705
	57,05	10376,598	-6677,705
	57,07	10370,443	-6668,473
	57	10358,134	-6662,318
	56,88	10327,361	-6662,318
	56,74	10271,97	-6668,473
	56,69	10265,816	-6674,627
	56,75	10244,275	-6680,782
	56,84	10238,12	-6662,318
	56,87	10268,893	-6653,086
	56,9	10315,052	-6643,855
	56,98	10361,211	-6650,009
	57,08	10364,289	-6646,932
	57,16	10416,603	-6628,468
	57,17	10465,839	-6616,159
	57,13	10391,984	-6646,932
	57,08	10345,825	-6653,086
	57,04	10315,052	-6656,164
	57,04	10293,511	-6640,777
	57,1	10275,048	-6659,241
	57,15	10250,429	-6690,014
	57,02	10222,734	-6693,091
	56,77	10244,275	-6677,705
	56,55	10259,661	-6683,859
	56,5	10262,738	-6686,937
	56,67	10311,975	-6683,859
	56,97	10376,598	-6686,937
	57,3	10355,057	-6680,782
	57,54	10321,207	-6677,705
	57,65	10351,98	-6674,627
	57,63	10367,366	-6677,705
	57,58	10336,593	-6665,396
	57,53	10253,507	-6680,782
	57,5	10204,27	-6702,323
	57,51	10198,115	-6720,787
	57,48	10191,961	-6690,014
	57,31	10182,729	-6671,55
	57,07	10204,27	-6674,627
	56,51	10262,738	-6668,473
	54,76	10315,052	-6662,318
	50,73	10348,902	-6659,241
	43,79	10379,675	-6662,318
	34,06	10425,834	-6671,55
	22,7	10404,293	-6674,627
	11,82	10401,216	-6665,396
	2,84	10422,757	-6650,009
	-3,7	10425,834	-6640,777
	-9,46	10404,293	-6622,314
	-16,89	10364,289	-6671,55
	-26,98	10388,907	-6628,468
	-38,2	10395,062	-6659,241
	-46,87	10401,216	-6646,932
	-51,26	10345,825	-6696,168
	-53,15	10299,666	-6693,091
	-55,01	10256,584	-6671,55
	-57,04	10253,507	-6674,627
	-58,58	10345,825	-6693,091
	-59,86	10213,502	-6671,55
	-61,08	10216,579	-6662,318
	-61,52	10216,579	-6659,241
	-60,16	10281,202	-6665,396
	-57,26	10235,043	-6674,627
	-52,91	10290,434	-6674,627
	-46,72	10305,82	-6686,937
	-39,31	10382,752	-6677,705
	-31,18	10327,361	-6671,55
	-23,31	10367,366	-6674,627
	-16,24	10308,898	-6674,627
	-9,56	10327,361	-6680,782
	-2,8	10327,361	-6699,246
	3,93	10321,207	-6686,937
	10,63	10296,589	-6659,241
	17,78	10321,207	-6671,55
	25,55	10278,125	-6646,932
	33,39	10281,202	-6650,009
	40,4	10287,357	-6693,091
	46,23	10287,357	-6696,168
	50,98	10287,357	-6680,782
	54,96	10327,361	-6643,855
	58,23	10296,589	-6646,932
	60,73	10327,361	-6656,164
	62,54	10302,743	-6650,009
	63,78	10296,589	-6646,932
	64,48	10219,656	-6665,396
	64,78	10259,661	-6656,164
	64,83	10238,12	-6677,705
	64,79	10268,893	-6686,937
	64,82	10330,439	-6677,705
	64,81	10361,211	-6683,859
	64,52	10213,502	-6668,473
	63,76	10321,207	-6699,246
	62,08	10287,357	-6693,091
	59,13	10281,202	-6662,318
	54,91	10284,279	-6622,314
	49,35	10284,279	-6637,7
	41,95	10355,057	-6631,545
	33	10318,13	-6619,236
	23,64	10351,98	-6656,164
	13,94	10348,902	-6693,091
	4,74	10355,057	-6696,168
	-3,49	10345,825	-6674,627
	-12,08	10342,748	-6656,164
	-21,63	10308,898	-6640,777
	-32,96	10376,598	-6622,314
	-44,65	10385,83	-6646,932
	-52,96	10336,593	-6625,391
	-56,7	10425,834	-6693,091
	-57,78	10296,589	-6708,478
	-58,28	10244,275	-6720,787
	-58,72	10262,738	-6717,709
	-59,27	10262,738	-6714,632
	-59,68	10238,12	-6686,937
	-59,96	10256,584	-6699,246
	-59,78	10238,12	-6686,937
	-58,34	10281,202	-6677,705
	-55,45	10385,83	-6711,555
	-50,78	10293,511	-6674,627
	-43,89	10259,661	-6671,55
	-35,02	10281,202	-6668,473
	-25,49	10318,13	-6668,473
	-17,21	10330,439	-6668,473
	-10,51	10364,289	-6653,086
	-4,55	10370,443	-6650,009
	1,23	10373,521	-6650,009
	7,07	10342,748	-6653,086
	13,16	10361,211	-6650,009
	19,59	10345,825	-6653,086
	26,47	10321,207	-6643,855
	33,64	10302,743	-6637,7
	40,45	10238,12	-6656,164
	46,64	10244,275	-6662,318
	52,05	10253,507	-6662,318
	56,47	10238,12	-6674,627
	60,04	10247,352	-6690,014
	62,94	10281,202	-6686,937
	65,05	10308,898	-6674,627
	66,4	10333,516	-6674,627
	67,15	10367,366	-6671,55
	67,43	10391,984	-6665,396
	67,44	10431,989	-6659,241
	67,34	10431,989	-6653,086
	67,1	10401,216	-6650,009
	66,27	10388,907	-6646,932
	64,35	10336,593	-6650,009
	61,48	10271,97	-6650,009
	57,59	10235,043	-6646,932
	52,81	10210,425	-6659,241
	47,42	10191,961	-6686,937
	41,06	10228,888	-6723,864
	34,04	10287,357	-6720,787
	27,08	10290,434	-6696,168
	19,26	10287,357	-6686,937
	10,8	10278,125	-6683,859
	3,07	10262,738	-6674,627
	-4,38	10278,125	-6665,396
	-12,07	10293,511	-6659,241
	-21,33	10321,207	-6650,009
	-32,73	10348,902	-6646,932
	-42,95	10407,371	-6650,009
	-48,99	10404,293	-6650,009
	-51,38	10364,289	-6650,009
	-52,27	10358,134	-6665,396
	-53,38	10305,82	-6659,241
	-54,62	10355,057	-6671,55
	-56,01	10339,671	-6643,855
	-56,92	10308,898	-6668,473
	-56,22	10315,052	-6634,623
	-54,11	10333,516	-6650,009
	-50,71	10342,748	-6643,855
	-45,92	10336,593	-6640,777
	-39,61	10311,975	-6650,009
	-32,08	10219,656	-6686,937
	-24,12	10195,038	-6699,246
	-16,81	10284,279	-6662,318
	-9,94	10222,734	-6699,246
	-3,1	10268,893	-6677,705
	3,78	10290,434	-6690,014
	11,08	10311,975	-6693,091
	18,46	10382,752	-6671,55
	25,99	10416,603	-6637,7
	33,49	10382,752	-6631,545
	40,44	10355,057	-6662,318
	46,57	10351,98	-6680,782
	51,9	10379,675	-6699,246
	56,79	10364,289	-6705,4
	61,16	10265,816	-6693,091
	64,52	10161,188	-6711,555
	66,67	10145,802	-6705,4
	67,68	10179,652	-6677,705
	67,95	10207,347	-6662,318
	68,04	10262,738	-6662,318
	68,2	10333,516	-6662,318
	68,38	10293,511	-6680,782
	68,39	10284,279	-6696,168
	68,01	10324,284	-6693,091
	67,03	10382,752	-6680,782
	65,03	10401,216	-6671,55
	61,22	10364,289	-6665,396
	55,79	10367,366	-6677,705
	49,83	10339,671	-6668,473
	43,67	10305,82	-6665,396
	37,14	10244,275	-6659,241
	30,2	10225,811	-6653,086
	23,09	10355,057	-6662,318
	16,09	10355,057	-6677,705
	8,42	10321,207	-6690,014
	-0,2	10330,439	-6717,709
	-9,21	10370,443	-6717,709
	-17,54	10382,752	-6702,323
	-24,39	10401,216	-6696,168
	-30,67	10413,525	-6686,937
	-37,16	10395,062	-6665,396
	-43,04	10361,211	-6650,009
	-47,57	10333,516	-6625,391
	-51,45	10318,13	-6631,545
	-54,62	10302,743	-6643,855
	-56,49	10290,434	-6659,241
	-57,25	10278,125	-6690,014
	-57,56	10225,811	-6702,323
	-57,06	10290,434	-6690,014
	-55,46	10339,671	-6659,241
	-52,56	10278,125	-6625,391
	-47,7	10275,048	-6625,391
	-41,64	10231,966	-6640,777
	-35,5	10308,898	-6690,014
	-29,43	10321,207	-6680,782
	-22,53	10336,593	-6677,705
	-14,91	10333,516	-6671,55
	-8,13	10345,825	-6659,241
	-2,61	10358,134	-6671,55
	2,47	10422,757	-6671,55
	7,62	10459,685	-6671,55
	12,92	10441,221	-6668,473
	18,48	10416,603	-6662,318
	24,6	10391,984	-6677,705
	31,15	10358,134	-6693,091
	37,58	10351,98	-6696,168
	43,41	10339,671	-6671,55
	48,47	10305,82	-6659,241
	53,02	10235,043	-6693,091
	57,38	10173,497	-6683,859
	61,61	10195,038	-6683,859
	65,56	10195,038	-6708,478
	69,02	10235,043	-6705,4
	71,53	10287,357	-6714,632
	72,83	10308,898	-6702,323
	73,17	10305,82	-6683,859
	73,05	10355,057	-6650,009
	72,84	10351,98	-6646,932
	72,48	10367,366	-6646,932
	71,95	10373,521	-6653,086
	70,76	10367,366	-6656,164
	67,87	10339,671	-6665,396
	63,26	10281,202	-6680,782
	57,79	10259,661	-6702,323
	51,81	10278,125	-6702,323
	45,49	10185,806	-6677,705
	38,56	10182,729	-6668,473
	30,96	10259,661	-6653,086
	23,49	10290,434	-6646,932
	15,87	10259,661	-6677,705
	6,96	10158,111	-6674,627
	-3,57	10102,72	-6668,473
	-13,92	10108,874	-6680,782
	-23,03	10256,584	-6690,014
	-30,81	10355,057	-6680,782
	-37,28	10438,144	-6668,473
	-42,66	10453,53	-6662,318
	-47,32	10428,912	-6662,318
	-51,56	10475,071	-6674,627
	-54,65	10511,998	-6671,55
	-57,2	10518,153	-6671,55
	-59,68	10459,685	-6677,705
	-61,75	10401,216	-6699,246
	-62,67	10388,907	-6705,4
	-62,74	10376,598	-6705,4
	-63,01	10355,057	-6702,323
	-63,06	10355,057	-6693,091
	-62,55	10342,748	-6677,705
	-61,04	10327,361	-6686,937
	-57,34	10327,361	-6680,782
	-50,79	10333,516	-6674,627
	-41,91	10339,671	-6662,318
	-31,63	10339,671	-6665,396
	-21,38	10299,666	-6662,318
	-12,87	10287,357	-6659,241
	-5,92	10296,589	-6674,627
	0,37	10327,361	-6674,627
	6,14	10275,048	-6668,473
	11,76	10271,97	-6680,782
	17,71	10271,97	-6680,782
	23,97	10247,352	-6671,55
	30,48	10222,734	-6659,241
	36,98	10207,347	-6665,396
	42,79	10213,502	-6662,318
	47,86	10204,27	-6671,55
	52,59	10259,661	-6674,627
	57,18	10235,043	-6671,55
	61,14	10330,439	-6708,478
	63,84	10256,584	-6690,014
	65,08	10265,816	-6671,55
	65,29	10351,98	-6705,4
	65,39	10376,598	-6671,55
	65,81	10388,907	-6677,705
	66,37	10413,525	-6665,396
	66,74	10376,598	-6674,627
	66	10404,293	-6683,859
	63,3	10385,83	-6674,627
	58,72	10376,598	-6665,396
	52,96	10373,521	-6668,473
	46,54	10367,366	-6671,55
	39,48	10336,593	-6693,091
	31,53	10265,816	-6696,168
	23,27	10250,429	-6690,014
	14,93	10238,12	-6686,937
	6,03	10268,893	-6677,705
	-2	10293,511	-6677,705
	-8,7	10265,816	-6656,164
	-14,84	10293,511	-6662,318
	-20,81	10228,888	-6668,473
	-25,57	10207,347	-6674,627
	-28,68	10207,347	-6686,937
	-32,14	10247,352	-6665,396
	-36,56	10238,12	-6646,932
	-40,97	10210,425	-6662,318
	-44,61	10302,743	-6637,7
	-48,61	10364,289	-6640,777
	-52,74	10435,066	-6659,241
	-55,9	10416,603	-6702,323
	-58,53	10391,984	-6714,632
	-60,62	10373,521	-6696,168
	-61,05	10361,211	-6680,782
	-60,68	10367,366	-6680,782
	-60,66	10373,521	-6680,782
	-60,3	10324,284	-6677,705
	-59,65	10281,202	-6683,859
	-58,44	10235,043	-6702,323
	-55,7	10195,038	-6717,709
	-50,43	10179,652	-6705,4
	-41,76	10198,115	-6699,246
	-30,5	10216,579	-6693,091
	-18,93	10293,511	-6671,55
	-9,15	10361,211	-6683,859
	-1,46	10416,603	-6668,473
	5,46	10431,989	-6659,241
	12,14	10438,144	-6659,241
	18,69	10444,298	-6653,086
	25,09	10450,453	-6659,241
	31,3	10441,221	-6662,318
	37,39	10431,989	-6653,086
	43,1	10367,366	-6646,932
	48,17	10348,902	-6650,009
	52,93	10281,202	-6680,782
	57,49	10241,197	-6686,937
	61,49	10219,656	-6686,937
	64,41	10225,811	-6690,014
	65,99	10271,97	-6690,014
	67,37	10305,82	-6683,859
	69,43	10299,666	-6668,473
	71,05	10256,584	-6668,473
	71,38	10250,429	-6677,705
	70,89	10253,507	-6693,091
	70,11	10311,975	-6683,859
	69,38	10358,134	-6665,396
	68,77	10391,984	-6653,086
	67,83	10391,984	-6640,777
	65,67	10422,757	-6637,7
	62,29	10428,912	-6643,855
	58,52	10422,757	-6637,7
	54,11	10342,748	-6662,318
	48,28	10302,743	-6656,164
	41	10281,202	-6653,086
	32,78	10315,052	-6653,086
	24,11	10336,593	-6640,777
	15,62	10364,289	-6634,623
	8,42	10318,13	-6659,241
	2,49	10339,671	-6742,328
	-3,5	10324,284	-6754,637
	-10,23	10318,13	-6717,709
	-17,99	10373,521	-6702,323
	-27,29	10355,057	-6683,859
	-37,98	10318,13	-6677,705
	-47,49	10290,434	-6680,782
	-52,95	10290,434	-6686,937
	-55,27	10287,357	-6693,091
	-56,23	10287,357	-6686,937
	-56,51	10281,202	-6680,782
	-56,03	10262,738	-6674,627
	-54,65	10265,816	-6680,782
	-52,67	10262,738	-6677,705
	-49,99	10256,584	-6674,627
	-46,86	10250,429	-6650,009
	-43,13	10247,352	-6662,318
	-38,55	10275,048	-6640,777
	-33,36	10268,893	-6640,777
	-27,8	10293,511	-6634,623
	-21,97	10278,125	-6646,932
	-16,27	10268,893	-6668,473
	-11,44	10315,052	-6702,323
	-7,12	10339,671	-6705,4
	-2,94	10342,748	-6643,855
	1,08	10339,671	-6677,705
	5,27	10321,207	-6628,468
	9,57	10293,511	-6650,009
	13,83	10311,975	-6622,314
	17,98	10265,816	-6665,396
	21,98	10305,82	-6662,318
	25,84	10308,898	-6662,318
	29,73	10422,757	-6686,937
	33,99	10355,057	-6680,782
	38,64	10296,589	-6659,241
	43,31	10422,757	-6705,4
	47,63	10391,984	-6723,864
	51,51	10370,443	-6708,478
	55,13	10376,598	-6720,787
	58,59	10327,361	-6693,091
	62,02	10278,125	-6677,705
	64,96	10235,043	-6662,318
	66,46	10275,048	-6650,009
	66,18	10342,748	-6650,009
	64,74	10231,966	-6671,55
	63,15	10299,666	-6643,855
	61,72	10348,902	-6686,937
	60,19	10370,443	-6665,396
	57,97	10382,752	-6677,705
	54,87	10355,057	-6668,473
	50,89	10438,144	-6656,164
	45,7	10431,989	-6653,086
	39,15	10416,603	-6656,164
	31,36	10370,443	-6662,318
	23,33	10364,289	-6674,627
	16,28	10339,671	-6693,091
	8,69	10302,743	-6711,555
	0,37	10299,666	-6705,4
	-7,99	10305,82	-6696,168
	-16,84	10302,743	-6693,091
	-24,93	10296,589	-6690,014
	-33,31	10299,666	-6686,937
	-42,82	10339,671	-6622,314
	-50,6	10370,443	-6594,618
	-56,1	10385,83	-6573,077
	-60,12	10373,521	-6597,695
	-61,69	10358,134	-6585,386
	-61,33	10281,202	-6659,241
	-60,27	10315,052	-6711,555
	-59,51	10351,98	-6646,932
	-58,49	10188,884	-6785,41
	-55,62	10287,357	-6745,405
	-50,74	10158,111	-6714,632
	-44,23	10188,884	-6745,405
	-36,77	10173,497	-6702,323
	-29,57	10213,502	-6699,246
	-23,19	10265,816	-6690,014
	-17,34	10290,434	-6690,014
	-12,16	10336,593	-6680,782
	-8,14	10333,516	-6677,705
	-4,74	10348,902	-6680,782
	-1,06	10370,443	-6674,627
	3,03	10391,984	-6677,705
	7,46	10395,062	-6680,782
	12,22	10385,83	-6690,014
	17,26	10410,448	-6671,55
	22,34	10388,907	-6683,859
	27,24	10416,603	-6665,396
	31,96	10407,371	-6662,318
	36,54	10395,062	-6662,318
	40,71	10373,521	-6662,318
	44,43	10342,748	-6662,318
	48	10284,279	-6686,937
	51,58	10318,13	-6662,318
	55,3	10259,661	-6702,323
	59,32	10213,502	-6668,473
	63,46	10198,115	-6680,782
	67,22	10151,956	-6702,323
	70,16	10204,27	-6653,086
	71,8	10216,579	-6643,855
	71,9	10225,811	-6702,323
	70,64	10219,656	-6634,623
	68,21	10204,27	-6625,391
	65,06	10213,502	-6637,7
	61,38	10216,579	-6659,241
	57,2	10173,497	-6653,086
	52,08	10419,68	-6683,859
	45,88	10345,825	-6668,473
	39,22	10521,23	-6674,627
	32,3	10493,535	-6677,705
	24,82	10441,221	-6690,014
	16,94	10339,671	-6711,555
	9,31	10425,834	-6702,323
	1,42	10407,371	-6720,787
	-6,27	10278,125	-6693,091
	-12,96	10271,97	-6668,473
	-19,85	10296,589	-6656,164
	-26,89	10339,671	-6674,627
	-33,41	10373,521	-6708,478
	-39,57	10407,371	-6683,859
	-44,58	10410,448	-6699,246
	-47,63	10395,062	-6690,014
	-49,98	10391,984	-6690,014
	-52,5	10376,598	-6690,014
	-54,3	10342,748	-6693,091
	-55,35	10324,284	-6671,55
	-55,9	10293,511	-6671,55
	-55,88	10293,511	-6677,705
	-55,5	10302,743	-6677,705
	-54,63	10256,584	-6686,937
	-53,1	10268,893	-6677,705
	-50,47	10275,048	-6686,937
	-46,12	10395,062	-6668,473
	-40,56	10327,361	-6671,55
	-34,75	10370,443	-6680,782
	-29,22	10321,207	-6677,705
	-24,32	10348,902	-6680,782
	-19,81	10321,207	-6674,627
	-15,24	10342,748	-6659,241
	-10,04	10235,043	-6625,391
	-4,24	10333,516	-6634,623
	2,15	10151,956	-6714,632
	9,19	10182,729	-6736,173
	16,4	10210,425	-6733,096
	23,52	10235,043	-6702,323
	30,5	10268,893	-6690,014
	37	10308,898	-6680,782
	42,59	10311,975	-6686,937
	47,32	10336,593	-6702,323
	51,52	10395,062	-6711,555
	55,38	10395,062	-6705,4
	58,82	10404,293	-6693,091
	61,79	10345,825	-6674,627
	64,2	10358,134	-6686,937
	66,31	10370,443	-6659,241
	68,43	10385,83	-6653,086
	70,27	10395,062	-6662,318
	71,12	10373,521	-6650,009
	70,65	10361,211	-6643,855
	69,22	10355,057	-6653,086
	67,38	10287,357	-6699,246
	65,09	10275,048	-6717,709
	61,93	10315,052	-6702,323
	58,03	10321,207	-6693,091
	53,63	10302,743	-6686,937
	48,57	10275,048	-6671,55
	42,89	10284,279	-6680,782
	36,66	10351,98	-6650,009
	30,04	10342,748	-6662,318
	23,14	10321,207	-6674,627
	16,24	10250,429	-6668,473
	9,8	10268,893	-6662,318
	2,95	10336,593	-6659,241
	-4,48	10293,511	-6662,318
	-11,19	10305,82	-6683,859
	-16,54	10348,902	-6674,627
	-21,23	10278,125	-6683,859
	-26,6	10370,443	-6674,627
	-33,17	10447,375	-6693,091
	-40,05	10459,685	-6696,168
	-45,7	10376,598	-6683,859
	-49,71	10447,375	-6693,091
	-52,69	10302,743	-6686,937
	-54,73	10247,352	-6690,014
	-55,85	10188,884	-6677,705
	-57,12	10185,806	-6671,55
	-58,61	10191,961	-6640,777
	-59,58	10155,034	-6622,314
	-59,92	10139,647	-6622,314
	-59,62	10231,966	-6622,314
	-58,42	10351,98	-6643,855
	-55,66	10422,757	-6686,937
	-50,29	10487,38	-6705,4
	-42,36	10468,916	-6720,787
	-33,01	10484,303	-6699,246
	-22,98	10376,598	-6717,709
	-13,47	10305,82	-6619,236
	-4,98	10481,226	-6696,168
	3,17	10367,366	-6708,478
	11,15	10305,82	-6705,4
	18,73	10345,825	-6702,323
	25,65	10315,052	-6693,091
	32,04	10308,898	-6686,937
	38,03	10265,816	-6680,782
	43,2	10268,893	-6674,627
	47,17	10293,511	-6656,164
	50,05	10315,052	-6653,086
	52,02	10296,589	-6659,241
	53,26	10287,357	-6665,396
	54,06	10287,357	-6671,55
	54,83	10330,439	-6686,937
	55,81	10367,366	-6693,091
	56,8	10376,598	-6693,091
	57,56	10382,752	-6693,091
	58,09	10373,521	-6693,091
	58,52	10361,211	-6674,627
	58,99	10355,057	-6656,164
	59,42	10336,593	-6656,164
	59,76	10333,516	-6659,241
	60,12	10336,593	-6653,086
	60,47	10318,13	-6656,164
	60,73	10268,893	-6680,782
	60,9	10198,115	-6686,937
	60,97	10195,038	-6686,937
	60,98	10185,806	-6680,782
	60,97	10195,038	-6683,859
	60,94	10271,97	-6680,782
	60,97	10293,511	-6665,396
	61,1	10238,12	-6680,782
	61,33	10348,902	-6646,932
	61,58	10348,902	-6637,7
	61,77	10367,366	-6662,318
	61,84	10431,989	-6653,086
	61,85	10333,516	-6640,777
	61,89	10410,448	-6665,396
	61,95	10367,366	-6683,859
	61,98	10327,361	-6736,173
	61,92	10299,666	-6693,091
	61,82	10284,279	-6705,4
	61,7	10351,98	-6708,478
	61,5	10290,434	-6696,168
	61,22	10305,82	-6683,859
	60,96	10311,975	-6739,25
	60,8	10281,202	-6665,396
		10290,434	-6671,55
		10318,13	-6662,318
		10315,052	-6699,246
		10299,666	-6711,555
		10330,439	-6714,632
		10318,13	-6705,4
		10351,98	-6680,782
		10351,98	-6677,705
		10333,516	-6705,4
		10342,748	-6693,091
		10225,811	-6656,164
		10262,738	-6665,396
		10333,516	-6668,473
		10391,984	-6662,318
		10247,352	-6653,086
		10376,598	-6665,396
		10284,279	-6674,627
		10173,497	-6686,937
		10090,411	-6683,859
		10041,174	-6671,55
		10056,56	-6674,627
		10438,144	-6662,318
		10167,343	-6662,318
		10315,052	-6650,009
		10084,256	-6668,473
		10542,771	-6668,473
		10530,462	-6683,859
		10542,771	-6683,859
		10450,453	-6677,705
		10456,607	-6674,627
		10401,216	-6677,705
		10373,521	-6683,859
		10333,516	-6693,091
		10290,434	-6702,323
		10315,052	-6693,091
		10330,439	-6665,396
		10311,975	-6683,859
		10302,743	-6690,014
		10315,052	-6686,937
		10345,825	-6640,777
		10253,507	-6674,627
		10302,743	-6637,7
		10182,729	-6696,168
		10308,898	-6686,937
		10364,289	-6690,014
		10225,811	-6693,091
		10379,675	-6693,091
		10161,188	-6708,478
		10376,598	-6686,937
		10398,139	-6690,014
		10404,293	-6708,478
		10395,062	-6699,246
		10428,912	-6693,091
		10336,593	-6690,014
		10364,289	-6693,091
		10345,825	-6677,705
		10327,361	-6671,55
		10311,975	-6680,782
		10305,82	-6677,705
		10311,975	-6674,627
		10305,82	-6674,627
		10281,202	-6677,705
		10345,825	-6668,473
		10404,293	-6674,627
		10388,907	-6659,241
		10385,83	-6646,932
		10413,525	-6643,855
		10401,216	-6659,241
		10361,211	-6677,705
		10281,202	-6720,787
		10176,575	-6730,019
		10296,589	-6705,4
		10142,724	-6711,555
		10136,57	-6690,014
		10198,115	-6680,782
		10318,13	-6668,473
		10342,748	-6634,623
		10318,13	-6646,932
		10278,125	-6674,627
		10361,211	-6643,855
		10370,443	-6656,164
		10419,68	-6683,859
		10413,525	-6680,782
		10398,139	-6665,396
		10382,752	-6677,705
		10271,97	-6656,164
		10244,275	-6677,705
		10250,429	-6674,627
		10271,97	-6656,164
		10256,584	-6677,705
		10284,279	-6653,086
		10311,975	-6686,937
		10256,584	-6683,859
		10247,352	-6656,164
		10262,738	-6653,086
		10293,511	-6665,396
		10327,361	-6640,777
		10308,898	-6662,318
		10447,375	-6659,241
		10364,289	-6643,855
		10493,535	-6674,627
		10438,144	-6686,937
		10456,607	-6699,246
		10431,989	-6717,709
		10435,066	-6708,478
		10447,375	-6699,246
		10388,907	-6720,787
		10364,289	-6723,864
		10293,511	-6686,937
		10327,361	-6708,478
		10284,279	-6680,782
		10278,125	-6690,014
		10250,429	-6690,014
		10388,907	-6643,855
		10201,193	-6696,168
		10213,502	-6690,014
		10281,202	-6671,55
		10364,289	-6656,164
		10324,284	-6659,241
		10247,352	-6659,241
		10259,661	-6668,473
		10268,893	-6686,937
		10324,284	-6699,246
		10351,98	-6711,555
		10361,211	-6717,709
		10299,666	-6696,168
		10358,134	-6699,246
		10339,671	-6690,014
		10293,511	-6696,168
		10271,97	-6674,627
		10318,13	-6680,782
		10293,511	-6674,627
		10302,743	-6653,086
		10318,13	-6668,473
		10330,439	-6662,318
		10318,13	-6653,086
		10370,443	-6659,241
		10431,989	-6677,705
		10401,216	-6674,627
		10376,598	-6683,859
		10391,984	-6693,091
		10410,448	-6693,091
		10311,975	-6686,937
		10256,584	-6714,632
		10210,425	-6677,705
		10231,966	-6690,014
		10373,521	-6683,859
		10176,575	-6671,55
		10253,507	-6662,318
		10216,579	-6656,164
		10179,652	-6668,473
		10367,366	-6671,55
		10161,188	-6665,396
		10435,066	-6677,705
		10305,82	-6677,705
		10385,83	-6674,627
		10367,366	-6674,627
		10410,448	-6677,705
		10398,139	-6683,859
		10425,834	-6680,782
		10404,293	-6680,782
		10416,603	-6680,782
		10425,834	-6677,705
		10413,525	-6677,705
		10302,743	-6674,627
		10265,816	-6677,705
		10241,197	-6693,091
		10204,27	-6708,478
		10216,579	-6696,168
		10207,347	-6671,55
		10247,352	-6659,241
		10299,666	-6643,855
		10296,589	-6643,855
		10330,439	-6680,782
		10364,289	-6690,014
		10398,139	-6702,323
		10435,066	-6699,246
		10456,607	-6668,473
		10419,68	-6643,855
		10388,907	-6643,855
		10373,521	-6628,468
		10379,675	-6686,937
		10339,671	-6677,705
		10361,211	-6690,014
		10333,516	-6739,25
		10345,825	-6668,473
		10330,439	-6757,714
		10333,516	-6748,482
		10327,361	-6702,323
		10348,902	-6723,864
		10318,13	-6699,246
		10302,743	-6690,014
		10296,589	-6690,014
		10302,743	-6686,937
		10293,511	-6686,937
		10265,816	-6680,782
		10250,429	-6674,627
		10262,738	-6677,705
		10176,575	-6680,782
		10228,888	-6680,782
		10262,738	-6674,627
		10284,279	-6671,55
		10299,666	-6659,241
		10315,052	-6659,241
		10327,361	-6656,164
		10324,284	-6665,396
		10327,361	-6677,705
		10361,211	-6693,091
		10391,984	-6690,014
		10398,139	-6650,009
		10370,443	-6646,932
		10324,284	-6696,168
		10379,675	-6650,009
		10401,216	-6662,318
		10355,057	-6677,705
		10404,293	-6653,086
		10355,057	-6686,937
		10275,048	-6693,091
		10278,125	-6686,937
		10256,584	-6717,709
		10225,811	-6711,555
		10198,115	-6696,168
		10296,589	-6690,014
		10278,125	-6683,859
		10447,375	-6659,241
		10185,806	-6696,168
		10308,898	-6696,168
		10327,361	-6677,705
		10398,139	-6683,859
		10450,453	-6668,473
		10367,366	-6659,241
		10471,994	-6677,705
		10348,902	-6653,086
		10318,13	-6662,318
		10284,279	-6665,396
		10284,279	-6668,473
		10284,279	-6683,859
		10345,825	-6677,705
		10385,83	-6677,705
		10351,98	-6680,782
		10305,82	-6683,859
		10275,048	-6693,091
		10278,125	-6705,4
		10265,816	-6708,478
		10213,502	-6677,705
		10185,806	-6668,473
		10244,275	-6656,164
		10201,193	-6674,627
		10311,975	-6662,318
		10490,457	-6646,932
		10398,139	-6653,086
		10493,535	-6683,859
		10493,535	-6659,241
		10487,38	-6671,55
		10475,071	-6650,009
		10342,748	-6650,009
		10416,603	-6659,241
		10308,898	-6683,859
		10296,589	-6696,168
		10268,893	-6705,4
		10253,507	-6717,709
		10247,352	-6723,864
		10238,12	-6726,941
		10284,279	-6693,091
		10290,434	-6686,937
		10299,666	-6677,705
		10311,975	-6665,396
		10355,057	-6653,086
		10348,902	-6656,164
		10330,439	-6650,009
		10345,825	-6643,855
		10339,671	-6677,705
		10348,902	-6702,323
		10358,134	-6702,323
		10413,525	-6677,705
		10315,052	-6705,4
		10361,211	-6693,091
		10370,443	-6702,323
		10308,898	-6714,632
		10299,666	-6708,478
		10382,752	-6690,014
		10348,902	-6683,859
		10324,284	-6680,782
		10284,279	-6683,859
		10268,893	-6677,705
		10247,352	-6674,627
		10271,97	-6665,396
		10330,439	-6665,396
		10302,743	-6659,241
		10324,284	-6656,164
		10339,671	-6662,318
		10355,057	-6659,241
		10416,603	-6643,855
		10382,752	-6650,009
		10336,593	-6680,782
		10241,197	-6693,091
		10207,347	-6683,859
		10210,425	-6668,473
		10213,502	-6680,782
		10198,115	-6690,014
		10191,961	-6671,55
		10330,439	-6668,473
		10447,375	-6665,396
		10305,82	-6668,473
		10419,68	-6653,086
		10376,598	-6656,164
		10435,066	-6677,705
		10431,989	-6699,246
		10425,834	-6702,323
		10468,916	-6705,4
		10388,907	-6702,323
		10333,516	-6696,168
		10296,589	-6693,091
		10330,439	-6699,246
		10275,048	-6680,782
		10296,589	-6693,091
		10299,666	-6656,164
		10355,057	-6634,623
		10410,448	-6616,159
		10398,139	-6622,314
		10388,907	-6625,391
		10370,443	-6637,7
		10348,902	-6656,164
		10327,361	-6686,937
		10327,361	-6705,4
		10311,975	-6708,478
		10324,284	-6714,632
		10318,13	-6711,555
		10318,13	-6696,168
		10324,284	-6690,014
		10345,825	-6665,396
		10318,13	-6656,164
		10296,589	-6653,086
		10302,743	-6653,086
		10330,439	-6662,318
		10348,902	-6671,55
		10339,671	-6699,246
		10311,975	-6711,555
		10265,816	-6714,632
		10268,893	-6708,478
		10293,511	-6699,246
		10268,893	-6699,246
		10167,343	-6699,246
		10139,647	-6680,782
		10176,575	-6668,473
		10244,275	-6668,473
		10373,521	-6656,164
		10444,298	-6656,164
		10475,071	-6656,164
		10462,762	-6680,782
		10428,912	-6705,4
		10459,685	-6711,555
		10478,148	-6705,4
		10401,216	-6683,859
		10367,366	-6674,627
		10339,671	-6680,782
		10318,13	-6699,246
		10302,743	-6702,323
		10244,275	-6662,318
		10275,048	-6680,782
		10216,579	-6650,009
		10213,502	-6631,545
		10290,434	-6610,004
		10244,275	-6616,159
		10330,439	-6634,623
		10364,289	-6656,164
		10401,216	-6674,627
		10441,221	-6668,473
		10367,366	-6646,932
		10275,048	-6640,777
		10204,27	-6653,086
		10142,724	-6680,782
		10142,724	-6711,555
		10164,265	-6733,096
		10231,966	-6714,632
		10351,98	-6690,014
		10382,752	-6680,782
		10435,066	-6662,318
		10416,603	-6656,164
		10401,216	-6677,705
		10358,134	-6705,4
		10370,443	-6714,632
		10395,062	-6693,091
		10385,83	-6680,782
		10348,902	-6668,473
		10308,898	-6665,396
		10302,743	-6671,55
		10321,207	-6665,396
		10355,057	-6671,55
		10428,912	-6671,55
		10422,757	-6668,473
		10315,052	-6671,55
		10342,748	-6668,473
		10302,743	-6671,55
		10355,057	-6683,859
		10342,748	-6699,246
		10330,439	-6720,787
		10299,666	-6730,019
		10327,361	-6720,787
		10330,439	-6699,246
		10296,589	-6690,014
		10308,898	-6686,937
		10333,516	-6680,782
		10361,211	-6665,396
		10388,907	-6631,545
		10453,53	-6603,85
		10256,584	-6625,391
		10355,057	-6610,004
		10219,656	-6671,55
		10256,584	-6708,478
		10222,734	-6702,323
		10401,216	-6690,014
		10327,361	-6705,4
		10395,062	-6686,937
		10370,443	-6696,168
		10364,289	-6717,709
		10367,366	-6702,323
		10367,366	-6723,864
		10358,134	-6690,014
		10364,289	-6686,937
		10376,598	-6671,55
		10385,83	-6659,241
		10259,661	-6686,937
		10376,598	-6650,009
		10222,734	-6690,014
		10201,193	-6693,091
		10191,961	-6711,555
		10176,575	-6699,246
		10222,734	-6702,323
		10299,666	-6671,55
		10367,366	-6659,241
		10367,366	-6674,627
		10376,598	-6671,55
		10373,521	-6699,246
		10401,216	-6680,782
		10167,343	-6656,164
		10204,27	-6680,782
		10256,584	-6699,246
		10191,961	-6637,7
		10336,593	-6637,7
		10241,197	-6634,623
		10459,685	-6640,777
		10468,916	-6656,164
		10444,298	-6708,478
		10413,525	-6714,632
		10428,912	-6683,859
		10425,834	-6683,859
		10342,748	-6699,246
		10376,598	-6677,705
		10428,912	-6680,782
		10428,912	-6693,091
		10336,593	-6717,709
		10330,439	-6702,323
		10345,825	-6693,091
		10355,057	-6683,859
		10382,752	-6674,627
		10385,83	-6671,55
		10333,516	-6717,709
		10336,593	-6680,782
		10284,279	-6683,859
		10299,666	-6686,937
		10333,516	-6677,705
		10318,13	-6690,014
		10333,516	-6683,859
		10376,598	-6680,782
		10364,289	-6677,705
		10376,598	-6674,627
		10407,371	-6677,705
		10410,448	-6674,627
		10376,598	-6668,473
		10351,98	-6662,318
		10308,898	-6668,473
		10259,661	-6683,859
		10241,197	-6674,627
		10256,584	-6680,782
		10244,275	-6665,396
		10253,507	-6671,55
		10278,125	-6677,705
		10315,052	-6659,241
		10370,443	-6622,314
		10391,984	-6619,236
		10395,062	-6625,391
		10391,984	-6646,932
		10385,83	-6659,241
		10401,216	-6714,632
		10398,139	-6708,478
		10364,289	-6671,55
		10327,361	-6659,241
		10271,97	-6659,241
		10290,434	-6653,086
		10259,661	-6680,782
		10238,12	-6714,632
		10271,97	-6693,091
		10253,507	-6696,168
		10302,743	-6668,473
		10275,048	-6668,473
		10299,666	-6662,318
		10262,738	-6680,782
		10259,661	-6693,091
		10262,738	-6714,632
		10290,434	-6696,168
		10355,057	-6668,473
		10435,066	-6656,164
		10441,221	-6650,009
		10428,912	-6650,009
		10385,83	-6677,705
		10401,216	-6643,855
		10327,361	-6686,937
		10419,68	-6680,782
		10438,144	-6668,473
		10305,82	-6693,091
		10259,661	-6705,4
		10228,888	-6708,478
		10259,661	-6699,246
		10305,82	-6690,014
		10441,221	-6646,932
		10318,13	-6690,014
		10348,902	-6671,55
		10342,748	-6683,859
		10345,825	-6690,014
		10382,752	-6690,014
		10404,293	-6680,782
		10311,975	-6699,246
		10207,347	-6690,014
		10151,956	-6671,55
		10302,743	-6668,473
		10348,902	-6665,396
		10376,598	-6671,55
		10401,216	-6680,782
		10385,83	-6717,709
		10370,443	-6736,173
		10382,752	-6717,709
		10398,139	-6693,091
		10379,675	-6683,859
		10327,361	-6680,782
		10284,279	-6686,937
		10299,666	-6683,859
		10287,357	-6677,705
		10308,898	-6662,318
		10336,593	-6668,473
		10355,057	-6656,164
		10351,98	-6656,164
		10367,366	-6653,086
		10395,062	-6668,473
		10425,834	-6671,55
		10376,598	-6693,091
		10299,666	-6702,323
		10287,357	-6696,168
		10302,743	-6690,014
		10327,361	-6677,705
		10339,671	-6668,473
		10315,052	-6662,318
		10318,13	-6656,164
		10308,898	-6650,009
		10398,139	-6653,086
		10419,68	-6640,777
		10351,98	-6640,777
		10407,371	-6616,159
		10367,366	-6653,086
		10367,366	-6702,323
		10428,912	-6622,314
		10379,675	-6739,25
		10379,675	-6736,173
		10367,366	-6714,632
		10391,984	-6680,782
		10376,598	-6683,859
		10379,675	-6680,782
		10388,907	-6690,014
		10370,443	-6690,014
		10345,825	-6693,091
		10315,052	-6693,091
		10293,511	-6693,091
		10293,511	-6690,014
		10299,666	-6696,168
		10311,975	-6693,091
		10311,975	-6674,627
		10271,97	-6665,396
		10241,197	-6656,164
		10235,043	-6650,009
		10225,811	-6637,7
		10213,502	-6634,623
		10231,966	-6653,086
		10308,898	-6653,086
		10321,207	-6680,782
		10351,98	-6693,091
		10367,366	-6696,168
		10370,443	-6696,168
		10367,366	-6699,246
		10308,898	-6717,709
		10324,284	-6708,478
		10358,134	-6696,168
		10379,675	-6690,014
		10376,598	-6708,478
		10385,83	-6699,246
		10395,062	-6702,323
		10358,134	-6690,014
		10321,207	-6686,937
		10296,589	-6683,859
		10311,975	-6683,859
		10388,907	-6680,782
		10364,289	-6677,705
		10327,361	-6677,705
		10318,13	-6677,705
		10308,898	-6683,859
		10281,202	-6690,014
		10222,734	-6699,246
		10321,207	-6674,627
		10167,343	-6686,937
		10158,111	-6671,55
		10265,816	-6650,009
		10330,439	-6653,086
		10388,907	-6659,241
		10425,834	-6659,241
		10419,68	-6665,396
		10391,984	-6674,627
		10351,98	-6683,859
		10311,975	-6683,859
		10324,284	-6683,859
		10358,134	-6671,55
		10367,366	-6671,55
		10376,598	-6677,705
		10373,521	-6696,168
		10395,062	-6705,4
		10398,139	-6705,4
		10395,062	-6711,555
		10385,83	-6711,555
		10361,211	-6702,323
		10321,207	-6696,168
		10311,975	-6690,014
		10318,13	-6680,782
		10315,052	-6690,014
		10321,207	-6671,55
		10315,052	-6665,396
		10336,593	-6656,164
		10355,057	-6656,164
		10382,752	-6650,009
		10410,448	-6646,932
		10379,675	-6643,855
		10315,052	-6637,7
		10348,902	-6650,009
		10330,439	-6677,705
		10287,357	-6702,323
		10247,352	-6717,709
		10244,275	-6717,709
		10253,507	-6717,709
		10268,893	-6733,096
		10318,13	-6714,632
		10336,593	-6720,787
		10373,521	-6708,478
		10404,293	-6686,937
		10388,907	-6674,627
		10395,062	-6662,318
		10382,752	-6656,164
		10358,134	-6656,164
		10302,743	-6653,086
		10256,584	-6656,164
		10213,502	-6665,396
		10188,884	-6680,782
		10247,352	-6677,705
		10253,507	-6671,55
		10262,738	-6653,086
		10287,357	-6662,318
		10318,13	-6674,627
		10318,13	-6683,859
		10342,748	-6702,323
		10373,521	-6705,4
		10370,443	-6683,859
		10361,211	-6680,782
		10345,825	-6674,627
		10358,134	-6693,091
		10370,443	-6693,091
		10382,752	-6702,323
		10416,603	-6693,091
		10413,525	-6683,859
		10413,525	-6674,627
		10373,521	-6662,318
		10327,361	-6677,705
		10333,516	-6693,091
		10311,975	-6708,478
		10290,434	-6720,787
		10293,511	-6711,555
		10299,666	-6705,4
		10330,439	-6683,859
		10342,748	-6677,705
		10370,443	-6671,55
		10410,448	-6686,937
		10422,757	-6683,859
		10376,598	-6668,473
		10321,207	-6671,55
		10299,666	-6690,014
		10268,893	-6683,859
		10278,125	-6674,627
		10327,361	-6668,473
		10376,598	-6674,627
		10361,211	-6680,782
		10333,516	-6680,782
		10342,748	-6702,323
		10330,439	-6696,168
		10265,816	-6696,168
		10219,656	-6693,091
		10198,115	-6690,014
		10201,193	-6671,55
		10198,115	-6690,014
		10250,429	-6637,7
		10321,207	-6603,85
		10336,593	-6594,618
		10404,293	-6582,309
		10456,607	-6588,463
		10450,453	-6643,855
		10401,216	-6702,323
		10370,443	-6751,559
		10407,371	-6766,946
		10373,521	-6742,328
		10336,593	-6714,632
		10330,439	-6699,246
		10364,289	-6693,091
		10410,448	-6686,937
		10410,448	-6693,091
		10404,293	-6699,246
		10379,675	-6699,246
		10342,748	-6711,555
		10339,671	-6708,478
		10330,439	-6705,4
		10275,048	-6690,014
		10278,125	-6686,937
		10265,816	-6690,014
		10241,197	-6690,014
		10241,197	-6690,014
		10241,197	-6671,55
		10281,202	-6665,396
		10358,134	-6662,318
		10355,057	-6659,241
		10364,289	-6662,318
		10364,289	-6637,7
		10361,211	-6631,545
		10379,675	-6628,468
		10395,062	-6634,623
		10379,675	-6631,545
		10361,211	-6643,855
		10311,975	-6690,014
		10244,275	-6723,864
		10173,497	-6708,478
		10151,956	-6696,168
		10167,343	-6680,782
		10195,038	-6683,859
		10256,584	-6668,473
		10311,975	-6659,241
		10348,902	-6671,55
		10388,907	-6671,55
		10379,675	-6659,241
		10416,603	-6665,396
		10419,68	-6674,627
		10416,603	-6671,55
		10373,521	-6693,091
		10336,593	-6736,173
		10324,284	-6717,709
		10287,357	-6699,246
		10311,975	-6683,859
		10388,907	-6674,627
		10419,68	-6668,473
		10367,366	-6668,473
		10296,589	-6668,473
		10250,429	-6683,859
		10225,811	-6699,246
		10216,579	-6733,096
		10262,738	-6711,555
		10315,052	-6690,014
		10324,284	-6680,782
		10355,057	-6668,473
		10395,062	-6656,164
		10373,521	-6662,318
		10342,748	-6668,473
		10351,98	-6696,168
		10422,757	-6680,782
		10413,525	-6680,782
		10401,216	-6671,55
		10351,98	-6677,705
		10305,82	-6686,937
		10293,511	-6674,627
		10311,975	-6668,473
		10296,589	-6674,627
		10244,275	-6693,091
		10244,275	-6705,4
		10259,661	-6733,096
		10293,511	-6708,478
		10327,361	-6683,859
		10327,361	-6659,241
		10345,825	-6653,086
		10367,366	-6656,164
		10395,062	-6668,473
		10422,757	-6677,705
		10462,762	-6686,937
		10388,907	-6686,937
		10370,443	-6671,55
		10388,907	-6671,55
		10401,216	-6680,782
		10395,062	-6677,705
		10373,521	-6699,246
		10364,289	-6720,787
		10296,589	-6723,864
		10253,507	-6708,478
		10250,429	-6705,4
		10253,507	-6702,323
		10278,125	-6699,246
		10327,361	-6690,014
		10348,902	-6686,937
		10351,98	-6686,937
		10355,057	-6677,705
		10348,902	-6665,396
		10262,738	-6656,164
		10222,734	-6646,932
		10216,579	-6634,623
		10225,811	-6625,391
		10195,038	-6631,545
		10102,72	-6656,164
		10071,947	-6640,777
		10167,343	-6674,627
		10256,584	-6705,4
		10296,589	-6671,55
		10361,211	-6668,473
		10419,68	-6711,555
		10425,834	-6699,246
		10487,38	-6714,632
		10431,989	-6705,4
		10468,916	-6708,478
		10478,148	-6705,4
		10441,221	-6696,168
		10422,757	-6693,091
		10407,371	-6671,55
		10431,989	-6662,318
		10459,685	-6653,086
		10444,298	-6650,009
		10431,989	-6656,164
		10401,216	-6659,241
		10281,202	-6665,396
		10324,284	-6693,091
		10311,975	-6708,478
		10348,902	-6693,091
		10373,521	-6683,859
		10376,598	-6686,937
		10376,598	-6683,859
		10395,062	-6690,014
		10419,68	-6696,168
		10404,293	-6705,4
		10339,671	-6711,555
		10296,589	-6702,323
		10262,738	-6693,091
		10241,197	-6693,091
		10244,275	-6690,014
		10305,82	-6686,937
		10318,13	-6686,937
		10324,284	-6693,091
		10318,13	-6696,168
		10327,361	-6677,705
		10327,361	-6677,705
		10330,439	-6690,014
		10324,284	-6693,091
		10305,82	-6680,782
		10327,361	-6680,782
		10370,443	-6693,091
		10355,057	-6705,4
		10361,211	-6693,091
		10413,525	-6671,55
		10422,757	-6668,473
		10435,066	-6668,473
		10425,834	-6665,396
		10391,984	-6668,473
		10382,752	-6668,473
		10370,443	-6674,627
		10345,825	-6677,705
		10345,825	-6680,782
		10345,825	-6690,014
		10330,439	-6677,705
		10327,361	-6680,782
		10324,284	-6677,705
		10290,434	-6686,937
		10281,202	-6680,782
		10296,589	-6677,705
		10324,284	-6668,473
		10327,361	-6674,627
		10351,98	-6686,937
		10330,439	-6680,782
		10284,279	-6686,937
		10278,125	-6699,246
		10253,507	-6711,555
		10213,502	-6708,478
		10222,734	-6705,4
		10176,575	-6693,091
		10361,211	-6702,323
		10361,211	-6702,323
		10416,603	-6708,478
		10358,134	-6693,091
		10425,834	-6702,323
		10351,98	-6699,246
		10361,211	-6699,246
		10385,83	-6690,014
		10370,443	-6680,782
		10373,521	-6671,55
		10382,752	-6696,168
		10358,134	-6646,932
		10370,443	-6662,318
		10351,98	-6643,855
		10361,211	-6662,318
		10348,902	-6653,086
		10355,057	-6643,855
		10379,675	-6650,009
		10336,593	-6650,009
		10373,521	-6625,391
		10355,057	-6677,705
		10367,366	-6696,168
		10367,366	-6643,855
		10404,293	-6702,323
		10358,134	-6723,864
		10315,052	-6751,559
		10287,357	-6751,559
		10299,666	-6717,709
		10296,589	-6665,396
		10327,361	-6643,855
		10348,902	-6631,545
		10361,211	-6653,086
		10373,521	-6680,782
		10370,443	-6699,246
		10361,211	-6730,019
		10327,361	-6736,173
		10308,898	-6726,941
		10308,898	-6711,555
		10305,82	-6717,709
		10327,361	-6723,864
		10336,593	-6711,555
		10342,748	-6699,246
		10321,207	-6680,782
		10281,202	-6677,705
		10182,729	-6665,396
		10191,961	-6659,241
		10284,279	-6665,396
		10348,902	-6674,627
		10404,293	-6690,014
		10468,916	-6680,782
		10471,994	-6671,55
		10407,371	-6690,014
		10364,289	-6714,632
		10342,748	-6730,019
		10268,893	-6730,019
		10250,429	-6730,019
		10302,743	-6711,555
		10308,898	-6699,246
		10290,434	-6686,937
		10302,743	-6674,627
		10299,666	-6671,55
		10284,279	-6662,318
		10302,743	-6653,086
		10305,82	-6662,318
		10281,202	-6690,014
		10293,511	-6686,937
		10308,898	-6699,246
		10351,98	-6693,091
		10391,984	-6690,014
		10428,912	-6699,246
		10456,607	-6699,246
		10447,375	-6693,091
		10416,603	-6699,246
		10364,289	-6693,091
		10315,052	-6686,937
		10265,816	-6696,168
		10259,661	-6693,091
		10302,743	-6693,091
		10327,361	-6699,246
		10327,361	-6720,787
		10339,671	-6730,019
		10330,439	-6723,864
		10293,511	-6705,4
		10290,434	-6677,705
		10262,738	-6674,627
		10268,893	-6671,55
		10339,671	-6668,473
		10287,357	-6677,705
		10373,521	-6680,782
		10379,675	-6686,937
		10348,902	-6686,937
		10327,361	-6693,091
		10373,521	-6690,014
		10413,525	-6690,014
		10339,671	-6686,937
		10315,052	-6683,859
		10308,898	-6690,014
		10284,279	-6683,859
		10259,661	-6674,627
		10247,352	-6677,705
		10265,816	-6677,705
		10247,352	-6680,782
		10213,502	-6674,627
		10256,584	-6674,627
		10299,666	-6668,473
		10370,443	-6662,318
		10401,216	-6656,164
		10468,916	-6603,85
		10481,226	-6570
		10465,839	-6591,541
		10459,685	-6606,927
		10428,912	-6628,468
		10385,83	-6730,019
		10404,293	-6671,55
		10398,139	-6742,328
		10398,139	-6726,941
		10395,062	-6723,864
		10379,675	-6720,787
		10342,748	-6711,555
		10305,82	-6733,096
		10299,666	-6730,019
		10305,82	-6705,4
		10315,052	-6686,937
		10321,207	-6683,859
		10361,211	-6677,705
		10355,057	-6686,937
		10315,052	-6702,323
		10355,057	-6680,782
		10155,034	-6699,246
		10238,12	-6711,555
		10133,493	-6690,014
		10213,502	-6683,859
		10158,111	-6680,782
		10296,589	-6677,705
		10308,898	-6665,396
		10271,97	-6643,855
		10278,125	-6634,623
		10315,052	-6653,086
		10311,975	-6646,932
		10311,975	-6659,241
		10336,593	-6662,318
		10401,216	-6693,091
		10431,989	-6699,246
		10478,148	-6714,632
		10456,607	-6717,709
		10511,998	-6699,246
		10502,767	-6696,168
		10438,144	-6711,555
		10395,062	-6705,4
		10391,984	-6705,4
		10395,062	-6702,323
		10339,671	-6714,632
		10231,966	-6714,632
		10188,884	-6711,555
		10185,806	-6711,555
		10182,729	-6708,478
		10179,652	-6702,323
		10179,652	-6690,014
		10213,502	-6671,55
		10228,888	-6668,473
		10308,898	-6646,932
		10345,825	-6646,932
		10407,371	-6640,777
		10459,685	-6637,7
		10407,371	-6690,014
		10391,984	-6702,323
		10468,916	-6693,091
		10505,844	-6690,014
		10496,612	-6690,014
		10487,38	-6696,168
		10425,834	-6686,937
		10391,984	-6686,937
		10324,284	-6686,937
		10275,048	-6680,782
		10265,816	-6683,859
		10275,048	-6677,705
		10327,361	-6683,859
		10336,593	-6702,323
		10305,82	-6674,627
		10336,593	-6711,555
		10324,284	-6708,478
		10287,357	-6699,246
		10271,97	-6693,091
		10281,202	-6683,859
		10278,125	-6671,55
		10333,516	-6671,55
		10398,139	-6665,396
		10376,598	-6665,396
		10382,752	-6711,555
		10367,366	-6711,555
		10401,216	-6665,396
		10321,207	-6693,091
		10287,357	-6677,705
		10290,434	-6680,782
		10287,357	-6665,396
		10299,666	-6640,777
		10296,589	-6640,777
		10293,511	-6650,009
		10327,361	-6668,473
		10373,521	-6668,473
		10373,521	-6643,855
		10379,675	-6680,782
		10379,675	-6680,782
		10419,68	-6656,164
		10416,603	-6656,164
		10351,98	-6693,091
		10296,589	-6730,019
		10305,82	-6730,019
		10284,279	-6739,25
		10327,361	-6690,014
		10265,816	-6683,859
		10330,439	-6699,246
		10216,579	-6702,323
		10207,347	-6708,478
		10253,507	-6690,014
		10293,511	-6690,014
		10311,975	-6690,014
		10308,898	-6699,246
		10296,589	-6662,318
		10296,589	-6668,473
		10388,907	-6708,478
		10388,907	-6717,709
		10351,98	-6693,091
		10367,366	-6711,555
		10370,443	-6699,246
		10395,062	-6696,168
		10388,907	-6693,091
		10284,279	-6680,782
		10358,134	-6693,091
		10302,743	-6686,937
		10235,043	-6683,859
		10259,661	-6686,937
		10324,284	-6696,168
		10250,429	-6683,859
		10225,811	-6677,705
		10259,661	-6686,937
		10278,125	-6690,014
		10333,516	-6683,859
		10373,521	-6680,782
		10431,989	-6674,627
		10468,916	-6643,855
		10431,989	-6659,241
		10493,535	-6662,318
		10471,994	-6671,55
		10428,912	-6696,168
		10391,984	-6726,941
		10410,448	-6705,4
		10370,443	-6720,787
		10379,675	-6696,168
		10367,366	-6690,014
		10358,134	-6690,014
		10370,443	-6690,014
		10358,134	-6690,014
		10345,825	-6696,168
		10296,589	-6726,941
		10299,666	-6730,019
		10308,898	-6720,787
		10330,439	-6705,4
		10324,284	-6696,168
		10315,052	-6686,937
		10321,207	-6690,014
		10324,284	-6683,859
		10339,671	-6677,705
		10339,671	-6674,627
		10327,361	-6668,473
		10330,439	-6665,396
		10308,898	-6659,241
		10308,898	-6668,473
		10305,82	-6674,627
		10253,507	-6686,937
		10139,647	-6674,627
		10121,183	-6662,318
		10102,72	-6662,318
		10158,111	-6671,55
		10219,656	-6686,937
		10453,53	-6680,782
		10388,907	-6696,168
		10490,457	-6622,314
		10518,153	-6637,7
		10425,834	-6631,545
		10339,671	-6646,932
		10339,671	-6650,009
		10336,593	-6705,4
		10315,052	-6653,086
		10336,593	-6723,864
		10348,902	-6736,173
		10407,371	-6720,787
		10444,298	-6705,4
		10395,062	-6705,4
		10398,139	-6686,937
		10425,834	-6659,241
		10284,279	-6662,318
		10262,738	-6671,55
		10253,507	-6668,473
		10265,816	-6671,55
		10271,97	-6702,323
		10296,589	-6708,478
		10327,361	-6705,4
		10339,671	-6696,168
		10413,525	-6665,396
		10441,221	-6696,168
		10336,593	-6693,091
		10413,525	-6702,323
		10278,125	-6696,168
		10259,661	-6717,709
		10299,666	-6711,555
		10287,357	-6717,709
		10281,202	-6702,323
		10271,97	-6726,941
		10339,671	-6702,323
		10385,83	-6702,323
		10361,211	-6702,323
		10410,448	-6693,091
		10395,062	-6693,091
		10428,912	-6693,091
		10416,603	-6699,246
		10425,834	-6699,246
		10348,902	-6699,246
		10404,293	-6693,091
		10318,13	-6696,168
		10231,966	-6693,091
		10262,738	-6677,705
		10268,893	-6690,014
		10275,048	-6680,782
		10324,284	-6690,014
		10373,521	-6683,859
		10364,289	-6699,246
		10281,202	-6680,782
		10225,811	-6690,014
		10247,352	-6686,937
		10231,966	-6683,859
		10259,661	-6690,014
		10231,966	-6690,014
		10244,275	-6677,705
		10284,279	-6659,241
		10361,211	-6653,086
		10336,593	-6643,855
		10401,216	-6665,396
		10435,066	-6656,164
		10453,53	-6646,932
		10459,685	-6650,009
		10367,366	-6690,014
		10422,757	-6662,318
		10351,98	-6705,4
		10339,671	-6726,941
		10364,289	-6730,019
		10444,298	-6690,014
		10459,685	-6668,473
		10370,443	-6634,623
		10404,293	-6637,7
		10308,898	-6634,623
		10228,888	-6680,782
		10268,893	-6650,009
		10244,275	-6705,4
		10287,357	-6739,25
		10287,357	-6714,632
		10271,97	-6705,4
		10293,511	-6693,091
		10342,748	-6683,859
		10275,048	-6708,478
		10382,752	-6674,627
		10388,907	-6671,55
		10318,13	-6680,782
		10355,057	-6671,55
		10416,603	-6683,859
		10401,216	-6699,246
		10413,525	-6659,241
		10358,134	-6708,478
		10379,675	-6650,009
		10345,825	-6668,473
		10379,675	-6717,709
		10428,912	-6702,323
		10364,289	-6646,932
		10391,984	-6705,4
		10305,82	-6708,478
		10275,048	-6674,627
		10321,207	-6686,937
		10235,043	-6665,396
		10351,98	-6708,478
		10321,207	-6726,941
		10388,907	-6714,632
		10222,734	-6665,396
		10222,734	-6671,55
		10348,902	-6726,941
		10348,902	-6720,787
		10321,207	-6711,555
		10388,907	-6714,632
		10345,825	-6683,859
		10419,68	-6671,55
		10385,83	-6671,55
		10364,289	-6668,473
		10345,825	-6671,55
		10361,211	-6686,937
		10379,675	-6690,014
		10373,521	-6668,473
		10379,675	-6683,859
		10379,675	-6665,396
		10364,289	-6659,241
		10364,289	-6690,014
		10290,434	-6693,091
		10247,352	-6693,091
		10228,888	-6702,323
		10228,888	-6705,4
		10265,816	-6696,168
		10268,893	-6690,014
		10305,82	-6659,241
		10321,207	-6631,545
		10361,211	-6625,391
		10348,902	-6659,241
		10358,134	-6711,555
		10333,516	-6690,014
		10425,834	-6696,168
		10438,144	-6677,705
		10419,68	-6680,782
		10407,371	-6686,937
		10416,603	-6674,627
		10364,289	-6705,4
		10339,671	-6711,555
		10330,439	-6677,705
		10339,671	-6693,091
[truncated: 30,458 more rows]
