# Supplementary material for: Assessment of upper limb motor control: establishing normative benchmarks for clinical applications
Source: PeerJ. 2025 Aug 22;13:e19859. doi: 10.7717/peerj.19859 (PMC12377353; doi:10.7717/peerj.19859)
Supplement: Supplemental Information 1 [file peerj-13-19859-s001.zip › translated_csvs/advanced_mdurance-test-240864.csv]

angle_window_	angles_bíceps_braquial_derecho_tríceps_braquial_largo_derecho	emg_muscle_bíceps_braquial_derecho_(µV)	emg_muscle_tríceps_braquial_largo_derecho_(µV)
0,05	57,9	9434,949	-5914,539
	57,98	9376,481	-5914,539
	58,06	9404,176	-5917,616
	58,13	9493,418	-5899,152
	58,09	9398,022	-5917,616
	57,96	9370,326	-5917,616
	57,82	9524,191	-5886,843
	57,77	9551,886	-5877,611
	57,81	9564,195	-5880,688
	57,9	9548,809	-5880,688
	58	9554,963	-5883,766
	58,07	9579,582	-5889,92
	58,11	9521,113	-5880,688
	58,17	9487,263	-5874,534
	58,27	9453,413	-5874,534
	58,41	9465,722	-5877,611
	58,58	9493,418	-5892,998
	58,71	9508,804	-5883,766
	58,81	9502,65	-5874,534
	58,87	9511,881	-5874,534
	58,89	9514,959	-5877,611
	58,92	9518,036	-5880,688
	58,93	9521,113	-5880,688
	58,91	9496,495	-5880,688
	58,92	9508,804	-5892,998
	58,93	9518,036	-5880,688
	58,93	9511,881	-5914,539
	58,92	9511,881	-5856,07
	58,9	9527,268	-5856,07
	58,88	9536,5	-5892,998
	58,92	9573,427	-5905,307
	59,04	9545,731	-5917,616
	59,17	9514,959	-5923,77
	59,25	9502,65	-5917,616
	59,26	9490,34	-5911,461
	59,25	9471,877	-5902,229
	59,26	9459,568	-5908,384
	59,33	9438,027	-5908,384
	59,42	9456,49	-5908,384
	59,45	9493,418	-5892,998
	59,43	9545,731	-5886,843
	59,37	9533,422	-5877,611
	59,3	9514,959	-5880,688
	59,27	9536,5	-5886,843
	59,27	9527,268	-5886,843
	59,31	9527,268	-5896,075
	59,35	9524,191	-5902,229
	59,37	9536,5	-5889,92
	59,34	9539,577	-5883,766
	59,29	9524,191	-5886,843
	59,29	9558,041	-5880,688
	59,35	9582,659	-5889,92
	59,42	9573,427	-5877,611
	59,45	9585,736	-5871,457
	59,43	9573,427	-5886,843
	59,37	9524,191	-5880,688
	59,32	9518,036	-5880,688
	59,29	9514,959	-5877,611
	59,32	9505,727	-5874,534
	59,4	9505,727	-5896,075
	59,46	9481,109	-5920,693
	59,46	9508,804	-5917,616
	59,38	9539,577	-5905,307
	59,26	9524,191	-5905,307
	59,16	9508,804	-5914,539
	59,1	9496,495	-5914,539
	59,08	9499,572	-5911,461
	59,09	9499,572	-5896,075
	59,09	9493,418	-5874,534
	59,05	9484,186	-5874,534
	58,98	9518,036	-5911,461
	58,93	9499,572	-5902,229
	59,02	9533,422	-5905,307
	59,23	9561,118	-5889,92
	59,45	9533,422	-5899,152
	59,57	9505,727	-5902,229
	59,55	9471,877	-5899,152
	59,45	9459,568	-5896,075
	59,31	9453,413	-5902,229
	59,18	9465,722	-5892,998
	59,15	9462,645	-5896,075
	59,19	9478,031	-5886,843
	59,27	9499,572	-5880,688
	59,36	9524,191	-5886,843
	59,44	9545,731	-5877,611
	59,54	9551,886	-5886,843
	59,6	9542,654	-5874,534
	59,53	9539,577	-5914,539
	59,31	9539,577	-5883,766
	59,12	9502,65	-5923,77
	59,03	9511,881	-5908,384
	58,9	9527,268	-5926,848
	58,6	9514,959	-5896,075
	58,27	9536,5	-5908,384
	58,24	9502,65	-5896,075
	57,48	9548,809	-5914,539
	53,57	9551,886	-5911,461
	45,72	9564,195	-5908,384
	33,83	9554,963	-5914,539
	18,16	9521,113	-5914,539
	0,86	9511,881	-5914,539
	-17,28	9518,036	-5905,307
	-34,34	9518,036	-5902,229
	-47,1	9487,263	-5896,075
	-54,38	9468,799	-5877,611
	-57,75	9465,722	-5889,92
	-59,47	9471,877	-5877,611
	-60,53	9474,954	-5877,611
	-61,58	9462,645	-5871,457
	-61,85	9450,336	-5871,457
	-60,71	9453,413	-5886,843
	-57,95	9493,418	-5902,229
	-52,89	9514,959	-5908,384
	-45,25	9502,65	-5908,384
	-35,06	9511,881	-5908,384
	-23,38	9558,041	-5905,307
	-11,9	9545,731	-5911,461
	-1,23	9554,963	-5896,075
	9,05	9570,35	-5899,152
	19,09	9511,881	-5896,075
	28,75	9471,877	-5902,229
	37,59	9447,258	-5886,843
	45,43	9496,495	-5874,534
	52,56	9496,495	-5896,075
	59,09	9450,336	-5892,998
	64,3	9533,422	-5868,379
	67,23	9554,963	-5865,302
	68,14	9542,654	-5877,611
	67,99	9564,195	-5868,379
	67,7	9554,963	-5917,616
	67,83	9539,577	-5905,307
	68,14	9524,191	-5902,229
	67,76	9496,495	-5914,539
	65,05	9468,799	-5908,384
	58,49	9481,109	-5902,229
	48,43	9496,495	-5908,384
	36,31	9505,727	-5911,461
	22,72	9554,963	-5908,384
	8,74	9548,809	-5889,92
	-3,23	9551,886	-5886,843
	-12,77	9514,959	-5883,766
	-21,03	9548,809	-5883,766
	-28,62	9527,268	-5877,611
	-35,98	9579,582	-5892,998
	-42,82	9542,654	-5902,229
	-48,37	9561,118	-5892,998
	-51,28	9514,959	-5892,998
	-51,6	9539,577	-5892,998
	-50,73	9527,268	-5892,998
	-48,71	9496,495	-5889,92
	-45,09	9499,572	-5883,766
	-40,12	9524,191	-5877,611
	-33,15	9521,113	-5905,307
	-24,28	9530,345	-5920,693
	-14,58	9527,268	-5920,693
	-4,18	9533,422	-5929,925
	6,77	9521,113	-5926,848
	17,53	9493,418	-5920,693
	27,31	9502,65	-5911,461
	35,79	9542,654	-5889,92
	43,27	9585,736	-5883,766
	49,79	9598,045	-5871,457
	55,38	9598,045	-5865,302
	59,76	9570,35	-5862,225
	61,73	9545,731	-5852,993
	61,87	9514,959	-5859,147
	61,89	9487,263	-5871,457
	62,57	9487,263	-5874,534
	63,86	9561,118	-5849,916
	64,19	9459,568	-5936,079
	61,77	9478,031	-5880,688
	56,21	9465,722	-5896,075
	48,22	9465,722	-5926,848
	38,93	9499,572	-5911,461
	28,68	9527,268	-5908,384
	18,09	9527,268	-5889,92
	9,17	9524,191	-5896,075
	1,88	9548,809	-5892,998
	-5,92	9539,577	-5892,998
	-14,22	9518,036	-5892,998
	-22,31	9527,268	-5877,611
	-30,35	9548,809	-5880,688
	-37,99	9542,654	-5905,307
	-44,48	9518,036	-5911,461
	-49,94	9527,268	-5905,307
	-55,01	9518,036	-5908,384
	-58,88	9518,036	-5902,229
	-60,57	9518,036	-5908,384
	-60,27	9502,65	-5926,848
	-58,71	9505,727	-5902,229
	-56,24	9450,336	-5933,002
	-51,59	9450,336	-5929,925
	-43,52	9542,654	-5923,77
	-31,52	9524,191	-5902,229
	-16,75	9484,186	-5892,998
	-3,21	9478,031	-5892,998
	7,81	9502,65	-5883,766
	17,55	9508,804	-5889,92
	26,23	9502,65	-5880,688
	34,12	9551,886	-5874,534
	41,32	9616,509	-5862,225
	48,09	9604,2	-5862,225
	54,64	9570,35	-5868,379
	60,36	9545,731	-5874,534
	64,04	9573,427	-5886,843
	65,88	9585,736	-5899,152
	66,96	9558,041	-5905,307
	67,21	9518,036	-5889,92
	66,02	9521,113	-5883,766
	63,29	9518,036	-5877,611
	59,04	9508,804	-5874,534
	52,56	9514,959	-5874,534
	43,67	9511,881	-5899,152
	33,3	9496,495	-5899,152
	22,38	9465,722	-5911,461
	11,9	9468,799	-5914,539
	2,38	9514,959	-5914,539
	-6,44	9554,963	-5902,229
	-15,07	9598,045	-5892,998
	-23,74	9530,345	-5883,766
	-32,16	9542,654	-5911,461
	-40,96	9588,813	-5880,688
	-49,86	9545,731	-5883,766
	-56,77	9551,886	-5905,307
	-60,9	9539,577	-5896,075
	-62,38	9521,113	-5889,92
	-61,34	9527,268	-5889,92
	-58,33	9536,5	-5889,92
	-53,39	9558,041	-5874,534
	-45,8	9567,272	-5868,379
	-35,1	9567,272	-5871,457
	-22,2	9514,959	-5892,998
	-8,43	9481,109	-5899,152
	4,89	9499,572	-5874,534
	16,2	9468,799	-5886,843
	25,7	9484,186	-5902,229
	34,15	9447,258	-5911,461
	41,64	9499,572	-5902,229
	48,36	9533,422	-5911,461
	54,29	9551,886	-5908,384
	59,69	9564,195	-5905,307
	64,71	9567,272	-5911,461
	69,4	9564,195	-5914,539
	73,28	9551,886	-5911,461
	75,55	9527,268	-5920,693
	76,02	9551,886	-5914,539
	74,85	9502,65	-5908,384
	72,17	9456,49	-5902,229
	68,06	9441,104	-5889,92
	62,86	9505,727	-5905,307
	56,93	9438,027	-5892,998
	49,52	9518,036	-5899,152
	40,02	9499,572	-5883,766
	28,8	9511,881	-5908,384
	17,09	9530,345	-5889,92
	5,45	9474,954	-5871,457
	-6,46	9542,654	-5886,843
	-17,68	9539,577	-5886,843
	-27,6	9564,195	-5886,843
	-36,62	9564,195	-5877,611
	-45,01	9551,886	-5874,534
	-52,84	9527,268	-5883,766
	-59,9	9539,577	-5889,92
	-64,23	9548,809	-5902,229
	-64,82	9462,645	-5923,77
	-63,98	9527,268	-5911,461
	-62,21	9533,422	-5902,229
	-58,97	9536,5	-5908,384
	-54,49	9551,886	-5920,693
	-48,22	9567,272	-5920,693
	-39,89	9558,041	-5908,384
	-29,78	9481,109	-5929,925
	-18,25	9505,727	-5892,998
	-7,17	9502,65	-5883,766
	2,56	9502,65	-5874,534
	11,73	9521,113	-5856,07
	20,26	9518,036	-5868,379
	27,9	9521,113	-5862,225
	34,85	9548,809	-5877,611
	41,3	9570,35	-5883,766
	46,99	9585,736	-5886,843
	51,92	9579,582	-5877,611
	56,38	9582,659	-5880,688
	60,79	9576,504	-5889,92
	65,31	9558,041	-5917,616
	69,59	9514,959	-5914,539
	73,14	9474,954	-5905,307
	74,86	9493,418	-5905,307
	73,67	9474,954	-5905,307
	69,24	9478,031	-5899,152
	61,14	9474,954	-5911,461
	50,62	9481,109	-5917,616
	38,76	9518,036	-5902,229
	26,18	9530,345	-5896,075
	13,52	9554,963	-5886,843
	1,5	9570,35	-5908,384
	-9,41	9567,272	-5892,998
	-18,84	9585,736	-5877,611
	-26,93	9582,659	-5892,998
	-34,51	9567,272	-5877,611
	-41,73	9548,809	-5883,766
	-48,81	9521,113	-5886,843
	-55,06	9496,495	-5892,998
	-58,53	9511,881	-5874,534
	-59,18	9545,731	-5886,843
	-58,71	9514,959	-5917,616
	-57,23	9471,877	-5908,384
	-54,77	9551,886	-5908,384
	-51,65	9484,186	-5914,539
	-46,27	9548,809	-5917,616
	-37,22	9478,031	-5889,92
	-25,77	9502,65	-5874,534
	-14,36	9524,191	-5871,457
	-4,21	9499,572	-5871,457
	4,51	9514,959	-5868,379
	12,43	9493,418	-5880,688
	20,13	9502,65	-5899,152
	27,55	9524,191	-5905,307
	34,66	9518,036	-5911,461
	41,31	9521,113	-5902,229
	46,99	9490,34	-5902,229
	51,67	9545,731	-5899,152
	56,16	9487,263	-5902,229
	60,55	9524,191	-5920,693
	64,05	9536,5	-5911,461
	66,11	9524,191	-5902,229
	66,62	9521,113	-5923,77
	66,35	9542,654	-5896,075
	65,84	9536,5	-5896,075
	64,58	9548,809	-5905,307
	62,18	9567,272	-5911,461
	58,09	9570,35	-5908,384
	51,35	9573,427	-5905,307
	42	9579,582	-5905,307
	30,9	9573,427	-5892,998
	18,89	9576,504	-5896,075
	7,46	9585,736	-5880,688
	-2,62	9570,35	-5886,843
	-11,94	9585,736	-5877,611
	-21,14	9548,809	-5883,766
	-29,79	9508,804	-5886,843
	-37,77	9502,65	-5896,075
	-45,85	9474,954	-5914,539
	-53,08	9502,65	-5908,384
	-57,47	9490,34	-5917,616
	-59,79	9468,799	-5914,539
	-60,68	9459,568	-5905,307
	-60,16	9496,495	-5908,384
	-59,06	9490,34	-5911,461
	-57,66	9493,418	-5896,075
	-55,46	9505,727	-5899,152
	-50,35	9499,572	-5908,384
	-40,48	9487,263	-5886,843
	-27,22	9481,109	-5905,307
	-14,58	9484,186	-5880,688
	-4,55	9545,731	-5834,529
	4,24	9591,891	-5831,452
	13,1	9505,727	-5849,916
	21,94	9610,354	-5846,838
	30,55	9558,041	-5871,457
	38,78	9616,509	-5831,452
	46,37	9524,191	-5899,152
	53,49	9478,031	-5905,307
	60,02	9493,418	-5902,229
	64,92	9481,109	-5926,848
	67,1	9468,799	-5939,157
	67	9459,568	-5926,848
	66,36	9468,799	-5939,157
	64,94	9545,731	-5905,307
	61,07	9558,041	-5905,307
	54,65	9548,809	-5908,384
	46,5	9539,577	-5917,616
	36,63	9521,113	-5933,002
	24,91	9496,495	-5911,461
	12,44	9508,804	-5889,92
	0,72	9514,959	-5874,534
	-9,25	9521,113	-5871,457
	-17,63	9551,886	-5877,611
	-25,43	9561,118	-5889,92
	-33,68	9616,509	-5892,998
	-42,75	9585,736	-5889,92
	-51,71	9558,041	-5889,92
	-58,77	9530,345	-5902,229
	-62,8	9484,186	-5886,843
	-64,44	9468,799	-5883,766
	-64,37	9471,877	-5889,92
	-62,62	9490,34	-5886,843
	-59,49	9505,727	-5886,843
	-54,82	9511,881	-5886,843
	-47,86	9533,422	-5896,075
	-37,15	9533,422	-5911,461
	-23,26	9579,582	-5908,384
	-10,34	9582,659	-5892,998
	-0,06	9558,041	-5886,843
	9,12	9539,577	-5889,92
	17,78	9490,34	-5889,92
	25,86	9530,345	-5914,539
	33,55	9450,336	-5908,384
	40,82	9518,036	-5889,92
	47,72	9521,113	-5914,539
	54,41	9481,109	-5917,616
	60,76	9521,113	-5917,616
	65,62	9518,036	-5914,539
	67,94	9508,804	-5917,616
	68,54	9539,577	-5911,461
	68,29	9505,727	-5914,539
	66,01	9548,809	-5899,152
	60,51	9487,263	-5899,152
	52,76	9539,577	-5889,92
	44,11	9462,645	-5892,998
	34,07	9478,031	-5892,998
	22,64	9487,263	-5899,152
	12,12	9521,113	-5889,92
	4,07	9604,2	-5880,688
	-2,91	9561,118	-5883,766
	-10,72	9638,05	-5880,688
	-19,82	9514,959	-5896,075
	-29,39	9610,354	-5886,843
	-38,65	9573,427	-5896,075
	-47,46	9554,963	-5896,075
	-55,38	9548,809	-5889,92
	-61,11	9591,891	-5889,92
	-63,5	9508,804	-5902,229
	-63,86	9518,036	-5905,307
	-63,59	9502,65	-5908,384
	-62,8	9518,036	-5902,229
	-60,88	9474,954	-5902,229
	-57,72	9481,109	-5902,229
	-53,44	9478,031	-5911,461
	-46,78	9508,804	-5911,461
	-37,17	9533,422	-5899,152
	-25,5	9536,5	-5889,92
	-13,48	9567,272	-5880,688
	-2,63	9558,041	-5880,688
	7,1	9518,036	-5889,92
	16,22	9502,65	-5889,92
	24,77	9462,645	-5902,229
	33,2	9447,258	-5899,152
	41,44	9444,181	-5892,998
	49,13	9462,645	-5892,998
	56,75	9493,418	-5877,611
	64,74	9502,65	-5868,379
	72,42	9511,881	-5859,147
	78,32	9502,65	-5859,147
	80,73	9493,418	-5880,688
	80,03	9459,568	-5911,461
	77,94	9450,336	-5920,693
	74,17	9478,031	-5933,002
	68,06	9505,727	-5914,539
	60,4	9554,963	-5889,92
	51,94	9573,427	-5883,766
	42,31	9604,2	-5877,611
	31,31	9631,895	-5874,534
	19,95	9641,127	-5868,379
	9,73	9622,664	-5883,766
	0,9	9551,886	-5886,843
	-7,87	9598,045	-5883,766
	-17,52	9573,427	-5889,92
	-28,19	9542,654	-5896,075
	-39,43	9530,345	-5896,075
	-50	9527,268	-5902,229
	-58,72	9499,572	-5889,92
	-64,53	9471,877	-5908,384
	-66,93	9438,027	-5948,389
	-67,31	9539,577	-5892,998
	-66,83	9441,104	-5942,234
	-65,18	9462,645	-5929,925
	-62,52	9481,109	-5917,616
	-58,83	9502,65	-5908,384
	-53,04	9508,804	-5896,075
	-43,75	9576,504	-5880,688
	-31,18	9594,968	-5880,688
	-18,14	9539,577	-5896,075
	-6,74	9582,659	-5886,843
	2,85	9582,659	-5908,384
	11,19	9579,582	-5911,461
	19,05	9585,736	-5899,152
	26,67	9573,427	-5905,307
	34,23	9564,195	-5880,688
	42,37	9601,123	-5877,611
	50,53	9576,504	-5886,843
	57,66	9524,191	-5902,229
	63,19	9487,263	-5914,539
	66,56	9453,413	-5914,539
	68,1	9471,877	-5911,461
	68,51	9438,027	-5902,229
	68,48	9441,104	-5892,998
	68,52	9456,49	-5880,688
	68,8	9462,645	-5874,534
	69,32	9533,422	-5892,998
	69,95	9591,891	-5899,152
	70,53	9441,104	-5877,611
	70,96	9567,272	-5908,384
	71,04	9585,736	-5896,075
	70,7	9542,654	-5899,152
	70,18	9570,35	-5899,152
	69,78	9533,422	-5914,539
	69,55	9579,582	-5902,229
	69,4	9542,654	-5899,152
	69,26	9539,577	-5905,307
	69,04	9542,654	-5914,539
	68,62	9487,263	-5914,539
	68,2	9474,954	-5914,539
	67,97	9524,191	-5908,384
	67,79	9518,036	-5917,616
		9521,113	-5914,539
		9533,422	-5911,461
		9558,041	-5905,307
		9610,354	-5892,998
		9564,195	-5877,611
		9582,659	-5883,766
		9545,731	-5871,457
		9533,422	-5871,457
		9536,5	-5880,688
		9524,191	-5902,229
		9527,268	-5902,229
		9527,268	-5889,92
		9496,495	-5883,766
		9496,495	-5883,766
		9508,804	-5889,92
		9514,959	-5896,075
		9551,886	-5908,384
		9545,731	-5899,152
		9545,731	-5905,307
		9518,036	-5883,766
		9521,113	-5908,384
		9558,041	-5889,92
		9545,731	-5908,384
		9551,886	-5880,688
		9554,963	-5899,152
		9558,041	-5883,766
		9545,731	-5871,457
		9508,804	-5926,848
		9530,345	-5920,693
		9502,65	-5920,693
		9521,113	-5923,77
		9536,5	-5914,539
		9521,113	-5911,461
		9514,959	-5896,075
		9524,191	-5889,92
		9514,959	-5880,688
		9524,191	-5880,688
		9530,345	-5877,611
		9533,422	-5889,92
		9539,577	-5868,379
		9536,5	-5859,147
		9573,427	-5846,838
		9579,582	-5856,07
		9588,813	-5874,534
		9576,504	-5911,461
		9548,809	-5926,848
		9542,654	-5911,461
		9514,959	-5914,539
		9505,727	-5908,384
		9518,036	-5908,384
		9542,654	-5911,461
		9527,268	-5914,539
		9518,036	-5911,461
		9499,572	-5905,307
		9594,968	-5892,998
		9582,659	-5908,384
		9561,118	-5911,461
		9567,272	-5908,384
		9554,963	-5899,152
		9548,809	-5892,998
		9554,963	-5899,152
		9548,809	-5905,307
		9524,191	-5896,075
		9518,036	-5883,766
		9481,109	-5902,229
		9496,495	-5902,229
		9505,727	-5896,075
		9542,654	-5892,998
		9573,427	-5896,075
		9576,504	-5905,307
		9542,654	-5914,539
		9496,495	-5908,384
		9508,804	-5892,998
		9481,109	-5905,307
		9471,877	-5896,075
		9462,645	-5883,766
		9496,495	-5868,379
		9533,422	-5862,225
		9505,727	-5865,302
		9468,799	-5871,457
		9502,65	-5883,766
		9554,963	-5889,92
		9554,963	-5896,075
		9524,191	-5902,229
		9527,268	-5896,075
		9551,886	-5917,616
		9598,045	-5926,848
		9601,123	-5929,925
		9576,504	-5929,925
		9570,35	-5917,616
		9588,813	-5911,461
		9598,045	-5892,998
		9594,968	-5886,843
		9594,968	-5880,688
		9594,968	-5877,611
		9591,891	-5880,688
		9576,504	-5896,075
		9545,731	-5892,998
		9545,731	-5892,998
		9564,195	-5892,998
		9551,886	-5902,229
		9533,422	-5892,998
		9542,654	-5874,534
		9554,963	-5886,843
		9554,963	-5920,693
		9524,191	-5929,925
		9530,345	-5905,307
		9533,422	-5908,384
		9548,809	-5908,384
		9558,041	-5905,307
		9545,731	-5896,075
		9545,731	-5899,152
		9554,963	-5908,384
		9561,118	-5908,384
		9561,118	-5911,461
		9554,963	-5902,229
		9561,118	-5902,229
		9554,963	-5908,384
		9591,891	-5905,307
		9573,427	-5905,307
		9511,881	-5899,152
		9478,031	-5896,075
		9465,722	-5883,766
		9474,954	-5865,302
		9484,186	-5856,07
		9484,186	-5856,07
		9484,186	-5856,07
		9521,113	-5862,225
		9508,804	-5874,534
		9496,495	-5908,384
		9499,572	-5905,307
		9527,268	-5905,307
		9591,891	-5908,384
		9607,277	-5896,075
		9616,509	-5880,688
		9638,05	-5874,534
		9634,973	-5859,147
		9610,354	-5862,225
		9594,968	-5871,457
		9561,118	-5877,611
		9496,495	-5892,998
		9478,031	-5902,229
		9447,258	-5908,384
		9462,645	-5896,075
		9481,109	-5889,92
		9484,186	-5899,152
		9487,263	-5905,307
		9453,413	-5923,77
		9508,804	-5902,229
		9551,886	-5899,152
		9601,123	-5889,92
		9619,586	-5880,688
		9601,123	-5883,766
		9594,968	-5880,688
		9601,123	-5877,611
		9591,891	-5877,611
		9594,968	-5880,688
		9545,731	-5889,92
		9530,345	-5889,92
		9570,35	-5886,843
		9539,577	-5886,843
		9558,041	-5889,92
		9579,582	-5902,229
		9554,963	-5911,461
		9530,345	-5933,002
		9539,577	-5939,157
		9542,654	-5936,079
		9551,886	-5933,002
		9554,963	-5920,693
		9561,118	-5908,384
		9576,504	-5892,998
		9567,272	-5892,998
		9545,731	-5889,92
		9524,191	-5880,688
		9551,886	-5886,843
		9558,041	-5886,843
		9536,5	-5892,998
		9567,272	-5896,075
		9601,123	-5886,843
		9567,272	-5883,766
		9536,5	-5883,766
		9542,654	-5889,92
		9545,731	-5892,998
		9527,268	-5905,307
		9527,268	-5905,307
		9536,5	-5902,229
		9554,963	-5917,616
		9570,35	-5917,616
		9558,041	-5899,152
		9558,041	-5902,229
		9573,427	-5905,307
		9607,277	-5896,075
		9610,354	-5880,688
		9588,813	-5874,534
		9567,272	-5865,302
		9527,268	-5874,534
		9508,804	-5880,688
		9447,258	-5874,534
		9456,49	-5862,225
		9490,34	-5852,993
		9551,886	-5840,684
		9598,045	-5840,684
		9576,504	-5868,379
		9554,963	-5896,075
		9573,427	-5914,539
		9588,813	-5926,848
		9601,123	-5929,925
		9591,891	-5914,539
		9561,118	-5896,075
		9539,577	-5880,688
		9551,886	-5880,688
		9533,422	-5880,688
		9591,891	-5914,539
		9622,664	-5920,693
		9582,659	-5923,77
		9536,5	-5902,229
		9548,809	-5908,384
		9554,963	-5905,307
		9551,886	-5899,152
		9533,422	-5896,075
		9499,572	-5889,92
		9447,258	-5899,152
		9465,722	-5889,92
		9447,258	-5896,075
		9441,104	-5892,998
		9453,413	-5889,92
		9474,954	-5886,843
		9561,118	-5865,302
		9518,036	-5883,766
		9585,736	-5856,07
		9616,509	-5859,147
		9616,509	-5868,379
		9594,968	-5889,92
		9551,886	-5917,616
		9558,041	-5902,229
		9490,34	-5923,77
		9471,877	-5920,693
		9499,572	-5920,693
		9561,118	-5902,229
		9542,654	-5902,229
		9564,195	-5908,384
		9536,5	-5908,384
		9539,577	-5911,461
		9573,427	-5892,998
		9585,736	-5883,766
		9576,504	-5871,457
		9594,968	-5871,457
		9619,586	-5862,225
		9650,359	-5859,147
		9638,05	-5856,07
		9622,664	-5886,843
		9622,664	-5902,229
		9607,277	-5899,152
		9554,963	-5899,152
		9548,809	-5905,307
		9548,809	-5902,229
		9548,809	-5899,152
		9554,963	-5914,539
		9524,191	-5905,307
		9502,65	-5914,539
		9487,263	-5911,461
		9514,959	-5905,307
		9527,268	-5905,307
		9539,577	-5908,384
		9561,118	-5911,461
		9573,427	-5911,461
		9530,345	-5896,075
		9545,731	-5905,307
		9499,572	-5889,92
		9499,572	-5886,843
		9484,186	-5877,611
		9471,877	-5868,379
		9481,109	-5871,457
		9487,263	-5859,147
		9493,418	-5865,302
		9502,65	-5883,766
		9496,495	-5877,611
		9487,263	-5892,998
		9554,963	-5896,075
		9601,123	-5905,307
		9607,277	-5917,616
		9604,2	-5920,693
		9604,2	-5892,998
		9594,968	-5865,302
		9591,891	-5865,302
		9576,504	-5865,302
		9545,731	-5856,07
		9511,881	-5859,147
		9527,268	-5865,302
		9551,886	-5880,688
		9573,427	-5908,384
		9579,582	-5920,693
		9558,041	-5908,384
		9527,268	-5905,307
		9514,959	-5923,77
		9527,268	-5936,079
		9542,654	-5939,157
		9548,809	-5933,002
		9493,418	-5929,925
		9425,717	-5933,002
		9481,109	-5905,307
		9542,654	-5886,843
		9539,577	-5886,843
		9558,041	-5883,766
		9588,813	-5849,916
		9598,045	-5865,302
		9622,664	-5840,684
		9601,123	-5843,761
		9634,973	-5843,761
		9607,277	-5846,838
		9585,736	-5883,766
		9558,041	-5917,616
		9456,49	-5957,62
		9493,418	-5939,157
		9453,413	-5939,157
		9434,949	-5923,77
		9478,031	-5908,384
		9471,877	-5911,461
		9468,799	-5911,461
		9425,717	-5926,848
		9493,418	-5905,307
		9536,5	-5886,843
		9570,35	-5880,688
		9551,886	-5880,688
		9518,036	-5892,998
		9607,277	-5896,075
		9607,277	-5902,229
		9613,432	-5908,384
		9622,664	-5892,998
		9594,968	-5877,611
		9610,354	-5892,998
		9591,891	-5896,075
		9573,427	-5902,229
		9567,272	-5892,998
		9564,195	-5889,92
		9530,345	-5892,998
		9527,268	-5899,152
		9530,345	-5892,998
		9554,963	-5902,229
		9542,654	-5899,152
		9545,731	-5880,688
		9542,654	-5871,457
		9521,113	-5883,766
		9518,036	-5896,075
		9533,422	-5902,229
		9545,731	-5905,307
		9570,35	-5886,843
		9576,504	-5874,534
		9588,813	-5862,225
		9641,127	-5856,07
		9619,586	-5883,766
		9598,045	-5899,152
		9564,195	-5911,461
		9554,963	-5902,229
		9561,118	-5908,384
		9567,272	-5933,002
		9548,809	-5939,157
		9518,036	-5933,002
		9499,572	-5923,77
		9499,572	-5923,77
		9484,186	-5923,77
		9521,113	-5905,307
		9536,5	-5896,075
		9558,041	-5886,843
		9567,272	-5877,611
		9561,118	-5874,534
		9539,577	-5880,688
		9554,963	-5874,534
		9548,809	-5859,147
		9545,731	-5856,07
		9548,809	-5862,225
		9511,881	-5862,225
		9471,877	-5880,688
		9471,877	-5914,539
		9511,881	-5926,848
		9539,577	-5923,77
		9539,577	-5917,616
		9548,809	-5920,693
		9554,963	-5917,616
		9508,804	-5902,229
		9524,191	-5905,307
		9530,345	-5905,307
		9511,881	-5902,229
		9508,804	-5896,075
		9505,727	-5877,611
		9514,959	-5859,147
		9579,582	-5865,302
		9641,127	-5865,302
		9656,514	-5862,225
		9622,664	-5874,534
		9554,963	-5889,92
		9468,799	-5886,843
		9401,099	-5896,075
		9385,713	-5917,616
		9431,872	-5933,002
		9456,49	-5936,079
		9514,959	-5936,079
		9650,359	-5926,848
		9650,359	-5920,693
		9634,973	-5920,693
		9607,277	-5929,925
		9601,123	-5926,848
		9598,045	-5917,616
		9582,659	-5880,688
		9619,586	-5865,302
		9622,664	-5868,379
		9619,586	-5877,611
		9628,818	-5883,766
		9573,427	-5892,998
		9530,345	-5896,075
		9533,422	-5892,998
		9539,577	-5892,998
		9548,809	-5889,92
		9545,731	-5883,766
		9536,5	-5889,92
		9551,886	-5880,688
		9548,809	-5892,998
		9554,963	-5889,92
		9561,118	-5889,92
		9558,041	-5892,998
		9551,886	-5896,075
		9539,577	-5889,92
		9561,118	-5877,611
		9588,813	-5880,688
		9594,968	-5917,616
		9582,659	-5914,539
		9576,504	-5911,461
		9570,35	-5911,461
		9554,963	-5908,384
		9551,886	-5908,384
		9536,5	-5908,384
		9524,191	-5905,307
		9521,113	-5902,229
		9524,191	-5902,229
		9530,345	-5892,998
		9511,881	-5883,766
		9465,722	-5892,998
		9434,949	-5896,075
		9407,254	-5905,307
		9413,408	-5892,998
		9447,258	-5880,688
		9508,804	-5865,302
		9588,813	-5868,379
		9656,514	-5862,225
		9625,741	-5871,457
		9625,741	-5868,379
		9668,823	-5883,766
		9653,436	-5877,611
		9607,277	-5874,534
		9551,886	-5889,92
		9533,422	-5902,229
		9518,036	-5902,229
		9499,572	-5902,229
		9496,495	-5911,461
		9533,422	-5920,693
		9573,427	-5945,311
		9573,427	-5929,925
		9570,35	-5911,461
		9564,195	-5892,998
		9561,118	-5886,843
		9610,354	-5892,998
		9610,354	-5889,92
		9604,2	-5886,843
		9588,813	-5899,152
		9564,195	-5917,616
		9545,731	-5911,461
		9524,191	-5889,92
		9505,727	-5877,611
		9481,109	-5874,534
		9484,186	-5877,611
		9521,113	-5886,843
		9567,272	-5926,848
		9558,041	-5939,157
		9558,041	-5933,002
		9622,664	-5917,616
		9594,968	-5914,539
		9638,05	-5911,461
		9579,582	-5923,77
		9582,659	-5933,002
		9564,195	-5911,461
		9548,809	-5899,152
		9567,272	-5886,843
		9558,041	-5883,766
		9610,354	-5889,92
		9576,504	-5889,92
		9598,045	-5889,92
		9545,731	-5892,998
		9524,191	-5899,152
		9493,418	-5902,229
		9554,963	-5899,152
		9536,5	-5908,384
		9561,118	-5902,229
		9582,659	-5902,229
		9499,572	-5911,461
		9604,2	-5889,92
		9601,123	-5883,766
		9601,123	-5877,611
		9588,813	-5886,843
		9573,427	-5889,92
		9579,582	-5886,843
		9588,813	-5889,92
		9582,659	-5889,92
		9594,968	-5899,152
		9542,654	-5889,92
		9570,35	-5886,843
		9533,422	-5902,229
		9558,041	-5889,92
		9536,5	-5902,229
		9524,191	-5902,229
		9533,422	-5899,152
		9564,195	-5862,225
		9610,354	-5859,147
		9530,345	-5868,379
		9631,895	-5871,457
		9668,823	-5880,688
		9678,055	-5886,843
		9625,741	-5889,92
		9561,118	-5886,843
		9536,5	-5889,92
		9533,422	-5899,152
		9524,191	-5914,539
		9505,727	-5914,539
		9524,191	-5914,539
		9505,727	-5905,307
		9594,968	-5917,616
		9634,973	-5914,539
		9634,973	-5911,461
		9613,432	-5905,307
		9622,664	-5905,307
		9594,968	-5892,998
		9570,35	-5877,611
		9567,272	-5877,611
		9588,813	-5865,302
		9585,736	-5874,534
		9604,2	-5862,225
		9591,891	-5859,147
		9588,813	-5889,92
		9576,504	-5883,766
		9594,968	-5880,688
		9561,118	-5886,843
		9444,181	-5877,611
		9444,181	-5877,611
		9496,495	-5883,766
		9484,186	-5868,379
		9631,895	-5877,611
		9514,959	-5865,302
		9604,2	-5871,457
		9619,586	-5889,92
		9610,354	-5905,307
		9610,354	-5886,843
		9619,586	-5905,307
		9601,123	-5923,77
		9619,586	-5896,075
		9601,123	-5914,539
		9610,354	-5892,998
		9576,504	-5892,998
		9527,268	-5899,152
		9502,65	-5908,384
		9524,191	-5911,461
		9496,495	-5908,384
		9502,65	-5908,384
		9511,881	-5905,307
		9539,577	-5905,307
		9539,577	-5902,229
		9573,427	-5889,92
		9616,509	-5883,766
		9588,813	-5871,457
		9594,968	-5877,611
		9542,654	-5871,457
		9511,881	-5874,534
		9481,109	-5880,688
		9490,34	-5886,843
		9539,577	-5889,92
		9579,582	-5868,379
		9471,877	-5880,688
		9585,736	-5856,07
		9585,736	-5880,688
		9573,427	-5883,766
		9585,736	-5883,766
		9545,731	-5883,766
		9585,736	-5896,075
		9564,195	-5914,539
		9542,654	-5896,075
		9502,65	-5920,693
		9570,35	-5905,307
		9511,881	-5914,539
		9594,968	-5899,152
		9576,504	-5889,92
		9570,35	-5886,843
		9567,272	-5883,766
		9573,427	-5886,843
		9554,963	-5899,152
		9582,659	-5896,075
		9551,886	-5896,075
		9576,504	-5889,92
		9570,35	-5868,379
		9561,118	-5871,457
		9576,504	-5883,766
		9561,118	-5880,688
		9570,35	-5899,152
		9542,654	-5917,616
		9508,804	-5936,079
		9511,881	-5929,925
		9539,577	-5917,616
		9530,345	-5923,77
		9536,5	-5923,77
		9554,963	-5883,766
		9524,191	-5917,616
		9579,582	-5849,916
		9631,895	-5865,302
		9601,123	-5852,993
		9561,118	-5865,302
		9582,659	-5849,916
		9594,968	-5914,539
		9588,813	-5933,002
		9591,891	-5914,539
		9564,195	-5905,307
		9548,809	-5902,229
		9564,195	-5905,307
		9619,586	-5871,457
		9551,886	-5908,384
		9505,727	-5926,848
		9484,186	-5929,925
		9465,722	-5923,77
		9493,418	-5899,152
		9514,959	-5877,611
		9564,195	-5874,534
		9533,422	-5883,766
		9567,272	-5877,611
		9499,572	-5896,075
		9536,5	-5883,766
		9478,031	-5902,229
		9530,345	-5883,766
		9487,263	-5892,998
		9567,272	-5880,688
		9588,813	-5871,457
		9601,123	-5874,534
		9539,577	-5926,848
		9647,282	-5877,611
		9545,731	-5936,079
		9561,118	-5902,229
		9619,586	-5886,843
		9542,654	-5933,002
		9508,804	-5914,539
		9511,881	-5923,77
		9511,881	-5914,539
		9508,804	-5923,77
		9518,036	-5920,693
		9530,345	-5889,92
		9521,113	-5905,307
		9576,504	-5865,302
		9579,582	-5859,147
		9579,582	-5868,379
		9613,432	-5874,534
		9628,818	-5877,611
		9638,05	-5902,229
		9625,741	-5902,229
		9601,123	-5905,307
		9585,736	-5899,152
		9511,881	-5908,384
		9493,418	-5911,461
		9539,577	-5908,384
		9502,65	-5905,307
		9493,418	-5892,998
		9505,727	-5886,843
		9536,5	-5877,611
		9554,963	-5849,916
		9524,191	-5862,225
		9533,422	-5856,07
		9634,973	-5834,529
		9604,2	-5837,606
		9638,05	-5846,838
		9573,427	-5843,761
		9542,654	-5886,843
		9496,495	-5948,389
		9505,727	-5926,848
		9505,727	-5951,466
		9539,577	-5942,234
		9576,504	-5914,539
		9591,891	-5929,925
		9530,345	-5899,152
		9548,809	-5908,384
		9585,736	-5920,693
		9536,5	-5889,92
		9539,577	-5902,229
		9548,809	-5892,998
		9518,036	-5868,379
		9524,191	-5865,302
		9539,577	-5883,766
		9616,509	-5889,92
		9567,272	-5889,92
		9610,354	-5899,152
		9625,741	-5899,152
		9628,818	-5902,229
		9579,582	-5905,307
		9561,118	-5905,307
		9524,191	-5902,229
		9444,181	-5923,77
		9459,568	-5926,848
		9465,722	-5923,77
		9434,949	-5914,539
		9478,031	-5920,693
		9444,181	-5908,384
		9456,49	-5905,307
		9527,268	-5899,152
		9567,272	-5886,843
		9594,968	-5880,688
		9662,668	-5877,611
		9641,127	-5874,534
		9668,823	-5874,534
		9671,9	-5880,688
		9644,205	-5886,843
		9579,582	-5892,998
		9551,886	-5908,384
		9551,886	-5908,384
		9564,195	-5908,384
		9579,582	-5902,229
		9567,272	-5905,307
		9533,422	-5896,075
		9508,804	-5902,229
		9499,572	-5908,384
		9524,191	-5914,539
		9514,959	-5914,539
		9533,422	-5892,998
		9536,5	-5859,147
		9542,654	-5871,457
		9582,659	-5843,761
		9539,577	-5877,611
		9647,282	-5837,606
		9604,2	-5849,916
		9641,127	-5825,297
		9558,041	-5871,457
		9601,123	-5874,534
		9582,659	-5889,92
		9564,195	-5868,379
		9551,886	-5933,002
		9558,041	-5923,77
		9536,5	-5942,234
		9514,959	-5929,925
		9514,959	-5923,77
		9527,268	-5929,925
		9564,195	-5923,77
		9508,804	-5939,157
		9536,5	-5929,925
		9508,804	-5923,77
		9502,65	-5920,693
		9539,577	-5880,688
		9561,118	-5892,998
		9588,813	-5889,92
		9508,804	-5899,152
		9594,968	-5889,92
		9594,968	-5886,843
		9576,504	-5886,843
		9591,891	-5886,843
		9582,659	-5902,229
		9481,109	-5926,848
		9484,186	-5914,539
		9558,041	-5902,229
		9530,345	-5899,152
		9496,495	-5892,998
		9511,881	-5883,766
		9573,427	-5899,152
		9518,036	-5917,616
		9548,809	-5874,534
		9582,659	-5886,843
		9570,35	-5911,461
		9598,045	-5914,539
		9573,427	-5899,152
		9588,813	-5902,229
		9604,2	-5889,92
		9598,045	-5889,92
		9527,268	-5923,77
		9484,186	-5923,77
		9474,954	-5926,848
		9493,418	-5911,461
		9502,65	-5911,461
		9468,799	-5917,616
		9527,268	-5896,075
		9554,963	-5883,766
		9598,045	-5868,379
		9598,045	-5883,766
		9554,963	-5883,766
		9576,504	-5892,998
		9570,35	-5892,998
		9551,886	-5899,152
		9564,195	-5896,075
		9573,427	-5899,152
		9582,659	-5880,688
		9545,731	-5892,998
		9579,582	-5880,688
		9554,963	-5892,998
		9548,809	-5883,766
		9558,041	-5886,843
		9530,345	-5896,075
		9551,886	-5899,152
		9591,891	-5899,152
		9564,195	-5892,998
		9613,432	-5896,075
		9616,509	-5896,075
		9613,432	-5896,075
		9622,664	-5889,92
		9631,895	-5883,766
		9625,741	-5877,611
		9619,586	-5880,688
		9561,118	-5892,998
		9524,191	-5896,075
		9505,727	-5905,307
		9518,036	-5889,92
		9505,727	-5908,384
		9551,886	-5865,302
		9542,654	-5874,534
		9542,654	-5880,688
		9536,5	-5880,688
		9493,418	-5899,152
		9521,113	-5917,616
		9554,963	-5911,461
		9558,041	-5902,229
		9558,041	-5908,384
		9542,654	-5892,998
		9511,881	-5889,92
		9493,418	-5889,92
		9459,568	-5892,998
		9453,413	-5889,92
		9484,186	-5892,998
		9527,268	-5899,152
		9533,422	-5899,152
		9554,963	-5896,075
		9570,35	-5899,152
		9554,963	-5886,843
		9561,118	-5902,229
		9582,659	-5905,307
		9598,045	-5905,307
		9582,659	-5892,998
		9539,577	-5889,92
		9561,118	-5883,766
		9604,2	-5896,075
		9607,277	-5886,843
		9604,2	-5892,998
		9625,741	-5865,302
		9601,123	-5862,225
		9625,741	-5862,225
		9558,041	-5871,457
		9536,5	-5883,766
		9551,886	-5871,457
		9542,654	-5865,302
		9554,963	-5856,07
		9536,5	-5874,534
		9591,891	-5859,147
		9570,35	-5905,307
		9582,659	-5917,616
		9594,968	-5911,461
		9576,504	-5917,616
		9573,427	-5917,616
		9551,886	-5926,848
		9533,422	-5929,925
		9536,5	-5920,693
		9499,572	-5902,229
		9514,959	-5908,384
		9487,263	-5899,152
		9496,495	-5905,307
		9542,654	-5902,229
		9588,813	-5880,688
		9567,272	-5896,075
		9561,118	-5868,379
		9551,886	-5905,307
		9585,736	-5874,534
		9548,809	-5923,77
		9548,809	-5886,843
		9539,577	-5917,616
		9539,577	-5892,998
		9521,113	-5905,307
		9542,654	-5896,075
		9527,268	-5886,843
		9524,191	-5883,766
		9539,577	-5905,307
		9539,577	-5892,998
		9530,345	-5889,92
		9551,886	-5883,766
		9576,504	-5877,611
		9579,582	-5871,457
		9604,2	-5865,302
		9588,813	-5871,457
		9616,509	-5871,457
		9591,891	-5877,611
		9545,731	-5911,461
		9505,727	-5911,461
		9527,268	-5917,616
		9598,045	-5896,075
		9527,268	-5889,92
		9524,191	-5865,302
		9524,191	-5856,07
		9518,036	-5856,07
		9533,422	-5874,534
		9539,577	-5862,225
		9607,277	-5862,225
		9613,432	-5871,457
		9613,432	-5896,075
		9591,891	-5914,539
		9585,736	-5917,616
		9588,813	-5911,461
		9530,345	-5911,461
		9570,35	-5911,461
		9545,731	-5914,539
		9545,731	-5914,539
		9558,041	-5914,539
		9533,422	-5920,693
		9514,959	-5920,693
		9521,113	-5914,539
		9533,422	-5905,307
		9511,881	-5920,693
		9576,504	-5886,843
		9548,809	-5892,998
		9567,272	-5883,766
		9530,345	-5902,229
		9576,504	-5880,688
		9598,045	-5874,534
		9554,963	-5862,225
		9579,582	-5889,92
		9551,886	-5865,302
		9533,422	-5877,611
		9527,268	-5889,92
		9524,191	-5886,843
		9518,036	-5896,075
		9511,881	-5920,693
		9502,65	-5902,229
		9502,65	-5886,843
		9456,49	-5889,92
		9539,577	-5899,152
		9468,799	-5889,92
		9441,104	-5889,92
		9502,65	-5886,843
		9591,891	-5899,152
		9591,891	-5896,075
		9570,35	-5874,534
		9573,427	-5871,457
		9598,045	-5883,766
		9561,118	-5886,843
		9551,886	-5886,843
		9554,963	-5886,843
		9548,809	-5880,688
		9533,422	-5899,152
		9518,036	-5877,611
		9521,113	-5905,307
		9514,959	-5923,77
		9530,345	-5933,002
		9548,809	-5917,616
		9604,2	-5896,075
		9607,277	-5905,307
		9604,2	-5902,229
		9591,891	-5889,92
		9576,504	-5889,92
		9619,586	-5899,152
		9585,736	-5892,998
		9594,968	-5889,92
		9591,891	-5880,688
		9625,741	-5865,302
		9628,818	-5871,457
		9616,509	-5886,843
		9601,123	-5899,152
		9579,582	-5917,616
		9561,118	-5914,539
		9551,886	-5905,307
		9548,809	-5905,307
		9496,495	-5905,307
		9493,418	-5908,384
		9484,186	-5899,152
		9527,268	-5905,307
		9484,186	-5877,611
		9484,186	-5905,307
		9511,881	-5908,384
		9551,886	-5868,379
		9591,891	-5859,147
		9625,741	-5902,229
		9462,645	-5896,075
		9570,35	-5865,302
		9613,432	-5874,534
		9514,959	-5908,384
		9622,664	-5905,307
		9638,05	-5899,152
		9598,045	-5899,152
		9558,041	-5917,616
		9539,577	-5908,384
		9527,268	-5914,539
		9527,268	-5917,616
		9521,113	-5926,848
		9511,881	-5920,693
		9496,495	-5914,539
		9493,418	-5917,616
		9514,959	-5914,539
		9554,963	-5908,384
		9598,045	-5889,92
		9634,973	-5886,843
		9644,205	-5880,688
		9622,664	-5889,92
		9604,2	-5883,766
		9598,045	-5877,611
		9610,354	-5880,688
		9564,195	-5880,688
		9558,041	-5889,92
		9527,268	-5905,307
		9505,727	-5911,461
		9548,809	-5902,229
		9462,645	-5914,539
		9514,959	-5880,688
		9481,109	-5905,307
		9530,345	-5871,457
		9505,727	-5886,843
		9548,809	-5862,225
		9545,731	-5862,225
		9582,659	-5880,688
		9554,963	-5859,147
		9564,195	-5874,534
		9554,963	-5871,457
		9567,272	-5892,998
		9570,35	-5877,611
		9545,731	-5896,075
		9554,963	-5889,92
		9607,277	-5923,77
		9576,504	-5911,461
		9622,664	-5951,466
		9588,813	-5933,002
		9551,886	-5920,693
		9505,727	-5883,766
		9518,036	-5905,307
		9493,418	-5880,688
		9499,572	-5886,843
		9502,65	-5877,611
		9511,881	-5886,843
		9539,577	-5868,379
		9551,886	-5859,147
		9524,191	-5877,611
		9527,268	-5886,843
		9499,572	-5886,843
		9542,654	-5889,92
		9542,654	-5886,843
		9647,282	-5899,152
		9604,2	-5896,075
		9659,591	-5914,539
		9650,359	-5920,693
		9616,509	-5933,002
		9588,813	-5936,079
		9579,582	-5933,002
		9570,35	-5920,693
		9588,813	-5911,461
		9588,813	-5908,384
		9564,195	-5917,616
		9564,195	-5896,075
		9561,118	-5899,152
		9604,2	-5880,688
		9588,813	-5880,688
		9607,277	-5880,688
		9610,354	-5880,688
		9607,277	-5886,843
		9598,045	-5883,766
		9551,886	-5886,843
		9604,2	-5874,534
		9542,654	-5892,998
		9579,582	-5883,766
		9564,195	-5908,384
		9567,272	-5914,539
		9530,345	-5905,307
		9533,422	-5902,229
		9542,654	-5911,461
		9542,654	-5883,766
		9536,5	-5871,457
		9539,577	-5859,147
		9554,963	-5852,993
		9561,118	-5868,379
		9561,118	-5892,998
		9582,659	-5908,384
		9582,659	-5914,539
		9554,963	-5908,384
		9554,963	-5908,384
		9561,118	-5905,307
		9548,809	-5902,229
		9585,736	-5902,229
		9582,659	-5905,307
		9598,045	-5902,229
		9502,65	-5896,075
		9524,191	-5899,152
		9468,799	-5899,152
		9459,568	-5905,307
		9468,799	-5902,229
		9582,659	-5886,843
		9484,186	-5905,307
		9573,427	-5889,92
		9601,123	-5892,998
		9610,354	-5886,843
		9607,277	-5883,766
		9619,586	-5877,611
		9594,968	-5868,379
		9598,045	-5877,611
		9524,191	-5902,229
		9570,35	-5874,534
		9573,427	-5862,225
		9585,736	-5892,998
		9554,963	-5911,461
		9573,427	-5917,616
		9579,582	-5926,848
		9388,79	-5908,384
		9407,254	-5896,075
		9493,418	-5933,002
		9453,413	-5896,075
		9490,34	-5892,998
		9696,518	-5862,225
		9665,746	-5862,225
		9659,591	-5902,229
		9653,436	-5868,379
		9607,277	-5865,302
		9659,591	-5865,302
		9653,436	-5902,229
		9585,736	-5902,229
		9579,582	-5899,152
		9588,813	-5889,92
		9628,818	-5908,384
		9601,123	-5902,229
		9579,582	-5908,384
		9585,736	-5920,693
		9588,813	-5929,925
		9582,659	-5905,307
		9607,277	-5933,002
		9601,123	-5880,688
		9601,123	-5874,534
		9598,045	-5871,457
		9573,427	-5880,688
		9561,118	-5896,075
		9542,654	-5892,998
		9527,268	-5905,307
		9604,2	-5892,998
		9558,041	-5902,229
		9564,195	-5905,307
		9533,422	-5889,92
		9576,504	-5886,843
		9579,582	-5886,843
		9567,272	-5892,998
		9554,963	-5892,998
		9570,35	-5902,229
		9561,118	-5902,229
		9567,272	-5892,998
		9567,272	-5896,075
		9536,5	-5899,152
		9527,268	-5905,307
		9539,577	-5896,075
		9594,968	-5880,688
		9591,891	-5899,152
		9616,509	-5883,766
		9616,509	-5874,534
		9604,2	-5902,229
		9582,659	-5889,92
		9588,813	-5896,075
		9598,045	-5886,843
		9610,354	-5896,075
		9585,736	-5877,611
		9561,118	-5886,843
		9536,5	-5883,766
		9524,191	-5902,229
		9527,268	-5883,766
		9530,345	-5880,688
		9539,577	-5923,77
		9530,345	-5911,461
		9554,963	-5908,384
		9539,577	-5914,539
		9558,041	-5892,998
		9607,277	-5880,688
		9619,586	-5886,843
		9594,968	-5889,92
		9582,659	-5886,843
		9570,35	-5886,843
		9493,418	-5905,307
		9536,5	-5896,075
		9481,109	-5908,384
		9508,804	-5902,229
		9533,422	-5908,384
		9548,809	-5914,539
		9570,35	-5911,461
		9564,195	-5899,152
		9570,35	-5886,843
		9588,813	-5902,229
		9582,659	-5917,616
		9598,045	-5914,539
		9591,891	-5911,461
		9601,123	-5902,229
		9594,968	-5883,766
		9598,045	-5889,92
		9554,963	-5892,998
		9539,577	-5902,229
		9524,191	-5905,307
		9518,036	-5905,307
		9514,959	-5914,539
		9521,113	-5917,616
		9542,654	-5896,075
		9551,886	-5886,843
		9545,731	-5902,229
		9588,813	-5911,461
		9573,427	-5899,152
		9594,968	-5908,384
		9573,427	-5886,843
		9576,504	-5886,843
		9551,886	-5871,457
		9564,195	-5883,766
		9545,731	-5849,916
		9533,422	-5846,838
		9508,804	-5840,684
		9511,881	-5843,761
		9548,809	-5862,225
		9567,272	-5880,688
		9554,963	-5865,302
		9576,504	-5908,384
		9570,35	-5923,77
		9619,586	-5920,693
		9579,582	-5929,925
		9634,973	-5914,539
		9631,895	-5908,384
		9570,35	-5905,307
		9536,5	-5923,77
		9536,5	-5920,693
		9514,959	-5899,152
		9521,113	-5886,843
		9551,886	-5880,688
		9594,968	-5874,534
		9631,895	-5865,302
		9644,205	-5865,302
		9625,741	-5865,302
		9601,123	-5877,611
		9591,891	-5883,766
		9564,195	-5889,92
		9564,195	-5892,998
		9554,963	-5902,229
		9518,036	-5896,075
		9508,804	-5902,229
		9536,5	-5889,92
		9536,5	-5896,075
		9514,959	-5908,384
		9521,113	-5920,693
		9514,959	-5899,152
		9511,881	-5911,461
		9567,272	-5902,229
		9545,731	-5908,384
		9551,886	-5914,539
		9527,268	-5908,384
		9576,504	-5899,152
		9591,891	-5899,152
		9579,582	-5889,92
		9601,123	-5896,075
		9441,104	-5892,998
		9419,563	-5899,152
		9404,176	-5899,152
		9505,727	-5892,998
		9444,181	-5896,075
		9551,886	-5892,998
		9536,5	-5892,998
		9564,195	-5896,075
		9499,572	-5902,229
		9573,427	-5905,307
		9601,123	-5902,229
		9591,891	-5914,539
		9607,277	-5911,461
		9607,277	-5914,539
		9616,509	-5905,307
		9607,277	-5896,075
		9588,813	-5886,843
		9604,2	-5889,92
		9576,504	-5889,92
		9542,654	-5889,92
		9511,881	-5892,998
		9484,186	-5889,92
		9484,186	-5877,611
		9468,799	-5886,843
		9478,031	-5880,688
		9530,345	-5871,457
		9579,582	-5868,379
		9564,195	-5862,225
		9505,727	-5905,307
		9527,268	-5911,461
		9527,268	-5911,461
		9499,572	-5896,075
		9496,495	-5896,075
		9527,268	-5899,152
		9607,277	-5886,843
		9527,268	-5899,152
		9678,055	-5868,379
		9681,132	-5880,688
		9647,282	-5896,075
		9638,05	-5908,384
		9647,282	-5899,152
		9616,509	-5892,998
		9573,427	-5880,688
		9554,963	-5896,075
		9554,963	-5917,616
		9554,963	-5908,384
		9533,422	-5923,77
		9530,345	-5929,925
		9521,113	-5929,925
		9514,959	-5920,693
		9521,113	-5917,616
		9548,809	-5911,461
		9567,272	-5908,384
		9551,886	-5892,998
		9573,427	-5902,229
		9539,577	-5886,843
		9539,577	-5871,457
		9539,577	-5877,611
		9545,731	-5874,534
		9548,809	-5877,611
		9530,345	-5877,611
		9511,881	-5874,534
		9456,49	-5880,688
		9508,804	-5877,611
		9444,181	-5896,075
		9462,645	-5899,152
		9441,104	-5920,693
		9471,877	-5920,693
		9518,036	-5911,461
		9585,736	-5899,152
		9638,05	-5892,998
		9628,818	-5874,534
		9653,436	-5874,534
		9641,127	-5868,379
		9650,359	-5883,766
		9638,05	-5883,766
		9554,963	-5889,92
		9613,432	-5889,92
		9582,659	-5889,92
		9561,118	-5892,998
		9548,809	-5920,693
		9576,504	-5911,461
		9527,268	-5914,539
		9514,959	-5920,693
		9484,186	-5911,461
		9487,263	-5905,307
		9499,572	-5911,461
		9490,34	-5917,616
		9490,34	-5892,998
		9573,427	-5902,229
		9601,123	-5917,616
		9514,959	-5896,075
		9616,509	-5920,693
		9579,582	-5908,384
		9588,813	-5908,384
		9585,736	-5902,229
		9591,891	-5886,843
		9570,35	-5892,998
		9585,736	-5892,998
		9554,963	-5874,534
		9462,645	-5880,688
		9514,959	-5883,766
		9471,877	-5880,688
		9508,804	-5877,611
		9468,799	-5877,611
		9536,5	-5877,611
		9533,422	-5886,843
		9554,963	-5889,92
		9542,654	-5899,152
		9545,731	-5899,152
		9579,582	-5902,229
		9554,963	-5877,611
		9561,118	-5892,998
		9588,813	-5856,07
		9588,813	-5862,225
		9585,736	-5859,147
		9570,35	-5883,766
		9576,504	-5896,075
		9622,664	-5883,766
		9650,359	-5896,075
		9625,741	-5911,461
		9542,654	-5896,075
		9554,963	-5889,92
		9554,963	-5896,075
		9585,736	-5905,307
		9582,659	-5905,307
		9551,886	-5911,461
		9542,654	-5902,229
		9558,041	-5902,229
		9598,045	-5896,075
		9582,659	-5899,152
		9598,045	-5896,075
		9598,045	-5889,92
		9598,045	-5877,611
		9598,045	-5877,611
		9604,2	-5874,534
		9576,504	-5874,534
		9564,195	-5874,534
		9573,427	-5862,225
		9570,35	-5865,302
		9567,272	-5868,379
		9530,345	-5899,152
		9554,963	-5874,534
		9493,418	-5936,079
		9487,263	-5948,389
		9499,572	-5936,079
		9505,727	-5926,848
		9508,804	-5917,616
		9521,113	-5911,461
		9518,036	-5911,461
		9474,954	-5902,229
		9459,568	-5896,075
		9474,954	-5889,92
		9490,34	-5896,075
		9493,418	-5908,384
		9542,654	-5896,075
		9564,195	-5899,152
		9539,577	-5899,152
		9554,963	-5899,152
		9561,118	-5896,075
		9548,809	-5896,075
		9548,809	-5899,152
		9561,118	-5902,229
		9576,504	-5911,461
		9650,359	-5905,307
		9604,2	-5892,998
		9594,968	-5899,152
		9594,968	-5896,075
		9601,123	-5908,384
		9628,818	-5889,92
		9610,354	-5892,998
		9619,586	-5896,075
		9588,813	-5899,152
		9604,2	-5902,229
		9585,736	-5896,075
		9567,272	-5892,998
		9542,654	-5911,461
		9527,268	-5905,307
		9524,191	-5905,307
		9493,418	-5908,384
		9468,799	-5911,461
		9425,717	-5911,461
		9456,49	-5896,075
		9487,263	-5892,998
		9499,572	-5892,998
		9539,577	-5880,688
		9551,886	-5862,225
		9576,504	-5862,225
		9616,509	-5865,302
		9601,123	-5865,302
		9598,045	-5852,993
		9576,504	-5917,616
		9598,045	-5939,157
		9625,741	-5865,302
		9604,2	-5923,77
		9601,123	-5936,079
		9539,577	-5923,77
		9542,654	-5920,693
		9579,582	-5929,925
		9561,118	-5917,616
		9585,736	-5902,229
		9607,277	-5868,379
		9564,195	-5917,616
		9601,123	-5816,065
		9585,736	-5816,065
		9585,736	-5816,065
		9601,123	-5837,606
		9601,123	-5822,22
		9622,664	-5831,452
		9579,582	-5883,766
		9499,572	-5957,62
		9496,495	-5960,698
		9493,418	-5954,543
		9496,495	-5933,002
		9527,268	-5929,925
		9496,495	-5917,616
		9558,041	-5917,616
		9542,654	-5923,77
		9601,123	-5917,616
		9576,504	-5920,693
		9622,664	-5923,77
		9588,813	-5911,461
		9598,045	-5908,384
		9619,586	-5892,998
		9610,354	-5889,92
		9591,891	-5880,688
		9579,582	-5889,92
		9570,35	-5896,075
		9576,504	-5902,229
		9579,582	-5899,152
		9514,959	-5905,307
		9502,65	-5917,616
		9521,113	-5917,616
		9536,5	-5917,616
		9533,422	-5914,539
		9542,654	-5911,461
		9554,963	-5908,384
		9570,35	-5908,384
		9573,427	-5908,384
		9551,886	-5902,229
		9570,35	-5899,152
		9548,809	-5899,152
		9570,35	-5889,92
		9588,813	-5877,611
		9607,277	-5871,457
		9619,586	-5868,379
		9610,354	-5883,766
		9588,813	-5902,229
		9570,35	-5914,539
		9616,509	-5911,461
[truncated: 21,710 more rows]
