# Supplementary material for: Assessment of upper limb motor control: establishing normative benchmarks for clinical applications
Source: PeerJ. 2025 Aug 22;13:e19859. doi: 10.7717/peerj.19859 (PMC12377353; doi:10.7717/peerj.19859)
Supplement: Supplemental Information 1 [file peerj-13-19859-s001.zip › translated_csvs/advanced_mdurance-test-240866.csv]

angle_window_	angles_bíceps_braquial_derecho_tríceps_braquial_largo_derecho	emg_muscle_bíceps_braquial_derecho_(µV)	emg_muscle_tríceps_braquial_largo_derecho_(µV)
0,05	59,54	8794,874	-5394,478
	59,54	8893,347	-5385,246
	59,57	8828,725	-5382,169
	59,63	8804,106	-5391,4
	59,71	8954,893	-5400,632
	59,86	8982,589	-5397,555
	60,09	8924,12	-5409,864
	60,31	8871,807	-5419,096
	60,42	8877,961	-5419,096
	60,46	8887,193	-5425,25
	60,5	8877,961	-5425,25
	60,56	8902,579	-5428,328
	60,59	8921,043	-5425,25
	60,58	8874,884	-5416,019
	60,53	8856,42	-5412,941
	60,5	8859,497	-5403,71
	60,49	8859,497	-5397,555
	60,49	8853,343	-5397,555
	60,52	8850,266	-5403,71
	60,57	8874,884	-5406,787
	60,6	8874,884	-5403,71
	60,59	8804,106	-5394,478
	60,57	8853,343	-5397,555
	60,58	8890,27	-5403,71
	60,66	8899,502	-5406,787
	60,77	8847,188	-5400,632
	60,8	8939,507	-5397,555
	60,75	8930,275	-5403,71
	60,69	8924,12	-5391,4
	60,67	8911,811	-5400,632
	60,69	8917,966	-5412,941
	60,71	8899,502	-5425,25
	60,7	8837,956	-5425,25
	60,57	8801,029	-5425,25
	60,37	8785,643	-5422,173
	60,21	8770,256	-5409,864
	60,13	8841,034	-5406,787
	60,11	8877,961	-5406,787
	60,1	8881,038	-5403,71
	60,08	8896,425	-5409,864
	60,05	8871,807	-5400,632
	60,01	8908,734	-5419,096
	59,95	8911,811	-5409,864
	59,93	8782,565	-5400,632
	59,99	8924,12	-5391,4
	60,06	8911,811	-5391,4
	60,1	8899,502	-5379,091
	60,12	8924,12	-5372,937
	60,1	8936,429	-5385,246
	60,05	8924,12	-5382,169
	59,97	8911,811	-5385,246
	59,88	8859,497	-5412,941
	59,77	8813,338	-5431,405
	59,63	8896,425	-5409,864
	59,53	8933,352	-5403,71
	59,53	8844,111	-5412,941
	59,6	8939,507	-5400,632
	59,74	8961,048	-5391,4
	59,93	8954,893	-5397,555
	60,07	8924,12	-5379,091
	60,12	8871,807	-5372,937
	60,09	8862,575	-5369,859
	59,97	8853,343	-5372,937
	59,87	8865,652	-5385,246
	59,81	8834,879	-5425,25
	59,8	8874,884	-5403,71
	59,77	8810,261	-5434,482
	59,72	8810,261	-5443,714
	59,69	8890,27	-5437,56
	59,68	8881,038	-5437,56
	59,74	8893,347	-5434,482
	59,84	8862,575	-5431,405
	59,97	8862,575	-5416,019
	60,16	8844,111	-5425,25
	60,38	8847,188	-5425,25
	60,57	8865,652	-5412,941
	60,63	8862,575	-5419,096
	60,59	8862,575	-5419,096
	60,5	8954,893	-5403,71
	60,42	8899,502	-5409,864
	60,37	8954,893	-5397,555
	60,37	8877,961	-5385,246
	60,55	8970,28	-5403,71
	60,83	8847,188	-5397,555
	60,94	8917,966	-5391,4
	60,79	8859,497	-5394,478
	60,33	8871,807	-5400,632
	59,82	8896,425	-5409,864
	59,68	8893,347	-5409,864
	59,74	8890,27	-5428,328
	58,57	8868,729	-5428,328
	53,93	8865,652	-5434,482
	44,93	8890,27	-5434,482
	31,23	8893,347	-5431,405
	12,71	8890,27	-5428,328
	-8,77	8877,961	-5419,096
	-30,86	8877,961	-5409,864
	-49,06	8933,352	-5388,323
	-59,02	8899,502	-5394,478
	-60,96	8939,507	-5388,323
	-57,02	8942,584	-5397,555
	-48,74	8945,661	-5406,787
	-37,36	8924,12	-5406,787
	-24,71	8902,579	-5400,632
	-13,06	8881,038	-5403,71
	-3,97	8850,266	-5406,787
	3,31	8831,802	-5403,71
	9,84	8831,802	-5397,555
	15,93	8813,338	-5394,478
	22,11	8801,029	-5388,323
	28,58	8816,415	-5385,246
	35,51	8816,415	-5385,246
	42,62	8841,034	-5388,323
	49,69	8877,961	-5406,787
	56,82	8877,961	-5416,019
	63,4	8853,343	-5416,019
	68,12	8813,338	-5412,941
	70,38	8841,034	-5394,478
	70,45	8794,874	-5403,71
	68,16	8865,652	-5397,555
	62,46	8890,27	-5397,555
	52,6	8841,034	-5391,4
	40,1	8881,038	-5403,71
	26,77	8856,42	-5400,632
	13,31	8859,497	-5416,019
	0,42	8921,043	-5412,941
	-12,12	8884,116	-5419,096
	-25,24	8917,966	-5416,019
	-37,84	8902,579	-5409,864
	-48,28	8890,27	-5419,096
	-55,28	8930,275	-5422,173
	-57,86	8927,198	-5416,019
	-56,52	8917,966	-5416,019
	-51,18	8921,043	-5425,25
	-42,08	8927,198	-5425,25
	-30,57	8924,12	-5422,173
	-18,42	8853,343	-5416,019
	-5,44	8902,579	-5397,555
	7,46	8847,188	-5419,096
	18,09	8853,343	-5406,787
	27,32	8850,266	-5394,478
	36,39	8859,497	-5397,555
	45,49	8884,116	-5394,478
	54,45	8896,425	-5388,323
	63,07	8865,652	-5394,478
	70,51	8847,188	-5397,555
	75,15	8877,961	-5400,632
	76,84	8896,425	-5400,632
	76,09	8914,888	-5400,632
	72,37	8896,425	-5397,555
	64,5	8893,347	-5406,787
	52,26	8890,27	-5409,864
	37,2	8911,811	-5406,787
	20,93	8841,034	-5409,864
	4,64	8819,493	-5412,941
	-10,09	8804,106	-5397,555
	-21,45	8801,029	-5394,478
	-30,39	8791,797	-5400,632
	-39,2	8791,797	-5400,632
	-48,52	8896,425	-5400,632
	-57,09	8819,493	-5409,864
	-62,66	8841,034	-5416,019
	-63,52	8862,575	-5412,941
	-59,67	8933,352	-5406,787
	-52,06	8985,666	-5416,019
	-40,47	8961,048	-5416,019
	-25,17	8930,275	-5422,173
	-8,94	8933,352	-5419,096
	5,62	8979,511	-5425,25
	18,71	8967,202	-5422,173
	30,93	8896,425	-5428,328
	41,87	8914,888	-5422,173
	51,42	8902,579	-5431,405
	60,03	8868,729	-5425,25
	68,82	8899,502	-5428,328
	77,41	8825,647	-5422,173
	83,27	8751,792	-5419,096
	85,88	8767,179	-5422,173
	85,56	8748,715	-5419,096
	81,78	8764,102	-5412,941
	74,7	8797,952	-5403,71
	64,63	8997,975	-5394,478
	52,08	9007,207	-5388,323
	37,5	8853,343	-5394,478
	21,39	8945,661	-5385,246
	4,51	8948,739	-5394,478
	-11,31	8899,502	-5409,864
	-24,26	8881,038	-5412,941
	-35,34	8881,038	-5416,019
	-45,72	8954,893	-5412,941
	-54,68	8927,198	-5419,096
	-60,26	8896,425	-5406,787
	-62,14	8877,961	-5422,173
	-61,54	8862,575	-5419,096
	-58,46	8859,497	-5409,864
	-52,7	8841,034	-5406,787
	-44,03	8841,034	-5406,787
	-32,06	8877,961	-5419,096
	-17,93	8868,729	-5416,019
	-4	8850,266	-5406,787
	9,28	8884,116	-5372,937
	21,84	8816,415	-5388,323
	33,37	8939,507	-5376,014
	43,7	8819,493	-5382,169
	52,71	8970,28	-5391,4
	61,38	8964,125	-5406,787
	70,07	8914,888	-5412,941
	77,05	8927,198	-5412,941
	80,46	8874,884	-5425,25
	80,82	8899,502	-5428,328
	78,61	8862,575	-5428,328
	72,68	8951,816	-5434,482
	62,2	8976,434	-5440,637
	47,51	8865,652	-5431,405
	29,82	8957,97	-5434,482
	10,84	8899,502	-5431,405
	-8,66	8865,652	-5416,019
	-25,6	8856,42	-5419,096
	-36,34	8865,652	-5419,096
	-43,31	8856,42	-5403,71
	-49,6	8921,043	-5394,478
	-54,48	8893,347	-5397,555
	-56,95	8862,575	-5406,787
	-56,14	8899,502	-5394,478
	-51,58	8881,038	-5412,941
	-44,18	8914,888	-5409,864
	-33,31	8871,807	-5425,25
	-18,98	8921,043	-5406,787
	-4,95	8831,802	-5437,56
	7,68	8905,657	-5391,4
	20,23	8893,347	-5422,173
	32,31	8877,961	-5428,328
	43,25	8828,725	-5431,405
	53,38	8844,111	-5428,328
	63,65	8819,493	-5431,405
	74,12	8884,116	-5422,173
	83,21	8868,729	-5416,019
	87,43	8899,502	-5422,173
	85,4	8921,043	-5425,25
	79,46	8887,193	-5406,787
	70,53	8859,497	-5419,096
	59,38	8877,961	-5425,25
	47,81	8911,811	-5419,096
	35,72	8893,347	-5406,787
	22,49	8899,502	-5422,173
	9,03	8917,966	-5409,864
	-4,57	8902,579	-5419,096
	-17,89	8893,347	-5422,173
	-29,94	8844,111	-5416,019
	-41,25	8813,338	-5422,173
	-51,39	8810,261	-5422,173
	-58,38	8859,497	-5412,941
	-61,52	8884,116	-5406,787
	-61,25	8822,57	-5416,019
	-57,8	8914,888	-5400,632
	-52,12	8948,739	-5412,941
	-44,34	8948,739	-5416,019
	-33,79	8927,198	-5422,173
	-21,05	8902,579	-5422,173
	-7,6	8905,657	-5409,864
	6,17	8902,579	-5406,787
	19,85	8924,12	-5409,864
	32,95	8914,888	-5412,941
	45,28	8924,12	-5409,864
	56,6	8831,802	-5406,787
	67,7	8862,575	-5409,864
	78,43	8807,184	-5406,787
	86,52	8874,884	-5409,864
	88,65	8905,657	-5412,941
	84,92	8816,415	-5400,632
	77,86	8936,429	-5409,864
	67,44	8779,488	-5403,71
	53,6	8945,661	-5431,405
	37,57	8877,961	-5406,787
	20,53	8939,507	-5434,482
	3,24	8896,425	-5431,405
	-13,03	8893,347	-5437,56
	-26,45	8905,657	-5428,328
	-37,66	8914,888	-5437,56
	-48,43	8905,657	-5416,019
	-58,51	8908,734	-5403,71
	-65,77	8921,043	-5391,4
	-67,94	8933,352	-5379,091
	-65,03	8948,739	-5382,169
	-58,33	8945,661	-5394,478
	-48,63	8930,275	-5434,482
	-35,76	8924,12	-5456,023
	-20,84	8868,729	-5449,869
	-6,58	8825,647	-5446,791
	6,8	8807,184	-5443,714
	20,18	8813,338	-5425,25
	33,22	8819,493	-5416,019
	45,83	8831,802	-5419,096
	58,27	8874,884	-5437,56
	70,61	8877,961	-5434,482
	80,11	8896,425	-5437,56
	83,39	8893,347	-5437,56
	80,96	8899,502	-5431,405
	74,51	8905,657	-5428,328
	64,51	8905,657	-5422,173
	52,25	8908,734	-5406,787
	39,1	8927,198	-5403,71
	24,85	8859,497	-5403,71
	10,03	8828,725	-5416,019
	-4,31	8831,802	-5406,787
	-16,84	8844,111	-5403,71
	-27,33	8834,879	-5397,555
	-37,39	8896,425	-5416,019
	-47,26	8797,952	-5412,941
	-56,29	8856,42	-5428,328
	-62,95	8902,579	-5428,328
	-66,33	8877,961	-5431,405
	-67,45	8831,802	-5437,56
	-66,35	8844,111	-5437,56
	-61,24	8874,884	-5425,25
	-52,21	8828,725	-5428,328
	-40,56	8890,27	-5412,941
	-27,46	8954,893	-5400,632
	-15,17	8961,048	-5397,555
	-4,2	8957,97	-5394,478
	6,19	8936,429	-5409,864
	16,19	8951,816	-5409,864
	25,65	8921,043	-5419,096
	35,15	8887,193	-5416,019
	45,7	8930,275	-5406,787
	57,01	8868,729	-5416,019
	68,17	8896,425	-5412,941
	78,05	8837,956	-5403,71
	83,85	8841,034	-5412,941
	84,13	8831,802	-5406,787
	80,33	8837,956	-5416,019
	72,92	8834,879	-5409,864
	61,87	8794,874	-5412,941
	48,36	8794,874	-5412,941
	33,5	8813,338	-5416,019
	17,89	8819,493	-5422,173
	3,17	8874,884	-5403,71
	-9,96	8828,725	-5391,4
	-22,79	8850,266	-5388,323
	-35,71	8868,729	-5388,323
	-48,26	8859,497	-5416,019
	-58,61	8939,507	-5397,555
	-64,65	8982,589	-5412,941
	-66,82	8945,661	-5406,787
	-66,72	8908,734	-5422,173
	-65,3	8930,275	-5409,864
	-62,38	8924,12	-5409,864
	-57,32	8945,661	-5403,71
	-48,83	8896,425	-5403,71
	-36,19	8905,657	-5412,941
	-20,09	8917,966	-5425,25
	-2,84	8911,811	-5431,405
	12,08	8884,116	-5434,482
	24,67	8893,347	-5440,637
	36,41	8982,589	-5425,25
	47,11	8948,739	-5416,019
	56,71	8914,888	-5434,482
	66,03	8930,275	-5416,019
	75,65	8884,116	-5422,173
	84,55	8856,42	-5422,173
	89,52	8825,647	-5428,328
	88,74	8890,27	-5406,787
	83,87	8834,879	-5419,096
	75,78	8954,893	-5409,864
	64,12	8911,811	-5409,864
	50,11	8887,193	-5416,019
	35,2	8794,874	-5425,25
	19,01	8844,111	-5425,25
	2,06	8822,57	-5406,787
	-13,02	8801,029	-5412,941
	-25,5	8908,734	-5403,71
	-36,29	8831,802	-5406,787
	-45,57	8881,038	-5403,71
	-53,47	8908,734	-5397,555
	-59,04	8994,898	-5400,632
	-61,49	9004,13	-5394,478
	-61,49	8976,434	-5400,632
	-59,86	8961,048	-5403,71
	-56,63	8911,811	-5397,555
	-49,09	8930,275	-5400,632
	-35,55	8908,734	-5391,4
	-17,9	8884,116	-5437,56
	0,75	8871,807	-5409,864
	18,24	8865,652	-5419,096
	33,59	8896,425	-5434,482
	46,32	8844,111	-5431,405
	56,8	8862,575	-5431,405
	65,73	8871,807	-5431,405
	73,87	8881,038	-5425,25
	81,24	8837,956	-5409,864
	84,87	8801,029	-5403,71
	82,71	8881,038	-5431,405
	76,91	8859,497	-5431,405
	68,22	8828,725	-5400,632
	56,46	8868,729	-5400,632
	43,34	8905,657	-5409,864
	29,54	8927,198	-5409,864
	15,75	8954,893	-5412,941
	3,73	8927,198	-5422,173
	-4,01	8924,12	-5419,096
	-6,92	8954,893	-5428,328
	-5,14	8979,511	-5428,328
	3,29	8994,898	-5425,25
	18,09	8970,28	-5412,941
	35,39	8874,884	-5409,864
	50,88	8865,652	-5412,941
	62,13	8853,343	-5419,096
	68,33	8890,27	-5419,096
	70,78	8831,802	-5425,25
	71,24	8868,729	-5428,328
	70,62	8841,034	-5416,019
	69,75	8841,034	-5416,019
	69,42	8837,956	-5431,405
	69,73	8847,188	-5406,787
	70,29	8837,956	-5400,632
	70,87	8850,266	-5388,323
	71,36	8859,497	-5394,478
	71,68	8877,961	-5391,4
	71,65	8924,12	-5419,096
	71,29	8948,739	-5425,25
	70,75	8939,507	-5425,25
	70,39	8899,502	-5428,328
	70,42	8945,661	-5431,405
	70,75	8902,579	-5431,405
	71,13	8924,12	-5406,787
	71,28	8927,198	-5422,173
	71,16	8859,497	-5425,25
	70,94	8964,125	-5422,173
	70,78	8936,429	-5412,941
	70,75	8933,352	-5406,787
	70,71	8939,507	-5406,787
	70,68	8961,048	-5422,173
	70,64	9007,207	-5416,019
		8961,048	-5400,632
		8927,198	-5403,71
		8908,734	-5419,096
		9007,207	-5409,864
		8970,28	-5425,25
		8890,27	-5431,405
		8847,188	-5416,019
		8850,266	-5428,328
		8785,643	-5434,482
		8785,643	-5440,637
		8825,647	-5428,328
		8911,811	-5406,787
		8939,507	-5403,71
		8945,661	-5419,096
		8948,739	-5422,173
		8924,12	-5425,25
		8936,429	-5431,405
		8933,352	-5425,25
		8945,661	-5412,941
		8936,429	-5416,019
		8961,048	-5409,864
		8970,28	-5416,019
		8924,12	-5422,173
		8957,97	-5419,096
		8902,579	-5416,019
		8896,425	-5412,941
		8911,811	-5416,019
		8930,275	-5412,941
		8856,42	-5406,787
		8853,343	-5406,787
		8841,034	-5409,864
		8905,657	-5406,787
		8899,502	-5400,632
		8899,502	-5400,632
		8917,966	-5419,096
		8896,425	-5425,25
		8927,198	-5431,405
		8896,425	-5428,328
		8899,502	-5434,482
		8896,425	-5431,405
		8908,734	-5425,25
		8902,579	-5422,173
		8881,038	-5422,173
		8884,116	-5425,25
		8871,807	-5428,328
		8844,111	-5422,173
		8819,493	-5425,25
		8844,111	-5422,173
		8874,884	-5409,864
		8957,97	-5400,632
		8917,966	-5400,632
		8957,97	-5400,632
		8970,28	-5397,555
		8964,125	-5391,4
		8859,497	-5409,864
		8982,589	-5431,405
		8970,28	-5425,25
		8982,589	-5419,096
		8948,739	-5400,632
		8921,043	-5422,173
		8884,116	-5434,482
		8877,961	-5446,791
		8865,652	-5443,714
		8887,193	-5437,56
		8902,579	-5428,328
		8881,038	-5425,25
		8841,034	-5416,019
		8834,879	-5412,941
		8896,425	-5428,328
		8856,42	-5412,941
		8859,497	-5412,941
		8877,961	-5416,019
		8859,497	-5409,864
		8896,425	-5406,787
		8948,739	-5403,71
		8936,429	-5412,941
		8927,198	-5431,405
		8911,811	-5431,405
		8859,497	-5416,019
		8896,425	-5434,482
		8865,652	-5443,714
		8924,12	-5459,101
		8902,579	-5422,173
		8917,966	-5440,637
		8868,729	-5422,173
		8911,811	-5456,023
		8902,579	-5422,173
		8877,961	-5400,632
		8905,657	-5406,787
		8954,893	-5412,941
		8871,807	-5397,555
		8951,816	-5412,941
		8933,352	-5416,019
		8942,584	-5419,096
		8927,198	-5416,019
		8914,888	-5419,096
		8902,579	-5422,173
		8914,888	-5428,328
		8893,347	-5419,096
		8917,966	-5428,328
		8887,193	-5422,173
		8890,27	-5419,096
		8881,038	-5406,787
		8825,647	-5416,019
		8868,729	-5412,941
		8813,338	-5419,096
		8877,961	-5412,941
		8856,42	-5416,019
		8881,038	-5425,25
		8884,116	-5416,019
		8865,652	-5422,173
		8834,879	-5422,173
		8884,116	-5419,096
		8874,884	-5416,019
		8853,343	-5416,019
		8890,27	-5425,25
		8905,657	-5434,482
		8877,961	-5419,096
		8887,193	-5403,71
		8893,347	-5412,941
		8853,343	-5406,787
		8884,116	-5409,864
		8856,42	-5409,864
		8825,647	-5412,941
		8847,188	-5419,096
		8859,497	-5419,096
		8816,415	-5412,941
		8911,811	-5425,25
		8930,275	-5412,941
		8933,352	-5409,864
		9004,13	-5419,096
		9068,753	-5422,173
		9031,825	-5428,328
		8973,357	-5440,637
		8927,198	-5416,019
		8890,27	-5446,791
		8911,811	-5434,482
		8890,27	-5425,25
		8844,111	-5425,25
		8871,807	-5428,328
		8813,338	-5425,25
		8804,106	-5422,173
		8847,188	-5425,25
		8887,193	-5422,173
		8887,193	-5419,096
		8884,116	-5412,941
		8899,502	-5394,478
		8948,739	-5406,787
		8887,193	-5397,555
		8930,275	-5412,941
		8970,28	-5406,787
		8964,125	-5431,405
		8939,507	-5412,941
		8945,661	-5434,482
		8948,739	-5440,637
		8942,584	-5428,328
		8945,661	-5431,405
		8936,429	-5425,25
		8927,198	-5422,173
		8893,347	-5422,173
		8881,038	-5419,096
		8856,42	-5419,096
		8847,188	-5419,096
		8844,111	-5431,405
		8884,116	-5440,637
		8914,888	-5434,482
		8874,884	-5437,56
		8927,198	-5425,25
		8973,357	-5416,019
		8957,97	-5412,941
		8914,888	-5422,173
		8921,043	-5419,096
		8899,502	-5416,019
		8933,352	-5431,405
		8884,116	-5419,096
		8893,347	-5422,173
		8896,425	-5419,096
		8905,657	-5428,328
		8911,811	-5434,482
		8881,038	-5422,173
		8859,497	-5419,096
		8828,725	-5419,096
		8850,266	-5391,4
		8837,956	-5400,632
		8865,652	-5382,169
		8961,048	-5400,632
		8908,734	-5394,478
		8917,966	-5391,4
		8819,493	-5406,787
		8822,57	-5403,71
		8831,802	-5422,173
		8927,198	-5440,637
		8899,502	-5443,714
		8924,12	-5443,714
		8951,816	-5446,791
		8816,415	-5437,56
		8785,643	-5428,328
		8877,961	-5428,328
		8939,507	-5419,096
		8973,357	-5419,096
		9007,207	-5431,405
		8939,507	-5406,787
		9010,284	-5431,405
		8973,357	-5409,864
		8939,507	-5412,941
		8942,584	-5419,096
		8951,816	-5419,096
		8982,589	-5422,173
		8985,666	-5419,096
		8979,511	-5419,096
		8970,28	-5422,173
		8954,893	-5419,096
		8890,27	-5422,173
		8908,734	-5428,328
		8859,497	-5416,019
		8837,956	-5416,019
		8841,034	-5416,019
		8850,266	-5425,25
		8847,188	-5425,25
		8933,352	-5419,096
		8850,266	-5425,25
		8893,347	-5422,173
		8871,807	-5422,173
		8930,275	-5406,787
		8933,352	-5412,941
		8930,275	-5403,71
		8924,12	-5406,787
		8905,657	-5406,787
		8868,729	-5409,864
		8887,193	-5428,328
		8933,352	-5440,637
		8930,275	-5431,405
		9004,13	-5443,714
		8890,27	-5428,328
		8890,27	-5419,096
		8917,966	-5416,019
		8951,816	-5409,864
		8908,734	-5412,941
		8954,893	-5403,71
		8902,579	-5416,019
		8847,188	-5440,637
		8856,42	-5443,714
		8841,034	-5437,56
		8881,038	-5431,405
		8819,493	-5437,56
		8874,884	-5394,478
		8831,802	-5428,328
		8850,266	-5412,941
		8899,502	-5391,4
		8902,579	-5391,4
		8936,429	-5412,941
		8911,811	-5409,864
		8924,12	-5419,096
		8902,579	-5431,405
		8868,729	-5428,328
		8807,184	-5419,096
		8831,802	-5425,25
		8877,961	-5431,405
		8850,266	-5416,019
		8905,657	-5422,173
		8967,202	-5416,019
		9028,748	-5422,173
		9028,748	-5416,019
		8951,816	-5416,019
		8973,357	-5443,714
		9047,212	-5416,019
		8961,048	-5443,714
		9056,443	-5434,482
		8951,816	-5440,637
		8942,584	-5440,637
		8908,734	-5440,637
		8890,27	-5440,637
		8859,497	-5440,637
		8819,493	-5434,482
		8853,343	-5431,405
		8884,116	-5437,56
		8914,888	-5434,482
		8877,961	-5425,25
		8782,565	-5403,71
		8807,184	-5412,941
		8770,256	-5400,632
		8773,333	-5394,478
		8825,647	-5400,632
		8939,507	-5406,787
		8905,657	-5406,787
		8970,28	-5409,864
		8985,666	-5419,096
		9001,052	-5412,941
		8982,589	-5409,864
		8988,743	-5412,941
		8936,429	-5409,864
		8979,511	-5403,71
		8914,888	-5428,328
		8896,425	-5431,405
		8859,497	-5431,405
		8859,497	-5425,25
		8850,266	-5422,173
		8859,497	-5434,482
		8856,42	-5431,405
		8868,729	-5400,632
		8921,043	-5388,323
		8982,589	-5412,941
		8976,434	-5428,328
		9004,13	-5428,328
		8902,579	-5437,56
		8844,111	-5440,637
		8868,729	-5443,714
		8884,116	-5428,328
		8905,657	-5434,482
		8847,188	-5437,56
		8945,661	-5428,328
		8902,579	-5422,173
		8930,275	-5388,323
		8893,347	-5428,328
		8908,734	-5428,328
		8890,27	-5428,328
		8868,729	-5422,173
		8859,497	-5416,019
		8902,579	-5416,019
		8951,816	-5425,25
		8951,816	-5422,173
		8933,352	-5428,328
		8899,502	-5422,173
		8893,347	-5425,25
		8930,275	-5422,173
		8887,193	-5434,482
		8871,807	-5434,482
		8825,647	-5437,56
		8831,802	-5419,096
		8896,425	-5428,328
		8844,111	-5425,25
		8822,57	-5419,096
		8884,116	-5416,019
		8785,643	-5425,25
		8924,12	-5425,25
		8785,643	-5425,25
		8887,193	-5403,71
		8825,647	-5425,25
		8933,352	-5397,555
		8945,661	-5400,632
		8948,739	-5412,941
		8930,275	-5422,173
		8921,043	-5437,56
		8917,966	-5443,714
		8948,739	-5434,482
		8961,048	-5419,096
		8951,816	-5409,864
		8948,739	-5406,787
		8911,811	-5419,096
		8908,734	-5431,405
		8902,579	-5443,714
		8911,811	-5440,637
		8973,357	-5403,71
		8982,589	-5409,864
		8939,507	-5397,555
		8914,888	-5400,632
		8887,193	-5409,864
		8890,27	-5409,864
		8865,652	-5422,173
		8853,343	-5422,173
		8859,497	-5406,787
		8942,584	-5440,637
		8837,956	-5425,25
		8837,956	-5409,864
		8868,729	-5409,864
		8874,884	-5400,632
		8887,193	-5409,864
		8874,884	-5434,482
		8917,966	-5449,869
		8939,507	-5452,946
		8939,507	-5443,714
		8951,816	-5425,25
		8936,429	-5406,787
		8936,429	-5403,71
		8954,893	-5409,864
		9016,439	-5425,25
		9004,13	-5431,405
		8985,666	-5434,482
		8957,97	-5449,869
		8930,275	-5459,101
		8917,966	-5456,023
		8902,579	-5440,637
		8911,811	-5425,25
		8899,502	-5428,328
		8902,579	-5425,25
		8893,347	-5416,019
		8862,575	-5416,019
		8862,575	-5425,25
		8865,652	-5419,096
		8862,575	-5422,173
		8859,497	-5428,328
		8871,807	-5412,941
		8865,652	-5412,941
		8908,734	-5406,787
		8964,125	-5425,25
		8924,12	-5428,328
		8896,425	-5428,328
		8862,575	-5434,482
		8884,116	-5437,56
		8899,502	-5446,791
		8896,425	-5443,714
		8933,352	-5422,173
		8902,579	-5434,482
		8954,893	-5431,405
		8954,893	-5431,405
		8921,043	-5428,328
		8902,579	-5428,328
		8905,657	-5431,405
		8896,425	-5437,56
		8899,502	-5437,56
		8951,816	-5434,482
		8967,202	-5431,405
		8979,511	-5412,941
		8951,816	-5412,941
		8890,27	-5409,864
		8881,038	-5406,787
		8871,807	-5416,019
		8847,188	-5419,096
		8853,343	-5422,173
		8924,12	-5425,25
		8927,198	-5437,56
		8927,198	-5425,25
		8884,116	-5422,173
		8890,27	-5425,25
		8896,425	-5425,25
		8874,884	-5425,25
		8862,575	-5409,864
		8862,575	-5403,71
		8862,575	-5409,864
		8970,28	-5422,173
		8991,821	-5422,173
		8994,898	-5412,941
		8994,898	-5416,019
		8988,743	-5419,096
		8991,821	-5431,405
		8945,661	-5428,328
		8905,657	-5425,25
		8893,347	-5412,941
		8887,193	-5425,25
		8905,657	-5428,328
		8896,425	-5422,173
		8871,807	-5428,328
		8887,193	-5437,56
		8939,507	-5440,637
		8933,352	-5437,56
		8902,579	-5425,25
		8890,27	-5434,482
		8859,497	-5437,56
		8877,961	-5425,25
		8877,961	-5419,096
		8868,729	-5403,71
		8868,729	-5406,787
		8905,657	-5419,096
		8954,893	-5422,173
		8982,589	-5431,405
		9007,207	-5431,405
		9050,289	-5434,482
		9022,593	-5428,328
		8930,275	-5428,328
		8890,27	-5422,173
		8871,807	-5422,173
		8868,729	-5425,25
		8874,884	-5449,869
		8887,193	-5443,714
		8868,729	-5437,56
		8847,188	-5431,405
		8813,338	-5425,25
		8853,343	-5428,328
		8951,816	-5437,56
		8964,125	-5431,405
		8976,434	-5434,482
		8973,357	-5440,637
		8939,507	-5437,56
		8877,961	-5431,405
		8844,111	-5434,482
		8850,266	-5416,019
		8862,575	-5422,173
		8844,111	-5416,019
		8862,575	-5409,864
		8899,502	-5425,25
		8954,893	-5434,482
		8939,507	-5434,482
		8930,275	-5437,56
		8896,425	-5440,637
		8899,502	-5434,482
		8917,966	-5425,25
		8964,125	-5422,173
		8988,743	-5422,173
		9028,748	-5428,328
		8957,97	-5422,173
		9034,903	-5428,328
		8877,961	-5437,56
		8899,502	-5443,714
		8945,661	-5437,56
		8868,729	-5434,482
		8933,352	-5416,019
		8951,816	-5434,482
		8874,884	-5428,328
		8905,657	-5419,096
		8917,966	-5425,25
		8877,961	-5425,25
		8859,497	-5428,328
		8890,27	-5422,173
		8868,729	-5425,25
		8945,661	-5428,328
		8887,193	-5425,25
		8967,202	-5434,482
		8964,125	-5431,405
		8945,661	-5434,482
		8924,12	-5428,328
		8874,884	-5434,482
		8945,661	-5425,25
		8868,729	-5422,173
		8865,652	-5416,019
		8865,652	-5409,864
		8871,807	-5409,864
		8871,807	-5409,864
		8887,193	-5394,478
		8890,27	-5412,941
		8890,27	-5422,173
		8899,502	-5422,173
		8982,589	-5434,482
		8985,666	-5437,56
		8973,357	-5428,328
		8939,507	-5431,405
		8921,043	-5437,56
		8948,739	-5446,791
		8973,357	-5443,714
		8967,202	-5443,714
		8942,584	-5437,56
		8936,429	-5431,405
		8930,275	-5428,328
		8924,12	-5431,405
		8948,739	-5437,56
		8939,507	-5434,482
		8951,816	-5440,637
		8902,579	-5431,405
		8841,034	-5428,328
		8831,802	-5419,096
		8847,188	-5403,71
		8819,493	-5431,405
		8825,647	-5409,864
		8939,507	-5431,405
		8847,188	-5406,787
		8865,652	-5416,019
		8936,429	-5419,096
		8945,661	-5416,019
		8936,429	-5428,328
		8945,661	-5425,25
		8936,429	-5422,173
		8890,27	-5431,405
		8902,579	-5434,482
		8924,12	-5428,328
		9004,13	-5425,25
		8954,893	-5440,637
		8927,198	-5443,714
		8994,898	-5434,482
		8856,42	-5431,405
		8844,111	-5431,405
		8862,575	-5459,101
		8905,657	-5452,946
		8850,266	-5434,482
		8884,116	-5422,173
		8911,811	-5416,019
		8939,507	-5428,328
		8951,816	-5425,25
		8939,507	-5425,25
		8933,352	-5422,173
		8933,352	-5422,173
		8902,579	-5422,173
		8939,507	-5425,25
		8970,28	-5437,56
		8927,198	-5440,637
		8914,888	-5437,56
		8917,966	-5443,714
		8911,811	-5434,482
		8927,198	-5431,405
		8930,275	-5440,637
		8924,12	-5437,56
		8917,966	-5425,25
		8954,893	-5437,56
		8945,661	-5434,482
		8942,584	-5431,405
		8942,584	-5431,405
		8948,739	-5431,405
		8954,893	-5428,328
		8948,739	-5428,328
		8964,125	-5428,328
		8967,202	-5425,25
		8933,352	-5431,405
		8905,657	-5437,56
		8893,347	-5434,482
		8921,043	-5428,328
		8930,275	-5422,173
		8948,739	-5428,328
		8936,429	-5422,173
		8853,343	-5412,941
		8896,425	-5419,096
		8810,261	-5431,405
		8837,956	-5412,941
		8825,647	-5422,173
		8847,188	-5422,173
		8853,343	-5422,173
		8930,275	-5425,25
		8976,434	-5419,096
		8964,125	-5412,941
		8954,893	-5419,096
		8948,739	-5434,482
		8954,893	-5437,56
		8967,202	-5437,56
		8964,125	-5437,56
		8961,048	-5416,019
		8939,507	-5434,482
		8948,739	-5434,482
		8936,429	-5434,482
		8890,27	-5431,405
		8893,347	-5440,637
		8905,657	-5443,714
		8856,42	-5434,482
		8899,502	-5434,482
		8893,347	-5397,555
		8914,888	-5419,096
		8868,729	-5394,478
		8887,193	-5434,482
		8844,111	-5400,632
		8847,188	-5397,555
		8908,734	-5403,71
		8874,884	-5412,941
		8991,821	-5440,637
		8961,048	-5446,791
		9019,516	-5443,714
		8961,048	-5459,101
		8945,661	-5446,791
		8890,27	-5443,714
		8902,579	-5419,096
		8877,961	-5428,328
		8957,97	-5416,019
		8979,511	-5419,096
		8976,434	-5437,56
		8994,898	-5425,25
		8957,97	-5449,869
		8921,043	-5459,101
		8924,12	-5440,637
		8948,739	-5440,637
		8988,743	-5452,946
		8964,125	-5456,023
		8948,739	-5443,714
		8911,811	-5437,56
		8942,584	-5443,714
		8890,27	-5431,405
		8874,884	-5431,405
		8884,116	-5428,328
		8896,425	-5425,25
		8957,97	-5403,71
		8908,734	-5412,941
		8939,507	-5422,173
		8933,352	-5422,173
		8933,352	-5428,328
		8930,275	-5422,173
		8914,888	-5428,328
		8917,966	-5428,328
		8914,888	-5428,328
		8921,043	-5437,56
		8896,425	-5443,714
		8921,043	-5437,56
		8942,584	-5434,482
		8921,043	-5434,482
		8951,816	-5431,405
		8948,739	-5440,637
		8921,043	-5443,714
		8877,961	-5440,637
		8862,575	-5437,56
		8881,038	-5437,56
		8850,266	-5428,328
		8911,811	-5431,405
		8964,125	-5434,482
		8985,666	-5437,56
		8970,28	-5437,56
		8957,97	-5428,328
		8979,511	-5428,328
		8951,816	-5425,25
		8954,893	-5419,096
		8961,048	-5419,096
		8877,961	-5422,173
		8954,893	-5425,25
		8914,888	-5428,328
		8865,652	-5412,941
		8902,579	-5397,555
		8893,347	-5403,71
		8902,579	-5416,019
		8887,193	-5391,4
		8887,193	-5419,096
		8902,579	-5428,328
		8927,198	-5446,791
		8850,266	-5431,405
		8874,884	-5425,25
		8896,425	-5437,56
		8887,193	-5440,637
		8945,661	-5440,637
		8914,888	-5431,405
		8979,511	-5449,869
		8991,821	-5446,791
		9016,439	-5449,869
		9041,057	-5416,019
		9004,13	-5412,941
		8961,048	-5425,25
		8924,12	-5431,405
		8847,188	-5425,25
		8804,106	-5431,405
		8804,106	-5428,328
		8847,188	-5425,25
		8902,579	-5416,019
		8890,27	-5431,405
		8957,97	-5425,25
		8951,816	-5419,096
		8939,507	-5437,56
		8936,429	-5437,56
		8939,507	-5434,482
		8957,97	-5425,25
		8988,743	-5425,25
		8997,975	-5428,328
		8973,357	-5431,405
		8967,202	-5434,482
		8957,97	-5428,328
		8921,043	-5434,482
		8899,502	-5437,56
		8927,198	-5422,173
		8924,12	-5419,096
		8905,657	-5425,25
		8921,043	-5437,56
		8911,811	-5428,328
		8905,657	-5431,405
		8887,193	-5425,25
		8911,811	-5431,405
		8942,584	-5443,714
		8936,429	-5440,637
		8951,816	-5437,56
		8961,048	-5428,328
		8899,502	-5431,405
		8887,193	-5434,482
		8917,966	-5434,482
		8939,507	-5425,25
		8957,97	-5419,096
		8939,507	-5419,096
		8933,352	-5422,173
		8914,888	-5431,405
		8890,27	-5422,173
		8911,811	-5425,25
		8896,425	-5422,173
		8896,425	-5425,25
		8899,502	-5422,173
		8945,661	-5428,328
		8911,811	-5422,173
		8930,275	-5437,56
		8921,043	-5434,482
		8917,966	-5428,328
		8933,352	-5443,714
		8874,884	-5428,328
		8896,425	-5428,328
		8881,038	-5440,637
		8936,429	-5443,714
		8887,193	-5431,405
		8890,27	-5440,637
		8942,584	-5449,869
		8967,202	-5449,869
		8939,507	-5431,405
		8951,816	-5434,482
		8945,661	-5425,25
		8954,893	-5443,714
		8988,743	-5434,482
		8957,97	-5440,637
		8982,589	-5416,019
		8970,28	-5409,864
		8961,048	-5406,787
		8979,511	-5400,632
		8994,898	-5403,71
		8985,666	-5403,71
		8982,589	-5412,941
		8957,97	-5419,096
		8890,27	-5443,714
		8930,275	-5431,405
		8890,27	-5456,023
		8884,116	-5452,946
		8850,266	-5440,637
		8810,261	-5443,714
		8828,725	-5443,714
		8865,652	-5443,714
		8921,043	-5425,25
		8945,661	-5434,482
		8970,28	-5428,328
		8954,893	-5431,405
		8954,893	-5422,173
		8954,893	-5416,019
		8945,661	-5403,71
		8939,507	-5400,632
		9004,13	-5416,019
		9022,593	-5428,328
		9019,516	-5434,482
		8964,125	-5437,56
		8939,507	-5397,555
		8951,816	-5434,482
		8921,043	-5434,482
		8881,038	-5443,714
		8868,729	-5440,637
		8871,807	-5443,714
		8881,038	-5437,56
		8877,961	-5440,637
		8819,493	-5431,405
		8794,874	-5428,328
		8834,879	-5428,328
		8881,038	-5425,25
		8933,352	-5428,328
		8887,193	-5425,25
		8942,584	-5428,328
		8942,584	-5428,328
		8970,28	-5434,482
		8997,975	-5434,482
		8994,898	-5449,869
		8976,434	-5446,791
		8967,202	-5449,869
		8881,038	-5440,637
		8936,429	-5446,791
		8951,816	-5446,791
		8930,275	-5446,791
		8933,352	-5422,173
		8905,657	-5446,791
		8948,739	-5428,328
		8930,275	-5425,25
		8927,198	-5412,941
		8914,888	-5409,864
		8942,584	-5425,25
		9022,593	-5416,019
		9031,825	-5412,941
		9007,207	-5412,941
		8985,666	-5425,25
		8991,821	-5419,096
		8942,584	-5422,173
		8924,12	-5425,25
		8877,961	-5449,869
		8911,811	-5437,56
		8905,657	-5452,946
		8893,347	-5434,482
		8874,884	-5419,096
		8887,193	-5400,632
		8911,811	-5391,4
		8927,198	-5431,405
		8933,352	-5406,787
		8957,97	-5452,946
		8982,589	-5446,791
		8961,048	-5437,56
		8973,357	-5434,482
		8954,893	-5440,637
		8942,584	-5440,637
		8933,352	-5437,56
		8865,652	-5422,173
		8887,193	-5431,405
		8853,343	-5425,25
		8893,347	-5431,405
		8933,352	-5431,405
		8945,661	-5425,25
		8967,202	-5428,328
		8997,975	-5446,791
		8902,579	-5443,714
		8945,661	-5446,791
		8874,884	-5446,791
		8865,652	-5443,714
		8945,661	-5434,482
		8899,502	-5446,791
		8957,97	-5428,328
		8997,975	-5416,019
		8964,125	-5428,328
		9016,439	-5428,328
		8994,898	-5425,25
		8927,198	-5422,173
		8856,42	-5422,173
		8819,493	-5419,096
		8788,72	-5422,173
		8791,797	-5419,096
		8831,802	-5425,25
		8917,966	-5406,787
		8948,739	-5419,096
		8939,507	-5428,328
		8994,898	-5437,56
		8994,898	-5437,56
		8964,125	-5434,482
		8939,507	-5443,714
		8976,434	-5443,714
		8957,97	-5446,791
		9004,13	-5434,482
		9004,13	-5428,328
		9019,516	-5431,405
		9016,439	-5431,405
		8997,975	-5437,56
		8964,125	-5446,791
		8945,661	-5449,869
		9001,052	-5443,714
		8936,429	-5425,25
		8957,97	-5437,56
		8951,816	-5425,25
		8890,27	-5428,328
		8899,502	-5428,328
		8905,657	-5431,405
		8914,888	-5431,405
		8914,888	-5434,482
		8945,661	-5440,637
		8924,12	-5437,56
		8927,198	-5443,714
		8927,198	-5437,56
		8939,507	-5437,56
		8945,661	-5443,714
		8927,198	-5431,405
		8917,966	-5419,096
		8927,198	-5422,173
		8961,048	-5428,328
		8988,743	-5431,405
		8970,28	-5434,482
		8939,507	-5437,56
		8924,12	-5434,482
		8954,893	-5428,328
		8936,429	-5428,328
		8948,739	-5428,328
		8917,966	-5419,096
		8914,888	-5416,019
		8924,12	-5425,25
		8914,888	-5425,25
		8939,507	-5412,941
		8911,811	-5419,096
		8945,661	-5400,632
		8933,352	-5406,787
		8951,816	-5406,787
		8942,584	-5419,096
		8905,657	-5428,328
		8896,425	-5440,637
		8887,193	-5434,482
		8908,734	-5456,023
		8908,734	-5449,869
		8884,116	-5446,791
		8887,193	-5449,869
		8887,193	-5449,869
		8951,816	-5446,791
		8921,043	-5443,714
		8973,357	-5434,482
		8979,511	-5422,173
		8948,739	-5434,482
		8914,888	-5428,328
		8933,352	-5422,173
		8945,661	-5443,714
		8921,043	-5434,482
		8887,193	-5419,096
		8890,27	-5422,173
		8874,884	-5437,56
		8884,116	-5431,405
		8877,961	-5425,25
		8930,275	-5440,637
		8951,816	-5425,25
		8890,27	-5431,405
		8948,739	-5425,25
		8942,584	-5412,941
		8890,27	-5434,482
		8930,275	-5449,869
		8939,507	-5452,946
		8890,27	-5443,714
		8942,584	-5443,714
		8994,898	-5428,328
		8979,511	-5431,405
		8945,661	-5452,946
		8991,821	-5428,328
		9013,362	-5437,56
		8924,12	-5431,405
		8994,898	-5422,173
		8994,898	-5452,946
		9010,284	-5443,714
		8942,584	-5449,869
		8868,729	-5452,946
		8831,802	-5446,791
		8841,034	-5431,405
		8859,497	-5431,405
		8976,434	-5431,405
		8979,511	-5422,173
		8957,97	-5425,25
		8994,898	-5425,25
		8936,429	-5422,173
		9041,057	-5425,25
		8939,507	-5437,56
		8985,666	-5434,482
		8908,734	-5431,405
		8961,048	-5434,482
		8924,12	-5431,405
		8964,125	-5434,482
		8967,202	-5440,637
		8924,12	-5437,56
		8905,657	-5443,714
		8887,193	-5449,869
		8874,884	-5437,56
		8874,884	-5425,25
		8877,961	-5422,173
		8871,807	-5425,25
		8868,729	-5431,405
		8887,193	-5425,25
		8914,888	-5416,019
		8899,502	-5412,941
		8942,584	-5443,714
		8914,888	-5428,328
		8964,125	-5443,714
		8961,048	-5437,56
		8948,739	-5443,714
		8961,048	-5446,791
		8988,743	-5443,714
		8945,661	-5449,869
		8924,12	-5446,791
		8865,652	-5452,946
		8890,27	-5440,637
		8951,816	-5446,791
		8964,125	-5440,637
		8951,816	-5437,56
		8970,28	-5443,714
		8979,511	-5434,482
		8979,511	-5428,328
		8985,666	-5431,405
		8979,511	-5428,328
		8991,821	-5437,56
		8970,28	-5443,714
		8954,893	-5456,023
		8964,125	-5452,946
		8927,198	-5452,946
		8834,879	-5434,482
		8871,807	-5440,637
		8831,802	-5422,173
		8868,729	-5406,787
		8890,27	-5409,864
		8890,27	-5416,019
		8921,043	-5440,637
		8936,429	-5437,56
		8905,657	-5437,56
		8948,739	-5452,946
		8982,589	-5443,714
		9022,593	-5431,405
		9025,671	-5434,482
		9013,362	-5443,714
		8957,97	-5434,482
		8908,734	-5431,405
		8899,502	-5437,56
		8899,502	-5440,637
		8896,425	-5440,637
		8951,816	-5425,25
		8921,043	-5422,173
		8948,739	-5437,56
		8945,661	-5449,869
		8961,048	-5452,946
		8927,198	-5446,791
		8902,579	-5440,637
		8917,966	-5437,56
		8948,739	-5437,56
		8973,357	-5440,637
		8976,434	-5437,56
		9019,516	-5443,714
		9010,284	-5449,869
		8982,589	-5434,482
		8994,898	-5452,946
		8973,357	-5446,791
		8951,816	-5452,946
		8933,352	-5434,482
		8887,193	-5425,25
		8902,579	-5431,405
		8951,816	-5422,173
		8917,966	-5428,328
		8951,816	-5419,096
		8964,125	-5443,714
		8951,816	-5428,328
		8942,584	-5449,869
		8951,816	-5440,637
		8930,275	-5443,714
		8902,579	-5452,946
		8902,579	-5446,791
		8908,734	-5443,714
		8945,661	-5443,714
		8976,434	-5440,637
		8942,584	-5437,56
		8924,12	-5437,56
		8936,429	-5431,405
		8942,584	-5425,25
		8899,502	-5416,019
		8865,652	-5419,096
		8877,961	-5425,25
		8884,116	-5428,328
		8850,266	-5431,405
		8834,879	-5443,714
		8884,116	-5446,791
		9016,439	-5434,482
		9001,052	-5437,56
		9016,439	-5434,482
		9010,284	-5434,482
		8982,589	-5446,791
		9004,13	-5452,946
		9022,593	-5452,946
		9001,052	-5440,637
		8982,589	-5449,869
		8973,357	-5449,869
		8957,97	-5443,714
		8954,893	-5443,714
		8942,584	-5452,946
		8930,275	-5456,023
		8930,275	-5456,023
		8927,198	-5452,946
		8893,347	-5449,869
		8881,038	-5446,791
		8884,116	-5443,714
		8896,425	-5440,637
		8881,038	-5434,482
		8896,425	-5422,173
		8911,811	-5425,25
		8927,198	-5425,25
		8954,893	-5434,482
		8957,97	-5431,405
		8954,893	-5425,25
		8979,511	-5431,405
		8964,125	-5425,25
		8924,12	-5425,25
		8939,507	-5431,405
		8942,584	-5440,637
		8933,352	-5465,255
		8991,821	-5474,487
		8970,28	-5459,101
		8924,12	-5456,023
		8930,275	-5459,101
		8936,429	-5434,482
		8954,893	-5434,482
		8973,357	-5440,637
		8936,429	-5443,714
		8939,507	-5440,637
		8951,816	-5437,56
		8970,28	-5434,482
		8982,589	-5431,405
		8988,743	-5425,25
		8988,743	-5428,328
		8988,743	-5425,25
		9004,13	-5431,405
		9010,284	-5434,482
		8997,975	-5434,482
		8973,357	-5443,714
		8951,816	-5446,791
		8945,661	-5449,869
		8936,429	-5440,637
		8933,352	-5434,482
		8908,734	-5431,405
		8911,811	-5425,25
		8930,275	-5425,25
		8930,275	-5422,173
		8927,198	-5409,864
		8887,193	-5434,482
		8868,729	-5456,023
		8905,657	-5471,41
		8927,198	-5468,332
		8970,28	-5456,023
		8967,202	-5452,946
		8964,125	-5446,791
		8939,507	-5440,637
		8933,352	-5437,56
		8954,893	-5434,482
		8954,893	-5443,714
		8945,661	-5443,714
		8936,429	-5443,714
		8930,275	-5437,56
		8902,579	-5446,791
		8914,888	-5449,869
		8911,811	-5440,637
		8868,729	-5440,637
		8834,879	-5440,637
		8841,034	-5428,328
		8847,188	-5431,405
		8865,652	-5437,56
		8905,657	-5440,637
		8961,048	-5437,56
		8979,511	-5440,637
		9028,748	-5437,56
		9071,83	-5434,482
		9059,521	-5428,328
		8988,743	-5425,25
		8921,043	-5440,637
		8939,507	-5456,023
		8927,198	-5456,023
		8911,811	-5434,482
		8893,347	-5446,791
		9013,362	-5443,714
		8997,975	-5443,714
		8967,202	-5440,637
		8927,198	-5437,56
		8939,507	-5440,637
		8964,125	-5440,637
		8964,125	-5446,791
		8976,434	-5437,56
		8970,28	-5437,56
		8985,666	-5443,714
		8994,898	-5428,328
		9010,284	-5437,56
		8893,347	-5443,714
		8942,584	-5431,405
		8890,27	-5449,869
		8874,884	-5437,56
		8890,27	-5434,482
		9007,207	-5443,714
		8930,275	-5443,714
		8973,357	-5437,56
		8917,966	-5440,637
		8862,575	-5446,791
		8868,729	-5446,791
		8884,116	-5449,869
		8945,661	-5452,946
		8991,821	-5446,791
		9010,284	-5434,482
		9028,748	-5437,56
		8973,357	-5440,637
		8970,28	-5446,791
		8985,666	-5452,946
		8939,507	-5446,791
		8957,97	-5446,791
		8997,975	-5449,869
		8982,589	-5446,791
		8945,661	-5440,637
		8939,507	-5446,791
		8924,12	-5465,255
		8914,888	-5449,869
		8917,966	-5437,56
		8927,198	-5425,25
		8921,043	-5406,787
		8924,12	-5416,019
		8942,584	-5419,096
		8973,357	-5422,173
		8945,661	-5422,173
		8927,198	-5419,096
		8921,043	-5422,173
		8899,502	-5425,25
		8893,347	-5434,482
		8939,507	-5449,869
		8921,043	-5446,791
		9025,671	-5431,405
		8997,975	-5440,637
		8957,97	-5443,714
		8936,429	-5456,023
		8921,043	-5452,946
		8881,038	-5443,714
		8877,961	-5459,101
		8884,116	-5446,791
		8899,502	-5443,714
		8927,198	-5449,869
		8961,048	-5456,023
		8973,357	-5452,946
		8954,893	-5456,023
		8939,507	-5452,946
		8985,666	-5459,101
		8991,821	-5459,101
		8973,357	-5446,791
		8991,821	-5440,637
		8994,898	-5431,405
		9013,362	-5431,405
		9016,439	-5428,328
		9004,13	-5440,637
		8976,434	-5449,869
		8930,275	-5452,946
		8917,966	-5452,946
		8884,116	-5449,869
		8865,652	-5440,637
		8850,266	-5446,791
		8859,497	-5443,714
		8884,116	-5440,637
		8911,811	-5443,714
		8964,125	-5443,714
		8991,821	-5449,869
		8997,975	-5452,946
		8970,28	-5437,56
		8967,202	-5416,019
		8961,048	-5409,864
		8927,198	-5431,405
		8942,584	-5452,946
		8951,816	-5459,101
		8964,125	-5459,101
		8927,198	-5459,101
		8945,661	-5452,946
		8976,434	-5443,714
		8979,511	-5443,714
		8982,589	-5437,56
		8961,048	-5434,482
		8936,429	-5443,714
		8936,429	-5440,637
		8964,125	-5443,714
		8970,28	-5452,946
		8957,97	-5452,946
		8942,584	-5440,637
		8930,275	-5437,56
		8917,966	-5431,405
		8921,043	-5428,328
		8957,97	-5422,173
		8982,589	-5425,25
		8973,357	-5425,25
		8939,507	-5422,173
		8914,888	-5425,25
		8973,357	-5437,56
		8917,966	-5412,941
		8961,048	-5452,946
		8942,584	-5456,023
		8948,739	-5465,255
		8927,198	-5459,101
		8927,198	-5462,178
		8939,507	-5462,178
		8921,043	-5449,869
		8930,275	-5449,869
		8964,125	-5440,637
		9022,593	-5437,56
		9022,593	-5437,56
		9016,439	-5437,56
		8997,975	-5437,56
		8979,511	-5431,405
		8957,97	-5440,637
		8942,584	-5440,637
		8936,429	-5452,946
		8924,12	-5459,101
		8927,198	-5443,714
		8924,12	-5431,405
		8957,97	-5459,101
		8942,584	-5446,791
		8948,739	-5452,946
		8914,888	-5459,101
		8905,657	-5459,101
		8902,579	-5449,869
		8914,888	-5443,714
		8896,425	-5440,637
		8899,502	-5437,56
		8890,27	-5437,56
		8942,584	-5434,482
		8964,125	-5431,405
		8991,821	-5434,482
		8859,497	-5456,023
		9001,052	-5449,869
		8868,729	-5459,101
		8847,188	-5443,714
		8967,202	-5456,023
		8945,661	-5422,173
		8896,425	-5412,941
		8884,116	-5419,096
		9004,13	-5425,25
		9016,439	-5422,173
		8988,743	-5437,56
		9010,284	-5449,869
		9007,207	-5443,714
		8982,589	-5449,869
		8970,28	-5443,714
		8982,589	-5434,482
		8973,357	-5428,328
		8957,97	-5431,405
		8942,584	-5434,482
		8945,661	-5437,56
		8982,589	-5449,869
		8976,434	-5471,41
		8914,888	-5465,255
		8908,734	-5459,101
		8957,97	-5471,41
		8890,27	-5452,946
		8881,038	-5459,101
		8884,116	-5452,946
		8914,888	-5462,178
		8951,816	-5465,255
		9016,439	-5462,178
		8973,357	-5440,637
		8967,202	-5440,637
		8954,893	-5434,482
		8954,893	-5428,328
		8954,893	-5425,25
		8954,893	-5434,482
		8973,357	-5446,791
		9001,052	-5452,946
		8954,893	-5459,101
		8881,038	-5449,869
		8856,42	-5449,869
		8853,343	-5452,946
		8884,116	-5452,946
		8868,729	-5452,946
		8899,502	-5443,714
		8917,966	-5437,56
		8954,893	-5434,482
		8964,125	-5437,56
		8985,666	-5434,482
		8976,434	-5431,405
		8997,975	-5425,25
		9028,748	-5437,56
		9025,671	-5446,791
		8982,589	-5443,714
		8921,043	-5449,869
		8908,734	-5449,869
		8948,739	-5452,946
		8893,347	-5456,023
		8902,579	-5446,791
		8973,357	-5452,946
		8942,584	-5440,637
		9004,13	-5459,101
		8930,275	-5449,869
		9025,671	-5449,869
		9007,207	-5459,101
		8933,352	-5452,946
		8921,043	-5434,482
		8930,275	-5428,328
		8927,198	-5452,946
		8936,429	-5437,56
		8970,28	-5428,328
		9004,13	-5434,482
		8924,12	-5446,791
		8964,125	-5437,56
		8930,275	-5440,637
		8924,12	-5443,714
		8914,888	-5416,019
		8942,584	-5419,096
		8973,357	-5431,405
		8982,589	-5443,714
		8973,357	-5456,023
		8887,193	-5459,101
		8948,739	-5452,946
		8877,961	-5456,023
		8874,884	-5456,023
		8905,657	-5459,101
		8945,661	-5459,101
		8997,975	-5446,791
		8874,884	-5468,332
		8988,743	-5440,637
		8948,739	-5440,637
		8967,202	-5443,714
		8942,584	-5440,637
		8951,816	-5452,946
		8936,429	-5443,714
		8979,511	-5446,791
		9010,284	-5446,791
		9025,671	-5449,869
		9034,903	-5456,023
		9019,516	-5462,178
		9037,98	-5462,178
		8988,743	-5462,178
		8976,434	-5456,023
		8939,507	-5440,637
		8951,816	-5446,791
		8914,888	-5440,637
		8884,116	-5437,56
		8899,502	-5431,405
		8936,429	-5437,56
		8976,434	-5440,637
		8945,661	-5446,791
		8942,584	-5443,714
		8927,198	-5452,946
		8905,657	-5452,946
		8899,502	-5452,946
		8893,347	-5456,023
		8930,275	-5459,101
		8988,743	-5446,791
		8985,666	-5434,482
		9019,516	-5440,637
		9041,057	-5440,637
		8957,97	-5443,714
		8985,666	-5440,637
		8939,507	-5443,714
		8902,579	-5449,869
		8908,734	-5446,791
		8927,198	-5440,637
		8951,816	-5437,56
		8994,898	-5437,56
		9001,052	-5431,405
		8988,743	-5431,405
		8951,816	-5428,328
		8924,12	-5437,56
		8945,661	-5446,791
		8936,429	-5452,946
		8933,352	-5446,791
		8942,584	-5434,482
		8948,739	-5443,714
		8917,966	-5431,405
		8948,739	-5431,405
		8881,038	-5431,405
		8865,652	-5437,56
		8862,575	-5434,482
		8957,97	-5459,101
		8991,821	-5459,101
		8961,048	-5449,869
		8976,434	-5449,869
		9004,13	-5452,946
		9004,13	-5456,023
		8997,975	-5449,869
		9007,207	-5446,791
		9028,748	-5446,791
		8997,975	-5449,869
		8917,966	-5437,56
		8924,12	-5452,946
		8939,507	-5462,178
		8933,352	-5431,405
		8924,12	-5437,56
		8961,048	-5425,25
		8988,743	-5431,405
		8994,898	-5431,405
		9016,439	-5446,791
		8957,97	-5434,482
		8951,816	-5428,328
		8951,816	-5434,482
		8942,584	-5422,173
		8961,048	-5422,173
		8930,275	-5425,25
		8939,507	-5428,328
		8939,507	-5437,56
		9001,052	-5468,332
		9013,362	-5477,564
		9010,284	-5468,332
		9010,284	-5477,564
		8976,434	-5471,41
		8951,816	-5459,101
		8985,666	-5446,791
		8994,898	-5440,637
		8961,048	-5449,869
		8961,048	-5452,946
		8951,816	-5462,178
		8967,202	-5449,869
		8973,357	-5452,946
		8988,743	-5440,637
		8979,511	-5443,714
		9019,516	-5431,405
		8994,898	-5440,637
		8979,511	-5440,637
		9031,825	-5437,56
		9007,207	-5434,482
		9028,748	-5434,482
		9013,362	-5437,56
		8939,507	-5434,482
		8896,425	-5446,791
		8847,188	-5443,714
		8810,261	-5443,714
		8791,797	-5446,791
		8791,797	-5443,714
		8982,589	-5434,482
		8810,261	-5437,56
		8951,816	-5437,56
		8930,275	-5434,482
		8933,352	-5431,405
		8945,661	-5434,482
		8967,202	-5434,482
		9087,216	-5443,714
		9028,748	-5440,637
		9071,83	-5437,56
		8881,038	-5452,946
		8933,352	-5449,869
		8970,28	-5446,791
		8868,729	-5449,869
		8930,275	-5452,946
		9004,13	-5459,101
		8957,97	-5456,023
		9044,134	-5456,023
		8994,898	-5443,714
		8964,125	-5434,482
		8997,975	-5434,482
		9019,516	-5446,791
		9004,13	-5446,791
		9004,13	-5449,869
		8994,898	-5446,791
		8982,589	-5440,637
		8982,589	-5437,56
		8976,434	-5437,56
		8970,28	-5440,637
		8939,507	-5440,637
		8933,352	-5434,482
		8905,657	-5459,101
		8939,507	-5440,637
		8942,584	-5452,946
		8874,884	-5452,946
		8884,116	-5459,101
[truncated: 18,311 more rows]
