# Supplementary material for: Assessment of upper limb motor control: establishing normative benchmarks for clinical applications
Source: PeerJ. 2025 Aug 22;13:e19859. doi: 10.7717/peerj.19859 (PMC12377353; doi:10.7717/peerj.19859)
Supplement: Supplemental Information 1 [file peerj-13-19859-s001.zip › translated_csvs/advanced_mdurance-test-240912.csv]

angle_window_	angles_bíceps_braquial_derecho_tríceps_braquial_largo_derecho	emg_muscle_bíceps_braquial_derecho_(µV)	emg_muscle_tríceps_braquial_largo_derecho_(µV)
0,05	72,71	-267,724	1212,449
	72,65	-280,033	1237,067
	72,56	-289,265	1246,299
	72,48	-283,111	1240,145
	72,47	-280,033	1246,299
	72,49	-270,801	1237,067
	72,46	-295,42	1252,454
	72,29	-280,033	1246,299
	72,06	-292,342	1264,763
	71,88	-295,42	1255,531
	71,83	-298,497	1252,454
	71,9	-295,42	1233,99
	71,93	-283,111	1224,758
	71,88	-283,111	1233,99
	71,75	-273,879	1240,145
	71,65	-267,724	1243,222
	71,68	-267,724	1258,608
	71,83	-270,801	1277,072
	72,03	-292,342	1317,077
	72,2	-298,497	1323,231
	72,23	-283,111	1307,845
	72,18	-273,879	1264,763
	72,12	-304,652	1326,308
	72,11	-304,652	1326,308
	72,17	-307,729	1338,618
	72,25	-332,347	1347,849
	72,29	-335,424	1350,927
	72,29	-347,733	1357,081
	72,26	-341,579	1363,236
	72,25	-335,424	1366,313
	72,24	-313,883	1354,004
	72,22	-280,033	1347,849
	72,22	-270,801	1350,927
	72,24	-283,111	1363,236
	72,23	-298,497	1372,468
	72,18	-301,574	1375,545
	72,15	-307,729	1390,931
	72,18	-329,27	1409,395
	72,3	-338,502	1421,704
	72,45	-338,502	1437,091
	72,53	-344,656	1437,091
	72,56	-338,502	1427,859
	72,6	-326,193	1427,859
	72,62	-323,115	1455,554
	72,57	-320,038	1455,554
	72,46	-338,502	1461,709
	72,37	-347,733	1470,941
	72,32	-329,27	1443,245
	72,31	-353,888	1477,095
	72,3	-360,043	1470,941
	72,3	-363,12	1455,554
	72,34	-375,429	1474,018
	72,42	-372,352	1464,786
	72,48	-329,27	1461,709
	72,46	-341,579	1474,018
	72,36	-310,806	1477,095
	72,27	-329,27	1492,482
	72,21	-341,579	1514,023
	72,19	-350,811	1523,255
	72,17	-320,038	1477,095
	72,14	-316,961	1480,173
	72,1	-372,352	1535,564
	72,04	-366,197	1529,409
	72	-347,733	1532,486
	71,97	-372,352	1538,641
	71,95	-323,115	1520,177
	71,98	-326,193	1520,177
	72,02	-329,27	1517,1
	72,03	-332,347	1514,023
	72,03	-338,502	1517,1
	72,06	-332,347	1514,023
	72,08	-344,656	1526,332
	72,08	-350,811	1529,409
	72,05	-347,733	1532,486
	72,03	-350,811	1538,641
	72,03	-353,888	1547,873
	72,04	-356,965	1547,873
	72,07	-353,888	1554,027
	72,16	-341,579	1554,027
	72,28	-338,502	1554,027
	72,41	-344,656	1557,105
	72,48	-338,502	1557,105
	72,49	-335,424	1557,105
	72,47	-332,347	1557,105
	72,47	-332,347	1560,182
	72,49	-335,424	1560,182
	72,48	-341,579	1560,182
	72,44	-350,811	1563,259
	72,4	-363,12	1563,259
	72,4	-375,429	1569,414
	72,37	-375,429	1575,568
	72,33	-372,352	1575,568
	72,29	-366,197	1575,568
	72,3	-353,888	1575,568
	72,32	-338,502	1575,568
	72,31	-347,733	1587,878
	72,24	-350,811	1606,341
	72,2	-341,579	1603,264
	72,2	-344,656	1612,496
	72,18	-353,888	1615,573
	72,1	-353,888	1618,65
	72,07	-347,733	1618,65
	72,34	-344,656	1603,264
	72,91	-350,811	1603,264
	73,34	-350,811	1600,187
	73,03	-363,12	1612,496
	71,38	-363,12	1621,728
	67,89	-363,12	1624,805
	62,32	-356,965	1615,573
	54,82	-356,965	1627,882
	45,79	-353,888	1618,65
	35,87	-353,888	1606,341
	25,38	-353,888	1612,496
	13,48	-356,965	1621,728
	1,37	-360,043	1634,037
	-10,02	-360,043	1637,114
	-21,18	-356,965	1643,269
	-29,57	-360,043	1646,346
	-32,96	-356,965	1649,423
	-32,62	-363,12	1646,346
	-30,92	-366,197	1655,578
	-28,69	-372,352	1658,655
	-26,05	-378,506	1661,732
	-23,36	-384,661	1664,81
	-20,88	-400,047	1677,119
	-18,62	-415,434	1686,351
	-16,56	-427,743	1689,428
	-14,49	-430,82	1680,196
	-11,99	-418,511	1664,81
	-9,02	-390,815	1655,578
	-5,61	-378,506	1634,037
	-0,74	-369,274	1606,341
	6,31	-338,502	1618,65
	14,63	-320,038	1615,573
	23,39	-332,347	1621,728
	32,16	-350,811	1630,96
	40,62	-356,965	1637,114
	48,69	-360,043	1643,269
	55,88	-366,197	1643,269
	61,42	-369,274	1646,346
	65,99	-369,274	1643,269
	71,24	-366,197	1643,269
	76,88	-372,352	1643,269
	80,36	-384,661	1649,423
	80,59	-393,893	1646,346
	78,66	-393,893	1643,269
	76,19	-406,202	1634,037
	74,36	-406,202	1637,114
	73,33	-400,047	1624,805
	72,85	-400,047	1621,728
	72,57	-378,506	1606,341
	72,32	-369,274	1603,264
	72,07	-360,043	1600,187
	71,88	-353,888	1606,341
	71,84	-350,811	1600,187
	71,87	-366,197	1603,264
	71,87	-378,506	1609,419
	71,8	-390,815	1612,496
	71,6	-366,197	1584,8
	70,98	-366,197	1584,8
	69,51	-369,274	1572,491
	66,75	-369,274	1547,873
	62,73	-363,12	1529,409
	57,88	-363,12	1529,409
	52,35	-372,352	1535,564
	46,11	-375,429	1541,718
	39,27	-378,506	1544,796
	32,28	-375,429	1538,641
	25,01	-375,429	1554,027
	17,12	-384,661	1550,95
	8,38	-384,661	1554,027
	-1,6	-384,661	1544,796
	-10,98	-369,274	1526,332
	-18,76	-356,965	1514,023
	-25,38	-375,429	1514,023
	-29,76	-366,197	1492,482
	-31,7	-360,043	1492,482
	-31,81	-356,965	1492,482
	-30,58	-360,043	1495,559
	-28,49	-366,197	1486,327
	-25,93	-356,965	1477,095
	-23,14	-356,965	1474,018
	-20,11	-356,965	1467,864
	-16,58	-353,888	1467,864
	-12,37	-353,888	1467,864
	-8,24	-363,12	1464,786
	-4,7	-372,352	1464,786
	-1,06	-384,661	1461,709
	3,06	-384,661	1461,709
	7,56	-381,584	1470,941
	12,32	-375,429	1477,095
	17,4	-372,352	1474,018
	22,83	-347,733	1458,632
	28,42	-326,193	1434,013
	34,3	-316,961	1427,859
	40,38	-323,115	1421,704
	46,4	-335,424	1424,782
	52,32	-350,811	1421,704
	57,96	-344,656	1421,704
	63,11	-350,811	1421,704
	68,99	-347,733	1418,627
	75,93	-353,888	1418,627
	80,54	-350,811	1415,55
	81,14	-344,656	1406,318
	79,61	-341,579	1412,472
	77,63	-353,888	1409,395
	76,15	-366,197	1427,859
	75,49	-360,043	1424,782
	75,12	-369,274	1427,859
	74,66	-360,043	1434,013
	73,97	-356,965	1427,859
	72,99	-338,502	1406,318
	71,44	-344,656	1415,55
	68,99	-329,27	1400,163
	65,62	-326,193	1403,241
	61,77	-332,347	1403,241
	57,56	-323,115	1403,241
	52,69	-341,579	1400,163
	47,15	-344,656	1400,163
	41,18	-347,733	1394,009
	35,04	-347,733	1400,163
	28,74	-350,811	1394,009
	22,34	-344,656	1400,163
	16,26	-350,811	1403,241
	10,16	-356,965	1412,472
	3,54	-356,965	1415,55
	-2,79	-353,888	1409,395
	-9,06	-344,656	1403,241
	-15,75	-356,965	1409,395
	-21,42	-360,043	1424,782
	-24,45	-363,12	1418,627
	-24,68	-350,811	1409,395
	-23,43	-344,656	1409,395
	-21,49	-341,579	1409,395
	-19,03	-347,733	1412,472
	-16,37	-360,043	1400,163
	-13,86	-366,197	1400,163
	-12,09	-363,12	1400,163
	-11,32	-366,197	1406,318
	-11,13	-360,043	1406,318
	-11,17	-350,811	1412,472
	-11,14	-341,579	1418,627
	-10,89	-350,811	1421,704
	-10,58	-344,656	1418,627
	-9,43	-347,733	1427,859
	-6,67	-350,811	1440,168
	-2,45	-353,888	1449,4
	3,15	-356,965	1452,477
	9,89	-363,12	1446,323
	17,51	-360,043	1452,477
	25,85	-360,043	1452,477
	34,64	-347,733	1455,554
	43,57	-353,888	1458,632
	52,14	-356,965	1458,632
	60,08	-363,12	1461,709
	66,98	-360,043	1452,477
	72,62	-350,811	1452,477
	78,52	-350,811	1452,477
	84,32	-366,197	1458,632
	87,13	-356,965	1474,018
	86,42	-372,352	1486,327
	83,65	-375,429	1495,559
	80,65	-378,506	1501,714
	78,51	-381,584	1510,945
	77,43	-384,661	1523,255
	77,13	-393,893	1535,564
	77,02	-381,584	1529,409
	76,75	-390,815	1538,641
	76,25	-381,584	1526,332
	75,53	-372,352	1526,332
	74,41	-378,506	1538,641
	72,39	-378,506	1538,641
	69,25	-369,274	1538,641
	65,28	-372,352	1541,718
	60,65	-381,584	1544,796
	55,32	-381,584	1547,873
	49,43	-384,661	1554,027
	43,25	-393,893	1557,105
	37,09	-393,893	1560,182
	30,91	-400,047	1572,491
	24,63	-400,047	1587,878
	18,18	-403,125	1594,032
	12,01	-403,125	1600,187
	6,24	-396,97	1612,496
	-0,62	-378,506	1609,419
	-7,29	-390,815	1618,65
	-12,72	-403,125	1627,882
	-18,06	-406,202	1643,269
	-22,45	-412,356	1640,191
	-24,97	-412,356	1652,5
	-25,63	-415,434	1649,423
	-24,95	-412,356	1658,655
	-23,5	-406,202	1652,5
	-21,5	-406,202	1649,423
	-19,24	-406,202	1655,578
	-17,05	-406,202	1655,578
	-14,88	-412,356	1661,732
	-12,63	-415,434	1674,041
	-10,48	-415,434	1680,196
	-8,74	-415,434	1677,119
	-7,03	-412,356	1680,196
	-4,66	-409,279	1689,428
	-1,2	-412,356	1695,582
	3,52	-418,511	1714,046
	9,24	-418,511	1714,046
	15,65	-415,434	1714,046
	22,6	-415,434	1710,969
	29,97	-415,434	1714,046
	37,46	-418,511	1717,123
	44,81	-421,588	1714,046
	51,77	-427,743	1717,123
	57,89	-427,743	1723,278
	62,85	-430,82	1723,278
	66,52	-433,897	1729,433
	69,16	-421,588	1720,201
	71,74	-409,279	1710,969
	75,28	-400,047	1710,969
	79,58	-390,815	1710,969
	82,9	-396,97	1723,278
	83,74	-400,047	1726,355
	82,48	-403,125	1735,587
	80,16	-406,202	1741,742
	77,92	-412,356	1760,205
	76,49	-418,511	1766,36
	75,73	-433,897	1778,669
	75,28	-440,052	1784,824
	74,76	-443,129	1778,669
	73,87	-449,284	1784,824
	72,42	-464,67	1787,901
	70,14	-455,438	1787,901
	67,05	-443,129	1787,901
	63,25	-436,975	1787,901
	58,67	-418,511	1772,515
	53,26	-421,588	1784,824
	46,96	-418,511	1790,978
	40,02	-409,279	1787,901
	32,78	-415,434	1784,824
	25,4	-409,279	1775,592
	18,56	-409,279	1790,978
	12,44	-412,356	1803,287
	6,42	-421,588	1812,519
	0,06	-424,666	1815,596
	-6,74	-427,743	1815,596
	-13,91	-433,897	1821,751
	-20,18	-430,82	1827,906
	-23,94	-436,975	1824,828
	-25	-424,666	1815,596
	-24,37	-430,82	1821,751
	-23,09	-433,897	1821,751
	-21,42	-433,897	1806,365
	-19,45	-436,975	1806,365
	-17,44	-436,975	1803,287
	-15,62	-440,052	1806,365
	-14,05	-421,588	1794,056
	-12,72	-406,202	1781,746
	-11,68	-415,434	1781,746
	-11,04	-424,666	1790,978
	-10,84	-427,743	1794,056
	-10,62	-436,975	1794,056
	-9,88	-440,052	1800,21
	-8,64	-440,052	1797,133
	-6,81	-433,897	1794,056
	-4,31	-430,82	1787,901
	-1	-427,743	1787,901
	3,36	-427,743	1790,978
	8,69	-421,588	1784,824
	14,86	-427,743	1775,592
	21,79	-418,511	1766,36
	29,26	-403,125	1747,896
	36,99	-400,047	1738,664
	44,76	-412,356	1741,742
	52,19	-418,511	1738,664
	58,58	-421,588	1738,664
	63,34	-427,743	1738,664
	66,81	-427,743	1726,355
	70,42	-415,434	1717,123
	74,83	-409,279	1710,969
	78,72	-403,125	1701,737
	80,5	-403,125	1698,66
	80,11	-409,279	1698,66
	78,52	-415,434	1698,66
	76,69	-421,588	1695,582
	75,24	-415,434	1686,351
	74,36	-427,743	1686,351
	73,89	-421,588	1674,041
	73,58	-418,511	1661,732
	73,29	-412,356	1658,655
	72,9	-409,279	1646,346
	72,54	-403,125	1634,037
	72,26	-400,047	1630,96
	71,79	-400,047	1624,805
	70,75	-403,125	1612,496
	68,82	-406,202	1606,341
	65,92	-412,356	1615,573
	62,12	-412,356	1618,65
	57,38	-406,202	1615,573
	51,83	-403,125	1615,573
	45,64	-415,434	1621,728
	38,92	-406,202	1630,96
	31,82	-421,588	1603,264
	24,14	-424,666	1606,341
	15,52	-406,202	1615,573
	6,69	-412,356	1600,187
	-2,13	-406,202	1594,032
	-11,67	-406,202	1569,414
	-20,73	-387,738	1557,105
	-27,37	-363,12	1526,332
	-30,57	-360,043	1526,332
	-31,02	-363,12	1526,332
	-29,92	-366,197	1526,332
	-27,77	-384,661	1529,409
	-25,19	-378,506	1526,332
	-22,7	-384,661	1535,564
	-20,4	-393,893	1538,641
	-18,27	-415,434	1544,796
	-16,35	-412,356	1544,796
	-14,62	-418,511	1535,564
	-13,03	-424,666	1529,409
	-11,63	-384,661	1532,486
	-10,55	-418,511	1526,332
	-9,76	-403,125	1514,023
	-8,97	-387,738	1492,482
	-7,6	-363,12	1498,636
	-5,08	-372,352	1501,714
	-0,96	-378,506	1510,945
	4,81	-390,815	1489,404
	11,96	-400,047	1483,25
	20,1	-421,588	1489,404
	28,9	-418,511	1486,327
	38,01	-403,125	1470,941
	47,05	-412,356	1467,864
	55,33	-396,97	1480,173
	62,28	-387,738	1464,786
	68,16	-378,506	1452,477
	73,63	-381,584	1455,554
	79,07	-384,661	1455,554
	83,2	-381,584	1452,477
	84,18	-387,738	1458,632
	82,46	-384,661	1452,477
	79,71	-400,047	1452,477
	77,23	-393,893	1458,632
	75,69	-390,815	1449,4
	74,96	-384,661	1446,323
	74,6	-390,815	1446,323
	74,34	-384,661	1437,091
	74,03	-381,584	1440,168
	73,5	-381,584	1440,168
	72,59	-387,738	1440,168
	70,98	-390,815	1437,091
	68,3	-390,815	1437,091
	64,52	-393,893	1440,168
	60,06	-393,893	1455,554
	55	-396,97	1452,477
	49,14	-396,97	1458,632
	42,45	-403,125	1477,095
	34,96	-403,125	1489,404
	26,67	-400,047	1480,173
	18,03	-396,97	1470,941
	9,08	-400,047	1483,25
	0,57	-384,661	1464,786
	-6,98	-396,97	1449,4
	-14,3	-384,661	1474,018
	-21,09	-393,893	1477,095
	-26,21	-387,738	1470,941
	-28,51	-400,047	1480,173
	-28,62	-387,738	1483,25
	-27,53	-393,893	1486,327
	-25,61	-387,738	1483,25
	-23,31	-415,434	1520,177
	-20,88	-427,743	1547,873
	-18,5	-421,588	1523,255
	-16,42	-427,743	1538,641
	-14,85	-421,588	1557,105
	-13,79	-418,511	1550,95
	-12,77	-415,434	1560,182
	-11,93	-412,356	1566,337
	-11,03	-403,125	1557,105
	-9,48	-396,97	1560,182
	-7,58	-412,356	1572,491
	-4,9	-421,588	1594,032
	-0,94	-424,666	1590,955
	4,23	-418,511	1584,8
	10,36	-421,588	1581,723
	17,13	-421,588	1578,646
	24,29	-415,434	1578,646
	31,64	-424,666	1587,878
	39,12	-421,588	1587,878
	46,58	-418,511	1600,187
	53,83	-412,356	1603,264
	60,57	-406,202	1600,187
	66,43	-406,202	1603,264
	71,75	-409,279	1612,496
	76,98	-415,434	1627,882
	81,33	-418,511	1630,96
	83,22	-415,434	1634,037
	82,46	-424,666	1637,114
	80,26	-421,588	1643,269
	77,96	-430,82	1652,5
	76,42	-427,743	1658,655
	75,64	-427,743	1655,578
	75,16	-424,666	1652,5
	74,61	-421,588	1649,423
	73,85	-427,743	1652,5
	72,79	-433,897	1652,5
	71,29	-433,897	1661,732
	69,19	-436,975	1667,887
	66,2	-443,129	1670,964
	62,17	-446,207	1674,041
	56,86	-449,284	1689,428
	50,26	-440,052	1686,351
	42,81	-440,052	1689,428
	35	-430,82	1689,428
	27,61	-433,897	1701,737
	20,98	-436,975	1707,892
	14,8	-436,975	1717,123
	9,46	-427,743	1723,278
	4,6	-430,82	1732,51
	-1,2	-430,82	1732,51
	-8,9	-440,052	1732,51
	-17,41	-443,129	1729,433
	-24,24	-443,129	1726,355
	-27,75	-443,129	1726,355
	-28,21	-449,284	1726,355
	-27,25	-452,361	1723,278
	-25,52	-446,207	1717,123
	-22,99	-455,438	1732,51
	-20,07	-452,361	1735,587
	-17,25	-446,207	1744,819
	-14,93	-449,284	1735,587
	-13,5	-455,438	1754,051
	-12,84	-461,593	1766,36
	-12,35	-461,593	1769,437
	-11,7	-467,748	1787,901
	-10,96	-476,979	1775,592
	-10,17	-467,748	1772,515
	-9,22	-467,748	1772,515
	-7,81	-461,593	1778,669
	-5,63	-440,052	1766,36
	-2,51	-427,743	1772,515
	1,62	-412,356	1760,205
	6,53	-418,511	1760,205
	12,03	-424,666	1763,283
	18,06	-433,897	1766,36
	24,46	-436,975	1772,515
	31,02	-440,052	1778,669
	37,74	-449,284	1787,901
	44,63	-458,516	1794,056
	51,53	-458,516	1797,133
	58,38	-470,825	1809,442
	64,86	-483,134	1809,442
	70,55	-476,979	1806,365
	75,45	-476,979	1797,133
	78,65	-470,825	1794,056
	79,43	-458,516	1800,21
	78,38	-449,284	1794,056
	76,47	-452,361	1787,901
	74,63	-452,361	1787,901
	73,43	-455,438	1790,978
	73,04	-458,516	1784,824
	73,18	-467,748	1787,901
	73,59	-464,67	1790,978
	74,14	-464,67	1784,824
	74,51	-470,825	1778,669
	74,18	-470,825	1772,515
	72,8	-470,825	1769,437
	70,35	-467,748	1766,36
	66,85	-446,207	1750,974
	62,45	-449,284	1744,819
	57,32	-443,129	1738,664
	51,3	-443,129	1738,664
	44,33	-443,129	1741,742
	36,84	-455,438	1744,819
	29,08	-467,748	1754,051
	20,65	-470,825	1757,128
	12,39	-476,979	1769,437
	5,34	-455,438	1744,819
	-1,71	-464,67	1763,283
	-9,69	-476,979	1766,36
	-17,77	-443,129	1729,433
	-24,56	-436,975	1732,51
	-28,06	-430,82	1714,046
	-28,11	-430,82	1707,892
	-26,39	-443,129	1714,046
	-23,93	-446,207	1710,969
	-21	-446,207	1710,969
	-17,96	-455,438	1707,892
	-15,3	-455,438	1689,428
	-13,2	-449,284	1680,196
	-11,82	-446,207	1677,119
	-11,06	-452,361	1686,351
	-10,58	-446,207	1686,351
	-10,32	-446,207	1695,582
	-10,2	-443,129	1698,66
	-10,15	-449,284	1704,814
	-9,97	-455,438	1704,814
	-8,99	-452,361	1710,969
	-6,86	-449,284	1698,66
	-3,71	-446,207	1698,66
	0,88	-461,593	1698,66
	7,23	-449,284	1692,505
	14,86	-461,593	1683,273
	23,2	-449,284	1670,964
	31,97	-440,052	1664,81
	40,91	-449,284	1674,041
	49,52	-452,361	1674,041
	57,28	-446,207	1664,81
	63,74	-455,438	1674,041
	68,7	-446,207	1667,887
	72,65	-443,129	1677,119
	76,83	-436,975	1686,351
	81,05	-427,743	1689,428
	83,62	-427,743	1686,351
	83,8	-440,052	1689,428
	82,17	-452,361	1698,66
	79,97	-449,284	1698,66
	78,18	-455,438	1689,428
	77,16	-455,438	1686,351
	76,64	-452,361	1680,196
	76,12	-449,284	1680,196
	75,01	-446,207	1683,273
	72,82	-443,129	1670,964
	69,56	-446,207	1680,196
	65,49	-452,361	1677,119
	60,65	-443,129	1677,119
	54,91	-436,975	1677,119
	48,21	-436,975	1680,196
	40,76	-452,361	1701,737
	32,91	-467,748	1714,046
	24,62	-467,748	1717,123
	16,56	-433,897	1686,351
	9,26	-461,593	1717,123
	2,52	-458,516	1707,892
	-4,01	-452,361	1720,201
	-10,42	-446,207	1714,046
	-16,38	-455,438	1714,046
	-21,22	-455,438	1720,201
	-23,64	-446,207	1695,582
	-23,44	-449,284	1695,582
	-21,57	-455,438	1704,814
	-18,8	-449,284	1704,814
	-15,93	-449,284	1686,351
	-13,57	-452,361	1717,123
	-11,69	-464,67	1729,433
	-10,4	-486,211	1750,974
	-9,85	-480,057	1754,051
	-9,66	-470,825	1750,974
	-9,67	-473,902	1754,051
	-9,55	-480,057	1741,742
	-9,26	-489,289	1766,36
	-8,91	-486,211	1766,36
	-8,27	-467,748	1763,283
	-7,53	-480,057	1757,128
	-6,6	-458,516	1747,896
	-4,83	-440,052	1744,819
	-1,47	-446,207	1750,974
	3,72	-446,207	1754,051
	10,36	-455,438	1757,128
	18,02	-455,438	1754,051
	26,61	-461,593	1750,974
	35,97	-473,902	1763,283
	45,66	-480,057	1760,205
	55,3	-476,979	1766,36
	64,33	-470,825	1766,36
	72,12	-467,748	1769,437
	79,33	-467,748	1769,437
	84,84	-464,67	1769,437
	86,3	-473,902	1772,515
	85,1	-480,057	1781,746
	83,42	-483,134	1781,746
	81,97	-483,134	1784,824
	81,17	-489,289	1784,824
	80,87	-486,211	1787,901
	80,71	-483,134	1787,901
	80,41	-483,134	1775,592
	80	-476,979	1775,592
	79,62	-476,979	1772,515
	79,37	-470,825	1760,205
	79,24	-473,902	1754,051
	79,13	-476,979	1763,283
	78,96	-483,134	1766,36
	78,63	-483,134	1763,283
	78,14	-480,057	1760,205
	77,65	-476,979	1775,592
	77,27	-483,134	1784,824
	77,03	-483,134	1784,824
	76,89	-483,134	1787,901
	76,8	-483,134	1812,519
	76,66	-476,979	1812,519
	76,51	-480,057	1803,287
	76,49	-473,902	1790,978
	76,58	-467,748	1784,824
	76,6	-464,67	1775,592
	76,47	-461,593	1766,36
	76,32	-480,057	1787,901
	76,29	-483,134	1784,824
	76,34	-489,289	1787,901
	76,38	-495,443	1794,056
	76,39	-470,825	1784,824
		-483,134	1787,901
		-461,593	1781,746
		-464,67	1781,746
		-467,748	1778,669
		-470,825	1787,901
		-473,902	1790,978
		-473,902	1797,133
		-473,902	1797,133
		-476,979	1803,287
		-476,979	1806,365
		-476,979	1809,442
		-467,748	1806,365
		-470,825	1809,442
		-489,289	1821,751
		-492,366	1821,751
		-480,057	1827,906
		-486,211	1821,751
		-486,211	1812,519
		-480,057	1818,674
		-483,134	1815,596
		-483,134	1809,442
		-489,289	1809,442
		-489,289	1806,365
		-476,979	1803,287
		-476,979	1824,828
		-483,134	1834,06
		-476,979	1815,596
		-489,289	1834,06
		-489,289	1834,06
		-489,289	1824,828
		-489,289	1818,674
		-495,443	1846,369
		-498,52	1834,06
		-480,057	1837,137
		-483,134	1821,751
		-498,52	1830,983
		-476,979	1824,828
		-507,752	1827,906
		-516,984	1834,06
		-513,907	1834,06
		-498,52	1824,828
		-489,289	1815,596
		-464,67	1806,365
		-458,516	1806,365
		-461,593	1800,21
		-464,67	1803,287
		-461,593	1797,133
		-470,825	1803,287
		-480,057	1803,287
		-480,057	1800,21
		-495,443	1806,365
		-498,52	1809,442
		-492,366	1806,365
		-501,598	1806,365
		-480,057	1772,515
		-492,366	1794,056
		-473,902	1760,205
		-467,748	1747,896
		-464,67	1744,819
		-473,902	1744,819
		-464,67	1738,664
		-470,825	1738,664
		-476,979	1738,664
		-476,979	1741,742
		-486,211	1738,664
		-492,366	1741,742
		-483,134	1732,51
		-486,211	1729,433
		-470,825	1714,046
		-486,211	1729,433
		-461,593	1701,737
		-464,67	1701,737
		-473,902	1698,66
		-473,902	1686,351
		-470,825	1692,505
		-483,134	1667,887
		-480,057	1677,119
		-483,134	1655,578
		-473,902	1664,81
		-486,211	1655,578
		-489,289	1655,578
		-486,211	1649,423
		-480,057	1655,578
		-486,211	1649,423
		-464,67	1621,728
		-461,593	1624,805
		-473,902	1624,805
		-467,748	1630,96
		-473,902	1634,037
		-464,67	1627,882
		-461,593	1630,96
		-464,67	1624,805
		-458,516	1618,65
		-461,593	1612,496
		-458,516	1594,032
		-470,825	1590,955
		-470,825	1590,955
		-483,134	1594,032
		-486,211	1594,032
		-473,902	1575,568
		-455,438	1569,414
		-436,975	1572,491
		-440,052	1575,568
		-449,284	1581,723
		-455,438	1572,491
		-449,284	1566,337
		-455,438	1566,337
		-461,593	1572,491
		-483,134	1575,568
		-486,211	1581,723
		-489,289	1584,8
		-486,211	1581,723
		-476,979	1578,646
		-470,825	1560,182
		-455,438	1532,486
		-455,438	1523,255
		-464,67	1535,564
		-446,207	1529,409
		-464,67	1538,641
		-461,593	1538,641
		-430,82	1535,564
		-436,975	1538,641
		-440,052	1541,718
		-440,052	1544,796
		-443,129	1547,873
		-446,207	1560,182
		-440,052	1550,95
		-446,207	1557,105
		-458,516	1566,337
		-449,284	1563,259
		-467,748	1563,259
		-458,516	1560,182
		-470,825	1563,259
		-461,593	1557,105
		-467,748	1557,105
		-486,211	1575,568
		-486,211	1569,414
		-476,979	1575,568
		-476,979	1578,646
		-480,057	1578,646
		-467,748	1581,723
		-470,825	1578,646
		-443,129	1569,414
		-443,129	1584,8
		-449,284	1566,337
		-433,897	1584,8
		-436,975	1597,109
		-443,129	1600,187
		-455,438	1600,187
		-458,516	1597,109
		-467,748	1603,264
		-470,825	1603,264
		-480,057	1609,419
		-483,134	1606,341
		-483,134	1612,496
		-476,979	1612,496
		-473,902	1609,419
		-458,516	1609,419
		-452,361	1603,264
		-440,052	1609,419
		-455,438	1627,882
		-467,748	1640,191
		-483,134	1649,423
		-489,289	1646,346
		-483,134	1652,5
		-486,211	1646,346
		-483,134	1643,269
		-458,516	1630,96
		-446,207	1621,728
		-449,284	1621,728
		-452,361	1634,037
		-461,593	1630,96
		-464,67	1630,96
		-470,825	1630,96
		-473,902	1624,805
		-467,748	1630,96
		-467,748	1630,96
		-467,748	1630,96
		-467,748	1637,114
		-461,593	1637,114
		-461,593	1640,191
		-467,748	1646,346
		-473,902	1655,578
		-480,057	1664,81
		-480,057	1658,655
		-480,057	1661,732
		-483,134	1661,732
		-483,134	1664,81
		-489,289	1658,655
		-486,211	1658,655
		-489,289	1661,732
		-498,52	1655,578
		-495,443	1652,5
		-498,52	1652,5
		-498,52	1655,578
		-498,52	1658,655
		-492,366	1643,269
		-498,52	1649,423
		-510,829	1664,81
		-520,061	1674,041
		-520,061	1677,119
		-498,52	1674,041
		-483,134	1664,81
		-473,902	1649,423
		-470,825	1649,423
		-467,748	1649,423
		-461,593	1649,423
		-464,67	1646,346
		-473,902	1646,346
		-483,134	1646,346
		-480,057	1643,269
		-473,902	1649,423
		-470,825	1646,346
		-476,979	1649,423
		-486,211	1652,5
		-495,443	1655,578
		-495,443	1658,655
		-498,52	1658,655
		-495,443	1667,887
		-498,52	1674,041
		-495,443	1680,196
		-489,289	1680,196
		-492,366	1677,119
		-495,443	1683,273
		-498,52	1686,351
		-495,443	1686,351
		-492,366	1670,964
		-498,52	1677,119
		-486,211	1674,041
		-489,289	1670,964
		-492,366	1670,964
		-489,289	1670,964
		-480,057	1664,81
		-480,057	1643,269
		-480,057	1664,81
		-483,134	1677,119
		-495,443	1680,196
		-507,752	1680,196
		-507,752	1680,196
		-523,139	1695,582
		-532,37	1710,969
		-535,448	1707,892
		-526,216	1701,737
		-498,52	1686,351
		-495,443	1683,273
		-498,52	1698,66
		-489,289	1695,582
		-476,979	1689,428
		-470,825	1686,351
		-476,979	1677,119
		-486,211	1670,964
		-489,289	1670,964
		-501,598	1661,732
		-498,52	1664,81
		-495,443	1667,887
		-486,211	1670,964
		-489,289	1677,119
		-495,443	1680,196
		-492,366	1677,119
		-498,52	1680,196
		-492,366	1677,119
		-492,366	1677,119
		-483,134	1664,81
		-489,289	1664,81
		-486,211	1661,732
		-492,366	1655,578
		-492,366	1652,5
		-495,443	1649,423
		-492,366	1643,269
		-480,057	1637,114
		-489,289	1637,114
		-501,598	1637,114
		-492,366	1624,805
		-486,211	1615,573
		-486,211	1624,805
		-486,211	1624,805
		-480,057	1618,65
		-476,979	1621,728
		-483,134	1618,65
		-492,366	1618,65
		-504,675	1627,882
		-510,829	1630,96
		-507,752	1618,65
		-476,979	1600,187
		-476,979	1581,723
		-492,366	1615,573
		-476,979	1590,955
		-483,134	1587,878
		-501,598	1615,573
		-480,057	1584,8
		-486,211	1575,568
		-452,361	1557,105
		-476,979	1572,491
		-467,748	1566,337
		-495,443	1584,8
		-504,675	1587,878
		-516,984	1587,878
		-492,366	1581,723
		-520,061	1590,955
		-501,598	1578,646
		-480,057	1554,027
		-467,748	1535,564
		-467,748	1520,177
		-486,211	1514,023
		-483,134	1514,023
		-473,902	1507,868
		-470,825	1498,636
		-476,979	1495,559
		-476,979	1498,636
		-492,366	1507,868
		-486,211	1504,791
		-483,134	1504,791
		-480,057	1504,791
		-473,902	1504,791
		-473,902	1498,636
		-467,748	1495,559
		-480,057	1498,636
		-483,134	1501,714
		-476,979	1498,636
		-476,979	1489,404
		-483,134	1495,559
		-501,598	1498,636
		-516,984	1498,636
		-516,984	1489,404
		-526,216	1492,482
		-526,216	1486,327
		-504,675	1492,482
		-498,52	1492,482
		-483,134	1495,559
		-443,129	1477,095
		-467,748	1492,482
		-433,897	1461,709
		-449,284	1461,709
		-458,516	1464,786
		-467,748	1477,095
		-473,902	1477,095
		-476,979	1477,095
		-473,902	1477,095
		-473,902	1474,018
		-480,057	1474,018
		-473,902	1449,4
		-476,979	1461,709
		-480,057	1449,4
		-492,366	1452,477
		-489,289	1452,477
		-486,211	1455,554
		-458,516	1437,091
		-483,134	1461,709
		-486,211	1458,632
		-452,361	1437,091
		-486,211	1449,4
		-480,057	1443,245
		-467,748	1406,318
		-464,67	1409,395
		-473,902	1406,318
		-483,134	1406,318
		-480,057	1400,163
		-467,748	1390,931
		-461,593	1390,931
		-458,516	1387,854
		-461,593	1387,854
		-461,593	1400,163
		-458,516	1387,854
		-461,593	1406,318
		-486,211	1415,55
		-476,979	1418,627
		-483,134	1409,395
		-489,289	1412,472
		-501,598	1397,086
		-501,598	1406,318
		-495,443	1400,163
		-501,598	1400,163
		-495,443	1384,777
		-495,443	1384,777
		-473,902	1375,545
		-464,67	1372,468
		-452,361	1369,39
		-458,516	1363,236
		-458,516	1366,313
		-464,67	1375,545
		-458,516	1375,545
		-461,593	1384,777
		-470,825	1384,777
		-480,057	1394,009
		-486,211	1397,086
		-498,52	1406,318
		-498,52	1406,318
		-486,211	1403,241
		-483,134	1397,086
		-467,748	1390,931
		-464,67	1378,622
		-464,67	1360,159
		-473,902	1360,159
		-483,134	1366,313
		-470,825	1360,159
		-473,902	1363,236
		-464,67	1347,849
		-464,67	1350,927
		-467,748	1357,081
		-470,825	1363,236
		-467,748	1357,081
		-461,593	1357,081
		-467,748	1357,081
		-467,748	1360,159
		-467,748	1363,236
		-464,67	1357,081
		-473,902	1350,927
		-473,902	1347,849
		-464,67	1344,772
		-467,748	1344,772
		-467,748	1341,695
		-464,67	1341,695
		-467,748	1341,695
		-470,825	1338,618
		-473,902	1341,695
		-470,825	1347,849
		-473,902	1344,772
		-470,825	1347,849
		-473,902	1360,159
		-473,902	1360,159
		-483,134	1369,39
		-476,979	1375,545
		-483,134	1375,545
		-483,134	1384,777
		-492,366	1397,086
		-483,134	1384,777
		-498,52	1406,318
		-513,907	1421,704
		-520,061	1430,936
		-504,675	1412,472
		-520,061	1434,013
		-510,829	1430,936
		-473,902	1381,7
		-498,52	1397,086
		-495,443	1394,009
		-498,52	1403,241
		-489,289	1430,936
		-501,598	1418,627
		-467,748	1427,859
		-470,825	1446,323
		-467,748	1443,245
		-458,516	1430,936
		-480,057	1464,786
		-489,289	1470,941
		-492,366	1480,173
		-504,675	1495,559
		-501,598	1486,327
		-504,675	1498,636
		-498,52	1504,791
		-498,52	1510,945
		-501,598	1514,023
		-510,829	1501,714
		-498,52	1517,1
		-498,52	1520,177
		-495,443	1520,177
		-501,598	1523,255
		-510,829	1541,718
		-507,752	1535,564
		-498,52	1526,332
		-520,061	1550,95
		-523,139	1566,337
		-513,907	1572,491
		-510,829	1584,8
		-507,752	1597,109
		-507,752	1603,264
		-510,829	1603,264
		-516,984	1603,264
		-520,061	1618,65
		-526,216	1612,496
		-526,216	1630,96
		-526,216	1634,037
		-535,448	1630,96
		-535,448	1640,191
		-535,448	1637,114
		-547,757	1646,346
		-556,989	1655,578
		-541,602	1686,351
		-544,68	1658,655
		-547,757	1698,66
		-529,293	1695,582
		-547,757	1692,505
		-529,293	1692,505
		-523,139	1698,66
		-520,061	1692,505
		-523,139	1707,892
		-516,984	1698,66
		-523,139	1704,814
		-523,139	1714,046
		-535,448	1714,046
		-523,139	1714,046
		-550,834	1723,278
		-544,68	1720,201
		-541,602	1717,123
		-550,834	1723,278
		-544,68	1732,51
		-541,602	1732,51
		-544,68	1732,51
		-547,757	1738,664
		-544,68	1738,664
		-538,525	1741,742
		-535,448	1747,896
		-541,602	1772,515
		-550,834	1775,592
		-569,298	1760,205
		-541,602	1729,433
		-538,525	1735,587
		-538,525	1735,587
		-560,066	1747,896
		-553,911	1738,664
		-572,375	1772,515
		-541,602	1738,664
		-541,602	1738,664
		-547,757	1738,664
		-544,68	1741,742
		-538,525	1750,974
		-532,37	1744,819
		-535,448	1744,819
		-538,525	1750,974
		-550,834	1760,205
		-553,911	1772,515
		-560,066	1772,515
		-560,066	1775,592
		-569,298	1769,437
		-553,911	1717,123
		-563,143	1741,742
		-532,37	1710,969
		-541,602	1710,969
		-526,216	1714,046
		-538,525	1732,51
		-535,448	1720,201
		-516,984	1726,355
		-513,907	1723,278
		-529,293	1726,355
		-541,602	1735,587
		-538,525	1744,819
		-541,602	1738,664
		-544,68	1741,742
		-547,757	1738,664
		-550,834	1741,742
		-550,834	1741,742
		-563,143	1741,742
		-563,143	1741,742
		-556,989	1726,355
		-563,143	1732,51
		-544,68	1707,892
		-529,293	1698,66
		-532,37	1695,582
		-535,448	1698,66
		-541,602	1698,66
		-541,602	1701,737
		-538,525	1695,582
		-529,293	1701,737
		-538,525	1701,737
		-544,68	1704,814
		-538,525	1692,505
		-538,525	1701,737
		-547,757	1698,66
		-547,757	1707,892
		-547,757	1689,428
		-538,525	1667,887
		-529,293	1674,041
		-538,525	1658,655
		-538,525	1686,351
		-526,216	1643,269
		-526,216	1649,423
		-529,293	1643,269
		-532,37	1637,114
		-532,37	1634,037
		-538,525	1640,191
		-556,989	1652,5
		-560,066	1667,887
		-547,757	1646,346
		-563,143	1670,964
		-566,221	1686,351
		-560,066	1667,887
		-560,066	1637,114
		-560,066	1655,578
		-569,298	1655,578
		-569,298	1658,655
		-535,448	1627,882
		-516,984	1609,419
		-513,907	1597,109
		-513,907	1597,109
		-523,139	1587,878
		-523,139	1587,878
		-520,061	1594,032
		-513,907	1594,032
		-526,216	1597,109
		-520,061	1594,032
		-526,216	1600,187
		-535,448	1600,187
		-541,602	1597,109
		-541,602	1603,264
		-538,525	1597,109
		-523,139	1590,955
		-526,216	1587,878
		-526,216	1578,646
		-510,829	1575,568
		-520,061	1569,414
		-513,907	1578,646
		-523,139	1550,95
		-520,061	1544,796
		-523,139	1547,873
		-526,216	1547,873
		-529,293	1550,95
		-529,293	1547,873
		-529,293	1547,873
		-535,448	1547,873
		-535,448	1547,873
		-535,448	1541,718
		-529,293	1547,873
		-529,293	1550,95
		-526,216	1550,95
		-529,293	1550,95
		-535,448	1554,027
		-532,37	1554,027
		-532,37	1544,796
		-538,525	1554,027
		-529,293	1532,486
		-541,602	1535,564
		-535,448	1532,486
		-535,448	1526,332
		-550,834	1529,409
		-544,68	1523,255
		-553,911	1541,718
		-563,143	1544,796
		-572,375	1550,95
		-563,143	1547,873
		-556,989	1557,105
		-575,452	1550,95
		-550,834	1554,027
		-532,37	1538,641
		-501,598	1523,255
		-520,061	1541,718
		-529,293	1541,718
		-526,216	1535,564
		-532,37	1541,718
		-504,675	1535,564
		-532,37	1541,718
		-520,061	1550,95
		-538,525	1535,564
		-504,675	1535,564
		-526,216	1547,873
		-529,293	1547,873
		-523,139	1535,564
		-516,984	1523,255
		-520,061	1532,486
		-526,216	1532,486
		-535,448	1544,796
		-538,525	1554,027
		-541,602	1557,105
		-541,602	1563,259
		-538,525	1563,259
		-547,757	1566,337
		-550,834	1563,259
		-547,757	1560,182
		-541,602	1560,182
		-529,293	1550,95
		-541,602	1554,027
		-547,757	1554,027
		-541,602	1560,182
		-535,448	1557,105
		-523,139	1554,027
		-529,293	1563,259
		-532,37	1550,95
		-526,216	1554,027
		-526,216	1563,259
		-520,061	1563,259
		-523,139	1575,568
		-523,139	1569,414
		-526,216	1584,8
		-529,293	1554,027
		-535,448	1606,341
		-538,525	1609,419
		-535,448	1597,109
		-535,448	1615,573
		-538,525	1600,187
		-538,525	1618,65
		-547,757	1624,805
		-553,911	1630,96
		-556,989	1630,96
		-566,221	1637,114
		-578,53	1652,5
		-581,607	1658,655
		-575,452	1649,423
		-600,071	1670,964
		-529,293	1590,955
		-606,225	1683,273
		-596,993	1689,428
		-581,607	1686,351
		-572,375	1701,737
		-529,293	1680,196
		-535,448	1680,196
		-538,525	1677,119
		-523,139	1670,964
		-550,834	1689,428
		-541,602	1692,505
		-541,602	1695,582
		-541,602	1686,351
		-541,602	1686,351
		-544,68	1674,041
		-547,757	1692,505
		-547,757	1698,66
		-547,757	1695,582
		-550,834	1701,737
		-550,834	1704,814
		-553,911	1698,66
		-547,757	1695,582
		-544,68	1704,814
		-547,757	1704,814
		-550,834	1701,737
		-550,834	1707,892
		-550,834	1695,582
		-541,602	1704,814
		-553,911	1698,66
		-556,989	1698,66
		-556,989	1677,119
		-556,989	1677,119
		-560,066	1692,505
		-556,989	1680,196
		-544,68	1670,964
		-541,602	1674,041
		-550,834	1677,119
		-538,525	1667,887
		-563,143	1686,351
		-556,989	1686,351
		-563,143	1686,351
		-572,375	1689,428
		-572,375	1689,428
		-569,298	1695,582
		-572,375	1695,582
		-560,066	1689,428
		-575,452	1695,582
		-550,834	1680,196
		-547,757	1680,196
		-550,834	1677,119
		-547,757	1670,964
		-547,757	1674,041
		-553,911	1683,273
		-566,221	1698,66
		-569,298	1695,582
		-584,684	1701,737
		-593,916	1717,123
		-600,071	1723,278
		-596,993	1720,201
		-590,839	1735,587
		-596,993	1732,51
		-584,684	1710,969
		-584,684	1726,355
		-550,834	1701,737
		-547,757	1698,66
		-569,298	1717,123
		-553,911	1707,892
		-553,911	1704,814
		-566,221	1717,123
		-563,143	1714,046
		-560,066	1717,123
		-544,68	1710,969
		-569,298	1726,355
		-569,298	1729,433
		-566,221	1726,355
		-569,298	1729,433
		-563,143	1729,433
		-553,911	1704,814
		-560,066	1701,737
		-563,143	1710,969
		-563,143	1714,046
		-566,221	1720,201
		-572,375	1720,201
		-572,375	1714,046
		-578,53	1710,969
		-569,298	1692,505
		-572,375	1692,505
		-569,298	1680,196
		-563,143	1674,041
		-556,989	1661,732
		-560,066	1661,732
		-556,989	1664,81
		-560,066	1667,887
		-566,221	1667,887
		-566,221	1667,887
		-563,143	1667,887
		-560,066	1646,346
		-547,757	1640,191
		-550,834	1643,269
		-553,911	1646,346
		-556,989	1646,346
		-560,066	1640,191
		-566,221	1630,96
		-569,298	1637,114
		-581,607	1621,728
		-590,839	1621,728
		-566,221	1594,032
		-575,452	1609,419
		-553,911	1581,723
		-556,989	1594,032
		-556,989	1597,109
		-547,757	1587,878
		-550,834	1584,8
		-563,143	1597,109
		-550,834	1590,955
		-569,298	1587,878
		-563,143	1606,341
		-556,989	1590,955
		-572,375	1609,419
		-569,298	1606,341
		-535,448	1578,646
		-535,448	1581,723
		-541,602	1572,491
		-538,525	1554,027
		-544,68	1550,95
		-550,834	1557,105
		-553,911	1554,027
		-544,68	1557,105
		-541,602	1560,182
		-532,37	1563,259
		-538,525	1557,105
		-547,757	1569,414
		-532,37	1560,182
		-544,68	1566,337
		-532,37	1563,259
		-550,834	1563,259
		-560,066	1563,259
		-553,911	1554,027
		-544,68	1541,718
		-544,68	1544,796
		-560,066	1541,718
		-566,221	1541,718
		-550,834	1541,718
		-566,221	1538,641
		-566,221	1544,796
		-569,298	1544,796
		-553,911	1544,796
		-547,757	1544,796
		-550,834	1557,105
		-529,293	1544,796
		-535,448	1550,95
		-550,834	1563,259
		-550,834	1560,182
		-547,757	1563,259
		-547,757	1547,873
		-544,68	1550,95
		-547,757	1541,718
		-547,757	1550,95
		-550,834	1554,027
		-566,221	1557,105
		-572,375	1557,105
		-581,607	1566,337
		-581,607	1566,337
		-572,375	1557,105
		-578,53	1560,182
		-572,375	1554,027
		-547,757	1554,027
		-532,37	1554,027
		-535,448	1554,027
		-532,37	1557,105
		-535,448	1563,259
		-544,68	1569,414
		-547,757	1575,568
		-553,911	1575,568
		-572,375	1584,8
		-560,066	1581,723
		-590,839	1597,109
		-584,684	1597,109
		-596,993	1590,955
		-584,684	1600,187
		-572,375	1600,187
		-569,298	1597,109
		-566,221	1597,109
		-544,68	1590,955
		-550,834	1590,955
		-560,066	1609,419
		-569,298	1621,728
		-584,684	1643,269
		-587,762	1630,96
		-584,684	1637,114
		-566,221	1606,341
		-572,375	1634,037
		-578,53	1627,882
		-563,143	1612,496
		-560,066	1618,65
		-566,221	1621,728
		-575,452	1630,96
		-581,607	1634,037
		-578,53	1637,114
		-584,684	1643,269
		-587,762	1649,423
		-581,607	1661,732
		-584,684	1655,578
		-590,839	1661,732
		-590,839	1680,196
		-560,066	1670,964
		-560,066	1667,887
		-569,298	1677,119
		-575,452	1680,196
		-578,53	1686,351
		-575,452	1692,505
		-593,916	1698,66
		-593,916	1701,737
		-587,762	1689,428
		-593,916	1686,351
		-593,916	1686,351
		-590,839	1680,196
		-593,916	1667,887
		-587,762	1686,351
		-578,53	1692,505
		-584,684	1692,505
		-578,53	1686,351
		-563,143	1683,273
		-563,143	1683,273
		-563,143	1680,196
		-566,221	1677,119
		-569,298	1683,273
		-572,375	1683,273
		-575,452	1689,428
		-578,53	1683,273
		-578,53	1677,119
		-578,53	1680,196
		-584,684	1680,196
		-590,839	1683,273
		-590,839	1683,273
		-587,762	1686,351
		-575,452	1677,119
		-575,452	1670,964
		-581,607	1674,041
		-590,839	1689,428
		-596,993	1692,505
		-593,916	1695,582
		-587,762	1695,582
		-590,839	1698,66
		-590,839	1698,66
		-587,762	1695,582
		-584,684	1701,737
		-633,921	1726,355
		-600,071	1698,66
		-621,612	1714,046
		-646,23	1726,355
		-636,998	1714,046
		-621,612	1714,046
		-600,071	1695,582
		-547,757	1658,655
		-572,375	1674,041
		-550,834	1667,887
		-569,298	1695,582
		-560,066	1683,273
		-581,607	1717,123
		-572,375	1710,969
		-587,762	1723,278
		-596,993	1732,51
		-609,303	1741,742
		-606,225	1738,664
		-612,38	1757,128
		-609,303	1750,974
		-615,457	1754,051
		-618,534	1760,205
		-606,225	1760,205
		-612,38	1766,36
		-593,916	1747,896
		-596,993	1741,742
		-596,993	1754,051
		-575,452	1754,051
		-581,607	1754,051
		-584,684	1754,051
		-596,993	1790,978
		-590,839	1781,746
		-606,225	1797,133
		-609,303	1803,287
		-609,303	1821,751
		-612,38	1815,596
		-618,534	1821,751
		-590,839	1797,133
		-587,762	1797,133
		-612,38	1806,365
		-593,916	1797,133
		-596,993	1797,133
		-600,071	1797,133
		-606,225	1800,21
		-612,38	1809,442
		-603,148	1809,442
		-603,148	1812,519
		-590,839	1806,365
		-587,762	1809,442
		-593,916	1815,596
		-596,993	1815,596
		-596,993	1821,751
		-603,148	1827,906
		-606,225	1824,828
		-593,916	1812,519
		-612,38	1827,906
		-615,457	1837,137
		-615,457	1834,06
		-603,148	1834,06
		-612,38	1840,215
		-618,534	1818,674
		-618,534	1834,06
		-621,612	1812,519
		-640,075	1797,133
		-640,075	1790,978
		-618,534	1784,824
		-603,148	1781,746
		-578,53	1763,283
		-633,921	1809,442
		-566,221	1760,205
		-563,143	1769,437
		-575,452	1772,515
		-578,53	1775,592
		-556,989	1766,36
		-581,607	1778,669
		-584,684	1778,669
		-609,303	1763,283
		-609,303	1750,974
		-603,148	1766,36
		-596,993	1775,592
		-600,071	1772,515
		-609,303	1729,433
		-596,993	1726,355
		-590,839	1720,201
		-575,452	1707,892
		-578,53	1698,66
		-575,452	1701,737
		-578,53	1698,66
		-572,375	1695,582
		-590,839	1707,892
		-575,452	1704,814
		-593,916	1701,737
		-590,839	1704,814
		-596,993	1701,737
		-606,225	1701,737
		-609,303	1701,737
		-609,303	1695,582
		-618,534	1689,428
		-612,38	1683,273
		-609,303	1677,119
		-572,375	1634,037
		-575,452	1637,114
		-572,375	1630,96
		-578,53	1640,191
		-593,916	1646,346
		-584,684	1634,037
		-590,839	1643,269
		-584,684	1646,346
		-575,452	1624,805
		-593,916	1640,191
		-584,684	1643,269
		-596,993	1643,269
		-590,839	1643,269
		-590,839	1637,114
		-593,916	1637,114
		-593,916	1640,191
		-596,993	1637,114
		-566,221	1609,419
		-590,839	1624,805
		-566,221	1612,496
		-581,607	1606,341
		-590,839	1600,187
		-581,607	1606,341
		-584,684	1597,109
		-593,916	1618,65
		-600,071	1612,496
		-600,071	1618,65
		-606,225	1603,264
		-609,303	1615,573
		-600,071	1618,65
		-606,225	1615,573
		-593,916	1612,496
		-587,762	1612,496
		-584,684	1606,341
		-596,993	1621,728
		-587,762	1606,341
		-596,993	1621,728
		-584,684	1606,341
		-572,375	1606,341
		-566,221	1606,341
		-603,148	1627,882
		-593,916	1615,573
		-587,762	1606,341
		-606,225	1627,882
		-584,684	1630,96
		-593,916	1630,96
		-584,684	1640,191
		-590,839	1646,346
		-593,916	1658,655
		-606,225	1680,196
		-609,303	1689,428
		-596,993	1680,196
		-615,457	1686,351
		-606,225	1692,505
		-606,225	1701,737
		-612,38	1704,814
		-603,148	1701,737
		-593,916	1707,892
		-596,993	1707,892
		-600,071	1704,814
		-615,457	1729,433
		-609,303	1701,737
		-615,457	1717,123
		-618,534	1732,51
		-615,457	1757,128
		-621,612	1747,896
		-606,225	1769,437
		-600,071	1772,515
		-609,303	1794,056
		-624,689	1809,442
		-636,998	1821,751
		-633,921	1818,674
		-643,153	1834,06
		-624,689	1855,601
		-609,303	1855,601
		-618,534	1861,756
		-640,075	1840,215
		-612,38	1849,447
		-618,534	1874,065
		-621,612	1889,451
		-655,462	1935,611
		-609,303	1834,06
		-627,766	1907,915
		-658,539	1944,842
		-649,307	1920,224
		-652,385	1954,074
		-633,921	1966,383
		-646,23	1981,77
		-621,612	1994,079
		-640,075	1960,229
		-621,612	2003,311
		-633,921	2012,543
		-636,998	2015,62
		-636,998	2027,929
		-615,457	1994,079
		-649,307	2049,47
		-643,153	2052,547
		-646,23	2061,779
		-636,998	2049,47
		-646,23	2071,011
		-646,23	2080,243
		-643,153	2083,32
		-646,23	2092,552
		-655,462	2111,016
		-652,385	2126,402
		-652,385	2141,788
		-649,307	2154,098
		-658,539	2166,407
		-664,694	2175,639
		-661,616	2187,948
		-667,771	2197,18
		-664,694	2181,793
		-673,925	2200,257
		-670,848	2197,18
		-667,771	2197,18
		-661,616	2194,102
		-670,848	2197,18
		-652,385	2203,334
		-649,307	2194,102
		-649,307	2209,489
		-640,075	2206,411
		-636,998	2209,489
		-640,075	2224,875
		-655,462	2249,493
		-664,694	2261,803
		-670,848	2277,189
		-677,003	2292,575
		-683,157	2314,116
		-698,544	2307,962
		-698,544	2307,962
		-701,621	2317,194
		-689,312	2307,962
		-686,235	2295,653
		-680,08	2277,189
		-673,925	2274,112
		-695,466	2298,73
		-673,925	2286,421
		-677,003	2286,421
		-667,771	2277,189
		-683,157	2292,575
		-667,771	2280,266
		-667,771	2274,112
		-680,08	2298,73
		-683,157	2301,807
		-680,08	2289,498
		-655,462	2261,803
		-667,771	2271,034
		-646,23	2264,88
		-652,385	2264,88
		-658,539	2264,88
		-667,771	2252,571
		-655,462	2234,107
		-664,694	2221,798
		-661,616	2243,339
		-670,848	2224,875
		-689,312	2218,721
		-680,08	2221,798
		-683,157	2206,411
		-673,925	2200,257
		-686,235	2209,489
		-664,694	2197,18
		-661,616	2187,948
		-643,153	2175,639
		-655,462	2181,793
		-636,998	2163,329
		-646,23	2160,252
		-658,539	2154,098
		-658,539	2157,175
		-652,385	2157,175
		-670,848	2151,02
		-667,771	2151,02
		-677,003	2147,943
		-683,157	2151,02
		-677,003	2138,711
		-677,003	2129,479
		-664,694	2107,938
		-658,539	2092,552
		-667,771	2077,166
		-649,307	2064,856
		-633,921	2049,47
		-618,534	2049,47
		-655,462	2080,243
		-664,694	2098,707
		-673,925	2101,784
		-677,003	2104,861
		-670,848	2107,938
		-670,848	2089,475
		-652,385	2058,702
		-646,23	2052,547
		-636,998	2046,393
		-636,998	2061,779
		-649,307	2064,856
		-646,23	2061,779
		-655,462	2064,856
		-636,998	2058,702
		-636,998	2058,702
		-640,075	2064,856
		-646,23	2067,934
		-649,307	2074,088
		-658,539	2077,166
		-664,694	2092,552
		-670,848	2086,397
		-655,462	2089,475
		-661,616	2101,784
		-667,771	2107,938
		-664,694	2098,707
		-664,694	2092,552
		-652,385	2101,784
		-655,462	2095,629
		-655,462	2098,707
		-658,539	2095,629
		-667,771	2098,707
		-649,307	2098,707
		-652,385	2111,016
		-673,925	2132,557
		-673,925	2138,711
		-655,462	2095,629
		-667,771	2144,866
		-661,616	2147,943
		-658,539	2154,098
		-658,539	2160,252
		-658,539	2169,484
		-664,694	2175,639
		-667,771	2194,102
		-673,925	2197,18
		-683,157	2197,18
		-692,389	2197,18
		-695,466	2194,102
		-704,698	2206,411
		-686,235	2197,18
		-701,621	2203,334
		-698,544	2212,566
		-704,698	2209,489
		-692,389	2206,411
		-673,925	2197,18
		-652,385	2187,948
		-652,385	2194,102
		-643,153	2178,716
		-633,921	2181,793
		-646,23	2191,025
		-655,462	2200,257
		-664,694	2206,411
		-664,694	2212,566
		-677,003	2227,952
		-680,08	2227,952
		-677,003	2221,798
		-661,616	2240,262
		-664,694	2240,262
		-667,771	2243,339
		-677,003	2246,416
		-692,389	2246,416
		-689,312	2243,339
		-695,466	2240,262
		-658,539	2234,107
		-701,621	2243,339
		-710,853	2258,725
		-710,853	2267,957
		-717,007	2267,957
		-701,621	2258,725
		-692,389	2252,571
		-649,307	2234,107
		-652,385	2240,262
		-658,539	2246,416
		-661,616	2252,571
		-670,848	2246,416
		-673,925	2234,107
		-670,848	2240,262
		-670,848	2234,107
[truncated: 30,792 more rows]
