# Supplementary material for: Assessment of upper limb motor control: establishing normative benchmarks for clinical applications
Source: PeerJ. 2025 Aug 22;13:e19859. doi: 10.7717/peerj.19859 (PMC12377353; doi:10.7717/peerj.19859)
Supplement: Supplemental Information 1 [file peerj-13-19859-s001.zip › translated_csvs/advanced_mdurance-test-240913.csv]

angle_window_	angles_bíceps_braquial_derecho_tríceps_braquial_largo_derecho	emg_muscle_bíceps_braquial_derecho_(µV)	emg_muscle_tríceps_braquial_largo_derecho_(µV)
0,05	69,16	1830,983	2381,817
	69,86	1775,592	2415,667
	69,98	1803,287	2403,358
	70,02	1824,828	2394,126
	70,32	1778,669	2409,512
	70,53	1775,592	2412,589
	70,36	1794,056	2387,971
	70	1806,365	2372,585
	69,61	1812,519	2366,43
	69,32	1815,596	2363,353
	69,2	1812,519	2375,662
	69,24	1815,596	2384,894
	69,34	1827,906	2391,048
	69,35	1818,674	2400,28
	69,26	1797,133	2409,512
	69,15	1821,751	2427,976
	69,07	1843,292	2421,821
	68,97	1815,596	2421,821
	68,78	1840,215	2431,053
	68,63	1834,06	2421,821
	68,62	1806,365	2421,821
	68,7	1781,746	2424,899
	68,77	1800,21	2418,744
	68,8	1775,592	2437,208
	68,8	1775,592	2446,44
	68,8	1806,365	2455,671
	68,79	1790,978	2446,44
	68,72	1809,442	2461,826
	68,63	1806,365	2461,826
	68,57	1797,133	2474,135
	68,54	1763,283	2477,212
	68,5	1790,978	2477,212
	68,47	1732,51	2498,753
	68,42	1769,437	2501,831
	68,38	1778,669	2492,599
	68,39	1772,515	2501,831
	68,46	1763,283	2532,603
	68,57	1763,283	2514,14
	68,64	1772,515	2554,144
	68,63	1760,205	2566,454
	68,57	1747,896	2591,072
	68,49	1763,283	2584,917
	68,47	1726,355	2615,69
	68,5	1710,969	2618,767
	68,43	1698,66	2612,613
	68,23	1664,81	2631,076
	68,02	1649,423	2652,617
	67,9	1661,732	2646,463
	67,84	1649,423	2637,231
	67,74	1667,887	2634,154
	67,61	1667,887	2627,999
	67,54	1692,505	2649,54
	67,52	1698,66	2649,54
	67,5	1689,428	2643,386
	67,42	1704,814	2618,767
	67,33	1704,814	2618,767
	67,32	1704,814	2627,999
	67,36	1717,123	2640,308
	67,34	1707,892	2652,617
	67,27	1698,66	2661,849
	67,23	1689,428	2671,081
	67,23	1689,428	2677,236
	67,15	1674,041	2680,313
	66,97	1686,351	2674,158
	66,85	1692,505	2674,158
	66,88	1686,351	2658,772
	66,93	1701,737	2695,699
	66,94	1710,969	2701,854
	66,93	1695,582	2680,313
	66,84	1741,742	2698,777
	66,74	1741,742	2701,854
	66,76	1750,974	2714,163
	66,91	1747,896	2711,086
	67,06	1763,283	2726,472
	67,13	1763,283	2744,936
	67,11	1750,974	2748,013
	66,91	1735,587	2757,245
	66,1	1720,201	2763,4
	63,54	1714,046	2766,477
	57,86	1695,582	2769,554
	48,53	1683,273	2772,632
	36,18	1698,66	2781,863
	21,73	1714,046	2784,941
	6,17	1717,123	2794,172
	-9,42	1720,201	2794,172
	-22,34	1720,201	2784,941
	-29,14	1710,969	2784,941
	-29,8	1698,66	2784,941
	-27,59	1692,505	2781,863
	-24,61	1704,814	2784,941
	-20,93	1710,969	2772,632
	-16,4	1710,969	2766,477
	-10,83	1729,433	2775,709
	-4,63	1735,587	2766,477
	2,68	1815,596	2763,4
	12,09	1837,137	2760,322
	22,8	1834,06	2741,859
	33,58	1830,983	2708,009
	43,83	1821,751	2720,318
	53,44	1784,824	2714,163
	62,29	1806,365	2717,24
	70,69	1778,669	2714,163
	78,98	1769,437	2711,086
	84,39	1775,592	2717,24
	84,49	1784,824	2723,395
	81,18	1806,365	2717,24
	77,16	1812,519	2723,395
	74,2	1827,906	2732,627
	72,93	1834,06	2744,936
	72,68	1834,06	2732,627
	72,7	1840,215	2751,091
	72,57	1846,369	2751,091
	71,73	1846,369	2754,168
	69,23	1870,988	2778,786
	64,56	1858,678	2781,863
	57,51	1874,065	2781,863
	48,25	1864,833	2791,095
	37,48	1858,678	2791,095
	26,2	1858,678	2797,25
	14,99	1855,601	2812,636
	3,4	1843,292	2821,868
	-8,75	1834,06	2812,636
	-20,93	1821,751	2812,636
	-30,58	1818,674	2815,713
	-34,26	1806,365	2812,636
	-33,28	1800,21	2809,559
	-30,92	1818,674	2788,018
	-27,84	1849,447	2781,863
	-24,19	1867,91	2769,554
	-20,28	1855,601	2769,554
	-15,83	1858,678	2763,4
	-10,55	1855,601	2763,4
	-5,01	1852,524	2760,322
	0,85	1886,374	2766,477
	7,93	1904,838	2766,477
	16,39	1904,838	2757,245
	25,55	1914,07	2760,322
	34,92	1867,91	2784,941
	44,09	1852,524	2784,941
	52,32	1846,369	2794,172
	59,26	1843,292	2797,25
	64,75	1864,833	2772,632
	69,1	1840,215	2818,791
	73,52	1827,906	2815,713
	78,11	1861,756	2809,559
	80,94	1781,746	2840,332
	80,95	1830,983	2818,791
	78,98	1827,906	2824,945
	76,55	1714,046	2849,564
	74,93	1732,51	2852,641
	74,37	1763,283	2864,95
	74,24	1763,283	2871,105
	73,42	1754,051	2883,414
	70,88	1775,592	2886,491
	66,13	1790,978	2898,8
	59,24	1794,056	2904,955
	50,34	1800,21	2914,187
	40,05	1797,133	2926,496
	28,9	1790,978	2935,728
	17,46	1772,515	2941,882
	7,19	1766,36	2935,728
	-2,44	1775,592	2938,805
	-13,36	1914,07	2948,037
	-24,3	1787,901	2944,959
	-31,37	1698,66	2960,346
	-32,65	1646,346	2988,041
	-30,6	1677,119	2969,578
	-27,61	1627,882	2997,273
	-23,86	1627,882	3012,66
	-19,74	1603,264	3024,969
	-15,63	1603,264	3037,278
	-11,49	1590,955	3046,51
	-7,58	1578,646	3037,278
	-3,65	1603,264	3055,742
	1,06	1600,187	3080,36
	6,95	1581,723	3108,055
	14,01	1581,723	3117,287
	21,98	1581,723	3141,905
	30,57	1587,878	3132,674
	39,28	1590,955	3148,06
	47,81	1621,728	3138,828
	55,76	1634,037	3126,519
	62,68	1618,65	3108,055
	68,72	1621,728	3095,746
	74,65	1624,805	3138,828
	80,33	1621,728	3129,596
	83,75	1630,96	3154,215
	84,07	1649,423	3166,524
	82,23	1652,5	3169,601
	79,35	1655,578	3172,678
	76,09	1677,119	3184,987
	72,24	1717,123	3184,987
	67,42	1698,66	3181,91
	61,45	1741,742	3191,142
	54,14	1741,742	3203,451
	45,8	1766,36	3224,992
	37,15	1787,901	3224,992
	28,87	1714,046	3258,842
	20,53	1781,746	3228,069
	11,73	1701,737	3274,229
	2,93	1683,273	3283,461
	-6,11	1658,655	3280,383
	-15,63	1674,041	3289,615
	-23,43	1720,201	3280,383
	-26,33	1714,046	3286,538
	-25,36	1741,742	3280,383
	-23,32	1781,746	3295,77
	-20,73	1784,824	3298,847
	-17,76	1790,978	3301,924
	-14,87	1803,287	3314,233
	-12,29	1787,901	3335,774
	-9,94	1797,133	3345,006
	-7,75	1837,137	3348,083
	-5,7	1834,06	3360,393
	-2,77	1834,06	3308,079
	2,03	1837,137	3338,852
	8,66	1827,906	3369,624
	16,67	1858,678	3388,088
	25,54	1837,137	3369,624
	34,89	1852,524	3378,856
	44,46	1846,369	3394,243
	53,93	1834,06	3412,706
	63,05	1824,828	3418,861
	71,65	1803,287	3418,861
	80,13	1818,674	3425,016
	86,56	1794,056	3428,093
	88,21	1775,592	3434,247
	86,22	1775,592	3428,093
	82,92	1772,515	3437,325
	79,79	1784,824	3440,402
	77,19	1760,205	3440,402
	74,31	1707,892	3446,557
	70,62	1630,96	3465,02
	65,8	1649,423	3465,02
	59,7	1643,269	3461,943
	52,35	1640,191	3449,634
	44,23	1646,346	3471,175
	35,63	1640,191	3455,788
	26,49	1637,114	3440,402
	16,49	1658,655	3458,866
	6,22	1646,346	3465,02
	-3,92	1710,969	3452,711
	-14,2	1624,805	3449,634
	-23,41	1744,819	3437,325
	-28,81	1698,66	3443,479
	-29,43	1458,632	3391,165
	-27,52	1529,409	3412,706
	-24,68	1461,709	3388,088
	-21,5	1477,095	3400,397
	-18,25	1507,868	3394,243
	-15,16	1554,027	3397,32
	-12,55	1597,109	3397,32
	-10,58	1606,341	3388,088
	-9,22	1609,419	3381,934
	-8,33	1603,264	3381,934
	-6,69	1581,723	3385,011
	-2,9	1575,568	3381,934
	3,25	1590,955	3378,856
	11,24	1609,419	3338,852
	20,34	1627,882	3338,852
	29,94	1677,119	3357,315
	39,67	1664,81	3354,238
	49,58	1674,041	3351,161
	59,23	1664,81	3354,238
	67,53	1720,201	3385,011
	74,87	1794,056	3418,861
	81,57	1824,828	3412,706
	85,5	1877,142	3412,706
	85,53	1769,437	3406,552
	83,22	1904,838	3403,475
	80,75	1775,592	3409,629
	79,07	1941,765	3388,088
	77,74	1941,765	3378,856
	75,47	1947,92	3378,856
	71,29	1935,611	3385,011
	65,19	1944,842	3375,779
	57,19	1963,306	3381,934
	47,45	1954,074	3378,856
	36,47	1950,997	3375,779
	24,89	1994,079	3385,011
	13,63	2018,697	3381,934
	3,69	2095,629	3354,238
	-5,45	2040,238	3375,779
	-14,78	2138,711	3338,852
	-23,66	2098,707	3317,311
	-29,57	2111,016	3326,542
	-30,78	2132,557	3351,161
	-29,42	2151,02	3363,47
	-27,26	2163,329	3363,47
	-24,56	2157,175	3375,779
	-21,77	2157,175	3381,934
	-19,1	2160,252	3391,165
	-16,56	2157,175	3391,165
	-14,16	2147,943	3391,165
	-11,75	2132,557	3397,32
	-9,14	2107,938	3394,243
	-5,7	2126,402	3397,32
	-0,22	2095,629	3400,397
	7,9	2086,397	3409,629
	18,16	2074,088	3412,706
	29,68	2058,702	3412,706
	41,77	2046,393	3415,784
	54,09	1994,079	3443,479
	65,57	1972,538	3425,016
	75,33	2031,006	3425,016
	84,65	1960,229	3434,247
	92,66	1966,383	3431,17
	95,94	1957,152	3431,17
	94,44	1969,461	3391,165
	90,65	1954,074	3403,475
	86,93	1975,615	3388,088
	84,25	1944,842	3412,706
	82,05	1929,456	3412,706
	79,15	1907,915	3415,784
	74,89	1963,306	3403,475
	69,28	1883,297	3400,397
	62,18	1880,219	3409,629
	53,34	1895,606	3406,552
	43,02	1864,833	3400,397
	32	1892,529	3406,552
	20,42	1858,678	3397,32
	8,78	1864,833	3394,243
	-0,96	1867,91	3388,088
	-9,23	1864,833	3385,011
	-16,98	1849,447	3385,011
	-23,27	1834,06	3363,47
	-26,56	1827,906	3357,315
	-26,81	1837,137	3329,62
	-25,54	1827,906	3345,006
	-23,29	1846,369	3311,156
	-20,35	1843,292	3308,079
	-17,01	1858,678	3314,233
	-13,46	1858,678	3308,079
	-9,93	1852,524	3317,311
	-6,54	1830,983	3320,388
	-2,51	1827,906	3320,388
	3	1821,751	3311,156
	10,04	1846,369	3295,77
	18,26	1846,369	3286,538
	27,1	1837,137	3280,383
	36,2	1815,596	3261,92
	45,41	1830,983	3243,456
	54,5	1849,447	3231,147
	62,71	1864,833	3209,606
	70,11	1855,601	3212,683
	77,96	1840,215	3215,76
	84,78	1840,215	3206,528
	87,14	1846,369	3194,219
	85,42	1852,524	3194,219
	82,36	1855,601	3194,219
	79,79	1846,369	3194,219
	78,52	1843,292	3197,297
	78,14	1840,215	3200,374
	77,68	1846,369	3203,451
	76,2	1846,369	3203,451
	73,22	1843,292	3203,451
	68,5	1840,215	3200,374
	61,87	1849,447	3194,219
	53,25	1864,833	3184,987
	43,09	1874,065	3178,833
	32,35	1861,756	3184,987
	22,12	1861,756	3175,756
	13,29	1883,297	3160,369
	5,52	1877,142	3166,524
	-1,96	1886,374	3160,369
	-10,29	1864,833	3172,678
	-19,02	1843,292	3166,524
	-25,42	1818,674	3154,215
	-27,28	1794,056	3160,369
	-25,58	1794,056	3160,369
	-22,57	1815,596	3144,983
	-18,88	1815,596	3135,751
	-14,46	1837,137	3148,06
	-9,5	1837,137	3154,215
	-4,75	1834,06	3154,215
	0,21	1827,906	3151,137
	6,44	1830,983	3154,215
	13,98	1821,751	3160,369
	22,52	1818,674	3160,369
	31,67	1818,674	3163,446
	40,91	1800,21	3175,756
	49,76	1794,056	3181,91
	57,9	1803,287	3181,91
	64,7	1797,133	3191,142
	70,49	1790,978	3197,297
	76,91	1787,901	3191,142
	83,4	1790,978	3178,833
	86,59	1790,978	3169,601
	85,68	1790,978	3178,833
	82,94	1787,901	3191,142
	80,5	1778,669	3200,374
	79,31	1766,36	3200,374
	78,63	1763,283	3206,528
	77,22	1757,128	3206,528
	74,21	1769,437	3209,606
	69,35	1778,669	3206,528
	62,8	1790,978	3197,297
	54,68	1790,978	3200,374
	45,44	1772,515	3209,606
	35,81	1775,592	3206,528
	26,29	1775,592	3212,683
	17,44	1772,515	3212,683
	9,01	1769,437	3212,683
	0,04	1766,36	3212,683
	-9,66	1769,437	3218,838
	-19,16	1760,205	3218,838
	-25,85	1757,128	3209,606
	-28	1754,051	3203,451
	-26,95	1766,36	3197,297
	-24,64	1778,669	3188,065
	-21,55	1784,824	3188,065
	-17,63	1778,669	3191,142
	-13,06	1778,669	3191,142
	-8,42	1760,205	3200,374
	-4,34	1754,051	3200,374
	0,02	1741,742	3200,374
	5,73	1744,819	3203,451
	12,75	1760,205	3172,678
	20,78	1741,742	3197,297
	29,46	1763,283	3157,292
	38,46	1781,746	3111,133
	47,42	1775,592	3141,905
	56,27	1797,133	3077,283
	64,5	1803,287	3068,051
	71,63	1815,596	3080,36
	78,71	1821,751	3083,437
	84,87	1821,751	3074,205
	87,11	1809,442	3077,283
	85,39	1815,596	3068,051
	81,92	1794,056	3055,742
	78,12	1800,21	3052,664
	74,31	1794,056	3046,51
	70,44	1781,746	3040,355
	65,88	1787,901	3043,432
	59,91	1797,133	3031,123
	52,38	1809,442	3021,891
	43,73	1818,674	3018,814
	34,71	1824,828	2978,809
	25,26	1824,828	2994,196
	15,65	1815,596	2960,346
	6,48	1827,906	2951,114
	-2,58	1846,369	2932,65
	-12,41	1852,524	2920,341
	-22,14	1861,756	2929,573
	-29,2	1858,678	2929,573
	-31,81	1824,828	2969,578
	-31	1821,751	2914,187
	-28,63	1827,906	2880,336
	-25,23	1830,983	2898,8
	-21,19	1855,601	2920,341
	-16,64	1834,06	2864,95
	-11,75	1861,756	2846,486
	-7,29	1840,215	2868,027
	-3,4	1849,447	2846,486
	1,03	1837,137	2868,027
	6,6	1852,524	2846,486
	13,1	1843,292	2846,486
	20,15	1855,601	2855,718
	27,48	1837,137	2846,486
	34,89	1840,215	2843,409
	42,08	1837,137	2843,409
	48,93	1840,215	2840,332
	55,89	1843,292	2843,409
	63	1840,215	2831,1
	70,22	1846,369	2840,332
	77,52	1840,215	2837,254
	82,25	1824,828	2840,332
	82,62	1821,751	2834,177
	80,46	1824,828	2834,177
	77,82	1824,828	2855,718
	75,58	1812,519	2868,027
	73,44	1815,596	2861,873
	70,43	1821,751	2852,641
	66,12	1815,596	2852,641
	60,5	1824,828	2843,409
	54,13	1827,906	2812,636
	47,61	1834,06	2812,636
	41,2	1840,215	2803,404
	35,45	1827,906	2815,713
	30,65	1812,519	2818,791
	26,78	1827,906	2800,327
	23,41	1830,983	2794,172
	20,36	1843,292	2791,095
	18,12	1830,983	2803,404
	16,54	1843,292	2791,095
	14,98	1837,137	2794,172
	13,39	1834,06	2794,172
	12,97	1827,906	2794,172
	14,15	1818,674	2800,327
	15,76	1818,674	2791,095
	19,05	1794,056	2794,172
	26,79	1803,287	2788,018
	38,23	1812,519	2784,941
	49,78	1818,674	2769,554
	59,06	1827,906	2763,4
	65,39	1837,137	2766,477
	69,27	1834,06	2754,168
	71,45	1827,906	2748,013
	72,26	1830,983	2741,859
	72,17	1834,06	2754,168
	71,67	1827,906	2763,4
	70,91	1809,442	2769,554
	70,32	1800,21	2769,554
	70,18	1800,21	2766,477
	70,14	1806,365	2751,091
	69,93	1827,906	2698,777
	69,74	1815,596	2741,859
	69,66	1815,596	2698,777
	69,55	1834,06	2708,009
	69,42	1834,06	2701,854
	69,49	1840,215	2686,468
	69,68	1830,983	2695,699
	69,75	1846,369	2680,313
	69,6	1834,06	2683,39
	69,36	1843,292	2683,39
	69,24	1843,292	2686,468
	69,19	1843,292	2680,313
	69,11	1849,447	2674,158
	69,09	1849,447	2671,081
	69,17	1852,524	2668,004
	69,31	1846,369	2664,927
	69,45	1824,828	2655,695
	69,52	1821,751	2652,617
	69,5	1824,828	2652,617
	69,52	1834,06	2658,772
	69,64	1837,137	2652,617
	69,81	1843,292	2643,386
	69,89	1840,215	2646,463
	69,88	1858,678	2640,308
	69,94	1855,601	2634,154
	70,22	1852,524	2624,922
	70,71	1837,137	2624,922
	71,26	1834,06	2631,076
	71,65	1840,215	2624,922
	71,92	1837,137	2627,999
	72,14	1843,292	2634,154
	72,18	1864,833	2643,386
	72,04	1855,601	2658,772
	71,79	1855,601	2680,313
	71,38	1855,601	2631,076
	70,93	1852,524	2683,39
	70,67	1849,447	2686,468
	70,52	1843,292	2686,468
	70,33	1849,447	2686,468
	70,17	1864,833	2671,081
	70,12	1855,601	2664,927
	70,24	1852,524	2661,849
	70,42	1867,91	2661,849
	70,53	1864,833	2664,927
		1870,988	2668,004
		1864,833	2677,236
		1858,678	2671,081
		1849,447	2680,313
		1849,447	2692,622
		1855,601	2704,931
		1849,447	2714,163
		1849,447	2726,472
		1858,678	2726,472
		1870,988	2732,627
		1870,988	2726,472
		1861,756	2735,704
		1861,756	2732,627
		1858,678	2735,704
		1861,756	2729,55
		1855,601	2748,013
		1834,06	2769,554
		1846,369	2757,245
		1840,215	2766,477
		1824,828	2781,863
		1837,137	2781,863
		1818,674	2781,863
		1809,442	2778,786
		1827,906	2791,095
		1846,369	2797,25
		1821,751	2812,636
		1827,906	2815,713
		1809,442	2837,254
		1809,442	2840,332
		1806,365	2864,95
		1806,365	2871,105
		1812,519	2883,414
		1821,751	2883,414
		1809,442	2871,105
		1815,596	2828,023
		1830,983	2871,105
		1830,983	2849,564
		1843,292	2855,718
		1790,978	2864,95
		1824,828	2871,105
		1803,287	2855,718
		1794,056	2868,027
		1800,21	2880,336
		1812,519	2886,491
		1815,596	2889,568
		1794,056	2889,568
		1784,824	2904,955
		1784,824	2895,723
		1778,669	2904,955
		1778,669	2917,264
		1778,669	2920,341
		1784,824	2932,65
		1781,746	2944,959
		1787,901	2938,805
		1794,056	2941,882
		1812,519	2932,65
		1800,21	2929,573
		1787,901	2938,805
		1787,901	2948,037
		1781,746	2938,805
		1775,592	2938,805
		1772,515	2935,728
		1781,746	2941,882
		1790,978	2914,187
		1797,133	2904,955
		1800,21	2914,187
		1800,21	2923,418
		1794,056	2929,573
		1794,056	2929,573
		1790,978	2938,805
		1797,133	2935,728
		1797,133	2935,728
		1797,133	2929,573
		1794,056	2926,496
		1787,901	2920,341
		1781,746	2914,187
		1775,592	2889,568
		1787,901	2901,877
		1790,978	2901,877
		1784,824	2895,723
		1794,056	2898,8
		1803,287	2892,646
		1803,287	2889,568
		1803,287	2889,568
		1794,056	2892,646
		1784,824	2889,568
		1775,592	2892,646
		1775,592	2889,568
		1781,746	2883,414
		1787,901	2874,182
		1778,669	2886,491
		1778,669	2868,027
		1775,592	2871,105
		1778,669	2880,336
		1787,901	2889,568
		1781,746	2874,182
		1784,824	2877,259
		1790,978	2868,027
		1794,056	2877,259
		1821,751	2824,945
		1840,215	2803,404
		1843,292	2791,095
		1846,369	2803,404
		1858,678	2794,172
		1858,678	2784,941
		1840,215	2781,863
		1849,447	2784,941
		1827,906	2775,709
		1849,447	2788,018
		1818,674	2769,554
		1824,828	2772,632
		1809,442	2769,554
		1830,983	2772,632
		1812,519	2766,477
		1818,674	2757,245
		1830,983	2751,091
		1830,983	2729,55
		1827,906	2729,55
		1837,137	2726,472
		1843,292	2720,318
		1855,601	2717,24
		1834,06	2714,163
		1837,137	2708,009
		1830,983	2714,163
		1837,137	2701,854
		1846,369	2695,699
		1852,524	2668,004
		1867,91	2680,313
		1880,219	2680,313
		1864,833	2680,313
		1883,297	2677,236
		1864,833	2677,236
		1855,601	2692,622
		1837,137	2686,468
		1827,906	2683,39
		1800,21	2698,777
		1818,674	2671,081
		1800,21	2686,468
		1849,447	2683,39
		1812,519	2698,777
		1824,828	2652,617
		1827,906	2671,081
		1827,906	2671,081
		1864,833	2624,922
		1864,833	2637,231
		1867,91	2627,999
		1864,833	2640,308
		1867,91	2643,386
		1861,756	2646,463
		1855,601	2646,463
		1855,601	2646,463
		1837,137	2655,695
		1830,983	2655,695
		1824,828	2661,849
		1815,596	2668,004
		1827,906	2668,004
		1834,06	2671,081
		1837,137	2655,695
		1834,06	2643,386
		1846,369	2627,999
		1840,215	2634,154
		1830,983	2637,231
		1843,292	2634,154
		1849,447	2631,076
		1846,369	2637,231
		1846,369	2640,308
		1846,369	2640,308
		1846,369	2637,231
		1806,365	2652,617
		1809,442	2646,463
		1843,292	2655,695
		1855,601	2655,695
		1858,678	2652,617
		1843,292	2661,849
		1827,906	2664,927
		1812,519	2677,236
		1849,447	2655,695
		1815,596	2655,695
		1800,21	2692,622
		1797,133	2701,854
		1778,669	2717,24
		1760,205	2726,472
		1760,205	2723,395
		1757,128	2726,472
		1778,669	2692,622
		1800,21	2674,158
		1821,751	2668,004
		1864,833	2640,308
		1874,065	2637,231
		1864,833	2643,386
		1874,065	2646,463
		1867,91	2646,463
		1858,678	2655,695
		1852,524	2661,849
		1846,369	2661,849
		1849,447	2664,927
		1843,292	2671,081
		1840,215	2677,236
		1834,06	2671,081
		1834,06	2680,313
		1840,215	2674,158
		1830,983	2683,39
		1827,906	2686,468
		1818,674	2686,468
		1824,828	2683,39
		1824,828	2664,927
		1818,674	2668,004
		1830,983	2655,695
		1815,596	2664,927
		1821,751	2668,004
		1830,983	2677,236
		1830,983	2677,236
		1824,828	2686,468
		1827,906	2686,468
		1834,06	2668,004
		1827,906	2686,468
		1827,906	2692,622
		1824,828	2689,545
		1827,906	2686,468
		1821,751	2695,699
		1818,674	2692,622
		1815,596	2698,777
		1815,596	2701,854
		1815,596	2698,777
		1843,292	2708,009
		1837,137	2726,472
		1846,369	2720,318
		1837,137	2729,55
		1827,906	2732,627
		1849,447	2714,163
		1821,751	2748,013
		1827,906	2754,168
		1827,906	2744,936
		1794,056	2748,013
		1769,437	2751,091
		1821,751	2704,931
		1790,978	2757,245
		1818,674	2717,24
		1843,292	2698,777
		1803,287	2744,936
		1812,519	2741,859
		1852,524	2698,777
		1784,824	2751,091
		1821,751	2711,086
		1809,442	2717,24
		1806,365	2726,472
		1800,21	2723,395
		1815,596	2729,55
		1809,442	2757,245
		1812,519	2744,936
		1806,365	2751,091
		1812,519	2741,859
		1806,365	2760,322
		1812,519	2732,627
		1806,365	2763,4
		1821,751	2729,55
		1812,519	2744,936
		1809,442	2741,859
		1815,596	2729,55
		1818,674	2717,24
		1821,751	2723,395
		1818,674	2726,472
		1827,906	2729,55
		1821,751	2714,163
		1818,674	2717,24
		1812,519	2720,318
		1818,674	2717,24
		1800,21	2723,395
		1803,287	2720,318
		1800,21	2723,395
		1803,287	2720,318
		1809,442	2714,163
		1815,596	2708,009
		1821,751	2708,009
		1818,674	2711,086
		1827,906	2695,699
		1821,751	2701,854
		1818,674	2692,622
		1824,828	2695,699
		1818,674	2689,545
		1824,828	2680,313
		1806,365	2677,236
		1803,287	2671,081
		1812,519	2683,39
		1803,287	2671,081
		1797,133	2655,695
		1794,056	2668,004
		1787,901	2668,004
		1812,519	2643,386
		1824,828	2634,154
		1834,06	2606,458
		1855,601	2584,917
		1874,065	2575,685
		1870,988	2563,376
		1877,142	2547,99
		1874,065	2551,067
		1864,833	2547,99
		1852,524	2544,913
		1858,678	2532,603
		1855,601	2523,372
		1858,678	2504,908
		1852,524	2532,603
		1852,524	2489,521
		1855,601	2464,903
		1895,606	2437,208
		1901,76	2437,208
		1904,838	2431,053
		1901,76	2421,821
		1895,606	2427,976
		1892,529	2431,053
		1907,915	2431,053
		1907,915	2418,744
		1910,992	2427,976
		1907,915	2403,358
		1904,838	2363,353
		1904,838	2360,276
		1901,76	2391,048
		1920,224	2354,121
		1910,992	2323,348
		1932,533	2283,344
		1941,765	2289,498
		1917,147	2323,348
		1935,611	2280,266
		1904,838	2335,657
		1944,842	2271,034
		1944,842	2277,189
		1932,533	2249,493
		1929,456	2234,107
		1926,379	2240,262
		1926,379	2307,962
		1941,765	2227,952
		1960,229	2221,798
		1950,997	2215,643
		1941,765	2203,334
		1935,611	2191,025
		1938,688	2206,411
		1944,842	2212,566
		1926,379	2194,102
		1957,152	2181,793
		1923,301	2187,948
		1926,379	2194,102
		1941,765	2191,025
		1972,538	2160,252
		1975,615	2151,02
		1978,692	2157,175
		1978,692	2157,175
		1981,77	2154,098
		1972,538	2160,252
		1978,692	2141,788
		1984,847	2129,479
		2006,388	2117,17
		2034,084	2104,861
		2046,393	2095,629
		2043,315	2089,475
		2034,084	2095,629
		2040,238	2092,552
		2034,084	2095,629
		2034,084	2098,707
		2021,774	2104,861
		2021,774	2107,938
		2043,315	2098,707
		2043,315	2104,861
		2043,315	2101,784
		2043,315	2101,784
		2046,393	2098,707
		2043,315	2095,629
		2040,238	2089,475
		2046,393	2086,397
		2009,465	2095,629
		2018,697	2095,629
		2021,774	2095,629
		2018,697	2111,016
		1994,079	2120,248
		1987,924	2135,634
		1997,156	2132,557
		2006,388	2129,479
		2024,852	2101,784
		2055,625	2077,166
		2064,856	2086,397
		2067,934	2095,629
		2074,088	2098,707
		2061,779	2104,861
		2046,393	2117,17
		2027,929	2126,402
		2031,006	2132,557
		2034,084	2135,634
		2034,084	2138,711
		2031,006	2129,479
		2012,543	2138,711
		2018,697	2138,711
		2024,852	2138,711
		2024,852	2147,943
		2000,233	2151,02
		1984,847	2154,098
		1975,615	2147,943
		2000,233	2144,866
		2009,465	2154,098
		2009,465	2141,788
		2015,62	2160,252
		2003,311	2147,943
		2000,233	2147,943
		2000,233	2147,943
		2009,465	2138,711
		2024,852	2157,175
		2024,852	2157,175
		2009,465	2169,484
		1997,156	2172,561
		1987,924	2175,639
		1987,924	2181,793
		1978,692	2184,87
		1963,306	2181,793
		1963,306	2184,87
		1966,383	2194,102
		1972,538	2191,025
		1950,997	2215,643
		1929,456	2249,493
		1938,688	2240,262
		1923,301	2258,725
		1923,301	2261,803
		1920,224	2264,88
		1926,379	2252,571
		1963,306	2203,334
		1991,002	2206,411
		1984,847	2218,721
		1947,92	2221,798
		1966,383	2224,875
		1950,997	2218,721
		1960,229	2237,184
		1960,229	2237,184
		1957,152	2231,03
		1941,765	2252,571
		1950,997	2246,416
		1938,688	2252,571
		1941,765	2255,648
		1935,611	2283,344
		1929,456	2283,344
		1926,379	2286,421
		1917,147	2292,575
		1920,224	2289,498
		1914,07	2289,498
		1920,224	2298,73
		1917,147	2301,807
		1910,992	2295,653
		1917,147	2298,73
		1917,147	2289,498
		1929,456	2295,653
		1920,224	2298,73
		1923,301	2295,653
		1914,07	2301,807
		1904,838	2301,807
		1907,915	2304,884
		1910,992	2301,807
		1907,915	2311,039
		1907,915	2301,807
		1904,838	2307,962
		1910,992	2307,962
		1904,838	2314,116
		1898,683	2317,194
		1904,838	2317,194
		1898,683	2311,039
		1901,76	2311,039
		1898,683	2323,348
		1901,76	2320,271
		1904,838	2329,503
		1904,838	2335,657
		1914,07	2326,425
		1920,224	2320,271
		1935,611	2298,73
		1929,456	2307,962
		1907,915	2320,271
		1914,07	2326,425
		1917,147	2338,735
		1917,147	2341,812
		1910,992	2347,966
		1901,76	2344,889
		1895,606	2332,58
		1867,91	2338,735
		1870,988	2344,889
		1870,988	2329,503
		1846,369	2341,812
		1883,297	2329,503
		1852,524	2338,735
		1892,529	2320,271
		1883,297	2320,271
		1892,529	2335,657
		1883,297	2338,735
		1870,988	2341,812
		1877,142	2341,812
		1870,988	2344,889
		1898,683	2323,348
		1880,219	2347,966
		1880,219	2351,044
		1880,219	2354,121
		1867,91	2360,276
		1864,833	2347,966
		1880,219	2357,198
		1904,838	2360,276
		1907,915	2357,198
		1898,683	2357,198
		1892,529	2369,507
		1874,065	2387,971
		1867,91	2397,203
		1877,142	2369,507
		1874,065	2403,358
		1870,988	2394,126
		1883,297	2394,126
		1886,374	2394,126
		1889,451	2372,585
		1892,529	2366,43
		1898,683	2366,43
		1910,992	2351,044
		1874,065	2357,198
		1880,219	2360,276
		1870,988	2369,507
		1867,91	2375,662
		1895,606	2347,966
		1883,297	2360,276
		1864,833	2369,507
		1874,065	2375,662
		1864,833	2372,585
		1864,833	2381,817
		1886,374	2369,507
		1898,683	2360,276
		1895,606	2363,353
		1889,451	2366,43
		1892,529	2360,276
		1886,374	2363,353
		1883,297	2363,353
		1883,297	2375,662
		1886,374	2378,739
		1892,529	2378,739
		1889,451	2381,817
		1889,451	2381,817
		1880,219	2391,048
		1880,219	2366,43
		1867,91	2378,739
		1898,683	2360,276
		1889,451	2375,662
		1883,297	2372,585
		1883,297	2372,585
		1889,451	2363,353
		1917,147	2338,735
		1920,224	2341,812
		1926,379	2332,58
		1917,147	2347,966
		1904,838	2351,044
		1910,992	2341,812
		1914,07	2326,425
		1917,147	2335,657
		1920,224	2329,503
		1926,379	2335,657
		1932,533	2332,58
		1932,533	2332,58
		1935,611	2344,889
		1920,224	2341,812
		1898,683	2351,044
		1895,606	2344,889
		1938,688	2323,348
		1944,842	2329,503
		1941,765	2335,657
		1932,533	2338,735
		1920,224	2332,58
		1935,611	2320,271
		1941,765	2311,039
		1941,765	2311,039
		1938,688	2317,194
		1947,92	2320,271
		1941,765	2317,194
		1947,92	2326,425
		1941,765	2335,657
		1944,842	2338,735
		1947,92	2332,58
		1941,765	2329,503
		1938,688	2326,425
		1935,611	2320,271
		1938,688	2298,73
		1932,533	2311,039
		1926,379	2317,194
		1926,379	2317,194
		1926,379	2317,194
		1935,611	2314,116
		1929,456	2314,116
		1932,533	2320,271
		1938,688	2317,194
		1935,611	2317,194
		1929,456	2326,425
		1938,688	2317,194
		1932,533	2320,271
		1932,533	2326,425
		1935,611	2326,425
		1938,688	2332,58
		1938,688	2335,657
		1926,379	2323,348
		1941,765	2338,735
		1938,688	2329,503
		1944,842	2332,58
		1935,611	2329,503
		1941,765	2329,503
		1932,533	2329,503
		1932,533	2326,425
		1914,07	2338,735
		1907,915	2335,657
		1923,301	2332,58
		1920,224	2341,812
		1917,147	2354,121
		1923,301	2351,044
		1923,301	2354,121
		1923,301	2363,353
		1926,379	2357,198
		1923,301	2332,58
		1920,224	2329,503
		1904,838	2357,198
		1901,76	2354,121
		1901,76	2360,276
		1898,683	2351,044
		1917,147	2335,657
		1914,07	2344,889
		1929,456	2317,194
		1932,533	2301,807
		1932,533	2314,116
		1920,224	2320,271
		1929,456	2317,194
		1923,301	2323,348
		1932,533	2311,039
		1950,997	2301,807
		1947,92	2301,807
		1954,074	2304,884
		1947,92	2314,116
		1950,997	2311,039
		1950,997	2323,348
		1941,765	2326,425
		1944,842	2320,271
		1950,997	2317,194
		1950,997	2295,653
		1947,92	2298,73
		1938,688	2298,73
		1935,611	2301,807
		1917,147	2301,807
		1935,611	2295,653
		1957,152	2289,498
		1972,538	2292,575
		1963,306	2295,653
		1957,152	2289,498
		1963,306	2289,498
		1966,383	2292,575
		1966,383	2295,653
		1966,383	2295,653
		1966,383	2292,575
		1963,306	2298,73
		1969,461	2295,653
		1963,306	2292,575
		1954,074	2289,498
		1954,074	2289,498
		1960,229	2289,498
		1960,229	2283,344
		1969,461	2274,112
		1960,229	2280,266
		1950,997	2283,344
		1957,152	2280,266
		1963,306	2289,498
		1954,074	2274,112
		1947,92	2274,112
		1960,229	2271,034
		1960,229	2264,88
		1957,152	2271,034
		1954,074	2277,189
		1950,997	2280,266
		1947,92	2283,344
		1947,92	2283,344
		1954,074	2301,807
		1957,152	2301,807
		1978,692	2292,575
		1994,079	2286,421
		1994,079	2274,112
		1991,002	2264,88
		1994,079	2252,571
		1981,77	2231,03
		1966,383	2252,571
		1954,074	2271,034
		1960,229	2267,957
		1957,152	2274,112
		1960,229	2267,957
		1981,77	2255,648
		1987,924	2246,416
		1984,847	2240,262
		1984,847	2240,262
		1994,079	2240,262
		1997,156	2243,339
		2015,62	2246,416
		2021,774	2234,107
		2003,311	2243,339
		1981,77	2240,262
		1981,77	2240,262
		1981,77	2240,262
		1991,002	2246,416
		1994,079	2255,648
		1991,002	2255,648
		1991,002	2258,725
		1984,847	2252,571
		1984,847	2243,339
		1984,847	2231,03
		1984,847	2227,952
		1991,002	2231,03
		1997,156	2234,107
		1994,079	2246,416
		1991,002	2255,648
		2006,388	2258,725
		2006,388	2258,725
		2003,311	2255,648
		2003,311	2255,648
		2000,233	2240,262
		1978,692	2243,339
		1972,538	2243,339
		1960,229	2246,416
		1960,229	2246,416
		1950,997	2249,493
		1957,152	2249,493
		1984,847	2255,648
		2012,543	2258,725
		2018,697	2264,88
		2018,697	2264,88
		2006,388	2264,88
		1994,079	2271,034
		1978,692	2274,112
		1957,152	2283,344
		1969,461	2264,88
		1975,615	2261,803
		1984,847	2249,493
		1994,079	2249,493
		2009,465	2246,416
		2003,311	2249,493
		1997,156	2258,725
		1991,002	2267,957
		1987,924	2271,034
		1984,847	2267,957
		1987,924	2261,803
		1987,924	2267,957
		1984,847	2271,034
		1984,847	2267,957
		1978,692	2271,034
		1981,77	2277,189
		1972,538	2283,344
		1960,229	2295,653
		1954,074	2295,653
		1969,461	2295,653
		1966,383	2292,575
		1969,461	2295,653
		1981,77	2289,498
		1994,079	2283,344
		1987,924	2286,421
		1975,615	2292,575
		1966,383	2289,498
		1966,383	2264,88
		1963,306	2274,112
		1960,229	2271,034
		1963,306	2271,034
		1954,074	2295,653
		1950,997	2304,884
		1947,92	2298,73
		1957,152	2286,421
		1966,383	2280,266
		1966,383	2274,112
		1978,692	2280,266
		1978,692	2280,266
		1987,924	2267,957
		1966,383	2264,88
		1960,229	2274,112
		1969,461	2274,112
		1969,461	2267,957
		1957,152	2271,034
		1947,92	2280,266
		1950,997	2277,189
		1957,152	2277,189
		1957,152	2274,112
		1954,074	2271,034
		1969,461	2255,648
		1978,692	2249,493
		1978,692	2255,648
		1981,77	2258,725
		1972,538	2264,88
		1944,842	2264,88
		1966,383	2261,803
		1944,842	2264,88
		1950,997	2271,034
		1957,152	2267,957
		1950,997	2271,034
		1944,842	2274,112
		1954,074	2283,344
		1960,229	2261,803
		1954,074	2267,957
		1957,152	2271,034
		1944,842	2267,957
		1944,842	2258,725
		1966,383	2227,952
		1963,306	2234,107
		1966,383	2240,262
		1950,997	2246,416
		1960,229	2249,493
		1975,615	2249,493
		1972,538	2255,648
		1972,538	2258,725
		1966,383	2255,648
		1969,461	2255,648
		1975,615	2255,648
		1994,079	2249,493
		1994,079	2249,493
		1981,77	2246,416
		1969,461	2258,725
		1969,461	2252,571
		1969,461	2255,648
		1969,461	2252,571
		1963,306	2231,03
		1938,688	2258,725
		1944,842	2249,493
		1947,92	2255,648
		1947,92	2255,648
		1981,77	2255,648
		1987,924	2258,725
		1984,847	2274,112
		1972,538	2280,266
		1966,383	2286,421
		1975,615	2280,266
		1972,538	2283,344
		1966,383	2274,112
		1960,229	2264,88
		1969,461	2255,648
		1969,461	2264,88
		1969,461	2271,034
		1957,152	2271,034
		1929,456	2271,034
		1944,842	2280,266
		1944,842	2286,421
		1950,997	2292,575
		1941,765	2292,575
		1944,842	2292,575
		1944,842	2286,421
		1941,765	2289,498
		1944,842	2298,73
		1941,765	2298,73
		1938,688	2292,575
		1944,842	2277,189
		1947,92	2283,344
		1954,074	2286,421
		1947,92	2286,421
		1957,152	2295,653
		1954,074	2295,653
		1947,92	2311,039
		1941,765	2314,116
		1935,611	2314,116
		1923,301	2314,116
		1935,611	2314,116
		1910,992	2326,425
		1920,224	2307,962
		1920,224	2317,194
		1926,379	2320,271
		1938,688	2326,425
		1920,224	2320,271
		1941,765	2320,271
		1907,915	2323,348
		1932,533	2317,194
		1907,915	2329,503
		1901,76	2335,657
		1907,915	2332,58
		1892,529	2344,889
		1895,606	2344,889
		1898,683	2347,966
		1898,683	2354,121
		1901,76	2344,889
		1914,07	2341,812
		1901,76	2347,966
		1923,301	2338,735
		1920,224	2341,812
		1907,915	2351,044
		1892,529	2366,43
		1907,915	2366,43
		1904,838	2369,507
		1898,683	2381,817
		1892,529	2372,585
		1898,683	2344,889
		1898,683	2366,43
		1898,683	2363,353
		1901,76	2357,198
		1910,992	2354,121
		1895,606	2332,58
		1910,992	2338,735
		1895,606	2344,889
		1880,219	2354,121
		1874,065	2363,353
		1880,219	2366,43
		1889,451	2366,43
		1892,529	2366,43
		1892,529	2375,662
		1901,76	2378,739
		1904,838	2363,353
		1892,529	2366,43
		1883,297	2375,662
		1877,142	2387,971
		1870,988	2387,971
		1864,833	2387,971
		1870,988	2378,739
		1895,606	2372,585
		1907,915	2372,585
		1914,07	2369,507
		1914,07	2366,43
		1901,76	2357,198
		1886,374	2363,353
		1880,219	2363,353
		1892,529	2360,276
		1898,683	2372,585
		1907,915	2375,662
		1898,683	2378,739
		1895,606	2387,971
		1886,374	2400,28
		1883,297	2397,203
		1883,297	2397,203
		1889,451	2394,126
		1880,219	2394,126
		1889,451	2384,894
		1889,451	2378,739
		1898,683	2369,507
		1889,451	2363,353
		1886,374	2372,585
		1892,529	2372,585
		1886,374	2375,662
		1870,988	2384,894
		1858,678	2391,048
		1864,833	2387,971
		1867,91	2387,971
		1883,297	2394,126
		1889,451	2381,817
		1910,992	2372,585
		1907,915	2375,662
		1907,915	2378,739
		1907,915	2375,662
		1907,915	2384,894
		1892,529	2391,048
		1886,374	2400,28
		1895,606	2387,971
		1895,606	2387,971
		1858,678	2415,667
		1855,601	2409,512
		1855,601	2406,435
		1877,142	2369,507
		1874,065	2415,667
		1852,524	2415,667
		1867,91	2397,203
		1880,219	2397,203
		1901,76	2387,971
		1892,529	2394,126
		1877,142	2363,353
		1889,451	2394,126
		1889,451	2394,126
		1901,76	2378,739
		1907,915	2366,43
		1904,838	2366,43
		1914,07	2363,353
		1910,992	2366,43
		1898,683	2375,662
		1910,992	2369,507
		1889,451	2381,817
		1901,76	2372,585
		1907,915	2369,507
		1901,76	2378,739
		1898,683	2372,585
		1910,992	2384,894
		1904,838	2378,739
		1907,915	2378,739
		1898,683	2381,817
		1895,606	2391,048
		1892,529	2394,126
		1892,529	2400,28
		1867,91	2400,28
		1861,756	2394,126
		1877,142	2387,971
		1883,297	2384,894
		1892,529	2375,662
		1889,451	2366,43
		1880,219	2372,585
		1883,297	2378,739
		1870,988	2381,817
		1864,833	2391,048
		1846,369	2391,048
		1843,292	2394,126
		1867,91	2394,126
		1877,142	2394,126
		1880,219	2400,28
		1874,065	2403,358
		1877,142	2409,512
		1877,142	2403,358
		1880,219	2394,126
		1889,451	2384,894
		1892,529	2384,894
		1877,142	2400,28
		1874,065	2403,358
		1870,988	2409,512
		1867,91	2418,744
		1849,447	2427,976
		1849,447	2431,053
		1855,601	2427,976
		1864,833	2421,821
		1870,988	2418,744
		1877,142	2412,589
		1880,219	2409,512
		1889,451	2412,589
		1889,451	2409,512
		1895,606	2409,512
		1874,065	2424,899
		1861,756	2427,976
		1861,756	2431,053
		1858,678	2434,13
		1864,833	2424,899
		1883,297	2409,512
		1883,297	2418,744
		1874,065	2434,13
		1874,065	2421,821
		1880,219	2409,512
		1874,065	2415,667
		1867,91	2421,821
		1867,91	2421,821
		1858,678	2415,667
		1858,678	2427,976
		1855,601	2424,899
		1858,678	2424,899
		1858,678	2421,821
		1858,678	2424,899
		1858,678	2434,13
		1861,756	2431,053
		1864,833	2415,667
		1870,988	2412,589
		1870,988	2409,512
		1861,756	2415,667
		1852,524	2431,053
		1855,601	2427,976
		1861,756	2427,976
		1864,833	2434,13
		1870,988	2431,053
		1874,065	2431,053
		1877,142	2431,053
		1886,374	2421,821
		1883,297	2400,28
		1883,297	2403,358
		1867,91	2412,589
		1867,91	2415,667
		1867,91	2415,667
		1870,988	2421,821
		1864,833	2421,821
		1864,833	2418,744
		1867,91	2412,589
		1870,988	2415,667
		1867,91	2412,589
		1877,142	2397,203
		1880,219	2403,358
		1898,683	2400,28
		1907,915	2394,126
		1910,992	2391,048
		1907,915	2394,126
		1895,606	2384,894
		1886,374	2378,739
		1877,142	2375,662
		1874,065	2369,507
		1889,451	2363,353
		1901,76	2360,276
		1898,683	2363,353
		1892,529	2369,507
		1938,688	2363,353
		1950,997	2357,198
		1938,688	2338,735
		1926,379	2335,657
		1901,76	2344,889
		1907,915	2351,044
		1901,76	2357,198
		1910,992	2354,121
		1932,533	2344,889
		1938,688	2341,812
		1932,533	2332,58
		1923,301	2326,425
		1917,147	2323,348
		1917,147	2326,425
		1917,147	2341,812
		1923,301	2338,735
		1929,456	2323,348
		1938,688	2307,962
		1926,379	2329,503
		1938,688	2320,271
		1950,997	2314,116
		1944,842	2314,116
		1944,842	2317,194
		1944,842	2311,039
		1960,229	2307,962
		1960,229	2301,807
		1963,306	2304,884
		1947,92	2311,039
		1960,229	2301,807
		1966,383	2292,575
		1960,229	2298,73
		1963,306	2304,884
		1963,306	2311,039
		1966,383	2311,039
		1969,461	2304,884
		1963,306	2307,962
		1957,152	2301,807
		1941,765	2304,884
		1954,074	2298,73
		1954,074	2304,884
		1938,688	2301,807
		1950,997	2301,807
		1957,152	2295,653
		1947,92	2298,73
		1944,842	2301,807
		1944,842	2304,884
		1947,92	2304,884
		1941,765	2301,807
		1944,842	2307,962
		1947,92	2304,884
		1950,997	2311,039
		1938,688	2317,194
		1929,456	2332,58
		1926,379	2317,194
		1923,301	2329,503
		1938,688	2314,116
		1920,224	2338,735
		1932,533	2332,58
		1957,152	2317,194
		1963,306	2286,421
		1984,847	2289,498
		1969,461	2295,653
		1978,692	2289,498
		1972,538	2298,73
		1966,383	2292,575
		1963,306	2304,884
		1963,306	2307,962
		1957,152	2314,116
		1957,152	2307,962
		1963,306	2301,807
		1954,074	2307,962
		1960,229	2317,194
		1954,074	2320,271
		1941,765	2326,425
		1947,92	2323,348
		1944,842	2335,657
		1932,533	2335,657
		1920,224	2326,425
		1898,683	2323,348
		1950,997	2341,812
		1889,451	2317,194
		1966,383	2338,735
		1969,461	2338,735
		1960,229	2323,348
		1966,383	2332,58
		1910,992	2329,503
		1957,152	2332,58
		1954,074	2335,657
		1947,92	2335,657
		1944,842	2335,657
		1954,074	2338,735
		1954,074	2335,657
		1957,152	2344,889
		1957,152	2338,735
		1947,92	2347,966
		1947,92	2338,735
		1954,074	2344,889
		1960,229	2326,425
		1950,997	2332,58
		1941,765	2341,812
		1950,997	2347,966
		1938,688	2341,812
		1944,842	2357,198
		1944,842	2354,121
		1938,688	2354,121
		1935,611	2351,044
		1941,765	2351,044
		1932,533	2351,044
		1935,611	2341,812
		1929,456	2341,812
		1935,611	2351,044
		1935,611	2335,657
		1926,379	2354,121
		1926,379	2354,121
		1944,842	2354,121
		1932,533	2363,353
		1935,611	2347,966
		1932,533	2360,276
		1929,456	2354,121
		1932,533	2363,353
		1929,456	2357,198
		1929,456	2360,276
		1929,456	2357,198
		1929,456	2354,121
		1923,301	2360,276
		1929,456	2347,966
		1929,456	2363,353
		1929,456	2354,121
		1947,92	2344,889
		1926,379	2363,353
		1935,611	2351,044
		1932,533	2354,121
		1966,383	2351,044
		1960,229	2363,353
		1944,842	2375,662
		1923,301	2378,739
		1904,838	2384,894
		1886,374	2387,971
		1889,451	2394,126
		1898,683	2369,507
		1898,683	2369,507
		1904,838	2357,198
		1914,07	2360,276
		1923,301	2357,198
		1926,379	2347,966
		1929,456	2351,044
		1935,611	2351,044
		1929,456	2363,353
		1920,224	2375,662
		1910,992	2384,894
		1917,147	2384,894
		1910,992	2391,048
		1895,606	2391,048
		1907,915	2391,048
		1901,76	2384,894
		1923,301	2406,435
		1926,379	2394,126
		1926,379	2403,358
		1917,147	2369,507
		1926,379	2397,203
		1907,915	2375,662
		1910,992	2372,585
		1914,07	2375,662
		1914,07	2378,739
		1914,07	2375,662
		1904,838	2372,585
		1904,838	2375,662
		1901,76	2372,585
		1923,301	2375,662
		1910,992	2375,662
		1910,992	2391,048
		1923,301	2381,817
		1907,915	2394,126
		1910,992	2391,048
		1910,992	2391,048
		1904,838	2400,28
		1904,838	2400,28
		1895,606	2397,203
		1889,451	2403,358
		1886,374	2406,435
		1898,683	2406,435
		1901,76	2415,667
		1910,992	2403,358
		1898,683	2412,589
		1904,838	2403,358
		1886,374	2409,512
		1880,219	2418,744
		1864,833	2418,744
		1892,529	2409,512
		1889,451	2409,512
		1895,606	2409,512
		1901,76	2409,512
		1898,683	2412,589
		1889,451	2400,28
		1892,529	2403,358
		1895,606	2394,126
		1886,374	2403,358
		1901,76	2400,28
		1898,683	2400,28
		1895,606	2406,435
		1898,683	2400,28
		1904,838	2391,048
		1892,529	2391,048
		1889,451	2391,048
		1914,07	2387,971
		1892,529	2394,126
		1892,529	2397,203
		1892,529	2391,048
		1892,529	2394,126
		1892,529	2391,048
		1892,529	2391,048
		1889,451	2397,203
		1892,529	2400,28
		1889,451	2406,435
		1898,683	2400,28
		1892,529	2409,512
		1889,451	2400,28
		1907,915	2403,358
		1923,301	2397,203
		1907,915	2400,28
		1926,379	2394,126
		1923,301	2387,971
		1947,92	2372,585
		1944,842	2363,353
		1923,301	2372,585
		1910,992	2384,894
		1907,915	2391,048
		1886,374	2387,971
		1898,683	2397,203
		1874,065	2387,971
		1874,065	2397,203
		1904,838	2369,507
		1892,529	2384,894
		1917,147	2381,817
		1926,379	2381,817
		1944,842	2378,739
		1963,306	2360,276
		1960,229	2360,276
		1941,765	2369,507
		1941,765	2372,585
		1923,301	2378,739
		1938,688	2381,817
		1938,688	2378,739
		1917,147	2378,739
		1910,992	2384,894
		1907,915	2397,203
		1901,76	2397,203
		1898,683	2400,28
		1907,915	2394,126
		1892,529	2394,126
		1892,529	2394,126
		1895,606	2394,126
		1910,992	2409,512
		1901,76	2381,817
		1898,683	2378,739
		1910,992	2375,662
		1920,224	2384,894
		1920,224	2387,971
		1917,147	2384,894
		1920,224	2381,817
		1914,07	2375,662
		1914,07	2375,662
		1914,07	2384,894
		1907,915	2391,048
		1901,76	2391,048
		1904,838	2397,203
		1914,07	2403,358
		1917,147	2400,28
		1923,301	2400,28
		1926,379	2400,28
		1923,301	2406,435
		1920,224	2412,589
		1910,992	2409,512
		1917,147	2397,203
		1889,451	2403,358
		1886,374	2397,203
		1898,683	2384,894
		1901,76	2387,971
		1898,683	2394,126
		1895,606	2403,358
		1889,451	2403,358
		1895,606	2400,28
		1898,683	2403,358
		1898,683	2406,435
		1889,451	2403,358
		1895,606	2406,435
		1910,992	2397,203
		1920,224	2381,817
		1926,379	2372,585
		1923,301	2375,662
		1923,301	2384,894
		1929,456	2391,048
		1910,992	2394,126
		1923,301	2391,048
		1901,76	2391,048
		1889,451	2394,126
		1892,529	2387,971
		1904,838	2384,894
		1917,147	2369,507
		1917,147	2366,43
		1929,456	2351,044
		1923,301	2369,507
		1935,611	2360,276
		1944,842	2354,121
		1947,92	2351,044
		1935,611	2354,121
		1966,383	2329,503
		1950,997	2338,735
		1950,997	2344,889
		1969,461	2329,503
		1975,615	2335,657
		1978,692	2329,503
		1981,77	2332,58
		1984,847	2332,58
		1975,615	2335,657
		1969,461	2326,425
		1957,152	2326,425
		1981,77	2317,194
		1969,461	2326,425
		1972,538	2307,962
		1969,461	2317,194
		1950,997	2307,962
		1997,156	2286,421
		2031,006	2271,034
		2040,238	2249,493
		1950,997	2314,116
		2012,543	2274,112
		2027,929	2258,725
		2015,62	2277,189
		2003,311	2271,034
		2000,233	2261,803
		2024,852	2249,493
		2021,774	2240,262
		1997,156	2277,189
		2024,852	2240,262
		2021,774	2249,493
		2024,852	2240,262
		2015,62	2240,262
		2012,543	2240,262
		2018,697	2240,262
		2024,852	2234,107
		2027,929	2234,107
		2027,929	2231,03
		2031,006	2234,107
		2027,929	2234,107
		2034,084	2231,03
		2027,929	2237,184
		2034,084	2237,184
		2031,006	2237,184
		2034,084	2240,262
		2034,084	2240,262
		2037,161	2237,184
		2027,929	2237,184
		2024,852	2243,339
		2006,388	2246,416
		2009,465	2240,262
		2018,697	2227,952
		2037,161	2221,798
		2034,084	2218,721
		2015,62	2224,875
		2012,543	2221,798
		2018,697	2231,03
		2012,543	2234,107
		2006,388	2237,184
		1997,156	2237,184
		2000,233	2231,03
		2003,311	2243,339
		2018,697	2237,184
		2024,852	2237,184
		2021,774	2218,721
		2018,697	2237,184
		2015,62	2218,721
		2037,161	2231,03
		2018,697	2227,952
		2015,62	2231,03
		2024,852	2227,952
		2021,774	2237,184
		2021,774	2240,262
		1997,156	2249,493
		2015,62	2246,416
		1991,002	2258,725
		1997,156	2255,648
		1981,77	2255,648
		1987,924	2255,648
		2000,233	2246,416
		2015,62	2240,262
[truncated: 23,786 more rows]
