# Supplementary material for: Assessment of upper limb motor control: establishing normative benchmarks for clinical applications
Source: PeerJ. 2025 Aug 22;13:e19859. doi: 10.7717/peerj.19859 (PMC12377353; doi:10.7717/peerj.19859)
Supplement: Supplemental Information 1 [file peerj-13-19859-s001.zip › translated_csvs/advanced_mdurance-test-240917.csv]

angle_window_	angles_bíceps_braquial_derecho_tríceps_braquial_largo_derecho	emg_muscle_bíceps_braquial_derecho_(µV)	emg_muscle_tríceps_braquial_largo_derecho_(µV)
0,05	66,91	2920,341	2018,697
	66,96	2914,187	2024,852
	66,96	2914,187	2027,929
	66,91	2911,109	2027,929
	66,87	2904,955	2024,852
	66,87	2898,8	2034,084
	66,85	2898,8	2037,161
	66,82	2892,646	2034,084
	66,79	2901,877	2031,006
	66,78	2911,109	2027,929
	66,84	2911,109	2031,006
	66,91	2911,109	2027,929
	66,92	2901,877	2024,852
	66,88	2901,877	2024,852
	66,8	2908,032	2018,697
	66,71	2908,032	2006,388
	66,64	2917,264	2009,465
	66,62	2923,418	2015,62
	66,64	2923,418	2012,543
	66,71	2926,496	2015,62
	66,78	2914,187	2021,774
	66,82	2914,187	2021,774
	66,86	2908,032	2024,852
	66,92	2901,877	2024,852
	66,98	2892,646	2031,006
	66,97	2895,723	2031,006
	66,86	2895,723	2034,084
	66,74	2898,8	2031,006
	66,7	2883,414	2046,393
	66,74	2880,336	2055,625
	66,8	2886,491	2052,547
	66,9	2886,491	2055,625
	67,01	2889,568	2049,47
	67,08	2889,568	2043,315
	67,05	2895,723	2031,006
	66,97	2908,032	2037,161
	66,93	2908,032	2049,47
	66,97	2898,8	2052,547
	67,04	2911,109	2040,238
	67,11	2904,955	2037,161
	67,19	2901,877	2040,238
	67,27	2895,723	2043,315
	67,35	2892,646	2040,238
	67,47	2892,646	2037,161
	67,61	2886,491	2055,625
	67,71	2877,259	2067,934
	67,75	2861,873	2067,934
	67,81	2861,873	2061,779
	68,05	2871,105	2046,393
	68,55	2883,414	2049,47
	69,23	2901,877	2037,161
	69,76	2864,95	2067,934
	69,64	2880,336	2058,702
	68,28	2861,873	2067,934
	65,43	2864,95	2040,238
	61,49	2895,723	2034,084
	56,74	2886,491	2034,084
	50,6	2883,414	2037,161
	42,35	2874,182	2049,47
	31,92	2874,182	2052,547
	18,98	2871,105	2058,702
	4,64	2858,795	2055,625
	-7,82	2868,027	2043,315
	-17,66	2877,259	2037,161
	-24,6	2877,259	2046,393
	-27,15	2877,259	2043,315
	-25,62	2877,259	2043,315
	-20,97	2871,105	2043,315
	-13,78	2861,873	2040,238
	-5,44	2864,95	2043,315
	2,49	2855,718	2052,547
	10,6	2849,564	2061,779
	19,74	2834,177	2061,779
	29,46	2843,409	2061,779
	39,22	2846,486	2061,779
	48,77	2864,95	2052,547
	58,09	2895,723	2037,161
	66,88	2883,414	2046,393
	75,71	2889,568	2034,084
	84,53	2880,336	2040,238
	88,94	2877,259	2046,393
	87,3	2877,259	2052,547
	83,41	2871,105	2046,393
	79,76	2864,95	2052,547
	76,91	2868,027	2052,547
	74,05	2864,95	2049,47
	70,16	2871,105	2040,238
	64,85	2880,336	2034,084
	57,61	2874,182	2031,006
	48,25	2883,414	2040,238
	37,34	2877,259	2040,238
	25,71	2868,027	2046,393
	13,89	2871,105	2049,47
	2,57	2880,336	2046,393
	-7,91	2874,182	2046,393
	-17,49	2886,491	2055,625
	-25,05	2877,259	2049,47
	-28,89	2895,723	2049,47
	-28,79	2901,877	2046,393
	-26,4	2895,723	2046,393
	-22,25	2901,877	2034,084
	-15,99	2892,646	2037,161
	-8,4	2886,491	2040,238
	-0,73	2883,414	2046,393
	7,29	2883,414	2037,161
	16,21	2852,641	2052,547
	25,72	2874,182	2037,161
	35,58	2849,564	2055,625
	45,38	2858,795	2058,702
	54,36	2871,105	2052,547
	62,09	2883,414	2034,084
	69,11	2886,491	2037,161
	76,32	2886,491	2049,47
	82,34	2889,568	2055,625
	84,4	2898,8	2046,393
	82,66	2911,109	2034,084
	78,99	2914,187	2040,238
	74,47	2904,955	2043,315
	69,43	2892,646	2046,393
	63,58	2889,568	2043,315
	56,08	2898,8	2031,006
	46,5	2886,491	2052,547
	35,18	2889,568	2040,238
	21,84	2889,568	2046,393
	7,73	2883,414	2037,161
	-5,53	2880,336	2043,315
	-18,17	2868,027	2049,47
	-28,25	2868,027	2049,47
	-33	2874,182	2049,47
	-33,96	2886,491	2043,315
	-33,46	2901,877	2046,393
	-31,6	2908,032	2052,547
	-28,53	2901,877	2052,547
	-24,08	2898,8	2052,547
	-17,79	2901,877	2052,547
	-10,13	2895,723	2043,315
	-2,15	2886,491	2040,238
	7,02	2871,105	2031,006
	17,78	2868,027	2037,161
	28,79	2871,105	2037,161
	39,69	2892,646	2040,238
	50,53	2908,032	2043,315
	60,33	2898,8	2043,315
	69,44	2889,568	2040,238
	77,63	2904,955	2043,315
	81,75	2898,8	2034,084
	81,28	2883,414	2046,393
	77,76	2886,491	2043,315
	72,1	2880,336	2043,315
	65,46	2877,259	2043,315
	57,87	2871,105	2052,547
	48,66	2871,105	2055,625
	37,62	2871,105	2055,625
	25,86	2871,105	2061,779
	13,83	2886,491	2052,547
	2,22	2871,105	2055,625
	-7,6	2886,491	2052,547
	-16,97	2898,8	2037,161
	-25,32	2889,568	2055,625
	-29,71	2889,568	2040,238
	-30,22	2892,646	2043,315
	-28,89	2889,568	2040,238
	-26,17	2886,491	2040,238
	-21,67	2883,414	2040,238
	-15,39	2889,568	2024,852
	-8,33	2889,568	2040,238
	-1,01	2889,568	2046,393
	7,42	2908,032	2049,47
	17,09	2908,032	2049,47
	27,5	2895,723	2052,547
	38,1	2877,259	2058,702
	48,55	2868,027	2055,625
	58,38	2864,95	2043,315
	67,16	2874,182	2037,161
	75,73	2880,336	2049,47
	82,72	2877,259	2055,625
	84,93	2877,259	2055,625
	82,85	2880,336	2058,702
	78,49	2877,259	2043,315
	72,69	2871,105	2034,084
	66,06	2877,259	2034,084
	58,08	2877,259	2040,238
	48,01	2871,105	2040,238
	36,18	2871,105	2049,47
	23,42	2858,795	2061,779
	11,63	2861,873	2055,625
	1,31	2855,718	2064,856
	-8,51	2855,718	2071,011
	-17,72	2861,873	2064,856
	-25,15	2877,259	2043,315
	-29,35	2861,873	2061,779
	-30,42	2877,259	2046,393
	-29,29	2864,95	2052,547
	-25,89	2864,95	2046,393
	-19,97	2877,259	2021,774
	-12,29	2883,414	2034,084
	-4,23	2864,95	2034,084
	4,45	2864,95	2058,702
	14,55	2864,95	2046,393
	25,6	2855,718	2064,856
	36,89	2868,027	2052,547
	48,01	2846,486	2067,934
	58,45	2852,641	2067,934
	67,48	2864,95	2052,547
	75,62	2855,718	2058,702
	81,66	2868,027	2031,006
	83,11	2886,491	2040,238
	80,69	2889,568	2040,238
	76,2	2874,182	2034,084
	70,7	2895,723	2037,161
	64,77	2889,568	2040,238
	57,45	2886,491	2037,161
	48,06	2889,568	2037,161
	36,85	2877,259	2043,315
	24,34	2871,105	2046,393
	12,14	2871,105	2049,47
	2,26	2864,95	2046,393
	-5,99	2871,105	2046,393
	-13,79	2877,259	2055,625
	-20,33	2871,105	2052,547
	-25,14	2883,414	2052,547
	-27,61	2880,336	2058,702
	-27,63	2877,259	2061,779
	-25,26	2883,414	2058,702
	-20,17	2889,568	2052,547
	-12,98	2889,568	2049,47
	-5,53	2883,414	2046,393
	2,06	2889,568	2046,393
	10,97	2892,646	2052,547
	20,84	2877,259	2049,47
	31,12	2880,336	2058,702
	41,54	2892,646	2049,47
	51,9	2880,336	2055,625
	61,54	2898,8	2031,006
	70,24	2883,414	2058,702
	77,98	2892,646	2040,238
	81,95	2861,873	2064,856
	80,67	2858,795	2061,779
	75,93	2871,105	2046,393
	69,53	2861,873	2052,547
	62,33	2880,336	2031,006
	54,12	2880,336	2034,084
	44,82	2880,336	2046,393
	34,62	2880,336	2049,47
	24,46	2886,491	2043,315
	14,29	2886,491	2055,625
	3,91	2889,568	2061,779
	-5,95	2892,646	2058,702
	-15,21	2883,414	2058,702
	-23,2	2880,336	2049,47
	-28,61	2874,182	2043,315
	-30,61	2883,414	2040,238
	-29,93	2877,259	2043,315
	-27,17	2874,182	2046,393
	-21,89	2874,182	2046,393
	-14,15	2877,259	2043,315
	-5,71	2886,491	2040,238
	2,67	2904,955	2034,084
	11,91	2895,723	2043,315
	22,05	2904,955	2043,315
	32,46	2895,723	2043,315
	42,56	2861,873	2052,547
	52,17	2849,564	2061,779
	60,86	2880,336	2046,393
	68,75	2868,027	2052,547
	77,57	2892,646	2049,47
	84,8	2883,414	2061,779
	86,38	2874,182	2052,547
	83,78	2880,336	2061,779
	79,26	2874,182	2052,547
	73,82	2877,259	2058,702
	68,47	2895,723	2037,161
	62,74	2883,414	2049,47
	55,74	2892,646	2040,238
	47,37	2868,027	2055,625
	37,92	2874,182	2049,47
	28,22	2877,259	2049,47
	19,12	2880,336	2064,856
	9,92	2883,414	2064,856
	1,01	2886,491	2061,779
	-7,02	2883,414	2064,856
	-14,74	2889,568	2061,779
	-21,52	2892,646	2052,547
	-25,9	2883,414	2043,315
	-27,09	2883,414	2052,547
	-25,34	2877,259	2055,625
	-20,78	2877,259	2049,47
	-13,47	2874,182	2052,547
	-5,22	2858,795	2049,47
	3,22	2855,718	2046,393
	13,07	2864,95	2052,547
	24,13	2874,182	2049,47
	35,24	2846,486	2052,547
	45,71	2855,718	2046,393
	55,28	2837,254	2055,625
	63,28	2864,95	2058,702
	69,3	2846,486	2052,547
	74,24	2874,182	2049,47
	78,28	2861,873	2058,702
	80,16	2880,336	2052,547
	79,51	2877,259	2046,393
	76,37	2877,259	2058,702
	71,33	2877,259	2052,547
	64,91	2880,336	2043,315
	56,76	2877,259	2046,393
	46,94	2871,105	2055,625
	36,04	2864,95	2058,702
	25,08	2855,718	2064,856
	15,02	2861,873	2058,702
	6,56	2855,718	2061,779
	-0,88	2858,795	2055,625
	-8,33	2849,564	2043,315
	-15,44	2846,486	2055,625
	-21,29	2849,564	2058,702
	-24,88	2855,718	2052,547
	-25,3	2852,641	2049,47
	-22,61	2855,718	2055,625
	-17,25	2861,873	2052,547
	-10,26	2858,795	2061,779
	-3,37	2868,027	2061,779
	3,53	2852,641	2061,779
	11,63	2864,95	2061,779
	20,86	2858,795	2061,779
	30,84	2846,486	2061,779
	41,25	2849,564	2055,625
	51,56	2849,564	2058,702
	60,77	2846,486	2061,779
	68,62	2840,332	2061,779
	76,01	2846,486	2061,779
	81,54	2840,332	2052,547
	82,7	2840,332	2058,702
	79,72	2846,486	2061,779
	74,32	2846,486	2058,702
	67,98	2846,486	2058,702
	60,58	2840,332	2058,702
	51,73	2846,486	2071,011
	42,11	2840,332	2058,702
	31,96	2849,564	2080,243
	21,72	2837,254	2074,088
	12,58	2843,409	2074,088
	4,55	2837,254	2064,856
	-3,21	2852,641	2049,47
	-11,31	2849,564	2061,779
	-19,36	2861,873	2055,625
	-25,7	2868,027	2052,547
	-28,46	2868,027	2052,547
	-27,25	2861,873	2049,47
	-22,98	2846,486	2058,702
	-16,06	2837,254	2071,011
	-7,82	2840,332	2071,011
	0,02	2843,409	2067,934
	8,03	2843,409	2071,011
	17,03	2843,409	2067,934
	26,48	2834,177	2077,166
	35,74	2837,254	2077,166
	44,5	2840,332	2074,088
	52,61	2837,254	2077,166
	59,58	2840,332	2077,166
	65,23	2843,409	2080,243
	70,33	2837,254	2074,088
	74,92	2849,564	2058,702
	77,93	2855,718	2058,702
	78,84	2855,718	2064,856
	78,12	2849,564	2067,934
	76,6	2864,95	2061,779
	74,92	2846,486	2067,934
	73,64	2843,409	2058,702
	72,88	2852,641	2061,779
	72,52	2846,486	2058,702
	72,36	2849,564	2058,702
	72,21	2846,486	2055,625
	72,02	2868,027	2055,625
	71,88	2852,641	2077,166
	71,8	2861,873	2061,779
	71,66	2861,873	2055,625
	71,46	2852,641	2074,088
	71,26	2843,409	2077,166
	71,12	2852,641	2074,088
	71,02	2828,023	2083,32
	70,82	2831,1	2077,166
	70,66	2855,718	2061,779
	70,73	2837,254	2071,011
	70,96	2858,795	2061,779
	71,17	2861,873	2055,625
	71,21	2868,027	2055,625
	71,1	2864,95	2058,702
	71,01	2861,873	2061,779
	70,94	2858,795	2064,856
		2852,641	2074,088
		2852,641	2067,934
		2846,486	2074,088
		2852,641	2074,088
		2849,564	2071,011
		2846,486	2074,088
		2846,486	2077,166
		2843,409	2067,934
		2846,486	2077,166
		2849,564	2058,702
		2846,486	2071,011
		2843,409	2089,475
		2868,027	2055,625
		2880,336	2055,625
		2877,259	2055,625
		2837,254	2086,397
		2855,718	2064,856
		2861,873	2055,625
		2861,873	2052,547
		2855,718	2055,625
		2855,718	2058,702
		2846,486	2058,702
		2824,945	2064,856
		2858,795	2049,47
		2864,95	2058,702
		2852,641	2071,011
		2864,95	2052,547
		2828,023	2064,856
		2892,646	2061,779
		2895,723	2046,393
		2889,568	2052,547
		2886,491	2058,702
		2880,336	2049,47
		2898,8	2058,702
		2874,182	2055,625
		2883,414	2049,47
		2877,259	2049,47
		2868,027	2055,625
		2855,718	2055,625
		2858,795	2058,702
		2855,718	2061,779
		2846,486	2058,702
		2843,409	2058,702
		2864,95	2058,702
		2855,718	2061,779
		2852,641	2064,856
		2855,718	2071,011
		2864,95	2071,011
		2877,259	2052,547
		2874,182	2052,547
		2874,182	2055,625
		2868,027	2058,702
		2861,873	2061,779
		2852,641	2064,856
		2852,641	2064,856
		2846,486	2055,625
		2849,564	2058,702
		2855,718	2046,393
		2843,409	2061,779
		2846,486	2055,625
		2849,564	2055,625
		2846,486	2055,625
		2834,177	2058,702
		2840,332	2077,166
		2843,409	2067,934
		2840,332	2074,088
		2843,409	2074,088
		2846,486	2067,934
		2849,564	2071,011
		2858,795	2067,934
		2852,641	2071,011
		2849,564	2071,011
		2846,486	2058,702
		2846,486	2064,856
		2831,1	2067,934
		2837,254	2071,011
		2852,641	2067,934
		2837,254	2074,088
		2846,486	2080,243
		2843,409	2074,088
		2840,332	2080,243
		2834,177	2089,475
		2846,486	2080,243
		2846,486	2071,011
		2852,641	2061,779
		2837,254	2080,243
		2834,177	2077,166
		2834,177	2074,088
		2840,332	2052,547
		2837,254	2074,088
		2840,332	2061,779
		2828,023	2077,166
		2818,791	2083,32
		2818,791	2080,243
		2818,791	2074,088
		2821,868	2080,243
		2840,332	2077,166
		2828,023	2083,32
		2849,564	2055,625
		2855,718	2064,856
		2840,332	2074,088
		2852,641	2067,934
		2837,254	2074,088
		2834,177	2074,088
		2828,023	2077,166
		2815,713	2089,475
		2834,177	2074,088
		2815,713	2092,552
		2818,791	2095,629
		2828,023	2089,475
		2806,482	2089,475
		2818,791	2089,475
		2815,713	2080,243
		2824,945	2080,243
		2837,254	2071,011
		2834,177	2086,397
		2834,177	2071,011
		2843,409	2086,397
		2834,177	2083,32
		2834,177	2077,166
		2837,254	2074,088
		2837,254	2071,011
		2828,023	2077,166
		2834,177	2077,166
		2831,1	2077,166
		2831,1	2083,32
		2831,1	2092,552
		2831,1	2089,475
		2818,791	2092,552
		2818,791	2080,243
		2815,713	2083,32
		2815,713	2086,397
		2821,868	2074,088
		2818,791	2077,166
		2815,713	2080,243
		2818,791	2080,243
		2831,1	2095,629
		2821,868	2086,397
		2828,023	2098,707
		2824,945	2104,861
		2828,023	2098,707
		2828,023	2104,861
		2821,868	2111,016
		2815,713	2107,938
		2828,023	2080,243
		2815,713	2077,166
		2831,1	2077,166
		2831,1	2077,166
		2834,177	2077,166
		2840,332	2074,088
		2846,486	2067,934
		2837,254	2074,088
		2843,409	2071,011
		2849,564	2067,934
		2840,332	2077,166
		2828,023	2074,088
		2812,636	2086,397
		2791,095	2092,552
		2788,018	2101,784
		2809,559	2104,861
		2834,177	2107,938
		2834,177	2111,016
		2843,409	2111,016
		2828,023	2098,707
		2855,718	2074,088
		2846,486	2071,011
		2849,564	2064,856
		2849,564	2061,779
		2843,409	2071,011
		2843,409	2071,011
		2846,486	2074,088
		2840,332	2077,166
		2834,177	2083,32
		2840,332	2086,397
		2831,1	2086,397
		2840,332	2086,397
		2837,254	2086,397
		2831,1	2098,707
		2834,177	2092,552
		2843,409	2083,32
		2834,177	2089,475
		2831,1	2092,552
		2834,177	2098,707
		2831,1	2095,629
		2824,945	2089,475
		2828,023	2089,475
		2828,023	2092,552
		2828,023	2083,32
		2840,332	2080,243
		2840,332	2058,702
		2837,254	2074,088
		2824,945	2086,397
		2834,177	2089,475
		2828,023	2083,32
		2824,945	2092,552
		2821,868	2086,397
		2818,791	2095,629
		2809,559	2095,629
		2834,177	2083,32
		2815,713	2086,397
		2828,023	2089,475
		2834,177	2089,475
		2831,1	2089,475
		2837,254	2092,552
		2846,486	2089,475
		2837,254	2095,629
		2834,177	2092,552
		2837,254	2083,32
		2831,1	2092,552
		2824,945	2095,629
		2824,945	2086,397
		2818,791	2092,552
		2821,868	2092,552
		2828,023	2080,243
		2834,177	2086,397
		2834,177	2086,397
		2840,332	2086,397
		2846,486	2089,475
		2837,254	2083,32
		2840,332	2077,166
		2837,254	2083,32
		2837,254	2089,475
		2843,409	2083,32
		2837,254	2080,243
		2840,332	2074,088
		2831,1	2080,243
		2834,177	2080,243
		2831,1	2083,32
		2828,023	2080,243
		2834,177	2086,397
		2818,791	2092,552
		2828,023	2086,397
		2831,1	2083,32
		2821,868	2092,552
		2821,868	2086,397
		2831,1	2083,32
		2834,177	2080,243
		2840,332	2064,856
		2846,486	2071,011
		2846,486	2067,934
		2840,332	2080,243
		2824,945	2074,088
		2840,332	2071,011
		2828,023	2080,243
		2843,409	2077,166
		2834,177	2074,088
		2837,254	2083,32
		2861,873	2049,47
		2828,023	2080,243
		2855,718	2055,625
		2858,795	2058,702
		2861,873	2046,393
		2855,718	2071,011
		2849,564	2064,856
		2858,795	2061,779
		2855,718	2067,934
		2855,718	2064,856
		2855,718	2064,856
		2861,873	2064,856
		2849,564	2067,934
		2858,795	2067,934
		2855,718	2064,856
		2837,254	2071,011
		2824,945	2064,856
		2828,023	2067,934
		2815,713	2071,011
		2818,791	2080,243
		2812,636	2086,397
		2828,023	2083,32
		2846,486	2074,088
		2864,95	2061,779
		2871,105	2058,702
		2868,027	2052,547
		2871,105	2055,625
		2886,491	2055,625
		2871,105	2061,779
		2880,336	2058,702
		2874,182	2064,856
		2864,95	2074,088
		2871,105	2067,934
		2874,182	2058,702
		2858,795	2080,243
		2855,718	2080,243
		2871,105	2061,779
		2868,027	2055,625
		2883,414	2043,315
		2883,414	2043,315
		2874,182	2043,315
		2880,336	2040,238
		2889,568	2037,161
		2880,336	2049,47
		2880,336	2043,315
		2886,491	2049,47
		2892,646	2049,47
		2889,568	2055,625
		2889,568	2052,547
		2892,646	2055,625
		2886,491	2049,47
		2883,414	2052,547
		2883,414	2055,625
		2880,336	2055,625
		2874,182	2061,779
		2874,182	2058,702
		2871,105	2055,625
		2874,182	2049,47
		2880,336	2049,47
		2883,414	2043,315
		2883,414	2049,47
		2880,336	2040,238
		2874,182	2049,47
		2877,259	2049,47
		2874,182	2055,625
		2877,259	2052,547
		2880,336	2046,393
		2871,105	2061,779
		2864,95	2061,779
		2858,795	2071,011
		2855,718	2077,166
		2858,795	2067,934
		2886,491	2043,315
		2871,105	2058,702
		2886,491	2055,625
		2886,491	2024,852
		2861,873	2040,238
		2852,641	2046,393
		2880,336	2024,852
		2852,641	2046,393
		2874,182	2046,393
		2871,105	2049,47
		2855,718	2043,315
		2874,182	2046,393
		2864,95	2043,315
		2871,105	2049,47
		2858,795	2058,702
		2812,636	2074,088
		2834,177	2064,856
		2806,482	2071,011
		2843,409	2058,702
		2868,027	2058,702
		2818,791	2064,856
		2883,414	2046,393
		2880,336	2034,084
		2886,491	2037,161
		2895,723	2034,084
		2892,646	2031,006
		2892,646	2034,084
		2886,491	2037,161
		2889,568	2037,161
		2886,491	2037,161
		2883,414	2034,084
		2871,105	2043,315
		2868,027	2040,238
		2868,027	2037,161
		2864,95	2046,393
		2864,95	2049,47
		2861,873	2046,393
		2858,795	2052,547
		2858,795	2055,625
		2852,641	2055,625
		2864,95	2052,547
		2871,105	2043,315
		2868,027	2031,006
		2874,182	2027,929
		2868,027	2031,006
		2877,259	2031,006
		2864,95	2058,702
		2858,795	2037,161
		2861,873	2034,084
		2864,95	2049,47
		2868,027	2040,238
		2855,718	2040,238
		2858,795	2046,393
		2864,95	2043,315
		2852,641	2046,393
		2855,718	2049,47
		2864,95	2049,47
		2874,182	2037,161
		2877,259	2040,238
		2871,105	2040,238
		2855,718	2043,315
		2849,564	2049,47
		2855,718	2046,393
		2861,873	2046,393
		2846,486	2061,779
		2846,486	2064,856
		2849,564	2055,625
		2849,564	2052,547
		2846,486	2058,702
		2846,486	2058,702
		2849,564	2058,702
		2846,486	2061,779
		2843,409	2064,856
		2849,564	2046,393
		2840,332	2071,011
		2837,254	2071,011
		2843,409	2064,856
		2840,332	2067,934
		2858,795	2055,625
		2861,873	2046,393
		2858,795	2024,852
		2837,254	2061,779
		2840,332	2061,779
		2846,486	2061,779
		2849,564	2037,161
		2846,486	2055,625
		2861,873	2046,393
		2855,718	2049,47
		2861,873	2040,238
		2871,105	2043,315
		2861,873	2046,393
		2864,95	2052,547
		2864,95	2058,702
		2861,873	2037,161
		2852,641	2064,856
		2858,795	2061,779
		2855,718	2058,702
		2861,873	2058,702
		2864,95	2049,47
		2861,873	2052,547
		2858,795	2055,625
		2868,027	2052,547
		2868,027	2052,547
		2864,95	2046,393
		2864,95	2049,47
		2861,873	2052,547
		2852,641	2058,702
		2849,564	2061,779
		2871,105	2058,702
		2858,795	2058,702
		2861,873	2061,779
		2861,873	2058,702
		2855,718	2058,702
		2858,795	2061,779
		2868,027	2055,625
		2843,409	2071,011
		2858,795	2061,779
		2834,177	2080,243
		2834,177	2080,243
		2864,95	2055,625
		2834,177	2074,088
		2837,254	2061,779
		2837,254	2064,856
		2834,177	2049,47
		2843,409	2034,084
		2864,95	2058,702
		2849,564	2043,315
		2901,877	2046,393
		2901,877	2043,315
		2880,336	2043,315
		2864,95	2046,393
		2855,718	2055,625
		2864,95	2058,702
		2855,718	2052,547
		2834,177	2064,856
		2871,105	2043,315
		2855,718	2055,625
		2852,641	2058,702
		2849,564	2067,934
		2849,564	2067,934
		2849,564	2077,166
		2852,641	2071,011
		2849,564	2080,243
		2852,641	2071,011
		2846,486	2086,397
		2837,254	2080,243
		2828,023	2089,475
		2837,254	2080,243
		2864,95	2061,779
		2852,641	2052,547
		2843,409	2064,856
		2828,023	2095,629
		2871,105	2055,625
		2861,873	2040,238
		2858,795	2040,238
		2858,795	2052,547
		2861,873	2046,393
		2855,718	2055,625
		2855,718	2061,779
		2855,718	2049,47
		2861,873	2058,702
		2874,182	2058,702
		2868,027	2067,934
		2855,718	2080,243
		2840,332	2080,243
		2846,486	2080,243
		2834,177	2080,243
		2840,332	2077,166
		2855,718	2067,934
		2868,027	2046,393
		2855,718	2061,779
		2861,873	2064,856
		2846,486	2067,934
		2837,254	2071,011
		2840,332	2074,088
		2843,409	2067,934
		2840,332	2067,934
		2858,795	2071,011
		2855,718	2071,011
		2855,718	2071,011
		2855,718	2071,011
		2868,027	2061,779
		2864,95	2071,011
		2868,027	2055,625
		2871,105	2049,47
		2871,105	2052,547
		2871,105	2058,702
		2864,95	2064,856
		2846,486	2067,934
		2840,332	2071,011
		2831,1	2071,011
		2831,1	2067,934
		2840,332	2067,934
		2834,177	2064,856
		2840,332	2074,088
		2837,254	2077,166
		2871,105	2055,625
		2880,336	2043,315
		2871,105	2046,393
		2868,027	2058,702
		2868,027	2061,779
		2864,95	2061,779
		2861,873	2064,856
		2864,95	2055,625
		2855,718	2058,702
		2852,641	2061,779
		2861,873	2064,856
		2858,795	2067,934
		2843,409	2064,856
		2843,409	2064,856
		2837,254	2064,856
		2828,023	2067,934
		2828,023	2067,934
		2840,332	2071,011
		2834,177	2067,934
		2858,795	2058,702
		2861,873	2055,625
		2858,795	2055,625
		2864,95	2058,702
		2828,023	2086,397
		2846,486	2071,011
		2840,332	2077,166
		2821,868	2089,475
		2855,718	2064,856
		2815,713	2092,552
		2840,332	2074,088
		2849,564	2071,011
		2849,564	2074,088
		2846,486	2086,397
		2843,409	2089,475
		2843,409	2064,856
		2818,791	2074,088
		2855,718	2058,702
		2818,791	2061,779
		2843,409	2052,547
		2809,559	2080,243
		2874,182	2055,625
		2855,718	2043,315
		2861,873	2071,011
		2874,182	2067,934
		2855,718	2077,166
		2864,95	2074,088
		2858,795	2071,011
		2858,795	2071,011
		2868,027	2055,625
		2861,873	2061,779
		2855,718	2058,702
		2858,795	2064,856
		2864,95	2052,547
		2840,332	2067,934
		2843,409	2061,779
		2840,332	2067,934
		2831,1	2071,011
		2824,945	2080,243
		2831,1	2077,166
		2824,945	2080,243
		2831,1	2086,397
		2831,1	2064,856
		2831,1	2083,32
		2821,868	2071,011
		2834,177	2083,32
		2821,868	2086,397
		2821,868	2089,475
		2815,713	2083,32
		2818,791	2086,397
		2809,559	2077,166
		2818,791	2077,166
		2837,254	2067,934
		2828,023	2071,011
		2837,254	2067,934
		2824,945	2080,243
		2831,1	2080,243
		2821,868	2080,243
		2815,713	2074,088
		2824,945	2074,088
		2828,023	2074,088
		2824,945	2074,088
		2828,023	2064,856
		2824,945	2071,011
		2821,868	2080,243
		2834,177	2074,088
		2849,564	2080,243
		2846,486	2077,166
		2834,177	2077,166
		2837,254	2080,243
		2831,1	2080,243
		2828,023	2080,243
		2824,945	2077,166
		2831,1	2077,166
		2821,868	2080,243
		2818,791	2086,397
		2818,791	2089,475
		2815,713	2089,475
		2815,713	2095,629
		2840,332	2071,011
		2831,1	2089,475
		2846,486	2055,625
		2840,332	2071,011
		2840,332	2067,934
		2843,409	2071,011
		2843,409	2077,166
		2837,254	2080,243
		2834,177	2083,32
		2846,486	2064,856
		2846,486	2064,856
		2843,409	2061,779
		2828,023	2064,856
		2821,868	2074,088
		2821,868	2083,32
		2818,791	2083,32
		2812,636	2086,397
		2812,636	2080,243
		2821,868	2074,088
		2818,791	2058,702
		2821,868	2061,779
		2818,791	2058,702
		2815,713	2071,011
		2812,636	2071,011
		2818,791	2074,088
		2821,868	2077,166
		2818,791	2074,088
		2824,945	2064,856
		2812,636	2074,088
		2818,791	2067,934
		2803,404	2077,166
		2809,559	2064,856
		2803,404	2077,166
		2803,404	2071,011
		2800,327	2074,088
		2800,327	2080,243
		2800,327	2083,32
		2788,018	2089,475
		2778,786	2095,629
		2766,477	2098,707
		2800,327	2086,397
		2757,245	2111,016
		2778,786	2101,784
		2763,4	2111,016
		2797,25	2083,32
		2840,332	2071,011
		2837,254	2055,625
		2837,254	2052,547
		2837,254	2043,315
		2837,254	2061,779
		2831,1	2058,702
		2818,791	2064,856
		2800,327	2074,088
		2809,559	2067,934
		2791,095	2089,475
		2791,095	2086,397
		2788,018	2089,475
		2803,404	2086,397
		2812,636	2086,397
		2828,023	2077,166
		2837,254	2071,011
		2840,332	2071,011
		2809,559	2074,088
		2837,254	2061,779
		2791,095	2083,32
		2818,791	2098,707
		2797,25	2080,243
		2846,486	2086,397
		2852,641	2083,32
		2797,25	2092,552
		2837,254	2083,32
		2818,791	2086,397
		2815,713	2064,856
		2815,713	2052,547
		2809,559	2058,702
		2806,482	2080,243
		2812,636	2080,243
		2818,791	2077,166
		2818,791	2083,32
		2821,868	2089,475
		2818,791	2089,475
		2834,177	2089,475
		2837,254	2071,011
		2834,177	2071,011
		2834,177	2086,397
		2812,636	2086,397
		2812,636	2061,779
		2824,945	2061,779
		2831,1	2064,856
		2809,559	2061,779
		2828,023	2071,011
		2800,327	2067,934
		2812,636	2077,166
		2837,254	2067,934
		2828,023	2071,011
		2815,713	2080,243
		2824,945	2080,243
		2818,791	2080,243
		2821,868	2080,243
		2818,791	2080,243
		2824,945	2086,397
		2834,177	2077,166
		2834,177	2080,243
		2809,559	2071,011
		2791,095	2077,166
		2788,018	2080,243
		2791,095	2086,397
		2812,636	2077,166
		2834,177	2077,166
		2852,641	2064,856
		2861,873	2061,779
		2868,027	2067,934
		2861,873	2064,856
		2858,795	2064,856
		2846,486	2064,856
		2843,409	2067,934
		2843,409	2077,166
		2840,332	2074,088
		2837,254	2071,011
		2828,023	2077,166
		2831,1	2074,088
		2818,791	2071,011
		2821,868	2077,166
		2824,945	2067,934
		2818,791	2077,166
		2855,718	2046,393
		2849,564	2052,547
		2855,718	2046,393
		2849,564	2061,779
		2855,718	2046,393
		2843,409	2064,856
		2831,1	2071,011
		2831,1	2071,011
		2837,254	2067,934
		2849,564	2061,779
		2828,023	2071,011
		2834,177	2067,934
		2852,641	2058,702
		2840,332	2064,856
		2840,332	2064,856
		2840,332	2061,779
		2824,945	2067,934
		2806,482	2083,32
		2809,559	2083,32
		2815,713	2067,934
		2803,404	2077,166
		2800,327	2086,397
		2806,482	2086,397
		2809,559	2074,088
		2812,636	2071,011
		2831,1	2055,625
		2840,332	2061,779
		2840,332	2071,011
		2834,177	2067,934
		2837,254	2061,779
		2834,177	2064,856
		2834,177	2071,011
		2834,177	2067,934
		2831,1	2067,934
		2824,945	2064,856
		2828,023	2061,779
		2824,945	2074,088
		2815,713	2074,088
		2818,791	2077,166
		2818,791	2083,32
		2806,482	2089,475
		2818,791	2077,166
		2824,945	2074,088
		2824,945	2077,166
		2846,486	2061,779
		2843,409	2061,779
		2837,254	2071,011
		2815,713	2077,166
		2809,559	2083,32
		2788,018	2089,475
		2794,172	2086,397
		2794,172	2083,32
		2806,482	2080,243
		2812,636	2080,243
		2837,254	2058,702
		2824,945	2067,934
		2831,1	2061,779
		2821,868	2064,856
		2821,868	2061,779
		2828,023	2061,779
		2840,332	2058,702
		2837,254	2058,702
		2831,1	2061,779
		2831,1	2061,779
		2831,1	2061,779
		2824,945	2067,934
		2821,868	2067,934
		2815,713	2071,011
		2815,713	2080,243
		2812,636	2080,243
		2809,559	2080,243
		2815,713	2074,088
		2818,791	2077,166
		2821,868	2071,011
		2788,018	2043,315
		2781,863	2058,702
		2791,095	2064,856
		2806,482	2067,934
		2840,332	2067,934
		2849,564	2071,011
		2834,177	2064,856
		2849,564	2064,856
		2828,023	2064,856
		2828,023	2064,856
		2831,1	2055,625
		2834,177	2064,856
		2837,254	2052,547
		2834,177	2061,779
		2831,1	2067,934
		2831,1	2061,779
		2831,1	2058,702
		2821,868	2071,011
		2821,868	2067,934
		2821,868	2067,934
		2828,023	2064,856
		2828,023	2067,934
		2828,023	2071,011
		2831,1	2071,011
		2821,868	2080,243
		2818,791	2083,32
		2821,868	2074,088
		2818,791	2064,856
		2821,868	2061,779
		2828,023	2055,625
		2843,409	2046,393
		2831,1	2052,547
		2843,409	2064,856
		2849,564	2061,779
		2843,409	2074,088
		2855,718	2055,625
		2843,409	2064,856
		2840,332	2071,011
		2840,332	2061,779
		2834,177	2067,934
		2837,254	2064,856
		2837,254	2052,547
		2843,409	2046,393
		2837,254	2052,547
		2824,945	2058,702
		2821,868	2055,625
		2818,791	2067,934
		2815,713	2071,011
		2824,945	2074,088
		2855,718	2067,934
		2864,95	2067,934
		2858,795	2071,011
		2855,718	2071,011
		2855,718	2061,779
		2846,486	2058,702
		2843,409	2043,315
		2855,718	2037,161
		2864,95	2037,161
		2861,873	2034,084
		2855,718	2043,315
		2849,564	2043,315
		2843,409	2046,393
		2837,254	2046,393
		2840,332	2046,393
		2834,177	2049,47
		2837,254	2052,547
		2843,409	2043,315
		2852,641	2046,393
		2849,564	2052,547
		2846,486	2052,547
		2846,486	2046,393
		2843,409	2046,393
		2855,718	2043,315
		2858,795	2049,47
		2861,873	2049,47
		2861,873	2043,315
		2861,873	2040,238
		2855,718	2049,47
		2837,254	2049,47
		2843,409	2043,315
		2846,486	2027,929
		2849,564	2018,697
		2837,254	2034,084
		2831,1	2040,238
		2834,177	2049,47
		2834,177	2046,393
		2846,486	2046,393
		2861,873	2040,238
		2858,795	2037,161
		2861,873	2037,161
		2852,641	2046,393
		2852,641	2049,47
		2849,564	2043,315
		2855,718	2043,315
		2843,409	2043,315
		2852,641	2046,393
		2831,1	2058,702
		2837,254	2049,47
		2821,868	2061,779
		2821,868	2061,779
		2849,564	2040,238
		2831,1	2055,625
		2824,945	2055,625
		2846,486	2055,625
		2849,564	2040,238
		2846,486	2058,702
		2846,486	2058,702
		2837,254	2064,856
		2834,177	2061,779
		2837,254	2052,547
		2855,718	2037,161
		2852,641	2031,006
		2840,332	2046,393
		2843,409	2043,315
		2840,332	2043,315
		2828,023	2046,393
		2818,791	2049,47
		2843,409	2043,315
		2815,713	2055,625
		2821,868	2061,779
		2818,791	2064,856
		2809,559	2043,315
		2818,791	2055,625
		2809,559	2046,393
		2831,1	2049,47
		2809,559	2052,547
		2852,641	2046,393
		2861,873	2046,393
		2864,95	2043,315
		2858,795	2040,238
		2861,873	2040,238
		2858,795	2031,006
		2852,641	2043,315
		2864,95	2043,315
		2858,795	2034,084
		2855,718	2034,084
		2855,718	2037,161
		2849,564	2037,161
		2843,409	2040,238
		2837,254	2049,47
		2828,023	2052,547
		2821,868	2058,702
		2837,254	2055,625
		2831,1	2061,779
		2846,486	2052,547
		2852,641	2049,47
		2843,409	2049,47
		2858,795	2040,238
		2864,95	2027,929
		2864,95	2040,238
		2874,182	2034,084
		2868,027	2034,084
		2861,873	2037,161
		2861,873	2040,238
		2855,718	2043,315
		2855,718	2046,393
		2849,564	2043,315
		2852,641	2046,393
		2846,486	2046,393
		2858,795	2049,47
		2852,641	2049,47
		2852,641	2049,47
		2843,409	2049,47
		2840,332	2052,547
		2837,254	2055,625
		2828,023	2064,856
		2843,409	2055,625
		2831,1	2067,934
		2824,945	2083,32
		2812,636	2077,166
		2818,791	2074,088
		2834,177	2074,088
		2824,945	2067,934
		2809,559	2061,779
		2815,713	2055,625
		2840,332	2055,625
		2809,559	2055,625
		2840,332	2055,625
		2834,177	2027,929
		2852,641	2037,161
		2871,105	2027,929
		2852,641	2040,238
		2852,641	2037,161
		2861,873	2037,161
		2852,641	2043,315
		2852,641	2040,238
		2840,332	2052,547
		2837,254	2055,625
		2821,868	2067,934
		2846,486	2049,47
		2846,486	2055,625
		2831,1	2058,702
		2821,868	2067,934
		2834,177	2046,393
		2846,486	2040,238
		2852,641	2040,238
		2852,641	2043,315
		2855,718	2043,315
		2837,254	2052,547
		2821,868	2058,702
		2812,636	2071,011
		2815,713	2067,934
		2818,791	2071,011
		2815,713	2071,011
		2828,023	2055,625
		2840,332	2052,547
		2837,254	2055,625
		2828,023	2052,547
		2840,332	2049,47
		2828,023	2061,779
		2837,254	2055,625
		2828,023	2052,547
		2837,254	2046,393
		2837,254	2046,393
		2831,1	2049,47
		2815,713	2052,547
		2803,404	2067,934
		2778,786	2071,011
		2766,477	2071,011
		2775,709	2077,166
		2806,482	2080,243
		2849,564	2064,856
		2864,95	2040,238
		2864,95	2058,702
		2861,873	2061,779
		2849,564	2067,934
		2840,332	2071,011
		2824,945	2077,166
		2803,404	2071,011
		2794,172	2086,397
		2784,941	2095,629
		2778,786	2092,552
		2784,941	2080,243
		2803,404	2061,779
		2803,404	2080,243
		2831,1	2024,852
		2843,409	2034,084
		2831,1	2046,393
		2815,713	2052,547
		2803,404	2055,625
		2800,327	2071,011
		2806,482	2071,011
		2800,327	2080,243
		2803,404	2077,166
		2831,1	2055,625
		2809,559	2077,166
		2821,868	2074,088
		2828,023	2040,238
		2806,482	2055,625
		2800,327	2064,856
		2803,404	2067,934
		2797,25	2061,779
		2806,482	2049,47
		2812,636	2046,393
		2818,791	2049,47
		2809,559	2052,547
		2815,713	2055,625
		2821,868	2055,625
		2791,095	2086,397
		2815,713	2061,779
		2803,404	2055,625
		2797,25	2071,011
		2809,559	2061,779
		2806,482	2058,702
		2809,559	2049,47
		2809,559	2049,47
		2809,559	2046,393
		2809,559	2067,934
		2806,482	2067,934
		2809,559	2055,625
		2794,172	2077,166
		2784,941	2083,32
		2778,786	2092,552
		2778,786	2092,552
		2778,786	2074,088
		2778,786	2092,552
		2806,482	2049,47
		2778,786	2074,088
		2781,863	2080,243
		2794,172	2077,166
		2818,791	2083,32
		2809,559	2080,243
		2800,327	2074,088
		2794,172	2083,32
		2791,095	2086,397
		2778,786	2080,243
		2772,632	2067,934
		2781,863	2067,934
		2800,327	2061,779
		2800,327	2071,011
		2800,327	2064,856
		2803,404	2061,779
		2815,713	2064,856
		2824,945	2064,856
		2818,791	2064,856
		2815,713	2071,011
		2806,482	2067,934
		2812,636	2074,088
		2797,25	2080,243
		2791,095	2080,243
		2797,25	2080,243
		2791,095	2080,243
		2781,863	2083,32
		2781,863	2086,397
		2784,941	2077,166
		2769,554	2086,397
		2775,709	2092,552
		2778,786	2089,475
		2781,863	2089,475
		2788,018	2095,629
		2784,941	2111,016
		2772,632	2117,17
		2763,4	2117,17
		2763,4	2114,093
		2775,709	2101,784
		2791,095	2089,475
		2803,404	2086,397
		2821,868	2080,243
		2818,791	2080,243
		2821,868	2080,243
		2806,482	2092,552
		2803,404	2092,552
		2791,095	2095,629
		2788,018	2095,629
		2791,095	2092,552
		2788,018	2086,397
		2784,941	2089,475
		2778,786	2095,629
		2772,632	2101,784
		2775,709	2098,707
		2772,632	2101,784
		2769,554	2101,784
		2769,554	2104,861
		2763,4	2098,707
		2757,245	2111,016
		2748,013	2111,016
		2751,091	2117,17
		2741,859	2114,093
		2748,013	2111,016
		2738,781	2114,093
		2738,781	2107,938
		2763,4	2098,707
		2754,168	2089,475
		2757,245	2086,397
		2760,322	2095,629
		2760,322	2104,861
		2763,4	2095,629
		2769,554	2092,552
		2766,477	2104,861
		2766,477	2114,093
		2766,477	2111,016
		2751,091	2095,629
		2760,322	2095,629
		2760,322	2092,552
		2760,322	2095,629
		2797,25	2064,856
		2809,559	2077,166
		2791,095	2089,475
		2784,941	2089,475
		2772,632	2092,552
		2763,4	2092,552
		2757,245	2095,629
		2766,477	2095,629
		2766,477	2095,629
		2766,477	2098,707
		2763,4	2098,707
		2769,554	2095,629
		2772,632	2098,707
		2772,632	2098,707
		2766,477	2101,784
		2757,245	2101,784
		2751,091	2104,861
		2732,627	2111,016
		2729,55	2114,093
		2726,472	2117,17
		2720,318	2123,325
		2717,24	2123,325
		2735,704	2120,248
		2769,554	2107,938
		2769,554	2111,016
		2784,941	2092,552
		2791,095	2074,088
		2794,172	2077,166
		2800,327	2083,32
		2800,327	2086,397
		2791,095	2092,552
		2781,863	2095,629
		2775,709	2098,707
		2772,632	2104,861
		2778,786	2107,938
		2775,709	2104,861
		2778,786	2098,707
		2788,018	2089,475
		2791,095	2080,243
		2794,172	2098,707
		2788,018	2104,861
		2769,554	2107,938
		2775,709	2104,861
		2763,4	2098,707
		2763,4	2095,629
		2763,4	2092,552
		2772,632	2083,32
		2794,172	2071,011
		2806,482	2067,934
		2788,018	2080,243
		2788,018	2089,475
		2788,018	2095,629
		2794,172	2104,861
		2791,095	2101,784
		2797,25	2080,243
		2794,172	2089,475
		2781,863	2104,861
		2781,863	2101,784
		2784,941	2092,552
		2775,709	2101,784
		2763,4	2107,938
		2769,554	2092,552
		2794,172	2077,166
		2800,327	2077,166
		2800,327	2080,243
		2794,172	2077,166
		2806,482	2080,243
		2818,791	2074,088
		2812,636	2074,088
		2809,559	2080,243
		2812,636	2083,32
		2803,404	2083,32
		2800,327	2083,32
		2797,25	2092,552
		2800,327	2095,629
		2803,404	2092,552
		2803,404	2095,629
		2803,404	2092,552
		2803,404	2092,552
		2803,404	2086,397
		2800,327	2077,166
		2775,709	2092,552
		2769,554	2095,629
		2760,322	2092,552
		2751,091	2086,397
		2775,709	2092,552
		2791,095	2092,552
		2797,25	2086,397
		2794,172	2083,32
		2800,327	2089,475
		2806,482	2089,475
		2818,791	2064,856
		2828,023	2064,856
		2824,945	2071,011
		2809,559	2074,088
		2803,404	2074,088
		2794,172	2080,243
		2797,25	2077,166
		2821,868	2055,625
		2803,404	2074,088
		2797,25	2080,243
		2794,172	2080,243
		2794,172	2077,166
		2809,559	2071,011
		2809,559	2061,779
		2800,327	2064,856
		2797,25	2071,011
		2809,559	2067,934
		2803,404	2064,856
		2800,327	2071,011
		2788,018	2071,011
		2788,018	2077,166
		2791,095	2080,243
		2794,172	2080,243
		2791,095	2080,243
		2794,172	2083,32
		2809,559	2067,934
		2806,482	2058,702
		2803,404	2058,702
		2806,482	2064,856
		2803,404	2067,934
		2803,404	2077,166
		2797,25	2077,166
		2800,327	2074,088
		2803,404	2064,856
		2809,559	2061,779
		2806,482	2067,934
		2806,482	2061,779
		2803,404	2046,393
		2815,713	2055,625
		2806,482	2064,856
		2803,404	2061,779
		2800,327	2064,856
		2784,941	2074,088
		2769,554	2083,32
		2760,322	2089,475
		2748,013	2092,552
		2738,781	2095,629
		2744,936	2086,397
		2824,945	2055,625
		2852,641	2058,702
		2846,486	2061,779
		2834,177	2055,625
		2821,868	2046,393
		2818,791	2055,625
		2806,482	2061,779
		2788,018	2064,856
		2797,25	2074,088
		2806,482	2071,011
		2797,25	2077,166
		2794,172	2083,32
		2800,327	2089,475
		2815,713	2077,166
		2818,791	2061,779
		2818,791	2071,011
		2815,713	2071,011
		2806,482	2071,011
		2800,327	2067,934
		2806,482	2061,779
		2806,482	2058,702
		2806,482	2058,702
		2812,636	2055,625
		2803,404	2055,625
		2806,482	2052,547
		2803,404	2058,702
		2803,404	2064,856
		2788,018	2071,011
		2784,941	2067,934
		2800,327	2058,702
		2803,404	2071,011
		2803,404	2077,166
		2803,404	2074,088
		2806,482	2067,934
		2812,636	2064,856
		2812,636	2052,547
		2812,636	2046,393
		2809,559	2052,547
		2809,559	2058,702
		2812,636	2055,625
		2818,791	2055,625
		2812,636	2055,625
		2809,559	2067,934
		2800,327	2074,088
		2784,941	2077,166
		2788,018	2074,088
		2784,941	2074,088
		2791,095	2064,856
		2800,327	2058,702
		2797,25	2049,47
		2824,945	2049,47
		2806,482	2049,47
		2834,177	2052,547
		2831,1	2052,547
		2834,177	2052,547
		2824,945	2058,702
		2824,945	2064,856
		2815,713	2064,856
		2803,404	2071,011
		2788,018	2071,011
		2784,941	2077,166
		2788,018	2064,856
		2815,713	2064,856
		2788,018	2077,166
		2800,327	2067,934
		2821,868	2046,393
		2834,177	2058,702
		2828,023	2058,702
		2828,023	2061,779
		2812,636	2058,702
		2809,559	2058,702
		2800,327	2067,934
		2800,327	2064,856
		2812,636	2067,934
		2809,559	2061,779
		2824,945	2055,625
		2834,177	2052,547
		2840,332	2046,393
		2828,023	2046,393
		2818,791	2052,547
		2812,636	2061,779
		2794,172	2077,166
		2800,327	2067,934
		2781,863	2092,552
		2781,863	2092,552
		2778,786	2077,166
		2781,863	2092,552
		2781,863	2080,243
		2815,713	2055,625
		2834,177	2031,006
		2843,409	2043,315
		2837,254	2052,547
		2831,1	2058,702
		2818,791	2061,779
		2809,559	2058,702
		2815,713	2058,702
		2809,559	2061,779
		2809,559	2064,856
		2806,482	2064,856
		2803,404	2071,011
		2791,095	2074,088
		2788,018	2074,088
		2784,941	2071,011
		2778,786	2067,934
		2784,941	2061,779
		2784,941	2071,011
		2784,941	2080,243
		2784,941	2077,166
		2800,327	2071,011
		2803,404	2067,934
		2809,559	2064,856
		2806,482	2064,856
		2794,172	2074,088
		2803,404	2067,934
		2791,095	2080,243
		2797,25	2074,088
		2788,018	2077,166
		2788,018	2058,702
		2784,941	2064,856
		2794,172	2061,779
		2797,25	2055,625
		2812,636	2046,393
		2815,713	2049,47
		2806,482	2058,702
		2800,327	2064,856
		2803,404	2067,934
		2794,172	2067,934
		2778,786	2077,166
		2781,863	2067,934
		2784,941	2071,011
		2775,709	2064,856
		2775,709	2064,856
		2784,941	2071,011
		2784,941	2074,088
		2784,941	2067,934
		2788,018	2067,934
		2784,941	2064,856
		2809,559	2058,702
		2797,25	2064,856
		2800,327	2058,702
		2784,941	2067,934
		2781,863	2071,011
		2788,018	2067,934
		2791,095	2064,856
		2784,941	2077,166
		2788,018	2083,32
		2781,863	2095,629
		2784,941	2095,629
		2788,018	2083,32
		2794,172	2077,166
		2809,559	2052,547
		2815,713	2040,238
		2818,791	2046,393
		2812,636	2043,315
		2818,791	2049,47
		2800,327	2055,625
		2788,018	2058,702
		2769,554	2074,088
		2735,704	2083,32
		2763,4	2077,166
		2735,704	2083,32
		2738,781	2083,32
		2772,632	2064,856
		2812,636	2049,47
		2828,023	2046,393
		2821,868	2052,547
		2828,023	2052,547
		2812,636	2058,702
		2784,941	2067,934
		2778,786	2071,011
		2784,941	2071,011
		2778,786	2074,088
		2781,863	2071,011
		2784,941	2074,088
		2781,863	2074,088
		2781,863	2074,088
		2778,786	2067,934
		2781,863	2074,088
		2784,941	2074,088
		2784,941	2064,856
		2794,172	2061,779
		2788,018	2071,011
		2784,941	2077,166
		2794,172	2049,47
		2778,786	2083,32
		2781,863	2064,856
		2791,095	2064,856
		2815,713	2061,779
		2812,636	2055,625
		2806,482	2061,779
		2803,404	2061,779
		2806,482	2058,702
		2803,404	2061,779
		2803,404	2061,779
		2794,172	2067,934
		2791,095	2074,088
		2778,786	2077,166
		2775,709	2083,32
		2766,477	2095,629
		2757,245	2098,707
		2769,554	2092,552
		2772,632	2098,707
		2788,018	2092,552
		2791,095	2077,166
		2815,713	2055,625
		2812,636	2071,011
		2797,25	2083,32
		2791,095	2083,32
		2797,25	2086,397
		2809,559	2071,011
		2806,482	2074,088
		2797,25	2080,243
		2797,25	2080,243
		2791,095	2083,32
		2794,172	2083,32
		2791,095	2080,243
		2803,404	2077,166
		2818,791	2064,856
		2815,713	2064,856
		2809,559	2074,088
		2821,868	2064,856
		2821,868	2077,166
		2815,713	2077,166
		2815,713	2071,011
		2812,636	2064,856
		2812,636	2064,856
		2806,482	2071,011
		2812,636	2058,702
		2812,636	2058,702
		2815,713	2055,625
		2815,713	2055,625
		2800,327	2071,011
		2812,636	2061,779
		2788,018	2083,32
		2788,018	2080,243
		2788,018	2083,32
		2781,863	2086,397
		2794,172	2089,475
		2791,095	2086,397
		2797,25	2071,011
		2794,172	2071,011
		2778,786	2077,166
		2775,709	2083,32
		2781,863	2077,166
		2800,327	2077,166
		2803,404	2064,856
		2812,636	2055,625
		2806,482	2055,625
		2797,25	2071,011
		2800,327	2074,088
		2794,172	2064,856
		2800,327	2061,779
		2803,404	2064,856
		2800,327	2067,934
		2797,25	2071,011
		2791,095	2074,088
		2794,172	2080,243
		2797,25	2077,166
		2788,018	2092,552
		2794,172	2080,243
		2794,172	2080,243
		2794,172	2086,397
		2788,018	2089,475
		2772,632	2095,629
		2781,863	2086,397
		2803,404	2080,243
		2806,482	2071,011
		2809,559	2061,779
		2797,25	2077,166
		2791,095	2080,243
		2794,172	2067,934
		2806,482	2055,625
		2803,404	2055,625
		2800,327	2064,856
		2794,172	2080,243
		2766,477	2083,32
		2778,786	2080,243
		2772,632	2083,32
		2788,018	2077,166
		2754,168	2086,397
		2781,863	2086,397
		2738,781	2092,552
		2732,627	2104,861
		2751,091	2114,093
		2797,25	2104,861
		2803,404	2083,32
		2772,632	2117,17
		2803,404	2071,011
		2797,25	2067,934
		2797,25	2064,856
		2803,404	2055,625
		2791,095	2055,625
		2791,095	2064,856
		2784,941	2071,011
		2788,018	2071,011
		2788,018	2074,088
		2784,941	2067,934
		2778,786	2067,934
		2781,863	2080,243
		2769,554	2074,088
		2763,4	2077,166
		2769,554	2074,088
		2763,4	2080,243
		2763,4	2086,397
		2754,168	2089,475
[truncated: 16,205 more rows]
