# Supplementary material for: Assessment of upper limb motor control: establishing normative benchmarks for clinical applications
Source: PeerJ. 2025 Aug 22;13:e19859. doi: 10.7717/peerj.19859 (PMC12377353; doi:10.7717/peerj.19859)
Supplement: Supplemental Information 1 [file peerj-13-19859-s001.zip › translated_csvs/advanced_mdurance-test-243753.csv]

angle_window_	angles_bíceps_braquial_derecho_tríceps_braquial_largo_derecho	emg_muscle_bíceps_braquial_derecho_(µV)	emg_muscle_tríceps_braquial_largo_derecho_(µV)
0,05	67,27	4717,474	-6443,831
	67,38	4732,861	-6449,986
	67,51	4739,015	-6449,986
	67,61	4735,938	-6446,908
	67,64	4729,784	-6443,831
	67,65	4708,243	-6443,831
	67,64	4674,392	-6437,677
	67,65	4711,32	-6431,522
	67,72	4683,624	-6431,522
	67,83	4791,329	-6446,908
	67,92	4760,556	-6440,754
	68	4720,552	-6431,522
	68,02	4705,165	-6431,522
	67,89	4689,779	-6425,367
	67,36	4692,856	-6440,754
	65,67	4705,165	-6449,986
	62,95	4723,629	-6443,831
	61,05	4729,784	-6456,14
	60,97	4739,015	-6453,063
	61,79	4692,856	-6428,445
	62,51	4769,788	-6446,908
	62,91	4763,634	-6446,908
	63,14	4754,402	-6449,986
	63,25	4766,711	-6440,754
	63,22	4739,015	-6428,445
	63,21	4757,479	-6428,445
	63,34	4729,784	-6422,29
	63,58	4729,784	-6425,367
	63,82	4729,784	-6431,522
	64,01	4723,629	-6431,522
	64,19	4717,474	-6440,754
	64,33	4695,933	-6416,136
	64,36	4717,474	-6428,445
	64,3	4708,243	-6440,754
	64,2	4699,011	-6431,522
	64	4726,706	-6440,754
	63,66	4708,243	-6443,831
	63,35	4695,933	-6453,063
	63,09	4705,165	-6453,063
	62,86	4702,088	-6443,831
	62,75	4702,088	-6443,831
	62,64	4717,474	-6449,986
	62,11	4739,015	-6449,986
	60,42	4735,938	-6443,831
	56,99	4692,856	-6428,445
	51,88	4686,702	-6425,367
	44,92	4717,474	-6419,213
	35,8	4732,861	-6425,367
	24,73	4720,552	-6425,367
	11,76	4735,938	-6425,367
	-3,16	4726,706	-6425,367
	-20,29	4735,938	-6428,445
	-36,9	4757,479	-6443,831
	-47,96	4766,711	-6440,754
	-53,03	4754,402	-6440,754
	-55,14	4745,17	-6443,831
	-56,05	4748,247	-6449,986
	-56,12	4760,556	-6459,218
	-55,98	4732,861	-6453,063
	-55,76	4732,861	-6456,14
	-55,29	4732,861	-6459,218
	-54,88	4726,706	-6446,908
	-54,8	4708,243	-6443,831
	-54,76	4717,474	-6440,754
	-54,29	4723,629	-6431,522
	-53,65	4711,32	-6419,213
	-53,07	4714,397	-6406,904
	-52,34	4720,552	-6409,981
	-51,51	4717,474	-6416,136
	-50,65	4726,706	-6416,136
	-49,58	4739,015	-6416,136
	-47,77	4748,247	-6419,213
	-44,6	4739,015	-6428,445
	-39,49	4717,474	-6434,599
	-32,06	4711,32	-6443,831
	-23,24	4695,933	-6453,063
	-14,21	4699,011	-6456,14
	-5,3	4699,011	-6453,063
	3,28	4689,779	-6453,063
	11,23	4689,779	-6446,908
	18,31	4680,547	-6440,754
	24,4	4683,624	-6443,831
	29,66	4695,933	-6446,908
	34,26	4726,706	-6440,754
	38,5	4763,634	-6437,677
	42,79	4757,479	-6425,367
	47,01	4766,711	-6416,136
	51,18	4788,252	-6422,29
	55,16	4785,175	-6425,367
	58,41	4782,097	-6419,213
	60,77	4763,634	-6422,29
	62,31	4745,17	-6428,445
	63,18	4735,938	-6431,522
	63,32	4742,093	-6440,754
	62,87	4726,706	-6449,986
	62,02	4702,088	-6446,908
	60,96	4677,47	-6431,522
	60,04	4686,702	-6434,599
	59,39	4717,474	-6443,831
	58,95	4720,552	-6443,831
	58,63	4720,552	-6434,599
	58,32	4732,861	-6431,522
	58,28	4745,17	-6428,445
	59,08	4732,861	-6431,522
	61,07	4723,629	-6425,367
	63,47	4717,474	-6413,058
	65,03	4717,474	-6413,058
	65,51	4689,779	-6406,904
	65,49	4680,547	-6409,981
	65,44	4674,392	-6409,981
	65,15	4674,392	-6413,058
	63,74	4711,32	-6428,445
	60,12	4695,933	-6431,522
	53,53	4692,856	-6431,522
	43,89	4742,093	-6453,063
	32,65	4751,325	-6456,14
	21,6	4754,402	-6453,063
	11,9	4760,556	-6449,986
	3,97	4757,479	-6446,908
	-2,83	4748,247	-6440,754
	-9,47	4742,093	-6434,599
	-16,67	4742,093	-6431,522
	-24,01	4711,32	-6434,599
	-30,38	4720,552	-6434,599
	-35,17	4714,397	-6431,522
	-37,84	4711,32	-6413,058
	-38,73	4726,706	-6416,136
	-38,78	4720,552	-6416,136
	-38,33	4717,474	-6409,981
	-37,5	4717,474	-6406,904
	-36,09	4723,629	-6419,213
	-33,78	4726,706	-6431,522
	-30,57	4717,474	-6431,522
	-26,78	4708,243	-6434,599
	-22,7	4720,552	-6456,14
	-17,85	4711,32	-6446,908
	-11,18	4711,32	-6446,908
	-2,07	4711,32	-6453,063
	9,25	4782,097	-6437,677
	21,73	4732,861	-6443,831
	34,12	4735,938	-6440,754
	44,94	4705,165	-6434,599
	53,22	4739,015	-6406,904
	59,05	4745,17	-6406,904
	63,23	4757,479	-6434,599
	66,63	4748,247	-6416,136
	70,16	4754,402	-6422,29
	74,06	4760,556	-6425,367
	77	4763,634	-6428,445
	77,94	4742,093	-6428,445
	77,44	4695,933	-6453,063
	76,38	4686,702	-6449,986
	75,22	4723,629	-6440,754
	74,23	4677,47	-6456,14
	73,43	4665,161	-6449,986
	72,74	4655,929	-6440,754
	72,16	4652,851	-6437,677
	71,69	4674,392	-6443,831
	71,19	4735,938	-6413,058
	69,87	4714,397	-6446,908
	66,93	4757,479	-6437,677
	62,27	4797,484	-6409,981
	56,26	4775,943	-6406,904
	48,52	4775,943	-6416,136
	39	4779,02	-6425,367
	29,17	4769,788	-6425,367
	19,66	4763,634	-6428,445
	10,56	4742,093	-6425,367
	1,68	4705,165	-6440,754
	-8,22	4699,011	-6443,831
	-20,28	4699,011	-6456,14
	-32,24	4686,702	-6449,986
	-40,86	4689,779	-6440,754
	-47,17	4686,702	-6437,677
	-52,64	4695,933	-6443,831
	-56,23	4714,397	-6456,14
	-57,88	4739,015	-6449,986
	-58,53	4742,093	-6443,831
	-58,41	4732,861	-6437,677
	-57,72	4732,861	-6440,754
	-56,94	4742,093	-6428,445
	-56,32	4729,784	-6413,058
	-55,56	4723,629	-6403,827
	-54,31	4729,784	-6403,827
	-52,35	4763,634	-6413,058
	-48,73	4726,706	-6422,29
	-42,81	4754,402	-6419,213
	-35,42	4726,706	-6425,367
	-27,41	4732,861	-6431,522
	-18,98	4720,552	-6434,599
	-10,37	4726,706	-6440,754
	-1,06	4729,784	-6440,754
	8,76	4714,397	-6437,677
	18,46	4717,474	-6440,754
	28,24	4717,474	-6440,754
	37,5	4711,32	-6437,677
	45,19	4708,243	-6431,522
	51,8	4714,397	-6422,29
	58,06	4708,243	-6413,058
	63,85	4702,088	-6406,904
	69,64	4695,933	-6409,981
	76,01	4686,702	-6416,136
	83,08	4705,165	-6416,136
	89,77	4748,247	-6428,445
	93,72	4766,711	-6437,677
	93,81	4754,402	-6434,599
	91,73	4720,552	-6434,599
	89,84	4708,243	-6434,599
	89,02	4714,397	-6443,831
	88,56	4720,552	-6443,831
	87,94	4729,784	-6446,908
	87,43	4739,015	-6443,831
	87,07	4745,17	-6440,754
	86,4	4754,402	-6446,908
	85,12	4760,556	-6443,831
	82,99	4748,247	-6446,908
	79,61	4742,093	-6443,831
	74,58	4754,402	-6449,986
	67,83	4757,479	-6437,677
	58,78	4742,093	-6416,136
	46,47	4708,243	-6400,749
	32,11	4677,47	-6403,827
	18,37	4683,624	-6403,827
	7,32	4677,47	-6406,904
	-0,94	4652,851	-6409,981
	-9,02	4655,929	-6409,981
	-18,53	4665,161	-6409,981
	-30,28	4699,011	-6419,213
	-44,72	4705,165	-6428,445
	-56,98	4739,015	-6434,599
	-61,96	4754,402	-6425,367
	-62,41	4751,325	-6434,599
	-62,55	4751,325	-6440,754
	-62,92	4757,479	-6443,831
	-62,72	4751,325	-6446,908
	-62,08	4745,17	-6443,831
	-61,66	4732,861	-6446,908
	-61,43	4729,784	-6443,831
	-61,23	4754,402	-6428,445
	-60,81	4742,093	-6413,058
	-59,54	4708,243	-6403,827
	-56,91	4680,547	-6409,981
	-52,72	4674,392	-6409,981
	-46,91	4702,088	-6419,213
	-39,47	4723,629	-6422,29
	-30,81	4726,706	-6425,367
	-21,32	4729,784	-6434,599
	-11,42	4735,938	-6437,677
	-1,06	4729,784	-6437,677
	9,54	4732,861	-6431,522
	19,61	4726,706	-6437,677
	28,58	4711,32	-6431,522
	36,17	4714,397	-6425,367
	42,72	4729,784	-6431,522
	48,54	4766,711	-6431,522
	53,55	4772,865	-6437,677
	57,86	4766,711	-6422,29
	63,01	4739,015	-6406,904
	69,22	4732,861	-6406,904
	74,41	4729,784	-6403,827
	77,45	4720,552	-6409,981
	78,46	4692,856	-6406,904
	78,36	4695,933	-6409,981
	78,12	4699,011	-6425,367
	78,06	4702,088	-6425,367
	78,01	4699,011	-6422,29
	77,87	4714,397	-6425,367
	77,65	4732,861	-6434,599
	77,3	4732,861	-6440,754
	76,59	4714,397	-6431,522
	75,4	4769,788	-6431,522
	73,59	4782,097	-6443,831
	70,77	4735,938	-6434,599
	66,93	4748,247	-6434,599
	61,8	4732,861	-6422,29
	53,86	4732,861	-6416,136
	42,27	4739,015	-6413,058
	29,38	4745,17	-6413,058
	18,05	4739,015	-6403,827
	8,12	4739,015	-6403,827
	-0,96	4711,32	-6400,749
	-10,7	4674,392	-6406,904
	-23,26	4680,547	-6416,136
	-37,48	4708,243	-6425,367
	-49,86	4702,088	-6425,367
	-57,18	4695,933	-6422,29
	-59,04	4699,011	-6425,367
	-58,1	4739,015	-6443,831
	-56,9	4720,552	-6440,754
	-56,02	4739,015	-6446,908
	-55,41	4702,088	-6446,908
	-55,21	4720,552	-6449,986
	-55,4	4705,165	-6419,213
	-55,51	4702,088	-6419,213
	-55,28	4695,933	-6440,754
	-54,18	4695,933	-6428,445
	-51,92	4695,933	-6428,445
	-48,55	4695,933	-6419,213
	-43,95	4689,779	-6425,367
	-38,55	4757,479	-6413,058
	-32,26	4723,629	-6416,136
	-24,56	4788,252	-6400,749
	-15,66	4735,938	-6400,749
	-6,43	4763,634	-6400,749
	2,91	4739,015	-6425,367
	12,24	4732,861	-6400,749
	20,78	4742,093	-6422,29
	27,96	4772,865	-6434,599
	34,39	4779,02	-6443,831
	41,22	4785,175	-6443,831
	48,16	4766,711	-6440,754
	55,02	4708,243	-6428,445
	61,83	4757,479	-6437,677
	67,95	4699,011	-6428,445
	72,58	4723,629	-6428,445
	75,25	4702,088	-6428,445
	76,16	4729,784	-6428,445
	76,11	4723,629	-6428,445
	75,99	4686,702	-6416,136
	75,97	4674,392	-6409,981
	76,06	4659,006	-6413,058
	76,33	4668,238	-6422,29
	76,5	4723,629	-6416,136
	76,42	4742,093	-6428,445
	76,05	4742,093	-6419,213
	74,94	4677,47	-6409,981
	72,21	4735,938	-6409,981
	67,55	4760,556	-6416,136
	60,86	4760,556	-6422,29
	51,19	4742,093	-6428,445
	39,7	4735,938	-6425,367
	28,71	4714,397	-6428,445
	19,06	4729,784	-6422,29
	10,84	4723,629	-6425,367
	3,47	4711,32	-6422,29
	-3,27	4748,247	-6409,981
	-9,83	4739,015	-6416,136
	-16,89	4714,397	-6422,29
	-24,51	4717,474	-6422,29
	-31,57	4757,479	-6416,136
	-36,83	4760,556	-6416,136
	-39,43	4763,634	-6409,981
	-39,45	4723,629	-6413,058
	-39,9	4692,856	-6416,136
	-42,57	4699,011	-6416,136
	-45,6	4708,243	-6413,058
	-47,17	4723,629	-6419,213
	-48,33	4732,861	-6425,367
	-49,92	4726,706	-6413,058
	-51,35	4739,015	-6422,29
	-52,44	4726,706	-6419,213
	-52,9	4705,165	-6431,522
	-52,47	4769,788	-6431,522
	-50,97	4735,938	-6422,29
	-48,02	4717,474	-6428,445
	-43,37	4766,711	-6428,445
	-37,18	4729,784	-6428,445
	-29,68	4711,32	-6422,29
	-21,16	4674,392	-6419,213
	-12,33	4692,856	-6419,213
	-3,84	4680,547	-6413,058
	3,94	4686,702	-6394,595
	10,83	4692,856	-6394,595
	16,82	4708,243	-6397,672
	22	4735,938	-6409,981
	26,92	4769,788	-6419,213
	32,18	4757,479	-6428,445
	37,39	4735,938	-6437,677
	42,09	4726,706	-6443,831
	46,98	4720,552	-6440,754
	52,33	4726,706	-6437,677
	57,54	4729,784	-6422,29
	62,12	4732,861	-6422,29
	65,77	4739,015	-6419,213
	68,41	4748,247	-6416,136
	70,09	4766,711	-6413,058
	71,04	4754,402	-6403,827
	71,71	4735,938	-6403,827
	72,23	4720,552	-6409,981
	72,52	4705,165	-6413,058
	72,12	4732,861	-6413,058
	70,96	4723,629	-6413,058
	69,35	4729,784	-6413,058
	67,06	4739,015	-6416,136
	63,79	4751,325	-6431,522
	58,71	4732,861	-6434,599
	51,32	4708,243	-6422,29
	42,72	4705,165	-6419,213
	33,28	4705,165	-6428,445
	23,84	4720,552	-6428,445
	15,7	4714,397	-6419,213
	8,5	4714,397	-6425,367
	0,6	4714,397	-6425,367
	-8,66	4705,165	-6422,29
	-18,13	4726,706	-6413,058
	-29,62	4732,861	-6413,058
	-42,79	4748,247	-6413,058
	-52,39	4748,247	-6416,136
	-56,49	4723,629	-6409,981
	-57,45	4714,397	-6406,904
	-57,07	4739,015	-6422,29
	-56,13	4723,629	-6422,29
	-55,98	4732,861	-6425,367
	-56,81	4729,784	-6428,445
	-57,83	4739,015	-6425,367
	-59,06	4735,938	-6428,445
	-60,47	4735,938	-6428,445
	-61,56	4735,938	-6419,213
	-62,14	4723,629	-6406,904
	-62,28	4732,861	-6397,672
	-62,18	4766,711	-6400,749
	-62,01	4735,938	-6400,749
	-61,78	4702,088	-6400,749
	-61,32	4692,856	-6409,981
	-60,35	4714,397	-6416,136
	-58,07	4742,093	-6416,136
	-53,81	4754,402	-6409,981
	-48,06	4751,325	-6413,058
	-41,63	4714,397	-6422,29
	-34,61	4699,011	-6425,367
	-27,05	4677,47	-6425,367
	-19,57	4683,624	-6422,29
	-12,42	4683,624	-6425,367
	-5,6	4686,702	-6431,522
	0,78	4689,779	-6437,677
	6,76	4686,702	-6428,445
	12,35	4714,397	-6425,367
	17,52	4739,015	-6422,29
	22,05	4754,402	-6419,213
	25,98	4754,402	-6416,136
	29,35	4769,788	-6416,136
	32,07	4766,711	-6413,058
	34,4	4751,325	-6413,058
	36,64	4745,17	-6391,517
	39,12	4735,938	-6394,595
	42,25	4723,629	-6394,595
	45,85	4717,474	-6403,827
	49,48	4708,243	-6406,904
	52,86	4708,243	-6409,981
	55,65	4720,552	-6416,136
	57,74	4702,088	-6422,29
	59,32	4735,938	-6425,367
	60,62	4732,861	-6431,522
	61,78	4754,402	-6431,522
	62,68	4757,479	-6431,522
	62,81	4751,325	-6431,522
	61,69	4732,861	-6428,445
	59,03	4729,784	-6425,367
	53,86	4714,397	-6419,213
	46,23	4680,547	-6406,904
	37,35	4668,238	-6409,981
	27,8	4686,702	-6413,058
	18,99	4714,397	-6419,213
	11,06	4732,861	-6422,29
	2,92	4742,093	-6403,827
	-6,06	4754,402	-6403,827
	-16,39	4772,865	-6413,058
	-27,82	4745,17	-6409,981
	-39,07	4732,861	-6416,136
	-47,85	4732,861	-6428,445
	-52,76	4729,784	-6434,599
	-54,62	4729,784	-6431,522
	-55,52	4742,093	-6431,522
	-56,11	4754,402	-6440,754
	-55,97	4766,711	-6437,677
	-55,39	4766,711	-6431,522
	-54,9	4757,479	-6425,367
	-54,71	4748,247	-6419,213
	-54,65	4754,402	-6422,29
	-54,23	4732,861	-6416,136
	-52,74	4732,861	-6400,749
	-49,47	4729,784	-6400,749
	-44,12	4732,861	-6406,904
	-37,03	4739,015	-6397,672
	-28,84	4751,325	-6406,904
	-19,8	4739,015	-6413,058
	-10,15	4745,17	-6409,981
	-0,33	4760,556	-6422,29
	9,08	4763,634	-6422,29
	17,68	4748,247	-6422,29
	25,28	4692,856	-6437,677
	32,04	4714,397	-6437,677
	38,82	4708,243	-6425,367
	46,07	4702,088	-6413,058
	53,45	4723,629	-6403,827
	60,35	4751,325	-6413,058
	65,86	4735,938	-6406,904
	69,53	4742,093	-6406,904
	71,66	4745,17	-6416,136
	72,97	4757,479	-6422,29
	74,21	4748,247	-6413,058
	75,5	4726,706	-6403,827
	76,61	4726,706	-6422,29
	77,53	4717,474	-6409,981
	78,35	4720,552	-6413,058
	79,1	4739,015	-6425,367
	79,73	4732,861	-6431,522
	80,2	4723,629	-6431,522
	80,61	4708,243	-6431,522
	80,99	4695,933	-6422,29
	81,15	4695,933	-6403,827
	80,79	4720,552	-6416,136
	79,7	4748,247	-6419,213
	77,64	4760,556	-6403,827
	74,16	4782,097	-6397,672
	69,15	4775,943	-6391,517
	62,14	4760,556	-6391,517
	52,85	4763,634	-6391,517
	41,85	4745,17	-6397,672
	29,68	4742,093	-6400,749
	17,35	4726,706	-6397,672
	5,62	4723,629	-6409,981
	-5,15	4735,938	-6397,672
	-14,83	4748,247	-6419,213
	-23,29	4763,634	-6419,213
	-30,14	4760,556	-6416,136
	-35,78	4760,556	-6431,522
	-40,66	4745,17	-6425,367
	-44,22	4708,243	-6422,29
	-46,11	4683,624	-6419,213
	-46,75	4677,47	-6403,827
	-46,75	4683,624	-6397,672
	-46,48	4708,243	-6397,672
	-46,15	4695,933	-6397,672
	-45,89	4711,32	-6394,595
	-45,85	4766,711	-6403,827
	-45,81	4742,093	-6397,672
	-45,23	4745,17	-6409,981
	-43,6	4760,556	-6406,904
	-40,46	4748,247	-6400,749
	-36	4726,706	-6413,058
	-30,99	4717,474	-6425,367
	-25,62	4717,474	-6419,213
	-19,64	4702,088	-6419,213
	-13,35	4689,779	-6419,213
	-7,15	4692,856	-6422,29
	-1,18	4705,165	-6419,213
	4,17	4729,784	-6419,213
	8,7	4745,17	-6403,827
	12,5	4772,865	-6406,904
	15,9	4763,634	-6406,904
	19,36	4775,943	-6409,981
	23,24	4779,02	-6416,136
	27,72	4754,402	-6403,827
	32,78	4760,556	-6409,981
	38,46	4760,556	-6397,672
	46,28	4772,865	-6397,672
	55,67	4757,479	-6397,672
	63,18	4751,325	-6403,827
	67,49	4751,325	-6425,367
	69,57	4742,093	-6422,29
	70,61	4742,093	-6425,367
	71,52	4751,325	-6413,058
	72,72	4742,093	-6419,213
	74,05	4754,402	-6419,213
	75,3	4757,479	-6428,445
	76,49	4742,093	-6425,367
	77,77	4742,093	-6419,213
	78,98	4735,938	-6413,058
	79,92	4739,015	-6409,981
	80,34	4732,861	-6406,904
	79,15	4739,015	-6403,827
	74	4735,938	-6397,672
	65,37	4735,938	-6400,749
	56,07	4729,784	-6400,749
	45,83	4729,784	-6409,981
	34,71	4732,861	-6416,136
	23,79	4742,093	-6428,445
	13,86	4785,175	-6446,908
	5,87	4748,247	-6431,522
	-1,75	4726,706	-6425,367
	-10,05	4729,784	-6403,827
	-17,94	4748,247	-6403,827
	-24,43	4745,17	-6413,058
	-29,09	4745,17	-6409,981
	-32,22	4735,938	-6413,058
	-34,39	4739,015	-6409,981
	-35,93	4748,247	-6409,981
	-36,76	4763,634	-6403,827
	-36,83	4775,943	-6409,981
	-35,96	4779,02	-6406,904
	-33,75	4769,788	-6406,904
	-30	4754,402	-6403,827
	-24,33	4739,015	-6416,136
	-16,85	4769,788	-6440,754
	-8,38	4723,629	-6413,058
	0,5	4662,083	-6409,981
	9,27	4665,161	-6394,595
	17,35	4677,47	-6391,517
	24,26	4705,165	-6409,981
	29,88	4702,088	-6431,522
	34,5	4711,32	-6434,599
	38,63	4711,32	-6425,367
	42,84	4714,397	-6431,522
	47,22	4723,629	-6425,367
	52,46	4705,165	-6403,827
	60,38	4699,011	-6388,44
	71,27	4720,552	-6382,286
	81,96	4739,015	-6382,286
	88,24	4739,015	-6379,208
	89,6	4742,093	-6382,286
	89,05	4742,093	-6385,363
	89,04	4732,861	-6385,363
	89,78	4723,629	-6391,517
	90,36	4729,784	-6416,136
	90,56	4729,784	-6425,367
	90,79	4739,015	-6428,445
	91,05	4760,556	-6428,445
	91	4754,402	-6422,29
	90,58	4763,634	-6425,367
	89,93	4748,247	-6416,136
	88,93	4739,015	-6416,136
	87,07	4751,325	-6422,29
	83,98	4748,247	-6416,136
	79,05	4739,015	-6416,136
	71,63	4745,17	-6406,904
	61,14	4754,402	-6394,595
	48,25	4769,788	-6397,672
	35,43	4760,556	-6391,517
	23,91	4751,325	-6391,517
	13,2	4757,479	-6394,595
	2,15	4748,247	-6400,749
	-9,8	4745,17	-6394,595
	-21,24	4726,706	-6406,904
	-29,46	4742,093	-6422,29
	-33,56	4732,861	-6413,058
	-35,45	4748,247	-6428,445
	-36,65	4739,015	-6422,29
	-37,23	4742,093	-6419,213
	-36,91	4735,938	-6409,981
	-35,95	4754,402	-6416,136
	-35	4735,938	-6409,981
	-34,53	4748,247	-6409,981
	-34,83	4745,17	-6403,827
	-35,63	4748,247	-6397,672
	-36,44	4748,247	-6394,595
	-36,78	4745,17	-6394,595
	-35,25	4745,17	-6391,517
	-29,34	4748,247	-6391,517
	-17,66	4742,093	-6394,595
	-2,04	4751,325	-6394,595
	12,65	4742,093	-6394,595
	23,92	4729,784	-6409,981
	33	4732,861	-6416,136
	40,54	4735,938	-6397,672
	46,74	4732,861	-6419,213
	52,32	4742,093	-6422,29
	57,98	4748,247	-6422,29
	64,11	4742,093	-6416,136
	70,76	4732,861	-6409,981
	77,9	4732,861	-6409,981
	85,77	4732,861	-6409,981
	93,64	4742,093	-6397,672
	99,78	4735,938	-6400,749
	102,36	4742,093	-6394,595
	101,23	4739,015	-6400,749
	98,71	4745,17	-6391,517
	97,02	4739,015	-6400,749
	96,67	4735,938	-6403,827
	96,88	4729,784	-6400,749
	96,88	4723,629	-6409,981
	96,57	4729,784	-6422,29
	96,07	4729,784	-6419,213
	95,63	4735,938	-6413,058
	95,25	4742,093	-6397,672
	94,96	4717,474	-6419,213
	94,8	4751,325	-6409,981
	94,78	4751,325	-6409,981
	94,83	4748,247	-6409,981
	94,79	4745,17	-6409,981
	94,59	4748,247	-6400,749
	94,29	4751,325	-6397,672
	94,03	4742,093	-6394,595
	93,94	4748,247	-6397,672
	93,97	4745,17	-6400,749
	93,98	4745,17	-6400,749
	94	4745,17	-6397,672
	94,14	4742,093	-6397,672
	94,3	4732,861	-6419,213
	94,32	4739,015	-6397,672
	94,2	4751,325	-6397,672
	94,09	4739,015	-6397,672
	94,07	4735,938	-6406,904
	94,1	4748,247	-6397,672
	94,11	4745,17	-6413,058
	94,02	4739,015	-6413,058
	93,9	4739,015	-6413,058
	93,84	4735,938	-6419,213
	93,81	4735,938	-6419,213
	93,76	4735,938	-6416,136
	93,65	4732,861	-6416,136
	93,46	4732,861	-6409,981
	93,26	4732,861	-6406,904
	93,14	4742,093	-6397,672
	93,11	4742,093	-6394,595
	93,14	4739,015	-6391,517
	93,15	4739,015	-6385,363
		4745,17	-6385,363
		4739,015	-6388,44
		4735,938	-6391,517
		4735,938	-6394,595
		4732,861	-6406,904
		4739,015	-6413,058
		4735,938	-6413,058
		4735,938	-6409,981
		4739,015	-6413,058
		4729,784	-6406,904
		4732,861	-6409,981
		4729,784	-6406,904
		4732,861	-6406,904
		4732,861	-6406,904
		4732,861	-6403,827
		4732,861	-6394,595
		4732,861	-6394,595
		4726,706	-6391,517
		4732,861	-6388,44
		4745,17	-6394,595
		4742,093	-6391,517
		4748,247	-6400,749
		4742,093	-6400,749
		4735,938	-6400,749
		4748,247	-6409,981
		4754,402	-6413,058
		4745,17	-6413,058
		4739,015	-6413,058
		4711,32	-6419,213
		4699,011	-6422,29
		4646,697	-6425,367
		4637,465	-6434,599
		4646,697	-6437,677
		4665,161	-6434,599
		4668,238	-6425,367
		4659,006	-6449,986
		4662,083	-6403,827
		4837,488	-6382,286
		4668,238	-6373,054
		4739,015	-6369,976
		4797,484	-6379,208
		4634,388	-6342,281
		4723,629	-6363,822
		4751,325	-6382,286
		4726,706	-6385,363
		4711,32	-6394,595
		4735,938	-6403,827
		4751,325	-6373,054
		4735,938	-6403,827
		4711,32	-6413,058
		4729,784	-6422,29
		4760,556	-6425,367
		4769,788	-6403,827
		4760,556	-6385,363
		4745,17	-6376,131
		4714,397	-6354,59
		4735,938	-6366,899
		4702,088	-6348,435
		4757,479	-6397,672
		4782,097	-6416,136
		4748,247	-6409,981
		4760,556	-6416,136
		4745,17	-6409,981
		4739,015	-6419,213
		4754,402	-6406,904
		4760,556	-6391,517
		4769,788	-6394,595
		4748,247	-6394,595
		4757,479	-6400,749
		4791,329	-6419,213
		4766,711	-6394,595
		4782,097	-6388,44
		4766,711	-6385,363
		4739,015	-6388,44
		4748,247	-6388,44
		4723,629	-6388,44
		4775,943	-6385,363
		4769,788	-6385,363
		4735,938	-6397,672
		4745,17	-6403,827
		4742,093	-6406,904
		4729,784	-6403,827
		4729,784	-6413,058
		4726,706	-6406,904
		4754,402	-6428,445
		4745,17	-6413,058
		4723,629	-6385,363
		4702,088	-6388,44
		4732,861	-6379,208
		4714,397	-6391,517
		4686,702	-6373,054
		4714,397	-6385,363
		4720,552	-6376,131
		4702,088	-6373,054
		4692,856	-6369,976
		4680,547	-6382,286
		4677,47	-6400,749
		4729,784	-6425,367
		4674,392	-6416,136
		4785,175	-6425,367
		4772,865	-6409,981
		4772,865	-6416,136
		4714,397	-6382,286
		4683,624	-6376,131
		4748,247	-6413,058
		4708,243	-6394,595
		4748,247	-6403,827
		4760,556	-6400,749
		4772,865	-6400,749
		4775,943	-6400,749
		4754,402	-6400,749
		4766,711	-6400,749
		4757,479	-6394,595
		4763,634	-6394,595
		4772,865	-6400,749
		4785,175	-6394,595
		4775,943	-6397,672
		4763,634	-6406,904
		4705,165	-6434,599
		4708,243	-6409,981
		4668,238	-6416,136
		4714,397	-6425,367
		4717,474	-6416,136
		4739,015	-6422,29
		4766,711	-6425,367
		4785,175	-6416,136
		4800,561	-6419,213
		4794,406	-6406,904
		4720,552	-6400,749
		4742,093	-6403,827
		4739,015	-6403,827
		4748,247	-6400,749
		4757,479	-6403,827
		4763,634	-6416,136
		4785,175	-6431,522
		4769,788	-6419,213
		4769,788	-6425,367
		4779,02	-6434,599
		4797,484	-6440,754
		4757,479	-6425,367
		4757,479	-6428,445
		4751,325	-6419,213
		4742,093	-6422,29
		4785,175	-6425,367
		4775,943	-6428,445
		4779,02	-6425,367
		4745,17	-6403,827
		4739,015	-6406,904
		4726,706	-6400,749
		4711,32	-6397,672
		4699,011	-6406,904
		4692,856	-6406,904
		4702,088	-6409,981
		4742,093	-6419,213
		4729,784	-6413,058
		4769,788	-6431,522
		4782,097	-6434,599
		4760,556	-6437,677
		4760,556	-6437,677
		4754,402	-6437,677
		4754,402	-6443,831
		4732,861	-6422,29
		4729,784	-6413,058
		4711,32	-6385,363
		4702,088	-6376,131
		4705,165	-6373,054
		4705,165	-6379,208
		4708,243	-6379,208
		4745,17	-6391,517
		4754,402	-6400,749
		4766,711	-6403,827
		4754,402	-6400,749
		4754,402	-6409,981
		4775,943	-6419,213
		4757,479	-6422,29
		4763,634	-6419,213
		4769,788	-6416,136
		4766,711	-6416,136
		4766,711	-6409,981
		4745,17	-6406,904
		4708,243	-6397,672
		4680,547	-6400,749
		4723,629	-6394,595
		4695,933	-6406,904
		4699,011	-6379,208
		4717,474	-6385,363
		4754,402	-6394,595
		4745,17	-6391,517
		4729,784	-6388,44
		4714,397	-6391,517
		4705,165	-6397,672
		4720,552	-6416,136
		4775,943	-6431,522
		4757,479	-6425,367
		4785,175	-6431,522
		4828,257	-6434,599
		4837,488	-6428,445
		4812,87	-6413,058
		4742,093	-6406,904
		4720,552	-6400,749
		4729,784	-6397,672
		4745,17	-6391,517
		4745,17	-6385,363
		4742,093	-6379,208
		4739,015	-6379,208
		4757,479	-6391,517
		4754,402	-6422,29
		4769,788	-6416,136
		4775,943	-6397,672
		4754,402	-6413,058
		4775,943	-6406,904
		4760,556	-6422,29
		4745,17	-6382,286
		4732,861	-6394,595
		4705,165	-6403,827
		4702,088	-6394,595
		4702,088	-6409,981
		4692,856	-6409,981
		4677,47	-6397,672
		4686,702	-6376,131
		4699,011	-6379,208
		4668,238	-6373,054
		4723,629	-6382,286
		4726,706	-6391,517
		4751,325	-6394,595
		4735,938	-6379,208
		4674,392	-6363,822
		4732,861	-6379,208
		4702,088	-6376,131
		4739,015	-6400,749
		4668,238	-6369,976
		4754,402	-6397,672
		4757,479	-6397,672
		4779,02	-6388,44
		4775,943	-6391,517
		4772,865	-6388,44
		4769,788	-6388,44
		4769,788	-6385,363
		4772,865	-6373,054
		4788,252	-6373,054
		4775,943	-6369,976
		4785,175	-6373,054
		4779,02	-6373,054
		4775,943	-6376,131
		4754,402	-6385,363
		4760,556	-6379,208
		4754,402	-6376,131
		4775,943	-6382,286
		4763,634	-6382,286
		4760,556	-6391,517
		4769,788	-6388,44
		4729,784	-6394,595
		4726,706	-6388,44
		4699,011	-6385,363
		4742,093	-6382,286
		4683,624	-6382,286
		4686,702	-6382,286
		4692,856	-6382,286
		4689,779	-6385,363
		4702,088	-6388,44
		4723,629	-6382,286
		4739,015	-6385,363
		4742,093	-6382,286
		4785,175	-6379,208
		4769,788	-6373,054
		4748,247	-6366,899
		4723,629	-6354,59
		4729,784	-6363,822
		4782,097	-6397,672
		4785,175	-6409,981
		4775,943	-6403,827
		4794,406	-6400,749
		4785,175	-6400,749
		4788,252	-6409,981
		4782,097	-6397,672
		4735,938	-6379,208
		4732,861	-6369,976
		4735,938	-6382,286
		4760,556	-6388,44
		4757,479	-6382,286
		4732,861	-6366,899
		4729,784	-6382,286
		4705,165	-6369,976
		4680,547	-6373,054
		4674,392	-6369,976
		4646,697	-6385,363
		4637,465	-6379,208
		4671,315	-6397,672
		4695,933	-6409,981
		4723,629	-6416,136
		4726,706	-6373,054
		4748,247	-6406,904
		4785,175	-6397,672
		4729,784	-6391,517
		4748,247	-6394,595
		4714,397	-6391,517
		4769,788	-6388,44
		4735,938	-6391,517
		4779,02	-6385,363
		4779,02	-6373,054
		4766,711	-6369,976
		4775,943	-6363,822
		4779,02	-6363,822
		4775,943	-6373,054
		4785,175	-6373,054
		4760,556	-6373,054
		4791,329	-6369,976
		4760,556	-6388,44
		4788,252	-6366,899
		4760,556	-6397,672
		4766,711	-6397,672
		4772,865	-6397,672
		4763,634	-6397,672
		4766,711	-6397,672
		4766,711	-6397,672
		4766,711	-6400,749
		4757,479	-6391,517
		4751,325	-6379,208
		4745,17	-6376,131
		4739,015	-6369,976
		4748,247	-6363,822
		4763,634	-6369,976
		4769,788	-6382,286
		4760,556	-6385,363
		4735,938	-6379,208
		4714,397	-6379,208
		4705,165	-6385,363
		4711,32	-6394,595
		4729,784	-6400,749
		4742,093	-6394,595
		4769,788	-6385,363
		4769,788	-6391,517
		4788,252	-6397,672
		4775,943	-6394,595
		4763,634	-6394,595
		4763,634	-6391,517
		4766,711	-6391,517
		4779,02	-6388,44
		4785,175	-6382,286
		4772,865	-6385,363
		4754,402	-6382,286
		4742,093	-6373,054
		4748,247	-6379,208
		4732,861	-6382,286
		4729,784	-6379,208
		4720,552	-6385,363
		4705,165	-6382,286
		4677,47	-6369,976
		4674,392	-6379,208
		4695,933	-6394,595
		4729,784	-6409,981
		4760,556	-6413,058
		4797,484	-6413,058
		4797,484	-6413,058
		4791,329	-6409,981
		4785,175	-6403,827
		4788,252	-6403,827
		4788,252	-6397,672
		4766,711	-6391,517
		4763,634	-6385,363
		4760,556	-6376,131
		4754,402	-6379,208
		4745,17	-6382,286
		4748,247	-6388,44
		4751,325	-6388,44
		4760,556	-6394,595
		4779,02	-6400,749
		4785,175	-6413,058
		4754,402	-6403,827
		4726,706	-6397,672
		4723,629	-6419,213
		4732,861	-6422,29
		4732,861	-6413,058
		4714,397	-6397,672
		4763,634	-6413,058
		4760,556	-6406,904
		4760,556	-6406,904
		4742,093	-6388,44
		4735,938	-6376,131
		4702,088	-6379,208
		4723,629	-6382,286
		4763,634	-6385,363
		4748,247	-6388,44
		4745,17	-6385,363
		4751,325	-6388,44
		4757,479	-6391,517
		4782,097	-6391,517
		4803,638	-6397,672
		4819,025	-6406,904
		4788,252	-6406,904
		4772,865	-6409,981
		4760,556	-6406,904
		4726,706	-6397,672
		4699,011	-6397,672
		4702,088	-6397,672
		4705,165	-6397,672
		4732,861	-6388,44
		4735,938	-6397,672
		4711,32	-6397,672
		4708,243	-6388,44
		4717,474	-6382,286
		4772,865	-6385,363
		4788,252	-6388,44
		4769,788	-6379,208
		4757,479	-6379,208
		4760,556	-6394,595
		4766,711	-6409,981
		4772,865	-6413,058
		4766,711	-6413,058
		4751,325	-6419,213
		4791,329	-6422,29
		4806,716	-6419,213
		4806,716	-6416,136
		4800,561	-6413,058
		4791,329	-6397,672
		4779,02	-6373,054
		4769,788	-6363,822
		4751,325	-6369,976
		4745,17	-6379,208
		4735,938	-6385,363
		4717,474	-6379,208
		4729,784	-6376,131
		4735,938	-6369,976
		4739,015	-6366,899
		4739,015	-6382,286
		4760,556	-6388,44
		4782,097	-6394,595
		4797,484	-6413,058
		4800,561	-6416,136
		4726,706	-6416,136
		4729,784	-6403,827
		4723,629	-6400,749
		4723,629	-6397,672
		4705,165	-6391,517
		4708,243	-6391,517
		4708,243	-6385,363
		4732,861	-6373,054
		4785,175	-6379,208
		4742,093	-6379,208
		4739,015	-6376,131
		4754,402	-6376,131
		4769,788	-6385,363
		4766,711	-6397,672
		4779,02	-6394,595
		4785,175	-6388,44
		4788,252	-6388,44
		4772,865	-6385,363
		4757,479	-6385,363
		4769,788	-6382,286
		4785,175	-6391,517
		4772,865	-6397,672
		4779,02	-6397,672
		4782,097	-6400,749
		4788,252	-6400,749
		4794,406	-6394,595
		4819,025	-6391,517
		4769,788	-6373,054
		4751,325	-6369,976
		4726,706	-6369,976
		4720,552	-6366,899
		4739,015	-6379,208
		4754,402	-6379,208
		4751,325	-6376,131
		4732,861	-6382,286
		4720,552	-6388,44
		4726,706	-6403,827
		4735,938	-6416,136
		4723,629	-6422,29
		4742,093	-6413,058
		4742,093	-6403,827
		4745,17	-6397,672
		4775,943	-6394,595
		4769,788	-6385,363
		4763,634	-6363,822
		4754,402	-6357,667
		4760,556	-6363,822
		4782,097	-6373,054
		4803,638	-6376,131
		4794,406	-6373,054
		4779,02	-6379,208
		4745,17	-6373,054
		4717,474	-6376,131
		4695,933	-6385,363
		4686,702	-6394,595
		4677,47	-6394,595
		4668,238	-6397,672
		4717,474	-6394,595
		4742,093	-6397,672
		4763,634	-6388,44
		4757,479	-6382,286
		4788,252	-6373,054
		4822,102	-6369,976
		4819,025	-6366,899
		4797,484	-6360,745
		4754,402	-6360,745
		4745,17	-6360,745
		4729,784	-6373,054
		4726,706	-6391,517
		4729,784	-6388,44
		4766,711	-6382,286
		4732,861	-6379,208
		4739,015	-6382,286
		4735,938	-6373,054
		4748,247	-6382,286
		4735,938	-6391,517
		4809,793	-6391,517
		4769,788	-6385,363
		4809,793	-6397,672
		4766,711	-6376,131
		4779,02	-6385,363
		4779,02	-6376,131
		4745,17	-6373,054
		4705,165	-6366,899
		4714,397	-6366,899
		4732,861	-6360,745
		4751,325	-6366,899
		4754,402	-6373,054
		4763,634	-6376,131
		4772,865	-6366,899
		4779,02	-6373,054
		4769,788	-6369,976
		4757,479	-6379,208
		4769,788	-6391,517
		4785,175	-6397,672
		4766,711	-6394,595
		4775,943	-6406,904
		4769,788	-6403,827
		4760,556	-6379,208
		4779,02	-6409,981
		4775,943	-6382,286
		4775,943	-6413,058
		4775,943	-6376,131
		4754,402	-6366,899
		4754,402	-6379,208
		4745,17	-6366,899
		4760,556	-6397,672
		4769,788	-6376,131
		4775,943	-6379,208
		4751,325	-6373,054
		4754,402	-6379,208
		4748,247	-6373,054
		4763,634	-6379,208
		4757,479	-6391,517
		4739,015	-6382,286
		4766,711	-6369,976
		4766,711	-6376,131
		4745,17	-6369,976
		4739,015	-6369,976
		4705,165	-6385,363
		4689,779	-6385,363
		4699,011	-6382,286
		4723,629	-6394,595
		4714,397	-6388,44
		4748,247	-6385,363
		4754,402	-6376,131
		4742,093	-6385,363
		4748,247	-6385,363
		4779,02	-6385,363
		4772,865	-6385,363
		4766,711	-6385,363
		4797,484	-6385,363
		4859,029	-6382,286
		4809,793	-6366,899
		4843,643	-6376,131
		4711,32	-6360,745
		4772,865	-6363,822
		4683,624	-6373,054
		4674,392	-6379,208
		4665,161	-6376,131
		4671,315	-6382,286
		4686,702	-6373,054
		4723,629	-6369,976
		4754,402	-6388,44
		4689,779	-6373,054
		4788,252	-6391,517
		4822,102	-6403,827
		4803,638	-6403,827
		4803,638	-6397,672
		4831,334	-6394,595
		4812,87	-6391,517
		4751,325	-6369,976
		4742,093	-6369,976
		4785,175	-6379,208
		4763,634	-6382,286
		4794,406	-6379,208
		4812,87	-6376,131
		4754,402	-6373,054
		4794,406	-6363,822
		4739,015	-6385,363
		4729,784	-6376,131
		4754,402	-6403,827
		4766,711	-6413,058
		4769,788	-6416,136
		4772,865	-6413,058
		4772,865	-6409,981
		4788,252	-6406,904
		4757,479	-6391,517
		4745,17	-6366,899
		4766,711	-6373,054
		4757,479	-6369,976
		4745,17	-6366,899
		4735,938	-6373,054
		4720,552	-6379,208
		4735,938	-6382,286
		4729,784	-6400,749
		4729,784	-6394,595
		4726,706	-6397,672
		4797,484	-6413,058
		4775,943	-6409,981
		4766,711	-6416,136
		4782,097	-6397,672
		4794,406	-6397,672
		4800,561	-6385,363
		4766,711	-6397,672
		4754,402	-6385,363
		4754,402	-6388,44
		4779,02	-6369,976
		4772,865	-6363,822
		4766,711	-6357,667
		4772,865	-6357,667
		4769,788	-6360,745
		4757,479	-6363,822
		4726,706	-6366,899
		4692,856	-6366,899
		4739,015	-6366,899
		4689,779	-6366,899
		4689,779	-6373,054
		4683,624	-6385,363
		4695,933	-6397,672
		4742,093	-6406,904
		4791,329	-6406,904
		4788,252	-6385,363
		4751,325	-6369,976
		4751,325	-6385,363
		4760,556	-6376,131
		4837,488	-6409,981
		4769,788	-6363,822
		4775,943	-6360,745
		4769,788	-6357,667
		4785,175	-6366,899
		4846,72	-6376,131
		4794,406	-6366,899
		4797,484	-6373,054
		4846,72	-6376,131
		4782,097	-6373,054
		4772,865	-6373,054
		4748,247	-6369,976
		4714,397	-6382,286
		4711,32	-6382,286
		4729,784	-6379,208
		4723,629	-6382,286
		4708,243	-6382,286
		4708,243	-6388,44
		4720,552	-6391,517
		4735,938	-6382,286
		4729,784	-6379,208
		4729,784	-6376,131
		4717,474	-6369,976
		4714,397	-6366,899
		4705,165	-6363,822
		4708,243	-6351,513
		4757,479	-6363,822
		4735,938	-6360,745
		4760,556	-6373,054
		4791,329	-6397,672
		4800,561	-6419,213
		4815,947	-6425,367
		4822,102	-6419,213
		4819,025	-6419,213
		4812,87	-6409,981
		4794,406	-6385,363
		4748,247	-6357,667
		4739,015	-6363,822
		4766,711	-6376,131
		4803,638	-6385,363
		4766,711	-6376,131
		4800,561	-6379,208
		4791,329	-6373,054
		4785,175	-6363,822
		4797,484	-6366,899
		4775,943	-6357,667
		4754,402	-6348,435
		4748,247	-6357,667
		4748,247	-6363,822
		4757,479	-6379,208
		4791,329	-6388,44
		4726,706	-6388,44
		4751,325	-6388,44
		4711,32	-6388,44
		4794,406	-6397,672
		4699,011	-6379,208
		4705,165	-6369,976
		4726,706	-6369,976
		4757,479	-6363,822
		4754,402	-6360,745
		4735,938	-6357,667
		4726,706	-6360,745
		4763,634	-6354,59
		4849,798	-6360,745
		4834,411	-6363,822
		4800,561	-6366,899
		4812,87	-6379,208
		4800,561	-6388,44
		4775,943	-6391,517
		4772,865	-6394,595
		4757,479	-6388,44
		4763,634	-6382,286
		4775,943	-6385,363
		4760,556	-6379,208
		4769,788	-6366,899
		4739,015	-6366,899
		4714,397	-6369,976
		4711,32	-6369,976
		4717,474	-6369,976
		4723,629	-6369,976
		4742,093	-6379,208
		4751,325	-6379,208
		4763,634	-6382,286
		4785,175	-6373,054
		4791,329	-6376,131
		4782,097	-6382,286
		4785,175	-6394,595
		4754,402	-6406,904
		4714,397	-6416,136
		4692,856	-6422,29
		4699,011	-6413,058
		4695,933	-6391,517
		4686,702	-6382,286
		4674,392	-6373,054
		4699,011	-6373,054
		4717,474	-6369,976
		4729,784	-6366,899
		4745,17	-6363,822
		4766,711	-6363,822
		4797,484	-6357,667
		4809,793	-6363,822
		4803,638	-6360,745
		4803,638	-6366,899
		4782,097	-6397,672
		4779,02	-6385,363
		4797,484	-6363,822
		4791,329	-6363,822
		4797,484	-6376,131
		4766,711	-6391,517
		4763,634	-6385,363
		4772,865	-6382,286
		4775,943	-6385,363
		4772,865	-6385,363
		4775,943	-6382,286
		4779,02	-6388,44
		4788,252	-6379,208
		4775,943	-6369,976
		4782,097	-6369,976
		4775,943	-6369,976
		4754,402	-6363,822
		4754,402	-6373,054
		4782,097	-6366,899
		4766,711	-6357,667
		4794,406	-6373,054
		4806,716	-6366,899
		4794,406	-6379,208
		4782,097	-6385,363
		4791,329	-6382,286
		4782,097	-6388,44
		4788,252	-6382,286
		4732,861	-6388,44
		4732,861	-6382,286
		4735,938	-6376,131
		4720,552	-6376,131
		4717,474	-6376,131
		4708,243	-6376,131
		4711,32	-6357,667
		4705,165	-6360,745
		4711,32	-6363,822
		4711,32	-6363,822
		4726,706	-6357,667
		4763,634	-6363,822
		4772,865	-6373,054
		4757,479	-6369,976
		4751,325	-6376,131
		4763,634	-6385,363
		4742,093	-6379,208
		4739,015	-6379,208
		4788,252	-6379,208
		4763,634	-6376,131
		4757,479	-6376,131
		4763,634	-6379,208
		4791,329	-6373,054
		4769,788	-6369,976
		4772,865	-6363,822
		4785,175	-6360,745
		4797,484	-6360,745
		4782,097	-6363,822
		4775,943	-6369,976
		4775,943	-6379,208
		4797,484	-6366,899
		4775,943	-6373,054
		4800,561	-6382,286
		4779,02	-6379,208
		4760,556	-6369,976
		4748,247	-6373,054
		4751,325	-6373,054
		4754,402	-6369,976
		4732,861	-6357,667
		4748,247	-6366,899
		4760,556	-6369,976
		4726,706	-6357,667
		4766,711	-6373,054
		4769,788	-6379,208
		4800,561	-6351,513
		4779,02	-6345,358
		4800,561	-6345,358
		4766,711	-6369,976
		4766,711	-6348,435
		4763,634	-6369,976
		4708,243	-6388,44
		4763,634	-6357,667
		4745,17	-6379,208
		4677,47	-6385,363
		4705,165	-6388,44
		4711,32	-6376,131
		4720,552	-6354,59
		4689,779	-6388,44
		4729,784	-6348,435
		4800,561	-6373,054
		4742,093	-6354,59
		4757,479	-6360,745
		4831,334	-6373,054
		4831,334	-6354,59
		4815,947	-6360,745
		4806,716	-6357,667
		4791,329	-6351,513
		4775,943	-6351,513
		4763,634	-6354,59
		4754,402	-6357,667
		4751,325	-6369,976
		4766,711	-6379,208
		4763,634	-6369,976
		4757,479	-6366,899
		4782,097	-6369,976
		4754,402	-6385,363
		4757,479	-6382,286
		4782,097	-6388,44
		4763,634	-6385,363
		4729,784	-6373,054
		4763,634	-6382,286
		4711,32	-6366,899
		4754,402	-6363,822
		4769,788	-6360,745
		4766,711	-6354,59
		4766,711	-6360,745
		4751,325	-6351,513
		4757,479	-6348,435
		4760,556	-6363,822
		4739,015	-6369,976
		4742,093	-6366,899
		4745,17	-6363,822
		4735,938	-6366,899
		4729,784	-6373,054
		4742,093	-6373,054
		4785,175	-6373,054
		4726,706	-6369,976
		4769,788	-6360,745
		4779,02	-6360,745
		4769,788	-6363,822
		4760,556	-6354,59
		4748,247	-6354,59
		4751,325	-6360,745
		4782,097	-6363,822
		4769,788	-6363,822
		4766,711	-6366,899
		4766,711	-6379,208
		4769,788	-6366,899
		4760,556	-6357,667
		4757,479	-6366,899
		4751,325	-6382,286
		4757,479	-6379,208
		4772,865	-6376,131
		4766,711	-6369,976
		4791,329	-6382,286
		4751,325	-6382,286
		4775,943	-6382,286
		4763,634	-6385,363
		4769,788	-6366,899
		4748,247	-6348,435
		4754,402	-6373,054
		4739,015	-6348,435
		4779,02	-6366,899
		4806,716	-6360,745
		4763,634	-6369,976
		4754,402	-6357,667
		4769,788	-6366,899
		4782,097	-6385,363
		4794,406	-6391,517
		4779,02	-6373,054
		4723,629	-6379,208
		4754,402	-6385,363
		4751,325	-6385,363
		4748,247	-6379,208
		4739,015	-6369,976
		4742,093	-6366,899
		4788,252	-6373,054
		4815,947	-6376,131
		4806,716	-6369,976
		4797,484	-6366,899
		4797,484	-6363,822
		4779,02	-6360,745
		4763,634	-6366,899
		4785,175	-6360,745
		4797,484	-6360,745
		4794,406	-6363,822
		4772,865	-6363,822
		4720,552	-6369,976
		4711,32	-6388,44
		4726,706	-6366,899
		4723,629	-6385,363
		4751,325	-6369,976
		4726,706	-6376,131
		4772,865	-6373,054
		4779,02	-6379,208
		4794,406	-6379,208
		4775,943	-6369,976
		4766,711	-6366,899
		4766,711	-6363,822
		4831,334	-6376,131
		4794,406	-6369,976
		4800,561	-6363,822
		4803,638	-6369,976
		4772,865	-6363,822
		4720,552	-6363,822
		4717,474	-6369,976
		4745,17	-6382,286
		4726,706	-6379,208
		4766,711	-6382,286
		4791,329	-6382,286
		4788,252	-6382,286
		4791,329	-6382,286
		4794,406	-6382,286
		4760,556	-6360,745
		4794,406	-6379,208
		4779,02	-6376,131
		4748,247	-6351,513
		4763,634	-6351,513
		4757,479	-6348,435
		4754,402	-6360,745
		4751,325	-6360,745
		4748,247	-6363,822
		4766,711	-6348,435
		4757,479	-6366,899
		4763,634	-6351,513
		4812,87	-6379,208
		4754,402	-6379,208
		4714,397	-6379,208
		4714,397	-6385,363
		4757,479	-6388,44
		4772,865	-6388,44
		4803,638	-6382,286
		4732,861	-6391,517
		4720,552	-6379,208
		4800,561	-6388,44
		4751,325	-6388,44
		4809,793	-6357,667
		4806,716	-6345,358
		4757,479	-6369,976
		4748,247	-6369,976
		4754,402	-6376,131
		4772,865	-6382,286
		4775,943	-6385,363
		4772,865	-6379,208
		4757,479	-6373,054
		4785,175	-6379,208
		4754,402	-6373,054
		4809,793	-6373,054
		4797,484	-6360,745
		4797,484	-6363,822
		4797,484	-6363,822
		4782,097	-6363,822
		4763,634	-6366,899
		4766,711	-6366,899
		4766,711	-6369,976
		4763,634	-6369,976
		4769,788	-6373,054
		4772,865	-6382,286
		4766,711	-6379,208
		4732,861	-6354,59
		4708,243	-6357,667
		4699,011	-6366,899
		4739,015	-6373,054
		4772,865	-6366,899
		4769,788	-6357,667
		4785,175	-6366,899
		4797,484	-6369,976
		4788,252	-6360,745
		4785,175	-6351,513
		4772,865	-6345,358
		4769,788	-6345,358
		4757,479	-6351,513
		4745,17	-6351,513
		4717,474	-6354,59
		4668,238	-6360,745
		4689,779	-6366,899
		4674,392	-6363,822
		4686,702	-6363,822
		4692,856	-6360,745
		4729,784	-6360,745
		4757,479	-6366,899
		4714,397	-6369,976
		4772,865	-6373,054
		4766,711	-6366,899
		4708,243	-6366,899
		4677,47	-6348,435
		4705,165	-6351,513
		4782,097	-6357,667
		4831,334	-6360,745
		4809,793	-6385,363
		4779,02	-6351,513
		4819,025	-6382,286
		4794,406	-6369,976
		4772,865	-6357,667
		4852,875	-6369,976
		4674,392	-6360,745
		4806,716	-6369,976
		4772,865	-6376,131
		4779,02	-6360,745
		4794,406	-6376,131
		4831,334	-6369,976
		4797,484	-6379,208
		4800,561	-6357,667
		4803,638	-6357,667
		4831,334	-6348,435
		4815,947	-6348,435
		4806,716	-6360,745
		4797,484	-6357,667
		4732,861	-6354,59
		4800,561	-6357,667
		4788,252	-6357,667
		4788,252	-6363,822
		4791,329	-6369,976
		4779,02	-6354,59
		4775,943	-6373,054
		4775,943	-6354,59
		4779,02	-6373,054
		4791,329	-6373,054
		4775,943	-6369,976
		4788,252	-6366,899
		4788,252	-6366,899
		4785,175	-6373,054
		4788,252	-6373,054
		4794,406	-6382,286
		4794,406	-6376,131
		4775,943	-6357,667
		4766,711	-6373,054
		4751,325	-6348,435
		4794,406	-6360,745
		4791,329	-6360,745
		4745,17	-6354,59
		4782,097	-6360,745
		4769,788	-6357,667
		4742,093	-6357,667
		4745,17	-6357,667
		4742,093	-6360,745
		4757,479	-6366,899
		4763,634	-6369,976
		4766,711	-6369,976
		4763,634	-6373,054
		4772,865	-6366,899
		4775,943	-6366,899
		4745,17	-6363,822
		4757,479	-6357,667
		4772,865	-6366,899
		4757,479	-6357,667
		4779,02	-6363,822
		4763,634	-6360,745
		4763,634	-6363,822
		4782,097	-6366,899
		4775,943	-6363,822
		4723,629	-6348,435
		4745,17	-6351,513
		4729,784	-6363,822
		4775,943	-6366,899
		4751,325	-6373,054
		4769,788	-6373,054
		4726,706	-6363,822
		4723,629	-6366,899
		4717,474	-6369,976
		4772,865	-6369,976
		4739,015	-6369,976
		4779,02	-6369,976
		4791,329	-6369,976
		4815,947	-6354,59
		4812,87	-6354,59
		4797,484	-6354,59
		4812,87	-6360,745
		4794,406	-6363,822
		4800,561	-6360,745
		4788,252	-6357,667
		4791,329	-6366,899
		4785,175	-6369,976
		4779,02	-6376,131
		4772,865	-6373,054
		4779,02	-6376,131
		4782,097	-6373,054
		4775,943	-6379,208
		4779,02	-6369,976
		4779,02	-6369,976
		4772,865	-6363,822
		4779,02	-6373,054
		4769,788	-6360,745
		4769,788	-6363,822
		4763,634	-6360,745
		4748,247	-6366,899
		4748,247	-6366,899
		4766,711	-6373,054
		4782,097	-6366,899
		4785,175	-6363,822
		4763,634	-6373,054
		4742,093	-6363,822
		4745,17	-6369,976
		4754,402	-6366,899
		4775,943	-6363,822
		4717,474	-6376,131
		4717,474	-6376,131
		4726,706	-6363,822
		4748,247	-6357,667
		4766,711	-6351,513
		4769,788	-6354,59
		4766,711	-6354,59
		4766,711	-6351,513
		4772,865	-6360,745
		4769,788	-6366,899
		4751,325	-6369,976
		4757,479	-6357,667
		4754,402	-6336,126
		4742,093	-6363,822
		4732,861	-6333,049
		4797,484	-6363,822
		4825,179	-6363,822
		4822,102	-6373,054
		4828,257	-6354,59
		4794,406	-6357,667
		4729,784	-6351,513
		4720,552	-6351,513
		4739,015	-6351,513
		4751,325	-6357,667
		4732,861	-6363,822
		4794,406	-6363,822
		4797,484	-6348,435
		4794,406	-6357,667
		4803,638	-6354,59
		4809,793	-6351,513
		4782,097	-6342,281
		4794,406	-6373,054
		4788,252	-6351,513
		4779,02	-6357,667
		4791,329	-6369,976
		4794,406	-6373,054
		4782,097	-6373,054
		4794,406	-6363,822
		4751,325	-6363,822
		4775,943	-6360,745
		4794,406	-6363,822
		4788,252	-6369,976
		4775,943	-6363,822
		4775,943	-6360,745
		4754,402	-6357,667
		4742,093	-6354,59
		4763,634	-6351,513
		4760,556	-6354,59
		4772,865	-6354,59
		4772,865	-6360,745
		4775,943	-6363,822
		4800,561	-6366,899
		4815,947	-6363,822
		4785,175	-6360,745
		4785,175	-6369,976
		4825,179	-6363,822
		4785,175	-6373,054
		4828,257	-6376,131
		4794,406	-6369,976
		4794,406	-6369,976
		4794,406	-6366,899
		4788,252	-6360,745
		4800,561	-6366,899
		4763,634	-6342,281
		4766,711	-6342,281
		4769,788	-6351,513
		4763,634	-6339,204
		4772,865	-6348,435
		4788,252	-6351,513
		4800,561	-6351,513
		4797,484	-6354,59
		4785,175	-6354,59
		4779,02	-6357,667
		4745,17	-6369,976
		4757,479	-6369,976
		4742,093	-6357,667
		4742,093	-6373,054
		4751,325	-6369,976
		4745,17	-6363,822
		4760,556	-6363,822
		4763,634	-6366,899
		4800,561	-6363,822
		4803,638	-6357,667
		4797,484	-6339,204
		4785,175	-6333,049
		4769,788	-6333,049
		4788,252	-6345,358
		4803,638	-6345,358
		4806,716	-6345,358
		4815,947	-6357,667
		4815,947	-6351,513
		4782,097	-6342,281
		4775,943	-6336,126
		4775,943	-6339,204
		4766,711	-6354,59
		4760,556	-6357,667
		4739,015	-6357,667
		4748,247	-6351,513
		4757,479	-6348,435
		4757,479	-6354,59
		4757,479	-6351,513
		4775,943	-6348,435
		4769,788	-6357,667
		4791,329	-6339,204
		4775,943	-6345,358
		4797,484	-6339,204
		4745,17	-6345,358
		4720,552	-6342,281
		4751,325	-6351,513
		4766,711	-6354,59
		4751,325	-6360,745
		4723,629	-6348,435
		4751,325	-6360,745
		4772,865	-6366,899
		4775,943	-6363,822
		4794,406	-6360,745
		4812,87	-6357,667
		4822,102	-6354,59
		4803,638	-6351,513
		4766,711	-6360,745
		4779,02	-6354,59
		4775,943	-6360,745
		4769,788	-6354,59
		4772,865	-6345,358
		4760,556	-6342,281
		4751,325	-6348,435
		4757,479	-6351,513
		4769,788	-6348,435
		4806,716	-6351,513
		4809,793	-6354,59
		4791,329	-6357,667
		4794,406	-6360,745
		4794,406	-6366,899
		4772,865	-6369,976
		4785,175	-6366,899
		4779,02	-6366,899
		4788,252	-6366,899
		4782,097	-6360,745
		4779,02	-6360,745
		4775,943	-6363,822
		4788,252	-6357,667
		4791,329	-6354,59
		4785,175	-6345,358
		4785,175	-6345,358
		4785,175	-6342,281
		4788,252	-6348,435
		4745,17	-6345,358
		4732,861	-6348,435
		4739,015	-6348,435
		4748,247	-6357,667
		4757,479	-6366,899
		4782,097	-6369,976
		4791,329	-6366,899
		4806,716	-6366,899
		4766,711	-6366,899
		4806,716	-6363,822
		4794,406	-6360,745
		4797,484	-6366,899
		4797,484	-6360,745
		4797,484	-6348,435
		4769,788	-6345,358
		4772,865	-6339,204
		4763,634	-6336,126
		4782,097	-6339,204
		4785,175	-6345,358
		4779,02	-6339,204
		4779,02	-6345,358
		4782,097	-6354,59
		4782,097	-6354,59
		4769,788	-6360,745
		4772,865	-6363,822
		4772,865	-6363,822
		4769,788	-6363,822
		4772,865	-6363,822
		4775,943	-6360,745
		4782,097	-6345,358
		4772,865	-6363,822
		4775,943	-6357,667
		4779,02	-6339,204
		4785,175	-6345,358
		4769,788	-6336,126
		4782,097	-6342,281
[truncated: 30,742 more rows]
