# Supplementary material for: Assessment of upper limb motor control: establishing normative benchmarks for clinical applications
Source: PeerJ. 2025 Aug 22;13:e19859. doi: 10.7717/peerj.19859 (PMC12377353; doi:10.7717/peerj.19859)
Supplement: Supplemental Information 1 [file peerj-13-19859-s001.zip › translated_csvs/advanced_mdurance-test-243754 (2).csv]

angle_window_	angles_bíceps_braquial_derecho_tríceps_braquial_largo_derecho	emg_muscle_bíceps_braquial_derecho_(µV)	emg_muscle_tríceps_braquial_largo_derecho_(µV)
0,05	95,95	-11801,381	-4523,607
	95,79	-11813,69	-4532,838
	95,59	-11816,767	-4529,761
	95,36	-11801,381	-4529,761
	95,1	-11782,917	-4529,761
	94,83	-11782,917	-4529,761
	94,56	-11776,763	-4538,993
	94,29	-11770,608	-4526,684
	93,99	-11785,995	-4532,838
	93,69	-11782,917	-4532,838
	93,38	-11770,608	-4542,07
	93,05	-11779,84	-4535,916
	92,76	-11789,072	-4535,916
	92,5	-11782,917	-4538,993
	92,21	-11782,917	-4535,916
	91,9	-11792,149	-4529,761
	91,6	-11807,536	-4535,916
	91,33	-11789,072	-4523,607
	91,05	-11782,917	-4529,761
	90,79	-11804,458	-4529,761
	90,5	-11789,072	-4535,916
	90,16	-11792,149	-4542,07
	89,83	-11761,376	-4535,916
	89,55	-11776,763	-4529,761
	89,28	-11742,913	-4529,761
	88,96	-11779,84	-4529,761
	88,54	-11749,067	-4526,684
	88,2	-11782,917	-4542,07
	88,13	-11795,226	-4538,993
	88,18	-11795,226	-4529,761
	88,14	-11789,072	-4529,761
	87,9	-11792,149	-4535,916
	87,54	-11789,072	-4538,993
	87,15	-11795,226	-4535,916
	86,8	-11785,995	-4538,993
	86,57	-11767,531	-4532,838
	86,44	-11767,531	-4526,684
	86,34	-11773,685	-4535,916
	86,2	-11767,531	-4538,993
	86,04	-11767,531	-4532,838
	85,83	-11758,299	-4526,684
	85,58	-11752,144	-4511,297
	85,38	-11779,84	-4532,838
	85,3	-11785,995	-4508,22
	85,23	-11785,995	-4542,07
	85,07	-11798,304	-4526,684
	84,91	-11779,84	-4517,452
	84,86	-11795,226	-4520,529
	84,87	-11801,381	-4526,684
	84,85	-11801,381	-4523,607
	84,77	-11736,758	-4526,684
	84,69	-11807,536	-4535,916
	84,63	-11798,304	-4545,148
	84,56	-11785,995	-4542,07
	84,48	-11773,685	-4538,993
	84,42	-11770,608	-4538,993
	84,41	-11730,603	-4511,297
	84,39	-11764,454	-4538,993
	84,31	-11758,299	-4523,607
	84,18	-11773,685	-4523,607
	84,04	-11736,758	-4508,22
	83,98	-11785,995	-4517,452
	84,06	-11779,84	-4535,916
	84,15	-11789,072	-4523,607
	83,89	-11773,685	-4538,993
	83,11	-11801,381	-4542,07
	82,27	-11801,381	-4532,838
	81,93	-11807,536	-4535,916
	82,19	-11770,608	-4529,761
	82,92	-11789,072	-4532,838
	83,65	-11795,226	-4526,684
	84,16	-11742,913	-4514,375
	84,59	-11733,681	-4514,375
	85,27	-11755,222	-4520,529
	86,34	-11776,763	-4526,684
	87,41	-11745,99	-4538,993
	87,83	-11727,526	-4532,838
	87,39	-11761,376	-4529,761
	86,79	-11776,763	-4529,761
	86,87	-11789,072	-4535,916
	87,6	-11733,681	-4532,838
	88,54	-11801,381	-4529,761
	89,43	-11801,381	-4526,684
	90,08	-11776,763	-4529,761
	90,34	-11770,608	-4526,684
	90,21	-11764,454	-4514,375
	89,87	-11767,531	-4532,838
	89,49	-11767,531	-4523,607
	89,18	-11782,917	-4523,607
	88,95	-11779,84	-4523,607
	88,81	-11773,685	-4523,607
	88,78	-11776,763	-4532,838
	88,8	-11779,84	-4529,761
	88,78	-11764,454	-4529,761
	88,7	-11773,685	-4523,607
	88,61	-11773,685	-4526,684
	88,57	-11767,531	-4535,916
	88,56	-11758,299	-4535,916
	88,56	-11761,376	-4535,916
	88,58	-11761,376	-4526,684
	88,57	-11758,299	-4517,452
	88,56	-11755,222	-4523,607
	88,62	-11752,144	-4520,529
	88,76	-11755,222	-4526,684
	88,87	-11758,299	-4529,761
	88,95	-11749,067	-4520,529
	89	-11752,144	-4529,761
	89,03	-11773,685	-4520,529
	89,12	-11761,376	-4532,838
	89,27	-11770,608	-4526,684
	89,46	-11764,454	-4529,761
	89,72	-11761,376	-4526,684
	90	-11755,222	-4526,684
	90,22	-11752,144	-4532,838
	90,39	-11761,376	-4532,838
	90,59	-11779,84	-4526,684
	90,78	-11755,222	-4532,838
	90,94	-11822,922	-4520,529
	91,07	-11804,458	-4523,607
	91,19	-11829,077	-4517,452
	91,34	-11798,304	-4523,607
	91,51	-11779,84	-4514,375
	91,66	-11770,608	-4523,607
	91,79	-11767,531	-4532,838
	91,91	-11770,608	-4523,607
	91,99	-11755,222	-4526,684
	92,06	-11761,376	-4532,838
	92,19	-11755,222	-4520,529
	92,33	-11733,681	-4529,761
	92,45	-11736,758	-4520,529
	92,54	-11752,144	-4523,607
	92,61	-11752,144	-4523,607
	92,62	-11752,144	-4523,607
	92,52	-11733,681	-4520,529
	92,38	-11752,144	-4529,761
	92,23	-11758,299	-4532,838
	92,03	-11776,763	-4532,838
	91,57	-11776,763	-4526,684
	90,27	-11776,763	-4529,761
	87,44	-11761,376	-4529,761
	83,07	-11742,913	-4526,684
	77,28	-11739,835	-4526,684
	69,97	-11739,835	-4523,607
	60,8	-11773,685	-4538,993
	48,99	-11782,917	-4532,838
	32,79	-11785,995	-4535,916
	11,55	-11776,763	-4529,761
	-13,7	-11749,067	-4529,761
	-38,83	-11758,299	-4529,761
	-58,34	-11767,531	-4535,916
	-70,38	-11764,454	-4529,761
	-76,19	-11758,299	-4529,761
	-78,19	-11761,376	-4529,761
	-78,29	-11758,299	-4532,838
	-76,96	-11749,067	-4529,761
	-74,21	-11749,067	-4526,684
	-70,21	-11745,99	-4535,916
	-65,19	-11752,144	-4535,916
	-59,47	-11758,299	-4535,916
	-53,17	-11752,144	-4542,07
	-46,27	-11770,608	-4532,838
	-39,21	-11782,917	-4526,684
	-32,48	-11782,917	-4526,684
	-25,75	-11749,067	-4532,838
	-17,65	-11764,454	-4520,529
	-7,33	-11767,531	-4529,761
	4,75	-11767,531	-4532,838
	17,64	-11749,067	-4520,529
	30,31	-11758,299	-4529,761
	42,08	-11761,376	-4526,684
	52,7	-11761,376	-4520,529
	62,04	-11755,222	-4511,297
	70,02	-11749,067	-4526,684
	76,79	-11752,144	-4514,375
	82,55	-11730,603	-4526,684
	87,33	-11749,067	-4523,607
	91,35	-11733,681	-4520,529
	95,39	-11761,376	-4526,684
	98,75	-11736,758	-4526,684
	99,91	-11773,685	-4532,838
	98,7	-11745,99	-4529,761
	95,77	-11739,835	-4529,761
	91,6	-11736,758	-4523,607
	85,96	-11745,99	-4526,684
	78,32	-11764,454	-4526,684
	69,01	-11792,149	-4542,07
	59,08	-11789,072	-4532,838
	49,36	-11792,149	-4532,838
	41,98	-11792,149	-4535,916
	38,22	-11770,608	-4520,529
	36	-11789,072	-4529,761
	34,98	-11773,685	-4517,452
	35,09	-11764,454	-4523,607
	34,62	-11739,835	-4526,684
	32,98	-11739,835	-4523,607
	29,52	-11727,526	-4520,529
	23,96	-11742,913	-4529,761
	16,04	-11755,222	-4523,607
	5,5	-11736,758	-4517,452
	-7,28	-11742,913	-4532,838
	-20,99	-11721,372	-4526,684
	-33,81	-11758,299	-4526,684
	-44,46	-11767,531	-4529,761
	-52,37	-11764,454	-4532,838
	-57,89	-11767,531	-4529,761
	-61,48	-11764,454	-4523,607
	-63,62	-11752,144	-4523,607
	-64,54	-11752,144	-4517,452
	-64,3	-11749,067	-4520,529
	-63,38	-11749,067	-4517,452
	-62,4	-11755,222	-4526,684
	-61,6	-11761,376	-4529,761
	-60,96	-11752,144	-4535,916
	-60,61	-11764,454	-4532,838
	-60,53	-11752,144	-4526,684
	-60,2	-11755,222	-4526,684
	-58,95	-11761,376	-4526,684
	-55,5	-11764,454	-4526,684
	-48,88	-11749,067	-4538,993
	-39,17	-11745,99	-4535,916
	-26,63	-11749,067	-4526,684
	-11,83	-11745,99	-4529,761
	3,88	-11745,99	-4526,684
	19,36	-11755,222	-4520,529
	33,7	-11761,376	-4523,607
	46,16	-11764,454	-4535,916
	56,73	-11770,608	-4542,07
	65,53	-11767,531	-4529,761
	72,7	-11745,99	-4523,607
	78,62	-11730,603	-4514,375
	83,43	-11733,681	-4514,375
	87,31	-11727,526	-4520,529
	90,48	-11752,144	-4526,684
	93,35	-11758,299	-4526,684
	95,91	-11752,144	-4520,529
	97,85	-11739,835	-4523,607
	98,78	-11752,144	-4529,761
	98,5	-11749,067	-4526,684
	97,55	-11761,376	-4535,916
	96,66	-11764,454	-4535,916
	96,14	-11755,222	-4538,993
	95,93	-11764,454	-4532,838
	95,81	-11761,376	-4532,838
	95,58	-11755,222	-4538,993
	95,24	-11767,531	-4532,838
	94,8	-11739,835	-4532,838
	94,16	-11742,913	-4532,838
	93,3	-11755,222	-4532,838
	92,06	-11755,222	-4538,993
	90,17	-11764,454	-4529,761
	87,45	-11755,222	-4526,684
	83,94	-11742,913	-4529,761
	79,52	-11736,758	-4520,529
	73,15	-11742,913	-4517,452
	63,89	-11736,758	-4529,761
	50,89	-11742,913	-4526,684
	32,48	-11745,99	-4517,452
	8,19	-11745,99	-4520,529
	-18,05	-11742,913	-4517,452
	-39,21	-11721,372	-4505,143
	-52,14	-11724,449	-4508,22
	-58,85	-11733,681	-4514,375
	-61,95	-11739,835	-4529,761
	-63,55	-11758,299	-4538,993
	-64,67	-11745,99	-4542,07
	-65,05	-11767,531	-4535,916
	-64,75	-11776,763	-4542,07
	-64,08	-11779,84	-4542,07
	-63,18	-11767,531	-4532,838
	-62,14	-11776,763	-4526,684
	-60,94	-11779,84	-4535,916
	-59,47	-11761,376	-4538,993
	-57,78	-11752,144	-4523,607
	-55,83	-11752,144	-4523,607
	-53,46	-11742,913	-4520,529
	-50,55	-11718,294	-4526,684
	-46,83	-11718,294	-4520,529
	-41,84	-11727,526	-4520,529
	-35,12	-11736,758	-4526,684
	-25,97	-11742,913	-4535,916
	-13,66	-11742,913	-4532,838
	1,27	-11739,835	-4535,916
	17,3	-11745,99	-4535,916
	32,95	-11749,067	-4523,607
	47,05	-11752,144	-4529,761
	58,89	-11736,758	-4526,684
	68,55	-11715,217	-4532,838
	76,43	-11742,913	-4529,761
	82,92	-11742,913	-4532,838
	88,29	-11752,144	-4535,916
	92,58	-11752,144	-4535,916
	96,51	-11755,222	-4532,838
	99,93	-11745,99	-4529,761
	101,82	-11749,067	-4535,916
	102,05	-11745,99	-4538,993
	101,17	-11745,99	-4538,993
	100,12	-11758,299	-4542,07
	99,44	-11764,454	-4542,07
	99,11	-11767,531	-4545,148
	98,94	-11761,376	-4538,993
	98,8	-11758,299	-4532,838
	98,68	-11745,99	-4532,838
	98,47	-11724,449	-4529,761
	98,12	-11727,526	-4535,916
	97,55	-11745,99	-4545,148
	96,51	-11739,835	-4532,838
	94,62	-11761,376	-4538,993
	91,45	-11767,531	-4538,993
	86,75	-11773,685	-4535,916
	80,84	-11767,531	-4535,916
	73,65	-11776,763	-4538,993
	64,31	-11758,299	-4538,993
	52,08	-11749,067	-4532,838
	36,62	-11709,062	-4529,761
	19,25	-11712,14	-4535,916
	2,98	-11712,14	-4529,761
	-10,79	-11718,294	-4532,838
	-22,45	-11739,835	-4535,916
	-32,8	-11739,835	-4529,761
	-42,17	-11733,681	-4529,761
	-50,27	-11739,835	-4532,838
	-57,31	-11745,99	-4532,838
	-63,11	-11755,222	-4532,838
	-67,66	-11755,222	-4535,916
	-70,59	-11755,222	-4532,838
	-71,79	-11752,144	-4526,684
	-72,02	-11767,531	-4538,993
	-72,1	-11770,608	-4542,07
	-72,66	-11767,531	-4545,148
	-73,91	-11761,376	-4548,225
	-75,37	-11764,454	-4542,07
	-76,16	-11733,681	-4520,529
	-76,24	-11752,144	-4529,761
	-75,86	-11736,758	-4517,452
	-74,89	-11749,067	-4532,838
	-72,56	-11761,376	-4535,916
	-67,7	-11755,222	-4535,916
	-60,47	-11742,913	-4526,684
	-51,16	-11755,222	-4532,838
	-39,28	-11724,449	-4529,761
	-24,89	-11730,603	-4532,838
	-8,58	-11730,603	-4529,761
	8,6	-11767,531	-4535,916
	25,48	-11773,685	-4526,684
	40,75	-11742,913	-4535,916
	53,74	-11776,763	-4535,916
	64,47	-11779,84	-4538,993
	73,05	-11776,763	-4542,07
	79,78	-11764,454	-4542,07
	85,29	-11764,454	-4526,684
	90,57	-11779,84	-4508,22
	96,56	-11776,763	-4514,375
	102,43	-11715,217	-4548,225
	106,02	-11758,299	-4529,761
	106,72	-11718,294	-4538,993
	105,71	-11724,449	-4538,993
	104,49	-11721,372	-4526,684
	103,69	-11712,14	-4523,607
	103,26	-11736,758	-4538,993
	102,93	-11761,376	-4545,148
	102,49	-11782,917	-4542,07
	101,81	-11770,608	-4514,375
	100,76	-11798,304	-4545,148
	99,34	-11782,917	-4532,838
	97,98	-11798,304	-4535,916
	97,21	-11745,99	-4520,529
	96,95	-11727,526	-4520,529
	96,59	-11681,367	-4523,607
	95,23	-11678,29	-4532,838
	91,61	-11739,835	-4532,838
	84,47	-11742,913	-4532,838
	73,92	-11767,531	-4532,838
	59,78	-11758,299	-4529,761
	40,64	-11764,454	-4535,916
	16,97	-11767,531	-4526,684
	-7,84	-11752,144	-4526,684
	-27,79	-11727,526	-4523,607
	-40,79	-11721,372	-4526,684
	-48,24	-11727,526	-4535,916
	-52,47	-11721,372	-4526,684
	-56,69	-11712,14	-4535,916
	-61,24	-11718,294	-4526,684
	-65,79	-11721,372	-4523,607
	-69,72	-11749,067	-4529,761
	-72,28	-11718,294	-4520,529
	-73,44	-11755,222	-4529,761
	-73,74	-11752,144	-4529,761
	-73,4	-11761,376	-4532,838
	-72,46	-11736,758	-4535,916
	-71,82	-11730,603	-4538,993
	-71,81	-11730,603	-4535,916
	-71,77	-11727,526	-4542,07
	-71,18	-11718,294	-4535,916
	-69,56	-11721,372	-4526,684
	-65,93	-11727,526	-4532,838
	-59,4	-11736,758	-4542,07
	-49,84	-11755,222	-4545,148
	-37,05	-11764,454	-4538,993
	-19,69	-11733,681	-4538,993
	4,55	-11755,222	-4538,993
	39,12	-11715,217	-4529,761
	70,56	-11724,449	-4535,916
	83,23	-11736,758	-4532,838
	85,93	-11755,222	-4526,684
	88,31	-11755,222	-4529,761
	90,62	-11758,299	-4532,838
	92,41	-11767,531	-4535,916
	93,72	-11785,995	-4538,993
	94,62	-11789,072	-4535,916
	95	-11795,226	-4523,607
	94,87	-11773,685	-4535,916
	94,42	-11745,99	-4542,07
	93,91	-11675,212	-4535,916
	93,51	-11715,217	-4535,916
	93,26	-11678,29	-4535,916
	92,95	-11718,294	-4526,684
	92,49	-11721,372	-4529,761
	92,13	-11736,758	-4532,838
	91,87	-11721,372	-4532,838
	91,66	-11755,222	-4542,07
	91,45	-11749,067	-4535,916
	91,18	-11758,299	-4542,07
	90,74	-11761,376	-4542,07
	90,09	-11767,531	-4542,07
	89,35	-11742,913	-4535,916
	88,71	-11752,144	-4542,07
	88,12	-11733,681	-4532,838
	87,39	-11724,449	-4538,993
	86,74	-11721,372	-4535,916
	85,96	-11730,603	-4535,916
	84,84	-11730,603	-4542,07
	85,26	-11705,985	-4545,148
	82,65	-11712,14	-4545,148
	-21,37	-11724,449	-4545,148
	-118,88	-11736,758	-4545,148
	-112,03	-11745,99	-4542,07
	-111,55	-11761,376	-4532,838
	-111,62	-11761,376	-4535,916
	-111,28	-11705,985	-4526,684
	-112,65	-11702,908	-4535,916
	-115,55	-11715,217	-4545,148
	-118,02	-11736,758	-4542,07
	-118,57	-11742,913	-4548,225
	-118,2	-11745,99	-4538,993
	-118,28	-11739,835	-4535,916
	-118,4	-11749,067	-4535,916
	-118,86	-11745,99	-4538,993
	-119,44	-11745,99	-4538,993
	-120,19	-11733,681	-4535,916
	-122,45	-11733,681	-4535,916
	-128,29	-11721,372	-4535,916
	-142,24	-11730,603	-4535,916
	-45,11	-11758,299	-4542,07
	95,24	-11779,84	-4542,07
	122,63	-11776,763	-4542,07
	108,8	-11767,531	-4545,148
	102,36	-11742,913	-4545,148
	98,92	-11699,831	-4535,916
	96,88	-11733,681	-4538,993
	94,84	-11755,222	-4545,148
	93,29	-11764,454	-4542,07
	92,33	-11752,144	-4542,07
	91,48	-11730,603	-4551,302
	90,78	-11724,449	-4551,302
	90,48	-11709,062	-4532,838
	90,65	-11721,372	-4535,916
	90,83	-11709,062	-4529,761
	90,98	-11718,294	-4535,916
	91,14	-11764,454	-4545,148
	91,19	-11745,99	-4542,07
	91,14	-11767,531	-4554,379
	91,06	-11764,454	-4554,379
	91,01	-11758,299	-4545,148
	90,97	-11739,835	-4538,993
	91,1	-11727,526	-4532,838
	91,44	-11718,294	-4542,07
	91,86	-11736,758	-4545,148
	92,08	-11742,913	-4545,148
	92,13	-11736,758	-4548,225
	92,16	-11739,835	-4551,302
	92,59	-11721,372	-4535,916
	94	-11718,294	-4542,07
	96,28	-11730,603	-4538,993
	99,39	-11749,067	-4532,838
	103,71	-11745,99	-4535,916
	109,71	-11742,913	-4542,07
	119,26	-11736,758	-4532,838
	136,82	-11730,603	-4532,838
	83,56	-11739,835	-4532,838
	-68,1	-11742,913	-4542,07
	-151,42	-11752,144	-4545,148
	-140,46	-11745,99	-4545,148
	-134,79	-11742,913	-4542,07
	-131,76	-11739,835	-4554,379
	-128,97	-11742,913	-4535,916
	-125,48	-11730,603	-4545,148
	-122,56	-11739,835	-4545,148
	-120,6	-11739,835	-4532,838
	-119,3	-11739,835	-4548,225
	-118,27	-11730,603	-4535,916
	-117,75	-11739,835	-4535,916
	-118	-11736,758	-4535,916
	-118,88	-11730,603	-4535,916
	-120,54	-11733,681	-4538,993
	-123,44	-11727,526	-4529,761
	-128,74	-11715,217	-4529,761
	-139,04	-11721,372	-4538,993
	-156,39	-11736,758	-4538,993
	-5,16	-11733,681	-4535,916
	148,31	-11730,603	-4538,993
	135,16	-11739,835	-4538,993
	121,02	-11736,758	-4532,838
	112,13	-11742,913	-4545,148
	106,45	-11730,603	-4548,225
	102,27	-11727,526	-4551,302
	98,62	-11721,372	-4545,148
	95,47	-11712,14	-4545,148
	93,05	-11705,985	-4545,148
	91,21	-11702,908	-4538,993
	89,5	-11702,908	-4532,838
	88,17	-11730,603	-4538,993
	87,96	-11736,758	-4535,916
	88,42	-11730,603	-4535,916
	88,54	-11718,294	-4532,838
	88,49	-11715,217	-4535,916
	88,59	-11724,449	-4542,07
	88,86	-11727,526	-4535,916
	89,3	-11721,372	-4542,07
	89,67	-11712,14	-4535,916
	89,88	-11736,758	-4542,07
	89,96	-11739,835	-4545,148
	90,08	-11727,526	-4532,838
	90,27	-11715,217	-4538,993
	90,49	-11715,217	-4532,838
	90,7	-11696,753	-4535,916
	90,81	-11693,676	-4529,761
	90,91	-11696,753	-4538,993
	91,08	-11715,217	-4542,07
	91,4	-11702,908	-4545,148
	91,92	-11715,217	-4538,993
	92,77	-11724,449	-4545,148
	93,92	-11745,99	-4542,07
	95,4	-11761,376	-4551,302
	97,56	-11745,99	-4535,916
	100,67	-11733,681	-4529,761
	105,36	-11718,294	-4538,993
	114,03	-11718,294	-4542,07
	132,15	-11736,758	-4538,993
	74,21	-11718,294	-4551,302
	-74,92	-11733,681	-4538,993
	-148,87	-11699,831	-4545,148
	-134,5	-11715,217	-4538,993
	-126,39	-11712,14	-4542,07
	-123,16	-11718,294	-4535,916
	-121,27	-11715,217	-4542,07
	-118,57	-11709,062	-4535,916
	-115,94	-11702,908	-4529,761
	-114,72	-11709,062	-4523,607
	-114,54	-11724,449	-4532,838
	-114,91	-11721,372	-4535,916
	-115,91	-11715,217	-4538,993
	-117,53	-11699,831	-4538,993
	-120,08	-11696,753	-4551,302
	-124,37	-11699,831	-4538,993
	-131,64	-11705,985	-4535,916
	-143,57	-11730,603	-4542,07
	-131,16	-11789,072	-4538,993
	25,34	-11770,608	-4542,07
	156,7	-11764,454	-4538,993
	140,69	-11749,067	-4545,148
	128,55	-11705,985	-4538,993
	119,48	-11705,985	-4545,148
	113,29	-11733,681	-4548,225
	108,97	-11736,758	-4545,148
	105,24	-11730,603	-4532,838
	101,94	-11727,526	-4532,838
	99,09	-11693,676	-4542,07
	96,61	-11712,14	-4545,148
	94,37	-11681,367	-4535,916
	92,09	-11699,831	-4548,225
	90,09	-11690,599	-4532,838
	89,04	-11712,14	-4532,838
	88,58	-11702,908	-4535,916
	88,06	-11687,521	-4532,838
	87,95	-11721,372	-4538,993
	88,13	-11733,681	-4542,07
	88,11	-11742,913	-4538,993
	88,32	-11724,449	-4551,302
	88,73	-11739,835	-4542,07
	89,05	-11724,449	-4551,302
	89,3	-11758,299	-4538,993
	89,64	-11739,835	-4545,148
	90,15	-11709,062	-4545,148
	90,71	-11672,135	-4538,993
	91,29	-11675,212	-4545,148
	92,06	-11709,062	-4542,07
	93,3	-11702,908	-4545,148
	95,17	-11715,217	-4548,225
	97,8	-11705,985	-4551,302
	101,63	-11721,372	-4545,148
	107,2	-11749,067	-4542,07
	115,83	-11758,299	-4548,225
	128,78	-11752,144	-4554,379
	145,29	-11733,681	-4545,148
	137,04	-11712,14	-4548,225
	-22,72	-11709,062	-4542,07
	-163,15	-11712,14	-4542,07
	-154,27	-11761,376	-4554,379
	-148,04	-11715,217	-4545,148
	-139,84	-11715,217	-4542,07
	-131,28	-11715,217	-4529,761
	-125,35	-11702,908	-4523,607
	-121,11	-11684,444	-4535,916
	-117,73	-11678,29	-4545,148
	-115,92	-11681,367	-4545,148
	-115,41	-11709,062	-4542,07
	-115,81	-11702,908	-4532,838
	-117,34	-11718,294	-4538,993
	-120,02	-11702,908	-4551,302
	-124,3	-11705,985	-4551,302
	-130,97	-11709,062	-4545,148
	-140,54	-11705,985	-4538,993
	-153,02	-11712,14	-4526,684
	-115,2	-11718,294	-4538,993
	46,59	-11699,831	-4548,225
	161,15	-11724,449	-4545,148
	150,67	-11715,217	-4551,302
	143,34	-11718,294	-4545,148
	137,09	-11709,062	-4538,993
	129,78	-11705,985	-4542,07
	122,25	-11724,449	-4554,379
	116,49	-11709,062	-4554,379
	112,42	-11699,831	-4551,302
	109,28	-11684,444	-4548,225
	106,57	-11705,985	-4545,148
	104,22	-11709,062	-4538,993
	102,37	-11702,908	-4538,993
	100,85	-11693,676	-4545,148
	98,74	-11715,217	-4538,993
	95,96	-11709,062	-4542,07
	94,09	-11721,372	-4551,302
	92,49	-11721,372	-4551,302
	90,79	-11715,217	-4554,379
	89,75	-11702,908	-4548,225
	89,03	-11712,14	-4538,993
	88,64	-11715,217	-4538,993
	88,74	-11736,758	-4535,916
	89,13	-11727,526	-4542,07
	89,3	-11724,449	-4548,225
	89,34	-11721,372	-4548,225
	89,46	-11705,985	-4551,302
	89,71	-11709,062	-4545,148
	90,06	-11696,753	-4532,838
	90,41	-11705,985	-4545,148
	90,67	-11696,753	-4535,916
	90,83	-11718,294	-4551,302
	91	-11718,294	-4538,993
	91,32	-11721,372	-4542,07
	92,11	-11736,758	-4548,225
	93,66	-11739,835	-4545,148
	95,86	-11730,603	-4548,225
	98,83	-11705,985	-4545,148
	102,76	-11730,603	-4542,07
	108,08	-11730,603	-4545,148
	116,11	-11712,14	-4554,379
	130,31	-11730,603	-4538,993
	96,03	-11730,603	-4535,916
	-49,53	-11684,444	-4551,302
	-146,74	-11659,826	-4548,225
	-131,7	-11672,135	-4538,993
	-122,07	-11690,599	-4545,148
	-116,94	-11712,14	-4548,225
	-113,27	-11705,985	-4538,993
	-110,38	-11696,753	-4554,379
	-108,79	-11724,449	-4538,993
	-109,02	-11702,908	-4542,07
	-110,67	-11684,444	-4535,916
	-112,79	-11690,599	-4538,993
	-115,11	-11696,753	-4542,07
	-117,33	-11687,521	-4545,148
	-118,93	-11699,831	-4545,148
	-119,8	-11699,831	-4545,148
	-120,21	-11702,908	-4554,379
	-120,6	-11696,753	-4557,457
	-121,41	-11699,831	-4554,379
	-123,06	-11699,831	-4551,302
	-126,52	-11702,908	-4548,225
	-134,82	-11712,14	-4542,07
	-124,06	-11715,217	-4538,993
	23,51	-11718,294	-4538,993
	145,38	-11712,14	-4542,07
	125,59	-11699,831	-4542,07
	114,26	-11702,908	-4542,07
	107,37	-11693,676	-4548,225
	103,21	-11675,212	-4554,379
	99,44	-11712,14	-4538,993
	94,6	-11696,753	-4542,07
	90,18	-11712,14	-4538,993
	86,99	-11712,14	-4542,07
	85,88	-11705,985	-4532,838
	85,89	-11702,908	-4542,07
	85,94	-11699,831	-4545,148
	86,49	-11705,985	-4535,916
	87,12	-11702,908	-4551,302
	88,07	-11709,062	-4545,148
	88,9	-11705,985	-4542,07
	89,45	-11699,831	-4545,148
	89,76	-11712,14	-4545,148
	89,92	-11690,599	-4548,225
	89,99	-11699,831	-4545,148
	90,06	-11709,062	-4542,07
	90,17	-11705,985	-4551,302
	90,26	-11690,599	-4554,379
	90,31	-11699,831	-4545,148
	90,25	-11715,217	-4545,148
	90,11	-11712,14	-4542,07
	89,94	-11727,526	-4535,916
	89,8	-11715,217	-4538,993
	89,78	-11699,831	-4532,838
	89,84	-11699,831	-4542,07
	89,88	-11709,062	-4538,993
	89,82	-11721,372	-4554,379
	89,74	-11727,526	-4551,302
	89,68	-11724,449	-4551,302
	89,67	-11721,372	-4554,379
	89,59	-11699,831	-4554,379
	89,39	-11684,444	-4538,993
	89,15	-11672,135	-4538,993
	88,89	-11678,29	-4535,916
	88,62	-11669,058	-4535,916
	88,31	-11693,676	-4542,07
	88,01	-11699,831	-4542,07
	87,86	-11696,753	-4542,07
	87,85	-11702,908	-4538,993
	87,86	-11690,599	-4548,225
	87,81	-11693,676	-4538,993
	87,7	-11684,444	-4542,07
	87,59	-11702,908	-4545,148
	87,46	-11699,831	-4548,225
	87,36	-11715,217	-4551,302
	87,34	-11690,599	-4548,225
	87,31	-11687,521	-4548,225
	87,21	-11684,444	-4548,225
	87,07	-11690,599	-4551,302
	86,98	-11690,599	-4554,379
	86,93	-11715,217	-4557,457
	86,88	-11709,062	-4557,457
	86,82	-11705,985	-4557,457
	86,79	-11705,985	-4554,379
	86,76	-11690,599	-4538,993
	86,71	-11702,908	-4554,379
	86,69	-11709,062	-4557,457
	86,67	-11702,908	-4554,379
	86,62	-11687,521	-4538,993
	86,58	-11712,14	-4535,916
	86,6	-11696,753	-4535,916
	86,64	-11669,058	-4538,993
	86,64	-11672,135	-4535,916
	86,57	-11690,599	-4542,07
	86,44	-11684,444	-4542,07
	86,34	-11681,367	-4542,07
	86,37	-11687,521	-4545,148
	86,45	-11699,831	-4542,07
	86,52	-11696,753	-4545,148
	86,55	-11715,217	-4548,225
	86,55	-11705,985	-4542,07
	86,57	-11715,217	-4548,225
	86,59	-11721,372	-4551,302
	86,63	-11739,835	-4545,148
	86,61	-11702,908	-4554,379
	86,55	-11736,758	-4560,534
	86,53	-11702,908	-4551,302
	86,61	-11672,135	-4554,379
	86,7	-11644,44	-4545,148
	86,73	-11659,826	-4535,916
	86,76	-11647,517	-4554,379
	86,81	-11675,212	-4542,07
	86,89	-11696,753	-4545,148
	86,98	-11702,908	-4542,07
	87,03	-11721,372	-4538,993
	87,04	-11718,294	-4538,993
	87,06	-11718,294	-4542,07
	87,11	-11709,062	-4542,07
	87,16	-11699,831	-4542,07
	87,17	-11693,676	-4538,993
	87,16	-11699,831	-4551,302
	87,2	-11693,676	-4554,379
	87,3	-11702,908	-4551,302
	87,45	-11702,908	-4545,148
	87,58	-11693,676	-4542,07
	87,63	-11687,521	-4548,225
	87,65	-11696,753	-4554,379
	87,65	-11699,831	-4545,148
	87,64	-11690,599	-4548,225
	87,6	-11699,831	-4545,148
	87,56	-11699,831	-4560,534
	87,51	-11687,521	-4538,993
	87,48	-11687,521	-4542,07
	87,49	-11712,14	-4542,07
	87,5	-11709,062	-4542,07
	87,47	-11715,217	-4548,225
	87,52	-11702,908	-4551,302
	87,71	-11696,753	-4548,225
	87,92	-11681,367	-4545,148
	88,03	-11715,217	-4545,148
	88,09	-11687,521	-4551,302
	88,18	-11681,367	-4542,07
	88,18	-11687,521	-4554,379
	88,03	-11684,444	-4538,993
	87,86	-11690,599	-4551,302
	87,78	-11702,908	-4548,225
	87,79	-11702,908	-4551,302
	87,88	-11705,985	-4542,07
	87,97	-11684,444	-4548,225
	87,99	-11675,212	-4563,611
	87,96	-11675,212	-4560,534
	87,91	-11696,753	-4557,457
	87,87	-11702,908	-4557,457
	87,86	-11721,372	-4560,534
	87,85	-11659,826	-4548,225
	87,85	-11650,594	-4548,225
	87,87	-11669,058	-4554,379
	87,93	-11669,058	-4548,225
	88,01	-11669,058	-4542,07
	88,02	-11678,29	-4548,225
	88,02	-11684,444	-4557,457
	88,06	-11724,449	-4551,302
	88,11	-11739,835	-4548,225
	88,15	-11693,676	-4554,379
	88,16	-11733,681	-4548,225
	88,22	-11718,294	-4560,534
	88,34	-11742,913	-4545,148
	88,44	-11724,449	-4542,07
	88,45	-11736,758	-4535,916
	88,43	-11647,517	-4545,148
	88,51	-11644,44	-4551,302
	88,64	-11684,444	-4557,457
	88,68	-11659,826	-4551,302
	88,73	-11653,671	-4551,302
	88,82	-11659,826	-4554,379
	88,83	-11659,826	-4542,07
	88,8	-11656,749	-4542,07
	88,83	-11662,903	-4554,379
	88,87	-11675,212	-4557,457
	88,89	-11678,29	-4548,225
	88,89	-11699,831	-4554,379
	88,88	-11690,599	-4542,07
	88,86	-11699,831	-4554,379
	88,81	-11693,676	-4542,07
	88,77	-11699,831	-4542,07
	88,73	-11675,212	-4554,379
	88,66	-11687,521	-4545,148
	88,62	-11644,44	-4554,379
	88,65	-11650,594	-4560,534
	88,71	-11662,903	-4551,302
	88,75	-11687,521	-4545,148
	88,76	-11702,908	-4542,07
	88,73	-11709,062	-4535,916
	88,71	-11696,753	-4548,225
	88,7	-11687,521	-4551,302
		-11681,367	-4554,379
		-11665,981	-4548,225
		-11678,29	-4557,457
		-11675,212	-4554,379
		-11684,444	-4551,302
		-11693,676	-4554,379
		-11709,062	-4554,379
		-11690,599	-4554,379
		-11665,981	-4535,916
		-11665,981	-4542,07
		-11681,367	-4548,225
		-11678,29	-4545,148
		-11678,29	-4554,379
		-11678,29	-4557,457
		-11693,676	-4560,534
		-11690,599	-4560,534
		-11690,599	-4551,302
		-11693,676	-4554,379
		-11715,217	-4538,993
		-11690,599	-4560,534
		-11709,062	-4545,148
		-11684,444	-4554,379
		-11702,908	-4545,148
		-11675,212	-4557,457
		-11684,444	-4551,302
		-11672,135	-4563,611
		-11715,217	-4563,611
		-11693,676	-4566,689
		-11705,985	-4569,766
		-11702,908	-4572,843
		-11702,908	-4566,689
		-11690,599	-4572,843
		-11696,753	-4578,998
		-11684,444	-4560,534
		-11684,444	-4563,611
		-11690,599	-4554,379
		-11647,517	-4551,302
		-11656,749	-4551,302
		-11665,981	-4554,379
		-11675,212	-4560,534
		-11696,753	-4548,225
		-11696,753	-4554,379
		-11687,521	-4557,457
		-11687,521	-4551,302
		-11687,521	-4545,148
		-11678,29	-4545,148
		-11696,753	-4551,302
		-11699,831	-4554,379
		-11693,676	-4560,534
		-11669,058	-4560,534
		-11653,671	-4554,379
		-11656,749	-4551,302
		-11656,749	-4551,302
		-11659,826	-4557,457
		-11669,058	-4566,689
		-11675,212	-4554,379
		-11681,367	-4551,302
		-11678,29	-4557,457
		-11681,367	-4560,534
		-11687,521	-4566,689
		-11684,444	-4563,611
		-11687,521	-4566,689
		-11681,367	-4563,611
		-11675,212	-4554,379
		-11662,903	-4554,379
		-11669,058	-4551,302
		-11675,212	-4557,457
		-11675,212	-4560,534
		-11672,135	-4554,379
		-11659,826	-4557,457
		-11635,208	-4557,457
		-11681,367	-4560,534
		-11653,671	-4560,534
		-11656,749	-4554,379
		-11635,208	-4554,379
		-11641,362	-4554,379
		-11653,671	-4551,302
		-11659,826	-4551,302
		-11669,058	-4554,379
		-11675,212	-4551,302
		-11687,521	-4548,225
		-11696,753	-4548,225
		-11702,908	-4551,302
		-11687,521	-4554,379
		-11681,367	-4548,225
		-11690,599	-4563,611
		-11684,444	-4557,457
		-11665,981	-4557,457
		-11669,058	-4566,689
		-11696,753	-4551,302
		-11684,444	-4554,379
		-11684,444	-4557,457
		-11690,599	-4551,302
		-11687,521	-4557,457
		-11675,212	-4551,302
		-11672,135	-4551,302
		-11687,521	-4557,457
		-11696,753	-4548,225
		-11687,521	-4542,07
		-11687,521	-4548,225
		-11669,058	-4548,225
		-11659,826	-4542,07
		-11638,285	-4551,302
		-11638,285	-4560,534
		-11662,903	-4551,302
		-11669,058	-4548,225
		-11702,908	-4554,379
		-11718,294	-4554,379
		-11736,758	-4548,225
		-11724,449	-4566,689
		-11699,831	-4572,843
		-11672,135	-4563,611
		-11635,208	-4557,457
		-11635,208	-4551,302
		-11650,594	-4554,379
		-11650,594	-4560,534
		-11650,594	-4554,379
		-11656,749	-4551,302
		-11675,212	-4551,302
		-11653,671	-4551,302
		-11684,444	-4560,534
		-11705,985	-4554,379
		-11718,294	-4560,534
		-11712,14	-4560,534
		-11687,521	-4566,689
		-11665,981	-4548,225
		-11659,826	-4554,379
		-11662,903	-4554,379
		-11653,671	-4545,148
		-11672,135	-4542,07
		-11681,367	-4545,148
		-11675,212	-4569,766
		-11678,29	-4572,843
		-11705,985	-4554,379
		-11721,372	-4545,148
		-11724,449	-4542,07
		-11724,449	-4548,225
		-11721,372	-4554,379
		-11712,14	-4554,379
		-11699,831	-4548,225
		-11709,062	-4551,302
		-11705,985	-4557,457
		-11718,294	-4560,534
		-11709,062	-4554,379
		-11724,449	-4551,302
		-11718,294	-4563,611
		-11718,294	-4563,611
		-11702,908	-4572,843
		-11675,212	-4578,998
		-11644,44	-4566,689
		-11675,212	-4551,302
		-11696,753	-4548,225
		-11715,217	-4545,148
		-11702,908	-4542,07
		-11690,599	-4551,302
		-11693,676	-4548,225
		-11702,908	-4548,225
		-11693,676	-4538,993
		-11693,676	-4557,457
		-11696,753	-4542,07
		-11699,831	-4548,225
		-11705,985	-4551,302
		-11712,14	-4548,225
		-11712,14	-4551,302
		-11712,14	-4557,457
		-11709,062	-4563,611
		-11709,062	-4560,534
		-11693,676	-4560,534
		-11702,908	-4554,379
		-11702,908	-4551,302
		-11684,444	-4560,534
		-11699,831	-4563,611
		-11709,062	-4560,534
		-11721,372	-4560,534
		-11724,449	-4557,457
		-11727,526	-4557,457
		-11724,449	-4557,457
		-11724,449	-4548,225
		-11702,908	-4563,611
		-11699,831	-4566,689
		-11709,062	-4560,534
		-11705,985	-4563,611
		-11709,062	-4563,611
		-11705,985	-4563,611
		-11684,444	-4548,225
		-11702,908	-4560,534
		-11724,449	-4569,766
		-11709,062	-4566,689
		-11687,521	-4560,534
		-11705,985	-4560,534
		-11693,676	-4557,457
		-11693,676	-4551,302
		-11662,903	-4545,148
		-11690,599	-4551,302
		-11644,44	-4532,838
		-11656,749	-4535,916
		-11665,981	-4542,07
		-11715,217	-4545,148
		-11678,29	-4548,225
		-11718,294	-4542,07
		-11715,217	-4538,993
		-11696,753	-4538,993
		-11693,676	-4548,225
		-11684,444	-4551,302
		-11678,29	-4557,457
		-11681,367	-4560,534
		-11693,676	-4566,689
		-11721,372	-4554,379
		-11699,831	-4563,611
		-11724,449	-4545,148
		-11721,372	-4542,07
		-11721,372	-4542,07
		-11721,372	-4548,225
		-11709,062	-4551,302
		-11687,521	-4548,225
		-11678,29	-4554,379
		-11672,135	-4560,534
		-11681,367	-4551,302
		-11687,521	-4548,225
		-11684,444	-4551,302
		-11684,444	-4545,148
		-11684,444	-4557,457
		-11687,521	-4554,379
		-11699,831	-4554,379
		-11718,294	-4560,534
		-11733,681	-4551,302
		-11733,681	-4548,225
		-11727,526	-4554,379
		-11709,062	-4545,148
		-11699,831	-4545,148
		-11687,521	-4551,302
		-11681,367	-4551,302
		-11669,058	-4548,225
		-11681,367	-4545,148
		-11687,521	-4545,148
		-11678,29	-4545,148
		-11687,521	-4560,534
		-11693,676	-4548,225
		-11702,908	-4542,07
		-11712,14	-4542,07
		-11705,985	-4545,148
		-11696,753	-4551,302
		-11690,599	-4551,302
		-11678,29	-4554,379
		-11678,29	-4545,148
		-11672,135	-4551,302
		-11699,831	-4554,379
		-11705,985	-4554,379
		-11718,294	-4557,457
		-11727,526	-4554,379
		-11687,521	-4557,457
		-11718,294	-4554,379
		-11702,908	-4545,148
		-11724,449	-4557,457
		-11690,599	-4557,457
		-11702,908	-4557,457
		-11705,985	-4551,302
		-11696,753	-4554,379
		-11705,985	-4554,379
		-11684,444	-4545,148
		-11678,29	-4542,07
		-11678,29	-4545,148
		-11684,444	-4557,457
		-11669,058	-4551,302
		-11675,212	-4551,302
		-11702,908	-4560,534
		-11684,444	-4560,534
		-11672,135	-4554,379
		-11669,058	-4551,302
		-11684,444	-4566,689
		-11678,29	-4563,611
		-11681,367	-4560,534
		-11681,367	-4560,534
		-11690,599	-4563,611
		-11696,753	-4551,302
		-11693,676	-4551,302
		-11693,676	-4557,457
		-11690,599	-4548,225
		-11705,985	-4557,457
		-11715,217	-4554,379
		-11702,908	-4545,148
		-11687,521	-4551,302
		-11702,908	-4560,534
		-11718,294	-4551,302
		-11693,676	-4551,302
		-11687,521	-4548,225
		-11705,985	-4551,302
		-11696,753	-4557,457
		-11705,985	-4554,379
		-11687,521	-4554,379
		-11675,212	-4554,379
		-11690,599	-4551,302
		-11690,599	-4554,379
		-11684,444	-4554,379
		-11675,212	-4551,302
		-11684,444	-4545,148
		-11687,521	-4551,302
		-11696,753	-4551,302
		-11709,062	-4554,379
		-11715,217	-4560,534
		-11715,217	-4563,611
		-11715,217	-4560,534
		-11705,985	-4557,457
		-11672,135	-4542,07
		-11653,671	-4554,379
		-11653,671	-4563,611
		-11662,903	-4566,689
		-11675,212	-4563,611
		-11684,444	-4551,302
		-11684,444	-4551,302
		-11675,212	-4551,302
		-11678,29	-4548,225
		-11681,367	-4538,993
		-11693,676	-4542,07
		-11690,599	-4545,148
		-11687,521	-4551,302
		-11684,444	-4554,379
		-11678,29	-4557,457
		-11684,444	-4557,457
		-11690,599	-4557,457
		-11693,676	-4560,534
		-11693,676	-4560,534
		-11678,29	-4557,457
		-11687,521	-4557,457
		-11672,135	-4563,611
		-11678,29	-4560,534
		-11681,367	-4551,302
		-11681,367	-4554,379
		-11675,212	-4560,534
		-11659,826	-4560,534
		-11672,135	-4548,225
		-11675,212	-4554,379
		-11662,903	-4554,379
		-11690,599	-4554,379
		-11690,599	-4560,534
		-11684,444	-4554,379
		-11693,676	-4560,534
		-11715,217	-4557,457
		-11662,903	-4542,07
		-11727,526	-4557,457
		-11705,985	-4563,611
		-11715,217	-4563,611
		-11675,212	-4548,225
		-11690,599	-4551,302
		-11690,599	-4560,534
		-11684,444	-4560,534
		-11681,367	-4557,457
		-11684,444	-4554,379
		-11681,367	-4557,457
		-11690,599	-4563,611
		-11690,599	-4551,302
		-11690,599	-4557,457
		-11675,212	-4551,302
		-11684,444	-4554,379
		-11678,29	-4548,225
		-11669,058	-4545,148
		-11687,521	-4554,379
		-11696,753	-4557,457
		-11696,753	-4554,379
		-11702,908	-4557,457
		-11705,985	-4560,534
		-11681,367	-4566,689
		-11681,367	-4557,457
		-11702,908	-4563,611
		-11690,599	-4548,225
		-11696,753	-4548,225
		-11699,831	-4551,302
		-11733,681	-4557,457
		-11733,681	-4545,148
		-11705,985	-4542,07
		-11718,294	-4557,457
		-11693,676	-4563,611
		-11638,285	-4554,379
		-11613,667	-4551,302
		-11681,367	-4569,766
		-11653,671	-4542,07
		-11696,753	-4554,379
		-11712,14	-4557,457
		-11702,908	-4563,611
		-11672,135	-4569,766
		-11647,517	-4557,457
		-11625,976	-4551,302
		-11632,13	-4548,225
		-11662,903	-4554,379
		-11693,676	-4557,457
		-11712,14	-4566,689
		-11724,449	-4572,843
		-11699,831	-4569,766
		-11702,908	-4569,766
		-11699,831	-4569,766
		-11672,135	-4569,766
		-11675,212	-4545,148
		-11681,367	-4551,302
		-11662,903	-4560,534
		-11678,29	-4551,302
		-11665,981	-4545,148
		-11678,29	-4551,302
		-11678,29	-4566,689
		-11678,29	-4563,611
		-11662,903	-4551,302
		-11653,671	-4554,379
		-11662,903	-4557,457
		-11641,362	-4563,611
		-11678,29	-4538,993
		-11653,671	-4548,225
		-11669,058	-4560,534
		-11693,676	-4563,611
		-11690,599	-4560,534
		-11662,903	-4560,534
		-11672,135	-4563,611
		-11681,367	-4566,689
		-11672,135	-4566,689
		-11675,212	-4569,766
		-11678,29	-4566,689
		-11693,676	-4548,225
		-11684,444	-4557,457
		-11699,831	-4554,379
		-11681,367	-4557,457
		-11681,367	-4572,843
		-11672,135	-4566,689
		-11681,367	-4572,843
		-11662,903	-4572,843
		-11690,599	-4551,302
		-11693,676	-4554,379
		-11690,599	-4569,766
		-11681,367	-4554,379
		-11687,521	-4554,379
		-11696,753	-4554,379
		-11696,753	-4554,379
		-11699,831	-4554,379
		-11705,985	-4554,379
		-11702,908	-4538,993
		-11678,29	-4542,07
		-11672,135	-4551,302
		-11709,062	-4557,457
		-11727,526	-4566,689
		-11712,14	-4566,689
		-11607,512	-4557,457
		-11656,749	-4551,302
		-11610,589	-4560,534
		-11610,589	-4557,457
		-11638,285	-4557,457
		-11629,053	-4560,534
		-11629,053	-4557,457
		-11632,13	-4557,457
		-11650,594	-4554,379
		-11662,903	-4554,379
		-11665,981	-4551,302
		-11665,981	-4560,534
		-11662,903	-4563,611
		-11669,058	-4563,611
		-11672,135	-4554,379
		-11659,826	-4548,225
		-11665,981	-4551,302
		-11659,826	-4551,302
		-11693,676	-4560,534
		-11693,676	-4566,689
		-11684,444	-4560,534
		-11684,444	-4560,534
		-11659,826	-4560,534
		-11653,671	-4563,611
		-11669,058	-4557,457
		-11665,981	-4554,379
		-11678,29	-4557,457
		-11681,367	-4560,534
		-11678,29	-4563,611
		-11684,444	-4569,766
		-11684,444	-4566,689
		-11693,676	-4569,766
		-11684,444	-4569,766
		-11678,29	-4566,689
		-11656,749	-4560,534
		-11647,517	-4560,534
		-11653,671	-4554,379
		-11650,594	-4545,148
		-11669,058	-4554,379
		-11672,135	-4560,534
		-11681,367	-4557,457
		-11669,058	-4560,534
		-11684,444	-4557,457
		-11662,903	-4566,689
		-11656,749	-4569,766
		-11665,981	-4569,766
		-11662,903	-4566,689
		-11659,826	-4557,457
		-11644,44	-4557,457
		-11653,671	-4563,611
		-11653,671	-4563,611
		-11638,285	-4557,457
		-11644,44	-4551,302
		-11678,29	-4551,302
		-11705,985	-4554,379
		-11712,14	-4551,302
		-11699,831	-4551,302
		-11690,599	-4554,379
		-11653,671	-4560,534
		-11622,899	-4563,611
		-11632,13	-4554,379
		-11656,749	-4551,302
		-11659,826	-4551,302
		-11656,749	-4554,379
		-11656,749	-4554,379
		-11650,594	-4542,07
		-11662,903	-4551,302
		-11665,981	-4548,225
		-11678,29	-4551,302
		-11678,29	-4551,302
		-11672,135	-4560,534
		-11650,594	-4554,379
		-11641,362	-4557,457
		-11678,29	-4569,766
		-11659,826	-4551,302
		-11662,903	-4560,534
		-11669,058	-4566,689
		-11669,058	-4560,534
		-11659,826	-4557,457
		-11632,13	-4560,534
		-11610,589	-4569,766
		-11625,976	-4563,611
		-11659,826	-4572,843
		-11675,212	-4569,766
		-11690,599	-4566,689
		-11709,062	-4560,534
		-11675,212	-4566,689
		-11650,594	-4563,611
		-11665,981	-4566,689
		-11662,903	-4566,689
		-11647,517	-4566,689
		-11662,903	-4560,534
		-11653,671	-4554,379
		-11638,285	-4554,379
		-11641,362	-4548,225
		-11647,517	-4560,534
		-11656,749	-4560,534
		-11665,981	-4551,302
		-11669,058	-4560,534
		-11684,444	-4563,611
		-11684,444	-4557,457
		-11669,058	-4566,689
		-11656,749	-4569,766
		-11629,053	-4563,611
		-11616,744	-4560,534
		-11647,517	-4557,457
		-11641,362	-4557,457
		-11650,594	-4554,379
		-11659,826	-4563,611
		-11659,826	-4563,611
		-11656,749	-4557,457
		-11656,749	-4554,379
		-11650,594	-4554,379
		-11656,749	-4557,457
		-11656,749	-4557,457
		-11656,749	-4563,611
		-11656,749	-4563,611
		-11665,981	-4560,534
		-11659,826	-4563,611
		-11644,44	-4566,689
		-11650,594	-4566,689
		-11662,903	-4548,225
		-11656,749	-4560,534
		-11653,671	-4575,92
		-11659,826	-4563,611
		-11650,594	-4557,457
		-11650,594	-4563,611
		-11656,749	-4551,302
		-11650,594	-4560,534
		-11653,671	-4560,534
		-11653,671	-4557,457
		-11650,594	-4557,457
		-11656,749	-4554,379
		-11650,594	-4557,457
		-11644,44	-4554,379
		-11656,749	-4560,534
		-11650,594	-4563,611
		-11647,517	-4560,534
		-11641,362	-4563,611
		-11647,517	-4551,302
		-11662,903	-4560,534
		-11650,594	-4557,457
		-11653,671	-4575,92
		-11678,29	-4575,92
		-11669,058	-4575,92
		-11678,29	-4578,998
		-11684,444	-4575,92
		-11659,826	-4572,843
		-11653,671	-4554,379
		-11644,44	-4554,379
		-11653,671	-4560,534
		-11653,671	-4563,611
		-11656,749	-4551,302
		-11656,749	-4554,379
		-11632,13	-4560,534
		-11632,13	-4557,457
		-11644,44	-4566,689
		-11638,285	-4569,766
		-11665,981	-4569,766
		-11681,367	-4569,766
		-11650,594	-4569,766
		-11638,285	-4572,843
		-11678,29	-4572,843
		-11687,521	-4572,843
		-11656,749	-4569,766
		-11622,899	-4551,302
		-11598,28	-4548,225
		-11607,512	-4551,302
		-11653,671	-4551,302
		-11659,826	-4563,611
		-11656,749	-4560,534
		-11675,212	-4563,611
		-11659,826	-4566,689
		-11653,671	-4566,689
		-11625,976	-4560,534
		-11619,821	-4566,689
		-11622,899	-4575,92
		-11625,976	-4566,689
		-11629,053	-4554,379
		-11662,903	-4560,534
		-11687,521	-4566,689
		-11681,367	-4566,689
		-11659,826	-4560,534
		-11625,976	-4575,92
		-11650,594	-4566,689
		-11669,058	-4566,689
		-11641,362	-4569,766
		-11656,749	-4560,534
		-11662,903	-4557,457
		-11659,826	-4566,689
		-11641,362	-4560,534
		-11635,208	-4554,379
		-11632,13	-4560,534
		-11647,517	-4560,534
		-11656,749	-4566,689
		-11647,517	-4566,689
		-11641,362	-4563,611
		-11641,362	-4578,998
		-11653,671	-4572,843
		-11659,826	-4560,534
		-11659,826	-4557,457
		-11653,671	-4575,92
		-11656,749	-4569,766
		-11659,826	-4575,92
		-11659,826	-4575,92
		-11656,749	-4572,843
		-11662,903	-4557,457
		-11647,517	-4566,689
		-11629,053	-4566,689
		-11595,203	-4557,457
		-11622,899	-4551,302
		-11632,13	-4563,611
		-11632,13	-4566,689
		-11656,749	-4557,457
		-11659,826	-4566,689
		-11641,362	-4566,689
		-11635,208	-4566,689
		-11641,362	-4563,611
		-11656,749	-4566,689
		-11659,826	-4566,689
		-11669,058	-4569,766
		-11662,903	-4575,92
		-11678,29	-4569,766
		-11653,671	-4572,843
		-11672,135	-4557,457
		-11669,058	-4557,457
		-11665,981	-4569,766
		-11665,981	-4566,689
		-11662,903	-4566,689
		-11687,521	-4575,92
		-11641,362	-4575,92
		-11665,981	-4578,998
		-11678,29	-4566,689
		-11632,13	-4572,843
		-11629,053	-4566,689
		-11607,512	-4566,689
		-11629,053	-4569,766
		-11592,126	-4563,611
		-11650,594	-4560,534
		-11659,826	-4563,611
		-11656,749	-4563,611
		-11675,212	-4563,611
		-11690,599	-4566,689
		-11656,749	-4569,766
		-11641,362	-4572,843
		-11635,208	-4575,92
		-11635,208	-4572,843
		-11635,208	-4575,92
		-11629,053	-4554,379
		-11632,13	-4566,689
		-11647,517	-4566,689
		-11665,981	-4575,92
		-11653,671	-4572,843
		-11665,981	-4569,766
		-11662,903	-4569,766
		-11629,053	-4569,766
		-11681,367	-4572,843
		-11675,212	-4560,534
		-11675,212	-4575,92
		-11675,212	-4582,075
		-11684,444	-4582,075
		-11632,13	-4566,689
		-11638,285	-4572,843
		-11659,826	-4578,998
		-11632,13	-4572,843
		-11607,512	-4560,534
		-11622,899	-4560,534
		-11638,285	-4566,689
		-11650,594	-4569,766
		-11656,749	-4575,92
		-11662,903	-4569,766
		-11665,981	-4569,766
		-11641,362	-4566,689
		-11665,981	-4578,998
		-11659,826	-4572,843
		-11665,981	-4582,075
		-11681,367	-4582,075
		-11641,362	-4578,998
		-11681,367	-4582,075
		-11687,521	-4572,843
		-11699,831	-4575,92
		-11693,676	-4582,075
		-11675,212	-4582,075
		-11681,367	-4569,766
		-11678,29	-4566,689
		-11665,981	-4557,457
		-11635,208	-4557,457
		-11582,894	-4551,302
		-11585,971	-4557,457
		-11601,358	-4569,766
		-11638,285	-4569,766
		-11656,749	-4569,766
		-11665,981	-4578,998
		-11675,212	-4578,998
		-11690,599	-4569,766
		-11684,444	-4557,457
		-11653,671	-4560,534
		-11638,285	-4557,457
		-11635,208	-4582,075
		-11644,44	-4575,92
		-11644,44	-4563,611
		-11619,821	-4569,766
		-11619,821	-4566,689
		-11607,512	-4563,611
		-11635,208	-4563,611
		-11641,362	-4563,611
		-11678,29	-4572,843
		-11665,981	-4566,689
		-11653,671	-4557,457
		-11650,594	-4575,92
		-11653,671	-4563,611
		-11644,44	-4569,766
		-11604,435	-4560,534
		-11598,28	-4563,611
		-11619,821	-4569,766
		-11644,44	-4569,766
		-11644,44	-4569,766
		-11641,362	-4569,766
		-11635,208	-4563,611
		-11629,053	-4572,843
		-11632,13	-4563,611
		-11644,44	-4566,689
		-11656,749	-4569,766
		-11656,749	-4572,843
		-11656,749	-4572,843
		-11659,826	-4572,843
		-11656,749	-4572,843
		-11656,749	-4575,92
		-11662,903	-4572,843
		-11665,981	-4569,766
		-11675,212	-4582,075
		-11662,903	-4582,075
		-11632,13	-4578,998
		-11622,899	-4572,843
		-11607,512	-4563,611
		-11616,744	-4560,534
		-11638,285	-4554,379
		-11650,594	-4557,457
		-11656,749	-4575,92
		-11669,058	-4588,23
		-11644,44	-4575,92
		-11672,135	-4578,998
		-11625,976	-4566,689
		-11625,976	-4557,457
		-11613,667	-4551,302
		-11616,744	-4557,457
		-11638,285	-4557,457
		-11592,126	-4545,148
		-11625,976	-4557,457
		-11632,13	-4554,379
		-11638,285	-4563,611
		-11638,285	-4563,611
		-11653,671	-4572,843
		-11672,135	-4569,766
		-11653,671	-4566,689
		-11619,821	-4569,766
		-11616,744	-4560,534
		-11604,435	-4563,611
		-11607,512	-4560,534
		-11669,058	-4563,611
		-11622,899	-4566,689
		-11681,367	-4569,766
		-11696,753	-4554,379
		-11687,521	-4563,611
		-11656,749	-4569,766
		-11647,517	-4563,611
		-11696,753	-4569,766
		-11610,589	-4563,611
		-11592,126	-4560,534
		-11635,208	-4566,689
		-11616,744	-4563,611
		-11604,435	-4560,534
		-11632,13	-4554,379
		-11647,517	-4569,766
		-11650,594	-4560,534
		-11647,517	-4560,534
		-11638,285	-4557,457
		-11653,671	-4551,302
		-11638,285	-4563,611
		-11629,053	-4551,302
		-11635,208	-4554,379
		-11625,976	-4557,457
		-11625,976	-4560,534
		-11632,13	-4554,379
		-11632,13	-4560,534
		-11635,208	-4560,534
		-11644,44	-4560,534
		-11638,285	-4551,302
		-11635,208	-4548,225
		-11638,285	-4557,457
		-11641,362	-4560,534
		-11638,285	-4557,457
		-11650,594	-4563,611
		-11659,826	-4563,611
		-11656,749	-4554,379
		-11650,594	-4560,534
		-11647,517	-4557,457
		-11653,671	-4569,766
		-11644,44	-4563,611
		-11622,899	-4560,534
		-11589,048	-4548,225
		-11573,662	-4535,916
		-11579,817	-4535,916
		-11598,28	-4535,916
		-11610,589	-4545,148
		-11616,744	-4557,457
		-11632,13	-4563,611
		-11635,208	-4560,534
		-11638,285	-4557,457
		-11632,13	-4551,302
		-11598,28	-4548,225
		-11601,358	-4545,148
		-11616,744	-4548,225
		-11625,976	-4560,534
		-11632,13	-4557,457
		-11638,285	-4554,379
		-11635,208	-4557,457
		-11647,517	-4551,302
		-11662,903	-4542,07
		-11653,671	-4551,302
		-11638,285	-4548,225
		-11653,671	-4551,302
		-11616,744	-4554,379
		-11601,358	-4563,611
		-11613,667	-4560,534
		-11619,821	-4560,534
		-11635,208	-4560,534
		-11638,285	-4557,457
		-11647,517	-4557,457
		-11641,362	-4557,457
		-11638,285	-4560,534
		-11622,899	-4554,379
		-11619,821	-4551,302
		-11622,899	-4554,379
		-11622,899	-4563,611
		-11629,053	-4566,689
		-11625,976	-4557,457
		-11629,053	-4554,379
		-11632,13	-4557,457
		-11629,053	-4563,611
		-11647,517	-4554,379
		-11641,362	-4551,302
		-11665,981	-4557,457
		-11662,903	-4566,689
		-11678,29	-4566,689
		-11665,981	-4569,766
		-11629,053	-4563,611
		-11610,589	-4545,148
		-11622,899	-4563,611
		-11607,512	-4545,148
		-11607,512	-4563,611
		-11610,589	-4560,534
		-11595,203	-4554,379
		-11598,28	-4545,148
		-11592,126	-4551,302
		-11632,13	-4563,611
		-11650,594	-4560,534
		-11659,826	-4551,302
		-11669,058	-4557,457
		-11662,903	-4551,302
		-11629,053	-4548,225
		-11616,744	-4551,302
		-11589,048	-4554,379
		-11607,512	-4557,457
		-11604,435	-4557,457
		-11595,203	-4557,457
		-11604,435	-4563,611
		-11610,589	-4560,534
		-11616,744	-4560,534
		-11598,28	-4560,534
		-11619,821	-4560,534
		-11635,208	-4563,611
		-11635,208	-4563,611
		-11622,899	-4557,457
		-11613,667	-4551,302
		-11610,589	-4554,379
		-11616,744	-4554,379
		-11601,358	-4560,534
		-11613,667	-4545,148
		-11625,976	-4545,148
		-11632,13	-4545,148
		-11625,976	-4560,534
		-11625,976	-4548,225
		-11625,976	-4554,379
		-11619,821	-4554,379
		-11622,899	-4557,457
		-11625,976	-4557,457
		-11625,976	-4554,379
		-11619,821	-4560,534
		-11613,667	-4557,457
		-11632,13	-4560,534
		-11616,744	-4551,302
		-11638,285	-4566,689
		-11638,285	-4551,302
		-11622,899	-4551,302
		-11638,285	-4545,148
		-11641,362	-4566,689
		-11659,826	-4557,457
		-11647,517	-4557,457
		-11607,512	-4551,302
		-11601,358	-4545,148
		-11610,589	-4554,379
		-11613,667	-4557,457
		-11629,053	-4557,457
		-11632,13	-4548,225
		-11629,053	-4545,148
		-11650,594	-4554,379
		-11656,749	-4554,379
		-11650,594	-4551,302
		-11641,362	-4557,457
		-11656,749	-4557,457
		-11644,44	-4566,689
		-11595,203	-4548,225
		-11585,971	-4551,302
		-11570,585	-4545,148
		-11582,894	-4557,457
		-11598,28	-4560,534
		-11613,667	-4557,457
		-11635,208	-4560,534
		-11644,44	-4566,689
		-11622,899	-4569,766
		-11644,44	-4563,611
		-11629,053	-4560,534
		-11613,667	-4560,534
		-11601,358	-4563,611
		-11592,126	-4560,534
		-11585,971	-4557,457
		-11579,817	-4557,457
		-11607,512	-4563,611
		-11607,512	-4551,302
		-11613,667	-4554,379
		-11613,667	-4554,379
		-11613,667	-4554,379
		-11619,821	-4560,534
		-11622,899	-4563,611
		-11625,976	-4563,611
		-11622,899	-4563,611
		-11616,744	-4554,379
		-11622,899	-4557,457
		-11635,208	-4560,534
		-11632,13	-4548,225
		-11629,053	-4569,766
		-11622,899	-4563,611
		-11629,053	-4563,611
		-11625,976	-4569,766
		-11619,821	-4566,689
		-11622,899	-4566,689
		-11613,667	-4551,302
		-11616,744	-4551,302
		-11632,13	-4557,457
		-11629,053	-4566,689
		-11619,821	-4560,534
		-11625,976	-4566,689
		-11616,744	-4566,689
		-11625,976	-4563,611
		-11616,744	-4563,611
		-11616,744	-4551,302
		-11629,053	-4548,225
		-11622,899	-4560,534
		-11613,667	-4560,534
		-11604,435	-4557,457
		-11601,358	-4563,611
		-11607,512	-4557,457
		-11622,899	-4551,302
		-11647,517	-4560,534
		-11647,517	-4563,611
		-11632,13	-4554,379
		-11607,512	-4554,379
		-11601,358	-4548,225
		-11601,358	-4551,302
		-11613,667	-4551,302
		-11610,589	-4551,302
		-11613,667	-4548,225
		-11619,821	-4551,302
		-11616,744	-4538,993
		-11610,589	-4542,07
		-11622,899	-4535,916
		-11635,208	-4542,07
		-11653,671	-4551,302
		-11625,976	-4560,534
		-11638,285	-4560,534
		-11662,903	-4545,148
		-11635,208	-4560,534
		-11595,203	-4551,302
		-11582,894	-4551,302
		-11582,894	-4548,225
		-11607,512	-4551,302
		-11662,903	-4557,457
		-11669,058	-4560,534
		-11659,826	-4560,534
		-11644,44	-4554,379
		-11607,512	-4560,534
		-11558,276	-4545,148
		-11539,812	-4548,225
		-11570,585	-4551,302
		-11576,739	-4551,302
		-11585,971	-4554,379
		-11545,966	-4548,225
		-11613,667	-4563,611
		-11607,512	-4560,534
		-11613,667	-4560,534
		-11616,744	-4560,534
		-11625,976	-4560,534
		-11632,13	-4563,611
		-11622,899	-4560,534
		-11625,976	-4554,379
		-11613,667	-4557,457
		-11616,744	-4560,534
		-11613,667	-4563,611
		-11616,744	-4560,534
		-11632,13	-4560,534
		-11632,13	-4560,534
		-11613,667	-4551,302
		-11607,512	-4548,225
		-11613,667	-4551,302
		-11616,744	-4551,302
		-11616,744	-4551,302
		-11613,667	-4551,302
		-11607,512	-4560,534
		-11610,589	-4554,379
		-11598,28	-4563,611
		-11601,358	-4557,457
		-11604,435	-4560,534
		-11604,435	-4560,534
		-11607,512	-4548,225
		-11607,512	-4557,457
		-11613,667	-4557,457
		-11604,435	-4538,993
		-11607,512	-4548,225
		-11604,435	-4551,302
		-11582,894	-4557,457
		-11579,817	-4551,302
		-11598,28	-4551,302
		-11622,899	-4563,611
		-11635,208	-4551,302
		-11632,13	-4551,302
		-11622,899	-4554,379
		-11607,512	-4551,302
		-11589,048	-4560,534
		-11589,048	-4560,534
		-11601,358	-4548,225
		-11595,203	-4545,148
		-11592,126	-4545,148
		-11598,28	-4545,148
		-11607,512	-4551,302
		-11592,126	-4554,379
		-11576,739	-4548,225
		-11592,126	-4538,993
		-11610,589	-4560,534
		-11604,435	-4548,225
		-11601,358	-4554,379
		-11610,589	-4554,379
		-11622,899	-4545,148
		-11641,362	-4548,225
		-11635,208	-4557,457
		-11613,667	-4557,457
		-11595,203	-4551,302
		-11582,894	-4554,379
		-11573,662	-4554,379
		-11592,126	-4548,225
		-11601,358	-4548,225
		-11601,358	-4551,302
		-11613,667	-4551,302
		-11619,821	-4560,534
		-11629,053	-4551,302
		-11625,976	-4545,148
		-11598,28	-4545,148
		-11622,899	-4548,225
		-11601,358	-4548,225
		-11625,976	-4551,302
		-11601,358	-4560,534
		-11622,899	-4560,534
		-11629,053	-4554,379
		-11635,208	-4557,457
		-11632,13	-4551,302
		-11601,358	-4548,225
		-11635,208	-4557,457
		-11570,585	-4545,148
		-11536,735	-4538,993
		-11582,894	-4545,148
		-11558,276	-4542,07
		-11592,126	-4551,302
		-11601,358	-4563,611
		-11607,512	-4563,611
		-11589,048	-4554,379
		-11582,894	-4548,225
		-11598,28	-4548,225
		-11616,744	-4545,148
		-11641,362	-4542,07
		-11641,362	-4557,457
		-11616,744	-4548,225
		-11585,971	-4551,302
		-11573,662	-4542,07
		-11592,126	-4551,302
		-11573,662	-4535,916
		-11607,512	-4557,457
		-11604,435	-4557,457
		-11613,667	-4563,611
		-11579,817	-4554,379
		-11595,203	-4545,148
		-11619,821	-4545,148
		-11613,667	-4554,379
[truncated: 38,375 more rows]
