# Supplementary material for: Assessment of upper limb motor control: establishing normative benchmarks for clinical applications
Source: PeerJ. 2025 Aug 22;13:e19859. doi: 10.7717/peerj.19859 (PMC12377353; doi:10.7717/peerj.19859)
Supplement: Supplemental Information 1 [file peerj-13-19859-s001.zip › translated_csvs/advanced_mdurance-test-243756.csv]

angle_window_	angles_bíceps_braquial_derecho_tríceps_braquial_largo_derecho	emg_muscle_bíceps_braquial_derecho_(µV)	emg_muscle_tríceps_braquial_largo_derecho_(µV)
0,05	58,28	4480,524	-5843,761
	58,26	4474,369	-5843,761
	58,28	4446,673	-5846,838
	58,31	4428,21	-5834,529
	58,3	4425,133	-5828,375
	58,25	4428,21	-5837,606
	58,23	4412,823	-5843,761
	58,28	4415,901	-5849,916
	58,4	4406,669	-5849,916
	58,51	4412,823	-5859,147
	58,47	4415,901	-5862,225
	58,32	4418,978	-5868,379
	58,23	4412,823	-5865,302
	58,23	4415,901	-5868,379
	58,22	4406,669	-5862,225
	58,16	4397,437	-5859,147
	58,14	4412,823	-5849,916
	58,15	4415,901	-5843,761
	58,22	4415,901	-5843,761
	58,34	4425,133	-5846,838
	58,44	4418,978	-5843,761
	58,49	4409,746	-5843,761
	58,51	4418,978	-5846,838
	58,49	4409,746	-5849,916
	58,43	4400,514	-5846,838
	58,36	4400,514	-5843,761
	58,31	4400,514	-5856,07
	58,29	4397,437	-5859,147
	58,26	4403,592	-5840,684
	58,16	4400,514	-5856,07
	57,94	4412,823	-5865,302
	57,47	4415,901	-5871,457
	56,51	4415,901	-5868,379
	54,65	4418,978	-5871,457
	51,03	4422,055	-5871,457
	45,12	4425,133	-5871,457
	36,74	4418,978	-5865,302
	25,67	4415,901	-5852,993
	14,11	4406,669	-5849,916
	3,64	4400,514	-5834,529
	-5,78	4397,437	-5831,452
	-13,16	4422,055	-5834,529
	-18,59	4415,901	-5831,452
	-23,08	4415,901	-5840,684
	-28,11	4449,751	-5846,838
	-33,97	4403,592	-5849,916
	-38,33	4434,364	-5846,838
	-38,49	4394,36	-5843,761
	-33,82	4400,514	-5849,916
	-24,48	4406,669	-5849,916
	-11,61	4409,746	-5849,916
	-0,67	4409,746	-5849,916
	4,08	4409,746	-5856,07
	4,45	4406,669	-5852,993
	2,55	4406,669	-5849,916
	-0,79	4406,669	-5846,838
	-5,21	4412,823	-5843,761
	-10,07	4403,592	-5849,916
	-12,08	4412,823	-5846,838
	-8,05	4418,978	-5846,838
	3,3	4422,055	-5849,916
	21,3	4415,901	-5849,916
	42,12	4428,21	-5849,916
	62,9	4422,055	-5837,606
	80,59	4418,978	-5828,375
	89,88	4455,905	-5831,452
	90,64	4440,519	-5831,452
	88,25	4409,746	-5843,761
	85,93	4403,592	-5846,838
	83,87	4403,592	-5840,684
	81,93	4428,21	-5840,684
	80,09	4425,133	-5837,606
	78,23	4412,823	-5837,606
	75,73	4418,978	-5837,606
	71,95	4403,592	-5849,916
	66,42	4400,514	-5849,916
	58,58	4400,514	-5837,606
	48,08	4406,669	-5834,529
	34,58	4415,901	-5831,452
	19,02	4428,21	-5825,297
	2,05	4431,287	-5828,375
	-14,82	4428,21	-5822,22
	-29,58	4415,901	-5828,375
	-42,13	4418,978	-5825,297
	-49,95	4425,133	-5828,375
	-52,01	4437,442	-5834,529
	-51,5	4422,055	-5828,375
	-50,61	4409,746	-5828,375
	-49,32	4428,21	-5825,297
	-47,29	4446,673	-5825,297
	-44,37	4458,983	-5837,606
	-40,9	4452,828	-5831,452
	-36,73	4462,06	-5834,529
	-30,78	4468,214	-5837,606
	-22,66	4471,292	-5840,684
	-12,46	4471,292	-5837,606
	0,49	4458,983	-5840,684
	16	4422,055	-5803,756
	31,8	4449,751	-5825,297
	46,92	4412,823	-5800,679
	63,1	4397,437	-5819,143
	78,35	4409,746	-5791,447
	87,84	4406,669	-5819,143
	90,71	4400,514	-5825,297
	89,84	4412,823	-5819,143
	87,99	4412,823	-5825,297
	85,8	4391,282	-5831,452
	83,39	4403,592	-5828,375
	81,09	4422,055	-5831,452
	79,4	4437,442	-5831,452
	78,45	4422,055	-5831,452
	77,8	4437,442	-5834,529
	76,93	4437,442	-5822,22
	75,5	4425,133	-5828,375
	73,18	4443,596	-5825,297
	68,94	4428,21	-5806,834
	61	4434,364	-5809,911
	49,63	4440,519	-5819,143
	36,45	4437,442	-5816,065
	22,48	4425,133	-5812,988
	8,23	4415,901	-5819,143
	-6,53	4415,901	-5822,22
	-20,99	4422,055	-5828,375
	-32,96	4431,287	-5831,452
	-41,91	4428,21	-5840,684
	-48,38	4412,823	-5846,838
	-52,1	4440,519	-5828,375
	-53,48	4431,287	-5825,297
	-53,48	4409,746	-5846,838
	-52,87	4440,519	-5822,22
	-52,01	4434,364	-5828,375
	-50,28	4443,596	-5819,143
	-46,81	4440,519	-5822,22
	-41,43	4437,442	-5828,375
	-33,52	4397,437	-5809,911
	-22,33	4422,055	-5819,143
	-8,99	4406,669	-5816,065
	4,98	4431,287	-5831,452
	18,43	4428,21	-5831,452
	30,29	4446,673	-5846,838
	40,92	4446,673	-5849,916
	51,59	4440,519	-5819,143
	62,79	4452,828	-5843,761
	73,14	4425,133	-5809,911
	80,43	4431,287	-5834,529
	83,32	4415,901	-5825,297
	82,87	4434,364	-5831,452
	81,12	4418,978	-5825,297
	79,24	4422,055	-5825,297
	77,73	4422,055	-5831,452
	76,55	4431,287	-5819,143
	75,51	4406,669	-5819,143
	74,16	4397,437	-5825,297
	71,63	4415,901	-5831,452
	66,96	4428,21	-5819,143
	59,2	4406,669	-5828,375
	49,22	4409,746	-5849,916
	38,35	4409,746	-5834,529
	26,75	4422,055	-5856,07
	15,29	4412,823	-5856,07
	2,96	4406,669	-5837,606
	-11,56	4400,514	-5831,452
	-24,85	4406,669	-5825,297
	-34,13	4406,669	-5831,452
	-40,35	4415,901	-5849,916
	-44,55	4403,592	-5825,297
	-46,92	4406,669	-5831,452
	-47,43	4418,978	-5852,993
	-46,69	4403,592	-5837,606
	-45,45	4403,592	-5831,452
	-44,09	4415,901	-5834,529
	-42,06	4431,287	-5831,452
	-37,87	4415,901	-5825,297
	-30,46	4400,514	-5834,529
	-19,92	4406,669	-5822,22
	-6,82	4437,442	-5828,375
	7,76	4443,596	-5834,529
	22,16	4428,21	-5837,606
	35,51	4415,901	-5840,684
	48,16	4400,514	-5843,761
	60,45	4412,823	-5846,838
	71,89	4406,669	-5840,684
	81,77	4415,901	-5843,761
	89,88	4397,437	-5843,761
	94,35	4437,442	-5837,606
	93,87	4425,133	-5837,606
	90,66	4434,364	-5843,761
	87,55	4409,746	-5849,916
	85,38	4425,133	-5843,761
	83,71	4406,669	-5846,838
	82,37	4382,051	-5825,297
	81,28	4412,823	-5834,529
	79,73	4375,896	-5819,143
	76,44	4409,746	-5843,761
	70,45	4434,364	-5843,761
	60,92	4400,514	-5840,684
	46,83	4431,287	-5849,916
	28,43	4437,442	-5846,838
	7,71	4422,055	-5849,916
	-13,43	4415,901	-5852,993
	-32,5	4434,364	-5849,916
	-46,3	4422,055	-5852,993
	-54,18	4440,519	-5846,838
	-57,99	4434,364	-5856,07
	-59,52	4452,828	-5843,761
	-59,56	4434,364	-5834,529
	-58,75	4409,746	-5825,297
	-57,58	4446,673	-5837,606
	-56,32	4403,592	-5816,065
	-55,2	4412,823	-5828,375
	-54,05	4406,669	-5837,606
	-52,03	4394,36	-5837,606
	-47,92	4409,746	-5846,838
	-41,09	4400,514	-5852,993
	-31,23	4412,823	-5852,993
	-18,81	4397,437	-5856,07
	-4,92	4409,746	-5846,838
	9,38	4415,901	-5843,761
	23,32	4400,514	-5856,07
	36,81	4422,055	-5843,761
	49,74	4406,669	-5846,838
	62,1	4412,823	-5843,761
	72,42	4388,205	-5843,761
	78,2	4385,128	-5834,529
	79,58	4394,36	-5831,452
	79,08	4406,669	-5834,529
	78,25	4425,133	-5849,916
	77,24	4434,364	-5843,761
	76,01	4422,055	-5856,07
	74,85	4409,746	-5856,07
	73,83	4394,36	-5840,684
	72,12	4388,205	-5849,916
	68,37	4388,205	-5856,07
	61,89	4409,746	-5862,225
	52,78	4409,746	-5865,302
	40,72	4403,592	-5859,147
	25,3	4437,442	-5849,916
	8,31	4428,21	-5846,838
	-7,84	4431,287	-5849,916
	-21,49	4431,287	-5846,838
	-31,61	4431,287	-5846,838
	-39,82	4431,287	-5846,838
	-46,82	4437,442	-5840,684
	-51,24	4431,287	-5834,529
	-53,12	4415,901	-5846,838
	-53,46	4418,978	-5843,761
	-52,96	4378,973	-5843,761
	-52	4372,819	-5843,761
	-50,75	4400,514	-5846,838
	-49,01	4403,592	-5837,606
	-45,89	4394,36	-5837,606
	-39,89	4391,282	-5840,684
	-29,72	4388,205	-5843,761
	-16,25	4397,437	-5856,07
	-2,6	4400,514	-5859,147
	9,25	4397,437	-5862,225
	20,65	4409,746	-5862,225
	32,99	4422,055	-5859,147
	45,55	4409,746	-5856,07
	57,79	4400,514	-5852,993
	69,3	4400,514	-5852,993
	79,06	4412,823	-5840,684
	85,85	4412,823	-5846,838
	88,42	4382,051	-5852,993
	87,47	4378,973	-5852,993
	85,54	4354,355	-5849,916
	84,08	4366,664	-5849,916
	82,97	4391,282	-5849,916
	81,72	4394,36	-5846,838
	80,24	4412,823	-5843,761
	78,3	4440,519	-5856,07
	75,33	4412,823	-5849,916
	70,39	4406,669	-5846,838
	62,42	4428,21	-5840,684
	50,44	4437,442	-5849,916
	35,72	4440,519	-5852,993
	19,2	4428,21	-5852,993
	1,86	4428,21	-5859,147
	-13,55	4428,21	-5856,07
	-26,64	4425,133	-5856,07
	-37,63	4415,901	-5846,838
	-45,82	4400,514	-5837,606
	-50,47	4428,21	-5843,761
	-51,59	4437,442	-5846,838
	-50,6	4428,21	-5843,761
	-48,91	4403,592	-5846,838
	-47,25	4397,437	-5856,07
	-45,93	4400,514	-5859,147
	-44,61	4406,669	-5846,838
	-42,54	4403,592	-5846,838
	-39,19	4400,514	-5846,838
	-35	4422,055	-5859,147
	-31,03	4418,978	-5849,916
	-25,55	4422,055	-5852,993
	-14,97	4425,133	-5862,225
	0,07	4422,055	-5865,302
	15,84	4422,055	-5862,225
	28,59	4422,055	-5859,147
	38,16	4418,978	-5862,225
	46,5	4422,055	-5859,147
	53,56	4431,287	-5849,916
	59,26	4418,978	-5846,838
	63,96	4412,823	-5849,916
	67,74	4409,746	-5840,684
	70,36	4412,823	-5846,838
	71,91	4412,823	-5849,916
	72,6	4409,746	-5849,916
	72,73	4412,823	-5852,993
	72,41	4422,055	-5856,07
	71,77	4422,055	-5865,302
	70,74	4394,36	-5859,147
	69,18	4403,592	-5865,302
	67,25	4418,978	-5865,302
	64,29	4415,901	-5859,147
	59,2	4418,978	-5856,07
	51,58	4406,669	-5859,147
	41,84	4406,669	-5856,07
	30,92	4412,823	-5862,225
	19,06	4422,055	-5862,225
	6,63	4428,21	-5862,225
	-5,46	4425,133	-5859,147
	-17,72	4425,133	-5856,07
	-30,05	4422,055	-5852,993
	-40,27	4406,669	-5846,838
	-47	4375,896	-5846,838
	-50,12	4385,128	-5852,993
	-50,14	4388,205	-5846,838
	-48,88	4397,437	-5849,916
	-47,38	4440,519	-5856,07
	-45,34	4406,669	-5852,993
	-42,85	4422,055	-5856,07
	-39,64	4425,133	-5859,147
	-35,03	4412,823	-5868,379
	-28,82	4409,746	-5865,302
	-21,48	4428,21	-5874,534
	-13,84	4425,133	-5862,225
	-5,98	4400,514	-5852,993
	3,05	4412,823	-5843,761
	13,98	4437,442	-5856,07
	26,27	4425,133	-5862,225
	36,93	4418,978	-5843,761
	44,34	4409,746	-5856,07
	49,73	4412,823	-5859,147
	53,86	4400,514	-5849,916
	57,2	4385,128	-5846,838
	60,18	4406,669	-5856,07
	62,31	4406,669	-5852,993
	63,04	4400,514	-5856,07
	62,9	4418,978	-5862,225
	62,52	4418,978	-5852,993
	62,24	4431,287	-5852,993
	61,98	4458,983	-5862,225
	61,23	4400,514	-5852,993
	59,24	4397,437	-5852,993
	54,92	4437,442	-5862,225
	46,92	4391,282	-5846,838
	35,28	4378,973	-5840,684
	21,48	4378,973	-5840,684
	5,01	4385,128	-5843,761
	-12,4	4397,437	-5843,761
	-26,51	4409,746	-5846,838
	-36,05	4428,21	-5846,838
	-41,49	4440,519	-5846,838
	-44,16	4443,596	-5849,916
	-45,3	4449,751	-5843,761
	-45,34	4449,751	-5846,838
	-44,17	4437,442	-5849,916
	-42,06	4431,287	-5849,916
	-39,74	4431,287	-5849,916
	-37,5	4394,36	-5852,993
	-34,76	4394,36	-5862,225
	-30,56	4388,205	-5862,225
	-24,64	4400,514	-5849,916
	-17,6	4400,514	-5871,457
	-10,23	4409,746	-5877,611
	-1,77	4422,055	-5868,379
	9,14	4434,364	-5862,225
	21,01	4446,673	-5865,302
	32,13	4409,746	-5852,993
	42,58	4434,364	-5849,916
	51,91	4418,978	-5834,529
	59,16	4403,592	-5825,297
	64,08	4440,519	-5843,761
	67,12	4418,978	-5831,452
	68,64	4428,21	-5843,761
	69,16	4449,751	-5859,147
	69,15	4437,442	-5862,225
	68,85	4412,823	-5862,225
	68,54	4406,669	-5849,916
	68,1	4400,514	-5846,838
	67,05	4412,823	-5846,838
	65,16	4425,133	-5849,916
	62,5	4431,287	-5852,993
	58,44	4422,055	-5856,07
	52,14	4415,901	-5859,147
	43,88	4418,978	-5856,07
	35,01	4415,901	-5846,838
	27,1	4434,364	-5856,07
	19,65	4400,514	-5849,916
	11,38	4434,364	-5852,993
	2,29	4415,901	-5852,993
	-7,82	4400,514	-5852,993
	-18,48	4418,978	-5849,916
	-29,16	4415,901	-5849,916
	-38,41	4409,746	-5846,838
	-43,5	4409,746	-5843,761
	-44,33	4425,133	-5849,916
	-42,91	4428,21	-5862,225
	-40,9	4418,978	-5852,993
	-38,75	4418,978	-5859,147
	-35,85	4425,133	-5865,302
	-31,59	4415,901	-5856,07
	-25,98	4412,823	-5859,147
	-19,71	4415,901	-5856,07
	-12,69	4422,055	-5856,07
	-3,41	4409,746	-5859,147
	8,57	4428,21	-5843,761
	20,54	4412,823	-5862,225
	30,06	4418,978	-5837,606
	38,2	4418,978	-5852,993
	46,1	4400,514	-5828,375
	53,04	4425,133	-5843,761
	58,21	4388,205	-5840,684
	61,92	4415,901	-5865,302
	64,65	4415,901	-5868,379
	66,53	4412,823	-5868,379
	67,54	4415,901	-5862,225
	67,66	4385,128	-5849,916
	67,34	4385,128	-5856,07
	67,03	4375,896	-5849,916
	66,83	4391,282	-5868,379
	66,64	4400,514	-5868,379
	66,18	4403,592	-5865,302
	64,98	4418,978	-5859,147
	62,15	4446,673	-5859,147
	56,48	4446,673	-5856,07
	48,22	4452,828	-5843,761
	38,76	4449,751	-5840,684
	29,27	4431,287	-5846,838
	20,61	4428,21	-5843,761
	12,61	4428,21	-5859,147
	3,93	4406,669	-5852,993
	-5,88	4425,133	-5859,147
	-16,7	4406,669	-5846,838
	-27,09	4422,055	-5859,147
	-34,82	4406,669	-5849,916
	-39,82	4388,205	-5856,07
	-42,68	4388,205	-5865,302
	-43,45	4394,36	-5862,225
	-42,43	4397,437	-5868,379
	-40,24	4397,437	-5849,916
	-37,21	4400,514	-5852,993
	-33,45	4403,592	-5856,07
	-28,61	4412,823	-5862,225
	-21,97	4412,823	-5859,147
	-13,31	4440,519	-5862,225
	-2,77	4415,901	-5856,07
	9,22	4431,287	-5865,302
	21,84	4425,133	-5862,225
	33,84	4415,901	-5859,147
	44,84	4391,282	-5849,916
	55,26	4385,128	-5843,761
	64,78	4388,205	-5831,452
	73,15	4400,514	-5849,916
	80,13	4397,437	-5846,838
	85,4	4415,901	-5849,916
	88,31	4415,901	-5856,07
	88,74	4425,133	-5856,07
	87,56	4425,133	-5859,147
	85,83	4418,978	-5859,147
	84,39	4425,133	-5868,379
	83,46	4409,746	-5859,147
	82,86	4415,901	-5831,452
	82,36	4397,437	-5840,684
	81,86	4418,978	-5837,606
	81,36	4418,978	-5831,452
	80,87	4415,901	-5840,684
	80,36	4397,437	-5828,375
	79,84	4385,128	-5834,529
	79,36	4394,36	-5837,606
	78,89	4406,669	-5840,684
	78,47	4397,437	-5846,838
	78,11	4409,746	-5852,993
	77,78	4403,592	-5849,916
	77,41	4418,978	-5852,993
	77,04	4409,746	-5859,147
	76,75	4415,901	-5859,147
	76,55	4406,669	-5859,147
	76,4	4409,746	-5856,07
	76,3	4409,746	-5852,993
	76,24	4418,978	-5856,07
	76,18	4412,823	-5852,993
	76,04	4412,823	-5846,838
	75,79	4409,746	-5843,761
	75,53	4409,746	-5840,684
	75,41	4412,823	-5846,838
	75,55	4409,746	-5837,606
	75,89	4415,901	-5846,838
	76,08	4415,901	-5846,838
	75,9	4422,055	-5849,916
	75,51	4418,978	-5846,838
	75,18	4412,823	-5852,993
	75,03	4409,746	-5852,993
	74,98	4415,901	-5862,225
	74,88	4434,364	-5871,457
	74,7	4425,133	-5868,379
	74,55	4434,364	-5862,225
	74,48	4403,592	-5846,838
	74,48	4388,205	-5849,916
	74,45	4391,282	-5849,916
	74,35	4434,364	-5865,302
	74,18	4385,128	-5852,993
	74,01	4388,205	-5856,07
	73,94	4422,055	-5865,302
	73,94	4400,514	-5859,147
	73,96	4422,055	-5874,534
	73,98	4400,514	-5859,147
	73,96	4443,596	-5889,92
	73,89	4422,055	-5883,766
	73,82	4452,828	-5889,92
		4428,21	-5886,843
		4443,596	-5896,075
		4406,669	-5889,92
		4385,128	-5865,302
		4372,819	-5837,606
		4378,973	-5843,761
		4385,128	-5840,684
		4397,437	-5849,916
		4385,128	-5849,916
		4403,592	-5846,838
		4363,587	-5843,761
		4363,587	-5843,761
		4366,664	-5849,916
		4409,746	-5852,993
		4418,978	-5862,225
		4425,133	-5862,225
		4428,21	-5874,534
		4418,978	-5856,07
		4425,133	-5871,457
		4403,592	-5862,225
		4366,664	-5862,225
		4363,587	-5859,147
		4418,978	-5859,147
		4378,973	-5859,147
		4388,205	-5862,225
		4406,669	-5856,07
		4406,669	-5852,993
		4406,669	-5849,916
		4425,133	-5849,916
		4434,364	-5852,993
		4425,133	-5852,993
		4425,133	-5859,147
		4437,442	-5859,147
		4425,133	-5856,07
		4418,978	-5859,147
		4415,901	-5865,302
		4409,746	-5862,225
		4409,746	-5865,302
		4409,746	-5871,457
		4415,901	-5871,457
		4409,746	-5859,147
		4406,669	-5852,993
		4406,669	-5856,07
		4409,746	-5856,07
		4406,669	-5852,993
		4406,669	-5849,916
		4400,514	-5843,761
		4406,669	-5840,684
		4418,978	-5837,606
		4412,823	-5834,529
		4412,823	-5849,916
		4415,901	-5856,07
		4409,746	-5852,993
		4394,36	-5859,147
		4394,36	-5849,916
		4409,746	-5862,225
		4397,437	-5856,07
		4412,823	-5852,993
		4409,746	-5846,838
		4409,746	-5859,147
		4422,055	-5852,993
		4406,669	-5856,07
		4403,592	-5852,993
		4422,055	-5846,838
		4406,669	-5843,761
		4418,978	-5837,606
		4394,36	-5840,684
		4388,205	-5843,761
		4388,205	-5846,838
		4406,669	-5843,761
		4425,133	-5856,07
		4449,751	-5856,07
		4449,751	-5859,147
		4422,055	-5856,07
		4394,36	-5849,916
		4418,978	-5846,838
		4437,442	-5859,147
		4418,978	-5862,225
		4431,287	-5859,147
		4412,823	-5852,993
		4409,746	-5846,838
		4382,051	-5843,761
		4406,669	-5846,838
		4378,973	-5840,684
		4422,055	-5828,375
		4431,287	-5825,297
		4434,364	-5834,529
		4440,519	-5837,606
		4462,06	-5846,838
		4458,983	-5852,993
		4437,442	-5859,147
		4431,287	-5868,379
		4425,133	-5862,225
		4422,055	-5868,379
		4412,823	-5862,225
		4409,746	-5859,147
		4409,746	-5862,225
		4400,514	-5862,225
		4415,901	-5865,302
		4431,287	-5865,302
		4422,055	-5862,225
		4418,978	-5843,761
		4415,901	-5831,452
		4406,669	-5825,297
		4409,746	-5846,838
		4418,978	-5837,606
		4412,823	-5831,452
		4428,21	-5837,606
		4431,287	-5843,761
		4425,133	-5852,993
		4409,746	-5846,838
		4425,133	-5856,07
		4415,901	-5852,993
		4418,978	-5849,916
		4418,978	-5846,838
		4418,978	-5852,993
		4440,519	-5852,993
		4425,133	-5852,993
		4449,751	-5856,07
		4434,364	-5843,761
		4434,364	-5840,684
		4425,133	-5834,529
		4406,669	-5843,761
		4382,051	-5837,606
		4434,364	-5834,529
		4388,205	-5843,761
		4406,669	-5849,916
		4415,901	-5849,916
		4391,282	-5859,147
		4385,128	-5852,993
		4397,437	-5859,147
		4403,592	-5859,147
		4397,437	-5840,684
		4391,282	-5852,993
		4406,669	-5849,916
		4422,055	-5849,916
		4443,596	-5834,529
		4440,519	-5846,838
		4400,514	-5837,606
		4422,055	-5831,452
		4415,901	-5828,375
		4403,592	-5831,452
		4446,673	-5831,452
		4446,673	-5840,684
		4400,514	-5849,916
		4400,514	-5856,07
		4409,746	-5856,07
		4458,983	-5834,529
		4400,514	-5856,07
		4382,051	-5849,916
		4400,514	-5852,993
		4409,746	-5862,225
		4425,133	-5862,225
		4412,823	-5862,225
		4406,669	-5856,07
		4372,819	-5837,606
		4394,36	-5846,838
		4388,205	-5846,838
		4385,128	-5849,916
		4403,592	-5849,916
		4418,978	-5846,838
		4434,364	-5846,838
		4403,592	-5828,375
		4409,746	-5840,684
		4452,828	-5831,452
		4425,133	-5849,916
		4458,983	-5843,761
		4440,519	-5846,838
		4434,364	-5849,916
		4425,133	-5856,07
		4431,287	-5852,993
		4422,055	-5865,302
		4418,978	-5865,302
		4415,901	-5862,225
		4428,21	-5856,07
		4422,055	-5862,225
		4422,055	-5849,916
		4449,751	-5819,143
		4412,823	-5840,684
		4440,519	-5837,606
		4428,21	-5843,761
		4418,978	-5834,529
		4437,442	-5837,606
		4425,133	-5840,684
		4406,669	-5828,375
		4406,669	-5831,452
		4422,055	-5846,838
		4425,133	-5846,838
		4425,133	-5849,916
		4422,055	-5846,838
		4428,21	-5849,916
		4425,133	-5849,916
		4431,287	-5856,07
		4400,514	-5840,684
		4415,901	-5849,916
		4382,051	-5834,529
		4406,669	-5837,606
		4409,746	-5843,761
		4409,746	-5840,684
		4378,973	-5840,684
		4406,669	-5840,684
		4406,669	-5837,606
		4378,973	-5840,684
		4412,823	-5840,684
		4412,823	-5837,606
		4418,978	-5843,761
		4415,901	-5837,606
		4400,514	-5856,07
		4397,437	-5856,07
		4406,669	-5852,993
		4406,669	-5856,07
		4397,437	-5846,838
		4434,364	-5843,761
		4403,592	-5856,07
		4397,437	-5846,838
		4418,978	-5843,761
		4415,901	-5840,684
		4422,055	-5846,838
		4394,36	-5856,07
		4412,823	-5843,761
		4406,669	-5846,838
		4397,437	-5852,993
		4400,514	-5849,916
		4403,592	-5865,302
		4397,437	-5868,379
		4403,592	-5871,457
		4397,437	-5862,225
		4397,437	-5859,147
		4388,205	-5856,07
		4385,128	-5856,07
		4400,514	-5852,993
		4412,823	-5859,147
		4422,055	-5852,993
		4418,978	-5846,838
		4418,978	-5843,761
		4418,978	-5846,838
		4406,669	-5846,838
		4412,823	-5852,993
		4418,978	-5856,07
		4415,901	-5856,07
		4422,055	-5856,07
		4418,978	-5852,993
		4428,21	-5865,302
		4431,287	-5871,457
		4437,442	-5880,688
		4449,751	-5892,998
		4446,673	-5889,92
		4422,055	-5843,761
		4428,21	-5877,611
		4409,746	-5846,838
		4400,514	-5849,916
		4382,051	-5865,302
		4354,355	-5859,147
		4363,587	-5852,993
		4360,51	-5856,07
		4366,664	-5840,684
		4406,669	-5843,761
		4400,514	-5846,838
		4382,051	-5849,916
		4412,823	-5840,684
		4431,287	-5849,916
		4455,905	-5865,302
		4458,983	-5862,225
		4425,133	-5868,379
		4412,823	-5862,225
		4415,901	-5874,534
		4418,978	-5871,457
		4412,823	-5862,225
		4388,205	-5846,838
		4378,973	-5843,761
		4394,36	-5846,838
		4406,669	-5852,993
		4409,746	-5856,07
		4418,978	-5859,147
		4422,055	-5859,147
		4412,823	-5846,838
		4415,901	-5846,838
		4418,978	-5849,916
		4415,901	-5849,916
		4400,514	-5846,838
		4394,36	-5852,993
		4394,36	-5856,07
		4400,514	-5856,07
		4400,514	-5859,147
		4391,282	-5862,225
		4375,896	-5868,379
		4369,741	-5868,379
		4378,973	-5862,225
		4388,205	-5865,302
		4394,36	-5859,147
		4409,746	-5859,147
		4403,592	-5849,916
		4406,669	-5859,147
		4418,978	-5865,302
		4431,287	-5868,379
		4440,519	-5874,534
		4443,596	-5880,688
		4425,133	-5874,534
		4394,36	-5837,606
		4400,514	-5846,838
		4418,978	-5859,147
		4425,133	-5865,302
		4428,21	-5859,147
		4443,596	-5859,147
		4443,596	-5862,225
		4428,21	-5859,147
		4434,364	-5865,302
		4409,746	-5862,225
		4378,973	-5843,761
		4382,051	-5834,529
		4382,051	-5822,22
		4394,36	-5812,988
		4397,437	-5812,988
		4397,437	-5809,911
		4406,669	-5812,988
		4409,746	-5812,988
		4403,592	-5806,834
		4397,437	-5816,065
		4394,36	-5822,22
		4406,669	-5828,375
		4415,901	-5840,684
		4428,21	-5865,302
		4422,055	-5874,534
		4434,364	-5868,379
		4409,746	-5840,684
		4403,592	-5819,143
		4397,437	-5819,143
		4372,819	-5825,297
		4403,592	-5828,375
		4403,592	-5822,22
		4406,669	-5819,143
		4412,823	-5822,22
		4425,133	-5828,375
		4425,133	-5828,375
		4412,823	-5822,22
		4400,514	-5825,297
		4412,823	-5825,297
		4425,133	-5828,375
		4425,133	-5840,684
		4412,823	-5846,838
		4406,669	-5852,993
		4403,592	-5849,916
		4400,514	-5846,838
		4388,205	-5846,838
		4382,051	-5852,993
		4394,36	-5846,838
		4403,592	-5852,993
		4391,282	-5849,916
		4397,437	-5837,606
		4372,819	-5831,452
		4357,432	-5819,143
		4385,128	-5831,452
		4422,055	-5837,606
		4412,823	-5840,684
		4422,055	-5846,838
		4446,673	-5856,07
		4458,983	-5852,993
		4465,137	-5846,838
		4452,828	-5846,838
		4434,364	-5846,838
		4425,133	-5846,838
		4403,592	-5849,916
		4400,514	-5843,761
		4422,055	-5849,916
		4431,287	-5856,07
		4422,055	-5849,916
		4418,978	-5859,147
		4422,055	-5852,993
		4415,901	-5846,838
		4412,823	-5834,529
		4418,978	-5840,684
		4415,901	-5846,838
		4406,669	-5846,838
		4409,746	-5852,993
		4418,978	-5859,147
		4434,364	-5865,302
		4434,364	-5862,225
		4428,21	-5865,302
		4397,437	-5871,457
		4385,128	-5852,993
		4378,973	-5840,684
		4397,437	-5862,225
		4397,437	-5865,302
		4394,36	-5859,147
		4397,437	-5859,147
		4391,282	-5849,916
		4406,669	-5856,07
		4400,514	-5849,916
		4385,128	-5849,916
		4385,128	-5849,916
		4385,128	-5849,916
		4394,36	-5849,916
		4409,746	-5862,225
		4415,901	-5849,916
		4400,514	-5834,529
		4400,514	-5834,529
		4403,592	-5840,684
		4406,669	-5856,07
		4412,823	-5859,147
		4394,36	-5852,993
		4452,828	-5865,302
		4412,823	-5852,993
		4397,437	-5865,302
		4415,901	-5859,147
		4406,669	-5859,147
		4412,823	-5856,07
		4403,592	-5856,07
		4394,36	-5856,07
		4403,592	-5859,147
		4400,514	-5852,993
		4412,823	-5843,761
		4397,437	-5840,684
		4388,205	-5831,452
		4397,437	-5852,993
		4391,282	-5840,684
		4391,282	-5846,838
		4375,896	-5859,147
		4391,282	-5852,993
		4403,592	-5865,302
		4412,823	-5865,302
		4403,592	-5865,302
		4415,901	-5865,302
		4415,901	-5859,147
		4418,978	-5862,225
		4415,901	-5852,993
		4406,669	-5856,07
		4400,514	-5852,993
		4412,823	-5859,147
		4412,823	-5852,993
		4415,901	-5840,684
		4431,287	-5849,916
		4418,978	-5852,993
		4415,901	-5852,993
		4434,364	-5843,761
		4422,055	-5852,993
		4431,287	-5859,147
		4434,364	-5849,916
		4431,287	-5859,147
		4372,819	-5859,147
		4400,514	-5859,147
		4385,128	-5862,225
		4391,282	-5874,534
		4378,973	-5874,534
		4388,205	-5865,302
		4391,282	-5868,379
		4415,901	-5859,147
		4428,21	-5856,07
		4428,21	-5843,761
		4418,978	-5837,606
		4422,055	-5843,761
		4440,519	-5862,225
		4434,364	-5852,993
		4412,823	-5859,147
		4418,978	-5859,147
		4431,287	-5862,225
		4418,978	-5852,993
		4397,437	-5843,761
		4440,519	-5871,457
		4418,978	-5859,147
		4415,901	-5871,457
		4382,051	-5849,916
		4382,051	-5852,993
		4388,205	-5852,993
		4385,128	-5856,07
		4382,051	-5856,07
		4391,282	-5862,225
		4400,514	-5859,147
		4388,205	-5852,993
		4382,051	-5840,684
		4388,205	-5840,684
		4388,205	-5846,838
		4440,519	-5852,993
		4443,596	-5852,993
		4437,442	-5849,916
		4437,442	-5852,993
		4418,978	-5862,225
		4400,514	-5865,302
		4378,973	-5862,225
		4378,973	-5862,225
		4418,978	-5871,457
		4415,901	-5868,379
		4412,823	-5868,379
		4422,055	-5856,07
		4422,055	-5874,534
		4412,823	-5849,916
		4428,21	-5865,302
		4406,669	-5840,684
		4385,128	-5856,07
		4397,437	-5837,606
		4422,055	-5868,379
		4385,128	-5865,302
		4375,896	-5859,147
		4388,205	-5865,302
		4388,205	-5862,225
		4385,128	-5862,225
		4403,592	-5862,225
		4418,978	-5865,302
		4428,21	-5868,379
		4425,133	-5865,302
		4428,21	-5868,379
		4428,21	-5865,302
		4428,21	-5865,302
		4434,364	-5874,534
		4425,133	-5871,457
		4425,133	-5871,457
		4412,823	-5871,457
		4400,514	-5865,302
		4409,746	-5852,993
		4406,669	-5843,761
		4406,669	-5849,916
		4409,746	-5862,225
		4400,514	-5868,379
		4391,282	-5868,379
		4363,587	-5868,379
		4342,046	-5871,457
		4357,432	-5886,843
		4317,428	-5868,379
		4397,437	-5883,766
		4372,819	-5886,843
		4406,669	-5862,225
		4425,133	-5868,379
		4440,519	-5868,379
		4452,828	-5856,07
		4431,287	-5852,993
		4391,282	-5865,302
		4422,055	-5849,916
		4418,978	-5856,07
		4422,055	-5859,147
		4422,055	-5846,838
		4434,364	-5865,302
		4431,287	-5859,147
		4434,364	-5859,147
		4434,364	-5868,379
		4431,287	-5871,457
		4418,978	-5862,225
		4403,592	-5874,534
		4406,669	-5874,534
		4406,669	-5880,688
		4397,437	-5877,611
		4388,205	-5871,457
		4382,051	-5880,688
		4382,051	-5871,457
		4391,282	-5865,302
		4369,741	-5852,993
		4360,51	-5843,761
		4375,896	-5843,761
		4434,364	-5849,916
		4443,596	-5856,07
		4422,055	-5862,225
		4406,669	-5862,225
		4406,669	-5862,225
		4412,823	-5865,302
		4409,746	-5871,457
		4406,669	-5871,457
		4403,592	-5874,534
		4397,437	-5877,611
		4385,128	-5877,611
		4403,592	-5874,534
		4418,978	-5877,611
		4418,978	-5874,534
		4406,669	-5871,457
		4403,592	-5874,534
		4422,055	-5874,534
		4412,823	-5865,302
		4397,437	-5859,147
		4394,36	-5862,225
		4397,437	-5868,379
		4400,514	-5874,534
		4428,21	-5877,611
		4446,673	-5877,611
		4412,823	-5874,534
		4409,746	-5877,611
		4418,978	-5892,998
		4422,055	-5892,998
		4415,901	-5896,075
		4378,973	-5871,457
		4385,128	-5865,302
		4391,282	-5877,611
		4388,205	-5871,457
		4400,514	-5874,534
		4403,592	-5874,534
		4406,669	-5865,302
		4415,901	-5849,916
		4394,36	-5859,147
		4388,205	-5868,379
		4385,128	-5874,534
		4388,205	-5880,688
		4406,669	-5874,534
		4422,055	-5859,147
		4409,746	-5862,225
		4412,823	-5862,225
		4412,823	-5883,766
		4409,746	-5883,766
		4409,746	-5883,766
		4409,746	-5883,766
		4418,978	-5877,611
		4428,21	-5877,611
		4428,21	-5883,766
		4428,21	-5868,379
		4409,746	-5862,225
		4391,282	-5859,147
		4397,437	-5856,07
		4394,36	-5856,07
		4394,36	-5856,07
		4397,437	-5859,147
		4394,36	-5859,147
		4400,514	-5868,379
		4400,514	-5868,379
		4400,514	-5868,379
		4406,669	-5865,302
		4409,746	-5871,457
		4406,669	-5877,611
		4406,669	-5880,688
		4378,973	-5874,534
		4403,592	-5880,688
		4375,896	-5868,379
		4415,901	-5868,379
		4409,746	-5868,379
		4391,282	-5868,379
		4391,282	-5859,147
		4394,36	-5865,302
		4403,592	-5856,07
		4406,669	-5859,147
		4409,746	-5862,225
		4397,437	-5859,147
		4382,051	-5865,302
		4388,205	-5880,688
		4406,669	-5877,611
		4403,592	-5880,688
		4369,741	-5883,766
		4354,355	-5886,843
		4357,432	-5883,766
		4342,046	-5886,843
		4391,282	-5871,457
		4366,664	-5880,688
		4403,592	-5865,302
		4440,519	-5865,302
		4434,364	-5868,379
		4425,133	-5859,147
		4418,978	-5859,147
		4412,823	-5862,225
		4394,36	-5865,302
		4397,437	-5862,225
		4403,592	-5859,147
		4397,437	-5859,147
		4446,673	-5874,534
		4415,901	-5865,302
		4412,823	-5862,225
		4434,364	-5886,843
		4418,978	-5874,534
		4382,051	-5871,457
		4452,828	-5877,611
		4366,664	-5868,379
		4388,205	-5871,457
		4397,437	-5868,379
		4406,669	-5868,379
		4397,437	-5865,302
		4422,055	-5865,302
		4412,823	-5868,379
		4412,823	-5856,07
		4394,36	-5859,147
		4403,592	-5868,379
		4400,514	-5859,147
		4400,514	-5852,993
		4415,901	-5868,379
		4403,592	-5871,457
		4403,592	-5868,379
		4397,437	-5871,457
		4400,514	-5874,534
		4400,514	-5877,611
		4406,669	-5871,457
		4406,669	-5868,379
		4428,21	-5868,379
		4425,133	-5874,534
		4409,746	-5871,457
		4422,055	-5871,457
		4422,055	-5877,611
		4406,669	-5871,457
		4403,592	-5874,534
		4412,823	-5862,225
		4434,364	-5852,993
		4428,21	-5856,07
		4403,592	-5859,147
		4409,746	-5868,379
		4388,205	-5862,225
		4409,746	-5868,379
		4397,437	-5862,225
		4394,36	-5865,302
		4394,36	-5871,457
		4412,823	-5886,843
		4412,823	-5886,843
		4412,823	-5889,92
		4418,978	-5899,152
		4415,901	-5889,92
		4400,514	-5862,225
		4406,669	-5856,07
		4415,901	-5856,07
		4409,746	-5852,993
		4394,36	-5846,838
		4391,282	-5856,07
		4385,128	-5868,379
		4403,592	-5859,147
		4418,978	-5856,07
		4412,823	-5859,147
		4400,514	-5868,379
		4428,21	-5862,225
		4391,282	-5871,457
		4397,437	-5868,379
		4400,514	-5877,611
		4394,36	-5871,457
		4403,592	-5880,688
		4422,055	-5886,843
		4437,442	-5880,688
		4375,896	-5865,302
		4415,901	-5868,379
		4403,592	-5859,147
		4366,664	-5865,302
		4375,896	-5871,457
		4388,205	-5871,457
		4394,36	-5877,611
		4415,901	-5868,379
		4412,823	-5862,225
		4403,592	-5877,611
		4397,437	-5877,611
		4382,051	-5877,611
		4385,128	-5877,611
		4403,592	-5877,611
		4388,205	-5868,379
		4400,514	-5874,534
		4400,514	-5871,457
		4394,36	-5865,302
		4382,051	-5868,379
		4397,437	-5859,147
		4394,36	-5859,147
		4409,746	-5868,379
		4422,055	-5865,302
		4428,21	-5862,225
		4418,978	-5859,147
		4403,592	-5868,379
		4428,21	-5856,07
		4406,669	-5877,611
		4415,901	-5886,843
		4437,442	-5865,302
		4412,823	-5883,766
		4400,514	-5886,843
		4397,437	-5883,766
		4406,669	-5889,92
		4418,978	-5843,761
		4388,205	-5880,688
		4425,133	-5846,838
		4397,437	-5892,998
		4406,669	-5846,838
		4412,823	-5865,302
		4409,746	-5859,147
		4425,133	-5859,147
		4415,901	-5849,916
		4415,901	-5859,147
		4412,823	-5859,147
		4428,21	-5871,457
		4415,901	-5865,302
		4446,673	-5862,225
		4431,287	-5874,534
		4434,364	-5868,379
		4403,592	-5859,147
		4397,437	-5856,07
		4409,746	-5862,225
		4428,21	-5846,838
		4415,901	-5862,225
		4397,437	-5862,225
		4437,442	-5874,534
		4425,133	-5856,07
		4388,205	-5856,07
		4412,823	-5862,225
		4382,051	-5852,993
		4409,746	-5880,688
		4418,978	-5871,457
		4412,823	-5859,147
		4412,823	-5883,766
		4412,823	-5886,843
		4391,282	-5874,534
		4400,514	-5874,534
		4403,592	-5868,379
		4400,514	-5865,302
		4409,746	-5856,07
		4403,592	-5862,225
		4400,514	-5849,916
		4409,746	-5859,147
		4403,592	-5856,07
		4412,823	-5871,457
		4409,746	-5859,147
		4412,823	-5859,147
		4422,055	-5865,302
		4394,36	-5880,688
		4400,514	-5852,993
		4425,133	-5856,07
		4403,592	-5862,225
		4418,978	-5849,916
		4394,36	-5868,379
		4391,282	-5880,688
		4388,205	-5880,688
		4418,978	-5880,688
		4415,901	-5874,534
		4394,36	-5871,457
		4382,051	-5865,302
		4375,896	-5865,302
		4388,205	-5874,534
		4394,36	-5874,534
		4378,973	-5868,379
		4422,055	-5874,534
		4406,669	-5874,534
		4446,673	-5871,457
		4468,214	-5871,457
		4462,06	-5859,147
		4434,364	-5852,993
		4418,978	-5846,838
		4397,437	-5849,916
		4397,437	-5859,147
		4409,746	-5856,07
		4403,592	-5871,457
		4397,437	-5874,534
		4397,437	-5877,611
		4391,282	-5874,534
		4375,896	-5871,457
		4357,432	-5868,379
		4363,587	-5871,457
		4385,128	-5871,457
		4382,051	-5868,379
		4372,819	-5874,534
		4403,592	-5874,534
		4443,596	-5871,457
		4440,519	-5862,225
		4425,133	-5856,07
		4394,36	-5852,993
		4400,514	-5852,993
		4385,128	-5856,07
		4397,437	-5868,379
		4397,437	-5859,147
		4406,669	-5874,534
		4391,282	-5883,766
		4409,746	-5880,688
		4397,437	-5886,843
		4403,592	-5880,688
		4428,21	-5883,766
		4418,978	-5880,688
		4431,287	-5877,611
		4431,287	-5880,688
		4431,287	-5877,611
		4418,978	-5871,457
		4409,746	-5862,225
		4422,055	-5859,147
		4422,055	-5856,07
		4425,133	-5856,07
		4412,823	-5859,147
		4415,901	-5852,993
		4418,978	-5859,147
		4415,901	-5862,225
		4415,901	-5868,379
		4406,669	-5868,379
		4400,514	-5874,534
		4403,592	-5874,534
		4378,973	-5871,457
		4378,973	-5871,457
		4385,128	-5877,611
		4385,128	-5871,457
		4391,282	-5877,611
		4385,128	-5877,611
		4385,128	-5871,457
		4388,205	-5862,225
		4403,592	-5856,07
		4409,746	-5856,07
		4418,978	-5852,993
		4422,055	-5868,379
		4415,901	-5868,379
		4434,364	-5877,611
		4425,133	-5883,766
		4431,287	-5883,766
		4397,437	-5859,147
		4446,673	-5877,611
		4415,901	-5871,457
		4403,592	-5865,302
		4406,669	-5868,379
		4412,823	-5868,379
		4412,823	-5868,379
		4415,901	-5868,379
		4412,823	-5871,457
		4425,133	-5868,379
		4422,055	-5862,225
		4412,823	-5852,993
		4412,823	-5849,916
		4412,823	-5852,993
		4406,669	-5849,916
		4397,437	-5859,147
		4400,514	-5859,147
		4403,592	-5856,07
		4394,36	-5856,07
		4409,746	-5868,379
		4412,823	-5871,457
		4409,746	-5874,534
		4406,669	-5874,534
		4422,055	-5880,688
		4406,669	-5871,457
		4397,437	-5859,147
		4388,205	-5874,534
		4388,205	-5868,379
		4397,437	-5880,688
		4415,901	-5874,534
		4391,282	-5859,147
		4400,514	-5862,225
		4397,437	-5856,07
		4422,055	-5859,147
		4425,133	-5856,07
		4428,21	-5862,225
		4418,978	-5859,147
		4412,823	-5862,225
		4415,901	-5868,379
		4409,746	-5868,379
		4406,669	-5871,457
		4409,746	-5874,534
		4406,669	-5868,379
		4409,746	-5871,457
		4409,746	-5868,379
		4406,669	-5868,379
		4409,746	-5868,379
		4412,823	-5865,302
		4409,746	-5865,302
		4415,901	-5859,147
		4409,746	-5859,147
		4409,746	-5859,147
		4412,823	-5856,07
		4418,978	-5862,225
		4412,823	-5865,302
		4425,133	-5865,302
		4428,21	-5856,07
		4440,519	-5859,147
		4449,751	-5865,302
		4418,978	-5852,993
		4406,669	-5865,302
		4400,514	-5868,379
		4403,592	-5871,457
		4403,592	-5871,457
		4403,592	-5874,534
		4403,592	-5874,534
		4406,669	-5868,379
		4403,592	-5865,302
		4397,437	-5862,225
		4406,669	-5859,147
		4412,823	-5862,225
		4425,133	-5865,302
		4428,21	-5862,225
		4431,287	-5862,225
		4418,978	-5859,147
		4400,514	-5859,147
		4394,36	-5862,225
		4385,128	-5859,147
		4375,896	-5862,225
		4382,051	-5871,457
		4378,973	-5877,611
		4382,051	-5877,611
		4406,669	-5874,534
		4406,669	-5874,534
		4403,592	-5874,534
		4397,437	-5871,457
		4391,282	-5871,457
		4400,514	-5874,534
		4406,669	-5874,534
		4418,978	-5865,302
		4437,442	-5874,534
		4446,673	-5871,457
		4446,673	-5874,534
		4449,751	-5871,457
		4449,751	-5874,534
		4431,287	-5868,379
		4428,21	-5852,993
		4388,205	-5871,457
		4378,973	-5877,611
		4388,205	-5886,843
		4403,592	-5883,766
		4391,282	-5889,92
		4391,282	-5865,302
		4382,051	-5877,611
		4388,205	-5877,611
		4385,128	-5871,457
		4391,282	-5871,457
		4428,21	-5871,457
		4412,823	-5859,147
		4422,055	-5859,147
		4415,901	-5862,225
		4412,823	-5865,302
		4418,978	-5865,302
		4422,055	-5865,302
		4425,133	-5871,457
		4422,055	-5868,379
		4412,823	-5877,611
		4412,823	-5877,611
		4409,746	-5883,766
		4415,901	-5883,766
		4409,746	-5883,766
		4412,823	-5880,688
		4412,823	-5883,766
		4409,746	-5880,688
		4412,823	-5880,688
		4415,901	-5877,611
		4415,901	-5871,457
		4412,823	-5871,457
		4415,901	-5871,457
		4415,901	-5868,379
		4415,901	-5868,379
		4406,669	-5862,225
		4403,592	-5868,379
		4409,746	-5874,534
		4418,978	-5874,534
		4415,901	-5877,611
		4415,901	-5883,766
		4406,669	-5883,766
		4409,746	-5883,766
		4409,746	-5880,688
		4412,823	-5880,688
		4406,669	-5880,688
		4409,746	-5877,611
		4406,669	-5874,534
		4412,823	-5877,611
		4412,823	-5868,379
		4415,901	-5868,379
		4418,978	-5862,225
		4418,978	-5862,225
		4412,823	-5862,225
		4412,823	-5859,147
		4409,746	-5862,225
		4409,746	-5868,379
		4412,823	-5868,379
		4409,746	-5871,457
		4425,133	-5883,766
		4422,055	-5883,766
		4431,287	-5889,92
		4431,287	-5880,688
		4422,055	-5880,688
		4409,746	-5880,688
		4400,514	-5871,457
		4394,36	-5874,534
		4406,669	-5871,457
		4409,746	-5865,302
		4415,901	-5859,147
		4415,901	-5862,225
		4415,901	-5862,225
		4415,901	-5859,147
		4412,823	-5859,147
		4412,823	-5862,225
		4412,823	-5865,302
		4409,746	-5868,379
		4400,514	-5874,534
		4397,437	-5877,611
		4397,437	-5883,766
		4409,746	-5886,843
		4418,978	-5886,843
		4415,901	-5883,766
		4425,133	-5889,92
		4443,596	-5889,92
		4449,751	-5883,766
		4415,901	-5865,302
		4400,514	-5865,302
		4385,128	-5859,147
		4388,205	-5859,147
		4403,592	-5859,147
		4409,746	-5859,147
		4412,823	-5865,302
		4412,823	-5865,302
		4412,823	-5868,379
		4412,823	-5868,379
		4415,901	-5868,379
		4409,746	-5877,611
		4412,823	-5883,766
		4418,978	-5883,766
		4415,901	-5886,843
		4415,901	-5883,766
		4418,978	-5883,766
		4418,978	-5886,843
		4409,746	-5892,998
		4403,592	-5892,998
		4397,437	-5896,075
		4394,36	-5892,998
		4400,514	-5883,766
		4403,592	-5874,534
		4403,592	-5877,611
		4418,978	-5877,611
		4422,055	-5883,766
		4428,21	-5886,843
		4434,364	-5880,688
		4431,287	-5868,379
		4425,133	-5868,379
		4397,437	-5871,457
		4403,592	-5871,457
		4409,746	-5877,611
		4415,901	-5877,611
		4428,21	-5880,688
		4418,978	-5877,611
		4412,823	-5877,611
		4406,669	-5874,534
		4403,592	-5859,147
		4406,669	-5871,457
		4406,669	-5859,147
		4406,669	-5868,379
		4409,746	-5859,147
		4415,901	-5859,147
		4412,823	-5859,147
		4412,823	-5859,147
		4409,746	-5862,225
		4406,669	-5862,225
		4409,746	-5874,534
		4409,746	-5874,534
		4412,823	-5877,611
		4415,901	-5871,457
		4412,823	-5868,379
		4412,823	-5871,457
		4412,823	-5868,379
		4415,901	-5865,302
		4412,823	-5865,302
		4415,901	-5865,302
		4415,901	-5862,225
		4412,823	-5859,147
		4409,746	-5852,993
		4403,592	-5862,225
		4397,437	-5865,302
		4400,514	-5865,302
		4397,437	-5871,457
		4403,592	-5874,534
		4397,437	-5889,92
		4391,282	-5892,998
		4388,205	-5926,848
		4391,282	-5936,079
		4422,055	-5933,002
		4437,442	-5933,002
		4412,823	-5929,925
		4409,746	-5923,77
		4418,978	-5914,539
		4418,978	-5914,539
		4412,823	-5905,307
		4412,823	-5889,92
		4409,746	-5880,688
		4406,669	-5880,688
		4403,592	-5877,611
		4385,128	-5874,534
		4378,973	-5880,688
		4388,205	-5877,611
		4394,36	-5877,611
		4394,36	-5871,457
		4394,36	-5868,379
		4391,282	-5865,302
		4394,36	-5865,302
		4400,514	-5859,147
		4397,437	-5852,993
		4394,36	-5843,761
		4385,128	-5846,838
		4382,051	-5843,761
		4388,205	-5840,684
		4391,282	-5843,761
		4394,36	-5856,07
		4394,36	-5862,225
		4385,128	-5859,147
		4372,819	-5849,916
		4369,741	-5846,838
		4369,741	-5849,916
		4366,664	-5852,993
		4372,819	-5852,993
		4382,051	-5852,993
		4378,973	-5849,916
		4382,051	-5852,993
		4369,741	-5852,993
		4360,51	-5843,761
		4366,664	-5831,452
		4363,587	-5834,529
		4357,432	-5825,297
		4326,659	-5819,143
		4323,582	-5806,834
		4369,741	-5779,138
		4345,123	-5797,602
		4378,973	-5766,829
		4357,432	-5794,524
		4378,973	-5757,597
		4382,051	-5760,674
		4375,896	-5757,597
		4360,51	-5757,597
		4394,36	-5739,133
		4388,205	-5729,902
		4388,205	-5723,747
		4394,36	-5720,67
		4388,205	-5720,67
		4403,592	-5714,515
		4409,746	-5714,515
		4409,746	-5714,515
		4385,128	-5696,051
		4378,973	-5686,82
		4382,051	-5680,665
		4394,36	-5702,206
		4388,205	-5671,433
		4378,973	-5674,51
		4342,046	-5696,051
		4369,741	-5683,742
		4354,355	-5686,82
		4335,891	-5702,206
		4342,046	-5696,051
		4305,118	-5696,051
		4311,273	-5683,742
		4308,196	-5683,742
		4317,428	-5702,206
		4348,2	-5699,129
		4363,587	-5680,665
		4314,35	-5671,433
		4317,428	-5646,815
		4317,428	-5634,506
		4308,196	-5659,124
		4342,046	-5619,119
		4363,587	-5594,501
		4354,355	-5603,733
		4360,51	-5591,424
		4366,664	-5591,424
		4372,819	-5588,346
		4351,278	-5591,424
		4357,432	-5597,578
		4348,2	-5591,424
		4394,36	-5600,656
		4388,205	-5606,81
		4400,514	-5606,81
		4329,737	-5609,887
		4378,973	-5603,733
		4268,191	-5609,887
		4314,35	-5603,733
		4289,732	-5612,965
		4314,35	-5622,197
		4308,196	-5612,965
		4292,809	-5628,351
		4274,346	-5625,274
		4212,8	-5631,428
		4200,491	-5628,351
		4182,027	-5637,583
		4209,723	-5643,738
		4268,191	-5643,738
		4228,186	-5643,738
		4326,659	-5652,969
		4422,055	-5671,433
		4471,292	-5689,897
		4440,519	-5702,206
		4428,21	-5726,824
		4415,901	-5769,906
		4443,596	-5714,515
		4471,292	-5785,293
		4532,837	-5806,834
		4551,301	-5800,679
		4646,697	-5806,834
		4619,001	-5800,679
		4594,383	-5812,988
		4646,697	-5806,834
		4560,533	-5822,22
		4560,533	-5831,452
		4557,456	-5840,684
		4535,915	-5865,302
		4505,142	-5877,611
		4492,833	-5899,152
		4431,287	-5939,157
		4446,673	-5914,539
		4400,514	-5951,466
		4302,041	-5917,616
		4240,496	-5865,302
		4345,123	-5936,079
		4046,627	-5797,602
		4000,467	-5809,911
		4015,854	-5803,756
		4031,24	-5803,756
		4034,318	-5791,447
		4034,318	-5772,983
		4043,549	-5726,824
		4052,781	-5708,361
		4068,168	-5680,665
		4049,704	-5659,124
		4043,549	-5646,815
		4083,554	-5668,356
		4098,941	-5677,588
		4105,095	-5689,897
		4108,172	-5705,283
		4055,859	-5656,047
		4120,481	-5683,742
		4068,168	-5677,588
		4092,786	-5726,824
		4105,095	-5754,52
		4040,472	-5745,288
		4015,854	-5751,442
		4052,781	-5757,597
		4000,467	-5794,524
		4018,931	-5776,061
		3997,39	-5809,911
		3969,695	-5852,993
		4000,467	-5763,752
		3908,149	-5954,543
		3985,081	-5889,92
		3932,767	-5976,084
		3941,999	-5994,548
		3954,308	-6028,398
		3954,308	-6003,78
		3969,695	-6019,166
		3969,695	-6031,475
		3985,081	-6019,166
		3988,158	-6043,784
		3997,39	-6065,325
		3988,158	-6077,635
		3985,081	-6089,944
		3966,617	-6108,407
		3908,149	-6117,639
		3858,912	-6129,948
		3846,603	-6166,876
		3828,14	-6142,257
		3843,526	-6179,185
		3843,526	-6213,035
		3803,521	-6216,112
		3763,517	-6203,803
		3858,912	-6206,88
		3855,835	-6188,417
		3766,594	-6203,803
		3778,903	-6197,649
		3757,362	-6191,494
		3754,285	-6203,803
		3769,671	-6197,649
		3677,353	-6209,958
		3640,425	-6203,803
		3698,894	-6209,958
		3701,971	-6206,88
		3634,271	-6203,803
		3665,044	-6200,726
		3637,348	-6200,726
		3535,798	-6213,035
		3600,421	-6209,958
		3529,643	-6213,035
		3926,613	-6188,417
		3837,371	-6197,649
		3714,28	-6209,958
		4000,467	-6188,417
		4052,781	-6188,417
		4092,786	-6197,649
		4132,791	-6197,649
		4197,414	-6194,571
		4234,341	-6197,649
		4268,191	-6197,649
		4286,655	-6200,726
		4295,887	-6206,88
		4298,964	-6225,344
		4302,041	-6213,035
		4308,196	-6222,267
		4302,041	-6222,267
		4286,655	-6225,344
		4277,423	-6216,112
		4237,418	-6225,344
		4271,268	-6219,19
		4182,027	-6228,421
		4182,027	-6234,576
		4175,873	-6234,576
		4188,182	-6228,421
		4212,8	-6228,421
		4271,268	-6237,653
		4302,041	-6243,808
		4311,273	-6256,117
		4311,273	-6259,194
		4317,428	-6262,271
		4326,659	-6271,503
		4320,505	-6280,735
		4311,273	-6289,967
		4292,809	-6280,735
		4302,041	-6280,735
		4298,964	-6283,812
		4314,35	-6274,581
		4400,514	-6280,735
		4415,901	-6286,89
		4366,664	-6277,658
		4425,133	-6299,199
		4422,055	-6296,122
		4535,915	-6360,745
		4458,983	-6311,508
		4495,91	-6317,663
		4526,683	-6376,131
		4529,76	-6363,822
		4511,296	-6366,899
		4471,292	-6345,358
		4462,06	-6342,281
		4492,833	-6354,59
		4428,21	-6339,204
		4434,364	-6339,204
		4428,21	-6342,281
		4440,519	-6333,049
		4458,983	-6320,74
		4462,06	-6308,431
		4443,596	-6329,972
		4455,905	-6299,199
		4440,519	-6299,199
		4428,21	-6302,276
		4425,133	-6302,276
		4400,514	-6296,122
		4378,973	-6305,353
		4360,51	-6326,894
		4348,2	-6326,894
		4329,737	-6314,585
		4314,35	-6299,199
		4311,273	-6305,353
		4314,35	-6305,353
		4329,737	-6293,044
		4345,123	-6293,044
		4366,664	-6286,89
		4378,973	-6286,89
		4375,896	-6305,353
		4366,664	-6317,663
		4372,819	-6323,817
		4375,896	-6326,894
		4382,051	-6320,74
		4375,896	-6314,585
		4363,587	-6329,972
		4342,046	-6348,435
		4351,278	-6357,667
		4354,355	-6345,358
		4348,2	-6326,894
		4372,819	-6314,585
		4329,737	-6308,431
		4305,118	-6286,89
		4289,732	-6268,426
		4292,809	-6277,658
		4289,732	-6283,812
		4286,655	-6286,89
		4280,5	-6308,431
		4289,732	-6314,585
		4292,809	-6320,74
		4295,887	-6314,585
		4305,118	-6339,204
		4308,196	-6336,126
		4298,964	-6311,508
		4289,732	-6274,581
		4292,809	-6271,503
		4302,041	-6277,658
		4305,118	-6274,581
		4298,964	-6271,503
		4295,887	-6274,581
		4292,809	-6277,658
		4295,887	-6271,503
		4302,041	-6280,735
		4298,964	-6280,735
		4295,887	-6283,812
		4302,041	-6283,812
		4302,041	-6289,967
		4305,118	-6296,122
		4298,964	-6302,276
		4314,35	-6302,276
		4329,737	-6302,276
		4326,659	-6302,276
		4326,659	-6305,353
		4323,582	-6308,431
		4320,505	-6308,431
		4320,505	-6305,353
		4314,35	-6302,276
		4308,196	-6305,353
		4302,041	-6299,199
		4292,809	-6293,044
		4292,809	-6296,122
		4305,118	-6299,199
		4298,964	-6299,199
		4302,041	-6302,276
		4302,041	-6308,431
		4391,282	-6333,049
		4400,514	-6348,435
		4403,592	-6351,513
		4406,669	-6360,745
		4406,669	-6369,976
		4397,437	-6385,363
		4394,36	-6406,904
		4366,664	-6416,136
		4335,891	-6422,29
		4311,273	-6416,136
		4289,732	-6403,827
		4268,191	-6391,517
		4252,805	-6382,286
		4255,882	-6385,363
		4274,346	-6397,672
		4298,964	-6431,522
		4305,118	-6443,831
		4286,655	-6413,058
		4305,118	-6449,986
[truncated: 22,420 more rows]
