# Supplementary material for: Assessment of upper limb motor control: establishing normative benchmarks for clinical applications
Source: PeerJ. 2025 Aug 22;13:e19859. doi: 10.7717/peerj.19859 (PMC12377353; doi:10.7717/peerj.19859)
Supplement: Supplemental Information 1 [file peerj-13-19859-s001.zip › translated_csvs/advanced_mdurance-test-243757.csv]

angle_window_	angles_bíceps_braquial_derecho_tríceps_braquial_largo_derecho	emg_muscle_bíceps_braquial_derecho_(µV)	emg_muscle_tríceps_braquial_largo_derecho_(µV)
0,05	81,66	-12241,432	-5240,614
	81,58	-12266,051	-5246,768
	81,48	-12238,355	-5259,077
	81,53	-12192,196	-5231,382
	81,71	-12189,119	-5209,841
	82	-12219,891	-5240,614
	82,36	-12072,182	-5191,377
	82,53	-12075,259	-5219,073
	82,38	-12118,341	-5225,227
	82,22	-12139,882	-5215,995
	82,16	-12146,037	-5219,073
	82,16	-12152,191	-5228,304
	82,22	-12146,037	-5225,227
	82,31	-12155,269	-5234,459
	82,47	-12115,264	-5188,3
	82,71	-12155,269	-5234,459
	82,94	-12149,114	-5234,459
	83,04	-12158,346	-5231,382
	83,01	-12149,114	-5231,382
	82,93	-12164,5	-5228,304
	82,79	-12176,809	-5231,382
	82,62	-12170,655	-5231,382
	82,54	-12189,119	-5234,459
	82,56	-12207,582	-5234,459
	82,57	-12204,505	-5237,536
	82,47	-12198,35	-5240,614
	82,34	-12207,582	-5240,614
	82,34	-12198,35	-5234,459
	82,47	-12192,196	-5252,923
	82,55	-12182,964	-5246,768
	82,46	-12204,505	-5222,15
	82,33	-12201,428	-5228,304
	82,32	-12167,578	-5228,304
	82,43	-12155,269	-5225,227
	82,6	-12146,037	-5222,15
	82,79	-12149,114	-5222,15
	82,93	-12142,959	-5215,995
	83	-12133,728	-5209,841
	83,02	-12146,037	-5215,995
	83,01	-12155,269	-5231,382
	82,97	-12161,423	-5225,227
	82,84	-12164,5	-5225,227
	82,74	-12176,809	-5228,304
	82,75	-12173,732	-5228,304
	82,83	-12173,732	-5228,304
	82,95	-12167,578	-5228,304
	83,01	-12179,887	-5228,304
	82,98	-12179,887	-5222,15
	82,95	-12198,35	-5231,382
	82,95	-12201,428	-5231,382
	82,89	-12207,582	-5234,459
	82,76	-12186,041	-5225,227
	82,65	-12216,814	-5231,382
	82,6	-12216,814	-5237,536
	82,56	-12207,582	-5246,768
	82,5	-12213,737	-5271,386
	82,49	-12198,35	-5249,845
	82,51	-12201,428	-5268,309
	82,51	-12216,814	-5265,232
	82,39	-12161,423	-5215,995
	82,26	-12173,732	-5228,304
	82,25	-12176,809	-5234,459
	82,11	-12189,119	-5252,923
	81,78	-12186,041	-5225,227
	81,7	-12189,119	-5240,614
	81,87	-12170,655	-5222,15
	82,03	-12158,346	-5212,918
	82,19	-12164,5	-5209,841
	82,3	-12167,578	-5194,454
	82,48	-12167,578	-5191,377
	82,68	-12207,582	-5231,382
	82,74	-12312,21	-5280,618
	82,67	-12262,973	-5256
	82,55	-12219,891	-5203,686
	82,51	-12290,669	-5243,691
	82,58	-12290,669	-5194,454
	82,66	-12204,505	-5212,918
	82,76	-12096,8	-5157,527
	82,92	-12087,568	-5169,836
	83,1	-12099,877	-5191,377
	83,22	-12109,109	-5197,532
	83,14	-12115,264	-5200,609
	82,96	-12192,196	-5194,454
	82,87	-12149,114	-5206,763
	82,86	-12216,814	-5209,841
	82,84	-12170,655	-5191,377
	82,79	-12309,133	-5277,541
	82,78	-12253,742	-5194,454
	82,81	-12312,21	-5209,841
	82,81	-12293,746	-5209,841
	82,76	-12269,128	-5206,763
	82,74	-12256,819	-5206,763
	82,78	-12182,964	-5209,841
	82,85	-12096,8	-5169,836
	82,88	-12078,336	-5172,913
	82,86	-12121,418	-5197,532
	82,79	-12161,423	-5188,3
	82,74	-12173,732	-5157,527
	82,76	-12186,041	-5145,218
	82,79	-12121,418	-5142,14
	82,81	-12158,346	-5126,754
	82,82	-12164,5	-5095,981
	82,87	-12161,423	-5062,131
	82,89	-12164,5	-4985,199
	82,85	-12170,655	-5089,827
	82,77	-12186,041	-5148,295
	82,7	-12198,35	-5154,45
	82,69	-12213,737	-5200,609
	82,77	-12226,046	-5240,614
	82,86	-12213,737	-5302,159
	82,89	-12170,655	-5289,85
	82,9	-12139,882	-5203,686
	82,95	-12136,805	-5172,913
	82,96	-12118,341	-5163,681
	82,88	-12115,264	-5163,681
	82,75	-12133,728	-5163,681
	82,67	-12146,037	-5151,372
	82,7	-12170,655	-5191,377
	82,77	-12186,041	-5203,686
	82,85	-12213,737	-5200,609
	82,92	-12232,201	-5222,15
	82,97	-12241,432	-5246,768
	83	-12318,365	-5280,618
	83,02	-12287,592	-5268,309
	83,04	-12324,519	-5280,618
	83,05	-12321,442	-5231,382
	83,03	-12189,119	-5209,841
	83,05	-12136,805	-5169,836
	83,08	-12093,723	-5169,836
	83,13	-12075,259	-5200,609
	83,18	-12102,955	-5194,454
	83,21	-12121,418	-5179,068
	83,24	-12142,959	-5206,763
	83,28	-12130,65	-5197,532
	83,29	-12118,341	-5200,609
	83,26	-12139,882	-5206,763
	83,2	-12139,882	-5197,532
	83,16	-12149,114	-5194,454
	83,2	-12155,269	-5203,686
	83,3	-12158,346	-5206,763
	83,47	-12161,423	-5206,763
	83,78	-12173,732	-5212,918
	84,4	-12195,273	-5222,15
	83,39	-12213,737	-5231,382
	79,03	-12232,201	-5228,304
	81,54	-12204,505	-5197,532
	17,42	-12201,428	-5169,836
	-93,53	-12142,959	-5200,609
	-132,31	-12219,891	-5206,763
	-122,94	-12146,037	-5209,841
	-117,87	-12096,8	-5200,609
	-114,61	-12155,269	-5212,918
	-114,38	-12106,032	-5182,145
	-116,67	-12121,418	-5188,3
	-120,75	-12167,578	-5212,918
	-127,61	-12195,273	-5215,995
	-140,86	-12130,65	-5197,532
	-44,69	-12139,882	-5194,454
	92,92	-12139,882	-5197,532
	118,62	-12192,196	-5209,841
	102,9	-12161,423	-5206,763
	94,8	-12204,505	-5234,459
	90,6	-12189,119	-5197,532
	89,04	-12195,273	-5209,841
	88,03	-12256,819	-5271,386
	85,54	-12232,201	-5237,536
	82,7	-12247,587	-5249,845
	80,8	-12149,114	-5206,763
	79,99	-12232,201	-5222,15
	80,37	-12253,742	-5249,845
	81,2	-12222,969	-5234,459
	81,98	-12201,428	-5259,077
	82,51	-12198,35	-5231,382
	82,82	-12127,573	-5188,3
	83,24	-12189,119	-5237,536
	84	-12112,187	-5172,913
	85,11	-12109,109	-5166,759
	86,51	-12127,573	-5182,145
	88,04	-12127,573	-5194,454
	90,11	-12096,8	-5188,3
	94,14	-12096,8	-5185,222
	101,95	-12112,187	-5188,3
	116,68	-12118,341	-5209,841
	140,34	-12127,573	-5215,995
	41,59	-12139,882	-5212,918
	-109,75	-12136,805	-5215,995
	-146,23	-12124,496	-5209,841
	-134,37	-12130,65	-5197,532
	-126,1	-12133,728	-5206,763
	-122,9	-12136,805	-5212,918
	-122,17	-12142,959	-5206,763
	-121,98	-12146,037	-5222,15
	-121,58	-12152,191	-5222,15
	-122,26	-12195,273	-5234,459
	-123,89	-12176,809	-5225,227
	-126,85	-12216,814	-5231,382
	-133,66	-12241,432	-5222,15
	-148,79	-12256,819	-5225,227
	-18,31	-12259,896	-5212,918
	123,33	-12207,582	-5234,459
	118,55	-12170,655	-5240,614
	104,53	-12167,578	-5209,841
	97,21	-12170,655	-5200,609
	92,92	-12112,187	-5175,991
	90,5	-12146,037	-5169,836
	88,43	-12090,646	-5169,836
	85,05	-12112,187	-5185,222
	81,47	-12112,187	-5203,686
	79,25	-12112,187	-5200,609
	78,21	-12115,264	-5212,918
	78,2	-12130,65	-5209,841
	78,64	-12133,728	-5212,918
	79,1	-12130,65	-5212,918
	79,55	-12136,805	-5212,918
	80,17	-12146,037	-5215,995
	81,15	-12155,269	-5212,918
	82,35	-12170,655	-5225,227
	83,63	-12179,887	-5222,15
	84,74	-12179,887	-5228,304
	86,12	-12192,196	-5219,073
	89,84	-12167,578	-5225,227
	97,91	-12149,114	-5212,918
	112,48	-12127,573	-5191,377
	136,68	-12136,805	-5185,222
	60,81	-12164,5	-5200,609
	-90,14	-12204,505	-5219,073
	-146,66	-12256,819	-5234,459
	-134,33	-12262,973	-5225,227
	-126,71	-12207,582	-5219,073
	-122,02	-12133,728	-5185,222
	-118,88	-12053,718	-5200,609
	-117,61	-12115,264	-5212,918
	-118,28	-12232,201	-5228,304
	-120,68	-12155,269	-5209,841
	-124,83	-12146,037	-5209,841
	-131,14	-12164,5	-5215,995
	-141,2	-12167,578	-5225,227
	-156,78	-12136,805	-5225,227
	-15,49	-12127,573	-5194,454
	137,52	-12127,573	-5188,3
	133,4	-12146,037	-5200,609
	116,72	-12152,191	-5197,532
	106,33	-12164,5	-5203,686
	99,62	-12170,655	-5200,609
	95,08	-12182,964	-5197,532
	92,03	-12179,887	-5200,609
	89,6	-12164,5	-5188,3
	87,14	-12146,037	-5194,454
	84,75	-12130,65	-5203,686
	82,92	-12136,805	-5197,532
	81,84	-12158,346	-5206,763
	81,32	-12186,041	-5215,995
	81,62	-12182,964	-5215,995
	82,57	-12173,732	-5203,686
	83,43	-12182,964	-5222,15
	84,25	-12170,655	-5179,068
	85,41	-12158,346	-5185,222
	86,9	-12121,418	-5200,609
	88,81	-12118,341	-5194,454
	91,89	-12136,805	-5200,609
	97,31	-12152,191	-5194,454
	107,35	-12142,959	-5194,454
	130,41	-12158,346	-5197,532
	25,6	-12155,269	-5194,454
	-115,34	-12146,037	-5194,454
	-132,54	-12161,423	-5191,377
	-121,85	-12152,191	-5209,841
	-114,53	-12149,114	-5200,609
	-109,54	-12152,191	-5206,763
	-106,45	-12155,269	-5209,841
	-104,85	-12170,655	-5212,918
	-104,31	-12136,805	-5206,763
	-104,33	-12167,578	-5219,073
	-105,56	-12139,882	-5197,532
	-109,33	-12149,114	-5215,995
	-117,42	-12176,809	-5203,686
	-133,41	-12161,423	-5197,532
	-67,66	-12142,959	-5206,763
	75,02	-12158,346	-5209,841
	134,51	-12189,119	-5212,918
	118,42	-12182,964	-5200,609
	109,68	-12186,041	-5222,15
	104,14	-12198,35	-5200,609
	99,69	-12201,428	-5206,763
	94,97	-12229,123	-5194,454
	90,25	-12210,66	-5203,686
	86,05	-12127,573	-5175,991
	82,01	-12164,5	-5191,377
	78,23	-12176,809	-5206,763
	76,19	-12179,887	-5209,841
	76,94	-12146,037	-5206,763
	78,09	-12155,269	-5212,918
	79	-12139,882	-5163,681
	80,6	-12118,341	-5166,759
	82,27	-12139,882	-5154,45
	84,01	-12136,805	-5179,068
	86,13	-12124,496	-5175,991
	88,88	-12133,728	-5188,3
	92,27	-12127,573	-5194,454
	97,34	-12133,728	-5194,454
	107,99	-12133,728	-5197,532
	129,94	-12136,805	-5197,532
	74,41	-12136,805	-5200,609
	-71,84	-12136,805	-5200,609
	-142,67	-12124,496	-5194,454
	-128,2	-12155,269	-5219,073
	-119,39	-12167,578	-5222,15
	-113,79	-12179,887	-5228,304
	-110,36	-12219,891	-5219,073
	-108,4	-12139,882	-5206,763
	-107,57	-12142,959	-5209,841
	-108,06	-12281,437	-5222,15
	-109,64	-12336,828	-5256
	-112,9	-12287,592	-5182,145
	-119,88	-12136,805	-5123,677
	-134,08	-12204,505	-5108,29
	-80,82	-12333,751	-5240,614
	62,66	-12032,177	-5172,913
	135,62	-12041,409	-5166,759
	118,15	-12099,877	-5163,681
	108,67	-12112,187	-5175,991
	102,96	-12124,496	-5182,145
	99,39	-12312,21	-5249,845
	95,7	-12133,728	-5197,532
	91,09	-11989,095	-5172,913
	86,59	-12133,728	-5185,222
	82,81	-12149,114	-5185,222
	79,45	-12158,346	-5200,609
	75,89	-12158,346	-5200,609
	72,98	-12155,269	-5197,532
	72,53	-12152,191	-5188,3
	73,95	-12149,114	-5191,377
	75,39	-12152,191	-5203,686
	76,8	-12152,191	-5203,686
	78,25	-12182,964	-5219,073
	79,65	-12170,655	-5200,609
	81,38	-12204,505	-5225,227
	83,57	-12210,66	-5243,691
	86,47	-12189,119	-5243,691
	90,74	-12176,809	-5188,3
	96,8	-12155,269	-5179,068
	106,16	-12149,114	-5179,068
	122,95	-12179,887	-5188,3
	99,23	-12195,273	-5206,763
	-40,83	-12229,123	-5219,073
	-139,97	-12192,196	-5219,073
	-125,25	-12204,505	-5231,382
	-116,36	-12173,732	-5191,377
	-109,98	-12158,346	-5179,068
	-106,55	-12130,65	-5169,836
	-104,31	-12106,032	-5179,068
	-103,31	-12124,496	-5197,532
	-103,64	-12127,573	-5203,686
	-105,09	-12136,805	-5203,686
	-108,48	-12142,959	-5200,609
	-114,25	-12173,732	-5179,068
	-124,41	-12182,964	-5179,068
	-144,18	-12176,809	-5185,222
	-19,69	-12179,887	-5194,454
	126,59	-12210,66	-5203,686
	130,22	-12247,587	-5234,459
	116,48	-12269,128	-5246,768
	107,7	-12266,051	-5206,763
	101,28	-12112,187	-5169,836
	96,9	-12075,259	-5132,909
	93,38	-12056,795	-5179,068
	90,6	-12093,723	-5188,3
	88,06	-12130,65	-5188,3
	84,84	-12139,882	-5197,532
	81,43	-12149,114	-5197,532
	79,19	-12161,423	-5203,686
	78,98	-12173,732	-5197,532
	79,09	-12266,051	-5256
	79,49	-12179,887	-5191,377
	81,2	-12167,578	-5197,532
	83,38	-12173,732	-5200,609
	85,85	-12179,887	-5197,532
	88,51	-12167,578	-5197,532
	90,88	-12161,423	-5194,454
	92,8	-12155,269	-5194,454
	96,54	-12155,269	-5203,686
	106,8	-12149,114	-5206,763
	130,31	-12155,269	-5203,686
	16,23	-12161,423	-5200,609
	-123,22	-12173,732	-5203,686
	-131,24	-12189,119	-5203,686
	-121,75	-12198,35	-5206,763
	-114,33	-12198,35	-5203,686
	-109,78	-12182,964	-5231,382
	-107,14	-12192,196	-5200,609
	-105,95	-12189,119	-5249,845
	-106,08	-12189,119	-5197,532
	-107,1	-12158,346	-5225,227
	-109,66	-12158,346	-5215,995
	-115,09	-12164,5	-5215,995
	-125,69	-12198,35	-5252,923
	-146,11	-12201,428	-5243,691
	-11,43	-12179,887	-5200,609
	132,67	-12155,269	-5185,222
	124,12	-12142,959	-5179,068
	110,92	-12133,728	-5203,686
	103,46	-12170,655	-5215,995
	98,93	-12201,428	-5215,995
	95,67	-12207,582	-5197,532
	92,66	-12222,969	-5191,377
	89,48	-12226,046	-5197,532
	86,19	-12216,814	-5219,073
	82,81	-12201,428	-5203,686
	79,58	-12182,964	-5206,763
	78,48	-12158,346	-5212,918
	79,29	-12124,496	-5197,532
	80,09	-12102,955	-5166,759
	81,06	-12121,418	-5182,145
	82,45	-12146,037	-5188,3
	84,03	-12161,423	-5185,222
	85,86	-12167,578	-5185,222
	88,15	-12176,809	-5185,222
	91,48	-12161,423	-5203,686
	96,4	-12146,037	-5206,763
	104	-12167,578	-5212,918
	118,32	-12170,655	-5209,841
	141,11	-12179,887	-5215,995
	35,57	-12164,5	-5215,995
	-111,04	-12161,423	-5222,15
	-137,16	-12186,041	-5222,15
	-129,68	-12195,273	-5219,073
	-124,84	-12198,35	-5225,227
	-118,91	-12179,887	-5203,686
	-114,3	-12195,273	-5203,686
	-112,28	-12192,196	-5200,609
	-112,07	-12186,041	-5209,841
	-113,33	-12207,582	-5215,995
	-115,45	-12182,964	-5191,377
	-118,71	-12192,196	-5191,377
	-124,35	-12142,959	-5209,841
	-133,92	-12121,418	-5185,222
	-150,6	-12124,496	-5194,454
	-17,82	-12173,732	-5206,763
	130,6	-12173,732	-5203,686
	130,21	-12173,732	-5203,686
	114,63	-12149,114	-5206,763
	104,35	-12161,423	-5200,609
	98,19	-12124,496	-5191,377
	94,65	-12161,423	-5209,841
	92,63	-12164,5	-5212,918
	90,72	-12161,423	-5215,995
	89,05	-12121,418	-5206,763
	88,3	-12158,346	-5215,995
	87,19	-12139,882	-5209,841
	85,36	-12176,809	-5222,15
	84,23	-12164,5	-5231,382
	84,1	-12182,964	-5194,454
	84,79	-12173,732	-5209,841
	86,25	-12152,191	-5212,918
	87,91	-12152,191	-5203,686
	89,56	-12170,655	-5200,609
	91,64	-12219,891	-5222,15
	94,4	-12247,587	-5246,768
	98,17	-12186,041	-5203,686
	103,35	-12235,278	-5249,845
	110,14	-12250,664	-5252,923
	120,9	-12149,114	-5163,681
	139,77	-12195,273	-5157,527
	57,77	-12204,505	-5194,454
	-91,29	-12109,109	-5212,918
	-142,62	-12072,182	-5231,382
	-131,09	-12090,646	-5222,15
	-124,99	-12109,109	-5209,841
	-121,49	-12109,109	-5212,918
	-118,95	-12127,573	-5203,686
	-117,15	-12167,578	-5206,763
	-116,42	-12176,809	-5209,841
	-117,39	-12176,809	-5212,918
	-120,54	-12170,655	-5209,841
	-126,31	-12161,423	-5206,763
	-136,28	-12155,269	-5206,763
	-152,72	-12152,191	-5203,686
	-24,61	-12158,346	-5206,763
	126,69	-12161,423	-5203,686
	133,91	-12186,041	-5234,459
	118,8	-12195,273	-5234,459
	109,76	-12198,35	-5231,382
	103,6	-12195,273	-5222,15
	99,2	-12186,041	-5209,841
	95,9	-12170,655	-5200,609
	92,96	-12161,423	-5222,15
	90,03	-12195,273	-5219,073
	87,21	-12204,505	-5215,995
	84,53	-12198,35	-5212,918
	82,97	-12173,732	-5206,763
	83	-12146,037	-5200,609
	83,74	-12118,341	-5194,454
	84,67	-12115,264	-5209,841
	85,49	-12139,882	-5206,763
	86,42	-12164,5	-5212,918
	87,79	-12189,119	-5231,382
	89,89	-12198,35	-5234,459
	93,24	-12222,969	-5246,768
	98,46	-12250,664	-5231,382
	106,06	-12241,432	-5231,382
	116,68	-12201,428	-5222,15
	130,63	-12124,496	-5215,995
	148,15	-12087,568	-5191,377
	78,04	-12087,568	-5163,681
	-78,22	-12099,877	-5185,222
	-151,17	-12112,187	-5191,377
	-139,18	-12121,418	-5197,532
	-129,87	-12133,728	-5203,686
	-122,26	-12142,959	-5206,763
	-117,94	-12152,191	-5209,841
	-115,83	-12164,5	-5200,609
	-114,72	-12161,423	-5197,532
	-114,73	-12161,423	-5203,686
	-115,63	-12170,655	-5212,918
	-116,94	-12182,964	-5215,995
	-118,9	-12198,35	-5212,918
	-122,61	-12204,505	-5219,073
	-129,73	-12210,66	-5215,995
	-143,2	-12201,428	-5228,304
	-82,01	-12176,809	-5219,073
	68,41	-12152,191	-5203,686
	141,64	-12139,882	-5191,377
	123,89	-12112,187	-5175,991
	113,11	-12112,187	-5182,145
	106,21	-12139,882	-5203,686
	100,77	-12167,578	-5212,918
	95,64	-12161,423	-5222,15
	92	-12158,346	-5228,304
	90,08	-12152,191	-5212,918
	87,63	-12164,5	-5185,222
	84,66	-12170,655	-5206,763
	82,97	-12170,655	-5209,841
	82,82	-12189,119	-5237,536
	83,03	-12189,119	-5234,459
	83,08	-12192,196	-5215,995
	83,33	-12176,809	-5231,382
	83,65	-12167,578	-5209,841
	83,86	-12155,269	-5203,686
	84,04	-12115,264	-5206,763
	84,25	-12115,264	-5197,532
	84,52	-12130,65	-5197,532
	84,74	-12164,5	-5209,841
	84,84	-12198,35	-5219,073
	84,91	-12182,964	-5212,918
	85,05	-12152,191	-5225,227
	85,25	-12204,505	-5222,15
	85,41	-12136,805	-5231,382
	85,49	-12124,496	-5215,995
	85,49	-12146,037	-5222,15
	85,45	-12173,732	-5222,15
	85,43	-12149,114	-5219,073
	85,42	-12158,346	-5191,377
	85,46	-12149,114	-5215,995
	85,61	-12152,191	-5215,995
	85,71	-12186,041	-5209,841
	85,65	-12210,66	-5215,995
	85,59	-12164,5	-5212,918
	85,67	-12149,114	-5203,686
	85,76	-12179,887	-5203,686
	85,62	-12238,355	-5240,614
	85,25	-12216,814	-5234,459
	84,8	-12204,505	-5231,382
	84,39	-12179,887	-5237,536
	84,11	-12124,496	-5203,686
	83,8	-12112,187	-5203,686
	83,24	-12109,109	-5203,686
	82,65	-12118,341	-5166,759
	82,41	-12090,646	-5194,454
	82,45	-12109,109	-5215,995
	82,48	-12133,728	-5212,918
	82,43	-12139,882	-5212,918
	82,46	-12142,959	-5215,995
	82,67	-12146,037	-5219,073
	82,96	-12152,191	-5228,304
	83,12	-12161,423	-5222,15
	83,07	-12155,269	-5219,073
	82,86	-12182,964	-5228,304
	82,62	-12192,196	-5246,768
	82,51	-12192,196	-5249,845
	82,59	-12222,969	-5237,536
	82,71	-12213,737	-5234,459
	82,79	-12136,805	-5209,841
	82,83	-12142,959	-5215,995
	82,89	-12139,882	-5222,15
	82,95	-12167,578	-5234,459
	82,99	-12195,273	-5243,691
	83	-12219,891	-5249,845
	82,99	-12229,123	-5243,691
	82,98	-12259,896	-5237,536
	83,01	-12262,973	-5231,382
	83,09	-12235,278	-5219,073
	83,17	-12207,582	-5194,454
	83,26	-12149,114	-5206,763
	83,34	-12090,646	-5194,454
	83,38	-12069,105	-5209,841
	83,37	-12075,259	-5197,532
	83,39	-12078,336	-5203,686
	83,51	-12078,336	-5200,609
	83,69	-12102,955	-5200,609
	83,78	-12124,496	-5212,918
	83,7	-12139,882	-5215,995
	83,57	-12149,114	-5215,995
	83,46	-12158,346	-5219,073
	83,4	-12167,578	-5219,073
	83,37	-12170,655	-5215,995
	83,34	-12130,65	-5206,763
	83,29	-12139,882	-5212,918
	83,26	-12152,191	-5228,304
	83,32	-12167,578	-5234,459
	83,35	-12179,887	-5231,382
	83,24	-12161,423	-5215,995
	83,07	-12176,809	-5222,15
	83,01	-12152,191	-5209,841
	83,09	-12139,882	-5219,073
	83,2	-12149,114	-5228,304
	83,33	-12155,269	-5231,382
	83,48	-12149,114	-5209,841
	83,61	-12139,882	-5225,227
	83,64	-12155,269	-5228,304
	83,62	-12176,809	-5231,382
	83,66	-12158,346	-5231,382
	83,73	-12216,814	-5243,691
	83,77	-12226,046	-5243,691
	83,77	-12210,66	-5231,382
	83,77	-12149,114	-5209,841
		-12102,955	-5200,609
		-12210,66	-5215,995
		-12093,723	-5206,763
		-12075,259	-5228,304
		-12066,027	-5225,227
		-12096,8	-5215,995
		-12155,269	-5222,15
		-12207,582	-5259,077
		-12222,969	-5222,15
		-12262,973	-5274,464
		-12149,114	-5166,759
		-12247,587	-5289,85
		-12269,128	-5292,927
		-12053,718	-5163,681
		-12056,795	-5179,068
		-12109,109	-5203,686
		-12164,5	-5225,227
		-12164,5	-5206,763
		-12139,882	-5206,763
		-12099,877	-5225,227
		-12109,109	-5212,918
		-12127,573	-5212,918
		-12112,187	-5209,841
		-12139,882	-5209,841
		-12139,882	-5215,995
		-12139,882	-5222,15
		-12127,573	-5222,15
		-12133,728	-5225,227
		-12142,959	-5228,304
		-12146,037	-5225,227
		-12155,269	-5219,073
		-12152,191	-5222,15
		-12142,959	-5234,459
		-12146,037	-5225,227
		-12146,037	-5228,304
		-12149,114	-5231,382
		-12139,882	-5225,227
		-12155,269	-5234,459
		-12167,578	-5237,536
		-12173,732	-5240,614
		-12176,809	-5225,227
		-12179,887	-5231,382
		-12164,5	-5231,382
		-12136,805	-5209,841
		-12109,109	-5209,841
		-12099,877	-5228,304
		-12109,109	-5215,995
		-12121,418	-5225,227
		-12142,959	-5222,15
		-12152,191	-5225,227
		-12155,269	-5222,15
		-12161,423	-5225,227
		-12167,578	-5225,227
		-12146,037	-5222,15
		-12152,191	-5225,227
		-12146,037	-5222,15
		-12136,805	-5228,304
		-12133,728	-5215,995
		-12146,037	-5212,918
		-12167,578	-5219,073
		-12161,423	-5191,377
		-12142,959	-5268,309
		-12142,959	-5265,232
		-12099,877	-5215,995
		-12121,418	-5234,459
		-12121,418	-5194,454
		-12102,955	-5212,918
		-12087,568	-5228,304
		-12087,568	-5225,227
		-12115,264	-5225,227
		-12127,573	-5225,227
		-12130,65	-5228,304
		-12130,65	-5228,304
		-12130,65	-5234,459
		-12133,728	-5237,536
		-12127,573	-5228,304
		-12133,728	-5237,536
		-12130,65	-5231,382
		-12133,728	-5228,304
		-12130,65	-5234,459
		-12130,65	-5237,536
		-12136,805	-5237,536
		-12139,882	-5234,459
		-12136,805	-5234,459
		-12139,882	-5231,382
		-12149,114	-5234,459
		-12149,114	-5234,459
		-12139,882	-5231,382
		-12136,805	-5234,459
		-12139,882	-5237,536
		-12139,882	-5231,382
		-12142,959	-5228,304
		-12146,037	-5231,382
		-12152,191	-5237,536
		-12161,423	-5228,304
		-12161,423	-5222,15
		-12149,114	-5228,304
		-12146,037	-5231,382
		-12158,346	-5222,15
		-12118,341	-5231,382
		-12099,877	-5228,304
		-12142,959	-5234,459
		-12102,955	-5231,382
		-12164,5	-5234,459
		-12161,423	-5228,304
		-12158,346	-5228,304
		-12158,346	-5240,614
		-12164,5	-5246,768
		-12164,5	-5249,845
		-12167,578	-5246,768
		-12195,273	-5252,923
		-12226,046	-5256
		-12216,814	-5259,077
		-12204,505	-5234,459
		-12189,119	-5243,691
		-12189,119	-5259,077
		-12155,269	-5246,768
		-12087,568	-5206,763
		-12096,8	-5188,3
		-12075,259	-5215,995
		-12090,646	-5194,454
		-12087,568	-5206,763
		-12096,8	-5215,995
		-12115,264	-5225,227
		-12136,805	-5228,304
		-12139,882	-5237,536
		-12152,191	-5228,304
		-12179,887	-5237,536
		-12189,119	-5243,691
		-12198,35	-5249,845
		-12167,578	-5197,532
		-12090,646	-5212,918
		-12118,341	-5209,841
		-12133,728	-5231,382
		-12090,646	-5252,923
		-12075,259	-5237,536
		-12112,187	-5234,459
		-12170,655	-5234,459
		-12216,814	-5256
		-12213,737	-5249,845
		-12201,428	-5243,691
		-12204,505	-5256
		-12139,882	-5237,536
		-12093,723	-5222,15
		-12136,805	-5237,536
		-12170,655	-5228,304
		-12176,809	-5231,382
		-12195,273	-5219,073
		-12164,5	-5209,841
		-12152,191	-5243,691
		-12124,496	-5219,073
		-12093,723	-5228,304
		-12087,568	-5234,459
		-12106,032	-5219,073
		-12170,655	-5231,382
		-12127,573	-5228,304
		-12142,959	-5212,918
		-12142,959	-5219,073
		-12136,805	-5231,382
		-12176,809	-5225,227
		-12176,809	-5222,15
		-12124,496	-5231,382
		-12078,336	-5237,536
		-12066,027	-5219,073
		-12072,182	-5209,841
		-12112,187	-5246,768
		-12142,959	-5237,536
		-12158,346	-5228,304
		-12173,732	-5231,382
		-12112,187	-5212,918
		-12099,877	-5203,686
		-12182,964	-5231,382
		-12179,887	-5215,995
		-12152,191	-5200,609
		-12152,191	-5197,532
		-12146,037	-5215,995
		-12109,109	-5200,609
		-12099,877	-5203,686
		-12081,414	-5222,15
		-12090,646	-5231,382
		-12109,109	-5231,382
		-12124,496	-5231,382
		-12130,65	-5228,304
		-12118,341	-5231,382
		-12124,496	-5231,382
		-12136,805	-5225,227
		-12130,65	-5228,304
		-12136,805	-5228,304
		-12130,65	-5219,073
		-12139,882	-5222,15
		-12158,346	-5234,459
		-12173,732	-5228,304
		-12182,964	-5228,304
		-12179,887	-5225,227
		-12189,119	-5256
		-12164,5	-5249,845
		-12155,269	-5246,768
		-12124,496	-5222,15
		-12112,187	-5234,459
		-12102,955	-5194,454
		-12053,718	-5194,454
		-12078,336	-5212,918
		-12099,877	-5212,918
		-12121,418	-5225,227
		-12130,65	-5225,227
		-12136,805	-5228,304
		-12142,959	-5243,691
		-12164,5	-5234,459
		-12161,423	-5228,304
		-12146,037	-5219,073
		-12130,65	-5200,609
		-12127,573	-5219,073
		-12121,418	-5222,15
		-12106,032	-5209,841
		-12118,341	-5222,15
		-12124,496	-5219,073
		-12112,187	-5209,841
		-12136,805	-5206,763
		-12099,877	-5222,15
		-12121,418	-5228,304
		-12121,418	-5231,382
		-12106,032	-5206,763
		-12121,418	-5219,073
		-12115,264	-5231,382
		-12096,8	-5231,382
		-12099,877	-5219,073
		-12109,109	-5222,15
		-12124,496	-5225,227
		-12136,805	-5234,459
		-12130,65	-5234,459
		-12130,65	-5225,227
		-12139,882	-5212,918
		-12130,65	-5225,227
		-12124,496	-5231,382
		-12139,882	-5228,304
		-12149,114	-5225,227
		-12152,191	-5231,382
		-12149,114	-5246,768
		-12173,732	-5262,154
		-12192,196	-5277,541
		-12176,809	-5274,464
		-12152,191	-5222,15
		-12133,728	-5219,073
		-12124,496	-5169,836
		-12112,187	-5185,222
		-12093,723	-5215,995
		-12084,491	-5209,841
		-12081,414	-5215,995
		-12106,032	-5212,918
		-12099,877	-5212,918
		-12121,418	-5212,918
		-12136,805	-5212,918
		-12139,882	-5212,918
		-12139,882	-5215,995
		-12118,341	-5225,227
		-12112,187	-5222,15
		-12136,805	-5228,304
		-12158,346	-5234,459
		-12170,655	-5240,614
		-12170,655	-5249,845
		-12152,191	-5249,845
		-12118,341	-5219,073
		-12084,491	-5203,686
		-12093,723	-5209,841
		-12102,955	-5219,073
		-12115,264	-5215,995
		-12112,187	-5215,995
		-12124,496	-5209,841
		-12118,341	-5206,763
		-12130,65	-5219,073
		-12127,573	-5215,995
		-12127,573	-5206,763
		-12127,573	-5215,995
		-12115,264	-5219,073
		-12127,573	-5215,995
		-12136,805	-5219,073
		-12130,65	-5246,768
		-12127,573	-5240,614
		-12112,187	-5225,227
		-12102,955	-5219,073
		-12121,418	-5212,918
		-12109,109	-5225,227
		-12118,341	-5228,304
		-12127,573	-5237,536
		-12130,65	-5246,768
		-12149,114	-5249,845
		-12149,114	-5225,227
		-12139,882	-5222,15
		-12121,418	-5225,227
		-12170,655	-5240,614
		-12146,037	-5252,923
		-12133,728	-5228,304
		-12167,578	-5249,845
		-12078,336	-5200,609
		-12072,182	-5197,532
		-12059,873	-5215,995
		-12066,027	-5203,686
		-12075,259	-5225,227
		-12102,955	-5222,15
		-12075,259	-5185,222
		-12109,109	-5228,304
		-12087,568	-5228,304
		-12121,418	-5206,763
		-12142,959	-5228,304
		-12109,109	-5231,382
		-12106,032	-5225,227
		-12106,032	-5222,15
		-12112,187	-5225,227
		-12121,418	-5222,15
		-12133,728	-5231,382
		-12167,578	-5243,691
		-12204,505	-5256
		-12238,355	-5265,232
		-12179,887	-5249,845
		-12139,882	-5249,845
		-12062,95	-5246,768
		-12013,713	-5194,454
		-11995,25	-5169,836
		-12072,182	-5215,995
		-12109,109	-5219,073
		-12115,264	-5228,304
		-12112,187	-5225,227
		-12127,573	-5228,304
		-12127,573	-5228,304
		-12121,418	-5231,382
		-12124,496	-5209,841
		-12124,496	-5209,841
		-12130,65	-5228,304
		-12115,264	-5237,536
		-12096,8	-5249,845
		-12127,573	-5246,768
		-12158,346	-5259,077
		-12176,809	-5268,309
		-12198,35	-5259,077
		-12195,273	-5256
		-12186,041	-5246,768
		-12013,713	-5212,918
		-12170,655	-5219,073
		-12090,646	-5206,763
		-12029,1	-5222,15
		-12047,564	-5228,304
		-12090,646	-5237,536
		-12109,109	-5234,459
		-12127,573	-5243,691
		-12136,805	-5249,845
		-12133,728	-5246,768
		-12139,882	-5243,691
		-12146,037	-5228,304
		-12146,037	-5228,304
		-12115,264	-5243,691
		-12069,105	-5243,691
		-12152,191	-5234,459
		-12078,336	-5252,923
		-12090,646	-5259,077
		-12093,723	-5252,923
		-12099,877	-5240,614
		-12090,646	-5231,382
		-12118,341	-5222,15
		-12121,418	-5246,768
		-12093,723	-5219,073
		-12112,187	-5228,304
		-12109,109	-5215,995
		-12115,264	-5222,15
		-12133,728	-5231,382
		-12152,191	-5252,923
		-12170,655	-5268,309
		-12167,578	-5259,077
		-12167,578	-5252,923
		-12142,959	-5212,918
		-12093,723	-5231,382
		-12078,336	-5222,15
		-12084,491	-5228,304
		-12081,414	-5243,691
		-12090,646	-5240,614
		-12109,109	-5228,304
		-12090,646	-5231,382
		-12078,336	-5240,614
		-12106,032	-5256
		-12124,496	-5240,614
		-12146,037	-5225,227
		-12155,269	-5222,15
		-12146,037	-5237,536
		-12152,191	-5237,536
		-12161,423	-5243,691
		-12161,423	-5262,154
		-12121,418	-5262,154
		-12106,032	-5246,768
		-12075,259	-5231,382
		-12075,259	-5225,227
		-12112,187	-5240,614
		-12102,955	-5234,459
		-12124,496	-5246,768
		-12109,109	-5256
		-12096,8	-5237,536
		-12121,418	-5240,614
		-12127,573	-5237,536
		-12127,573	-5228,304
		-12121,418	-5225,227
		-12096,8	-5231,382
		-12096,8	-5231,382
		-12124,496	-5243,691
		-12133,728	-5240,614
		-12109,109	-5240,614
		-12127,573	-5225,227
		-12146,037	-5249,845
		-12109,109	-5237,536
		-12099,877	-5237,536
		-12106,032	-5240,614
		-12158,346	-5249,845
		-12102,955	-5240,614
		-12109,109	-5240,614
		-12121,418	-5246,768
		-12127,573	-5243,691
		-12149,114	-5262,154
		-12136,805	-5256
		-12136,805	-5249,845
		-12130,65	-5243,691
		-12127,573	-5237,536
		-12164,5	-5246,768
		-12189,119	-5259,077
		-12192,196	-5274,464
		-12198,35	-5283,695
		-12189,119	-5283,695
		-12118,341	-5234,459
		-12075,259	-5231,382
		-12075,259	-5249,845
		-12029,1	-5197,532
		-12142,959	-5234,459
		-12136,805	-5246,768
		-12032,177	-5191,377
		-12109,109	-5252,923
		-12050,641	-5194,454
		-12056,795	-5209,841
		-12069,105	-5215,995
		-12090,646	-5219,073
		-12084,491	-5219,073
		-12084,491	-5228,304
		-12090,646	-5237,536
		-12099,877	-5234,459
		-12099,877	-5240,614
		-12099,877	-5240,614
		-12106,032	-5240,614
		-12102,955	-5240,614
		-12102,955	-5246,768
		-12102,955	-5246,768
		-12121,418	-5252,923
		-12133,728	-5256
		-12136,805	-5249,845
		-12136,805	-5252,923
		-12152,191	-5262,154
		-12149,114	-5259,077
		-12139,882	-5262,154
		-12127,573	-5228,304
		-12099,877	-5228,304
		-12072,182	-5219,073
		-12059,873	-5215,995
		-12075,259	-5240,614
		-12115,264	-5246,768
		-12139,882	-5265,232
		-12146,037	-5292,927
		-12146,037	-5259,077
		-12069,105	-5231,382
		-12044,486	-5209,841
		-12056,795	-5219,073
		-12078,336	-5234,459
		-12096,8	-5243,691
		-12112,187	-5246,768
		-12121,418	-5243,691
		-12121,418	-5243,691
		-12109,109	-5240,614
		-12118,341	-5240,614
		-12127,573	-5237,536
		-12121,418	-5243,691
		-12136,805	-5256
		-12167,578	-5259,077
		-12115,264	-5286,773
		-12084,491	-5271,386
		-12059,873	-5259,077
		-12072,182	-5228,304
		-12127,573	-5249,845
		-12146,037	-5259,077
		-12130,65	-5246,768
		-12081,414	-5206,763
		-12139,882	-5256
		-12078,336	-5228,304
		-12087,568	-5231,382
		-12102,955	-5237,536
		-12056,795	-5225,227
		-12062,95	-5228,304
		-12047,564	-5219,073
		-12047,564	-5206,763
		-12053,718	-5225,227
		-12075,259	-5234,459
		-12084,491	-5228,304
		-12087,568	-5234,459
		-12106,032	-5237,536
		-12093,723	-5240,614
		-12112,187	-5243,691
		-12112,187	-5249,845
		-12090,646	-5243,691
		-12102,955	-5240,614
		-12115,264	-5240,614
		-12106,032	-5246,768
		-12124,496	-5231,382
		-12112,187	-5243,691
		-12081,414	-5246,768
		-12066,027	-5240,614
		-12078,336	-5237,536
		-12078,336	-5237,536
		-12081,414	-5222,15
		-12096,8	-5234,459
		-12106,032	-5234,459
		-12093,723	-5237,536
		-12084,491	-5259,077
		-12084,491	-5252,923
		-12106,032	-5252,923
		-12121,418	-5222,15
		-12109,109	-5237,536
		-12106,032	-5240,614
		-12124,496	-5246,768
		-12106,032	-5240,614
		-12124,496	-5237,536
		-12124,496	-5240,614
		-12130,65	-5243,691
		-12124,496	-5228,304
		-12099,877	-5246,768
		-12035,254	-5259,077
		-12041,409	-5259,077
		-12090,646	-5259,077
		-12109,109	-5262,154
		-12115,264	-5249,845
		-12099,877	-5243,691
		-12133,728	-5237,536
		-12161,423	-5240,614
		-12127,573	-5237,536
		-12050,641	-5246,768
		-12075,259	-5237,536
		-12056,795	-5231,382
		-12047,564	-5234,459
		-12096,8	-5237,536
		-12078,336	-5237,536
		-12115,264	-5240,614
		-12133,728	-5262,154
		-12130,65	-5256
		-12106,032	-5259,077
		-12115,264	-5246,768
		-12127,573	-5246,768
		-12130,65	-5237,536
		-12124,496	-5243,691
		-12109,109	-5256
		-12078,336	-5249,845
		-12026,023	-5240,614
		-12032,177	-5249,845
		-12050,641	-5252,923
		-12059,873	-5234,459
		-12081,414	-5225,227
		-12090,646	-5234,459
		-12075,259	-5252,923
		-12099,877	-5243,691
		-12075,259	-5249,845
		-12087,568	-5234,459
		-12127,573	-5240,614
		-12139,882	-5259,077
		-12161,423	-5256
		-12155,269	-5240,614
		-12124,496	-5246,768
		-12149,114	-5237,536
		-12096,8	-5246,768
		-12078,336	-5237,536
		-12066,027	-5234,459
		-12050,641	-5252,923
		-12075,259	-5265,232
		-12112,187	-5249,845
		-12139,882	-5256
		-12136,805	-5256
		-12161,423	-5256
		-12124,496	-5249,845
		-12109,109	-5265,232
		-12044,486	-5274,464
		-12056,795	-5246,768
		-12155,269	-5256
		-12081,414	-5225,227
		-12072,182	-5246,768
		-12069,105	-5262,154
		-12078,336	-5225,227
		-12078,336	-5259,077
		-12090,646	-5228,304
		-12072,182	-5259,077
		-12115,264	-5246,768
		-12106,032	-5256
		-12081,414	-5246,768
		-12102,955	-5256
		-12081,414	-5243,691
		-12093,723	-5246,768
		-12081,414	-5249,845
		-12099,877	-5240,614
		-12084,491	-5246,768
		-12056,795	-5262,154
		-12066,027	-5246,768
		-12072,182	-5240,614
		-12075,259	-5237,536
		-12087,568	-5237,536
		-12099,877	-5240,614
		-12118,341	-5262,154
		-12130,65	-5215,995
		-12118,341	-5222,15
		-12096,8	-5249,845
		-12124,496	-5262,154
		-12096,8	-5256
		-12133,728	-5225,227
		-12099,877	-5249,845
		-12084,491	-5243,691
		-12078,336	-5249,845
		-12090,646	-5256
		-12106,032	-5256
		-12121,418	-5249,845
		-12121,418	-5249,845
		-12124,496	-5243,691
		-12139,882	-5259,077
		-12118,341	-5268,309
		-12139,882	-5246,768
		-12084,491	-5246,768
		-12087,568	-5243,691
		-12164,5	-5265,232
		-12182,964	-5259,077
		-12124,496	-5262,154
		-12106,032	-5252,923
		-12053,718	-5246,768
		-12112,187	-5259,077
		-12062,95	-5240,614
		-12072,182	-5240,614
		-12161,423	-5259,077
		-12047,564	-5222,15
		-12087,568	-5259,077
		-12084,491	-5256
		-12075,259	-5271,386
		-12090,646	-5237,536
		-12053,718	-5225,227
		-12090,646	-5231,382
		-12050,641	-5252,923
		-12047,564	-5268,309
		-12056,795	-5262,154
		-12121,418	-5256
		-12142,959	-5268,309
		-12158,346	-5259,077
		-12164,5	-5256
		-12127,573	-5259,077
		-12084,491	-5228,304
		-12056,795	-5212,918
		-12016,791	-5249,845
		-12038,332	-5234,459
		-12062,95	-5243,691
		-12069,105	-5246,768
		-12066,027	-5249,845
		-12090,646	-5243,691
		-12087,568	-5243,691
		-12090,646	-5246,768
		-12087,568	-5237,536
		-12069,105	-5240,614
		-12115,264	-5265,232
		-12087,568	-5268,309
		-12155,269	-5265,232
		-12179,887	-5268,309
		-12072,182	-5256
		-12186,041	-5249,845
		-12161,423	-5259,077
		-12112,187	-5256
		-12139,882	-5265,232
		-12182,964	-5265,232
		-12102,955	-5259,077
		-11989,095	-5222,15
		-11973,709	-5231,382
		-12050,641	-5237,536
		-12022,945	-5237,536
		-11979,863	-5225,227
		-12032,177	-5240,614
		-12069,105	-5231,382
		-12078,336	-5240,614
		-12069,105	-5243,691
		-12072,182	-5246,768
		-12075,259	-5249,845
		-12075,259	-5246,768
		-12072,182	-5246,768
		-12072,182	-5246,768
		-12072,182	-5243,691
		-12078,336	-5249,845
		-12084,491	-5249,845
		-12081,414	-5249,845
		-12093,723	-5252,923
		-12112,187	-5243,691
		-12121,418	-5256
		-12136,805	-5256
		-12146,037	-5252,923
		-12146,037	-5259,077
		-12115,264	-5259,077
		-12115,264	-5256
		-12112,187	-5246,768
		-12115,264	-5237,536
		-12081,414	-5228,304
		-12035,254	-5259,077
		-12026,023	-5246,768
		-12016,791	-5228,304
		-12056,795	-5240,614
		-12087,568	-5249,845
		-12096,8	-5252,923
		-12099,877	-5246,768
		-12127,573	-5268,309
		-12130,65	-5259,077
		-12102,955	-5243,691
		-12069,105	-5234,459
		-12041,409	-5222,15
		-12059,873	-5231,382
		-12078,336	-5240,614
		-12069,105	-5234,459
		-12059,873	-5240,614
		-12075,259	-5237,536
		-12075,259	-5237,536
		-12072,182	-5243,691
		-12078,336	-5237,536
		-12081,414	-5246,768
		-12078,336	-5252,923
		-12087,568	-5249,845
		-12096,8	-5249,845
		-12109,109	-5246,768
		-12127,573	-5246,768
		-12142,959	-5256
		-12189,119	-5268,309
		-12189,119	-5277,541
		-12207,582	-5280,618
		-12179,887	-5219,073
		-12201,428	-5249,845
		-12109,109	-5222,15
		-12044,486	-5206,763
		-11976,786	-5212,918
		-11979,863	-5222,15
		-12001,404	-5243,691
		-12047,564	-5240,614
		-12056,795	-5240,614
		-12022,945	-5246,768
		-12084,491	-5246,768
		-12087,568	-5246,768
		-12078,336	-5243,691
		-12084,491	-5243,691
		-12093,723	-5246,768
		-12112,187	-5252,923
		-12099,877	-5265,232
		-12096,8	-5259,077
		-12106,032	-5259,077
		-12121,418	-5246,768
		-12124,496	-5234,459
		-12106,032	-5225,227
		-12075,259	-5219,073
		-12084,491	-5225,227
		-12099,877	-5252,923
		-12112,187	-5240,614
		-12124,496	-5249,845
		-12090,646	-5256
		-12066,027	-5234,459
		-12053,718	-5243,691
		-12081,414	-5231,382
		-12093,723	-5249,845
		-12124,496	-5256
		-12164,5	-5271,386
		-12146,037	-5268,309
		-12170,655	-5268,309
		-12124,496	-5259,077
		-12026,023	-5271,386
		-12013,713	-5234,459
		-12007,559	-5219,073
		-12013,713	-5231,382
		-12016,791	-5234,459
		-12032,177	-5243,691
		-12038,332	-5246,768
		-12044,486	-5252,923
		-12069,105	-5246,768
		-12062,95	-5249,845
		-12075,259	-5243,691
		-12078,336	-5243,691
		-12078,336	-5249,845
		-12081,414	-5252,923
		-12096,8	-5252,923
		-12115,264	-5265,232
		-12142,959	-5265,232
		-12155,269	-5265,232
		-12155,269	-5271,386
		-12170,655	-5283,695
		-12062,95	-5268,309
		-12170,655	-5274,464
		-12152,191	-5237,536
		-12041,409	-5228,304
		-12044,486	-5237,536
		-12022,945	-5256
		-12032,177	-5234,459
		-12029,1	-5246,768
		-12062,95	-5259,077
		-12072,182	-5243,691
		-12078,336	-5237,536
		-12053,718	-5240,614
		-12047,564	-5234,459
		-12056,795	-5246,768
		-12056,795	-5252,923
		-12066,027	-5249,845
		-12078,336	-5252,923
		-12081,414	-5256
		-12084,491	-5262,154
		-12087,568	-5262,154
		-12093,723	-5268,309
		-12106,032	-5262,154
		-12115,264	-5262,154
		-12112,187	-5265,232
		-12112,187	-5246,768
		-12099,877	-5243,691
		-12087,568	-5225,227
		-12078,336	-5256
		-12096,8	-5262,154
		-12109,109	-5259,077
		-12102,955	-5268,309
		-12066,027	-5249,845
		-12041,409	-5231,382
		-12004,482	-5237,536
		-12019,868	-5252,923
		-12066,027	-5259,077
		-12093,723	-5265,232
		-12106,032	-5268,309
		-12121,418	-5252,923
		-12106,032	-5240,614
		-12075,259	-5243,691
		-12050,641	-5249,845
		-12072,182	-5240,614
		-12072,182	-5243,691
		-12069,105	-5249,845
		-12075,259	-5259,077
		-12109,109	-5259,077
		-12112,187	-5283,695
		-12102,955	-5289,85
		-12109,109	-5259,077
		-12090,646	-5228,304
		-12078,336	-5228,304
		-12075,259	-5237,536
		-12056,795	-5243,691
		-12087,568	-5262,154
		-12109,109	-5265,232
		-12109,109	-5259,077
		-12056,795	-5228,304
		-12041,409	-5246,768
		-12072,182	-5265,232
		-12102,955	-5274,464
		-12084,491	-5259,077
		-12078,336	-5249,845
		-12078,336	-5246,768
		-12069,105	-5234,459
		-12062,95	-5243,691
		-12066,027	-5231,382
		-12050,641	-5256
		-12047,564	-5249,845
		-12050,641	-5246,768
		-12066,027	-5249,845
		-12062,95	-5246,768
		-12066,027	-5246,768
		-12069,105	-5240,614
		-12081,414	-5243,691
		-12081,414	-5246,768
		-12087,568	-5246,768
		-12096,8	-5246,768
		-12096,8	-5259,077
		-12087,568	-5234,459
		-12090,646	-5240,614
		-12102,955	-5237,536
		-12096,8	-5268,309
		-12106,032	-5262,154
		-12112,187	-5259,077
		-12093,723	-5249,845
		-12069,105	-5234,459
		-12062,95	-5243,691
		-12084,491	-5252,923
		-12059,873	-5240,614
		-12050,641	-5252,923
		-12050,641	-5252,923
		-12066,027	-5256
		-12078,336	-5246,768
		-12084,491	-5252,923
		-12084,491	-5259,077
		-12084,491	-5256
		-12127,573	-5271,386
		-12142,959	-5274,464
		-12130,65	-5277,541
		-12099,877	-5265,232
		-12112,187	-5277,541
		-12099,877	-5262,154
		-12056,795	-5243,691
		-12035,254	-5243,691
		-12044,486	-5231,382
		-12059,873	-5237,536
		-12069,105	-5243,691
		-12090,646	-5256
		-12106,032	-5271,386
		-12139,882	-5265,232
		-12102,955	-5259,077
		-12146,037	-5265,232
		-12026,023	-5268,309
		-12032,177	-5259,077
		-12087,568	-5283,695
		-12106,032	-5252,923
		-12047,564	-5265,232
		-12066,027	-5277,541
		-12090,646	-5234,459
		-12066,027	-5246,768
		-12075,259	-5262,154
		-12075,259	-5256
		-12093,723	-5234,459
		-12062,95	-5243,691
		-12102,955	-5259,077
		-12072,182	-5249,845
		-12066,027	-5246,768
		-12069,105	-5252,923
		-12075,259	-5262,154
		-12081,414	-5265,232
		-12109,109	-5262,154
		-12121,418	-5256
		-12112,187	-5268,309
		-12102,955	-5277,541
		-12136,805	-5280,618
		-12124,496	-5280,618
		-12115,264	-5277,541
		-12118,341	-5271,386
		-12158,346	-5259,077
		-12062,95	-5246,768
		-12053,718	-5240,614
		-12118,341	-5237,536
		-12072,182	-5237,536
		-12059,873	-5265,232
		-12072,182	-5265,232
		-12075,259	-5277,541
		-12044,486	-5259,077
		-12059,873	-5256
		-12047,564	-5234,459
		-12099,877	-5259,077
		-12109,109	-5268,309
		-12093,723	-5259,077
		-12066,027	-5280,618
		-12090,646	-5262,154
		-12090,646	-5256
		-12136,805	-5286,773
		-12142,959	-5271,386
		-12170,655	-5271,386
		-12118,341	-5240,614
		-12072,182	-5240,614
		-12167,578	-5256
		-12035,254	-5240,614
		-12069,105	-5228,304
		-12035,254	-5243,691
		-12072,182	-5249,845
		-12062,95	-5240,614
		-12069,105	-5262,154
		-12062,95	-5246,768
		-12075,259	-5252,923
		-12081,414	-5246,768
		-12072,182	-5252,923
		-12059,873	-5259,077
		-12084,491	-5256
		-12084,491	-5256
		-12084,491	-5249,845
		-12050,641	-5252,923
		-12090,646	-5259,077
		-12099,877	-5262,154
		-12115,264	-5259,077
		-12124,496	-5271,386
		-12102,955	-5277,541
		-12081,414	-5262,154
		-12069,105	-5259,077
		-12081,414	-5256
		-12084,491	-5259,077
		-12078,336	-5259,077
		-12072,182	-5277,541
		-12078,336	-5283,695
		-12106,032	-5265,232
		-12124,496	-5256
		-12133,728	-5256
		-12124,496	-5268,309
		-12130,65	-5259,077
		-12102,955	-5256
		-12056,795	-5256
		-12056,795	-5249,845
		-12090,646	-5249,845
		-12090,646	-5252,923
		-12093,723	-5259,077
		-12087,568	-5246,768
		-12069,105	-5256
		-12059,873	-5256
		-12072,182	-5271,386
		-12099,877	-5268,309
		-12127,573	-5274,464
		-12118,341	-5262,154
		-12127,573	-5268,309
		-12115,264	-5280,618
		-12093,723	-5277,541
		-12081,414	-5289,85
		-12087,568	-5280,618
		-12056,795	-5259,077
		-12093,723	-5283,695
		-12059,873	-5249,845
		-12059,873	-5228,304
		-12078,336	-5240,614
		-12059,873	-5237,536
		-12090,646	-5243,691
		-12106,032	-5249,845
		-12078,336	-5234,459
		-12090,646	-5240,614
		-12069,105	-5249,845
		-12078,336	-5265,232
		-12075,259	-5265,232
		-12093,723	-5265,232
		-12109,109	-5262,154
		-12106,032	-5262,154
		-12099,877	-5256
		-12106,032	-5249,845
		-12078,336	-5262,154
		-12066,027	-5249,845
		-12106,032	-5265,232
		-12078,336	-5252,923
		-12115,264	-5268,309
		-12124,496	-5265,232
		-12133,728	-5249,845
		-12109,109	-5262,154
		-12093,723	-5268,309
		-12096,8	-5246,768
		-12102,955	-5259,077
		-12056,795	-5240,614
		-12075,259	-5240,614
		-12075,259	-5256
		-12081,414	-5265,232
		-12090,646	-5234,459
		-12059,873	-5246,768
		-12056,795	-5237,536
		-12062,95	-5237,536
		-12066,027	-5252,923
		-12075,259	-5243,691
		-12078,336	-5240,614
		-12072,182	-5252,923
		-12072,182	-5265,232
		-12072,182	-5262,154
		-12069,105	-5256
		-12075,259	-5249,845
		-12087,568	-5256
		-12096,8	-5262,154
		-12121,418	-5262,154
		-12109,109	-5268,309
		-12130,65	-5277,541
		-12130,65	-5283,695
		-12102,955	-5256
		-12066,027	-5262,154
		-12047,564	-5262,154
		-12056,795	-5265,232
		-12093,723	-5262,154
		-12102,955	-5225,227
		-12099,877	-5249,845
		-12115,264	-5234,459
		-12109,109	-5249,845
		-12109,109	-5240,614
		-12093,723	-5240,614
		-12047,564	-5240,614
		-12029,1	-5252,923
		-12041,409	-5231,382
		-12038,332	-5262,154
		-12053,718	-5256
		-12069,105	-5252,923
		-12072,182	-5252,923
		-12075,259	-5256
		-12084,491	-5259,077
		-12081,414	-5259,077
		-12066,027	-5268,309
		-12066,027	-5283,695
		-12099,877	-5277,541
		-12106,032	-5271,386
		-12118,341	-5271,386
		-12109,109	-5274,464
		-12102,955	-5262,154
		-12090,646	-5240,614
		-12078,336	-5243,691
		-12090,646	-5246,768
		-12096,8	-5243,691
		-12102,955	-5259,077
		-12087,568	-5271,386
		-12087,568	-5280,618
		-12081,414	-5274,464
		-12041,409	-5243,691
		-12047,564	-5237,536
		-12032,177	-5234,459
		-12038,332	-5249,845
		-12059,873	-5246,768
		-12053,718	-5249,845
		-12069,105	-5252,923
		-12066,027	-5268,309
		-12053,718	-5268,309
		-12059,873	-5268,309
		-12056,795	-5262,154
		-12069,105	-5246,768
		-12072,182	-5243,691
		-12072,182	-5246,768
		-12072,182	-5262,154
		-12093,723	-5262,154
		-12102,955	-5262,154
		-12106,032	-5277,541
		-12099,877	-5283,695
		-12090,646	-5240,614
		-12041,409	-5237,536
		-12047,564	-5243,691
		-12090,646	-5262,154
		-12099,877	-5271,386
		-12121,418	-5262,154
		-12112,187	-5262,154
		-12090,646	-5274,464
		-12096,8	-5259,077
		-12115,264	-5240,614
		-12102,955	-5228,304
		-12062,95	-5225,227
		-12019,868	-5222,15
		-12081,414	-5286,773
		-12022,945	-5228,304
		-12066,027	-5225,227
		-12044,486	-5240,614
		-12084,491	-5265,232
		-12118,341	-5277,541
		-12127,573	-5274,464
		-12109,109	-5252,923
		-12066,027	-5249,845
		-12038,332	-5234,459
		-12047,564	-5222,15
		-12047,564	-5249,845
		-12047,564	-5268,309
		-12069,105	-5268,309
		-12066,027	-5265,232
		-12062,95	-5259,077
		-12069,105	-5259,077
		-12059,873	-5265,232
		-12059,873	-5265,232
		-12069,105	-5268,309
		-12069,105	-5280,618
		-12084,491	-5277,541
		-12099,877	-5271,386
		-12096,8	-5274,464
		-12053,718	-5274,464
		-12069,105	-5280,618
		-12038,332	-5271,386
		-12029,1	-5271,386
		-12044,486	-5271,386
		-12066,027	-5283,695
		-12075,259	-5286,773
		-12069,105	-5280,618
		-12102,955	-5277,541
		-12087,568	-5280,618
		-12090,646	-5256
		-12026,023	-5246,768
		-12047,564	-5256
		-12047,564	-5262,154
		-12059,873	-5271,386
		-12078,336	-5271,386
		-12069,105	-5271,386
		-12072,182	-5265,232
		-12050,641	-5262,154
		-12026,023	-5274,464
		-12044,486	-5274,464
		-12053,718	-5271,386
		-12081,414	-5274,464
		-12075,259	-5268,309
		-12075,259	-5265,232
		-12072,182	-5274,464
		-12062,95	-5259,077
		-12059,873	-5262,154
		-12035,254	-5262,154
		-12035,254	-5259,077
		-12041,409	-5259,077
		-12053,718	-5256
		-12066,027	-5262,154
		-12084,491	-5262,154
		-12056,795	-5262,154
		-12096,8	-5271,386
		-12099,877	-5268,309
		-12090,646	-5265,232
		-12066,027	-5252,923
		-12029,1	-5225,227
		-12022,945	-5274,464
		-12010,636	-5271,386
		-12041,409	-5277,541
		-12062,95	-5277,541
		-12081,414	-5274,464
		-12090,646	-5265,232
		-12075,259	-5277,541
		-12093,723	-5274,464
		-12090,646	-5274,464
		-12066,027	-5256
		-12066,027	-5259,077
		-12047,564	-5249,845
		-12053,718	-5252,923
		-12001,404	-5259,077
		-12032,177	-5249,845
		-12013,713	-5262,154
		-11998,327	-5262,154
		-12038,332	-5252,923
		-12041,409	-5259,077
		-12044,486	-5252,923
		-12066,027	-5259,077
		-12069,105	-5259,077
		-12072,182	-5262,154
		-12081,414	-5262,154
		-12059,873	-5271,386
		-12047,564	-5265,232
		-12066,027	-5271,386
		-12075,259	-5271,386
		-12078,336	-5286,773
		-12062,95	-5277,541
		-12078,336	-5277,541
		-12096,8	-5274,464
		-12112,187	-5256
		-12041,409	-5256
		-12010,636	-5246,768
		-12016,791	-5249,845
		-12035,254	-5246,768
		-12050,641	-5249,845
		-12044,486	-5249,845
		-12022,945	-5243,691
		-12026,023	-5246,768
		-12029,1	-5252,923
		-12019,868	-5252,923
		-12032,177	-5262,154
		-12035,254	-5262,154
		-12038,332	-5265,232
		-12044,486	-5268,309
		-12056,795	-5259,077
		-12090,646	-5256
		-12093,723	-5256
		-12084,491	-5271,386
		-12075,259	-5280,618
		-12062,95	-5277,541
		-12044,486	-5259,077
		-12032,177	-5262,154
		-12056,795	-5249,845
		-12093,723	-5249,845
		-12099,877	-5256
		-12053,718	-5252,923
		-12010,636	-5271,386
		-12013,713	-5268,309
		-12093,723	-5256
		-12059,873	-5256
		-12062,95	-5265,232
		-12066,027	-5274,464
		-12075,259	-5262,154
		-12087,568	-5243,691
		-12053,718	-5268,309
		-12072,182	-5243,691
		-12075,259	-5246,768
		-12047,564	-5265,232
		-12056,795	-5240,614
		-12047,564	-5240,614
		-12035,254	-5249,845
		-12013,713	-5262,154
		-12022,945	-5259,077
		-12047,564	-5259,077
		-12053,718	-5249,845
		-12041,409	-5252,923
		-12050,641	-5265,232
		-12050,641	-5283,695
		-12062,95	-5283,695
		-12059,873	-5280,618
		-12075,259	-5280,618
		-12087,568	-5289,85
		-12069,105	-5289,85
		-12075,259	-5274,464
		-12127,573	-5256
		-12093,723	-5280,618
		-12127,573	-5240,614
		-12062,95	-5225,227
		-12016,791	-5246,768
		-11989,095	-5249,845
		-11995,25	-5259,077
		-12001,404	-5265,232
		-11998,327	-5262,154
		-12007,559	-5271,386
		-12022,945	-5274,464
		-12047,564	-5277,541
		-12029,1	-5256
		-12050,641	-5268,309
		-12010,636	-5249,845
		-12022,945	-5262,154
		-12035,254	-5262,154
		-12044,486	-5262,154
		-12047,564	-5249,845
		-12056,795	-5262,154
		-12059,873	-5271,386
		-12062,95	-5268,309
		-12087,568	-5265,232
		-12093,723	-5268,309
		-12099,877	-5265,232
		-12075,259	-5299,082
		-12087,568	-5283,695
		-12059,873	-5286,773
		-12050,641	-5286,773
		-12029,1	-5274,464
		-11998,327	-5299,082
		-11982,941	-5311,391
		-12013,713	-5262,154
		-12016,791	-5231,382
		-12041,409	-5246,768
		-12026,023	-5225,227
		-12066,027	-5252,923
		-12081,414	-5259,077
		-12093,723	-5271,386
		-12099,877	-5271,386
		-12106,032	-5265,232
		-12102,955	-5265,232
		-12096,8	-5265,232
		-12093,723	-5268,309
		-12078,336	-5268,309
		-12044,486	-5243,691
		-12041,409	-5243,691
		-12019,868	-5252,923
		-11998,327	-5252,923
		-11986,018	-5265,232
		-12016,791	-5262,154
		-11992,173	-5252,923
		-12026,023	-5265,232
		-12038,332	-5262,154
		-12038,332	-5265,232
		-12050,641	-5268,309
		-12047,564	-5286,773
		-12053,718	-5280,618
		-12056,795	-5280,618
		-12050,641	-5271,386
		-12041,409	-5256
		-12059,873	-5262,154
		-12041,409	-5268,309
		-12022,945	-5265,232
		-12029,1	-5252,923
		-12029,1	-5259,077
		-11998,327	-5265,232
		-12035,254	-5234,459
		-12001,404	-5249,845
		-12026,023	-5252,923
		-12022,945	-5252,923
		-12038,332	-5256
		-12053,718	-5259,077
		-12062,95	-5268,309
		-12066,027	-5268,309
		-12062,95	-5262,154
		-12050,641	-5246,768
		-12075,259	-5271,386
		-12041,409	-5243,691
		-12050,641	-5259,077
		-12053,718	-5262,154
		-12044,486	-5262,154
		-12032,177	-5262,154
		-12029,1	-5246,768
		-12032,177	-5256
		-12047,564	-5277,541
		-12050,641	-5274,464
		-12062,95	-5274,464
		-12047,564	-5262,154
		-12016,791	-5262,154
		-11995,25	-5252,923
		-12022,945	-5259,077
		-12044,486	-5268,309
		-12075,259	-5268,309
		-12059,873	-5265,232
		-12066,027	-5265,232
		-12050,641	-5268,309
		-12053,718	-5265,232
		-12047,564	-5262,154
		-12022,945	-5243,691
		-12016,791	-5252,923
		-12004,482	-5271,386
		-12016,791	-5271,386
		-12032,177	-5268,309
		-12081,414	-5280,618
		-11995,25	-5283,695
[truncated: 27,368 more rows]
