# Supplementary material for: Assessment of upper limb motor control: establishing normative benchmarks for clinical applications
Source: PeerJ. 2025 Aug 22;13:e19859. doi: 10.7717/peerj.19859 (PMC12377353; doi:10.7717/peerj.19859)
Supplement: Supplemental Information 1 [file peerj-13-19859-s001.zip › translated_csvs/advanced_mdurance-test-243758.csv]

angle_window_	angles_bíceps_braquial_derecho_tríceps_braquial_largo_derecho	emg_muscle_bíceps_braquial_derecho_(µV)	emg_muscle_tríceps_braquial_largo_derecho_(µV)
0,05	60,63	4111,25	-5102,136
	60,63	4135,868	-5102,136
	60,67	4129,713	-5102,136
	60,75	4126,636	-5102,136
	60,84	4123,559	-5108,29
	60,93	4114,327	-5111,368
	60,99	4089,709	-5111,368
	61,07	4095,863	-5129,831
	61,17	4108,172	-5126,754
	61,3	4114,327	-5126,754
	61,38	4120,481	-5126,754
	61,4	4080,477	-5126,754
	61,4	4086,631	-5135,986
	61,39	4117,404	-5117,522
	61,36	4160,486	-5129,831
	61,32	4126,636	-5114,445
	61,29	4172,795	-5123,677
	61,25	4154,332	-5117,522
	61,25	4163,563	-5114,445
	61,27	4166,641	-5111,368
	61,29	4154,332	-5108,29
	61,29	4135,868	-5108,29
	61,3	4126,636	-5108,29
	61,32	4142,022	-5105,213
	61,35	4154,332	-5111,368
	61,34	4129,713	-5108,29
	61,3	4151,254	-5114,445
	61,28	4157,409	-5114,445
	61,24	4120,481	-5123,677
	61,19	4142,022	-5120,599
	61,19	4105,095	-5129,831
	61,18	4111,25	-5123,677
	61,17	4114,327	-5135,986
	61,17	4117,404	-5129,831
	61,18	4117,404	-5129,831
	61,16	4114,327	-5123,677
	61,16	4114,327	-5120,599
	61,22	4117,404	-5120,599
	61,26	4114,327	-5114,445
	61,27	4114,327	-5111,368
	61,26	4117,404	-5111,368
	61,23	4123,559	-5108,29
	61,22	4145,1	-5114,445
	61,22	4154,332	-5117,522
	61,23	4148,177	-5114,445
	61,27	4142,022	-5114,445
	61,31	4117,404	-5111,368
	61,29	4111,25	-5111,368
	61,25	4108,172	-5120,599
	61,3	4114,327	-5129,831
	61,4	4117,404	-5139,063
	61,51	4114,327	-5126,754
	61,64	4111,25	-5129,831
	61,78	4114,327	-5132,909
	61,87	4117,404	-5132,909
	61,93	4129,713	-5126,754
	62,01	4148,177	-5120,599
	62,11	4172,795	-5123,677
	62,06	4169,718	-5120,599
	59,64	4166,641	-5120,599
	50,45	4157,409	-5117,522
	34,1	4145,1	-5105,213
	15,12	4135,868	-5111,368
	-5,68	4126,636	-5120,599
	-24,77	4114,327	-5123,677
	-35,6	4086,631	-5120,599
	-39,32	4068,168	-5126,754
	-39,82	4080,477	-5132,909
	-39,12	4077,4	-5145,218
	-37,98	4095,863	-5142,14
	-36,47	4074,322	-5139,063
	-34,61	4108,172	-5139,063
	-32,35	4120,481	-5129,831
	-29,03	4126,636	-5129,831
	-22,98	4105,095	-5117,522
	-11,44	4095,863	-5114,445
	6,56	4080,477	-5111,368
	27,72	4071,245	-5114,445
	47,94	4058,936	-5114,445
	65,17	4083,554	-5123,677
	78,26	4105,095	-5120,599
	86,47	4132,791	-5126,754
	89,28	4065,09	-5126,754
	87,87	4151,254	-5135,986
	84,69	4145,1	-5135,986
	81,41	4046,627	-5123,677
	78,64	4065,09	-5120,599
	75,65	4175,873	-5139,063
	71,27	4200,491	-5132,909
	63,87	4191,259	-5132,909
	51,92	4182,027	-5129,831
	35,16	4175,873	-5126,754
	15,83	4166,641	-5120,599
	-5,11	4163,563	-5117,522
	-24,72	4163,563	-5111,368
	-37,11	4154,332	-5111,368
	-43,82	4142,022	-5114,445
	-47,4	4142,022	-5108,29
	-47,81	4135,868	-5114,445
	-46,67	4145,1	-5111,368
	-44,97	4111,25	-5117,522
	-43,01	4108,172	-5114,445
	-40,46	4135,868	-5114,445
	-36,16	4135,868	-5120,599
	-28,3	4138,945	-5126,754
	-15,92	4120,481	-5132,909
	0	4105,095	-5135,986
	16,97	4120,481	-5139,063
	33,66	4160,486	-5117,522
	50,08	4142,022	-5123,677
	64,75	4120,481	-5120,599
	75,78	4138,945	-5123,677
	82,66	4126,636	-5117,522
	85,47	4120,481	-5114,445
	84,77	4132,791	-5108,29
	82,18	4142,022	-5105,213
	79,4	4151,254	-5102,136
	76,6	4142,022	-5105,213
	72,6	4129,713	-5102,136
	65,53	4120,481	-5105,213
	54,42	4105,095	-5108,29
	39	4117,404	-5135,986
	20,42	4105,095	-5117,522
	0,4	4120,481	-5139,063
	-18,76	4117,404	-5129,831
	-34,05	4123,559	-5139,063
	-45,01	4151,254	-5139,063
	-52,27	4154,332	-5135,986
	-56,09	4142,022	-5132,909
	-57,19	4120,481	-5120,599
	-56,72	4108,172	-5114,445
	-55,34	4095,863	-5105,213
	-53,53	4092,786	-5102,136
	-51,55	4120,481	-5102,136
	-48,64	4145,1	-5105,213
	-42,35	4114,327	-5114,445
	-30,88	4151,254	-5111,368
	-15,24	4135,868	-5117,522
	2,21	4135,868	-5126,754
	19,86	4135,868	-5111,368
	36,1	4123,559	-5129,831
	50,93	4120,481	-5129,831
	64,47	4111,25	-5126,754
	74,63	4132,791	-5135,986
	80,09	4142,022	-5139,063
	81,25	4135,868	-5132,909
	79,91	4135,868	-5132,909
	77,81	4129,713	-5132,909
	74,99	4138,945	-5129,831
	69,89	4120,481	-5132,909
	60,7	4129,713	-5132,909
	46,88	4148,177	-5132,909
	29,52	4151,254	-5129,831
	10,22	4123,559	-5120,599
	-10,12	4080,477	-5108,29
	-29,78	4065,09	-5105,213
	-45,1	4065,09	-5102,136
	-54,75	4077,4	-5105,213
	-60,19	4092,786	-5105,213
	-62,59	4120,481	-5108,29
	-62,78	4126,636	-5120,599
	-61,7	4157,409	-5126,754
	-59,66	4191,259	-5129,831
	-55,6	4182,027	-5132,909
	-48,93	4163,563	-5135,986
	-39,34	4111,25	-5132,909
	-25,42	4098,941	-5132,909
	-7,11	4089,709	-5123,677
	12,2	4089,709	-5123,677
	29,79	4089,709	-5129,831
	45,91	4092,786	-5129,831
	59,6	4123,559	-5132,909
	69,28	4169,718	-5117,522
	74,77	4172,795	-5120,599
	76,85	4157,409	-5114,445
	76,71	4154,332	-5117,522
	75,38	4154,332	-5123,677
	73,64	4142,022	-5129,831
	71,4	4129,713	-5126,754
	67,9	4148,177	-5132,909
	62,47	4145,1	-5129,831
	54,25	4126,636	-5135,986
	42,66	4129,713	-5142,14
	28,26	4132,791	-5135,986
	12,12	4151,254	-5135,986
	-5,91	4120,481	-5139,063
	-23,14	4117,404	-5139,063
	-37,61	4123,559	-5139,063
	-48,79	4120,481	-5132,909
	-54,74	4126,636	-5132,909
	-56,71	4160,486	-5123,677
	-56,84	4169,718	-5114,445
	-55,77	4154,332	-5114,445
	-52,71	4175,873	-5117,522
	-46,51	4154,332	-5111,368
	-36,76	4145,1	-5114,445
	-23,4	4135,868	-5120,599
	-6,44	4117,404	-5132,909
	12,54	4120,481	-5135,986
	29,93	4108,172	-5139,063
	44,66	4129,713	-5120,599
	58,59	4102,018	-5135,986
	71,03	4111,25	-5139,063
	80,49	4157,409	-5154,45
	86,5	4138,945	-5151,372
	88,82	4142,022	-5135,986
	87,85	4135,868	-5114,445
	85,17	4132,791	-5135,986
	82,28	4151,254	-5126,754
	79,03	4123,559	-5129,831
	74,06	4117,404	-5126,754
	66,34	4108,172	-5129,831
	54,79	4114,327	-5132,909
	39,67	4117,404	-5129,831
	23,15	4148,177	-5126,754
	5,42	4163,563	-5126,754
	-13,34	4151,254	-5126,754
	-30,05	4132,791	-5123,677
	-44,5	4135,868	-5123,677
	-55,44	4120,481	-5111,368
	-60,3	4117,404	-5120,599
	-60,68	4138,945	-5114,445
	-59,05	4111,25	-5123,677
	-56,5	4129,713	-5129,831
	-52,4	4157,409	-5132,909
	-46,2	4160,486	-5142,14
	-37,74	4132,791	-5108,29
	-26,74	4145,1	-5117,522
	-13,61	4132,791	-5105,213
	1,88	4132,791	-5108,29
	18,24	4123,559	-5114,445
	33,31	4142,022	-5132,909
	47,85	4117,404	-5111,368
	62,65	4132,791	-5135,986
	76,53	4135,868	-5111,368
	85,83	4126,636	-5117,522
	88,01	4114,327	-5145,218
	86,87	4111,25	-5142,14
	86,7	4132,791	-5139,063
	86,46	4120,481	-5145,218
	85,05	4126,636	-5135,986
	82,59	4117,404	-5145,218
	78,4	4138,945	-5132,909
	71,39	4154,332	-5139,063
	60,7	4135,868	-5135,986
	45,75	4117,404	-5120,599
	27,63	4102,018	-5102,136
	7,65	4105,095	-5102,136
	-15,01	4105,095	-5102,136
	-38,88	4102,018	-5105,213
	-56,76	4089,709	-5114,445
	-63,22	4102,018	-5108,29
	-61,99	4166,641	-5126,754
	-59,1	4114,327	-5120,599
	-56,83	4166,641	-5126,754
	-55,41	4132,791	-5129,831
	-53,89	4132,791	-5135,986
	-51,18	4129,713	-5135,986
	-46,26	4105,095	-5123,677
	-37,92	4123,559	-5123,677
	-25,78	4129,713	-5129,831
	-10,88	4114,327	-5120,599
	5,67	4148,177	-5126,754
	23,81	4114,327	-5126,754
	43	4154,332	-5126,754
	61,64	4138,945	-5126,754
	77,7	4135,868	-5123,677
	88,23	4129,713	-5114,445
	91,75	4114,327	-5111,368
	90,72	4120,481	-5114,445
	88,89	4114,327	-5111,368
	87,74	4129,713	-5120,599
	86,48	4117,404	-5114,445
	83,46	4132,791	-5117,522
	76,73	4160,486	-5129,831
	64,28	4160,486	-5135,986
	46,42	4163,563	-5135,986
	26,23	4169,718	-5142,14
	5,16	4163,563	-5132,909
	-13,07	4157,409	-5123,677
	-22,79	4151,254	-5135,986
	-25,2	4160,486	-5139,063
	-25	4145,1	-5117,522
	-25,48	4151,254	-5129,831
	-26,61	4157,409	-5135,986
	-26,94	4151,254	-5139,063
	-26,36	4142,022	-5108,29
	-23,71	4135,868	-5102,136
	-17,38	4135,868	-5111,368
	-6,62	4172,795	-5132,909
	8,69	4117,404	-5123,677
	27,39	4135,868	-5117,522
	47,1	4117,404	-5132,909
	65,86	4123,559	-5126,754
	82,49	4126,636	-5120,599
	95,42	4129,713	-5123,677
	101,85	4160,486	-5114,445
	101,25	4166,641	-5117,522
	97,66	4126,636	-5126,754
	94,93	4126,636	-5126,754
	93,32	4142,022	-5117,522
	91,51	4169,718	-5123,677
	89,21	4148,177	-5120,599
	86,79	4120,481	-5126,754
	83,48	4132,791	-5114,445
	77,27	4132,791	-5114,445
	66,73	4132,791	-5117,522
	51,64	4114,327	-5117,522
	32,65	4129,713	-5114,445
	11,84	4132,791	-5117,522
	-6,95	4129,713	-5132,909
	-24,47	4135,868	-5135,986
	-41,69	4135,868	-5123,677
	-52,76	4138,945	-5139,063
	-55,91	4151,254	-5139,063
	-54,69	4160,486	-5142,14
	-51,56	4151,254	-5132,909
	-47,53	4129,713	-5126,754
	-39,94	4132,791	-5126,754
	-24,95	4114,327	-5126,754
	-5,66	4148,177	-5126,754
	13,05	4129,713	-5117,522
	29,75	4138,945	-5120,599
	46,4	4135,868	-5114,445
	65,01	4175,873	-5126,754
	79,2	4142,022	-5117,522
	82,67	4145,1	-5111,368
	80,7	4175,873	-5132,909
	80,38	4148,177	-5132,909
	81,27	4154,332	-5135,986
	80,98	4135,868	-5129,831
	79,97	4132,791	-5123,677
	78,93	4102,018	-5111,368
	76,69	4080,477	-5114,445
	71,63	4098,941	-5117,522
	62,83	4086,631	-5114,445
	49,2	4111,25	-5126,754
	31,19	4132,791	-5139,063
	9,89	4135,868	-5135,986
	-14,7	4145,1	-5117,522
	-37,36	4166,641	-5095,981
	-49,99	4166,641	-5102,136
	-52,66	4160,486	-5108,29
	-51,74	4148,177	-5095,981
	-50,44	4120,481	-5099,058
	-48,61	4117,404	-5108,29
	-46	4166,641	-5095,981
	-42,1	4111,25	-5111,368
	-35,94	4105,095	-5108,29
	-26,7	4111,25	-5111,368
	-14,79	4123,559	-5120,599
	-1,46	4123,559	-5126,754
	12,72	4126,636	-5126,754
	27,65	4145,1	-5129,831
	43,52	4142,022	-5132,909
	60,14	4117,404	-5123,677
	76,21	4126,636	-5126,754
	89,57	4105,095	-5126,754
	96,41	4095,863	-5129,831
	96,08	4102,018	-5117,522
	93,55	4105,095	-5111,368
	92,17	4111,25	-5108,29
	91,23	4126,636	-5105,213
	89,78	4129,713	-5108,29
	88,49	4142,022	-5105,213
	87,98	4145,1	-5099,058
	87,82	4148,177	-5111,368
	87,43	4157,409	-5120,599
	86,88	4145,1	-5105,213
	86,36	4163,563	-5123,677
	85,81	4138,945	-5126,754
	85,19	4123,559	-5132,909
	84,63	4126,636	-5135,986
	84,21	4120,481	-5135,986
	83,87	4114,327	-5120,599
	83,48	4111,25	-5120,599
	83,02	4111,25	-5120,599
	82,49	4092,786	-5120,599
	81,95	4089,709	-5126,754
	81,49	4089,709	-5120,599
	81,16	4080,477	-5120,599
	80,94	4092,786	-5126,754
	80,71	4102,018	-5105,213
	80,39	4145,1	-5114,445
	80,05	4145,1	-5117,522
	79,78	4175,873	-5114,445
	79,58	4185,104	-5111,368
	79,39	4175,873	-5117,522
	79,16	4182,027	-5120,599
	78,92	4129,713	-5111,368
	78,69	4151,254	-5117,522
	78,52	4123,559	-5114,445
	78,41	4108,172	-5135,986
		4120,481	-5135,986
		4095,863	-5129,831
		4102,018	-5105,213
		4123,559	-5102,136
		4135,868	-5099,058
		4145,1	-5095,981
		4123,559	-5120,599
		4169,718	-5095,981
		4154,332	-5099,058
		4166,641	-5099,058
		4160,486	-5102,136
		4148,177	-5105,213
		4129,713	-5105,213
		4123,559	-5111,368
		4114,327	-5120,599
		4120,481	-5120,599
		4151,254	-5123,677
		4138,945	-5126,754
		4123,559	-5126,754
		4108,172	-5123,677
		4098,941	-5126,754
		4098,941	-5120,599
		4132,791	-5126,754
		4160,486	-5123,677
		4142,022	-5117,522
		4138,945	-5114,445
		4135,868	-5111,368
		4117,404	-5102,136
		4074,322	-5102,136
		4062,013	-5095,981
		4055,859	-5105,213
		4062,013	-5111,368
		4092,786	-5120,599
		4077,4	-5114,445
		4172,795	-5129,831
		4068,168	-5108,29
		4163,563	-5126,754
		4148,177	-5123,677
		4154,332	-5114,445
		4111,25	-5120,599
		4154,332	-5120,599
		4154,332	-5126,754
		4185,104	-5126,754
		4157,409	-5117,522
		4169,718	-5123,677
		4138,945	-5111,368
		4120,481	-5095,981
		4145,1	-5117,522
		4132,791	-5102,136
		4129,713	-5102,136
		4120,481	-5095,981
		4129,713	-5114,445
		4169,718	-5129,831
		4120,481	-5126,754
		4132,791	-5117,522
		4129,713	-5132,909
		4126,636	-5126,754
		4138,945	-5123,677
		4138,945	-5132,909
		4129,713	-5120,599
		4132,791	-5117,522
		4117,404	-5120,599
		4108,172	-5123,677
		4120,481	-5117,522
		4111,25	-5123,677
		4126,636	-5114,445
		4123,559	-5108,29
		4086,631	-5120,599
		4083,554	-5114,445
		4105,095	-5120,599
		4089,709	-5120,599
		4098,941	-5120,599
		4108,172	-5120,599
		4120,481	-5114,445
		4151,254	-5120,599
		4117,404	-5105,213
		4166,641	-5114,445
		4160,486	-5114,445
		4172,795	-5111,368
		4138,945	-5117,522
		4126,636	-5120,599
		4135,868	-5126,754
		4138,945	-5117,522
		4126,636	-5111,368
		4132,791	-5108,29
		4138,945	-5111,368
		4120,481	-5111,368
		4135,868	-5114,445
		4142,022	-5102,136
		4175,873	-5114,445
		4188,182	-5117,522
		4166,641	-5126,754
		4132,791	-5129,831
		4068,168	-5129,831
		4052,781	-5111,368
		4068,168	-5126,754
		4055,859	-5108,29
		4102,018	-5126,754
		4074,322	-5120,599
		4138,945	-5123,677
		4145,1	-5114,445
		4182,027	-5092,904
		4142,022	-5092,904
		4209,723	-5095,981
		4089,709	-5105,213
		4089,709	-5099,058
		4108,172	-5108,29
		4086,631	-5105,213
		4080,477	-5111,368
		4086,631	-5117,522
		4154,332	-5129,831
		4138,945	-5129,831
		4157,409	-5132,909
		4154,332	-5132,909
		4166,641	-5132,909
		4166,641	-5126,754
		4172,795	-5132,909
		4151,254	-5117,522
		4123,559	-5102,136
		4108,172	-5102,136
		4114,327	-5108,29
		4132,791	-5120,599
		4123,559	-5086,749
		4145,1	-5102,136
		4142,022	-5120,599
		4160,486	-5132,909
		4123,559	-5132,909
		4117,404	-5126,754
		4142,022	-5139,063
		4114,327	-5105,213
		4129,713	-5117,522
		4132,791	-5117,522
		4132,791	-5117,522
		4105,095	-5111,368
		4120,481	-5114,445
		4114,327	-5102,136
		4163,563	-5095,981
		4148,177	-5105,213
		4142,022	-5089,827
		4123,559	-5095,981
		4114,327	-5108,29
		4117,404	-5111,368
		4138,945	-5120,599
		4132,791	-5120,599
		4129,713	-5120,599
		4117,404	-5129,831
		4117,404	-5129,831
		4123,559	-5132,909
		4135,868	-5123,677
		4157,409	-5114,445
		4160,486	-5117,522
		4148,177	-5120,599
		4123,559	-5114,445
		4108,172	-5114,445
		4105,095	-5117,522
		4117,404	-5120,599
		4126,636	-5123,677
		4123,559	-5111,368
		4145,1	-5117,522
		4166,641	-5126,754
		4148,177	-5117,522
		4135,868	-5108,29
		4123,559	-5089,827
		4120,481	-5099,058
		4102,018	-5105,213
		4089,709	-5105,213
		4089,709	-5117,522
		4083,554	-5126,754
		4086,631	-5123,677
		4083,554	-5120,599
		4092,786	-5120,599
		4102,018	-5123,677
		4108,172	-5129,831
		4105,095	-5123,677
		4095,863	-5114,445
		4089,709	-5111,368
		4102,018	-5114,445
		4120,481	-5114,445
		4117,404	-5114,445
		4145,1	-5114,445
		4129,713	-5105,213
		4145,1	-5114,445
		4142,022	-5108,29
		4163,563	-5111,368
		4151,254	-5117,522
		4148,177	-5120,599
		4148,177	-5120,599
		4154,332	-5123,677
		4151,254	-5129,831
		4145,1	-5129,831
		4154,332	-5129,831
		4148,177	-5135,986
		4145,1	-5132,909
		4142,022	-5126,754
		4138,945	-5114,445
		4129,713	-5095,981
		4120,481	-5092,904
		4117,404	-5089,827
		4123,559	-5102,136
		4117,404	-5108,29
		4123,559	-5111,368
		4123,559	-5111,368
		4114,327	-5120,599
		4089,709	-5120,599
		4086,631	-5123,677
		4102,018	-5135,986
		4089,709	-5139,063
		4086,631	-5123,677
		4095,863	-5126,754
		4120,481	-5126,754
		4145,1	-5120,599
		4160,486	-5123,677
		4160,486	-5126,754
		4154,332	-5120,599
		4138,945	-5111,368
		4138,945	-5108,29
		4148,177	-5111,368
		4148,177	-5117,522
		4138,945	-5117,522
		4089,709	-5092,904
		4126,636	-5105,213
		4080,477	-5089,827
		4071,245	-5102,136
		4142,022	-5108,29
		4089,709	-5117,522
		4092,786	-5123,677
		4095,863	-5123,677
		4129,713	-5123,677
		4154,332	-5123,677
		4138,945	-5117,522
		4126,636	-5108,29
		4117,404	-5099,058
		4120,481	-5102,136
		4148,177	-5105,213
		4123,559	-5111,368
		4086,631	-5111,368
		4102,018	-5108,29
		4102,018	-5105,213
		4108,172	-5111,368
		4135,868	-5111,368
		4129,713	-5105,213
		4123,559	-5102,136
		4126,636	-5111,368
		4138,945	-5120,599
		4129,713	-5123,677
		4138,945	-5129,831
		4132,791	-5123,677
		4123,559	-5117,522
		4114,327	-5111,368
		4105,095	-5114,445
		4111,25	-5108,29
		4105,095	-5108,29
		4071,245	-5099,058
		4114,327	-5105,213
		4108,172	-5099,058
		4132,791	-5108,29
		4089,709	-5099,058
		4123,559	-5099,058
		4142,022	-5102,136
		4160,486	-5105,213
		4142,022	-5108,29
		4117,404	-5123,677
		4111,25	-5117,522
		4111,25	-5108,29
		4120,481	-5123,677
		4123,559	-5123,677
		4120,481	-5129,831
		4114,327	-5126,754
		4142,022	-5117,522
		4135,868	-5114,445
		4129,713	-5086,749
		4132,791	-5099,058
		4129,713	-5086,749
		4117,404	-5092,904
		4086,631	-5102,136
		4126,636	-5086,749
		4065,09	-5111,368
		4080,477	-5108,29
		4074,322	-5102,136
		4095,863	-5102,136
		4077,4	-5105,213
		4108,172	-5108,29
		4123,559	-5117,522
		4111,25	-5114,445
		4157,409	-5117,522
		4154,332	-5123,677
		4163,563	-5120,599
		4138,945	-5129,831
		4157,409	-5129,831
		4142,022	-5108,29
		4117,404	-5083,672
		4102,018	-5083,672
		4129,713	-5086,749
		4138,945	-5077,518
		4145,1	-5092,904
		4151,254	-5095,981
		4108,172	-5074,44
		4120,481	-5095,981
		4111,25	-5099,058
		4105,095	-5111,368
		4098,941	-5105,213
		4098,941	-5114,445
		4077,4	-5117,522
		4089,709	-5120,599
		4074,322	-5117,522
		4095,863	-5120,599
		4105,095	-5108,29
		4114,327	-5105,213
		4148,177	-5105,213
		4129,713	-5105,213
		4151,254	-5102,136
		4157,409	-5099,058
		4120,481	-5105,213
		4138,945	-5092,904
		4157,409	-5099,058
		4157,409	-5099,058
		4135,868	-5089,827
		4154,332	-5095,981
		4135,868	-5092,904
		4151,254	-5108,29
		4135,868	-5089,827
		4148,177	-5102,136
		4132,791	-5114,445
		4123,559	-5117,522
		4114,327	-5111,368
		4108,172	-5108,29
		4123,559	-5111,368
		4126,636	-5111,368
		4120,481	-5108,29
		4086,631	-5108,29
		4071,245	-5105,213
		4114,327	-5095,981
		4114,327	-5102,136
		4114,327	-5095,981
		4095,863	-5092,904
		4126,636	-5095,981
		4117,404	-5095,981
		4117,404	-5095,981
		4138,945	-5095,981
		4145,1	-5102,136
		4154,332	-5102,136
		4175,873	-5111,368
		4166,641	-5117,522
		4132,791	-5117,522
		4123,559	-5114,445
		4120,481	-5114,445
		4111,25	-5108,29
		4102,018	-5108,29
		4098,941	-5105,213
		4108,172	-5102,136
		4117,404	-5099,058
		4111,25	-5092,904
		4117,404	-5092,904
		4138,945	-5089,827
		4111,25	-5086,749
		4120,481	-5095,981
		4157,409	-5105,213
		4151,254	-5102,136
		4154,332	-5108,29
		4163,563	-5117,522
		4172,795	-5123,677
		4166,641	-5132,909
		4148,177	-5123,677
		4135,868	-5120,599
		4129,713	-5120,599
		4117,404	-5095,981
		4089,709	-5074,44
		4095,863	-5080,595
		4132,791	-5086,749
		4148,177	-5086,749
		4138,945	-5089,827
		4123,559	-5089,827
		4114,327	-5092,904
		4105,095	-5089,827
		4071,245	-5092,904
		4074,322	-5083,672
		4080,477	-5086,749
		4080,477	-5092,904
		4071,245	-5095,981
		4077,4	-5099,058
		4083,554	-5108,29
		4095,863	-5111,368
		4135,868	-5102,136
		4129,713	-5102,136
		4111,25	-5092,904
		4120,481	-5095,981
		4166,641	-5105,213
		4182,027	-5102,136
		4169,718	-5086,749
		4169,718	-5077,518
		4160,486	-5074,44
		4145,1	-5080,595
		4132,791	-5080,595
		4145,1	-5092,904
		4148,177	-5092,904
		4154,332	-5095,981
		4154,332	-5095,981
		4148,177	-5105,213
		4132,791	-5108,29
		4111,25	-5108,29
		4102,018	-5114,445
		4077,4	-5105,213
		4108,172	-5105,213
		4108,172	-5102,136
		4123,559	-5102,136
		4132,791	-5095,981
		4129,713	-5086,749
		4129,713	-5095,981
		4129,713	-5080,595
		4098,941	-5086,749
		4065,09	-5089,827
		4062,013	-5089,827
		4065,09	-5086,749
		4074,322	-5089,827
		4080,477	-5092,904
		4080,477	-5089,827
		4089,709	-5099,058
		4108,172	-5099,058
		4111,25	-5108,29
		4157,409	-5111,368
		4194,336	-5114,445
		4166,641	-5111,368
		4151,254	-5105,213
		4151,254	-5114,445
		4132,791	-5105,213
		4132,791	-5095,981
		4123,559	-5092,904
		4114,327	-5080,595
		4132,791	-5083,672
		4138,945	-5089,827
		4114,327	-5080,595
		4095,863	-5074,44
		4108,172	-5089,827
		4102,018	-5099,058
		4105,095	-5102,136
		4123,559	-5099,058
		4129,713	-5105,213
		4120,481	-5105,213
		4120,481	-5102,136
		4145,1	-5105,213
		4166,641	-5105,213
		4163,563	-5105,213
		4148,177	-5108,29
		4123,559	-5108,29
		4117,404	-5099,058
		4132,791	-5095,981
		4135,868	-5089,827
		4129,713	-5080,595
		4120,481	-5077,518
		4123,559	-5083,672
		4129,713	-5092,904
		4151,254	-5102,136
		4132,791	-5095,981
		4126,636	-5095,981
		4117,404	-5095,981
		4098,941	-5095,981
		4086,631	-5095,981
		4092,786	-5099,058
		4092,786	-5102,136
		4114,327	-5102,136
		4114,327	-5102,136
		4077,4	-5095,981
		4095,863	-5092,904
		4114,327	-5095,981
		4089,709	-5089,827
		4105,095	-5086,749
		4123,559	-5077,518
		4132,791	-5083,672
		4138,945	-5083,672
		4157,409	-5089,827
		4169,718	-5089,827
		4145,1	-5095,981
		4126,636	-5102,136
		4120,481	-5099,058
		4108,172	-5105,213
		4114,327	-5108,29
		4111,25	-5108,29
		4086,631	-5095,981
		4080,477	-5095,981
		4089,709	-5092,904
		4102,018	-5092,904
		4126,636	-5095,981
		4126,636	-5092,904
		4126,636	-5099,058
		4129,713	-5083,672
		4151,254	-5086,749
		4120,481	-5083,672
		4123,559	-5089,827
		4175,873	-5086,749
		4105,095	-5092,904
		4111,25	-5092,904
		4105,095	-5092,904
		4108,172	-5092,904
		4120,481	-5092,904
		4117,404	-5092,904
		4114,327	-5099,058
		4123,559	-5102,136
		4102,018	-5108,29
		4132,791	-5095,981
		4123,559	-5095,981
		4105,095	-5099,058
		4138,945	-5086,749
		4132,791	-5089,827
		4157,409	-5086,749
		4138,945	-5077,518
		4148,177	-5086,749
		4154,332	-5083,672
		4145,1	-5086,749
		4129,713	-5089,827
		4111,25	-5077,518
		4102,018	-5074,44
		4108,172	-5086,749
		4114,327	-5102,136
		4111,25	-5089,827
		4114,327	-5102,136
		4123,559	-5099,058
		4129,713	-5108,29
		4111,25	-5105,213
		4129,713	-5099,058
		4120,481	-5102,136
		4111,25	-5095,981
		4086,631	-5074,44
		4111,25	-5080,595
		4108,172	-5080,595
		4108,172	-5080,595
		4108,172	-5086,749
		4092,786	-5095,981
		4095,863	-5089,827
		4086,631	-5095,981
		4089,709	-5105,213
		4129,713	-5099,058
		4126,636	-5099,058
		4108,172	-5099,058
		4117,404	-5102,136
		4120,481	-5102,136
		4129,713	-5102,136
		4135,868	-5095,981
		4129,713	-5095,981
		4126,636	-5099,058
		4105,095	-5083,672
		4123,559	-5077,518
		4145,1	-5080,595
		4126,636	-5080,595
		4114,327	-5083,672
		4123,559	-5092,904
		4129,713	-5092,904
		4108,172	-5086,749
		4132,791	-5083,672
		4102,018	-5089,827
		4114,327	-5095,981
		4120,481	-5099,058
		4117,404	-5102,136
		4120,481	-5099,058
		4120,481	-5108,29
		4126,636	-5102,136
		4074,322	-5095,981
		4065,09	-5089,827
		4111,25	-5105,213
		4105,095	-5086,749
		4138,945	-5092,904
		4092,786	-5089,827
		4102,018	-5092,904
		4111,25	-5089,827
		4114,327	-5092,904
		4132,791	-5099,058
		4132,791	-5092,904
		4135,868	-5095,981
		4117,404	-5099,058
		4135,868	-5095,981
		4132,791	-5102,136
		4142,022	-5099,058
		4138,945	-5102,136
		4142,022	-5099,058
		4138,945	-5105,213
		4123,559	-5092,904
		4120,481	-5077,518
		4117,404	-5071,363
		4126,636	-5083,672
		4098,941	-5095,981
		4123,559	-5077,518
		4108,172	-5080,595
		4092,786	-5092,904
		4126,636	-5095,981
		4117,404	-5095,981
		4123,559	-5092,904
		4114,327	-5083,672
		4074,322	-5092,904
		4077,4	-5083,672
		4058,936	-5089,827
		4083,554	-5102,136
		4086,631	-5095,981
		4068,168	-5102,136
		4092,786	-5089,827
		4071,245	-5092,904
		4166,641	-5095,981
		4126,636	-5095,981
		4166,641	-5089,827
		4160,486	-5080,595
		4135,868	-5080,595
		4111,25	-5077,518
		4102,018	-5080,595
		4111,25	-5080,595
		4126,636	-5083,672
		4142,022	-5077,518
		4117,404	-5074,44
		4105,095	-5080,595
		4108,172	-5095,981
		4151,254	-5102,136
		4138,945	-5111,368
		4120,481	-5099,058
		4148,177	-5108,29
		4111,25	-5099,058
		4114,327	-5092,904
		4105,095	-5095,981
		4114,327	-5095,981
		4126,636	-5083,672
		4111,25	-5086,749
		4123,559	-5095,981
		4083,554	-5068,286
		4092,786	-5077,518
		4089,709	-5080,595
		4083,554	-5074,44
		4111,25	-5083,672
		4089,709	-5074,44
		4108,172	-5086,749
		4117,404	-5083,672
		4120,481	-5089,827
		4108,172	-5108,29
		4117,404	-5089,827
		4111,25	-5102,136
		4108,172	-5105,213
		4111,25	-5105,213
		4117,404	-5099,058
		4117,404	-5086,749
		4120,481	-5092,904
		4108,172	-5086,749
		4105,095	-5089,827
		4117,404	-5089,827
		4126,636	-5102,136
		4138,945	-5089,827
		4148,177	-5099,058
		4148,177	-5092,904
		4126,636	-5095,981
		4120,481	-5092,904
		4145,1	-5095,981
		4111,25	-5089,827
		4108,172	-5092,904
		4086,631	-5080,595
		4062,013	-5083,672
		4055,859	-5086,749
		4068,168	-5095,981
		4080,477	-5105,213
		4138,945	-5111,368
		4102,018	-5086,749
		4074,322	-5068,286
		4077,4	-5083,672
		4089,709	-5086,749
		4080,477	-5086,749
		4102,018	-5095,981
		4102,018	-5089,827
		4055,859	-5077,518
		4068,168	-5089,827
		4089,709	-5095,981
		4083,554	-5099,058
		4080,477	-5099,058
		4138,945	-5108,29
		4154,332	-5105,213
		4126,636	-5089,827
		4129,713	-5092,904
		4114,327	-5095,981
		4102,018	-5086,749
		4098,941	-5083,672
		4117,404	-5089,827
		4135,868	-5092,904
		4108,172	-5089,827
		4098,941	-5083,672
		4105,095	-5080,595
		4105,095	-5074,44
		4102,018	-5074,44
		4102,018	-5080,595
		4089,709	-5077,518
		4102,018	-5089,827
		4117,404	-5092,904
		4114,327	-5089,827
		4120,481	-5102,136
		4114,327	-5105,213
		4111,25	-5099,058
		4132,791	-5105,213
		4142,022	-5102,136
		4111,25	-5102,136
		4111,25	-5102,136
		4145,1	-5092,904
		4132,791	-5074,44
		4132,791	-5099,058
		4120,481	-5071,363
		4083,554	-5086,749
		4083,554	-5083,672
		4095,863	-5080,595
		4089,709	-5086,749
		4089,709	-5086,749
		4102,018	-5099,058
		4098,941	-5092,904
		4102,018	-5095,981
		4135,868	-5102,136
		4138,945	-5099,058
		4117,404	-5095,981
		4089,709	-5102,136
		4089,709	-5102,136
		4089,709	-5086,749
		4098,941	-5083,672
		4083,554	-5092,904
		4117,404	-5083,672
		4111,25	-5080,595
		4126,636	-5086,749
		4111,25	-5089,827
		4114,327	-5083,672
		4095,863	-5086,749
		4098,941	-5099,058
		4102,018	-5095,981
		4092,786	-5102,136
		4102,018	-5095,981
		4098,941	-5092,904
		4065,09	-5089,827
		4092,786	-5083,672
		4031,24	-5095,981
		4046,627	-5099,058
		4049,704	-5105,213
		4132,791	-5083,672
		4065,09	-5105,213
		4138,945	-5086,749
		4135,868	-5077,518
		4132,791	-5059,054
		4098,941	-5092,904
		4145,1	-5071,363
		4114,327	-5080,595
		4111,25	-5086,749
		4123,559	-5089,827
		4132,791	-5108,29
		4129,713	-5105,213
		4126,636	-5102,136
		4105,095	-5099,058
		4083,554	-5095,981
		4098,941	-5099,058
		4089,709	-5099,058
		4080,477	-5099,058
		4062,013	-5089,827
		4062,013	-5080,595
		4052,781	-5083,672
		4077,4	-5080,595
		4089,709	-5080,595
		4083,554	-5080,595
		4080,477	-5077,518
		4083,554	-5074,44
		4095,863	-5071,363
		4055,859	-5074,44
		4055,859	-5077,518
		4083,554	-5077,518
		4089,709	-5083,672
		4083,554	-5083,672
		4080,477	-5080,595
		4098,941	-5092,904
		4178,95	-5089,827
		4145,1	-5092,904
		4185,104	-5092,904
		4126,636	-5092,904
		4129,713	-5089,827
		4135,868	-5092,904
		4120,481	-5083,672
		4123,559	-5086,749
		4123,559	-5083,672
		4126,636	-5077,518
		4135,868	-5080,595
		4126,636	-5077,518
		4071,245	-5071,363
		4092,786	-5071,363
		4071,245	-5080,595
		4117,404	-5089,827
		4055,859	-5074,44
		4111,25	-5095,981
		4117,404	-5095,981
		4111,25	-5099,058
		4129,713	-5089,827
		4114,327	-5092,904
		4129,713	-5089,827
		4120,481	-5089,827
		4138,945	-5089,827
		4105,095	-5080,595
		4120,481	-5086,749
		4114,327	-5077,518
		4114,327	-5065,208
		4086,631	-5071,363
		4098,941	-5068,286
		4083,554	-5083,672
		4092,786	-5083,672
		4095,863	-5086,749
		4083,554	-5099,058
		4105,095	-5086,749
		4080,477	-5099,058
		4086,631	-5105,213
		4089,709	-5108,29
		4065,09	-5095,981
		4080,477	-5095,981
		4065,09	-5092,904
		4083,554	-5095,981
		4098,941	-5095,981
		4083,554	-5089,827
		4105,095	-5099,058
		4120,481	-5089,827
		4126,636	-5080,595
		4126,636	-5077,518
		4126,636	-5080,595
		4108,172	-5074,44
		4080,477	-5080,595
		4098,941	-5074,44
		4071,245	-5099,058
		4086,631	-5111,368
		4098,941	-5120,599
		4114,327	-5077,518
		4092,786	-5077,518
		4117,404	-5105,213
		4098,941	-5083,672
		4117,404	-5095,981
		4092,786	-5077,518
		4095,863	-5083,672
		4102,018	-5105,213
		4105,095	-5120,599
		4102,018	-5080,595
		4111,25	-5071,363
		4098,941	-5068,286
		4108,172	-5071,363
		4111,25	-5080,595
		4083,554	-5092,904
		4086,631	-5086,749
		4062,013	-5083,672
		4089,709	-5092,904
		4098,941	-5086,749
		4037,395	-5080,595
		4102,018	-5080,595
		4037,395	-5092,904
		4040,472	-5092,904
		4052,781	-5095,981
		4062,013	-5092,904
		4077,4	-5089,827
		4065,09	-5092,904
		4074,322	-5092,904
		4108,172	-5092,904
		4142,022	-5092,904
		4102,018	-5083,672
		4175,873	-5095,981
		4071,245	-5068,286
		4092,786	-5086,749
		4092,786	-5086,749
		4083,554	-5083,672
		4074,322	-5083,672
		4071,245	-5086,749
		4068,168	-5092,904
		4080,477	-5092,904
		4102,018	-5095,981
		4117,404	-5092,904
		4098,941	-5080,595
		4148,177	-5086,749
		4145,1	-5083,672
		4126,636	-5089,827
		4123,559	-5099,058
		4102,018	-5099,058
		4095,863	-5099,058
		4102,018	-5108,29
		4105,095	-5105,213
		4105,095	-5102,136
		4108,172	-5095,981
		4108,172	-5083,672
		4114,327	-5083,672
		4114,327	-5068,286
		4120,481	-5071,363
		4123,559	-5074,44
		4108,172	-5074,44
		4108,172	-5080,595
		4111,25	-5083,672
		4092,786	-5080,595
		4089,709	-5080,595
		4098,941	-5089,827
		4102,018	-5102,136
		4102,018	-5099,058
		4105,095	-5102,136
		4108,172	-5099,058
		4098,941	-5086,749
		4102,018	-5086,749
		4102,018	-5086,749
		4098,941	-5092,904
		4105,095	-5102,136
		4114,327	-5099,058
		4102,018	-5099,058
		4111,25	-5092,904
		4117,404	-5089,827
		4098,941	-5077,518
		4108,172	-5074,44
		4108,172	-5077,518
		4108,172	-5086,749
		4102,018	-5089,827
		4086,631	-5095,981
		4098,941	-5092,904
		4108,172	-5095,981
		4108,172	-5092,904
		4095,863	-5086,749
		4092,786	-5077,518
		4083,554	-5080,595
		4102,018	-5086,749
		4102,018	-5083,672
		4080,477	-5083,672
		4080,477	-5083,672
		4077,4	-5086,749
		4080,477	-5086,749
		4138,945	-5080,595
		4126,636	-5080,595
		4132,791	-5080,595
		4111,25	-5086,749
		4102,018	-5080,595
		4105,095	-5080,595
		4102,018	-5089,827
		4068,168	-5089,827
		4052,781	-5089,827
		4052,781	-5086,749
		4055,859	-5092,904
		4080,477	-5102,136
		4077,4	-5099,058
		4086,631	-5092,904
		4080,477	-5089,827
		4086,631	-5092,904
		4105,095	-5095,981
		4129,713	-5099,058
		4145,1	-5099,058
		4123,559	-5089,827
		4095,863	-5077,518
		4089,709	-5068,286
		4089,709	-5077,518
		4089,709	-5077,518
		4086,631	-5089,827
		4098,941	-5089,827
		4129,713	-5083,672
		4135,868	-5080,595
		4111,25	-5086,749
		4102,018	-5092,904
		4114,327	-5102,136
		4108,172	-5099,058
		4108,172	-5095,981
		4111,25	-5108,29
		4123,559	-5108,29
		4129,713	-5095,981
		4114,327	-5077,518
		4102,018	-5083,672
		4077,4	-5089,827
		4077,4	-5083,672
		4083,554	-5077,518
		4102,018	-5071,363
		4117,404	-5080,595
		4120,481	-5083,672
		4111,25	-5083,672
		4117,404	-5083,672
		4117,404	-5092,904
		4092,786	-5089,827
		4095,863	-5089,827
		4098,941	-5092,904
		4074,322	-5095,981
		4052,781	-5099,058
		4065,09	-5099,058
		4058,936	-5095,981
		4040,472	-5080,595
		4052,781	-5083,672
		4083,554	-5077,518
		4098,941	-5077,518
		4135,868	-5077,518
		4172,795	-5089,827
		4191,259	-5102,136
		4191,259	-5102,136
		4157,409	-5095,981
		4126,636	-5080,595
		4129,713	-5080,595
		4135,868	-5092,904
		4086,631	-5086,749
		4095,863	-5092,904
		4098,941	-5099,058
		4111,25	-5095,981
		4105,095	-5099,058
		4092,786	-5099,058
		4092,786	-5092,904
		4092,786	-5099,058
		4114,327	-5086,749
		4117,404	-5083,672
		4105,095	-5086,749
		4095,863	-5089,827
		4092,786	-5083,672
		4086,631	-5080,595
		4089,709	-5083,672
		4077,4	-5086,749
		4071,245	-5080,595
		4083,554	-5074,44
		4089,709	-5077,518
		4071,245	-5086,749
		4071,245	-5095,981
		4083,554	-5105,213
		4098,941	-5105,213
		4123,559	-5105,213
		4145,1	-5095,981
		4135,868	-5095,981
		4132,791	-5102,136
		4102,018	-5099,058
		4098,941	-5092,904
		4092,786	-5089,827
		4092,786	-5086,749
		4098,941	-5083,672
		4083,554	-5071,363
		4086,631	-5062,131
		4123,559	-5077,518
		4135,868	-5080,595
		4138,945	-5089,827
		4120,481	-5095,981
		4120,481	-5099,058
		4102,018	-5102,136
		4095,863	-5102,136
		4098,941	-5102,136
		4095,863	-5099,058
		4083,554	-5105,213
		4068,168	-5086,749
		4062,013	-5083,672
		4092,786	-5089,827
		4126,636	-5099,058
		4135,868	-5092,904
		4132,791	-5092,904
		4142,022	-5089,827
		4135,868	-5089,827
		4123,559	-5086,749
		4105,095	-5086,749
		4098,941	-5083,672
		4089,709	-5092,904
		4086,631	-5095,981
		4083,554	-5099,058
		4095,863	-5105,213
		4086,631	-5099,058
		4083,554	-5095,981
		4080,477	-5092,904
		4086,631	-5092,904
		4095,863	-5092,904
		4071,245	-5099,058
		4074,322	-5102,136
		4083,554	-5099,058
		4089,709	-5092,904
		4098,941	-5092,904
		4120,481	-5089,827
		4132,791	-5089,827
		4114,327	-5089,827
		4111,25	-5071,363
		4111,25	-5065,208
		4086,631	-5068,286
		4080,477	-5074,44
		4086,631	-5080,595
		4089,709	-5086,749
		4077,4	-5089,827
		4080,477	-5086,749
		4086,631	-5092,904
		4086,631	-5095,981
		4089,709	-5099,058
		4108,172	-5111,368
		4111,25	-5105,213
		4108,172	-5105,213
		4095,863	-5092,904
		4089,709	-5086,749
		4077,4	-5077,518
		4083,554	-5074,44
		4102,018	-5068,286
		4111,25	-5071,363
		4102,018	-5074,44
		4105,095	-5068,286
		4092,786	-5062,131
		4108,172	-5071,363
		4089,709	-5083,672
		4068,168	-5092,904
		4040,472	-5095,981
		4015,854	-5092,904
		4015,854	-5092,904
		4012,777	-5095,981
		4034,318	-5102,136
		4052,781	-5105,213
		4062,013	-5099,058
		4095,863	-5086,749
		4138,945	-5080,595
		4178,95	-5080,595
		4209,723	-5074,44
		4185,104	-5065,208
		4151,254	-5065,208
		4120,481	-5071,363
		4108,172	-5074,44
		4102,018	-5080,595
		4102,018	-5089,827
		4089,709	-5083,672
		4071,245	-5083,672
		4062,013	-5083,672
		4080,477	-5086,749
		4077,4	-5095,981
		4111,25	-5095,981
		4142,022	-5092,904
		4108,172	-5083,672
		4098,941	-5080,595
		4111,25	-5074,44
		4132,791	-5080,595
		4120,481	-5074,44
		4117,404	-5065,208
		4129,713	-5068,286
		4138,945	-5074,44
		4126,636	-5074,44
		4111,25	-5071,363
		4095,863	-5071,363
		4095,863	-5071,363
		4105,095	-5080,595
		4148,177	-5086,749
		4132,791	-5099,058
		4120,481	-5105,213
		4114,327	-5108,29
		4086,631	-5102,136
		4083,554	-5095,981
		4102,018	-5105,213
		4105,095	-5105,213
		4098,941	-5108,29
		4111,25	-5099,058
		4126,636	-5083,672
		4120,481	-5074,44
		4105,095	-5052,899
		4108,172	-5055,977
		4123,559	-5062,131
		4111,25	-5062,131
		4089,709	-5074,44
		4105,095	-5086,749
		4102,018	-5077,518
		4102,018	-5071,363
		4102,018	-5068,286
		4111,25	-5071,363
		4114,327	-5080,595
		4123,559	-5080,595
		4132,791	-5086,749
		4129,713	-5080,595
		4132,791	-5080,595
		4145,1	-5089,827
		4132,791	-5083,672
		4126,636	-5077,518
		4120,481	-5074,44
		4098,941	-5068,286
		4095,863	-5071,363
		4114,327	-5074,44
		4126,636	-5080,595
		4105,095	-5074,44
		4117,404	-5083,672
		4105,095	-5074,44
		4095,863	-5074,44
		4095,863	-5077,518
		4080,477	-5083,672
		4077,4	-5095,981
		4092,786	-5095,981
		4086,631	-5092,904
		4092,786	-5092,904
		4098,941	-5095,981
		4108,172	-5095,981
		4111,25	-5099,058
		4114,327	-5092,904
		4102,018	-5086,749
		4135,868	-5083,672
		4163,563	-5077,518
		4148,177	-5071,363
		4102,018	-5059,054
		4080,477	-5071,363
		4083,554	-5077,518
		4095,863	-5083,672
		4092,786	-5086,749
		4098,941	-5092,904
		4071,245	-5092,904
		4058,936	-5099,058
		4074,322	-5108,29
		4080,477	-5095,981
		4071,245	-5095,981
		4077,4	-5083,672
		4068,168	-5083,672
		4080,477	-5086,749
		4138,945	-5089,827
		4154,332	-5089,827
		4154,332	-5099,058
		4148,177	-5099,058
		4132,791	-5092,904
		4129,713	-5077,518
		4142,022	-5059,054
		4138,945	-5065,208
		4108,172	-5071,363
		4077,4	-5071,363
		4062,013	-5080,595
		4049,704	-5083,672
		4089,709	-5092,904
		4138,945	-5102,136
		4123,559	-5095,981
		4120,481	-5086,749
		4126,636	-5089,827
		4111,25	-5086,749
		4111,25	-5077,518
		4129,713	-5080,595
		4148,177	-5080,595
		4145,1	-5080,595
		4138,945	-5074,44
		4129,713	-5071,363
		4117,404	-5062,131
		4120,481	-5062,131
		4120,481	-5052,899
		4111,25	-5065,208
		4102,018	-5071,363
		4089,709	-5068,286
		4089,709	-5074,44
		4089,709	-5083,672
		4092,786	-5086,749
		4080,477	-5086,749
		4080,477	-5080,595
		4083,554	-5083,672
		4074,322	-5086,749
		4058,936	-5092,904
		4074,322	-5080,595
		4089,709	-5074,44
		4068,168	-5065,208
		4080,477	-5065,208
		4129,713	-5065,208
		4120,481	-5071,363
		4135,868	-5080,595
		4148,177	-5080,595
		4151,254	-5074,44
		4135,868	-5074,44
		4135,868	-5065,208
		4132,791	-5062,131
		4120,481	-5068,286
		4114,327	-5071,363
		4111,25	-5071,363
		4095,863	-5077,518
		4102,018	-5077,518
		4117,404	-5089,827
		4117,404	-5089,827
		4111,25	-5089,827
		4114,327	-5092,904
		4102,018	-5089,827
		4095,863	-5077,518
		4098,941	-5071,363
		4095,863	-5059,054
		4108,172	-5068,286
		4102,018	-5071,363
		4089,709	-5071,363
		4089,709	-5074,44
		4077,4	-5080,595
		4074,322	-5077,518
		4080,477	-5080,595
		4098,941	-5083,672
		4083,554	-5077,518
		4077,4	-5083,672
		4049,704	-5086,749
		4083,554	-5095,981
		4108,172	-5099,058
		4120,481	-5099,058
		4126,636	-5080,595
		4098,941	-5071,363
		4086,631	-5071,363
		4102,018	-5062,131
		4135,868	-5065,208
		4092,786	-5065,208
		4092,786	-5062,131
		4123,559	-5074,44
		4123,559	-5071,363
		4123,559	-5068,286
		4132,791	-5074,44
		4148,177	-5083,672
		4135,868	-5086,749
		4123,559	-5077,518
		4117,404	-5074,44
		4105,095	-5077,518
		4111,25	-5071,363
		4108,172	-5074,44
		4108,172	-5080,595
		4102,018	-5080,595
		4120,481	-5080,595
		4132,791	-5074,44
		4132,791	-5071,363
		4123,559	-5074,44
		4117,404	-5071,363
		4105,095	-5062,131
		4098,941	-5065,208
		4114,327	-5065,208
		4132,791	-5059,054
		4129,713	-5046,745
		4111,25	-5052,899
		4114,327	-5074,44
		4117,404	-5080,595
		4108,172	-5089,827
		4068,168	-5077,518
		4074,322	-5077,518
		4092,786	-5080,595
		4102,018	-5077,518
		4105,095	-5077,518
		4111,25	-5086,749
		4120,481	-5083,672
		4123,559	-5080,595
		4102,018	-5062,131
		4074,322	-5071,363
		4065,09	-5074,44
		4065,09	-5068,286
		4062,013	-5062,131
		4065,09	-5068,286
		4089,709	-5077,518
		4105,095	-5089,827
		4108,172	-5092,904
		4105,095	-5086,749
		4123,559	-5089,827
		4114,327	-5092,904
		4095,863	-5083,672
		4098,941	-5074,44
		4105,095	-5074,44
		4111,25	-5071,363
		4120,481	-5077,518
		4114,327	-5068,286
		4108,172	-5065,208
		4126,636	-5068,286
		4114,327	-5065,208
		4102,018	-5065,208
		4080,477	-5077,518
		4080,477	-5086,749
		4077,4	-5086,749
		4068,168	-5086,749
		4055,859	-5092,904
		4071,245	-5092,904
		4068,168	-5080,595
		4052,781	-5068,286
		4025,086	-5071,363
		4049,704	-5080,595
		4068,168	-5083,672
		4083,554	-5086,749
		4114,327	-5086,749
		4117,404	-5083,672
		4108,172	-5068,286
		4142,022	-5062,131
		4151,254	-5065,208
		4145,1	-5055,977
		4126,636	-5059,054
		4092,786	-5074,44
		4105,095	-5071,363
		4086,631	-5077,518
		4083,554	-5080,595
		4068,168	-5080,595
		4080,477	-5080,595
		4058,936	-5083,672
		4089,709	-5089,827
		4086,631	-5077,518
		4114,327	-5080,595
		4145,1	-5086,749
		4151,254	-5083,672
		4145,1	-5083,672
		4145,1	-5071,363
		4138,945	-5068,286
		4114,327	-5074,44
		4117,404	-5071,363
		4089,709	-5068,286
		4083,554	-5068,286
		4095,863	-5080,595
		4098,941	-5074,44
		4105,095	-5077,518
		4108,172	-5071,363
		4132,791	-5083,672
		4117,404	-5074,44
		4129,713	-5092,904
		4108,172	-5099,058
		4117,404	-5105,213
		4108,172	-5105,213
		4098,941	-5099,058
		4105,095	-5086,749
		4114,327	-5083,672
		4105,095	-5086,749
		4114,327	-5083,672
		4114,327	-5080,595
		4117,404	-5077,518
		4117,404	-5077,518
		4114,327	-5071,363
		4108,172	-5062,131
		4108,172	-5068,286
		4111,25	-5071,363
		4108,172	-5068,286
		4114,327	-5068,286
		4117,404	-5074,44
		4108,172	-5068,286
		4098,941	-5074,44
		4086,631	-5095,981
		4105,095	-5102,136
		4129,713	-5099,058
		4123,559	-5086,749
		4098,941	-5086,749
		4102,018	-5092,904
		4105,095	-5092,904
		4098,941	-5092,904
		4086,631	-5092,904
		4089,709	-5086,749
		4083,554	-5083,672
		4062,013	-5074,44
		4043,549	-5065,208
		4031,24	-5059,054
		4043,549	-5068,286
		4049,704	-5068,286
		4071,245	-5074,44
		4077,4	-5080,595
		4068,168	-5080,595
		4089,709	-5089,827
		4098,941	-5092,904
		4114,327	-5080,595
		4123,559	-5089,827
		4123,559	-5092,904
		4129,713	-5092,904
		4111,25	-5089,827
		4108,172	-5083,672
		4132,791	-5083,672
		4145,1	-5077,518
		4132,791	-5071,363
		4129,713	-5062,131
		4123,559	-5065,208
		4120,481	-5068,286
		4120,481	-5068,286
		4105,095	-5059,054
		4083,554	-5059,054
		4086,631	-5068,286
		4111,25	-5074,44
		4077,4	-5080,595
		4083,554	-5089,827
		4098,941	-5083,672
		4092,786	-5080,595
		4071,245	-5080,595
		4074,322	-5071,363
		4120,481	-5074,44
		4095,863	-5080,595
		4080,477	-5071,363
		4120,481	-5071,363
		4083,554	-5083,672
		4117,404	-5065,208
		4040,472	-5074,44
		4108,172	-5068,286
		4086,631	-5068,286
		4074,322	-5059,054
		4049,704	-5071,363
		4080,477	-5065,208
		4077,4	-5071,363
		4089,709	-5080,595
		4145,1	-5086,749
		4120,481	-5089,827
		4132,791	-5092,904
		4129,713	-5089,827
		4111,25	-5068,286
		4129,713	-5080,595
		4145,1	-5086,749
		4083,554	-5059,054
		4102,018	-5062,131
		4083,554	-5059,054
		4089,709	-5059,054
		4105,095	-5062,131
		4102,018	-5059,054
		4102,018	-5055,977
		4108,172	-5055,977
		4098,941	-5055,977
		4135,868	-5062,131
		4080,477	-5071,363
		4111,25	-5086,749
		4089,709	-5068,286
		4095,863	-5083,672
		4092,786	-5086,749
		4098,941	-5083,672
		4105,095	-5083,672
		4102,018	-5080,595
		4102,018	-5077,518
		4098,941	-5080,595
		4114,327	-5086,749
		4102,018	-5086,749
		4083,554	-5080,595
		4108,172	-5086,749
		4089,709	-5080,595
		4120,481	-5086,749
		4114,327	-5083,672
		4114,327	-5080,595
		4095,863	-5074,44
		4098,941	-5080,595
		4102,018	-5083,672
		4092,786	-5077,518
		4083,554	-5059,054
		4102,018	-5080,595
		4092,786	-5083,672
		4095,863	-5080,595
		4089,709	-5077,518
		4098,941	-5080,595
		4083,554	-5071,363
		4080,477	-5065,208
		4074,322	-5062,131
		4074,322	-5062,131
		4074,322	-5059,054
		4092,786	-5071,363
		4108,172	-5068,286
		4108,172	-5074,44
		4095,863	-5077,518
		4071,245	-5074,44
		4092,786	-5074,44
		4055,859	-5083,672
		4046,627	-5086,749
		4034,318	-5089,827
		4040,472	-5092,904
		4055,859	-5095,981
		4092,786	-5099,058
		4145,1	-5074,44
		4129,713	-5080,595
		4129,713	-5095,981
		4163,563	-5068,286
		4126,636	-5083,672
		4163,563	-5062,131
		4172,795	-5062,131
		4151,254	-5059,054
		4138,945	-5059,054
		4120,481	-5062,131
		4102,018	-5068,286
		4083,554	-5065,208
		4092,786	-5074,44
		4089,709	-5062,131
		4083,554	-5074,44
		4074,322	-5074,44
		4077,4	-5071,363
		4083,554	-5074,44
		4098,941	-5077,518
		4120,481	-5077,518
		4126,636	-5074,44
		4086,631	-5080,595
		4071,245	-5059,054
		4111,25	-5071,363
		4080,477	-5065,208
		4077,4	-5062,131
		4083,554	-5065,208
		4058,936	-5068,286
		4089,709	-5074,44
		4058,936	-5065,208
		4135,868	-5068,286
		4126,636	-5083,672
		4132,791	-5074,44
		4114,327	-5089,827
		4126,636	-5080,595
		4135,868	-5086,749
		4129,713	-5083,672
		4058,936	-5068,286
		4055,859	-5074,44
		4049,704	-5077,518
		4049,704	-5074,44
		4080,477	-5071,363
		4071,245	-5065,208
		4068,168	-5065,208
		4123,559	-5065,208
		4120,481	-5068,286
		4123,559	-5065,208
		4117,404	-5062,131
		4135,868	-5074,44
		4126,636	-5071,363
		4135,868	-5071,363
		4142,022	-5074,44
		4132,791	-5071,363
		4098,941	-5068,286
		4092,786	-5065,208
		4083,554	-5068,286
		4074,322	-5065,208
		4071,245	-5071,363
		4095,863	-5074,44
		4102,018	-5077,518
		4098,941	-5074,44
		4111,25	-5071,363
		4102,018	-5068,286
		4095,863	-5062,131
		4138,945	-5065,208
		4132,791	-5068,286
		4126,636	-5068,286
		4114,327	-5062,131
		4111,25	-5062,131
		4114,327	-5068,286
		4123,559	-5068,286
		4105,095	-5071,363
		4086,631	-5059,054
		4111,25	-5080,595
		4071,245	-5062,131
		4086,631	-5065,208
		4080,477	-5089,827
		4126,636	-5083,672
		4043,549	-5077,518
		4049,704	-5080,595
		4037,395	-5074,44
		4037,395	-5059,054
		4034,318	-5043,667
		4043,549	-5046,745
		4040,472	-5046,745
		4102,018	-5059,054
		4142,022	-5065,208
		4138,945	-5065,208
		4148,177	-5065,208
		4151,254	-5065,208
		4126,636	-5077,518
		4077,4	-5077,518
		4114,327	-5080,595
		4052,781	-5068,286
		4043,549	-5068,286
		4071,245	-5062,131
		4043,549	-5068,286
		4098,941	-5062,131
		4123,559	-5062,131
		4142,022	-5068,286
[truncated: 16,449 more rows]
