# Supplementary material for: Assessment of upper limb motor control: establishing normative benchmarks for clinical applications
Source: PeerJ. 2025 Aug 22;13:e19859. doi: 10.7717/peerj.19859 (PMC12377353; doi:10.7717/peerj.19859)
Supplement: Supplemental Information 1 [file peerj-13-19859-s001.zip › translated_csvs/advanced_mdurance-test-243759.csv]

angle_window_	angles_bíceps_braquial_derecho_tríceps_braquial_largo_derecho	emg_muscle_bíceps_braquial_derecho_(µV)	emg_muscle_tríceps_braquial_largo_derecho_(µV)
0,05	87,04	-12613,784	-4412,824
	87,06	-12610,706	-4425,134
	87,1	-12616,861	-4425,134
	87,12	-12638,402	-4418,979
	87,1	-12663,02	-4422,056
	87,07	-12684,561	-4431,288
	87,1	-12681,484	-4434,365
	87,13	-12656,866	-4428,211
	87,17	-12638,402	-4418,979
	87,19	-12669,175	-4425,134
	87,15	-12669,175	-4425,134
	87,08	-12672,252	-4425,134
	87,03	-12672,252	-4428,211
	87,01	-12635,325	-4443,597
	87	-12613,784	-4446,674
	87	-12653,788	-4434,365
	87	-12663,02	-4434,365
	87,01	-12613,784	-4434,365
	87,01	-12684,561	-4434,365
	87	-12715,334	-4431,288
	86,98	-12727,643	-4437,443
	86,95	-12712,257	-4431,288
	86,97	-12675,329	-4418,979
	87,03	-12607,629	-4425,134
	87,07	-12638,402	-4409,747
	87,1	-12684,561	-4422,056
	87,14	-12706,102	-4437,443
	87,14	-12696,87	-4440,52
	87,09	-12635,325	-4431,288
	87	-12656,866	-4415,902
	86,92	-12693,793	-4431,288
	86,9	-12693,793	-4412,824
	86,9	-12653,788	-4415,902
	86,92	-12629,17	-4412,824
	86,95	-12623,016	-4418,979
	87,01	-12656,866	-4425,134
	87,08	-12703,025	-4471,293
	87,11	-12672,252	-4440,52
	87,08	-12632,247	-4440,52
	87,02	-12601,475	-4422,056
	86,95	-12696,87	-4462,061
	86,9	-12687,638	-4446,674
	86,87	-12598,397	-4415,902
	86,89	-12610,706	-4406,67
	86,96	-12687,638	-4449,752
	87,04	-12629,17	-4415,902
	87,1	-12678,407	-4437,443
	87,13	-12656,866	-4418,979
	87,13	-12678,407	-4422,056
	87,13	-12644,557	-4422,056
	87,13	-12638,402	-4425,134
	87,11	-12638,402	-4425,134
	87,11	-12638,402	-4443,597
	87,15	-12647,634	-4418,979
	87,19	-12650,711	-4443,597
	87,21	-12623,016	-4428,211
	87,23	-12604,552	-4425,134
	87,26	-12579,934	-4452,829
	87,25	-12576,856	-4431,288
	87,22	-12604,552	-4412,824
	87,19	-12644,557	-4403,593
	87,16	-12647,634	-4406,67
	87,16	-12653,788	-4415,902
	87,17	-12666,097	-4425,134
	87,17	-12638,402	-4412,824
	87,2	-12663,02	-4418,979
	87,26	-12656,866	-4422,056
	87,31	-12650,711	-4422,056
	87,3	-12650,711	-4431,288
	87,19	-12641,479	-4428,211
	87,04	-12656,866	-4425,134
	86,93	-12693,793	-4418,979
	86,87	-12669,175	-4418,979
	86,85	-12678,407	-4437,443
	86,86	-12669,175	-4422,056
	86,9	-12672,252	-4422,056
	86,96	-12632,247	-4428,211
	87,01	-12641,479	-4415,902
	87	-12635,325	-4422,056
	86,97	-12647,634	-4418,979
	86,93	-12607,629	-4428,211
	86,89	-12601,475	-4434,365
	86,85	-12619,938	-4428,211
	86,82	-12626,093	-4440,52
	86,84	-12650,711	-4431,288
	86,88	-12706,102	-4422,056
	86,94	-12647,634	-4428,211
	86,99	-12743,03	-4431,288
	86,97	-12687,638	-4443,597
	86,91	-12663,02	-4431,288
	86,87	-12681,484	-4443,597
	86,84	-12675,329	-4431,288
	86,84	-12623,016	-4428,211
	86,87	-12653,788	-4431,288
	86,92	-12635,325	-4431,288
	86,95	-12681,484	-4425,134
	86,95	-12672,252	-4418,979
	86,9	-12656,866	-4428,211
	86,84	-12635,325	-4409,747
	86,83	-12653,788	-4428,211
	86,85	-12635,325	-4409,747
	86,88	-12656,866	-4425,134
	86,9	-12684,561	-4434,365
	86,93	-12669,175	-4434,365
	86,98	-12684,561	-4446,674
	87,02	-12672,252	-4415,902
	87,03	-12672,252	-4412,824
	87,03	-12629,17	-4425,134
	87	-12647,634	-4425,134
	86,97	-12653,788	-4431,288
	86,91	-12669,175	-4437,443
	86,85	-12669,175	-4434,365
	86,87	-12653,788	-4434,365
	86,92	-12641,479	-4440,52
	86,97	-12644,557	-4446,674
	87,03	-12653,788	-4446,674
	87,09	-12638,402	-4446,674
	87,09	-12635,325	-4440,52
	86,97	-12641,479	-4431,288
	86,81	-12638,402	-4425,134
	86,73	-12641,479	-4422,056
	86,76	-12675,329	-4422,056
	86,83	-12690,716	-4431,288
	86,87	-12709,179	-4428,211
	86,86	-12712,257	-4425,134
	86,85	-12623,016	-4422,056
	86,86	-12579,934	-4425,134
	86,89	-12576,856	-4425,134
	86,94	-12644,557	-4434,365
	86,96	-12650,711	-4440,52
	86,96	-12659,943	-4428,211
	86,95	-12623,016	-4431,288
	86,93	-12647,634	-4418,979
	86,96	-12632,247	-4428,211
	87	-12626,093	-4434,365
	87,03	-12619,938	-4440,52
	87,03	-12607,629	-4422,056
	87,01	-12607,629	-4437,443
	86,95	-12613,784	-4437,443
	86,87	-12641,479	-4434,365
	86,8	-12672,252	-4422,056
	86,8	-12684,561	-4428,211
	86,84	-12684,561	-4428,211
	86,91	-12687,638	-4446,674
	86,95	-12693,793	-4431,288
	86,97	-12653,788	-4425,134
	86,98	-12638,402	-4428,211
	86,93	-12650,711	-4400,515
	86,8	-12659,943	-4412,824
	86,67	-12672,252	-4422,056
	86,64	-12666,097	-4425,134
	86,72	-12663,02	-4422,056
	86,85	-12613,784	-4437,443
	86,96	-12635,325	-4437,443
	87,03	-12616,861	-4431,288
	87,07	-12619,938	-4434,365
	87,08	-12623,016	-4409,747
	87,09	-12589,165	-4434,365
	87,1	-12623,016	-4422,056
	87,12	-12638,402	-4397,438
	87,12	-12659,943	-4412,824
	87,07	-12650,711	-4428,211
	86,99	-12616,861	-4434,365
	86,96	-12607,629	-4428,211
	87,04	-12626,093	-4428,211
	87,2	-12638,402	-4431,288
	87,34	-12641,479	-4437,443
	87,37	-12632,247	-4440,52
	87,29	-12638,402	-4431,288
	87,17	-12656,866	-4428,211
	87,09	-12666,097	-4437,443
	87,08	-12656,866	-4437,443
	87,1	-12641,479	-4428,211
	87,09	-12623,016	-4425,134
	87,08	-12623,016	-4422,056
	87,08	-12638,402	-4428,211
	87,08	-12675,329	-4415,902
	87,1	-12666,097	-4431,288
	87,14	-12626,093	-4425,134
	87,13	-12632,247	-4425,134
	87,09	-12638,402	-4428,211
	87,06	-12650,711	-4428,211
	87,08	-12650,711	-4434,365
	87,12	-12659,943	-4437,443
	87,13	-12659,943	-4452,829
	87,09	-12663,02	-4434,365
	87,05	-12629,17	-4406,67
	87,02	-12626,093	-4415,902
	86,97	-12604,552	-4412,824
	86,91	-12610,706	-4415,902
	86,88	-12613,784	-4415,902
	86,87	-12629,17	-4425,134
	86,87	-12623,016	-4422,056
	86,9	-12638,402	-4412,824
	86,95	-12632,247	-4409,747
	87	-12629,17	-4418,979
	87,04	-12653,788	-4431,288
	87,06	-12675,329	-4428,211
	87,09	-12663,02	-4434,365
	87,13	-12659,943	-4434,365
	87,17	-12644,557	-4440,52
	87,22	-12653,788	-4431,288
	87,23	-12659,943	-4431,288
	87,23	-12647,634	-4415,902
	87,27	-12635,325	-4425,134
	87,29	-12653,788	-4434,365
	87,28	-12681,484	-4422,056
	87,28	-12663,02	-4431,288
	87,24	-12659,943	-4422,056
	87,19	-12653,788	-4428,211
	87,15	-12659,943	-4422,056
	87,18	-12638,402	-4428,211
	87,29	-12629,17	-4431,288
	87,38	-12638,402	-4431,288
	87,39	-12684,561	-4431,288
	87,49	-12699,948	-4422,056
	87,88	-12647,634	-4437,443
	88,8	-12684,561	-4418,979
	92,24	-12675,329	-4425,134
	103,67	-12647,634	-4446,674
	105,03	-12669,175	-4425,134
	-25,49	-12659,943	-4425,134
	-140,78	-12632,247	-4434,365
	-124,32	-12644,557	-4425,134
	-117,45	-12647,634	-4428,211
	-113,83	-12644,557	-4434,365
	-113,28	-12629,17	-4443,597
	-117,92	-12656,866	-4440,52
	-128,74	-12678,407	-4437,443
	-116,86	-12687,638	-4437,443
	23,87	-12659,943	-4434,365
	133,65	-12656,866	-4397,438
	110,6	-12659,943	-4415,902
	99,1	-12635,325	-4412,824
	91,95	-12613,784	-4415,902
	86,98	-12586,088	-4418,979
	83,89	-12601,475	-4425,134
	81,81	-12601,475	-4428,211
	79,35	-12610,706	-4434,365
	78,04	-12623,016	-4431,288
	78,25	-12635,325	-4425,134
	79,12	-12641,479	-4422,056
	80,78	-12641,479	-4418,979
	82,54	-12629,17	-4428,211
	84,4	-12632,247	-4437,443
	86,95	-12647,634	-4434,365
	90,37	-12666,097	-4431,288
	95,08	-12659,943	-4428,211
	104,21	-12632,247	-4422,056
	121,76	-12681,484	-4428,211
	81,92	-12712,257	-4431,288
	-57,34	-12681,484	-4425,134
	-141,75	-12629,17	-4437,443
	-128,8	-12641,479	-4422,056
	-119,33	-12650,711	-4422,056
	-113,44	-12672,252	-4409,747
	-109,88	-12592,243	-4403,593
	-108,03	-12586,088	-4415,902
	-108,53	-12601,475	-4418,979
	-111	-12610,706	-4418,979
	-116,88	-12564,547	-4418,979
	-131,9	-12549,161	-4412,824
	-39,33	-12586,088	-4418,979
	90,04	-12623,016	-4425,134
	110,44	-12619,938	-4431,288
	96,97	-12647,634	-4434,365
	90,38	-12675,329	-4431,288
	86,46	-12706,102	-4431,288
	83,88	-12718,411	-4434,365
	80,9	-12712,257	-4437,443
	77,47	-12746,107	-4428,211
	76,59	-12724,566	-4431,288
	76,71	-12727,643	-4440,52
	76,81	-12681,484	-4412,824
	78,76	-12706,102	-4418,979
	81,7	-12669,175	-4434,365
	84,87	-12669,175	-4428,211
	87,99	-12653,788	-4422,056
	91,43	-12632,247	-4418,979
	97,75	-12619,938	-4425,134
	116,96	-12626,093	-4440,52
	48,5	-12638,402	-4440,52
	-82,75	-12641,479	-4418,979
	-126,25	-12635,325	-4428,211
	-114,78	-12626,093	-4422,056
	-110,67	-12693,793	-4428,211
	-109,48	-12690,716	-4431,288
	-109,32	-12656,866	-4425,134
	-109,75	-12669,175	-4422,056
	-112,3	-12623,016	-4431,288
	-119,61	-12653,788	-4412,824
	-137,25	-12610,706	-4425,134
	-31,11	-12589,165	-4428,211
	107,85	-12601,475	-4422,056
	123,23	-12632,247	-4431,288
	110,28	-12638,402	-4428,211
	103,62	-12644,557	-4437,443
	99,71	-12653,788	-4431,288
	96	-12638,402	-4431,288
	91,51	-12619,938	-4431,288
	86,15	-12619,938	-4437,443
	79,71	-12613,784	-4449,752
	73,48	-12629,17	-4449,752
	70,15	-12644,557	-4440,52
	71,1	-12669,175	-4425,134
	73,69	-12675,329	-4412,824
	77,03	-12647,634	-4412,824
	81,39	-12632,247	-4422,056
	85,75	-12626,093	-4412,824
	90,11	-12576,856	-4422,056
	95,69	-12549,161	-4437,443
	106,47	-12573,779	-4418,979
	129,87	-12616,861	-4422,056
	54,96	-12650,711	-4422,056
	-87,55	-12709,179	-4425,134
	-134,86	-12721,489	-4428,211
	-123,15	-12758,416	-4434,365
	-117,28	-12773,802	-4422,056
	-113,38	-12696,87	-4440,52
	-110,76	-12749,184	-4428,211
	-109,5	-12644,557	-4431,288
	-109,63	-12619,938	-4422,056
	-111,92	-12629,17	-4412,824
	-118,19	-12641,479	-4428,211
	-133,24	-12641,479	-4431,288
	-48,45	-12629,17	-4428,211
	85,19	-12659,943	-4422,056
	116,28	-12663,02	-4415,902
	101,46	-12626,093	-4415,902
	95,59	-12610,706	-4412,824
	92,19	-12601,475	-4412,824
	89,02	-12641,479	-4425,134
	85,5	-12626,093	-4415,902
	82,03	-12693,793	-4422,056
	80,55	-12650,711	-4422,056
	81,02	-12613,784	-4412,824
	81,84	-12703,025	-4425,134
	83,34	-12678,407	-4431,288
	85,74	-12721,489	-4418,979
	88,62	-12663,02	-4434,365
	91,36	-12653,788	-4431,288
	94,15	-12684,561	-4425,134
	99,39	-12638,402	-4440,52
	115,69	-12579,934	-4428,211
	89,2	-12583,011	-4406,67
	-44,91	-12659,943	-4415,902
	-131,62	-12626,093	-4422,056
	-114,77	-12693,793	-4422,056
	-109,4	-12703,025	-4418,979
	-109,13	-12693,793	-4425,134
	-109,59	-12669,175	-4415,902
	-110,41	-12641,479	-4434,365
	-113,32	-12709,179	-4422,056
	-121,01	-12644,557	-4431,288
	-139,01	-12644,557	-4434,365
	-27,76	-12641,479	-4428,211
	113,1	-12626,093	-4422,056
	124,59	-12629,17	-4418,979
	110,28	-12601,475	-4409,747
	102,75	-12598,397	-4422,056
	98,35	-12607,629	-4434,365
	94,56	-12638,402	-4422,056
	90,5	-12678,407	-4425,134
	85,64	-12681,484	-4434,365
	79,31	-12678,407	-4428,211
	72,34	-12687,638	-4412,824
	68,23	-12675,329	-4418,979
	68,61	-12659,943	-4412,824
	71,68	-12635,325	-4406,67
	76,4	-12647,634	-4394,361
	81,9	-12653,788	-4403,593
	87,51	-12641,479	-4412,824
	93,26	-12659,943	-4425,134
	100,85	-12644,557	-4434,365
	114,85	-12604,552	-4440,52
	138,32	-12629,17	-4434,365
	44,14	-12650,711	-4425,134
	-105,48	-12687,638	-4415,902
	-143,56	-12684,561	-4409,747
	-130,34	-12653,788	-4412,824
	-120,47	-12632,247	-4440,52
	-115,87	-12613,784	-4422,056
	-115,12	-12610,706	-4422,056
	-116,54	-12616,861	-4425,134
	-123,15	-12629,17	-4434,365
	-135,36	-12699,948	-4428,211
	3,07	-12626,093	-4437,443
	134,81	-12669,175	-4425,134
	110,1	-12638,402	-4431,288
	99,06	-12613,784	-4431,288
	93,1	-12613,784	-4422,056
	89,09	-12619,938	-4431,288
	86,07	-12641,479	-4440,52
	83,73	-12669,175	-4440,52
	81,65	-12663,02	-4437,443
	80,03	-12684,561	-4437,443
	79,19	-12696,87	-4434,365
	79,15	-12656,866	-4431,288
	80,44	-12641,479	-4434,365
	82,94	-12641,479	-4446,674
	86,57	-12644,557	-4443,597
	91,4	-12659,943	-4418,979
	97,43	-12681,484	-4418,979
	108,34	-12669,175	-4425,134
	129,96	-12666,097	-4428,211
	88,27	-12663,02	-4443,597
	-58,29	-12675,329	-4443,597
	-144,43	-12663,02	-4455,906
	-130,39	-12653,788	-4446,674
	-121,58	-12644,557	-4422,056
	-116,23	-12641,479	-4418,979
	-113,32	-12641,479	-4425,134
	-113,89	-12644,557	-4434,365
	-118,54	-12681,484	-4428,211
	-127,96	-12699,948	-4437,443
	-145,45	-12693,793	-4431,288
	-27,09	-12675,329	-4418,979
	116,26	-12709,179	-4434,365
	123,65	-12663,02	-4422,056
	108,09	-12706,102	-4434,365
	99,06	-12693,793	-4440,52
	93,35	-12659,943	-4443,597
	89,77	-12638,402	-4449,752
	87,88	-12638,402	-4434,365
	86,56	-12632,247	-4434,365
	84,92	-12601,475	-4412,824
	83,73	-12623,016	-4440,52
	83,12	-12610,706	-4412,824
	83,26	-12623,016	-4415,902
	84,14	-12659,943	-4434,365
	85,79	-12678,407	-4437,443
	88,38	-12669,175	-4403,593
	91,56	-12644,557	-4422,056
	96,35	-12663,02	-4415,902
	107	-12647,634	-4431,288
	131,23	-12641,479	-4434,365
	25,62	-12632,247	-4434,365
	-115,24	-12656,866	-4431,288
	-129,38	-12656,866	-4434,365
	-117,24	-12653,788	-4415,902
	-111,18	-12659,943	-4434,365
	-107,46	-12656,866	-4434,365
	-105,52	-12663,02	-4434,365
	-105,29	-12687,638	-4431,288
	-106,49	-12696,87	-4425,134
	-111,02	-12727,643	-4434,365
	-124,18	-12715,334	-4428,211
	-95,67	-12715,334	-4437,443
	41	-12678,407	-4425,134
	130,23	-12629,17	-4425,134
	110,33	-12598,397	-4422,056
	99,83	-12567,624	-4418,979
	93,57	-12524,542	-4428,211
	89	-12552,238	-4437,443
	84,92	-12564,547	-4437,443
	80,65	-12595,32	-4422,056
	78,18	-12567,624	-4422,056
	78,18	-12604,552	-4415,902
	79,05	-12619,938	-4415,902
	80,93	-12604,552	-4428,211
	83,85	-12619,938	-4406,67
	87,28	-12653,788	-4431,288
	90,9	-12684,561	-4431,288
	94,72	-12706,102	-4418,979
	100,2	-12727,643	-4412,824
	113,51	-12743,03	-4406,67
	139,89	-12696,87	-4412,824
	13,08	-12669,175	-4415,902
	-129,91	-12644,557	-4412,824
	-126,19	-12663,02	-4434,365
	-115,86	-12656,866	-4440,52
	-109,82	-12653,788	-4446,674
	-105,64	-12653,788	-4440,52
	-103,65	-12647,634	-4415,902
	-102,91	-12632,247	-4418,979
	-104,19	-12604,552	-4425,134
	-108,94	-12616,861	-4425,134
	-118,84	-12616,861	-4431,288
	-137,81	-12653,788	-4437,443
	-43,27	-12644,557	-4431,288
	102,19	-12616,861	-4418,979
	135,31	-12638,402	-4422,056
	121,46	-12672,252	-4422,056
	113,57	-12666,097	-4425,134
	106,11	-12647,634	-4415,902
	96,36	-12656,866	-4418,979
	86,32	-12656,866	-4418,979
	78,46	-12663,02	-4409,747
	73,95	-12619,938	-4431,288
	73,28	-12610,706	-4434,365
	74,88	-12638,402	-4428,211
	76,41	-12632,247	-4428,211
	77,79	-12653,788	-4434,365
	79,15	-12656,866	-4428,211
	80,18	-12672,252	-4422,056
	81,46	-12681,484	-4425,134
	87,68	-12635,325	-4431,288
	121,23	-12681,484	-4428,211
	-1,53	-12650,711	-4437,443
	-141,71	-12613,784	-4440,52
	-127,86	-12619,938	-4437,443
	-116,65	-12653,788	-4446,674
	-110,48	-12663,02	-4449,752
	-108,72	-12669,175	-4452,829
	-111,66	-12675,329	-4449,752
	-117,55	-12693,793	-4440,52
	-125,15	-12663,02	-4428,211
	-138,48	-12659,943	-4425,134
	-86,86	-12659,943	-4431,288
	58,78	-12669,175	-4434,365
	135,46	-12675,329	-4406,67
	116,8	-12669,175	-4422,056
	105,73	-12656,866	-4437,443
	98,26	-12641,479	-4422,056
	92,62	-12641,479	-4406,67
	87,46	-12641,479	-4406,67
	82,78	-12638,402	-4409,747
	77,98	-12653,788	-4428,211
	73	-12641,479	-4431,288
	69,37	-12623,016	-4434,365
	68,64	-12629,17	-4434,365
	69,79	-12659,943	-4440,52
	70,81	-12666,097	-4443,597
	71,74	-12675,329	-4443,597
	72,71	-12684,561	-4437,443
	73,81	-12709,179	-4443,597
	74,77	-12706,102	-4449,752
	75,43	-12703,025	-4452,829
	75,9	-12613,784	-4458,984
	76,41	-12555,315	-4431,288
	76,96	-12543,006	-4440,52
	77,48	-12583,011	-4443,597
	77,89	-12641,479	-4440,52
	78,21	-12567,624	-4431,288
	78,46	-12616,861	-4446,674
	78,68	-12675,329	-4458,984
	78,96	-12672,252	-4428,211
	79,24	-12684,561	-4428,211
	79,48	-12678,407	-4431,288
	79,67	-12675,329	-4437,443
	79,86	-12669,175	-4440,52
	80,08	-12672,252	-4440,52
	80,26	-12663,02	-4428,211
	80,36	-12666,097	-4434,365
	80,44	-12669,175	-4437,443
	80,5	-12690,716	-4440,52
	80,58	-12681,484	-4443,597
	80,7	-12709,179	-4434,365
	80,86	-12681,484	-4440,52
	80,98	-12666,097	-4428,211
	81,06	-12709,179	-4437,443
	81,15	-12653,788	-4449,752
	81,27	-12632,247	-4440,52
	81,4	-12598,397	-4458,984
	81,48	-12598,397	-4455,906
	81,54	-12607,629	-4443,597
	81,61	-12672,252	-4446,674
	81,67	-12681,484	-4455,906
	81,74	-12663,02	-4455,906
	81,79	-12632,247	-4443,597
	81,83	-12610,706	-4446,674
	81,81	-12613,784	-4440,52
	81,73	-12626,093	-4440,52
	81,64	-12635,325	-4437,443
	81,56	-12684,561	-4446,674
	81,53	-12638,402	-4443,597
	81,56	-12669,175	-4437,443
	81,62	-12663,02	-4455,906
	81,69	-12656,866	-4462,061
	81,7	-12641,479	-4468,215
	81,58	-12638,402	-4449,752
	81,42	-12629,17	-4462,061
	81,32	-12635,325	-4437,443
	81,39	-12650,711	-4446,674
	81,63	-12653,788	-4452,829
	81,98	-12690,716	-4449,752
	82,29	-12709,179	-4449,752
	82,29	-12712,257	-4446,674
	82,13	-12696,87	-4449,752
	82,03	-12678,407	-4449,752
	82,11	-12659,943	-4443,597
	82,26	-12635,325	-4446,674
	82,3	-12629,17	-4449,752
	82,26	-12641,479	-4443,597
	82,18	-12626,093	-4446,674
	82,11	-12586,088	-4449,752
	82,17	-12601,475	-4455,906
	82,3	-12647,634	-4440,52
	82,45	-12693,793	-4440,52
	82,71	-12669,175	-4434,365
	83,05	-12653,788	-4428,211
	83,37	-12709,179	-4443,597
	83,72	-12690,716	-4443,597
	83,96	-12669,175	-4443,597
	83,96	-12616,861	-4443,597
	83,84	-12616,861	-4458,984
	83,58	-12629,17	-4455,906
		-12626,093	-4455,906
		-12601,475	-4449,752
		-12601,475	-4452,829
		-12703,025	-4446,674
		-12684,561	-4443,597
		-12669,175	-4452,829
		-12644,557	-4440,52
		-12613,784	-4440,52
		-12635,325	-4428,211
		-12666,097	-4437,443
		-12647,634	-4465,138
		-12659,943	-4443,597
		-12678,407	-4434,365
		-12696,87	-4434,365
		-12687,638	-4437,443
		-12684,561	-4440,52
		-12690,716	-4446,674
		-12650,711	-4443,597
		-12656,866	-4431,288
		-12666,097	-4422,056
		-12650,711	-4428,211
		-12623,016	-4425,134
		-12586,088	-4440,52
		-12598,397	-4440,52
		-12623,016	-4443,597
		-12656,866	-4443,597
		-12653,788	-4446,674
		-12659,943	-4458,984
		-12675,329	-4449,752
		-12666,097	-4449,752
		-12653,788	-4443,597
		-12619,938	-4440,52
		-12629,17	-4440,52
		-12641,479	-4428,211
		-12675,329	-4431,288
		-12706,102	-4434,365
		-12687,638	-4428,211
		-12666,097	-4425,134
		-12638,402	-4437,443
		-12592,243	-4443,597
		-12579,934	-4446,674
		-12601,475	-4449,752
		-12641,479	-4437,443
		-12696,87	-4443,597
		-12752,261	-4452,829
		-12786,112	-4437,443
		-12758,416	-4434,365
		-12699,948	-4437,443
		-12653,788	-4415,902
		-12632,247	-4431,288
		-12629,17	-4443,597
		-12601,475	-4446,674
		-12595,32	-4446,674
		-12595,32	-4428,211
		-12595,32	-4415,902
		-12619,938	-4428,211
		-12641,479	-4422,056
		-12656,866	-4422,056
		-12675,329	-4431,288
		-12666,097	-4431,288
		-12653,788	-4437,443
		-12663,02	-4437,443
		-12669,175	-4428,211
		-12641,479	-4434,365
		-12619,938	-4446,674
		-12626,093	-4440,52
		-12647,634	-4443,597
		-12666,097	-4437,443
		-12690,716	-4449,752
		-12681,484	-4462,061
		-12715,334	-4465,138
		-12653,788	-4440,52
		-12663,02	-4437,443
		-12638,402	-4440,52
		-12607,629	-4440,52
		-12613,784	-4455,906
		-12623,016	-4449,752
		-12687,638	-4415,902
		-12629,17	-4437,443
		-12696,87	-4428,211
		-12684,561	-4431,288
		-12672,252	-4440,52
		-12653,788	-4437,443
		-12638,402	-4431,288
		-12613,784	-4422,056
		-12629,17	-4443,597
		-12589,165	-4437,443
		-12586,088	-4431,288
		-12678,407	-4446,674
		-12678,407	-4437,443
		-12659,943	-4440,52
		-12693,793	-4422,056
		-12690,716	-4440,52
		-12659,943	-4431,288
		-12666,097	-4437,443
		-12626,093	-4437,443
		-12647,634	-4434,365
		-12632,247	-4452,829
		-12623,016	-4437,443
		-12589,165	-4452,829
		-12687,638	-4449,752
		-12773,802	-4474,37
		-12816,884	-4449,752
		-12798,421	-4458,984
		-12770,725	-4468,215
		-12687,638	-4455,906
		-12555,315	-4422,056
		-12549,161	-4434,365
		-12607,629	-4437,443
		-12632,247	-4437,443
		-12641,479	-4443,597
		-12641,479	-4440,52
		-12641,479	-4440,52
		-12647,634	-4443,597
		-12656,866	-4446,674
		-12663,02	-4443,597
		-12659,943	-4446,674
		-12638,402	-4449,752
		-12598,397	-4443,597
		-12561,47	-4449,752
		-12518,388	-4443,597
		-12527,62	-4446,674
		-12576,856	-4446,674
		-12641,479	-4443,597
		-12712,257	-4443,597
		-12663,02	-4440,52
		-12598,397	-4440,52
		-12746,107	-4449,752
		-12727,643	-4449,752
		-12715,334	-4471,293
		-12715,334	-4471,293
		-12706,102	-4462,061
		-12703,025	-4452,829
		-12727,643	-4468,215
		-12699,948	-4449,752
		-12635,325	-4462,061
		-12567,624	-4446,674
		-12558,393	-4465,138
		-12699,948	-4468,215
		-12567,624	-4415,902
		-12635,325	-4446,674
		-12595,32	-4440,52
		-12656,866	-4437,443
		-12666,097	-4440,52
		-12659,943	-4446,674
		-12641,479	-4449,752
		-12656,866	-4446,674
		-12632,247	-4446,674
		-12619,938	-4449,752
		-12638,402	-4443,597
		-12635,325	-4449,752
		-12607,629	-4455,906
		-12629,17	-4452,829
		-12641,479	-4446,674
		-12644,557	-4446,674
		-12653,788	-4446,674
		-12650,711	-4443,597
		-12641,479	-4443,597
		-12647,634	-4452,829
		-12647,634	-4452,829
		-12635,325	-4443,597
		-12644,557	-4440,52
		-12644,557	-4437,443
		-12647,634	-4440,52
		-12635,325	-4452,829
		-12656,866	-4455,906
		-12669,175	-4455,906
		-12687,638	-4465,138
		-12703,025	-4455,906
		-12653,788	-4449,752
		-12623,016	-4471,293
		-12623,016	-4486,679
		-12629,17	-4471,293
		-12672,252	-4425,134
		-12678,407	-4440,52
		-12663,02	-4437,443
		-12684,561	-4443,597
		-12706,102	-4440,52
		-12616,861	-4455,906
		-12629,17	-4465,138
		-12641,479	-4458,984
		-12644,557	-4462,061
		-12650,711	-4452,829
		-12644,557	-4443,597
		-12650,711	-4440,52
		-12650,711	-4446,674
		-12619,938	-4452,829
		-12607,629	-4458,984
		-12610,706	-4440,52
		-12638,402	-4446,674
		-12632,247	-4468,215
		-12586,088	-4449,752
		-12558,393	-4455,906
		-12573,779	-4462,061
		-12595,32	-4452,829
		-12613,784	-4455,906
		-12635,325	-4462,061
		-12709,179	-4465,138
		-12706,102	-4474,37
		-12681,484	-4468,215
		-12669,175	-4465,138
		-12678,407	-4455,906
		-12666,097	-4449,752
		-12659,943	-4455,906
		-12653,788	-4458,984
		-12656,866	-4452,829
		-12638,402	-4455,906
		-12613,784	-4449,752
		-12607,629	-4452,829
		-12616,861	-4452,829
		-12632,247	-4443,597
		-12592,243	-4443,597
		-12610,706	-4431,288
		-12644,557	-4443,597
		-12623,016	-4452,829
		-12638,402	-4449,752
		-12638,402	-4452,829
		-12644,557	-4446,674
		-12644,557	-4462,061
		-12629,17	-4462,061
		-12647,634	-4455,906
		-12666,097	-4443,597
		-12647,634	-4458,984
		-12656,866	-4443,597
		-12666,097	-4434,365
		-12647,634	-4449,752
		-12650,711	-4446,674
		-12653,788	-4449,752
		-12641,479	-4455,906
		-12619,938	-4458,984
		-12610,706	-4449,752
		-12638,402	-4443,597
		-12635,325	-4446,674
		-12579,934	-4449,752
		-12561,47	-4446,674
		-12586,088	-4452,829
		-12629,17	-4446,674
		-12601,475	-4452,829
		-12663,02	-4455,906
		-12693,793	-4458,984
		-12669,175	-4468,215
		-12638,402	-4452,829
		-12616,861	-4452,829
		-12610,706	-4437,443
		-12619,938	-4446,674
		-12623,016	-4449,752
		-12629,17	-4446,674
		-12659,943	-4443,597
		-12684,561	-4449,752
		-12681,484	-4449,752
		-12669,175	-4455,906
		-12663,02	-4443,597
		-12703,025	-4443,597
		-12663,02	-4455,906
		-12659,943	-4465,138
		-12678,407	-4471,293
		-12681,484	-4474,37
		-12663,02	-4474,37
		-12647,634	-4465,138
		-12644,557	-4458,984
		-12619,938	-4449,752
		-12632,247	-4446,674
		-12641,479	-4446,674
		-12610,706	-4446,674
		-12626,093	-4437,443
		-12647,634	-4440,52
		-12650,711	-4446,674
		-12644,557	-4458,984
		-12629,17	-4458,984
		-12616,861	-4455,906
		-12619,938	-4458,984
		-12632,247	-4458,984
		-12632,247	-4465,138
		-12589,165	-4474,37
		-12619,938	-4462,061
		-12589,165	-4471,293
		-12607,629	-4465,138
		-12644,557	-4468,215
		-12647,634	-4468,215
		-12647,634	-4471,293
		-12641,479	-4449,752
		-12653,788	-4428,211
		-12653,788	-4434,365
		-12641,479	-4443,597
		-12623,016	-4462,061
		-12635,325	-4468,215
		-12653,788	-4465,138
		-12699,948	-4455,906
		-12678,407	-4458,984
		-12638,402	-4418,979
		-12629,17	-4434,365
		-12663,02	-4431,288
		-12592,243	-4462,061
		-12579,934	-4468,215
		-12601,475	-4462,061
		-12616,861	-4465,138
		-12647,634	-4462,061
		-12656,866	-4462,061
		-12666,097	-4471,293
		-12672,252	-4465,138
		-12678,407	-4468,215
		-12650,711	-4462,061
		-12656,866	-4452,829
		-12650,711	-4455,906
		-12576,856	-4440,52
		-12558,393	-4455,906
		-12583,011	-4471,293
		-12616,861	-4455,906
		-12616,861	-4458,984
		-12641,479	-4458,984
		-12666,097	-4443,597
		-12650,711	-4446,674
		-12644,557	-4449,752
		-12647,634	-4462,061
		-12647,634	-4449,752
		-12666,097	-4452,829
		-12663,02	-4446,674
		-12684,561	-4465,138
		-12678,407	-4458,984
		-12669,175	-4462,061
		-12656,866	-4465,138
		-12672,252	-4465,138
		-12678,407	-4465,138
		-12687,638	-4462,061
		-12675,329	-4452,829
		-12644,557	-4443,597
		-12653,788	-4452,829
		-12656,866	-4462,061
		-12629,17	-4480,525
		-12647,634	-4462,061
		-12672,252	-4462,061
		-12693,793	-4477,447
		-12684,561	-4474,37
		-12672,252	-4477,447
		-12672,252	-4477,447
		-12619,938	-4468,215
		-12607,629	-4462,061
		-12598,397	-4468,215
		-12607,629	-4449,752
		-12641,479	-4443,597
		-12626,093	-4452,829
		-12641,479	-4446,674
		-12607,629	-4452,829
		-12592,243	-4468,215
		-12579,934	-4455,906
		-12610,706	-4458,984
		-12635,325	-4462,061
		-12616,861	-4465,138
		-12647,634	-4458,984
		-12669,175	-4471,293
		-12672,252	-4455,906
		-12696,87	-4465,138
		-12690,716	-4440,52
		-12687,638	-4455,906
		-12659,943	-4437,443
		-12690,716	-4474,37
		-12632,247	-4455,906
		-12653,788	-4468,215
		-12690,716	-4455,906
		-12687,638	-4434,365
		-12638,402	-4462,061
		-12561,47	-4465,138
		-12564,547	-4452,829
		-12570,702	-4440,52
		-12561,47	-4449,752
		-12586,088	-4446,674
		-12672,252	-4455,906
		-12675,329	-4455,906
		-12659,943	-4449,752
		-12635,325	-4452,829
		-12635,325	-4458,984
		-12598,397	-4458,984
		-12610,706	-4465,138
		-12589,165	-4458,984
		-12570,702	-4449,752
		-12579,934	-4458,984
		-12607,629	-4462,061
		-12635,325	-4458,984
		-12666,097	-4449,752
		-12672,252	-4455,906
		-12687,638	-4458,984
		-12709,179	-4458,984
		-12703,025	-4462,061
		-12715,334	-4449,752
		-12709,179	-4462,061
		-12715,334	-4462,061
		-12687,638	-4446,674
		-12659,943	-4455,906
		-12626,093	-4455,906
		-12610,706	-4455,906
		-12570,702	-4462,061
		-12576,856	-4449,752
		-12598,397	-4455,906
		-12598,397	-4455,906
		-12610,706	-4452,829
		-12641,479	-4452,829
		-12663,02	-4455,906
		-12656,866	-4452,829
		-12647,634	-4458,984
		-12629,17	-4455,906
		-12647,634	-4446,674
		-12672,252	-4468,215
		-12678,407	-4458,984
		-12644,557	-4462,061
		-12626,093	-4455,906
		-12635,325	-4449,752
		-12629,17	-4449,752
		-12619,938	-4462,061
		-12613,784	-4462,061
		-12635,325	-4471,293
		-12669,175	-4468,215
		-12666,097	-4458,984
		-12663,02	-4465,138
		-12672,252	-4474,37
		-12672,252	-4468,215
		-12650,711	-4462,061
		-12638,402	-4474,37
		-12641,479	-4462,061
		-12619,938	-4462,061
		-12632,247	-4468,215
		-12666,097	-4465,138
		-12653,788	-4480,525
		-12666,097	-4471,293
		-12644,557	-4446,674
		-12619,938	-4443,597
		-12672,252	-4452,829
		-12715,334	-4462,061
		-12687,638	-4458,984
		-12653,788	-4440,52
		-12610,706	-4452,829
		-12598,397	-4462,061
		-12589,165	-4480,525
		-12598,397	-4458,984
		-12598,397	-4462,061
		-12613,784	-4458,984
		-12626,093	-4458,984
		-12638,402	-4458,984
		-12659,943	-4455,906
		-12678,407	-4462,061
		-12690,716	-4455,906
		-12669,175	-4449,752
		-12656,866	-4449,752
		-12635,325	-4468,215
		-12641,479	-4477,447
		-12623,016	-4483,602
		-12629,17	-4483,602
		-12638,402	-4486,679
		-12641,479	-4465,138
		-12623,016	-4455,906
		-12613,784	-4465,138
		-12656,866	-4462,061
		-12641,479	-4455,906
		-12659,943	-4462,061
		-12635,325	-4455,906
		-12675,329	-4468,215
		-12653,788	-4474,37
		-12650,711	-4480,525
		-12663,02	-4483,602
		-12641,479	-4446,674
		-12635,325	-4440,52
		-12638,402	-4446,674
		-12641,479	-4455,906
		-12638,402	-4455,906
		-12610,706	-4455,906
		-12619,938	-4455,906
		-12619,938	-4452,829
		-12629,17	-4462,061
		-12666,097	-4465,138
		-12650,711	-4458,984
		-12641,479	-4462,061
		-12644,557	-4474,37
		-12672,252	-4468,215
		-12684,561	-4480,525
		-12663,02	-4489,756
		-12626,093	-4465,138
		-12650,711	-4458,984
		-12659,943	-4462,061
		-12638,402	-4446,674
		-12579,934	-4458,984
		-12576,856	-4452,829
		-12583,011	-4465,138
		-12595,32	-4462,061
		-12616,861	-4455,906
		-12610,706	-4449,752
		-12629,17	-4446,674
		-12626,093	-4446,674
		-12638,402	-4446,674
		-12616,861	-4455,906
		-12613,784	-4455,906
		-12619,938	-4462,061
		-12647,634	-4458,984
		-12616,861	-4449,752
		-12678,407	-4468,215
		-12672,252	-4458,984
		-12715,334	-4455,906
		-12647,634	-4462,061
		-12669,175	-4446,674
		-12635,325	-4452,829
		-12644,557	-4449,752
		-12656,866	-4455,906
		-12690,716	-4462,061
		-12632,247	-4455,906
		-12706,102	-4462,061
		-12715,334	-4462,061
		-12650,711	-4468,215
		-12579,934	-4471,293
		-12539,929	-4440,52
		-12567,624	-4446,674
		-12595,32	-4452,829
		-12629,17	-4449,752
		-12632,247	-4449,752
		-12613,784	-4446,674
		-12656,866	-4458,984
		-12672,252	-4458,984
		-12641,479	-4443,597
		-12623,016	-4449,752
		-12610,706	-4437,443
		-12623,016	-4437,443
		-12641,479	-4449,752
		-12638,402	-4458,984
		-12638,402	-4446,674
		-12626,093	-4428,211
		-12570,702	-4446,674
		-12539,929	-4458,984
		-12555,315	-4455,906
		-12552,238	-4465,138
		-12561,47	-4458,984
		-12595,32	-4471,293
		-12607,629	-4465,138
		-12635,325	-4452,829
		-12613,784	-4440,52
		-12616,861	-4452,829
		-12610,706	-4434,365
		-12601,475	-4449,752
		-12613,784	-4458,984
		-12641,479	-4468,215
		-12687,638	-4462,061
		-12712,257	-4440,52
		-12693,793	-4443,597
		-12672,252	-4446,674
		-12666,097	-4437,443
		-12653,788	-4449,752
		-12650,711	-4462,061
		-12663,02	-4462,061
		-12644,557	-4449,752
		-12647,634	-4452,829
		-12659,943	-4449,752
		-12644,557	-4440,52
		-12601,475	-4443,597
		-12629,17	-4437,443
		-12659,943	-4455,906
		-12666,097	-4455,906
		-12672,252	-4455,906
		-12659,943	-4452,829
		-12619,938	-4465,138
		-12576,856	-4455,906
		-12561,47	-4437,443
		-12561,47	-4440,52
		-12579,934	-4443,597
		-12598,397	-4452,829
		-12604,552	-4446,674
		-12675,329	-4443,597
		-12687,638	-4443,597
		-12666,097	-4449,752
		-12644,557	-4431,288
		-12635,325	-4431,288
		-12604,552	-4452,829
		-12573,779	-4455,906
		-12576,856	-4449,752
		-12564,547	-4452,829
		-12601,475	-4437,443
		-12613,784	-4437,443
		-12629,17	-4452,829
		-12653,788	-4443,597
		-12672,252	-4443,597
		-12690,716	-4446,674
		-12724,566	-4440,52
		-12718,411	-4452,829
		-12666,097	-4446,674
		-12650,711	-4434,365
		-12638,402	-4452,829
		-12641,479	-4428,211
		-12623,016	-4440,52
		-12607,629	-4440,52
		-12607,629	-4452,829
		-12573,779	-4462,061
		-12555,315	-4455,906
		-12558,393	-4458,984
		-12595,32	-4455,906
		-12592,243	-4440,52
		-12583,011	-4437,443
		-12583,011	-4428,211
		-12570,702	-4425,134
		-12598,397	-4443,597
		-12647,634	-4440,52
		-12647,634	-4446,674
		-12632,247	-4443,597
		-12586,088	-4437,443
		-12564,547	-4440,52
		-12558,393	-4443,597
		-12558,393	-4446,674
		-12561,47	-4440,52
		-12656,866	-4443,597
		-12703,025	-4440,52
		-12595,32	-4440,52
		-12712,257	-4449,752
		-12727,643	-4452,829
		-12730,72	-4455,906
		-12663,02	-4443,597
		-12641,479	-4443,597
		-12641,479	-4431,288
		-12635,325	-4431,288
		-12613,784	-4440,52
		-12610,706	-4455,906
		-12626,093	-4449,752
		-12626,093	-4452,829
		-12632,247	-4437,443
		-12638,402	-4440,52
		-12623,016	-4443,597
		-12626,093	-4452,829
		-12543,006	-4443,597
		-12543,006	-4455,906
		-12564,547	-4455,906
		-12592,243	-4449,752
		-12616,861	-4434,365
		-12626,093	-4437,443
		-12663,02	-4434,365
		-12690,716	-4437,443
		-12712,257	-4443,597
		-12586,088	-4443,597
		-12663,02	-4437,443
		-12650,711	-4443,597
		-12635,325	-4449,752
		-12632,247	-4449,752
		-12638,402	-4434,365
		-12623,016	-4428,211
		-12626,093	-4428,211
		-12644,557	-4428,211
		-12638,402	-4443,597
		-12629,17	-4452,829
		-12607,629	-4446,674
		-12586,088	-4449,752
		-12610,706	-4452,829
		-12598,397	-4455,906
		-12564,547	-4449,752
		-12570,702	-4455,906
		-12595,32	-4449,752
		-12607,629	-4443,597
		-12656,866	-4449,752
		-12681,484	-4449,752
		-12669,175	-4452,829
		-12669,175	-4440,52
		-12613,784	-4431,288
		-12583,011	-4415,902
		-12613,784	-4425,134
		-12607,629	-4425,134
		-12573,779	-4431,288
		-12579,934	-4434,365
		-12592,243	-4443,597
		-12579,934	-4458,984
		-12564,547	-4458,984
		-12567,624	-4462,061
		-12589,165	-4452,829
		-12601,475	-4446,674
		-12601,475	-4455,906
		-12601,475	-4431,288
		-12650,711	-4422,056
		-12589,165	-4428,211
		-12626,093	-4418,979
		-12586,088	-4437,443
		-12555,315	-4428,211
		-12521,465	-4437,443
		-12524,542	-4422,056
		-12539,929	-4434,365
		-12656,866	-4415,902
		-12607,629	-4425,134
		-12653,788	-4440,52
		-12647,634	-4446,674
		-12629,17	-4465,138
		-12663,02	-4431,288
		-12678,407	-4446,674
		-12669,175	-4443,597
		-12672,252	-4431,288
		-12669,175	-4440,52
		-12653,788	-4415,902
		-12659,943	-4418,979
		-12601,475	-4428,211
		-12616,861	-4418,979
		-12607,629	-4437,443
		-12604,552	-4437,443
		-12589,165	-4446,674
		-12595,32	-4449,752
		-12607,629	-4440,52
		-12619,938	-4440,52
		-12629,17	-4434,365
		-12638,402	-4437,443
		-12641,479	-4431,288
		-12626,093	-4437,443
		-12589,165	-4437,443
		-12576,856	-4425,134
		-12586,088	-4431,288
		-12619,938	-4434,365
		-12604,552	-4452,829
		-12626,093	-4443,597
		-12613,784	-4443,597
		-12647,634	-4437,443
		-12635,325	-4449,752
		-12623,016	-4458,984
		-12613,784	-4455,906
		-12601,475	-4455,906
		-12598,397	-4446,674
		-12613,784	-4428,211
		-12607,629	-4431,288
		-12616,861	-4449,752
		-12629,17	-4452,829
		-12666,097	-4446,674
		-12675,329	-4462,061
		-12666,097	-4458,984
		-12666,097	-4443,597
		-12598,397	-4446,674
		-12638,402	-4446,674
		-12552,238	-4452,829
		-12558,393	-4437,443
		-12546,083	-4440,52
		-12555,315	-4446,674
		-12546,083	-4440,52
		-12573,779	-4452,829
		-12604,552	-4446,674
		-12632,247	-4443,597
		-12663,02	-4443,597
		-12687,638	-4440,52
		-12678,407	-4452,829
		-12635,325	-4449,752
		-12583,011	-4458,984
		-12570,702	-4443,597
		-12552,238	-4465,138
		-12543,006	-4462,061
		-12601,475	-4446,674
		-12659,943	-4455,906
		-12678,407	-4462,061
		-12663,02	-4446,674
		-12623,016	-4446,674
		-12613,784	-4437,443
		-12592,243	-4449,752
		-12604,552	-4443,597
		-12573,779	-4462,061
		-12558,393	-4458,984
		-12552,238	-4452,829
		-12549,161	-4452,829
		-12555,315	-4452,829
		-12573,779	-4452,829
		-12619,938	-4452,829
		-12644,557	-4458,984
		-12675,329	-4465,138
		-12672,252	-4458,984
		-12647,634	-4465,138
		-12678,407	-4452,829
		-12681,484	-4455,906
		-12687,638	-4449,752
		-12607,629	-4437,443
		-12595,32	-4446,674
		-12592,243	-4449,752
		-12595,32	-4462,061
		-12619,938	-4468,215
		-12644,557	-4455,906
		-12619,938	-4462,061
		-12613,784	-4458,984
		-12607,629	-4449,752
		-12610,706	-4452,829
		-12604,552	-4443,597
		-12589,165	-4437,443
		-12616,861	-4437,443
		-12616,861	-4449,752
		-12613,784	-4458,984
		-12598,397	-4458,984
		-12595,32	-4458,984
		-12607,629	-4455,906
		-12623,016	-4455,906
		-12638,402	-4446,674
		-12595,32	-4458,984
		-12564,547	-4458,984
		-12552,238	-4455,906
		-12558,393	-4462,061
		-12564,547	-4458,984
		-12586,088	-4465,138
		-12626,093	-4458,984
		-12629,17	-4462,061
		-12644,557	-4462,061
		-12663,02	-4458,984
		-12659,943	-4455,906
		-12623,016	-4458,984
		-12647,634	-4474,37
		-12586,088	-4437,443
		-12579,934	-4443,597
		-12573,779	-4462,061
		-12573,779	-4465,138
		-12579,934	-4471,293
		-12595,32	-4474,37
		-12619,938	-4458,984
		-12629,17	-4449,752
		-12635,325	-4452,829
		-12644,557	-4455,906
		-12644,557	-4446,674
		-12653,788	-4443,597
		-12632,247	-4446,674
		-12619,938	-4452,829
		-12626,093	-4455,906
		-12623,016	-4458,984
		-12604,552	-4458,984
		-12515,311	-4455,906
		-12549,161	-4452,829
		-12527,62	-4452,829
		-12543,006	-4474,37
		-12533,774	-4468,215
		-12583,011	-4474,37
		-12613,784	-4462,061
		-12610,706	-4465,138
		-12632,247	-4468,215
		-12641,479	-4474,37
		-12659,943	-4465,138
		-12672,252	-4458,984
		-12666,097	-4474,37
		-12663,02	-4471,293
		-12718,411	-4471,293
		-12675,329	-4462,061
		-12659,943	-4431,288
		-12607,629	-4437,443
		-12539,929	-4440,52
		-12536,852	-4449,752
		-12576,856	-4455,906
		-12579,934	-4458,984
		-12586,088	-4458,984
		-12589,165	-4455,906
		-12583,011	-4452,829
		-12583,011	-4458,984
		-12592,243	-4458,984
		-12586,088	-4458,984
		-12583,011	-4455,906
		-12576,856	-4465,138
		-12552,238	-4465,138
		-12555,315	-4474,37
		-12579,934	-4477,447
		-12592,243	-4480,525
		-12623,016	-4455,906
		-12666,097	-4458,984
		-12690,716	-4446,674
		-12696,87	-4434,365
		-12684,561	-4446,674
		-12647,634	-4446,674
		-12598,397	-4443,597
		-12555,315	-4452,829
		-12564,547	-4462,061
		-12650,711	-4449,752
		-12626,093	-4449,752
		-12583,011	-4443,597
		-12666,097	-4455,906
		-12656,866	-4471,293
		-12653,788	-4471,293
		-12635,325	-4465,138
		-12626,093	-4465,138
		-12613,784	-4449,752
		-12610,706	-4449,752
		-12613,784	-4440,52
		-12607,629	-4437,443
		-12595,32	-4452,829
		-12613,784	-4455,906
		-12616,861	-4465,138
		-12601,475	-4455,906
		-12567,624	-4458,984
		-12546,083	-4446,674
		-12549,161	-4458,984
		-12583,011	-4440,52
		-12586,088	-4449,752
		-12598,397	-4446,674
		-12616,861	-4446,674
		-12623,016	-4443,597
		-12629,17	-4462,061
		-12638,402	-4455,906
		-12644,557	-4471,293
		-12690,716	-4462,061
		-12693,793	-4455,906
		-12666,097	-4452,829
		-12601,475	-4449,752
		-12595,32	-4446,674
		-12583,011	-4437,443
		-12610,706	-4443,597
		-12616,861	-4446,674
		-12619,938	-4455,906
		-12635,325	-4452,829
		-12601,475	-4455,906
		-12601,475	-4449,752
		-12619,938	-4452,829
		-12632,247	-4452,829
		-12598,397	-4452,829
		-12604,552	-4449,752
		-12586,088	-4465,138
		-12598,397	-4465,138
		-12598,397	-4468,215
		-12567,624	-4462,061
		-12549,161	-4462,061
		-12539,929	-4465,138
		-12527,62	-4458,984
		-12546,083	-4462,061
		-12613,784	-4458,984
		-12632,247	-4462,061
		-12644,557	-4465,138
		-12669,175	-4455,906
		-12650,711	-4455,906
		-12644,557	-4455,906
		-12616,861	-4437,443
		-12598,397	-4431,288
		-12638,402	-4455,906
		-12650,711	-4465,138
		-12669,175	-4455,906
		-12696,87	-4465,138
		-12644,557	-4465,138
		-12623,016	-4458,984
		-12626,093	-4449,752
		-12638,402	-4455,906
		-12635,325	-4465,138
		-12604,552	-4465,138
		-12598,397	-4462,061
		-12601,475	-4455,906
		-12589,165	-4458,984
		-12579,934	-4449,752
		-12570,702	-4443,597
		-12567,624	-4446,674
		-12583,011	-4465,138
		-12573,779	-4452,829
		-12579,934	-4477,447
		-12552,238	-4458,984
		-12539,929	-4458,984
		-12536,852	-4465,138
		-12552,238	-4449,752
		-12595,32	-4455,906
		-12623,016	-4458,984
		-12663,02	-4446,674
		-12684,561	-4443,597
		-12681,484	-4443,597
		-12653,788	-4462,061
		-12629,17	-4468,215
		-12604,552	-4455,906
		-12629,17	-4455,906
		-12638,402	-4455,906
		-12626,093	-4465,138
		-12619,938	-4462,061
		-12632,247	-4455,906
		-12613,784	-4449,752
		-12629,17	-4458,984
		-12592,243	-4452,829
		-12579,934	-4471,293
		-12573,779	-4465,138
		-12546,083	-4471,293
		-12564,547	-4486,679
		-12573,779	-4489,756
		-12564,547	-4474,37
		-12613,784	-4455,906
		-12635,325	-4474,37
		-12570,702	-4468,215
		-12635,325	-4471,293
		-12619,938	-4471,293
		-12644,557	-4434,365
		-12653,788	-4443,597
		-12647,634	-4446,674
		-12616,861	-4455,906
		-12604,552	-4468,215
		-12613,784	-4462,061
		-12644,557	-4440,52
		-12629,17	-4471,293
		-12626,093	-4468,215
		-12601,475	-4486,679
		-12604,552	-4477,447
		-12607,629	-4474,37
		-12592,243	-4462,061
		-12607,629	-4471,293
		-12589,165	-4458,984
		-12629,17	-4458,984
		-12629,17	-4471,293
		-12635,325	-4449,752
		-12656,866	-4458,984
		-12619,938	-4452,829
		-12619,938	-4443,597
		-12589,165	-4452,829
		-12613,784	-4474,37
		-12623,016	-4462,061
		-12601,475	-4462,061
		-12610,706	-4465,138
		-12604,552	-4458,984
		-12616,861	-4468,215
		-12629,17	-4477,447
		-12638,402	-4480,525
		-12647,634	-4471,293
		-12623,016	-4468,215
		-12607,629	-4443,597
		-12598,397	-4452,829
		-12613,784	-4452,829
		-12626,093	-4458,984
		-12613,784	-4458,984
		-12616,861	-4462,061
		-12601,475	-4452,829
		-12610,706	-4446,674
		-12632,247	-4458,984
		-12616,861	-4452,829
		-12613,784	-4449,752
		-12623,016	-4458,984
		-12595,32	-4468,215
		-12539,929	-4458,984
		-12555,315	-4455,906
		-12555,315	-4462,061
		-12561,47	-4455,906
		-12567,624	-4462,061
		-12583,011	-4468,215
		-12607,629	-4474,37
		-12641,479	-4465,138
		-12629,17	-4462,061
		-12589,165	-4468,215
		-12583,011	-4468,215
		-12616,861	-4474,37
		-12678,407	-4465,138
		-12687,638	-4458,984
		-12650,711	-4474,37
		-12696,87	-4446,674
		-12635,325	-4462,061
		-12613,784	-4465,138
		-12601,475	-4458,984
		-12573,779	-4462,061
		-12576,856	-4468,215
		-12558,393	-4465,138
		-12543,006	-4477,447
		-12527,62	-4468,215
		-12570,702	-4474,37
		-12623,016	-4446,674
		-12675,329	-4452,829
		-12678,407	-4440,52
		-12675,329	-4452,829
		-12638,402	-4458,984
		-12619,938	-4458,984
		-12623,016	-4458,984
		-12610,706	-4462,061
		-12601,475	-4458,984
		-12607,629	-4449,752
		-12613,784	-4449,752
		-12616,861	-4452,829
		-12619,938	-4452,829
		-12635,325	-4452,829
		-12616,861	-4455,906
		-12623,016	-4468,215
		-12601,475	-4483,602
		-12592,243	-4458,984
		-12570,702	-4465,138
		-12576,856	-4462,061
		-12573,779	-4455,906
		-12583,011	-4458,984
		-12586,088	-4465,138
		-12595,32	-4455,906
		-12632,247	-4458,984
		-12623,016	-4449,752
		-12632,247	-4468,215
		-12641,479	-4455,906
		-12629,17	-4458,984
		-12632,247	-4458,984
		-12644,557	-4455,906
		-12613,784	-4452,829
		-12539,929	-4468,215
		-12549,161	-4452,829
		-12632,247	-4462,061
		-12570,702	-4471,293
		-12623,016	-4468,215
		-12616,861	-4458,984
		-12601,475	-4468,215
		-12601,475	-4468,215
		-12598,397	-4455,906
		-12607,629	-4449,752
		-12604,552	-4465,138
		-12604,552	-4452,829
		-12539,929	-4452,829
		-12515,311	-4462,061
		-12616,861	-4465,138
		-12555,315	-4471,293
		-12623,016	-4468,215
		-12626,093	-4455,906
		-12601,475	-4468,215
		-12644,557	-4449,752
		-12653,788	-4462,061
		-12632,247	-4449,752
		-12644,557	-4468,215
		-12644,557	-4471,293
		-12641,479	-4462,061
		-12638,402	-4446,674
		-12616,861	-4452,829
		-12589,165	-4458,984
		-12573,779	-4443,597
		-12567,624	-4455,906
		-12570,702	-4465,138
		-12573,779	-4462,061
		-12579,934	-4462,061
		-12604,552	-4468,215
		-12601,475	-4465,138
		-12595,32	-4471,293
		-12641,479	-4462,061
		-12623,016	-4455,906
		-12638,402	-4452,829
		-12607,629	-4449,752
		-12613,784	-4449,752
		-12610,706	-4452,829
		-12567,624	-4440,52
		-12546,083	-4449,752
		-12527,62	-4471,293
		-12567,624	-4446,674
		-12533,774	-4471,293
		-12589,165	-4455,906
		-12623,016	-4471,293
		-12613,784	-4458,984
		-12632,247	-4452,829
		-12616,861	-4446,674
		-12592,243	-4471,293
		-12579,934	-4474,37
		-12558,393	-4465,138
		-12567,624	-4468,215
		-12592,243	-4458,984
		-12604,552	-4455,906
		-12598,397	-4474,37
		-12573,779	-4474,37
		-12598,397	-4458,984
		-12604,552	-4452,829
		-12533,774	-4468,215
		-12462,997	-4465,138
		-12453,765	-4449,752
		-12512,233	-4462,061
		-12539,929	-4468,215
		-12641,479	-4480,525
		-12727,643	-4471,293
		-12573,779	-4474,37
		-12758,416	-4480,525
		-12755,339	-4489,756
		-12721,489	-4480,525
		-12675,329	-4455,906
		-12626,093	-4468,215
		-12592,243	-4477,447
		-12589,165	-4458,984
		-12592,243	-4455,906
		-12583,011	-4452,829
		-12589,165	-4446,674
		-12613,784	-4446,674
		-12638,402	-4465,138
		-12641,479	-4465,138
		-12641,479	-4483,602
		-12650,711	-4480,525
		-12613,784	-4474,37
		-12573,779	-4462,061
		-12558,393	-4462,061
		-12598,397	-4458,984
		-12583,011	-4465,138
		-12561,47	-4458,984
		-12592,243	-4474,37
		-12573,779	-4465,138
		-12570,702	-4474,37
		-12579,934	-4465,138
		-12589,165	-4474,37
		-12589,165	-4489,756
		-12610,706	-4483,602
		-12583,011	-4480,525
		-12604,552	-4449,752
		-12619,938	-4458,984
		-12616,861	-4455,906
		-12623,016	-4468,215
		-12604,552	-4468,215
		-12567,624	-4471,293
		-12567,624	-4474,37
		-12564,547	-4465,138
		-12539,929	-4474,37
		-12536,852	-4471,293
		-12583,011	-4458,984
		-12635,325	-4465,138
		-12616,861	-4471,293
		-12647,634	-4458,984
		-12601,475	-4477,447
		-12644,557	-4458,984
		-12595,32	-4483,602
		-12561,47	-4474,37
		-12592,243	-4483,602
		-12595,32	-4477,447
		-12558,393	-4480,525
		-12576,856	-4449,752
		-12601,475	-4446,674
		-12616,861	-4452,829
		-12613,784	-4455,906
		-12592,243	-4449,752
		-12576,856	-4455,906
		-12586,088	-4474,37
		-12592,243	-4474,37
		-12592,243	-4471,293
		-12619,938	-4474,37
		-12635,325	-4477,447
		-12638,402	-4477,447
		-12607,629	-4468,215
		-12579,934	-4471,293
		-12589,165	-4468,215
		-12610,706	-4462,061
		-12672,252	-4483,602
		-12730,72	-4492,834
		-12693,793	-4495,911
		-12644,557	-4492,834
		-12613,784	-4477,447
		-12632,247	-4486,679
		-12601,475	-4471,293
		-12552,238	-4465,138
		-12527,62	-4452,829
		-12539,929	-4452,829
		-12592,243	-4455,906
		-12638,402	-4455,906
		-12669,175	-4452,829
		-12647,634	-4468,215
		-12610,706	-4474,37
		-12610,706	-4477,447
		-12613,784	-4483,602
		-12604,552	-4474,37
		-12589,165	-4462,061
		-12601,475	-4458,984
		-12601,475	-4452,829
		-12604,552	-4462,061
		-12610,706	-4471,293
		-12613,784	-4477,447
		-12613,784	-4486,679
		-12619,938	-4480,525
		-12619,938	-4474,37
		-12586,088	-4474,37
		-12579,934	-4471,293
		-12567,624	-4452,829
		-12552,238	-4468,215
		-12561,47	-4492,834
		-12555,315	-4483,602
		-12583,011	-4486,679
		-12561,47	-4477,447
		-12579,934	-4458,984
		-12558,393	-4462,061
		-12601,475	-4471,293
		-12604,552	-4452,829
		-12610,706	-4452,829
		-12626,093	-4462,061
		-12573,779	-4465,138
		-12549,161	-4489,756
		-12561,47	-4480,525
		-12546,083	-4477,447
		-12549,161	-4471,293
		-12583,011	-4474,37
		-12592,243	-4477,447
		-12629,17	-4480,525
		-12644,557	-4477,447
		-12644,557	-4483,602
		-12644,557	-4480,525
		-12659,943	-4471,293
		-12641,479	-4465,138
		-12635,325	-4465,138
		-12632,247	-4471,293
		-12586,088	-4483,602
		-12543,006	-4483,602
		-12533,774	-4477,447
		-12573,779	-4455,906
		-12579,934	-4468,215
		-12586,088	-4480,525
		-12619,938	-4480,525
		-12669,175	-4477,447
		-12666,097	-4455,906
		-12663,02	-4462,061
		-12659,943	-4458,984
		-12644,557	-4480,525
		-12653,788	-4477,447
		-12663,02	-4462,061
		-12663,02	-4468,215
		-12647,634	-4465,138
		-12669,175	-4486,679
		-12650,711	-4489,756
		-12604,552	-4474,37
		-12598,397	-4468,215
		-12583,011	-4474,37
		-12558,393	-4462,061
		-12558,393	-4446,674
		-12558,393	-4458,984
		-12530,697	-4465,138
		-12506,079	-4480,525
		-12506,079	-4489,756
		-12518,388	-4486,679
		-12561,47	-4474,37
		-12623,016	-4471,293
		-12623,016	-4477,447
		-12638,402	-4477,447
		-12629,17	-4477,447
		-12626,093	-4471,293
		-12607,629	-4483,602
		-12613,784	-4480,525
		-12576,856	-4486,679
		-12586,088	-4458,984
		-12623,016	-4458,984
		-12629,17	-4462,061
		-12629,17	-4477,447
		-12623,016	-4483,602
		-12586,088	-4480,525
		-12539,929	-4474,37
		-12515,311	-4477,447
		-12499,924	-4477,447
		-12536,852	-4465,138
		-12533,774	-4471,293
		-12561,47	-4474,37
		-12595,32	-4477,447
		-12607,629	-4474,37
		-12601,475	-4474,37
		-12626,093	-4468,215
		-12623,016	-4471,293
		-12613,784	-4468,215
		-12626,093	-4483,602
		-12635,325	-4471,293
		-12613,784	-4483,602
		-12613,784	-4483,602
		-12610,706	-4483,602
		-12601,475	-4480,525
		-12619,938	-4483,602
		-12632,247	-4474,37
		-12610,706	-4465,138
		-12570,702	-4455,906
		-12555,315	-4477,447
		-12573,779	-4477,447
		-12567,624	-4474,37
		-12576,856	-4477,447
		-12619,938	-4480,525
		-12644,557	-4474,37
		-12675,329	-4480,525
		-12681,484	-4483,602
		-12656,866	-4471,293
		-12656,866	-4462,061
		-12635,325	-4455,906
		-12623,016	-4458,984
		-12623,016	-4468,215
		-12663,02	-4477,447
		-12635,325	-4477,447
		-12570,702	-4474,37
		-12558,393	-4465,138
		-12564,547	-4462,061
		-12579,934	-4465,138
		-12579,934	-4471,293
		-12573,779	-4483,602
		-12592,243	-4452,829
		-12579,934	-4455,906
		-12573,779	-4458,984
		-12595,32	-4458,984
		-12610,706	-4465,138
		-12598,397	-4462,061
		-12595,32	-4474,37
		-12592,243	-4474,37
		-12595,32	-4455,906
		-12583,011	-4480,525
		-12610,706	-4462,061
		-12641,479	-4449,752
		-12647,634	-4446,674
		-12616,861	-4452,829
		-12549,161	-4471,293
		-12530,697	-4480,525
		-12543,006	-4483,602
		-12561,47	-4498,988
		-12601,475	-4489,756
		-12623,016	-4480,525
		-12632,247	-4462,061
		-12638,402	-4452,829
		-12629,17	-4465,138
		-12653,788	-4455,906
		-12641,479	-4471,293
		-12635,325	-4477,447
		-12607,629	-4480,525
		-12623,016	-4455,906
		-12623,016	-4455,906
		-12589,165	-4474,37
		-12586,088	-4471,293
		-12601,475	-4458,984
		-12592,243	-4465,138
		-12595,32	-4471,293
		-12595,32	-4458,984
		-12589,165	-4477,447
		-12570,702	-4480,525
		-12589,165	-4477,447
		-12598,397	-4477,447
		-12564,547	-4483,602
		-12598,397	-4474,37
		-12576,856	-4480,525
		-12604,552	-4480,525
		-12635,325	-4492,834
		-12659,943	-4486,679
		-12635,325	-4480,525
		-12601,475	-4465,138
		-12573,779	-4452,829
		-12570,702	-4465,138
		-12607,629	-4468,215
		-12653,788	-4458,984
		-12650,711	-4468,215
		-12663,02	-4462,061
		-12650,711	-4458,984
		-12632,247	-4465,138
		-12629,17	-4452,829
		-12613,784	-4477,447
		-12589,165	-4471,293
		-12573,779	-4465,138
		-12558,393	-4468,215
		-12561,47	-4468,215
[truncated: 26,026 more rows]
