# Supplementary material for: Assessment of upper limb motor control: establishing normative benchmarks for clinical applications
Source: PeerJ. 2025 Aug 22;13:e19859. doi: 10.7717/peerj.19859 (PMC12377353; doi:10.7717/peerj.19859)
Supplement: Supplemental Information 1 [file peerj-13-19859-s001.zip › translated_csvs/advanced_mdurance-test-243761 (1).csv]

angle_window_	angles_bíceps_braquial_derecho_tríceps_braquial_largo_derecho	emg_muscle_bíceps_braquial_derecho_(µV)	emg_muscle_tríceps_braquial_largo_derecho_(µV)
0,05	72,85	8044,017	-6960,815
	73,2	8053,249	-6954,66
	73,36	8065,558	-6954,66
	73,12	8062,481	-6951,583
	72,69	8059,404	-6948,506
	72,23	8071,713	-6954,66
	71,91	8074,79	-6963,892
	71,76	8074,79	-6979,278
	71,67	8062,481	-6982,356
	71,55	8062,481	-6979,278
	71,44	8059,404	-6982,356
	71,37	8071,713	-6979,278
	71,35	8047,095	-6979,278
	71,37	8068,636	-6976,201
	71,46	8065,558	-6976,201
	71,65	8044,017	-6976,201
	71,82	8047,095	-6976,201
	71,83	8040,94	-6982,356
	71,72	8047,095	-6976,201
	71,6	8068,636	-6957,737
	71,55	8059,404	-6957,737
	71,56	8050,172	-6966,969
	71,54	8053,249	-6954,66
	71,49	8065,558	-6960,815
	71,44	8028,631	-6970,047
	71,42	8031,708	-6960,815
	71,44	8031,708	-6976,201
	71,46	8040,94	-6988,51
	71,44	8056,326	-6979,278
	71,41	8050,172	-6973,124
	71,37	8059,404	-6973,124
	71,33	8044,017	-6966,969
	71,31	8065,558	-6973,124
	71,36	8068,636	-6973,124
	71,43	8059,404	-6973,124
	71,47	8056,326	-6976,201
	71,46	8062,481	-6970,047
	71,45	8065,558	-6979,278
	71,47	8065,558	-6973,124
	71,52	8062,481	-6963,892
	71,57	8047,095	-6957,737
	71,6	8044,017	-6951,583
	71,6	8047,095	-6942,351
	71,6	8056,326	-6942,351
	71,61	8068,636	-6948,506
	71,63	8074,79	-6951,583
	71,63	8074,79	-6957,737
	71,59	8077,867	-6966,969
	71,52	8074,79	-6970,047
	71,46	8056,326	-6966,969
	71,43	8053,249	-6966,969
	71,43	8040,94	-6966,969
	71,45	8040,94	-6966,969
	71,52	8044,017	-6973,124
	71,6	8059,404	-6973,124
	71,65	8053,249	-6982,356
	71,61	8044,017	-6988,51
	71,52	8047,095	-6988,51
	71,46	8050,172	-6982,356
	71,43	8053,249	-6966,969
	71,41	8047,095	-6960,815
	71,44	8040,94	-6948,506
	71,53	8034,786	-6945,428
	71,6	8031,708	-6945,428
	71,69	8034,786	-6948,506
	71,78	8040,94	-6948,506
	71,87	8047,095	-6960,815
	71,95	8059,404	-6973,124
	72,05	8056,326	-6976,201
	72,18	8047,095	-6973,124
	72,37	8047,095	-6970,047
	72,52	8053,249	-6970,047
	72,51	8047,095	-6970,047
	72,42	8050,172	-6973,124
	72,39	8050,172	-6973,124
	72,48	8053,249	-6970,047
	72,62	8056,326	-6966,969
	72,76	8047,095	-6945,428
	72,84	8053,249	-6957,737
	72,78	8044,017	-6942,351
	72,55	8040,94	-6942,351
	72,23	8053,249	-6963,892
	71,91	8050,172	-6970,047
	71,54	8047,095	-6945,428
	71,12	8044,017	-6939,274
	70,76	8047,095	-6954,66
	70,56	8047,095	-6957,737
	70,5	8053,249	-6973,124
	70,49	8050,172	-6973,124
	70,5	8053,249	-6970,047
	70,55	8050,172	-6970,047
	70,62	8050,172	-6970,047
	70,61	8056,326	-6973,124
	70,53	8053,249	-6973,124
	70,44	8053,249	-6970,047
	70,45	8050,172	-6963,892
	70,57	8050,172	-6963,892
	70,72	8056,326	-6954,66
	70,83	8047,095	-6933,119
	70,9	8022,476	-6939,274
	70,93	8016,322	-6914,655
	70,94	8028,631	-6917,733
	70,97	8031,708	-6923,887
	71,01	8053,249	-6942,351
	71,06	8031,708	-6945,428
	71,12	8037,863	-6966,969
	71,11	8031,708	-6970,047
	71	8068,636	-6973,124
	70,91	8062,481	-6982,356
	70,9	8047,095	-6973,124
	70,94	8062,481	-6982,356
	71,01	8062,481	-6982,356
	71,05	8074,79	-6970,047
	71,1	8068,636	-6970,047
	71,24	8065,558	-6966,969
	71	8068,636	-6966,969
	69,1	8065,558	-6951,583
	64,5	8059,404	-6945,428
	57,23	8044,017	-6945,428
	48,21	8028,631	-6942,351
	38,2	8031,708	-6939,274
	27,17	8065,558	-6966,969
	14,97	8031,708	-6954,66
	0,54	8077,867	-6976,201
	-15,81	8071,713	-6982,356
	-30,85	8087,099	-6985,433
	-41,67	8099,408	-6979,278
	-47,57	8096,331	-6979,278
	-50,51	8084,022	-6976,201
	-52,36	8059,404	-6960,815
	-53,43	8044,017	-6970,047
	-53,99	8028,631	-6973,124
	-54,26	8007,09	-6966,969
	-54,58	8025,554	-6957,737
	-54,81	8031,708	-6948,506
	-54,33	8040,94	-6942,351
	-52,42	8059,404	-6942,351
	-47,85	8102,486	-6942,351
	-39,31	8136,336	-6948,506
	-26,92	8194,804	-6966,969
	-11,81	8197,882	-6976,201
	4,49	8105,563	-6988,51
	20,17	8151,722	-6982,356
	34,57	8071,713	-6970,047
	47,73	8034,786	-6966,969
	59,61	7997,858	-6973,124
	70,53	8016,322	-6966,969
	81,75	7997,858	-6966,969
	92,79	8013,245	-6963,892
	101,51	7994,781	-6966,969
	106,99	7973,24	-6960,815
	109,49	7979,394	-6963,892
	109,79	7997,858	-6966,969
	108,85	8022,476	-6966,969
	108	8050,172	-6973,124
	107,5	8068,636	-6963,892
	106,86	8053,249	-6948,506
	105,98	8028,631	-6945,428
	105,42	8034,786	-6948,506
	105,28	8040,94	-6960,815
	104,97	8028,631	-6963,892
	104,37	8022,476	-6970,047
	104,01	8022,476	-6976,201
	103,99	8010,167	-6988,51
	103,95	8028,631	-6982,356
	103,4	8065,558	-6988,51
	101,4	8087,099	-6979,278
	96,45	8059,404	-6973,124
	88,64	8050,172	-6979,278
	79,62	8047,095	-6982,356
	70,13	8047,095	-6979,278
	60,04	8047,095	-6979,278
	48,77	8037,863	-6979,278
	35,92	8044,017	-6970,047
	21,62	8065,558	-6957,737
	6,01	8068,636	-6963,892
	-10,21	8068,636	-6963,892
	-25,82	8056,326	-6960,815
	-39,24	8034,786	-6976,201
	-48,65	8050,172	-6985,433
	-54,09	8059,404	-6997,742
	-56,75	8062,481	-7003,897
	-57,68	8056,326	-6997,742
	-58,03	8077,867	-6994,665
	-58,25	8080,945	-6991,588
	-58,33	8087,099	-6991,588
	-58,19	8090,177	-6991,588
	-57,85	8084,022	-6988,51
	-57,43	8093,254	-6982,356
	-56,71	8096,331	-6985,433
	-55,01	8099,408	-6982,356
	-51,49	8087,099	-6988,51
	-46,1	8105,563	-6988,51
	-38,95	8142,49	-6979,278
	-29,99	8130,181	-6945,428
	-19,67	8111,718	-6948,506
	-8,37	8053,249	-6960,815
	3,71	8044,017	-6960,815
	16,09	8050,172	-6963,892
	28,34	8071,713	-6970,047
	40,31	8056,326	-6970,047
	51,77	8025,554	-6970,047
	63,01	8010,167	-6982,356
	74,47	8025,554	-6979,278
	86,54	8016,322	-6985,433
	98,65	8028,631	-6985,433
	107,66	8028,631	-6982,356
	110,85	8022,476	-6982,356
	109,39	8025,554	-6982,356
	106,99	8022,476	-6976,201
	105,94	8025,554	-6966,969
	105,69	8025,554	-6957,737
	105	8028,631	-6948,506
	103,77	8093,254	-6960,815
	102,49	8120,949	-6963,892
	101,27	8124,027	-6960,815
	99,77	8105,563	-6963,892
	98	8102,486	-6976,201
	96,39	8047,095	-6976,201
	95,03	8034,786	-6973,124
	93,37	8099,408	-6979,278
	90,62	8087,099	-6979,278
	86,55	8050,172	-6982,356
	81,42	8037,863	-6997,742
	75,77	8031,708	-6991,588
	70,34	8007,09	-6985,433
	65,22	7991,704	-6985,433
	59,4	7982,472	-6979,278
	51,88	8037,863	-6973,124
	42,65	8037,863	-6957,737
	32,53	8022,476	-6985,433
	22,37	8044,017	-6957,737
	12,18	8053,249	-6963,892
	1,82	8056,326	-6960,815
	-8,09	8065,558	-6970,047
	-18,16	8062,481	-6970,047
	-29,24	8056,326	-6970,047
	-40,05	8047,095	-6970,047
	-48,14	8037,863	-6976,201
	-52,62	8040,94	-6979,278
	-54,97	8050,172	-6982,356
	-56	8056,326	-6973,124
	-55,95	8065,558	-6973,124
	-55,51	8068,636	-6976,201
	-55,04	8077,867	-6970,047
	-54,6	8077,867	-6970,047
	-53,55	8077,867	-6970,047
	-51,04	8080,945	-6963,892
	-47,21	8062,481	-6960,815
	-42,29	8074,79	-6951,583
	-36,16	8059,404	-6963,892
	-28,76	8047,095	-6970,047
	-20,08	8044,017	-6957,737
	-10,56	8040,94	-6951,583
	-0,46	8044,017	-6951,583
	10,23	8050,172	-6966,969
	21,3	8047,095	-6973,124
	31,69	8040,94	-6979,278
	40,44	8040,94	-6988,51
	48,32	8050,172	-6991,588
	56,32	8077,867	-6979,278
	64,39	8071,713	-6973,124
	72,48	8068,636	-6973,124
	80,78	8068,636	-6976,201
	89,82	8037,863	-6973,124
	98,14	8031,708	-6966,969
	101,67	8040,94	-6963,892
	100,3	8050,172	-6954,66
	97,43	8040,94	-6939,274
	94,97	8019,399	-6945,428
	93,53	8031,708	-6939,274
	92,86	8016,322	-6942,351
	92,67	8022,476	-6942,351
	92,62	8040,94	-6954,66
	92,33	8053,249	-6963,892
	91,76	8050,172	-6970,047
	91,24	8056,326	-6982,356
	90,92	8059,404	-6979,278
	90,39	8047,095	-6966,969
	88,45	8050,172	-6973,124
	83,67	8056,326	-6970,047
	76,33	8056,326	-6973,124
	67,39	8050,172	-6973,124
	55,06	8062,481	-6973,124
	37,81	8056,326	-6945,428
	18,89	8080,945	-6963,892
	2,31	8080,945	-6973,124
	-9,9	8084,022	-6976,201
	-18,77	8040,94	-6942,351
	-26,38	8053,249	-6948,506
	-32,23	8059,404	-6942,351
	-36,42	8053,249	-6939,274
	-39,35	8047,095	-6966,969
	-41,07	8037,863	-6954,66
	-42,14	8080,945	-6970,047
	-42,8	8077,867	-6973,124
	-43,34	8080,945	-6979,278
	-43,93	8077,867	-6988,51
	-44,49	8071,713	-6976,201
	-44,61	8065,558	-6991,588
	-43,59	8050,172	-6991,588
	-41,06	8028,631	-6985,433
	-37,67	8053,249	-6994,665
	-34,01	8025,554	-6985,433
	-29,92	8025,554	-6982,356
	-24,99	8053,249	-6960,815
	-18,92	8053,249	-6954,66
	-11,65	8025,554	-6985,433
	-3,1	8047,095	-6951,583
	6,49	8044,017	-6942,351
	16,79	8031,708	-6942,351
	27,02	7994,781	-6948,506
	36,34	7994,781	-6960,815
	45,07	8010,167	-6973,124
	54,15	8022,476	-6982,356
	63,89	8037,863	-6991,588
	73,67	8034,786	-6988,51
	83,09	8037,863	-6985,433
	92,78	8034,786	-6994,665
	101,6	8040,94	-6991,588
	107,31	8034,786	-6982,356
	109,54	8065,558	-6982,356
	109,15	8062,481	-6985,433
	107,19	8028,631	-6979,278
	104,86	8037,863	-6982,356
	103,12	8025,554	-6970,047
	102	8025,554	-6970,047
	101,08	8037,863	-6963,892
	100,26	8047,095	-6954,66
	99,61	8028,631	-6954,66
	99,45	8087,099	-6963,892
	99,73	8059,404	-6957,737
	99,63	8084,022	-6973,124
	98,02	8059,404	-6982,356
	94,29	8019,399	-6982,356
	88,64	8010,167	-6982,356
	82,2	8025,554	-6988,51
	75,2	8040,94	-6960,815
	66,93	8034,786	-6994,665
	57,39	8059,404	-6957,737
	45,6	8056,326	-6957,737
	32,2	8062,481	-6948,506
	19,24	8053,249	-6948,506
	7,4	8037,863	-6951,583
	-2,61	8044,017	-6954,66
	-11,71	8087,099	-6954,66
	-21,48	8034,786	-6960,815
	-31,98	8044,017	-6970,047
	-42,04	8044,017	-6982,356
	-49,67	8025,554	-6982,356
	-54,28	8016,322	-6979,278
	-57,07	8022,476	-6979,278
	-58,79	8031,708	-6982,356
	-59,26	8037,863	-6976,201
	-58,7	8047,095	-6976,201
	-58,13	8044,017	-6973,124
	-58,15	8044,017	-6982,356
	-58,23	8044,017	-6988,51
	-56,86	8047,095	-6988,51
	-54,08	8044,017	-6979,278
	-51,87	8028,631	-6970,047
	-49,91	8031,708	-6966,969
	-46,42	8028,631	-6966,969
	-41,05	8016,322	-6957,737
	-33,49	8037,863	-6951,583
	-23,12	8044,017	-6963,892
	-10,26	8050,172	-6966,969
	3,58	8050,172	-6973,124
	17,08	8050,172	-6976,201
	30,24	8047,095	-6973,124
	43,05	8044,017	-6976,201
	55,03	8004,013	-6976,201
	65,72	7994,781	-6973,124
	75,44	8013,245	-6982,356
	84,72	8031,708	-6985,433
	92,93	8044,017	-6982,356
	99,03	8053,249	-6988,51
	102,69	8056,326	-6973,124
	103,87	8053,249	-6970,047
	103,1	8059,404	-6985,433
	101,64	8059,404	-6966,969
	100,52	8056,326	-6963,892
	99,97	8062,481	-6963,892
	99,47	8077,867	-6957,737
	98,45	8065,558	-6954,66
	97,16	8062,481	-6954,66
	96,45	8050,172	-6951,583
	96,45	8037,863	-6963,892
	96,57	8016,322	-6976,201
	96,36	8016,322	-6976,201
	95,63	8028,631	-6970,047
	94,12	8031,708	-6970,047
	91,4	8025,554	-6976,201
	87,45	8056,326	-6976,201
	82,45	8056,326	-6982,356
	76,18	8050,172	-6976,201
	68,3	8059,404	-6976,201
	59,2	8071,713	-6970,047
	49,56	8068,636	-6973,124
	39,2	8059,404	-6957,737
	28,52	8053,249	-6948,506
	17,72	8031,708	-6939,274
	6,02	8019,399	-6942,351
	-7,62	8016,322	-6948,506
	-23,68	8022,476	-6954,66
	-40,01	8028,631	-6957,737
	-51,88	8044,017	-6970,047
	-57,89	8056,326	-6976,201
	-60,43	8056,326	-6973,124
	-60,81	8056,326	-6976,201
	-60,51	8044,017	-6973,124
	-60,05	8044,017	-6970,047
	-58,94	8037,863	-6970,047
	-58,1	8028,631	-6982,356
	-57,67	8025,554	-6976,201
	-57,13	8044,017	-6976,201
	-55,81	8053,249	-6976,201
	-53,39	8056,326	-6976,201
	-50,43	8050,172	-6966,969
	-47	8047,095	-6966,969
	-43,27	8044,017	-6957,737
	-40,63	8050,172	-6951,583
	-39,73	8028,631	-6942,351
	-39,08	8022,476	-6942,351
	-36,77	8034,786	-6954,66
	-31,4	8034,786	-6945,428
	-21,35	8022,476	-6979,278
	-6,64	8034,786	-6985,433
	10,86	8040,94	-6976,201
	28,53	8044,017	-6973,124
	44,5	8044,017	-6976,201
	58,4	8028,631	-6979,278
	70,92	8037,863	-6973,124
	82,64	8050,172	-6966,969
	92	8068,636	-6970,047
	97,77	8068,636	-6973,124
	100,14	8059,404	-6973,124
	100,43	8056,326	-6970,047
	100,41	8044,017	-6954,66
	100,27	8044,017	-6957,737
	99,74	8050,172	-6951,583
	99,11	8068,636	-6945,428
	98,68	8080,945	-6948,506
	98,49	8087,099	-6948,506
	98,57	8080,945	-6948,506
	98,69	8077,867	-6954,66
	98,53	8062,481	-6951,583
	97,88	8047,095	-6957,737
	96,81	8028,631	-6963,892
	95,32	8034,786	-6966,969
	93,13	8037,863	-6982,356
	89,57	8031,708	-6979,278
	83,99	8037,863	-6979,278
	76,98	8010,167	-6991,588
	68,36	7994,781	-6991,588
	58,01	8000,935	-6979,278
	46,52	8013,245	-6970,047
	33,6	8016,322	-6970,047
	20,09	8016,322	-6960,815
	6,98	8019,399	-6948,506
	-5,96	8022,476	-6942,351
	-19,09	8028,631	-6939,274
	-31,7	8022,476	-6933,119
	-42,28	8025,554	-6957,737
	-49,82	8022,476	-6948,506
	-54,19	8044,017	-6966,969
	-56,69	8047,095	-6973,124
	-58,41	8053,249	-6982,356
	-59,54	8056,326	-6982,356
	-60,68	8059,404	-6976,201
	-61,81	8056,326	-6979,278
	-62,79	8056,326	-6985,433
	-63,53	8050,172	-6979,278
	-63,6	8047,095	-6973,124
	-63,26	8025,554	-6970,047
	-62,86	8013,245	-6960,815
	-61,83	8010,167	-6970,047
	-58,33	8013,245	-6960,815
	-52,72	7988,626	-6976,201
	-47,03	8007,09	-6960,815
	-40,48	8037,863	-6957,737
	-32,13	8028,631	-6948,506
	-22,38	8031,708	-6942,351
	-11,57	8037,863	-6936,196
	-0,14	8034,786	-6951,583
	11,55	8047,095	-6976,201
	22,92	8040,94	-6976,201
	33,11	8034,786	-6982,356
	41,85	8031,708	-6976,201
	49,75	8044,017	-6979,278
	58,05	8037,863	-6973,124
	67,53	8025,554	-6982,356
	78,22	8031,708	-6979,278
	90,57	8034,786	-6976,201
	103,16	8037,863	-6979,278
	112,33	8016,322	-6976,201
	116,28	8019,399	-6973,124
	116,63	8028,631	-6970,047
	115,56	8040,94	-6951,583
	114,14	8034,786	-6942,351
	112,86	8022,476	-6930,042
	111,76	8013,245	-6926,965
	110,68	8013,245	-6930,042
	109,37	8013,245	-6939,274
	108,01	8025,554	-6985,433
	106,92	8007,09	-6951,583
	106,22	8028,631	-6970,047
	105,61	8056,326	-6979,278
	104,72	8050,172	-6979,278
	103,24	8047,095	-6979,278
	100,44	8053,249	-6982,356
	95,68	8059,404	-6982,356
	89,19	8062,481	-6982,356
	80,74	8040,94	-6979,278
	70,24	8031,708	-6982,356
	58,31	8025,554	-6970,047
	45,67	8010,167	-6963,892
	32,84	8013,245	-6957,737
	20,56	8040,94	-6954,66
	8,9	8065,558	-6945,428
	-2,59	8056,326	-6948,506
	-14,5	8053,249	-6948,506
	-28,32	8071,713	-6957,737
	-42,37	8037,863	-6954,66
	-52,78	8044,017	-6960,815
	-58,88	8040,94	-6960,815
	-62,46	8028,631	-6966,969
	-64,34	8016,322	-6970,047
	-64,48	7988,626	-6966,969
	-64,15	7973,24	-6957,737
	-64,2	8000,935	-6966,969
	-64,5	8022,476	-6970,047
	-65,04	7997,858	-6970,047
	-65,61	7997,858	-6973,124
	-66,11	7994,781	-6973,124
	-65,96	7973,24	-6960,815
	-64,48	7957,853	-6957,737
	-61,59	7967,085	-6954,66
	-57,19	8004,013	-6957,737
	-51,37	8028,631	-6951,583
	-44,29	8044,017	-6957,737
	-35,83	8050,172	-6954,66
	-26,17	8047,095	-6954,66
	-15,52	8047,095	-6966,969
	-3,98	8056,326	-6979,278
	8,09	8050,172	-6976,201
	19,51	8037,863	-6976,201
	29,8	8047,095	-6973,124
	39,75	8034,786	-6979,278
	49,13	8031,708	-6982,356
	58,06	8025,554	-6982,356
	66,55	8022,476	-6985,433
	73,8	8031,708	-6973,124
	79,9	8028,631	-6970,047
	85,64	8031,708	-6970,047
	90,42	8034,786	-6957,737
	92,89	8047,095	-6948,506
	92,66	8037,863	-6942,351
	90,6	8028,631	-6945,428
	88,52	8031,708	-6945,428
	87,76	8025,554	-6951,583
	88,69	8034,786	-6957,737
	90,02	8044,017	-6960,815
	90,62	8037,863	-6960,815
	90,57	8034,786	-6960,815
	89,51	8028,631	-6970,047
	86,89	8031,708	-6970,047
	82,45	8025,554	-6976,201
	76,12	8025,554	-6979,278
	67,84	8019,399	-6976,201
	57,89	8056,326	-6985,433
	46,64	8065,558	-6970,047
	33,98	8071,713	-6963,892
	20,3	8062,481	-6957,737
	6	8056,326	-6951,583
	-7,76	8034,786	-6945,428
	-20,05	8016,322	-6939,274
	-31,5	7991,704	-6948,506
	-41,73	8016,322	-6948,506
	-49,63	8022,476	-6954,66
	-54,74	8040,94	-6954,66
	-57,62	8053,249	-6960,815
	-59,33	8047,095	-6966,969
	-60,31	8037,863	-6970,047
	-60,85	8022,476	-6970,047
	-61,23	8007,09	-6979,278
	-61,55	8004,013	-6976,201
	-61,9	8013,245	-6966,969
	-62,27	8010,167	-6976,201
	-62,71	8010,167	-6954,66
	-63,23	8028,631	-6954,66
	-63,76	8034,786	-6957,737
	-63,8	8031,708	-6954,66
	-62,84	8037,863	-6942,351
	-60,87	8025,554	-6942,351
	-58,45	8004,013	-6942,351
	-55,15	7994,781	-6939,274
	-49,26	7997,858	-6939,274
	-41,02	8025,554	-6945,428
	-31,46	8040,94	-6966,969
	-20,63	8034,786	-6954,66
	-8,93	8062,481	-6976,201
	2,81	8044,017	-6970,047
	13,57	8071,713	-6979,278
	23,1	8084,022	-6985,433
	31,8	8074,79	-6976,201
	40,21	8050,172	-6966,969
	48,79	8047,095	-6963,892
	57,53	8044,017	-6954,66
	66,06	8040,94	-6948,506
	74,72	8010,167	-6951,583
	83,11	8034,786	-6954,66
	91,15	8000,935	-6942,351
	98,54	7997,858	-6936,196
	103,6	7997,858	-6942,351
	106,44	8031,708	-6939,274
	107,5	8059,404	-6954,66
	106,87	8071,713	-6963,892
	105,39	8080,945	-6966,969
	104,04	8080,945	-6966,969
	103,42	8068,636	-6970,047
	103,28	8071,713	-6973,124
	103,14	8013,245	-6970,047
	102,79	8016,322	-6960,815
	102,17	8025,554	-6976,201
	101,05	8004,013	-6963,892
	99,06	7985,549	-6966,969
	95,87	7997,858	-6966,969
	91,56	8000,935	-6966,969
	86,19	7997,858	-6951,583
	79,85	7997,858	-6951,583
	72,84	8016,322	-6942,351
	65,33	8074,79	-6942,351
	57,52	8068,636	-6948,506
	48,9	8065,558	-6936,196
	38,9	8040,94	-6939,274
	27,6	8037,863	-6945,428
	15,1	8016,322	-6951,583
	0,56	7997,858	-6951,583
	-16,04	7976,317	-6957,737
	-31,84	7979,394	-6957,737
	-43,76	7994,781	-6973,124
	-51,29	8025,554	-6982,356
	-55,23	8007,09	-6976,201
	-56,86	8000,935	-6970,047
	-57,73	8019,399	-6970,047
	-58,27	8028,631	-6976,201
	-58,65	8025,554	-6957,737
	-59,08	8016,322	-6948,506
	-59,55	8022,476	-6936,196
	-60,03	8013,245	-6933,119
	-60,57	8013,245	-6939,274
	-61,06	8004,013	-6936,196
	-61,1	8007,09	-6936,196
	-59,47	8013,245	-6948,506
	-54,25	8028,631	-6951,583
	-44,62	8025,554	-6963,892
	-32,29	8028,631	-6954,66
	-19,29	8025,554	-6957,737
	-6,16	8047,095	-6960,815
	6,59	8059,404	-6970,047
	18,14	8062,481	-6966,969
	29	8050,172	-6963,892
	40,54	8047,095	-6960,815
	53,62	8019,399	-6957,737
	67,22	8010,167	-6957,737
	80,1	8000,935	-6960,815
	92,03	8004,013	-6957,737
	102,62	8062,481	-6960,815
	110,78	8022,476	-6960,815
	114,76	8093,254	-6954,66
	114,58	8065,558	-6939,274
	112,18	8047,095	-6939,274
	109,7	8010,167	-6930,042
	108,54	8010,167	-6926,965
	108,73	8034,786	-6966,969
	109,09	8004,013	-6976,201
	108,85	8025,554	-6985,433
	108,2	8040,94	-6982,356
	107,62	8037,863	-6979,278
	107,37	8013,245	-6960,815
	107,33	8004,013	-6951,583
	107,4	8010,167	-6939,274
	107,53	7997,858	-6930,042
	107,6	7994,781	-6930,042
	107,49	7994,781	-6939,274
	107,23	8019,399	-6976,201
	106,88	7997,858	-6942,351
	106,54	8013,245	-6945,428
	106,37	8019,399	-6954,66
	106,3	8028,631	-6970,047
	106,19	8037,863	-6982,356
	106	8025,554	-6982,356
	105,82	8022,476	-6988,51
	105,65	8022,476	-6976,201
	105,35	8004,013	-6976,201
	104,89	8013,245	-6973,124
	104,38	8013,245	-6966,969
	103,93	8016,322	-6963,892
	103,6	8013,245	-6960,815
	103,36	8047,095	-6948,506
	103,19	8025,554	-6936,196
	103,11	8040,94	-6939,274
	103,07	8007,09	-6948,506
	102,96	8019,399	-6960,815
	102,73	8037,863	-6957,737
	102,41	8013,245	-6960,815
	102,08	8010,167	-6954,66
	101,82	8013,245	-6954,66
	101,63	8000,935	-6960,815
	101,49	8028,631	-6973,124
	101,36	8050,172	-6976,201
	101,22	8065,558	-6973,124
	101,06	8031,708	-6973,124
	100,86	8013,245	-6973,124
	100,6	7997,858	-6970,047
	100,29	7997,858	-6966,969
	99,97	7997,858	-6963,892
	99,68	7979,394	-6960,815
	99,4	8000,935	-6960,815
	99,11	7964,008	-6954,66
	98,8	7967,085	-6954,66
	98,42	7991,704	-6954,66
	97,99	8022,476	-6939,274
	97,58	8025,554	-6933,119
	97,21	8013,245	-6930,042
	96,85	8007,09	-6930,042
	96,45	8004,013	-6936,196
	96,01	8010,167	-6942,351
	95,58	8013,245	-6951,583
	95,21	8022,476	-6957,737
	94,91	8037,863	-6954,66
	94,6	8025,554	-6963,892
	94,23	8044,017	-6957,737
	93,84	8034,786	-6957,737
	93,5	8040,94	-6951,583
	93,23	8031,708	-6951,583
	92,97	8016,322	-6960,815
	92,83	8016,322	-6970,047
	92,71	8000,935	-6973,124
		7997,858	-6960,815
		7982,472	-6954,66
		7988,626	-6948,506
		7994,781	-6948,506
		8010,167	-6954,66
		7991,704	-6957,737
		8028,631	-6954,66
		8022,476	-6960,815
		8010,167	-6966,969
		8000,935	-6963,892
		7994,781	-6970,047
		7988,626	-6970,047
		8007,09	-6957,737
		8019,399	-6957,737
		8013,245	-6963,892
		8004,013	-6963,892
		8010,167	-6966,969
		8010,167	-6973,124
		8010,167	-6963,892
		8019,399	-6951,583
		8034,786	-6945,428
		8031,708	-6945,428
		8022,476	-6945,428
		8025,554	-6942,351
		8016,322	-6942,351
		7985,549	-6948,506
		8010,167	-6942,351
		7979,394	-6951,583
		7979,394	-6966,969
		7997,858	-6979,278
		8000,935	-6982,356
		8016,322	-6970,047
		8031,708	-6966,969
		8028,631	-6966,969
		8016,322	-6963,892
		8013,245	-6960,815
		8025,554	-6954,66
		8010,167	-6963,892
		8007,09	-6963,892
		8016,322	-6960,815
		8000,935	-6951,583
		7997,858	-6957,737
		7991,704	-6960,815
		7994,781	-6945,428
		7994,781	-6939,274
		8007,09	-6948,506
		8010,167	-6945,428
		8000,935	-6963,892
		7997,858	-6966,969
		8016,322	-6957,737
		7991,704	-6963,892
		8022,476	-6963,892
		8037,863	-6966,969
		8000,935	-6951,583
		7982,472	-6951,583
		8019,399	-6957,737
		7967,085	-6966,969
		7976,317	-6960,815
		7991,704	-6957,737
		8010,167	-6951,583
		8010,167	-6951,583
		8034,786	-6948,506
		8016,322	-6945,428
		8047,095	-6954,66
		8050,172	-6960,815
		8071,713	-6970,047
		8093,254	-6973,124
		8096,331	-6976,201
		8044,017	-6970,047
		8071,713	-6976,201
		8019,399	-6966,969
		7997,858	-6966,969
		7988,626	-6960,815
		8000,935	-6963,892
		7982,472	-6963,892
		7985,549	-6957,737
		7982,472	-6966,969
		7982,472	-6957,737
		8016,322	-6945,428
		7988,626	-6951,583
		7988,626	-6954,66
		7997,858	-6945,428
		8047,095	-6957,737
		8050,172	-6957,737
		8034,786	-6951,583
		8000,935	-6963,892
		7970,163	-6963,892
		7988,626	-6973,124
		8004,013	-6966,969
		8025,554	-6963,892
		8028,631	-6970,047
		8031,708	-6976,201
		8022,476	-6970,047
		8019,399	-6973,124
		8013,245	-6966,969
		8007,09	-6963,892
		7979,394	-6954,66
		7973,24	-6954,66
		7994,781	-6951,583
		7994,781	-6942,351
		7976,317	-6942,351
		7988,626	-6936,196
		7994,781	-6936,196
		7985,549	-6951,583
		8000,935	-6954,66
		8007,09	-6970,047
		7994,781	-6976,201
		7994,781	-6973,124
		8004,013	-6973,124
		8010,167	-6973,124
		8016,322	-6976,201
		8016,322	-6966,969
		8000,935	-6960,815
		7979,394	-6954,66
		7976,317	-6948,506
		7979,394	-6951,583
		7991,704	-6954,66
		7976,317	-6954,66
		8013,245	-6945,428
		8000,935	-6948,506
		8004,013	-6942,351
		8004,013	-6945,428
		7994,781	-6948,506
		7994,781	-6966,969
		7991,704	-6970,047
		7991,704	-6957,737
		7994,781	-6945,428
		7982,472	-6951,583
		8004,013	-6970,047
		8013,245	-6976,201
		8077,867	-6991,588
		8050,172	-6982,356
		8059,404	-6979,278
		8031,708	-6976,201
		8034,786	-6976,201
		8040,94	-6973,124
		8056,326	-6985,433
		8007,09	-6957,737
		8004,013	-6954,66
		7991,704	-6945,428
		7997,858	-6948,506
		7970,163	-6939,274
		7973,24	-6942,351
		7991,704	-6939,274
		8013,245	-6942,351
		7973,24	-6945,428
		7970,163	-6960,815
		7973,24	-6966,969
		7973,24	-6976,201
		7997,858	-6970,047
		8010,167	-6970,047
		8016,322	-6973,124
		8007,09	-6966,969
		7997,858	-6960,815
		8000,935	-6966,969
		8000,935	-6970,047
		8025,554	-6970,047
		8037,863	-6960,815
		8022,476	-6948,506
		8000,935	-6939,274
		7976,317	-6936,196
		7960,931	-6933,119
		7957,853	-6942,351
		7985,549	-6954,66
		7997,858	-6963,892
		7957,853	-6948,506
		7979,394	-6970,047
		7976,317	-6973,124
		7985,549	-6966,969
		7988,626	-6966,969
		7985,549	-6966,969
		7979,394	-6976,201
		7973,24	-6973,124
		7973,24	-6970,047
		7982,472	-6970,047
		7973,24	-6966,969
		7970,163	-6966,969
		7985,549	-6945,428
		7964,008	-6957,737
		8004,013	-6939,274
		7973,24	-6954,66
		8007,09	-6926,965
		8004,013	-6923,887
		7997,858	-6942,351
		8007,09	-6948,506
		7997,858	-6926,965
		8000,935	-6963,892
		7997,858	-6963,892
		8004,013	-6966,969
		8022,476	-6960,815
		8019,399	-6960,815
		8016,322	-6963,892
		8004,013	-6973,124
		8013,245	-6973,124
		8010,167	-6973,124
		8013,245	-6970,047
		8022,476	-6966,969
		8019,399	-6942,351
		8022,476	-6930,042
		8022,476	-6939,274
		8007,09	-6923,887
		7970,163	-6920,81
		7945,544	-6917,733
		7930,158	-6923,887
		7960,931	-6945,428
		7973,24	-6966,969
		7991,704	-6954,66
		7988,626	-6948,506
		7960,931	-6966,969
		7982,472	-6948,506
		7985,549	-6963,892
		7991,704	-6948,506
		7988,626	-6954,66
		7985,549	-6954,66
		7964,008	-6966,969
		7991,704	-6939,274
		7985,549	-6936,196
		7979,394	-6926,965
		7982,472	-6914,655
		7970,163	-6917,733
		7973,24	-6920,81
		7985,549	-6926,965
		7997,858	-6948,506
		7994,781	-6942,351
		7982,472	-6963,892
		7997,858	-6963,892
		7988,626	-6957,737
		7991,704	-6954,66
		7985,549	-6957,737
		7988,626	-6948,506
		7982,472	-6957,737
		7979,394	-6948,506
		7979,394	-6945,428
		7982,472	-6945,428
		7982,472	-6923,887
		7979,394	-6926,965
		7982,472	-6914,655
		7988,626	-6917,733
		7979,394	-6914,655
		7991,704	-6923,887
		8000,935	-6936,196
		7991,704	-6936,196
		8004,013	-6942,351
		7997,858	-6942,351
		7988,626	-6945,428
		7985,549	-6945,428
		7994,781	-6948,506
		7994,781	-6954,66
		7997,858	-6960,815
		8000,935	-6966,969
		8022,476	-6960,815
		8040,94	-6957,737
		8010,167	-6948,506
		7997,858	-6939,274
		7994,781	-6933,119
		8000,935	-6930,042
		7970,163	-6930,042
		7970,163	-6923,887
		7976,317	-6920,81
		7976,317	-6926,965
		8013,245	-6939,274
		8016,322	-6936,196
		8004,013	-6939,274
		7991,704	-6951,583
		7985,549	-6954,66
		8004,013	-6954,66
		7985,549	-6957,737
		8010,167	-6951,583
		7994,781	-6948,506
		7994,781	-6951,583
		7994,781	-6948,506
		7982,472	-6945,428
		7985,549	-6942,351
		7970,163	-6942,351
		7973,24	-6939,274
		7976,317	-6936,196
		7979,394	-6939,274
		7976,317	-6930,042
		7982,472	-6926,965
		7982,472	-6930,042
		7976,317	-6933,119
		7985,549	-6939,274
		7976,317	-6945,428
		7964,008	-6951,583
		7964,008	-6957,737
		7982,472	-6960,815
		7991,704	-6957,737
		8000,935	-6954,66
		8010,167	-6951,583
		8013,245	-6945,428
		7994,781	-6942,351
		8004,013	-6926,965
		8000,935	-6948,506
		8004,013	-6923,887
		7997,858	-6920,81
		8004,013	-6917,733
		7997,858	-6920,81
		7982,472	-6936,196
		7985,549	-6945,428
		8007,09	-6954,66
		8010,167	-6960,815
		7982,472	-6963,892
		8013,245	-6954,66
		8010,167	-6960,815
		8000,935	-6954,66
		8007,09	-6954,66
		8025,554	-6951,583
		8034,786	-6939,274
		8031,708	-6933,119
		8031,708	-6930,042
		8013,245	-6930,042
		7994,781	-6917,733
		7982,472	-6917,733
		7960,931	-6923,887
		7973,24	-6926,965
		8004,013	-6933,119
		8004,013	-6942,351
		7994,781	-6951,583
		7997,858	-6957,737
		7991,704	-6960,815
		7988,626	-6960,815
		7985,549	-6957,737
		7976,317	-6954,66
		7982,472	-6948,506
		7967,085	-6954,66
		7988,626	-6960,815
		8013,245	-6939,274
		8000,935	-6957,737
		8000,935	-6923,887
		7988,626	-6923,887
		7957,853	-6930,042
		7970,163	-6936,196
		7994,781	-6945,428
		8000,935	-6960,815
		7985,549	-6954,66
		7991,704	-6948,506
		8000,935	-6948,506
		7985,549	-6951,583
		7967,085	-6954,66
		7982,472	-6945,428
		7991,704	-6942,351
		7964,008	-6945,428
		7979,394	-6939,274
		7948,622	-6942,351
		7954,776	-6942,351
		7945,544	-6936,196
		7951,699	-6936,196
		7970,163	-6930,042
		8013,245	-6933,119
		7991,704	-6930,042
		7991,704	-6933,119
		7997,858	-6945,428
		8000,935	-6939,274
		7994,781	-6966,969
		7991,704	-6960,815
		7994,781	-6966,969
		7997,858	-6966,969
		7997,858	-6973,124
		7997,858	-6960,815
		8013,245	-6954,66
		8004,013	-6957,737
		7991,704	-6951,583
		7979,394	-6951,583
		7994,781	-6942,351
		7994,781	-6942,351
		7964,008	-6945,428
		7951,699	-6933,119
		7948,622	-6920,81
		7970,163	-6926,965
		7976,317	-6926,965
		7976,317	-6930,042
		7985,549	-6936,196
		7988,626	-6945,428
		7991,704	-6954,66
		8000,935	-6966,969
		7988,626	-6976,201
		7970,163	-6973,124
		7970,163	-6973,124
		7979,394	-6966,969
		7954,776	-6957,737
		7957,853	-6954,66
		7976,317	-6954,66
		7988,626	-6945,428
		7997,858	-6942,351
		8010,167	-6939,274
		8010,167	-6939,274
		8013,245	-6939,274
		8004,013	-6939,274
		8000,935	-6936,196
		8004,013	-6942,351
		7979,394	-6954,66
		7970,163	-6960,815
		7973,24	-6966,969
		7982,472	-6957,737
		7988,626	-6951,583
		7997,858	-6948,506
		7979,394	-6945,428
		7960,931	-6948,506
		7982,472	-6954,66
		7994,781	-6954,66
		7979,394	-6954,66
		7985,549	-6945,428
		7991,704	-6936,196
		7964,008	-6930,042
		7964,008	-6930,042
		7957,853	-6936,196
		7942,467	-6936,196
		7939,39	-6933,119
		7967,085	-6939,274
		8004,013	-6936,196
		8013,245	-6945,428
		8004,013	-6954,66
		7988,626	-6954,66
		7982,472	-6957,737
		7979,394	-6957,737
		7979,394	-6963,892
		7960,931	-6957,737
		7973,24	-6951,583
		7973,24	-6951,583
		7970,163	-6951,583
		7979,394	-6954,66
		8000,935	-6957,737
		8037,863	-6948,506
		8053,249	-6942,351
		8047,095	-6930,042
		8019,399	-6930,042
		8004,013	-6930,042
		7973,24	-6936,196
		7933,235	-6942,351
		7914,771	-6954,66
		7939,39	-6970,047
		7951,699	-6970,047
		7945,544	-6966,969
		7951,699	-6963,892
		7960,931	-6970,047
		7979,394	-6960,815
		7994,781	-6948,506
		8007,09	-6954,66
		8019,399	-6951,583
		8016,322	-6942,351
		7994,781	-6942,351
		7991,704	-6939,274
		7982,472	-6930,042
		7973,24	-6926,965
		7964,008	-6923,887
		7954,776	-6926,965
		7948,622	-6923,887
		7951,699	-6926,965
		7957,853	-6942,351
		7967,085	-6957,737
		8000,935	-6960,815
		8007,09	-6966,969
		7997,858	-6963,892
		7994,781	-6963,892
		7976,317	-6970,047
		7976,317	-6957,737
		7982,472	-6957,737
		7973,24	-6957,737
		7976,317	-6960,815
		7973,24	-6963,892
		7951,699	-6954,66
		7936,312	-6942,351
		7942,467	-6933,119
		7957,853	-6926,965
		7967,085	-6933,119
		7976,317	-6933,119
		7976,317	-6926,965
		7951,699	-6933,119
		7957,853	-6942,351
		7960,931	-6942,351
		7967,085	-6954,66
		7964,008	-6966,969
		7994,781	-6963,892
		8025,554	-6960,815
		7988,626	-6954,66
		7976,317	-6954,66
		7954,776	-6951,583
		7957,853	-6957,737
		7970,163	-6966,969
		7973,24	-6960,815
		7994,781	-6948,506
		7985,549	-6936,196
		7991,704	-6930,042
		7991,704	-6930,042
		8000,935	-6936,196
		8000,935	-6945,428
		7973,24	-6954,66
		7988,626	-6973,124
		7976,317	-6966,969
		7973,24	-6960,815
		7945,544	-6960,815
		7930,158	-6960,815
		7942,467	-6963,892
		7948,622	-6948,506
		7964,008	-6948,506
		7951,699	-6954,66
		7939,39	-6954,66
		7948,622	-6957,737
		7982,472	-6960,815
		7985,549	-6948,506
		7964,008	-6942,351
		7964,008	-6936,196
		7960,931	-6926,965
		7960,931	-6923,887
		7960,931	-6942,351
		7960,931	-6957,737
		7970,163	-6948,506
		7948,622	-6966,969
		7954,776	-6970,047
		7967,085	-6960,815
		7960,931	-6976,201
		7967,085	-6963,892
		7964,008	-6960,815
		7973,24	-6954,66
		7976,317	-6960,815
		7979,394	-6951,583
		7979,394	-6960,815
		7976,317	-6948,506
		7973,24	-6945,428
		7957,853	-6942,351
		7957,853	-6936,196
		7964,008	-6933,119
		7960,931	-6936,196
		7957,853	-6939,274
		7982,472	-6945,428
		7982,472	-6954,66
		7982,472	-6963,892
		7970,163	-6970,047
		7997,858	-6973,124
		7997,858	-6970,047
		7994,781	-6966,969
		7982,472	-6963,892
		7967,085	-6957,737
		7973,24	-6963,892
		7957,853	-6957,737
		7951,699	-6957,737
		7954,776	-6960,815
		7948,622	-6954,66
		7942,467	-6942,351
		7945,544	-6942,351
		7960,931	-6926,965
		7957,853	-6936,196
		7967,085	-6930,042
		7979,394	-6939,274
		7973,24	-6951,583
		7964,008	-6957,737
		7948,622	-6960,815
		7951,699	-6960,815
		7948,622	-6954,66
		7945,544	-6951,583
		7942,467	-6945,428
		7948,622	-6951,583
		7954,776	-6957,737
		7951,699	-6951,583
		7942,467	-6954,66
		7957,853	-6954,66
		7988,626	-6951,583
		7985,549	-6936,196
		7979,394	-6926,965
		7964,008	-6920,81
		7939,39	-6917,733
		7933,235	-6917,733
		7939,39	-6920,81
		7957,853	-6933,119
		7970,163	-6939,274
		7967,085	-6945,428
		7957,853	-6939,274
		7954,776	-6945,428
		7948,622	-6945,428
		7933,235	-6951,583
		7930,158	-6945,428
		7924,003	-6960,815
		7924,003	-6985,433
		7967,085	-6957,737
		7936,312	-6973,124
		7979,394	-6948,506
		7979,394	-6939,274
		7967,085	-6930,042
		7954,776	-6923,887
		7951,699	-6923,887
		7945,544	-6926,965
		7942,467	-6926,965
		7933,235	-6923,887
		7933,235	-6933,119
		7942,467	-6936,196
		7954,776	-6948,506
		7964,008	-6951,583
		7964,008	-6951,583
		7967,085	-6951,583
		7976,317	-6948,506
		7997,858	-6951,583
		8007,09	-6948,506
		8010,167	-6945,428
		8019,399	-6960,815
		8031,708	-6966,969
		8019,399	-6963,892
		7997,858	-6948,506
		7973,24	-6936,196
		7960,931	-6923,887
		7948,622	-6917,733
		7939,39	-6911,578
		7936,312	-6917,733
		7917,849	-6911,578
		7911,694	-6923,887
		7924,003	-6930,042
		7930,158	-6936,196
		7927,081	-6942,351
		7933,235	-6939,274
		7939,39	-6939,274
		7948,622	-6948,506
		7976,317	-6948,506
		8000,935	-6948,506
		8025,554	-6957,737
		8053,249	-6957,737
		8044,017	-6960,815
		8022,476	-6954,66
		7997,858	-6942,351
		7942,467	-6923,887
		7880,921	-6911,578
		7893,23	-6914,655
		7939,39	-6920,81
		7973,24	-6917,733
		7982,472	-6923,887
		7973,24	-6923,887
		7967,085	-6933,119
		7957,853	-6948,506
		7927,081	-6948,506
		7939,39	-6945,428
		7942,467	-6954,66
		7942,467	-6951,583
		7967,085	-6951,583
		8004,013	-6966,969
		8004,013	-6957,737
		8000,935	-6951,583
		7979,394	-6948,506
		7948,622	-6930,042
		7927,081	-6917,733
		7920,926	-6914,655
		7927,081	-6914,655
		7924,003	-6908,501
		7933,235	-6930,042
		7908,617	-6914,655
		7942,467	-6939,274
		7954,776	-6942,351
		7973,24	-6954,66
		7945,544	-6954,66
		7939,39	-6954,66
		7960,931	-6957,737
		7960,931	-6960,815
		7939,39	-6954,66
		7967,085	-6957,737
		7979,394	-6954,66
		7976,317	-6954,66
		7970,163	-6951,583
		7964,008	-6933,119
		7960,931	-6920,81
		7951,699	-6911,578
		7957,853	-6917,733
		7927,081	-6902,346
		7914,771	-6902,346
		7924,003	-6914,655
		7942,467	-6933,119
		7985,549	-6951,583
		7985,549	-6954,66
		7997,858	-6960,815
		7991,704	-6957,737
		7985,549	-6960,815
		7967,085	-6948,506
		7960,931	-6951,583
		7970,163	-6954,66
		7964,008	-6945,428
		7951,699	-6948,506
		7948,622	-6951,583
		7960,931	-6939,274
		7967,085	-6936,196
		7960,931	-6920,81
		7960,931	-6923,887
		7951,699	-6920,81
		7948,622	-6926,965
		7954,776	-6930,042
		7964,008	-6942,351
		7973,24	-6945,428
		7945,544	-6957,737
		7951,699	-6954,66
		7973,24	-6954,66
		7948,622	-6945,428
		7948,622	-6945,428
		7951,699	-6948,506
		7942,467	-6945,428
		7936,312	-6942,351
		7936,312	-6945,428
		7954,776	-6936,196
		7994,781	-6933,119
		7979,394	-6926,965
		7994,781	-6933,119
		7960,931	-6920,81
		7939,39	-6936,196
		7914,771	-6945,428
		7924,003	-6948,506
		7973,24	-6957,737
		7970,163	-6957,737
		7936,312	-6948,506
		7930,158	-6951,583
		7939,39	-6954,66
		7927,081	-6954,66
		7927,081	-6951,583
		7914,771	-6951,583
		7924,003	-6945,428
		7939,39	-6945,428
		7951,699	-6939,274
		7939,39	-6933,119
		7933,235	-6917,733
		7920,926	-6914,655
		7911,694	-6917,733
		7911,694	-6920,81
		7951,699	-6920,81
		7976,317	-6923,887
		7973,24	-6930,042
		7973,24	-6939,274
		7960,931	-6942,351
		7933,235	-6942,351
		7927,081	-6954,66
		7924,003	-6954,66
		7927,081	-6954,66
		7936,312	-6954,66
		7964,008	-6945,428
		7964,008	-6942,351
		7957,853	-6942,351
		7936,312	-6926,965
		7924,003	-6923,887
		7908,617	-6911,578
		7917,849	-6905,424
		7920,926	-6908,501
		7920,926	-6914,655
		7930,158	-6923,887
		7997,858	-6945,428
		7960,931	-6933,119
		8004,013	-6948,506
		7997,858	-6948,506
		7991,704	-6954,66
		7960,931	-6951,583
		7933,235	-6942,351
		7908,617	-6936,196
		7911,694	-6939,274
		7920,926	-6936,196
		7933,235	-6939,274
		7939,39	-6911,578
		7933,235	-6917,733
		7942,467	-6936,196
		7920,926	-6939,274
		7933,235	-6905,424
		7924,003	-6905,424
		7942,467	-6923,887
		7948,622	-6933,119
		7911,694	-6905,424
		7917,849	-6908,501
		7924,003	-6908,501
		7954,776	-6945,428
		7957,853	-6948,506
		7945,544	-6930,042
		7951,699	-6926,965
		7942,467	-6945,428
		7945,544	-6926,965
		7930,158	-6936,196
		7930,158	-6936,196
		7939,39	-6945,428
		7951,699	-6930,042
		7979,394	-6923,887
		7933,235	-6902,346
		7957,853	-6914,655
		7942,467	-6905,424
		7917,849	-6911,578
		7917,849	-6936,196
		7914,771	-6926,965
		7933,235	-6939,274
		7933,235	-6945,428
		7920,926	-6945,428
		7939,39	-6951,583
		7942,467	-6951,583
		7920,926	-6942,351
		7942,467	-6936,196
		7942,467	-6914,655
		7920,926	-6911,578
		7942,467	-6914,655
		7957,853	-6939,274
		7933,235	-6920,81
		7951,699	-6917,733
		7933,235	-6923,887
		7936,312	-6945,428
		7936,312	-6914,655
		7917,849	-6926,965
		7945,544	-6939,274
		7914,771	-6926,965
		7945,544	-6920,81
		7890,153	-6942,351
		7930,158	-6920,81
		7942,467	-6917,733
		7930,158	-6945,428
		7930,158	-6948,506
		7905,54	-6939,274
		7939,39	-6936,196
		7920,926	-6942,351
		7960,931	-6957,737
		7936,312	-6960,815
		7933,235	-6939,274
		7960,931	-6930,042
		7976,317	-6939,274
		7933,235	-6914,655
		7930,158	-6911,578
		7933,235	-6914,655
		7914,771	-6920,81
		7924,003	-6911,578
		7920,926	-6930,042
		7930,158	-6939,274
		7927,081	-6942,351
		7924,003	-6957,737
		7905,54	-6957,737
		7948,622	-6951,583
		7890,153	-6966,969
		7936,312	-6945,428
		7939,39	-6945,428
		7951,699	-6948,506
		7954,776	-6948,506
		7939,39	-6942,351
		7942,467	-6930,042
		7954,776	-6923,887
		7951,699	-6896,192
		7939,39	-6899,269
		7908,617	-6902,346
		7896,308	-6911,578
		7908,617	-6917,733
		7957,853	-6911,578
		7948,622	-6939,274
		7951,699	-6926,965
		7967,085	-6936,196
		7933,235	-6936,196
		7936,312	-6933,119
		7930,158	-6933,119
		7920,926	-6945,428
		7930,158	-6942,351
		7927,081	-6942,351
		7933,235	-6942,351
		7927,081	-6942,351
		7945,544	-6933,119
		7933,235	-6908,501
		7936,312	-6908,501
		7960,931	-6926,965
		7933,235	-6908,501
		7957,853	-6914,655
		7893,23	-6908,501
		7890,153	-6914,655
		7902,462	-6920,81
		7896,308	-6923,887
		7927,081	-6930,042
		7899,385	-6923,887
		7917,849	-6939,274
		7924,003	-6939,274
		7924,003	-6933,119
		7927,081	-6948,506
		7917,849	-6939,274
		7936,312	-6920,81
		7939,39	-6926,965
		7957,853	-6920,81
		7933,235	-6911,578
		7948,622	-6917,733
		7930,158	-6908,501
		7945,544	-6902,346
		7936,312	-6905,424
		7939,39	-6908,501
		7917,849	-6939,274
		7920,926	-6917,733
		7957,853	-6945,428
		7954,776	-6942,351
		7924,003	-6930,042
		7914,771	-6926,965
		7920,926	-6930,042
		7890,153	-6926,965
		7896,308	-6920,81
		7911,694	-6926,965
		7920,926	-6923,887
		7920,926	-6926,965
		7917,849	-6914,655
		7917,849	-6902,346
		7939,39	-6905,424
		7927,081	-6902,346
		7924,003	-6899,269
		7924,003	-6899,269
		7927,081	-6908,501
		7930,158	-6914,655
		7920,926	-6920,81
		7917,849	-6920,81
		7936,312	-6933,119
		7939,39	-6939,274
		7942,467	-6930,042
		7945,544	-6923,887
		7933,235	-6926,965
		7917,849	-6911,578
		7908,617	-6923,887
		7899,385	-6926,965
		7890,153	-6926,965
		7887,076	-6923,887
		7883,999	-6917,733
		7896,308	-6905,424
		7930,158	-6908,501
		7936,312	-6899,269
		7917,849	-6893,115
		7911,694	-6886,96
		7905,54	-6896,192
		7896,308	-6911,578
		7908,617	-6917,733
		7914,771	-6923,887
		7917,849	-6926,965
		7936,312	-6933,119
		7924,003	-6933,119
		7939,39	-6933,119
		7942,467	-6930,042
		7942,467	-6926,965
		7924,003	-6923,887
		7927,081	-6914,655
		7908,617	-6914,655
		7905,54	-6920,81
		7914,771	-6914,655
		7924,003	-6908,501
		7927,081	-6911,578
		7933,235	-6911,578
		7927,081	-6911,578
		7920,926	-6911,578
		7927,081	-6914,655
		7936,312	-6920,81
		7920,926	-6923,887
		7920,926	-6923,887
		7917,849	-6923,887
		7927,081	-6930,042
		7920,926	-6930,042
		7917,849	-6923,887
		7933,235	-6917,733
		7927,081	-6920,81
		7927,081	-6920,81
		7920,926	-6920,81
		7939,39	-6905,424
		7939,39	-6917,733
		7930,158	-6899,269
		7899,385	-6896,192
		7902,462	-6893,115
		7917,849	-6902,346
		7930,158	-6902,346
		7930,158	-6902,346
		7924,003	-6911,578
		7917,849	-6920,81
		7914,771	-6926,965
		7924,003	-6920,81
		7936,312	-6926,965
		7948,622	-6930,042
		7914,771	-6920,81
		7911,694	-6926,965
		7917,849	-6920,81
		7951,699	-6926,965
		7948,622	-6923,887
		7942,467	-6920,81
		7933,235	-6911,578
		7930,158	-6899,269
		7911,694	-6893,115
		7893,23	-6893,115
		7890,153	-6883,883
		7893,23	-6886,96
		7896,308	-6890,037
		7902,462	-6899,269
		7914,771	-6917,733
		7936,312	-6920,81
		7933,235	-6926,965
		7936,312	-6914,655
		7951,699	-6933,119
		7920,926	-6920,81
		7930,158	-6920,81
		7896,308	-6914,655
		7883,999	-6911,578
		7896,308	-6917,733
		7924,003	-6914,655
		7899,385	-6905,424
		7893,23	-6905,424
		7899,385	-6896,192
		7908,617	-6896,192
		7914,771	-6908,501
		7911,694	-6920,81
		7917,849	-6914,655
		7902,462	-6914,655
		7930,158	-6896,192
		7880,921	-6923,887
		7893,23	-6923,887
		7883,999	-6920,81
		7874,767	-6920,81
		7887,076	-6930,042
		7902,462	-6926,965
		7914,771	-6923,887
		7908,617	-6923,887
		7890,153	-6911,578
		7905,54	-6908,501
		7890,153	-6908,501
		7914,771	-6920,81
		7917,849	-6899,269
		7902,462	-6920,81
		7917,849	-6899,269
		7911,694	-6899,269
		7899,385	-6899,269
		7899,385	-6899,269
		7902,462	-6896,192
		7902,462	-6911,578
		7893,23	-6926,965
		7902,462	-6933,119
		7920,926	-6939,274
		7939,39	-6930,042
		7951,699	-6920,81
		7930,158	-6923,887
		7920,926	-6926,965
		7902,462	-6930,042
		7896,308	-6933,119
		7893,23	-6923,887
		7899,385	-6933,119
		7930,158	-6936,196
		7945,544	-6939,274
		7930,158	-6923,887
		7948,622	-6911,578
		7945,544	-6899,269
		7883,999	-6899,269
		7877,844	-6896,192
		7862,458	-6896,192
		7883,999	-6908,501
		7905,54	-6911,578
		7908,617	-6923,887
		7899,385	-6920,81
		7899,385	-6930,042
		7905,54	-6930,042
		7911,694	-6926,965
		7905,54	-6923,887
		7899,385	-6923,887
		7887,076	-6914,655
		7883,999	-6911,578
		7877,844	-6914,655
		7880,921	-6908,501
		7893,23	-6905,424
		7920,926	-6902,346
		7927,081	-6886,96
		7920,926	-6886,96
		7924,003	-6886,96
		7924,003	-6896,192
		7930,158	-6896,192
		7917,849	-6908,501
		7902,462	-6923,887
		7896,308	-6923,887
		7893,23	-6923,887
		7896,308	-6920,81
		7896,308	-6923,887
		7905,54	-6920,81
		7908,617	-6926,965
		7908,617	-6923,887
		7911,694	-6923,887
		7927,081	-6930,042
		7951,699	-6920,81
		7979,394	-6911,578
		7988,626	-6893,115
		7945,544	-6896,192
		7927,081	-6896,192
		7896,308	-6896,192
		7865,535	-6899,269
		7899,385	-6905,424
		7874,767	-6908,501
		7859,38	-6902,346
		7896,308	-6908,501
		7896,308	-6914,655
		7908,617	-6902,346
		7927,081	-6905,424
		7917,849	-6908,501
		7927,081	-6911,578
		7917,849	-6911,578
		7917,849	-6911,578
		7905,54	-6908,501
		7874,767	-6905,424
		7862,458	-6899,269
		7868,612	-6893,115
		7865,535	-6890,037
		7893,23	-6893,115
		7902,462	-6893,115
		7902,462	-6911,578
		7887,076	-6908,501
		7887,076	-6902,346
		7899,385	-6917,733
		7911,694	-6920,81
		7911,694	-6923,887
		7902,462	-6923,887
		7896,308	-6920,81
		7902,462	-6914,655
		7902,462	-6920,81
		7899,385	-6911,578
		7911,694	-6911,578
		7920,926	-6905,424
		7924,003	-6902,346
		7924,003	-6896,192
		7917,849	-6893,115
		7917,849	-6883,883
		7917,849	-6886,96
		7911,694	-6890,037
		7902,462	-6896,192
		7902,462	-6896,192
		7917,849	-6905,424
		7917,849	-6899,269
		7917,849	-6902,346
		7905,54	-6911,578
		7902,462	-6914,655
		7887,076	-6917,733
		7902,462	-6923,887
		7908,617	-6917,733
		7914,771	-6914,655
		7917,849	-6920,81
		7905,54	-6908,501
		7902,462	-6905,424
		7890,153	-6899,269
		7896,308	-6893,115
		7887,076	-6877,728
		7883,999	-6874,651
		7883,999	-6874,651
		7887,076	-6880,805
		7893,23	-6896,192
		7890,153	-6911,578
		7880,921	-6920,81
		7880,921	-6926,965
		7920,926	-6923,887
		7933,235	-6917,733
		7930,158	-6917,733
		7917,849	-6911,578
		7911,694	-6908,501
		7899,385	-6911,578
		7890,153	-6920,81
		7880,921	-6920,81
		7905,54	-6911,578
		7920,926	-6890,037
		7914,771	-6883,883
		7917,849	-6886,96
		7914,771	-6883,883
		7908,617	-6893,115
		7911,694	-6893,115
		7920,926	-6896,192
		7902,462	-6896,192
		7908,617	-6917,733
		7930,158	-6923,887
		7930,158	-6930,042
		7905,54	-6917,733
		7893,23	-6923,887
		7871,69	-6920,81
		7874,767	-6917,733
		7877,844	-6911,578
		7893,23	-6914,655
		7920,926	-6914,655
		7924,003	-6911,578
		7905,54	-6886,96
		7902,462	-6871,574
		7880,921	-6874,651
		7905,54	-6874,651
		7868,612	-6877,728
		7880,921	-6896,192
		7877,844	-6899,269
		7883,999	-6917,733
		7908,617	-6917,733
		7905,54	-6923,887
		7914,771	-6911,578
		7920,926	-6917,733
		7920,926	-6914,655
		7939,39	-6914,655
		7917,849	-6917,733
		7939,39	-6914,655
		7896,308	-6923,887
		7902,462	-6911,578
		7899,385	-6893,115
		7887,076	-6886,96
		7877,844	-6886,96
		7874,767	-6893,115
		7893,23	-6896,192
		7874,767	-6899,269
		7883,999	-6890,037
		7887,076	-6908,501
		7908,617	-6920,81
		7908,617	-6917,733
		7908,617	-6911,578
		7905,54	-6914,655
		7902,462	-6914,655
		7893,23	-6911,578
		7902,462	-6914,655
		7893,23	-6905,424
		7896,308	-6911,578
		7880,921	-6902,346
		7868,612	-6902,346
		7871,69	-6893,115
		7880,921	-6893,115
		7877,844	-6890,037
		7874,767	-6883,883
		7887,076	-6877,728
		7905,54	-6886,96
		7914,771	-6890,037
		7924,003	-6896,192
		7914,771	-6911,578
		7902,462	-6917,733
		7893,23	-6917,733
		7865,535	-6914,655
		7856,303	-6908,501
		7859,38	-6911,578
		7859,38	-6911,578
		7871,69	-6911,578
		7893,23	-6911,578
		7896,308	-6908,501
		7880,921	-6902,346
		7874,767	-6899,269
		7850,149	-6893,115
		7862,458	-6886,96
		7883,999	-6883,883
		7896,308	-6890,037
		7902,462	-6893,115
		7927,081	-6905,424
		7883,999	-6914,655
		7917,849	-6899,269
		7893,23	-6914,655
		7902,462	-6917,733
		7917,849	-6920,81
		7939,39	-6917,733
		7930,158	-6923,887
		7880,921	-6920,81
		7924,003	-6911,578
		7939,39	-6917,733
		7936,312	-6911,578
		7911,694	-6911,578
		7920,926	-6911,578
		7887,076	-6899,269
		7887,076	-6893,115
		7887,076	-6883,883
		7871,69	-6871,574
		7871,69	-6874,651
		7862,458	-6890,037
		7853,226	-6896,192
		7887,076	-6905,424
		7908,617	-6911,578
		7896,308	-6911,578
		7880,921	-6908,501
		7880,921	-6905,424
		7908,617	-6917,733
		7874,767	-6899,269
		7883,999	-6908,501
		7902,462	-6908,501
		7871,69	-6886,96
		7911,694	-6908,501
		7936,312	-6914,655
		7936,312	-6920,81
		7924,003	-6917,733
		7914,771	-6899,269
		7893,23	-6880,805
		7865,535	-6877,728
		7856,303	-6883,883
		7877,844	-6883,883
		7868,612	-6890,037
		7859,38	-6890,037
		7825,53	-6893,115
		7831,685	-6890,037
[truncated: 32,737 more rows]
