# Supplementary material for: Assessment of upper limb motor control: establishing normative benchmarks for clinical applications
Source: PeerJ. 2025 Aug 22;13:e19859. doi: 10.7717/peerj.19859 (PMC12377353; doi:10.7717/peerj.19859)
Supplement: Supplemental Information 1 [file peerj-13-19859-s001.zip › translated_csvs/advanced_mdurance-test-243762.csv]

angle_window_	angles_bíceps_braquial_derecho_tríceps_braquial_largo_derecho	emg_muscle_bíceps_braquial_derecho_(µV)	emg_muscle_tríceps_braquial_largo_derecho_(µV)
0,05	71,91	-14170,889	-4225,11
	71,93	-14167,812	-4215,878
	71,85	-14146,271	-4209,724
	71,79	-14115,498	-4212,801
	71,77	-14097,034	-4206,646
	71,73	-14097,034	-4209,724
	71,71	-14124,73	-4203,569
	71,73	-14204,739	-4215,878
	71,75	-14217,048	-4228,187
	71,79	-14213,971	-4228,187
	71,83	-14177,043	-4222,033
	71,89	-14155,502	-4218,956
	72,02	-14143,193	-4209,724
	72,2	-14229,357	-4234,342
	72,41	-14140,116	-4206,646
	72,63	-14186,275	-4200,492
	72,71	-14223,203	-4212,801
	72,52	-14143,193	-4197,415
	72,23	-14207,816	-4197,415
	72,15	-14173,966	-4212,801
	72,32	-14158,58	-4215,878
	72,6	-14161,657	-4215,878
	72,84	-14167,812	-4222,033
	73,04	-14170,889	-4222,033
	73,26	-14186,275	-4225,11
	73,45	-14186,275	-4225,11
	73,55	-14189,353	-4212,801
	73,54	-14186,275	-4197,415
	73,43	-14180,121	-4188,183
	73,3	-14140,116	-4188,183
	73,21	-14121,652	-4197,415
	73,19	-14109,343	-4200,492
	73,23	-14112,421	-4197,415
	73,24	-14140,116	-4206,646
	73,18	-14167,812	-4203,569
	73,1	-14183,198	-4212,801
	73,04	-14210,894	-4222,033
	72,99	-14217,048	-4222,033
	72,96	-14210,894	-4215,878
	72,97	-14229,357	-4212,801
	73,01	-14232,435	-4209,724
	73,03	-14244,744	-4212,801
	73,05	-14244,744	-4218,956
	73,08	-14186,275	-4209,724
	73,15	-14217,048	-4215,878
	73,29	-14155,502	-4206,646
	73,52	-14158,58	-4200,492
	73,77	-14161,657	-4194,337
	73,94	-14152,425	-4194,337
	74,01	-14143,193	-4182,028
	74,05	-14149,348	-4185,105
	74,11	-14140,116	-4185,105
	74,18	-14167,812	-4185,105
	74,21	-14167,812	-4185,105
	74,17	-14167,812	-4188,183
	74,12	-14186,275	-4197,415
	74,21	-14149,348	-4191,26
	74,38	-14161,657	-4194,337
	74,48	-14133,961	-4215,878
	74,38	-14118,575	-4215,878
	74,12	-14130,884	-4206,646
	73,83	-14130,884	-4215,878
	73,61	-14189,353	-4222,033
	73,46	-14250,898	-4222,033
	73,37	-14229,357	-4209,724
	73,37	-14217,048	-4200,492
	73,41	-14192,43	-4194,337
	73,46	-14177,043	-4188,183
	73,49	-14146,271	-4188,183
	73,53	-14118,575	-4188,183
	73,59	-14087,802	-4188,183
	73,69	-14087,802	-4185,105
	73,77	-14100,111	-4185,105
	73,88	-14100,111	-4188,183
	74,05	-14112,421	-4194,337
	74,23	-14137,039	-4197,415
	74,4	-14170,889	-4200,492
	74,57	-14164,734	-4194,337
	74,77	-14146,271	-4191,26
	74,95	-14149,348	-4197,415
	75,11	-14235,512	-4200,492
	75,27	-14226,28	-4206,646
	75,45	-14223,203	-4203,569
	75,61	-14183,198	-4200,492
	75,7	-14152,425	-4197,415
	75,65	-14133,961	-4197,415
	75,48	-14087,802	-4194,337
	75,25	-14075,493	-4191,26
	75,03	-14090,88	-4197,415
	74,87	-14112,421	-4178,951
	74,77	-14106,266	-4169,719
	74,73	-14103,189	-4172,796
	74,69	-14115,498	-4172,796
	74,63	-14118,575	-4166,642
	74,57	-14149,348	-4169,719
	74,55	-14152,425	-4172,796
	74,56	-14146,271	-4175,874
	74,64	-14133,961	-4182,028
	74,85	-14121,652	-4182,028
	75,31	-14106,266	-4175,874
	76,14	-14093,957	-4172,796
	77,3	-14093,957	-4175,874
	78,62	-14103,189	-4178,951
	79,73	-14143,193	-4178,951
	80	-14180,121	-4185,105
	78,57	-14235,512	-4191,26
	74,83	-14207,816	-4191,26
	69,72	-14173,966	-4188,183
	65,86	-14149,348	-4185,105
	63,82	-14143,193	-4188,183
	61,25	-14146,271	-4194,337
	55,18	-14149,348	-4194,337
	44,22	-14161,657	-4194,337
	29,19	-14170,889	-4194,337
	11,5	-14152,425	-4188,183
	-8,42	-14130,884	-4175,874
	-30,77	-14152,425	-4166,642
	-51,13	-14152,425	-4169,719
	-62,89	-14140,116	-4175,874
	-66,7	-14118,575	-4169,719
	-67,47	-14081,648	-4157,41
	-66,71	-14072,416	-4157,41
	-64,3	-14069,339	-4160,487
	-60,83	-14078,57	-4160,487
	-56,41	-14106,266	-4160,487
	-50,78	-14173,966	-4163,564
	-44,09	-14220,125	-4160,487
	-36,62	-14226,28	-4157,41
	-28,53	-14189,353	-4154,333
	-20,01	-14121,652	-4154,333
	-11,26	-14087,802	-4151,255
	-2,44	-14069,339	-4160,487
	6,51	-14087,802	-4163,564
	15,62	-14106,266	-4160,487
	24,51	-14118,575	-4166,642
	32,67	-14103,189	-4160,487
	40,04	-14106,266	-4163,564
	47,13	-14106,266	-4163,564
	54,18	-14118,575	-4160,487
	61,06	-14140,116	-4166,642
	67,63	-14177,043	-4175,874
	73,56	-14167,812	-4175,874
	78,8	-14124,73	-4169,719
	83,82	-14109,343	-4163,564
	88,46	-14118,575	-4154,333
	91,92	-14097,034	-4148,178
	93,6	-14078,57	-4142,023
	93,38	-14090,88	-4138,946
	91,96	-14087,802	-4148,178
	90,18	-14097,034	-4151,255
	88,66	-14137,039	-4151,255
	87,69	-14158,58	-4148,178
	87,1	-14137,039	-4145,101
	86,6	-14140,116	-4154,333
	85,89	-14152,425	-4148,178
	84,79	-14152,425	-4138,946
	83,22	-14167,812	-4142,023
	81,06	-14155,502	-4138,946
	78,15	-14127,807	-4138,946
	74,25	-14121,652	-4132,792
	69,25	-14109,343	-4129,714
	63,19	-14069,339	-4126,637
	56,28	-14063,184	-4123,56
	48,7	-14072,416	-4138,946
	40,54	-14066,261	-4142,023
	31,87	-14084,725	-4151,255
	23,05	-14087,802	-4145,101
	14,17	-14093,957	-4142,023
	4,63	-14127,807	-4142,023
	-6,56	-14121,652	-4129,714
	-19,6	-14140,116	-4142,023
	-32,23	-14146,271	-4151,255
	-41,29	-14177,043	-4157,41
	-46,65	-14170,889	-4154,333
	-50,03	-14155,502	-4154,333
	-51,81	-14137,039	-4151,255
	-52,14	-14109,343	-4148,178
	-51,6	-14100,111	-4148,178
	-50,75	-14106,266	-4154,333
	-49,9	-14103,189	-4148,178
	-49,02	-14103,189	-4148,178
	-48,05	-14093,957	-4142,023
	-47,18	-14078,57	-4148,178
	-46,46	-14081,648	-4151,255
	-45,83	-14097,034	-4148,178
	-45,11	-14121,652	-4145,101
	-43,96	-14137,039	-4145,101
	-42,22	-14146,271	-4151,255
	-39,76	-14143,193	-4151,255
	-36,28	-14112,421	-4151,255
	-31,6	-14112,421	-4163,564
	-25,68	-14109,343	-4166,642
	-18,44	-14112,421	-4172,796
	-9,82	-14112,421	-4166,642
	0,21	-14127,807	-4163,564
	11,12	-14127,807	-4154,333
	21,85	-14109,343	-4148,178
	31,77	-14081,648	-4142,023
	40,74	-14075,493	-4129,714
	48,83	-14069,339	-4129,714
	56,3	-14112,421	-4135,869
	62,99	-14127,807	-4132,792
	68,64	-14127,807	-4142,023
	73,4	-14109,343	-4138,946
	77,39	-14103,189	-4138,946
	80,38	-14109,343	-4135,869
	82,52	-14133,961	-4135,869
	84,43	-14167,812	-4138,946
	86,49	-14164,734	-4135,869
	88,51	-14133,961	-4129,714
	89,86	-14140,116	-4129,714
	90,12	-14075,493	-4129,714
	89,52	-14038,566	-4129,714
	88,54	-14038,566	-4138,946
	87,59	-14066,261	-4148,178
	86,79	-14075,493	-4154,333
	86,03	-14090,88	-4157,41
	85,05	-14106,266	-4157,41
	83,43	-14133,961	-4160,487
	80,84	-14127,807	-4154,333
	77,23	-14093,957	-4138,946
	72,58	-14103,189	-4138,946
	66,67	-14118,575	-4138,946
	59,84	-14106,266	-4132,792
	52,5	-14103,189	-4135,869
	44,87	-14127,807	-4142,023
	37,53	-14173,966	-4148,178
	30,67	-14213,971	-4151,255
	24,16	-14201,662	-4148,178
	17,83	-14192,43	-4148,178
	11,25	-14167,812	-4145,101
	4,22	-14180,121	-4142,023
	-3,21	-14133,961	-4148,178
	-11,26	-14084,725	-4142,023
	-20,67	-14057,029	-4145,101
	-31,72	-14057,029	-4148,178
	-41,69	-14087,802	-4145,101
	-47,67	-14137,039	-4151,255
	-50,49	-14155,502	-4151,255
	-52,07	-14143,193	-4157,41
	-52,59	-14115,498	-4151,255
	-51,45	-14081,648	-4151,255
	-49,47	-14078,57	-4154,333
	-47,68	-14090,88	-4160,487
	-46,2	-14106,266	-4160,487
	-45,07	-14093,957	-4160,487
	-44,18	-14097,034	-4154,333
	-43,19	-14097,034	-4154,333
	-41,37	-14093,957	-4166,642
	-37,75	-14103,189	-4163,564
	-31,75	-14069,339	-4163,564
	-23,36	-14032,411	-4154,333
	-13,11	-14017,025	-4142,023
	-1,88	-14066,261	-4129,714
	9,39	-14035,488	-4132,792
	20,24	-14093,957	-4132,792
	30,67	-14078,57	-4129,714
	40,64	-14121,652	-4142,023
	50,29	-14124,73	-4148,178
	59,8	-14124,73	-4151,255
	69,25	-14093,957	-4148,178
	78,17	-14112,421	-4148,178
	85,67	-14133,961	-4148,178
	91,35	-14124,73	-4138,946
	95,06	-14100,111	-4129,714
	96,62	-14069,339	-4114,328
	96,37	-14072,416	-4114,328
	95,16	-14109,343	-4123,56
	93,77	-14180,121	-4135,869
	92,55	-14164,734	-4142,023
	91,48	-14124,73	-4145,101
	90,19	-14118,575	-4157,41
	88,11	-14127,807	-4154,333
	84,88	-14118,575	-4148,178
	80,12	-14103,189	-4142,023
	73,85	-14087,802	-4142,023
	66,29	-14090,88	-4138,946
	57,7	-14100,111	-4126,637
	48,6	-14097,034	-4114,328
	39,12	-14100,111	-4120,482
	29,53	-14109,343	-4123,56
	20,06	-14109,343	-4132,792
	10,92	-14121,652	-4142,023
	2,35	-14127,807	-4154,333
	-6,18	-14152,425	-4160,487
	-15,53	-14201,662	-4163,564
	-26,32	-14189,353	-4166,642
	-37,64	-14155,502	-4163,564
	-46,42	-14164,734	-4157,41
	-51,22	-14180,121	-4148,178
	-54,05	-14143,193	-4148,178
	-56,27	-14115,498	-4148,178
	-57,54	-14087,802	-4151,255
	-57,75	-14106,266	-4157,41
	-57,21	-14137,039	-4160,487
	-56,21	-14137,039	-4160,487
	-54,37	-14106,266	-4166,642
	-50,99	-14115,498	-4163,564
	-45,94	-14115,498	-4160,487
	-39,45	-14097,034	-4163,564
	-31,34	-14090,88	-4157,41
	-21,56	-14106,266	-4157,41
	-10,85	-14109,343	-4160,487
	0,16	-14078,57	-4157,41
	11,15	-14050,875	-4163,564
	21,95	-14047,798	-4160,487
	32,37	-14044,72	-4169,719
	41,91	-14057,029	-4175,874
	50,68	-14072,416	-4169,719
	58,9	-14106,266	-4166,642
	66,59	-14106,266	-4157,41
	73,85	-14090,88	-4151,255
	80,72	-14112,421	-4151,255
	87,33	-14130,884	-4157,41
	94,07	-14097,034	-4148,178
	100,14	-14090,88	-4151,255
	103,31	-14069,339	-4148,178
	102,69	-14041,643	-4148,178
	99,72	-14035,488	-4145,101
	96,26	-14066,261	-4145,101
	93,35	-14097,034	-4151,255
	91,05	-14103,189	-4145,101
	89,17	-14127,807	-4154,333
	87,78	-14213,971	-4166,642
	87,13	-14210,894	-4172,796
	87,1	-14170,889	-4175,874
	87,11	-14124,73	-4172,796
	86,55	-14093,957	-4169,719
	84,95	-14106,266	-4172,796
	82	-14124,73	-4169,719
	77,52	-14130,884	-4169,719
	71,29	-14118,575	-4182,028
	63,09	-14124,73	-4175,874
	52,86	-14115,498	-4182,028
	40,95	-14097,034	-4182,028
	27,97	-14050,875	-4178,951
	14,73	-14023,179	-4178,951
	1,52	-14032,411	-4175,874
	-10,91	-14063,184	-4175,874
	-21,19	-14087,802	-4178,951
	-29,42	-14106,266	-4169,719
	-36,31	-14115,498	-4163,564
	-41,92	-14115,498	-4169,719
	-45,84	-14118,575	-4166,642
	-48,14	-14078,57	-4163,564
	-49,25	-14053,952	-4178,951
	-49,51	-14044,72	-4185,105
	-49,3	-14053,952	-4182,028
	-48,96	-14038,566	-4178,951
	-48,62	-14038,566	-4175,874
	-48,4	-14072,416	-4172,796
	-48,35	-14106,266	-4182,028
	-48,3	-14081,648	-4175,874
	-48,2	-14069,339	-4175,874
	-47,97	-14078,57	-4175,874
	-46,95	-14084,725	-4182,028
	-44,22	-14069,339	-4175,874
	-39,38	-14057,029	-4169,719
	-32,77	-14060,107	-4172,796
	-24,68	-14044,72	-4172,796
	-15,32	-14029,334	-4175,874
	-5,11	-14001,638	-4175,874
	5,7	-14013,947	-4182,028
	16,6	-14035,488	-4188,183
	26,91	-14063,184	-4191,26
	36,38	-14090,88	-4194,337
	45,18	-14066,261	-4191,26
	53,71	-14050,875	-4188,183
	62,12	-14066,261	-4191,26
	70,47	-14066,261	-4188,183
	78,58	-14075,493	-4185,105
	85,75	-14047,798	-4194,337
	91,93	-14035,488	-4191,26
	97,77	-14063,184	-4191,26
	103,21	-14078,57	-4191,26
	106,77	-14084,725	-4191,26
	107,37	-14069,339	-4188,183
	105,98	-14069,339	-4185,105
	104,05	-14069,339	-4188,183
	102,66	-14078,57	-4191,26
	102,03	-14078,57	-4188,183
	101,74	-14060,107	-4188,183
	101,44	-14063,184	-4191,26
	100,85	-14100,111	-4194,337
	99,53	-14118,575	-4197,415
	97,14	-14100,111	-4188,183
	93,23	-14066,261	-4175,874
	87,73	-14026,257	-4163,564
	81,01	-14017,025	-4166,642
	72,83	-14060,107	-4175,874
	63,06	-14023,179	-4175,874
	51,8	-14044,72	-4172,796
	39,27	-14072,416	-4172,796
	26,47	-14124,73	-4169,719
	14,51	-14146,271	-4185,105
	4,29	-14146,271	-4191,26
	-4,49	-14152,425	-4188,183
	-13,65	-14121,652	-4188,183
	-24,84	-14097,034	-4178,951
	-36,37	-14087,802	-4178,951
	-44,35	-14078,57	-4182,028
	-49,17	-14081,648	-4172,796
	-54,29	-14090,88	-4169,719
	-58,89	-14118,575	-4172,796
	-60,76	-14152,425	-4166,642
	-60,38	-14130,884	-4166,642
	-58,68	-14124,73	-4172,796
	-56,08	-14133,961	-4178,951
	-53,08	-14075,493	-4178,951
	-50,53	-14041,643	-4188,183
	-48,94	-14017,025	-4188,183
	-47,37	-13998,561	-4185,105
	-43,33	-14023,179	-4188,183
	-36,56	-14047,798	-4197,415
	-28,67	-14066,261	-4191,26
	-19,97	-14075,493	-4194,337
	-10,74	-14069,339	-4191,26
	-1,16	-14075,493	-4194,337
	8,57	-14069,339	-4191,26
	18,03	-14103,189	-4191,26
	26,86	-14087,802	-4191,26
	34,89	-14053,952	-4182,028
	42,34	-14100,111	-4182,028
	49,42	-14100,111	-4188,183
	56,44	-14087,802	-4182,028
	63,45	-14084,725	-4185,105
	70,34	-14130,884	-4197,415
	76,99	-14087,802	-4200,492
	82,95	-14075,493	-4194,337
	87,75	-14060,107	-4182,028
	91,41	-14044,72	-4175,874
	94,48	-14057,029	-4169,719
	97,46	-14053,952	-4163,564
	100,71	-14078,57	-4169,719
	104,41	-14097,034	-4182,028
	107,32	-14090,88	-4169,719
	108,05	-14053,952	-4169,719
	106,77	-14044,72	-4163,564
	104,48	-14090,88	-4182,028
	101,9	-14121,652	-4166,642
	99,22	-14140,116	-4178,951
	96,23	-14127,807	-4172,796
	92,67	-14112,421	-4178,951
	88,14	-14146,271	-4188,183
	82,39	-14090,88	-4178,951
	75,47	-14060,107	-4191,26
	67,26	-14060,107	-4194,337
	57,9	-14075,493	-4194,337
	47,97	-14093,957	-4185,105
	37,95	-14124,73	-4182,028
	28,59	-14075,493	-4194,337
	20,36	-14090,88	-4175,874
	12,45	-14115,498	-4182,028
	4,09	-14072,416	-4172,796
	-5,7	-14063,184	-4169,719
	-18,34	-14053,952	-4169,719
	-31,81	-14057,029	-4178,951
	-42,11	-14075,493	-4182,028
	-48,45	-14047,798	-4182,028
	-52,63	-14001,638	-4182,028
	-55,71	-13995,484	-4182,028
	-58,01	-14017,025	-4191,26
	-59,64	-14038,566	-4188,183
	-59,82	-14075,493	-4194,337
	-58,65	-14093,957	-4203,569
	-57,05	-14112,421	-4206,646
	-55,03	-14103,189	-4206,646
	-52,23	-14097,034	-4203,569
	-48,07	-14081,648	-4203,569
	-41,65	-14072,416	-4200,492
	-33,35	-14087,802	-4191,26
	-23,5	-14109,343	-4188,183
	-12,35	-14137,039	-4194,337
	-1,02	-14130,884	-4194,337
	9,83	-14121,652	-4200,492
	19,74	-14109,343	-4197,415
	28,7	-14103,189	-4200,492
	36,9	-14090,88	-4203,569
	44,47	-14057,029	-4206,646
	52,16	-14047,798	-4206,646
	60,34	-14017,025	-4197,415
	68,66	-14004,716	-4191,26
	76,56	-13986,252	-4185,105
	83,68	-13992,406	-4178,951
	89,9	-14023,179	-4178,951
	95,2	-14038,566	-4182,028
	99,55	-14069,339	-4182,028
	103,47	-14087,802	-4191,26
	107,29	-14109,343	-4188,183
	110,53	-14158,58	-4197,415
	112,47	-14140,116	-4206,646
	112,61	-14133,961	-4206,646
	111,11	-14106,266	-4200,492
	108,72	-14115,498	-4206,646
	106,07	-14130,884	-4206,646
	103,26	-14127,807	-4206,646
	100,19	-14143,193	-4209,724
	96,72	-14127,807	-4203,569
	92,53	-14124,73	-4200,492
	87,47	-14133,961	-4197,415
	81,55	-14149,348	-4200,492
	74,66	-14143,193	-4200,492
	66,37	-14130,884	-4194,337
	57,14	-14130,884	-4182,028
	48,01	-14127,807	-4185,105
	39,19	-14130,884	-4185,105
	30,87	-14103,189	-4182,028
	22,9	-14090,88	-4182,028
	15,17	-14158,58	-4185,105
	7,48	-14220,125	-4178,951
	-0,68	-14229,357	-4188,183
	-9,26	-14204,739	-4191,26
	-17,87	-14195,507	-4188,183
	-26,43	-14164,734	-4188,183
	-33,95	-14127,807	-4185,105
	-38,91	-14081,648	-4188,183
	-41,87	-13967,788	-4175,874
	-43,73	-14035,488	-4182,028
	-44,44	-13977,02	-4175,874
	-44,15	-14001,638	-4175,874
	-43,12	-13995,484	-4182,028
	-41,53	-13992,406	-4185,105
	-39,4	-14032,411	-4194,337
	-36,68	-14063,184	-4194,337
	-33,44	-14103,189	-4200,492
	-29,54	-14087,802	-4197,415
	-24,75	-14069,339	-4194,337
	-19,13	-14066,261	-4194,337
	-12,79	-14109,343	-4200,492
	-5,72	-14075,493	-4197,415
	1,76	-14133,961	-4197,415
	9,25	-14121,652	-4200,492
	16,1	-14112,421	-4197,415
	21,81	-14087,802	-4194,337
	27,15	-14115,498	-4200,492
	32,95	-14112,421	-4200,492
	39,5	-14090,88	-4200,492
	46,72	-14084,725	-4206,646
	54,63	-14053,952	-4194,337
	63,01	-14035,488	-4185,105
	71,01	-14010,87	-4188,183
	78,15	-14020,102	-4191,26
	84,41	-13995,484	-4194,337
	90,04	-14001,638	-4200,492
	95,2	-14075,493	-4212,801
	99,99	-14010,87	-4197,415
	104,83	-14078,57	-4209,724
	109,77	-14100,111	-4215,878
	114,09	-14121,652	-4218,956
	116,39	-14133,961	-4222,033
	115,71	-14143,193	-4212,801
	112,77	-14093,957	-4209,724
	109,02	-14072,416	-4209,724
	105,14	-14053,952	-4200,492
	101,13	-14038,566	-4197,415
	96,83	-14029,334	-4191,26
	92,04	-14050,875	-4188,183
	86,6	-14072,416	-4185,105
	80,53	-14078,57	-4188,183
	73,79	-14032,411	-4185,105
	66,29	-14026,257	-4182,028
	58,12	-14047,798	-4182,028
	49,54	-14084,725	-4185,105
	40,75	-14097,034	-4182,028
	32,02	-14109,343	-4175,874
	23,79	-14149,348	-4166,642
	16,07	-14164,734	-4166,642
	8,36	-14140,116	-4169,719
	0,74	-14124,73	-4163,564
	-6,91	-14109,343	-4166,642
	-14,89	-14044,72	-4172,796
	-23,1	-14035,488	-4175,874
	-30,64	-14047,798	-4175,874
	-36,89	-14053,952	-4185,105
	-42,7	-14047,798	-4185,105
	-47,45	-14063,184	-4178,951
	-49,84	-14100,111	-4175,874
	-50,05	-14121,652	-4175,874
	-48,83	-14097,034	-4182,028
	-46,89	-14066,261	-4169,719
	-44,61	-14075,493	-4169,719
	-41,99	-14093,957	-4172,796
	-38,55	-14100,111	-4169,719
	-34,58	-14103,189	-4163,564
	-30,32	-14130,884	-4163,564
	-25,42	-14121,652	-4160,487
	-19,92	-14118,575	-4157,41
	-13,92	-14118,575	-4160,487
	-7,4	-14115,498	-4163,564
	-0,55	-14143,193	-4163,564
	6,32	-14158,58	-4172,796
	13	-14127,807	-4178,951
	19,38	-14078,57	-4172,796
	25,56	-14103,189	-4160,487
	31,63	-14140,116	-4157,41
	37,5	-14112,421	-4154,333
	43,24	-14078,57	-4154,333
	49,21	-14072,416	-4148,178
	55,68	-14047,798	-4145,101
	62,41	-14035,488	-4148,178
	68,95	-14078,57	-4151,255
	75,09	-14066,261	-4151,255
	80,92	-14069,339	-4154,333
	86,38	-14093,957	-4166,642
	91,31	-14081,648	-4175,874
	95,66	-14066,261	-4178,951
	99,82	-14053,952	-4182,028
	103,89	-14087,802	-4178,951
	107,53	-14115,498	-4172,796
	110,01	-14155,502	-4175,874
	110,48	-14155,502	-4172,796
	108,91	-14140,116	-4172,796
	105,85	-14130,884	-4169,719
	101,82	-14121,652	-4163,564
	97,1	-14124,73	-4169,719
	91,64	-14140,116	-4169,719
	85,39	-14143,193	-4169,719
	78,35	-14112,421	-4157,41
	70,23	-14081,648	-4157,41
	61,48	-14084,725	-4157,41
	53,01	-14050,875	-4154,333
	45,37	-14041,643	-4157,41
	38,73	-14010,87	-4160,487
	32,7	-14001,638	-4160,487
	26,63	-14041,643	-4172,796
	20,28	-14050,875	-4178,951
	14,12	-14035,488	-4182,028
	8	-14023,179	-4182,028
	1,29	-14017,025	-4178,951
	-6,21	-14050,875	-4175,874
	-14,84	-14069,339	-4172,796
	-24,97	-14053,952	-4172,796
	-35,12	-14060,107	-4175,874
	-42,3	-14072,416	-4172,796
	-45,87	-14069,339	-4175,874
	-47,72	-14066,261	-4175,874
	-48,91	-14047,798	-4175,874
	-49,56	-14023,179	-4169,719
	-49,74	-14020,102	-4172,796
	-49,57	-14035,488	-4175,874
	-49,42	-14020,102	-4182,028
	-49,3	-14032,411	-4188,183
	-49,21	-14072,416	-4191,26
	-49,16	-14072,416	-4185,105
	-48,97	-14057,029	-4178,951
	-48,78	-14047,798	-4172,796
	-48,71	-14038,566	-4169,719
	-48,56	-14026,257	-4169,719
	-47,88	-14007,793	-4169,719
	-45,46	-13986,252	-4169,719
	-40,63	-13977,02	-4169,719
	-33,34	-14004,716	-4172,796
	-23,9	-14038,566	-4172,796
	-13,23	-14066,261	-4172,796
	-1,76	-14060,107	-4172,796
	10,15	-14038,566	-4166,642
	21,74	-14017,025	-4163,564
	32,36	-14001,638	-4163,564
	41,89	-14004,716	-4163,564
	50,64	-13980,097	-4172,796
	59,27	-13977,02	-4169,719
	67,96	-13992,406	-4175,874
	76,21	-14038,566	-4178,951
	83,58	-14060,107	-4191,26
	89,91	-14038,566	-4200,492
	95,1	-14041,643	-4206,646
	99,37	-14053,952	-4225,11
	102,65	-14041,643	-4225,11
	104,49	-14023,179	-4222,033
	104,81	-14013,947	-4231,265
	103,91	-13986,252	-4228,187
	102,43	-13995,484	-4225,11
	101	-14007,793	-4215,878
	100,03	-14017,025	-4209,724
	99,6	-14020,102	-4203,569
	99,55	-14001,638	-4200,492
	99,7	-14032,411	-4203,569
	99,84	-14047,798	-4203,569
	99,76	-14041,643	-4203,569
	99,44	-14020,102	-4197,415
	99,02	-14035,488	-4209,724
	98,6	-13977,02	-4209,724
	98,26	-13933,938	-4218,956
	98,09	-13924,706	-4218,956
	97,95	-13924,706	-4218,956
	97,78	-13958,556	-4222,033
	97,68	-13977,02	-4225,11
	97,65	-13989,329	-4228,187
	97,56	-13980,097	-4231,265
	97,44	-13949,325	-4231,265
	97,34	-13943,17	-4225,11
	97,24	-13973,943	-4225,11
	97,09	-13964,711	-4212,801
	96,92	-13949,325	-4200,492
	96,78	-13986,252	-4197,415
	96,69	-14001,638	-4200,492
	96,68	-13977,02	-4203,569
	96,76	-13958,556	-4200,492
	96,85	-13943,17	-4197,415
	96,88	-13937,015	-4197,415
	96,88	-13937,015	-4197,415
	96,87	-13918,552	-4197,415
	96,79	-13927,784	-4191,26
	96,69	-13946,247	-4197,415
	96,65	-13973,943	-4200,492
	96,71	-13952,402	-4203,569
	96,88	-13973,943	-4215,878
	97,03	-14001,638	-4218,956
	97,08	-14007,793	-4212,801
	97,07	-13989,329	-4212,801
	97,06	-13970,865	-4212,801
	97,07	-13952,402	-4206,646
		-13943,17	-4200,492
		-13927,784	-4197,415
		-13906,243	-4191,26
		-13893,933	-4191,26
		-13927,784	-4197,415
		-13946,247	-4191,26
		-13952,402	-4191,26
		-14010,87	-4200,492
		-14023,179	-4203,569
		-14023,179	-4197,415
		-14010,87	-4206,646
		-14017,025	-4209,724
		-14026,257	-4215,878
		-14017,025	-4218,956
		-13989,329	-4222,033
		-13983,175	-4218,956
		-13958,556	-4212,801
		-13964,711	-4209,724
		-13973,943	-4206,646
		-13986,252	-4206,646
		-13998,561	-4206,646
		-13995,484	-4200,492
		-14038,566	-4203,569
		-14066,261	-4209,724
		-14060,107	-4209,724
		-14035,488	-4206,646
		-14007,793	-4203,569
		-13946,247	-4203,569
		-13961,634	-4203,569
		-13946,247	-4194,337
		-13943,17	-4200,492
		-13946,247	-4203,569
		-13949,325	-4197,415
		-13961,634	-4203,569
		-13958,556	-4209,724
		-13973,943	-4212,801
		-13992,406	-4218,956
		-13986,252	-4222,033
		-13964,711	-4222,033
		-13946,247	-4215,878
		-13977,02	-4215,878
		-14013,947	-4218,956
		-14007,793	-4218,956
		-14001,638	-4222,033
		-14013,947	-4222,033
		-14063,184	-4222,033
		-14044,72	-4222,033
		-14001,638	-4225,11
		-14001,638	-4222,033
		-14041,643	-4218,956
		-14060,107	-4222,033
		-14072,416	-4228,187
		-14053,952	-4218,956
		-14023,179	-4215,878
		-14017,025	-4215,878
		-14013,947	-4212,801
		-14007,793	-4212,801
		-13992,406	-4203,569
		-14007,793	-4200,492
		-14013,947	-4203,569
		-14023,179	-4206,646
		-14023,179	-4203,569
		-13980,097	-4203,569
		-13967,788	-4203,569
		-13946,247	-4206,646
		-13983,175	-4218,956
		-14013,947	-4212,801
		-14032,411	-4225,11
		-14004,716	-4209,724
		-14023,179	-4222,033
		-14041,643	-4218,956
		-14023,179	-4222,033
		-14038,566	-4215,878
		-14035,488	-4215,878
		-14032,411	-4209,724
		-14026,257	-4215,878
		-14013,947	-4212,801
		-13992,406	-4212,801
		-13977,02	-4215,878
		-13989,329	-4218,956
		-14010,87	-4228,187
		-13998,561	-4222,033
		-13989,329	-4222,033
		-13992,406	-4218,956
		-13995,484	-4225,11
		-13967,788	-4222,033
		-13977,02	-4218,956
		-14004,716	-4228,187
		-14010,87	-4222,033
		-14017,025	-4225,11
		-14004,716	-4222,033
		-13989,329	-4222,033
		-13986,252	-4218,956
		-14001,638	-4206,646
		-13986,252	-4218,956
		-14010,87	-4215,878
		-13998,561	-4212,801
		-13995,484	-4215,878
		-13995,484	-4212,801
		-13964,711	-4212,801
		-13933,938	-4206,646
		-13890,856	-4200,492
		-13866,238	-4203,569
		-13850,851	-4206,646
		-13878,547	-4209,724
		-14007,793	-4222,033
		-14084,725	-4246,651
		-14072,416	-4240,497
		-14093,957	-4246,651
		-14050,875	-4231,265
		-13912,397	-4209,724
		-14053,952	-4234,342
		-13930,861	-4203,569
		-14004,716	-4222,033
		-13980,097	-4218,956
		-13937,015	-4203,569
		-13933,938	-4206,646
		-13927,784	-4197,415
		-13958,556	-4206,646
		-14072,416	-4228,187
		-14155,502	-4252,806
		-14112,421	-4262,038
		-14078,57	-4265,115
		-14035,488	-4255,883
		-14035,488	-4249,728
		-14035,488	-4249,728
		-14029,334	-4240,497
		-14026,257	-4234,342
		-14017,025	-4225,11
		-14010,87	-4222,033
		-14004,716	-4225,11
		-14017,025	-4225,11
		-14001,638	-4228,187
		-14013,947	-4225,11
		-14013,947	-4228,187
		-14010,87	-4228,187
		-13977,02	-4225,11
		-14041,643	-4234,342
		-14093,957	-4243,574
		-14063,184	-4237,419
		-14029,334	-4243,574
		-14060,107	-4240,497
		-13952,402	-4246,651
		-13915,474	-4252,806
		-13998,561	-4249,728
		-13897,011	-4252,806
		-13918,552	-4240,497
		-13943,17	-4243,574
		-13952,402	-4249,728
		-13955,479	-4249,728
		-13933,938	-4255,883
		-13915,474	-4252,806
		-13946,247	-4240,497
		-13964,711	-4237,419
		-13940,093	-4237,419
		-13970,865	-4246,651
		-13958,556	-4243,574
		-13949,325	-4246,651
		-13955,479	-4246,651
		-14001,638	-4249,728
		-14017,025	-4252,806
		-14035,488	-4249,728
		-13989,329	-4255,883
		-13980,097	-4258,96
		-13973,943	-4258,96
		-13958,556	-4262,038
		-13961,634	-4258,96
		-13946,247	-4262,038
		-13970,865	-4258,96
		-13983,175	-4262,038
		-13977,02	-4268,192
		-13961,634	-4255,883
		-13964,711	-4252,806
		-13973,943	-4249,728
		-13961,634	-4243,574
		-13992,406	-4243,574
		-14007,793	-4243,574
		-13995,484	-4252,806
		-13967,788	-4249,728
		-13964,711	-4252,806
		-13973,943	-4262,038
		-13964,711	-4262,038
		-13946,247	-4252,806
		-13937,015	-4243,574
		-13977,02	-4258,96
		-13949,325	-4246,651
		-13937,015	-4246,651
		-13912,397	-4240,497
		-13927,784	-4228,187
		-13921,629	-4228,187
		-13897,011	-4225,11
		-13850,851	-4225,11
		-13792,383	-4225,11
		-13758,533	-4234,342
		-13746,224	-4237,419
		-13749,301	-4237,419
		-13780,074	-4243,574
		-13767,765	-4246,651
		-13798,538	-4252,806
		-13780,074	-4249,728
		-13780,074	-4252,806
		-13767,765	-4249,728
		-13755,456	-4246,651
		-13727,76	-4246,651
		-13780,074	-4252,806
		-13629,287	-4246,651
		-13663,137	-4246,651
		-13678,524	-4249,728
		-13653,905	-4252,806
		-13632,364	-4252,806
		-13663,137	-4243,574
		-13712,374	-4252,806
		-13684,678	-4249,728
		-13740,069	-4262,038
		-13706,219	-4249,728
		-13730,837	-4255,883
		-13706,219	-4243,574
		-13669,292	-4197,415
		-13687,755	-4206,646
		-13641,596	-4197,415
		-13666,214	-4234,342
		-13620,055	-4197,415
		-13573,896	-4203,569
		-13583,128	-4182,028
		-13604,669	-4178,951
		-13595,437	-4169,719
		-13580,051	-4185,105
		-13610,823	-4145,101
		-13604,669	-4160,487
		-13586,205	-4138,946
		-13604,669	-4114,328
		-13638,519	-4086,632
		-13604,669	-4095,864
		-13589,282	-4111,251
		-13613,901	-4074,323
		-13644,673	-4080,478
		-13592,36	-4062,014
		-13580,051	-4102,019
		-13521,582	-4055,86
		-13546,2	-4058,937
		-13567,741	-4055,86
		-13533,891	-4055,86
		-13595,437	-4052,782
		-13656,983	-4052,782
		-13687,755	-4052,782
		-13700,065	-4046,628
		-13675,446	-4037,396
		-13681,601	-4022,009
		-13678,524	-4015,855
		-13678,524	-4003,546
		-13684,678	-3997,391
		-13650,828	-4000,468
		-13610,823	-4052,782
		-13653,905	-3997,391
		-13647,751	-4006,623
		-13684,678	-3997,391
		-13712,374	-3997,391
		-13727,76	-3994,314
		-13749,301	-3991,237
		-13773,919	-3988,159
		-13823,156	-3985,082
		-13829,31	-3982,005
		-13832,388	-3985,082
		-13884,702	-3991,237
		-13875,47	-4000,468
		-13872,392	-3991,237
		-13875,47	-3994,314
		-13884,702	-4000,468
		-13887,779	-4003,546
		-13912,397	-3997,391
		-13952,402	-4003,546
		-13943,17	-3997,391
		-13930,861	-4012,778
		-13927,784	-4012,778
		-13955,479	-4009,7
		-13887,779	-4015,855
		-13878,547	-4034,319
		-13878,547	-4025,087
		-13887,779	-4037,396
		-13841,62	-4043,55
		-13810,847	-4046,628
		-13832,388	-4052,782
		-13823,156	-4049,705
		-13844,697	-4049,705
		-13863,161	-4058,937
		-13878,547	-4068,169
		-13900,088	-4071,246
		-13866,238	-4071,246
		-13844,697	-4074,323
		-13918,552	-4089,71
		-13983,175	-4089,71
		-13995,484	-4095,864
		-13961,634	-4092,787
		-13927,784	-4092,787
		-13903,165	-4095,864
		-13897,011	-4111,251
		-13869,315	-4111,251
		-13897,011	-4105,096
		-13857,006	-4111,251
		-13832,388	-4120,482
		-13832,388	-4123,56
		-13838,542	-4129,714
		-13857,006	-4135,869
		-13835,465	-4126,637
		-13881,624	-4145,101
		-13906,243	-4148,178
		-13921,629	-4148,178
		-13927,784	-4151,255
		-13890,856	-4151,255
		-13866,238	-4151,255
		-13826,233	-4145,101
		-13807,769	-4148,178
		-13804,692	-4145,101
		-13798,538	-4145,101
		-13795,46	-4148,178
		-13792,383	-4142,023
		-13776,997	-4132,792
		-13783,151	-4126,637
		-13887,779	-4132,792
		-13829,31	-4129,714
		-13964,711	-4151,255
		-13903,165	-4148,178
		-13866,238	-4157,41
		-13829,31	-4160,487
		-13813,924	-4157,41
		-13844,697	-4160,487
		-13832,388	-4154,333
		-13841,62	-4151,255
		-13933,938	-4154,333
		-13869,315	-4151,255
		-13900,088	-4148,178
		-13903,165	-4142,023
		-13918,552	-4138,946
		-13900,088	-4129,714
		-13890,856	-4129,714
		-13915,474	-4138,946
		-13952,402	-4129,714
		-13977,02	-4129,714
		-13995,484	-4120,482
		-14001,638	-4117,405
		-13970,865	-4120,482
		-13952,402	-4123,56
		-13943,17	-4120,482
		-13921,629	-4126,637
		-13967,788	-4157,41
		-13857,006	-4135,869
		-13887,779	-4148,178
		-13952,402	-4151,255
		-13949,325	-4151,255
		-13946,247	-4154,333
		-13958,556	-4151,255
		-13955,479	-4151,255
		-13949,325	-4160,487
		-13943,17	-4160,487
		-13949,325	-4163,564
		-13937,015	-4160,487
		-13964,711	-4154,333
		-13961,634	-4157,41
		-13983,175	-4157,41
		-13949,325	-4157,41
		-13961,634	-4157,41
		-13986,252	-4160,487
		-13995,484	-4163,564
		-13998,561	-4151,255
		-13989,329	-4169,719
		-13958,556	-4175,874
		-13952,402	-4185,105
		-13949,325	-4206,646
		-13927,784	-4206,646
		-13937,015	-4200,492
		-13930,861	-4206,646
		-13930,861	-4197,415
		-13977,02	-4200,492
		-13927,784	-4200,492
		-13992,406	-4197,415
		-13964,711	-4200,492
		-13906,243	-4185,105
		-13890,856	-4194,337
		-13878,547	-4191,26
		-13884,702	-4191,26
		-13961,634	-4209,724
		-13912,397	-4200,492
		-13977,02	-4215,878
		-13977,02	-4225,11
		-13958,556	-4215,878
		-13937,015	-4209,724
		-13893,933	-4206,646
		-13881,624	-4206,646
		-13863,161	-4203,569
		-13884,702	-4206,646
		-13924,706	-4200,492
		-13977,02	-4209,724
		-13958,556	-4197,415
		-13940,093	-4212,801
		-13927,784	-4218,956
		-13872,392	-4215,878
		-13909,32	-4218,956
		-13897,011	-4212,801
		-13924,706	-4218,956
		-13952,402	-4212,801
		-14013,947	-4197,415
		-13992,406	-4200,492
		-13998,561	-4203,569
		-13989,329	-4200,492
		-13933,938	-4212,801
		-13940,093	-4212,801
		-14029,334	-4215,878
		-13918,552	-4215,878
		-13980,097	-4215,878
		-13980,097	-4206,646
		-14023,179	-4212,801
		-14010,87	-4212,801
		-13909,32	-4191,26
		-13943,17	-4194,337
		-13878,547	-4191,26
		-13906,243	-4200,492
		-14010,87	-4209,724
		-13918,552	-4191,26
		-13866,238	-4206,646
		-13924,706	-4206,646
		-13967,788	-4200,492
		-13887,779	-4194,337
		-13875,47	-4194,337
		-14032,411	-4212,801
		-13946,247	-4206,646
		-13853,929	-4206,646
		-14026,257	-4218,956
		-13967,788	-4212,801
		-13927,784	-4206,646
		-13927,784	-4200,492
		-13964,711	-4215,878
		-13983,175	-4212,801
		-13961,634	-4209,724
		-13955,479	-4203,569
		-13949,325	-4203,569
		-13924,706	-4206,646
		-13900,088	-4215,878
		-13893,933	-4212,801
		-13906,243	-4212,801
		-13915,474	-4212,801
		-13933,938	-4215,878
		-13946,247	-4222,033
		-13955,479	-4225,11
		-13946,247	-4215,878
		-13943,17	-4209,724
		-13940,093	-4209,724
		-13967,788	-4212,801
		-13980,097	-4209,724
		-13946,247	-4203,569
		-13940,093	-4212,801
		-13912,397	-4206,646
		-13930,861	-4203,569
		-13943,17	-4209,724
		-13912,397	-4203,569
		-13933,938	-4206,646
		-13924,706	-4209,724
		-13912,397	-4206,646
		-13906,243	-4206,646
		-13857,006	-4200,492
		-13906,243	-4200,492
		-13875,47	-4206,646
		-13872,392	-4200,492
		-13949,325	-4209,724
		-13921,629	-4209,724
		-13915,474	-4200,492
		-13949,325	-4188,183
		-13986,252	-4188,183
		-13970,865	-4185,105
		-13937,015	-4182,028
		-13924,706	-4182,028
		-13949,325	-4178,951
		-13937,015	-4178,951
		-13921,629	-4178,951
		-13918,552	-4175,874
		-13927,784	-4172,796
		-13949,325	-4185,105
		-13841,62	-4172,796
		-13820,079	-4175,874
		-13841,62	-4172,796
		-13844,697	-4178,951
		-13878,547	-4172,796
		-13829,31	-4178,951
		-13875,47	-4175,874
		-13897,011	-4185,105
		-13906,243	-4185,105
		-13893,933	-4188,183
		-13878,547	-4182,028
		-13927,784	-4182,028
		-13940,093	-4185,105
		-13921,629	-4182,028
		-13933,938	-4197,415
		-13912,397	-4188,183
		-13918,552	-4191,26
		-13893,933	-4185,105
		-13863,161	-4182,028
		-13915,474	-4203,569
		-13853,929	-4194,337
		-13869,315	-4191,26
		-13943,17	-4212,801
		-13946,247	-4212,801
		-13933,938	-4215,878
		-13933,938	-4209,724
		-13946,247	-4206,646
		-13946,247	-4203,569
		-13921,629	-4206,646
		-13906,243	-4206,646
		-13841,62	-4209,724
		-13881,624	-4212,801
		-13829,31	-4212,801
		-13857,006	-4225,11
		-13850,851	-4218,956
		-13906,243	-4237,419
		-13970,865	-4249,728
		-13940,093	-4249,728
		-13924,706	-4246,651
		-13921,629	-4240,497
		-13906,243	-4246,651
		-13924,706	-4246,651
		-13903,165	-4240,497
		-13909,32	-4246,651
		-13918,552	-4249,728
		-13912,397	-4252,806
		-13909,32	-4255,883
		-13909,32	-4255,883
		-13890,856	-4252,806
		-13900,088	-4252,806
		-13875,47	-4243,574
		-13878,547	-4246,651
		-13906,243	-4246,651
		-13900,088	-4249,728
		-13884,702	-4252,806
		-13869,315	-4243,574
		-13869,315	-4240,497
		-13878,547	-4246,651
		-13872,392	-4240,497
		-13869,315	-4246,651
		-13878,547	-4252,806
		-13906,243	-4252,806
		-13912,397	-4262,038
		-13912,397	-4255,883
		-13915,474	-4255,883
		-13893,933	-4262,038
		-13844,697	-4268,192
		-13924,706	-4271,269
		-13875,47	-4268,192
		-13924,706	-4274,347
		-13924,706	-4274,347
		-13924,706	-4271,269
		-14001,638	-4277,424
		-13998,561	-4271,269
		-13977,02	-4268,192
		-13857,006	-4265,115
		-13952,402	-4271,269
		-13930,861	-4268,192
		-13964,711	-4265,115
		-13998,561	-4271,269
		-13977,02	-4268,192
		-13930,861	-4262,038
		-13955,479	-4271,269
		-13970,865	-4271,269
		-13893,933	-4262,038
		-13884,702	-4277,424
		-13875,47	-4268,192
		-13872,392	-4274,347
		-13866,238	-4268,192
		-13890,856	-4280,501
		-13884,702	-4277,424
		-13838,542	-4280,501
		-13860,083	-4280,501
		-13878,547	-4265,115
		-13804,692	-4280,501
		-13798,538	-4280,501
		-13807,769	-4277,424
		-13838,542	-4277,424
		-13878,547	-4289,733
		-13927,784	-4292,81
		-13893,933	-4289,733
		-13930,861	-4295,888
		-13866,238	-4289,733
		-13906,243	-4292,81
		-13884,702	-4289,733
		-13921,629	-4283,578
		-13924,706	-4283,578
		-13930,861	-4295,888
		-13937,015	-4295,888
		-13915,474	-4286,656
		-13878,547	-4286,656
		-13878,547	-4286,656
		-13875,47	-4292,81
		-13900,088	-4289,733
		-13912,397	-4283,578
		-13937,015	-4286,656
		-13940,093	-4286,656
		-13949,325	-4295,888
		-13937,015	-4286,656
		-13924,706	-4302,042
		-13918,552	-4305,119
		-13933,938	-4302,042
		-13866,238	-4298,965
		-13869,315	-4298,965
		-13863,161	-4298,965
		-13909,32	-4295,888
		-13863,161	-4298,965
		-13844,697	-4302,042
		-13841,62	-4308,197
		-13835,465	-4311,274
		-13900,088	-4295,888
		-13847,774	-4311,274
		-13918,552	-4311,274
		-13918,552	-4302,042
		-13887,779	-4292,81
		-13869,315	-4298,965
		-13850,851	-4292,81
		-13847,774	-4289,733
		-13844,697	-4289,733
		-13866,238	-4302,042
		-13878,547	-4298,965
		-13878,547	-4295,888
		-13906,243	-4298,965
		-13933,938	-4292,81
		-13915,474	-4289,733
		-13915,474	-4292,81
		-13915,474	-4289,733
		-13890,856	-4286,656
		-13890,856	-4286,656
		-13897,011	-4289,733
		-13897,011	-4289,733
		-13900,088	-4292,81
		-13893,933	-4292,81
		-13906,243	-4308,197
		-13897,011	-4314,351
		-13903,165	-4308,197
		-13927,784	-4308,197
		-13912,397	-4308,197
		-13900,088	-4302,042
		-13927,784	-4295,888
		-13893,933	-4295,888
		-13807,769	-4298,965
		-13789,306	-4298,965
		-13813,924	-4302,042
		-13857,006	-4298,965
		-13860,083	-4295,888
		-13850,851	-4305,119
		-13853,929	-4302,042
		-13860,083	-4305,119
		-13869,315	-4305,119
		-13863,161	-4305,119
		-13872,392	-4305,119
		-13893,933	-4311,274
		-13863,161	-4305,119
		-13829,31	-4295,888
		-13804,692	-4289,733
		-13817,001	-4298,965
		-13838,542	-4305,119
		-13850,851	-4308,197
		-13869,315	-4314,351
		-13893,933	-4314,351
		-13930,861	-4311,274
		-13900,088	-4302,042
		-13887,779	-4289,733
		-13887,779	-4289,733
		-13884,702	-4302,042
		-13853,929	-4302,042
		-13844,697	-4298,965
		-13844,697	-4302,042
		-13869,315	-4302,042
		-13872,392	-4305,119
		-13866,238	-4295,888
		-13872,392	-4280,501
		-13900,088	-4277,424
		-13909,32	-4283,578
		-13943,17	-4292,81
		-13983,175	-4302,042
		-13992,406	-4308,197
		-13955,479	-4302,042
		-13900,088	-4308,197
		-13844,697	-4308,197
		-13810,847	-4298,965
		-13832,388	-4302,042
		-13804,692	-4292,81
		-13798,538	-4295,888
		-13817,001	-4289,733
		-13835,465	-4295,888
		-13826,233	-4292,81
		-13832,388	-4292,81
		-13860,083	-4298,965
		-13829,31	-4292,81
		-13863,161	-4298,965
		-13887,779	-4298,965
		-13847,774	-4298,965
		-13878,547	-4295,888
		-13890,856	-4295,888
		-13884,702	-4292,81
		-13890,856	-4295,888
		-13915,474	-4314,351
		-13915,474	-4305,119
		-13878,547	-4298,965
		-13890,856	-4305,119
		-13838,542	-4298,965
		-13850,851	-4295,888
		-13853,929	-4292,81
		-13881,624	-4295,888
		-13875,47	-4292,81
		-13909,32	-4295,888
		-13912,397	-4302,042
		-13900,088	-4292,81
		-13893,933	-4292,81
		-13872,392	-4295,888
		-13835,465	-4292,81
		-13850,851	-4298,965
		-13810,847	-4295,888
		-13817,001	-4292,81
		-13930,861	-4295,888
		-13817,001	-4298,965
		-13832,388	-4295,888
		-14010,87	-4298,965
		-13949,325	-4289,733
		-13983,175	-4298,965
		-13924,706	-4283,578
		-13890,856	-4280,501
		-13872,392	-4274,347
		-13844,697	-4268,192
		-13807,769	-4268,192
		-13817,001	-4274,347
		-13820,079	-4280,501
		-13841,62	-4277,424
		-13853,929	-4283,578
		-13847,774	-4298,965
		-13853,929	-4286,656
		-13813,924	-4289,733
		-13850,851	-4295,888
		-13807,769	-4286,656
		-13832,388	-4289,733
		-13881,624	-4295,888
		-13890,856	-4295,888
		-13906,243	-4295,888
		-13893,933	-4292,81
		-13875,47	-4292,81
		-13881,624	-4295,888
		-13860,083	-4292,81
		-13869,315	-4283,578
		-13872,392	-4295,888
		-13866,238	-4289,733
		-13900,088	-4295,888
		-13863,161	-4292,81
		-13872,392	-4295,888
		-13853,929	-4292,81
		-13860,083	-4295,888
		-13872,392	-4292,81
		-13878,547	-4289,733
		-13869,315	-4292,81
		-13890,856	-4298,965
		-13869,315	-4298,965
		-13847,774	-4305,119
		-13844,697	-4298,965
		-13835,465	-4305,119
		-13860,083	-4302,042
		-13863,161	-4298,965
		-13850,851	-4295,888
		-13847,774	-4292,81
		-13863,161	-4274,347
		-13863,161	-4274,347
		-13844,697	-4292,81
		-13860,083	-4292,81
		-13860,083	-4298,965
		-13857,006	-4295,888
		-13860,083	-4289,733
		-13844,697	-4289,733
		-13890,856	-4295,888
		-13884,702	-4298,965
		-13903,165	-4292,81
		-13924,706	-4298,965
		-13878,547	-4289,733
		-13853,929	-4280,501
		-13860,083	-4283,578
		-13878,547	-4289,733
		-13875,47	-4295,888
		-13878,547	-4295,888
		-13863,161	-4292,81
		-13878,547	-4295,888
		-13875,47	-4283,578
		-13853,929	-4286,656
		-13829,31	-4286,656
		-13918,552	-4289,733
		-13878,547	-4283,578
		-13829,31	-4283,578
		-13890,856	-4292,81
		-13853,929	-4295,888
		-13857,006	-4308,197
		-13857,006	-4311,274
		-13872,392	-4311,274
		-13890,856	-4311,274
		-13946,247	-4314,351
		-13995,484	-4308,197
		-14001,638	-4305,119
		-13992,406	-4295,888
		-13970,865	-4302,042
		-13933,938	-4295,888
		-13813,924	-4286,656
		-13761,61	-4292,81
		-13718,528	-4305,119
		-13764,688	-4308,197
		-13730,837	-4305,119
		-13801,615	-4311,274
		-13850,851	-4317,429
		-13872,392	-4302,042
		-13829,31	-4314,351
		-13890,856	-4302,042
		-13884,702	-4314,351
		-13903,165	-4317,429
		-13903,165	-4305,119
		-13893,933	-4302,042
		-13912,397	-4311,274
		-13853,929	-4295,888
		-13853,929	-4295,888
		-13835,465	-4305,119
		-13838,542	-4305,119
		-13847,774	-4305,119
		-13881,624	-4305,119
		-13915,474	-4314,351
		-13927,784	-4308,197
		-13921,629	-4311,274
		-13927,784	-4305,119
		-13915,474	-4305,119
		-13881,624	-4305,119
		-13875,47	-4302,042
		-13878,547	-4302,042
		-13866,238	-4305,119
		-13878,547	-4302,042
		-13872,392	-4298,965
		-13866,238	-4308,197
		-13853,929	-4320,506
		-13838,542	-4320,506
		-13866,238	-4311,274
		-13890,856	-4311,274
		-13884,702	-4314,351
		-13890,856	-4302,042
		-13918,552	-4292,81
		-13878,547	-4314,351
		-13921,629	-4305,119
		-13918,552	-4292,81
		-13893,933	-4311,274
		-13887,779	-4317,429
		-13872,392	-4323,583
		-13832,388	-4323,583
		-13823,156	-4323,583
		-13844,697	-4326,66
		-13875,47	-4335,892
		-13875,47	-4345,124
		-13857,006	-4338,97
		-13866,238	-4338,97
		-13860,083	-4335,892
		-13860,083	-4335,892
		-13857,006	-4335,892
		-13890,856	-4332,815
		-13878,547	-4338,97
		-13893,933	-4335,892
		-13881,624	-4348,201
		-13869,315	-4348,201
		-13900,088	-4348,201
		-13881,624	-4351,279
		-13853,929	-4348,201
		-13853,929	-4342,047
		-13872,392	-4348,201
		-13820,079	-4345,124
		-13884,702	-4354,356
		-13826,233	-4345,124
		-13940,093	-4366,665
		-13964,711	-4354,356
		-13998,561	-4363,588
		-13909,32	-4363,588
		-13887,779	-4354,356
		-13900,088	-4357,433
		-13853,929	-4351,279
		-13884,702	-4354,356
		-13872,392	-4351,279
		-13884,702	-4354,356
		-13863,161	-4338,97
		-13863,161	-4335,892
		-13890,856	-4345,124
		-13887,779	-4338,97
		-13850,851	-4345,124
		-13857,006	-4345,124
		-13863,161	-4342,047
		-13863,161	-4342,047
		-13850,851	-4351,279
		-13835,465	-4351,279
		-13863,161	-4348,201
		-13853,929	-4360,511
		-13866,238	-4357,433
		-13853,929	-4354,356
		-13850,851	-4354,356
		-13832,388	-4351,279
		-13829,31	-4351,279
		-13844,697	-4348,201
		-13847,774	-4342,047
		-13853,929	-4338,97
		-13897,011	-4351,279
		-13897,011	-4351,279
		-13893,933	-4354,356
		-13884,702	-4348,201
		-13866,238	-4342,047
		-13863,161	-4342,047
		-13897,011	-4345,124
		-13906,243	-4345,124
		-13903,165	-4351,279
		-13912,397	-4348,201
		-13918,552	-4345,124
		-13937,015	-4354,356
		-13912,397	-4357,433
		-13853,929	-4345,124
		-13823,156	-4351,279
		-13835,465	-4360,511
		-13841,62	-4357,433
		-13881,624	-4351,279
		-13881,624	-4354,356
		-13872,392	-4354,356
		-13866,238	-4348,201
		-13850,851	-4342,047
		-13860,083	-4348,201
		-13853,929	-4351,279
		-13826,233	-4345,124
		-13850,851	-4345,124
		-13890,856	-4338,97
		-13921,629	-4351,279
		-13890,856	-4348,201
		-13878,547	-4338,97
		-13860,083	-4338,97
		-13841,62	-4332,815
		-13875,47	-4332,815
		-13909,32	-4342,047
		-13900,088	-4342,047
		-13832,388	-4335,892
		-13826,233	-4332,815
		-13820,079	-4335,892
		-13838,542	-4342,047
		-13853,929	-4345,124
		-13835,465	-4345,124
		-13838,542	-4342,047
		-13890,856	-4345,124
		-13909,32	-4338,97
		-13810,847	-4332,815
		-13795,46	-4335,892
		-13810,847	-4338,97
		-13813,924	-4342,047
		-13804,692	-4345,124
		-13792,383	-4342,047
		-13823,156	-4338,97
		-13863,161	-4335,892
		-13869,315	-4332,815
		-13850,851	-4317,429
		-13893,933	-4317,429
		-13909,32	-4320,506
		-13890,856	-4320,506
		-13863,161	-4320,506
		-13881,624	-4326,66
		-13860,083	-4323,583
		-13829,31	-4323,583
		-13820,079	-4317,429
		-13835,465	-4320,506
		-13875,47	-4323,583
		-13872,392	-4329,738
		-13853,929	-4329,738
		-13829,31	-4323,583
		-13795,46	-4323,583
		-13795,46	-4320,506
		-13804,692	-4314,351
		-13804,692	-4308,197
		-13798,538	-4305,119
		-13804,692	-4305,119
		-13829,31	-4305,119
		-13838,542	-4311,274
		-13872,392	-4317,429
		-13857,006	-4308,197
		-13872,392	-4311,274
		-13872,392	-4305,119
		-13872,392	-4308,197
		-13878,547	-4308,197
		-13853,929	-4302,042
		-13817,001	-4298,965
		-13820,079	-4295,888
		-13853,929	-4305,119
		-13884,702	-4311,274
		-13890,856	-4317,429
		-13906,243	-4308,197
		-13881,624	-4302,042
		-13863,161	-4298,965
		-13826,233	-4289,733
		-13807,769	-4289,733
		-13786,229	-4292,81
		-13780,074	-4292,81
		-13841,62	-4302,042
		-13813,924	-4298,965
		-13829,31	-4298,965
		-13847,774	-4283,578
		-13829,31	-4286,656
		-13820,079	-4277,424
		-13783,151	-4274,347
		-13786,229	-4271,269
		-13780,074	-4280,501
		-13776,997	-4286,656
		-13783,151	-4292,81
		-13810,847	-4302,042
		-13817,001	-4298,965
		-13804,692	-4280,501
		-13780,074	-4286,656
		-13804,692	-4271,269
		-13829,31	-4268,192
		-13841,62	-4274,347
		-13878,547	-4277,424
		-13844,697	-4280,501
		-13847,774	-4283,578
		-13906,243	-4283,578
		-13826,233	-4289,733
		-13823,156	-4286,656
		-13783,151	-4280,501
		-13869,315	-4286,656
		-13866,238	-4286,656
		-13844,697	-4289,733
		-13857,006	-4295,888
		-13860,083	-4292,81
		-13838,542	-4292,81
		-13850,851	-4286,656
		-13820,079	-4283,578
		-13832,388	-4277,424
		-13887,779	-4292,81
		-13844,697	-4283,578
		-13884,702	-4295,888
		-13860,083	-4292,81
		-13847,774	-4286,656
		-13832,388	-4286,656
		-13783,151	-4289,733
		-13804,692	-4283,578
		-13789,306	-4283,578
		-13813,924	-4292,81
		-13807,769	-4292,81
		-13795,46	-4298,965
		-13798,538	-4298,965
		-13786,229	-4298,965
		-13795,46	-4292,81
		-13780,074	-4298,965
		-13807,769	-4308,197
		-13801,615	-4295,888
		-13835,465	-4311,274
		-13878,547	-4298,965
		-13884,702	-4295,888
		-13847,774	-4295,888
		-13881,624	-4295,888
		-13832,388	-4305,119
		-13832,388	-4295,888
		-13857,006	-4298,965
		-13826,233	-4305,119
		-13813,924	-4305,119
		-13817,001	-4308,197
		-13832,388	-4298,965
		-13820,079	-4302,042
		-13841,62	-4308,197
		-13838,542	-4305,119
		-13820,079	-4298,965
		-13789,306	-4292,81
		-13792,383	-4295,888
		-13841,62	-4295,888
		-13804,692	-4292,81
		-13847,774	-4289,733
		-13850,851	-4289,733
		-13820,079	-4295,888
		-13841,62	-4302,042
		-13835,465	-4289,733
		-13844,697	-4302,042
		-13847,774	-4298,965
		-13850,851	-4298,965
		-13835,465	-4295,888
		-13829,31	-4292,81
		-13832,388	-4292,81
		-13823,156	-4295,888
		-13820,079	-4298,965
		-13801,615	-4302,042
		-13810,847	-4308,197
		-13783,151	-4308,197
		-13780,074	-4308,197
		-13786,229	-4311,274
		-13773,919	-4308,197
		-13813,924	-4305,119
		-13792,383	-4308,197
		-13866,238	-4298,965
		-13853,929	-4295,888
		-13866,238	-4298,965
		-13887,779	-4314,351
		-13866,238	-4302,042
		-13887,779	-4314,351
		-13860,083	-4311,274
		-13872,392	-4317,429
		-13878,547	-4302,042
		-13906,243	-4305,119
		-13884,702	-4305,119
		-13878,547	-4314,351
		-13829,31	-4292,81
		-13804,692	-4295,888
		-13770,842	-4295,888
		-13736,992	-4295,888
		-13810,847	-4317,429
		-13810,847	-4320,506
		-13743,147	-4295,888
		-13813,924	-4311,274
		-13801,615	-4311,274
		-13826,233	-4314,351
		-13813,924	-4314,351
		-13810,847	-4311,274
		-13829,31	-4314,351
		-13847,774	-4317,429
		-13863,161	-4320,506
		-13850,851	-4311,274
		-13863,161	-4320,506
		-13850,851	-4314,351
		-13869,315	-4317,429
		-13875,47	-4317,429
		-13878,547	-4320,506
		-13900,088	-4323,583
		-13897,011	-4320,506
		-13829,31	-4323,583
		-13773,919	-4323,583
		-13721,606	-4314,351
		-13733,915	-4311,274
		-13767,765	-4308,197
		-13826,233	-4314,351
		-13832,388	-4317,429
		-13810,847	-4311,274
		-13767,765	-4311,274
		-13764,688	-4305,119
		-13792,383	-4317,429
		-13817,001	-4314,351
		-13832,388	-4311,274
		-13817,001	-4317,429
		-13810,847	-4317,429
		-13817,001	-4320,506
		-13826,233	-4320,506
		-13789,306	-4317,429
		-13801,615	-4311,274
		-13820,079	-4308,197
		-13847,774	-4305,119
		-13860,083	-4314,351
		-13881,624	-4323,583
		-13884,702	-4323,583
		-13853,929	-4320,506
		-13863,161	-4326,66
		-13841,62	-4323,583
		-13780,074	-4326,66
		-13786,229	-4329,738
		-13813,924	-4329,738
		-13813,924	-4326,66
		-13807,769	-4323,583
		-13829,31	-4311,274
		-13829,31	-4305,119
		-13826,233	-4308,197
		-13823,156	-4320,506
		-13801,615	-4317,429
		-13783,151	-4314,351
		-13792,383	-4320,506
		-13817,001	-4323,583
		-13826,233	-4326,66
		-13823,156	-4323,583
		-13860,083	-4311,274
		-13881,624	-4314,351
		-13900,088	-4314,351
		-13903,165	-4320,506
		-13893,933	-4326,66
		-13860,083	-4332,815
		-13841,62	-4332,815
		-13801,615	-4326,66
		-13786,229	-4323,583
		-13761,61	-4323,583
		-13776,997	-4332,815
		-13798,538	-4329,738
		-13795,46	-4323,583
		-13838,542	-4329,738
		-13884,702	-4335,892
		-13912,397	-4335,892
		-13918,552	-4332,815
		-13912,397	-4329,738
		-13893,933	-4326,66
		-13860,083	-4332,815
		-13847,774	-4329,738
		-13810,847	-4323,583
		-13786,229	-4320,506
		-13773,919	-4320,506
		-13820,079	-4329,738
		-13841,62	-4332,815
		-13835,465	-4326,66
		-13850,851	-4329,738
		-13838,542	-4329,738
		-13792,383	-4329,738
		-13764,688	-4323,583
		-13776,997	-4323,583
		-13795,46	-4332,815
		-13820,079	-4342,047
		-13798,538	-4345,124
		-13798,538	-4338,97
		-13838,542	-4338,97
		-13835,465	-4338,97
		-13838,542	-4338,97
		-13841,62	-4329,738
		-13823,156	-4320,506
		-13832,388	-4320,506
		-13841,62	-4317,429
		-13860,083	-4323,583
		-13841,62	-4323,583
		-13817,001	-4326,66
		-13786,229	-4320,506
		-13773,919	-4317,429
		-13761,61	-4314,351
		-13758,533	-4320,506
		-13810,847	-4338,97
		-13847,774	-4338,97
		-13866,238	-4345,124
		-13878,547	-4342,047
		-13857,006	-4348,201
		-13838,542	-4345,124
		-13820,079	-4338,97
		-13823,156	-4332,815
		-13838,542	-4335,892
		-13829,31	-4332,815
		-13832,388	-4326,66
		-13881,624	-4323,583
		-13875,47	-4323,583
		-13853,929	-4323,583
		-13820,079	-4332,815
		-13789,306	-4323,583
		-13801,615	-4314,351
		-13810,847	-4311,274
		-13780,074	-4305,119
		-13817,001	-4317,429
		-13872,392	-4338,97
		-13847,774	-4338,97
		-13813,924	-4332,815
		-13826,233	-4332,815
		-13810,847	-4342,047
		-13792,383	-4342,047
		-13789,306	-4335,892
		-13820,079	-4335,892
		-13881,624	-4335,892
		-13853,929	-4332,815
		-13897,011	-4342,047
		-13863,161	-4342,047
		-13847,774	-4332,815
		-13820,079	-4332,815
		-13792,383	-4326,66
		-13792,383	-4326,66
		-13832,388	-4326,66
		-13813,924	-4335,892
		-13869,315	-4329,738
		-13912,397	-4332,815
		-13850,851	-4317,429
		-13838,542	-4314,351
		-13823,156	-4317,429
		-13798,538	-4326,66
		-13817,001	-4320,506
		-13832,388	-4332,815
		-13804,692	-4332,815
		-13832,388	-4332,815
		-13767,765	-4326,66
		-13776,997	-4326,66
		-13838,542	-4326,66
		-13838,542	-4326,66
		-13835,465	-4323,583
		-13813,924	-4329,738
		-13807,769	-4329,738
		-13820,079	-4329,738
		-13789,306	-4323,583
		-13776,997	-4320,506
		-13773,919	-4320,506
		-13853,929	-4332,815
		-13807,769	-4329,738
		-13853,929	-4323,583
		-13863,161	-4329,738
		-13795,46	-4323,583
		-13841,62	-4326,66
		-13758,533	-4320,506
		-13755,456	-4323,583
		-13752,378	-4323,583
		-13758,533	-4314,351
		-13758,533	-4308,197
		-13743,147	-4317,429
		-13749,301	-4311,274
		-13844,697	-4338,97
		-13850,851	-4345,124
		-13795,46	-4320,506
		-13841,62	-4345,124
[truncated: 31,434 more rows]
