# Supplementary material for: Assessment of upper limb motor control: establishing normative benchmarks for clinical applications
Source: PeerJ. 2025 Aug 22;13:e19859. doi: 10.7717/peerj.19859 (PMC12377353; doi:10.7717/peerj.19859)
Supplement: Supplemental Information 1 [file peerj-13-19859-s001.zip › translated_csvs/advanced_mdurance-test-243763.csv]

angle_window_	angles_bíceps_braquial_derecho_tríceps_braquial_largo_derecho	emg_muscle_bíceps_braquial_derecho_(µV)	emg_muscle_tríceps_braquial_largo_derecho_(µV)
0,05	76,81	5803,755	-5456,023
	76,3	5812,987	-5443,714
	75,68	5803,755	-5434,482
	75,03	5803,755	-5425,25
	74,44	5809,91	-5419,096
	74,08	5806,833	-5419,096
	73,94	5791,446	-5416,019
	73,83	5788,369	-5431,405
	73,71	5782,214	-5434,482
	73,6	5797,601	-5443,714
	73,52	5791,446	-5452,946
	73,41	5776,06	-5449,869
	73,27	5757,596	-5452,946
	73,12	5760,673	-5452,946
	72,94	5782,214	-5446,791
	72,7	5791,446	-5443,714
	72,47	5779,137	-5443,714
	72,34	5766,828	-5437,56
	72,34	5791,446	-5443,714
	72,33	5757,596	-5443,714
	72,11	5757,596	-5419,096
	71,74	5779,137	-5422,173
	71,49	5776,06	-5416,019
	71,51	5772,982	-5434,482
	71,74	5816,064	-5452,946
	72,08	5825,296	-5452,946
	72,51	5803,755	-5452,946
	73,03	5754,519	-5446,791
	73,54	5785,292	-5422,173
	73,97	5791,446	-5446,791
	74,33	5794,523	-5434,482
	74,61	5803,755	-5440,637
	74,82	5797,601	-5437,56
	74,93	5797,601	-5440,637
	74,93	5791,446	-5431,405
	74,9	5791,446	-5419,096
	74,92	5788,369	-5409,864
	75,01	5776,06	-5406,787
	75,14	5776,06	-5406,787
	75,18	5794,523	-5409,864
	74,92	5809,91	-5456,023
	74,51	5797,601	-5446,791
	74,48	5791,446	-5440,637
	74,85	5766,828	-5412,941
	74,71	5751,441	-5440,637
	73,39	5797,601	-5419,096
	71,38	5791,446	-5437,56
	69,52	5803,755	-5434,482
	68,52	5800,678	-5434,482
	68,56	5797,601	-5440,637
	69,06	5797,601	-5440,637
	69,67	5791,446	-5425,25
	70,23	5803,755	-5434,482
	70,63	5803,755	-5437,56
	70,96	5816,064	-5434,482
	71,15	5834,528	-5434,482
	71,11	5822,219	-5419,096
	70,96	5843,76	-5425,25
	70,8	5797,601	-5419,096
	70,71	5840,683	-5428,328
	70,68	5797,601	-5406,787
	70,66	5797,601	-5406,787
	70,65	5803,755	-5403,71
	70,68	5776,06	-5412,941
	70,74	5760,673	-5422,173
	70,81	5772,982	-5422,173
	70,84	5794,523	-5434,482
	70,88	5803,755	-5437,56
	70,98	5800,678	-5440,637
	71,09	5812,987	-5437,56
	71,22	5816,064	-5443,714
	71,39	5812,987	-5440,637
	71,55	5806,833	-5443,714
	71,7	5791,446	-5443,714
	71,93	5797,601	-5434,482
	72,27	5806,833	-5434,482
	72,61	5806,833	-5434,482
	72,85	5806,833	-5434,482
	72,95	5806,833	-5419,096
	72,91	5800,678	-5412,941
	72,82	5788,369	-5406,787
	72,68	5776,06	-5403,71
	72,43	5772,982	-5403,71
	72,24	5772,982	-5419,096
	72,37	5772,982	-5406,787
	72,21	5766,828	-5403,71
	71,23	5782,214	-5431,405
	69,93	5779,137	-5443,714
	68,8	5788,369	-5443,714
	68,17	5812,987	-5446,791
	68,04	5831,451	-5443,714
	68	5806,833	-5437,56
	68,02	5803,755	-5437,56
	68,14	5816,064	-5437,56
	68,36	5797,601	-5437,56
	68,55	5788,369	-5431,405
	68,52	5782,214	-5431,405
	68,16	5797,601	-5425,25
	67,81	5809,91	-5416,019
	68	5800,678	-5397,555
	68,53	5812,987	-5403,71
	68,84	5788,369	-5397,555
	68,83	5803,755	-5400,632
	68,81	5816,064	-5400,632
	69,03	5837,605	-5406,787
	69,24	5831,451	-5406,787
	69,31	5828,374	-5412,941
	69,31	5822,219	-5422,173
	69,26	5816,064	-5431,405
	69,3	5816,064	-5431,405
	69,39	5812,987	-5425,25
	69,45	5822,219	-5422,173
	69,49	5816,064	-5425,25
	69,51	5816,064	-5434,482
	69,48	5806,833	-5437,56
	69,4	5803,755	-5437,56
	69,28	5819,142	-5437,56
	69,22	5831,451	-5440,637
	69,25	5859,146	-5431,405
	69,33	5862,224	-5419,096
	69,45	5849,915	-5400,632
	69,63	5837,605	-5388,323
	69,85	5825,296	-5388,323
	70,03	5819,142	-5388,323
	70,21	5800,678	-5409,864
	70,41	5794,523	-5397,555
	70,6	5806,833	-5416,019
	70,76	5806,833	-5422,173
	70,84	5819,142	-5431,405
	70,9	5816,064	-5431,405
	70,97	5828,374	-5422,173
	71,03	5837,605	-5419,096
	71,06	5834,528	-5425,25
	71,03	5831,451	-5422,173
	70,93	5828,374	-5422,173
	70,81	5812,987	-5425,25
	70,71	5822,219	-5419,096
	70,66	5809,91	-5425,25
	70,63	5816,064	-5419,096
	70,61	5791,446	-5403,71
	70,57	5794,523	-5391,4
	70,47	5806,833	-5409,864
	70,26	5797,601	-5385,246
	69,89	5806,833	-5385,246
	69,59	5831,451	-5403,71
	69,49	5831,451	-5409,864
	69,46	5825,296	-5397,555
	69,43	5825,296	-5425,25
	69,36	5825,296	-5422,173
	69,34	5825,296	-5425,25
	69,35	5831,451	-5422,173
	69,31	5828,374	-5419,096
	69,19	5828,374	-5425,25
	68,97	5831,451	-5419,096
	68,1	5825,296	-5416,019
	65,39	5828,374	-5412,941
	60,11	5819,142	-5409,864
	51,67	5809,91	-5391,4
	40,03	5822,219	-5416,019
	25,91	5812,987	-5400,632
	9,52	5812,987	-5385,246
	-8,03	5822,219	-5382,169
	-24,83	5800,678	-5394,478
	-39,58	5800,678	-5385,246
	-52,06	5812,987	-5388,323
	-61,99	5806,833	-5397,555
	-68,91	5812,987	-5397,555
	-73,49	5812,987	-5400,632
	-76,25	5816,064	-5409,864
	-77,05	5812,987	-5416,019
	-75,87	5825,296	-5422,173
	-72,46	5812,987	-5412,941
	-67,13	5822,219	-5409,864
	-59,84	5822,219	-5412,941
	-49,67	5831,451	-5412,941
	-36,59	5831,451	-5406,787
	-21,55	5825,296	-5403,71
	-5,68	5812,987	-5403,71
	9,77	5809,91	-5394,478
	23,8	5834,528	-5379,091
	36,4	5852,992	-5372,937
	47,71	5843,76	-5369,859
	57,58	5834,528	-5376,014
	65,44	5834,528	-5382,169
	71,45	5834,528	-5388,323
	77,49	5812,987	-5419,096
	84,91	5828,374	-5403,71
	94,71	5822,219	-5412,941
	105,81	5828,374	-5406,787
	112,57	5816,064	-5403,71
	112,72	5825,296	-5406,787
	109,65	5816,064	-5403,71
	106,63	5834,528	-5403,71
	105,2	5812,987	-5394,478
	104,86	5812,987	-5397,555
	104,09	5822,219	-5391,4
	101,84	5816,064	-5397,555
	97,59	5822,219	-5379,091
	89,59	5816,064	-5376,014
	76,55	5816,064	-5372,937
	59,41	5819,142	-5366,782
	39,71	5812,987	-5363,705
	18,79	5809,91	-5369,859
	-1,97	5812,987	-5391,4
	-21,77	5812,987	-5388,323
	-39,78	5809,91	-5382,169
	-53,92	5806,833	-5388,323
	-62,82	5816,064	-5391,4
	-67,4	5819,142	-5391,4
	-69,22	5797,601	-5379,091
	-69,31	5791,446	-5379,091
	-68,83	5791,446	-5382,169
	-68,59	5794,523	-5388,323
	-68,23	5809,91	-5397,555
	-67,43	5828,374	-5409,864
	-65,7	5840,683	-5397,555
	-62,46	5852,992	-5382,169
	-56,1	5843,76	-5379,091
	-45	5822,219	-5366,782
	-30,64	5816,064	-5360,628
	-15,24	5822,219	-5363,705
	0,42	5831,451	-5363,705
	15,81	5831,451	-5366,782
	29,87	5831,451	-5376,014
	41,95	5834,528	-5388,323
	51,87	5828,374	-5391,4
	60,53	5834,528	-5400,632
	68,97	5849,915	-5391,4
	77,33	5843,76	-5388,323
	84,73	5825,296	-5388,323
	90,34	5828,374	-5382,169
	94,7	5828,374	-5382,169
	97,69	5843,76	-5379,091
	98,85	5837,605	-5382,169
	98,47	5831,451	-5379,091
	97,04	5809,91	-5357,55
	94,27	5834,528	-5351,396
	88,51	5819,142	-5348,318
	77,94	5822,219	-5351,396
	63,28	5816,064	-5357,55
	46,73	5819,142	-5357,55
	29,26	5819,142	-5372,937
	11,78	5809,91	-5379,091
	-4,76	5812,987	-5376,014
	-19,97	5812,987	-5379,091
	-33,44	5809,91	-5388,323
	-45,14	5800,678	-5385,246
	-54,9	5803,755	-5379,091
	-62,51	5816,064	-5382,169
	-68,39	5822,219	-5382,169
	-72,86	5837,605	-5385,246
	-75,64	5846,837	-5385,246
	-76,98	5868,378	-5382,169
	-76,82	5828,374	-5363,705
	-75,38	5816,064	-5354,473
	-73,34	5803,755	-5348,318
	-70,28	5806,833	-5345,241
	-63,53	5828,374	-5348,318
	-50,85	5834,528	-5357,55
	-33,63	5822,219	-5366,782
	-14,6	5822,219	-5369,859
	3,76	5825,296	-5379,091
	20,33	5828,374	-5382,169
	34,91	5840,683	-5382,169
	47,48	5843,76	-5382,169
	58,78	5843,76	-5385,246
	69,63	5831,451	-5385,246
	81,01	5834,528	-5379,091
	93,51	5837,605	-5382,169
	103,23	5831,451	-5376,014
	106,77	5831,451	-5382,169
	106,78	5837,605	-5379,091
	105,96	5834,528	-5357,55
	104,99	5840,683	-5351,396
	103,56	5819,142	-5351,396
	100,3	5819,142	-5354,473
	93,05	5816,064	-5357,55
	79,8	5825,296	-5379,091
	61,13	5834,528	-5379,091
	41,53	5846,837	-5385,246
	23,98	5849,915	-5391,4
	8,33	5837,605	-5385,246
	-5,99	5828,374	-5391,4
	-19,48	5834,528	-5385,246
	-33,99	5834,528	-5385,246
	-49,17	5825,296	-5391,4
	-60,75	5825,296	-5388,323
	-67	5828,374	-5397,555
	-70,22	5834,528	-5379,091
	-72,09	5843,76	-5376,014
	-72,5	5843,76	-5376,014
	-71,68	5834,528	-5363,705
	-70,47	5843,76	-5360,628
	-69,37	5843,76	-5354,473
	-67,54	5828,374	-5351,396
	-65,02	5834,528	-5366,782
	-61,29	5834,528	-5357,55
	-55,84	5828,374	-5376,014
	-49,07	5840,683	-5388,323
	-39,55	5849,915	-5388,323
	-26,29	5837,605	-5391,4
	-10,71	5843,76	-5391,4
	5,51	5843,76	-5382,169
	20,53	5840,683	-5394,478
	33,3	5840,683	-5391,4
	44,63	5840,683	-5394,478
	55,13	5840,683	-5391,4
	64,8	5831,451	-5397,555
	74,47	5822,219	-5388,323
	84,57	5843,76	-5391,4
	94,66	5819,142	-5385,246
	102,97	5825,296	-5372,937
	106,86	5819,142	-5360,628
	106,12	5806,833	-5360,628
	103,09	5812,987	-5360,628
	100,08	5828,374	-5366,782
	97,54	5846,837	-5379,091
	94,12	5840,683	-5372,937
	88,14	5840,683	-5391,4
	79,33	5846,837	-5397,555
	68,66	5859,146	-5394,478
	57,08	5865,301	-5400,632
	45,04	5859,146	-5400,632
	32,67	5856,069	-5397,555
	20,41	5837,605	-5394,478
	8,25	5828,374	-5394,478
	-3,75	5831,451	-5394,478
	-16,04	5840,683	-5397,555
	-29,59	5859,146	-5391,4
	-42,93	5859,146	-5385,246
	-54,2	5852,992	-5382,169
	-61,5	5856,069	-5366,782
	-63,29	5846,837	-5357,55
	-63,23	5825,296	-5354,473
	-64,48	5806,833	-5360,628
	-65,27	5825,296	-5388,323
	-65,02	5825,296	-5385,246
	-64,26	5819,142	-5366,782
	-62,94	5822,219	-5388,323
	-60,33	5825,296	-5400,632
	-55,86	5825,296	-5400,632
	-49,58	5828,374	-5403,71
	-40,26	5828,374	-5400,632
	-27,37	5831,451	-5397,555
	-12,36	5852,992	-5397,555
	3,04	5862,224	-5397,555
	18,03	5871,456	-5388,323
	32,5	5849,915	-5385,246
	46,34	5819,142	-5388,323
	58,73	5822,219	-5382,169
	68,87	5843,76	-5372,937
	77,69	5831,451	-5363,705
	86,74	5837,605	-5372,937
	93,6	5843,76	-5357,55
	95,18	5846,837	-5357,55
	92,61	5840,683	-5357,55
	88,76	5837,605	-5369,859
	86,12	5837,605	-5391,4
	84,95	5834,528	-5400,632
	82,99	5843,76	-5400,632
	77,74	5856,069	-5397,555
	68,9	5840,683	-5379,091
	57,18	5849,915	-5394,478
	43,07	5828,374	-5394,478
	28,1	5831,451	-5385,246
	13,27	5834,528	-5388,323
	-1,68	5837,605	-5391,4
	-16,38	5837,605	-5391,4
	-29,32	5843,76	-5391,4
	-40,1	5843,76	-5379,091
	-49,53	5831,451	-5372,937
	-57,63	5825,296	-5363,705
	-64,25	5822,219	-5360,628
	-69,22	5822,219	-5360,628
	-72,04	5837,605	-5360,628
	-72,77	5822,219	-5376,014
	-72,2	5828,374	-5376,014
	-71,79	5831,451	-5366,782
	-71,84	5837,605	-5394,478
	-71,59	5831,451	-5388,323
	-70,93	5843,76	-5385,246
	-69,61	5837,605	-5391,4
	-66,91	5840,683	-5385,246
	-62,46	5846,837	-5385,246
	-55,64	5846,837	-5382,169
	-45,49	5834,528	-5388,323
	-31,69	5837,605	-5379,091
	-15,51	5834,528	-5382,169
	0,71	5843,76	-5369,859
	16,11	5840,683	-5379,091
	30,67	5837,605	-5360,628
	44,04	5828,374	-5351,396
	56,08	5828,374	-5351,396
	66,93	5831,451	-5348,318
	76,36	5812,987	-5357,55
	83,75	5816,064	-5354,473
	89,13	5819,142	-5369,859
	92,53	5825,296	-5382,169
	93,32	5825,296	-5385,246
	91,85	5822,219	-5379,091
	89,45	5828,374	-5382,169
	87	5834,528	-5388,323
	84,28	5837,605	-5391,4
	79,8	5834,528	-5382,169
	72,42	5834,528	-5372,937
	61,81	5840,683	-5369,859
	48,72	5828,374	-5372,937
	35,05	5822,219	-5369,859
	21,32	5825,296	-5363,705
	7,55	5822,219	-5351,396
	-6,17	5816,064	-5354,473
	-20,23	5831,451	-5357,55
	-34,13	5834,528	-5357,55
	-46,19	5819,142	-5363,705
	-54,91	5819,142	-5363,705
	-61,11	5831,451	-5379,091
	-65,57	5825,296	-5376,014
	-67,53	5834,528	-5376,014
	-67,6	5822,219	-5379,091
	-67,18	5825,296	-5379,091
	-66,58	5822,219	-5376,014
	-65,87	5816,064	-5372,937
	-65,05	5819,142	-5376,014
	-63,82	5822,219	-5369,859
	-61,56	5837,605	-5372,937
	-57,44	5822,219	-5369,859
	-50,17	5834,528	-5372,937
	-38,28	5812,987	-5366,782
	-22,99	5819,142	-5354,473
	-6,6	5812,987	-5351,396
	9,73	5809,91	-5345,241
	25,08	5816,064	-5342,164
	39,36	5819,142	-5351,396
	52,72	5834,528	-5372,937
	64,94	5831,451	-5372,937
	75,47	5846,837	-5372,937
	83,97	5828,374	-5369,859
	88,85	5834,528	-5372,937
	89,71	5828,374	-5376,014
	89,1	5834,528	-5366,782
	87,94	5828,374	-5360,628
	85,78	5834,528	-5366,782
	83,22	5831,451	-5369,859
	79,52	5834,528	-5369,859
	72,65	5822,219	-5345,241
	61,41	5834,528	-5372,937
	45,82	5846,837	-5369,859
	27,53	5846,837	-5354,473
	9,31	5837,605	-5342,164
	-8,08	5840,683	-5339,087
	-23,82	5837,605	-5348,318
	-37,12	5834,528	-5342,164
	-47,52	5816,064	-5339,087
	-54,78	5828,374	-5354,473
	-60,65	5834,528	-5372,937
	-64,89	5825,296	-5385,246
	-66,62	5837,605	-5339,087
	-66,95	5822,219	-5376,014
	-66,71	5828,374	-5372,937
	-65,79	5837,605	-5391,4
	-64,55	5852,992	-5372,937
	-62,83	5834,528	-5369,859
	-59,38	5816,064	-5385,246
	-53,28	5846,837	-5376,014
	-43,69	5834,528	-5369,859
	-30,96	5831,451	-5363,705
	-16,28	5834,528	-5357,55
	-0,31	5825,296	-5360,628
	15,92	5828,374	-5360,628
	31,55	5831,451	-5357,55
	46,54	5840,683	-5351,396
	60,59	5837,605	-5366,782
	73,93	5828,374	-5354,473
	84,1	5831,451	-5357,55
	86,95	5834,528	-5379,091
	84,09	5828,374	-5379,091
	81,1	5831,451	-5382,169
	80,98	5831,451	-5379,091
	82,09	5828,374	-5382,169
	81,82	5828,374	-5388,323
	79,05	5849,915	-5388,323
	73,24	5846,837	-5391,4
	63,92	5849,915	-5385,246
	51,36	5846,837	-5388,323
	37,47	5849,915	-5382,169
	23,86	5840,683	-5382,169
	9,09	5831,451	-5372,937
	-8,94	5822,219	-5357,55
	-28,09	5822,219	-5351,396
	-43,7	5831,451	-5348,318
	-54,24	5825,296	-5339,087
	-60,66	5834,528	-5345,241
	-64,42	5825,296	-5348,318
	-66,98	5852,992	-5388,323
	-68,99	5825,296	-5397,555
	-70,18	5837,605	-5372,937
	-70,44	5849,915	-5391,4
	-70,52	5831,451	-5391,4
	-70,3	5828,374	-5388,323
	-68,67	5834,528	-5385,246
	-64,72	5825,296	-5376,014
	-57,94	5834,528	-5379,091
	-47,93	5816,064	-5406,787
	-34,7	5819,142	-5376,014
	-19,1	5816,064	-5366,782
	-2,62	5846,837	-5357,55
	13,7	5825,296	-5360,628
	29,57	5837,605	-5372,937
	44,89	5837,605	-5382,169
	59,39	5843,76	-5360,628
	72,83	5843,76	-5388,323
	83,24	5843,76	-5391,4
	87,01	5831,451	-5357,55
	86,85	5819,142	-5360,628
	87,47	5840,683	-5385,246
	88,24	5843,76	-5391,4
	88,46	5822,219	-5397,555
	88,29	5837,605	-5379,091
	87,19	5831,451	-5372,937
	84,46	5822,219	-5369,859
	79,31	5834,528	-5385,246
	70,65	5846,837	-5394,478
	58,81	5837,605	-5391,4
	45,31	5816,064	-5382,169
	30,91	5812,987	-5376,014
	15,76	5828,374	-5363,705
	1,56	5825,296	-5354,473
	-11,88	5831,451	-5357,55
	-24,62	5825,296	-5360,628
	-36,81	5825,296	-5379,091
	-48,62	5819,142	-5382,169
	-57,61	5822,219	-5391,4
	-63,23	5834,528	-5391,4
	-65,73	5828,374	-5391,4
	-66,34	5834,528	-5388,323
	-66,65	5831,451	-5385,246
	-66,86	5828,374	-5385,246
	-66,99	5828,374	-5379,091
	-67,07	5840,683	-5376,014
	-67,46	5843,76	-5369,859
	-67,75	5846,837	-5376,014
	-65,93	5834,528	-5382,169
	-58,79	5843,76	-5382,169
	-44,59	5828,374	-5382,169
	-25,17	5828,374	-5372,937
	-4,5	5834,528	-5376,014
	13,96	5812,987	-5376,014
	30,29	5816,064	-5366,782
	45,54	5834,528	-5366,782
	60,48	5849,915	-5363,705
	75,43	5856,069	-5372,937
	88,8	5846,837	-5385,246
	97,16	5840,683	-5385,246
	98,74	5840,683	-5382,169
	97,03	5831,451	-5376,014
	96,37	5828,374	-5385,246
	97,41	5812,987	-5388,323
	98,09	5819,142	-5385,246
	97,28	5831,451	-5382,169
	96,23	5849,915	-5388,323
	96,04	5852,992	-5385,246
	96,16	5849,915	-5385,246
	95,98	5849,915	-5366,782
	95,68	5840,683	-5354,473
	95,63	5834,528	-5348,318
	95,77	5837,605	-5339,087
	95,67	5831,451	-5345,241
	95,22	5825,296	-5348,318
	94,66	5819,142	-5351,396
	94,22	5816,064	-5357,55
	93,87	5825,296	-5376,014
	93,56	5837,605	-5385,246
	93,38	5837,605	-5379,091
	93,38	5831,451	-5382,169
	93,48	5828,374	-5382,169
	93,53	5828,374	-5376,014
	93,4	5822,219	-5369,859
	93,14	5816,064	-5366,782
	92,85	5812,987	-5369,859
	92,48	5809,91	-5360,628
	92,1	5816,064	-5360,628
	91,81	5809,91	-5357,55
	91,6	5816,064	-5354,473
	91,33	5837,605	-5345,241
	90,94	5834,528	-5336,009
	90,52	5828,374	-5332,932
	90,17	5840,683	-5336,009
	89,8	5834,528	-5332,932
	89,35	5840,683	-5348,318
	88,9	5834,528	-5342,164
	88,58	5846,837	-5357,55
	88,53	5843,76	-5360,628
	88,67	5834,528	-5360,628
	88,7	5828,374	-5369,859
	88,45	5834,528	-5366,782
	88	5834,528	-5372,937
	87,58	5834,528	-5366,782
	87,31	5837,605	-5366,782
	87,11	5837,605	-5366,782
	86,87	5831,451	-5363,705
	86,58	5828,374	-5366,782
	86,37	5822,219	-5363,705
	86,28	5812,987	-5351,396
	86,13	5816,064	-5345,241
	85,84	5816,064	-5339,087
	85,59	5812,987	-5339,087
	85,47	5822,219	-5339,087
	85,39	5825,296	-5345,241
	85,25	5831,451	-5348,318
	85,07	5828,374	-5351,396
	84,93	5828,374	-5360,628
	84,89	5828,374	-5363,705
	84,87	5828,374	-5379,091
	84,74	5834,528	-5376,014
	84,53	5831,451	-5369,859
	84,41	5828,374	-5366,782
	84,38	5834,528	-5363,705
	84,28	5831,451	-5363,705
	84,11	5834,528	-5360,628
	83,95	5834,528	-5363,705
	83,9	5834,528	-5360,628
	83,91	5837,605	-5351,396
	83,87	5834,528	-5342,164
	83,79	5834,528	-5332,932
	83,72	5828,374	-5326,777
	83,7	5822,219	-5326,777
	83,67	5825,296	-5329,855
	83,63	5831,451	-5345,241
	83,63	5840,683	-5354,473
	83,65	5837,605	-5366,782
	83,66	5819,142	-5385,246
	83,65	5828,374	-5379,091
	83,63	5828,374	-5366,782
	83,59	5834,528	-5366,782
	83,5	5834,528	-5366,782
	83,39	5837,605	-5366,782
	83,34	5834,528	-5363,705
	83,35	5834,528	-5366,782
	83,32	5822,219	-5366,782
	83,17	5812,987	-5363,705
	82,99	5831,451	-5357,55
	82,86	5849,915	-5342,164
	82,75	5837,605	-5339,087
	82,59	5819,142	-5326,777
	82,45	5812,987	-5323,7
	82,42	5806,833	-5320,623
	82,44	5803,755	-5332,932
	82,4	5819,142	-5342,164
	82,35	5828,374	-5351,396
	82,43	5819,142	-5357,55
	82,6	5809,91	-5363,705
	82,8	5828,374	-5369,859
	82,95	5849,915	-5363,705
	83	5843,76	-5357,55
	82,99	5828,374	-5360,628
	82,98	5816,064	-5360,628
	82,99	5816,064	-5363,705
	82,95	5828,374	-5363,705
	82,86	5834,528	-5357,55
	82,78	5834,528	-5351,396
	82,73	5825,296	-5345,241
	82,69	5825,296	-5336,009
	82,64	5825,296	-5320,623
	82,56	5822,219	-5317,546
	82,51	5816,064	-5326,777
		5816,064	-5332,932
		5816,064	-5345,241
		5825,296	-5354,473
		5828,374	-5369,859
		5837,605	-5369,859
		5837,605	-5369,859
		5822,219	-5366,782
		5816,064	-5369,859
		5822,219	-5363,705
		5819,142	-5360,628
		5822,219	-5363,705
		5831,451	-5369,859
		5825,296	-5369,859
		5831,451	-5363,705
		5822,219	-5363,705
		5809,91	-5360,628
		5809,91	-5339,087
		5803,755	-5336,009
		5816,064	-5339,087
		5809,91	-5345,241
		5816,064	-5351,396
		5816,064	-5366,782
		5812,987	-5376,014
		5816,064	-5379,091
		5819,142	-5379,091
		5825,296	-5376,014
		5831,451	-5376,014
		5828,374	-5376,014
		5831,451	-5379,091
		5837,605	-5372,937
		5846,837	-5372,937
		5849,915	-5376,014
		5856,069	-5357,55
		5862,224	-5376,014
		5840,683	-5348,318
		5822,219	-5354,473
		5825,296	-5351,396
		5806,833	-5357,55
		5797,601	-5369,859
		5834,528	-5348,318
		5794,523	-5379,091
		5825,296	-5376,014
		5840,683	-5376,014
		5852,992	-5379,091
		5846,837	-5379,091
		5849,915	-5379,091
		5849,915	-5385,246
		5825,296	-5388,323
		5803,755	-5385,246
		5797,601	-5388,323
		5794,523	-5388,323
		5794,523	-5385,246
		5806,833	-5369,859
		5834,528	-5360,628
		5840,683	-5354,473
		5840,683	-5354,473
		5834,528	-5360,628
		5828,374	-5369,859
		5825,296	-5382,169
		5822,219	-5394,478
		5825,296	-5400,632
		5825,296	-5394,478
		5828,374	-5385,246
		5822,219	-5397,555
		5825,296	-5385,246
		5846,837	-5385,246
		5837,605	-5388,323
		5846,837	-5379,091
		5834,528	-5360,628
		5840,683	-5372,937
		5831,451	-5354,473
		5831,451	-5357,55
		5822,219	-5366,782
		5816,064	-5372,937
		5819,142	-5372,937
		5828,374	-5369,859
		5831,451	-5382,169
		5828,374	-5379,091
		5822,219	-5382,169
		5825,296	-5385,246
		5834,528	-5394,478
		5834,528	-5394,478
		5837,605	-5388,323
		5837,605	-5385,246
		5840,683	-5382,169
		5837,605	-5379,091
		5837,605	-5379,091
		5834,528	-5366,782
		5837,605	-5354,473
		5831,451	-5351,396
		5828,374	-5345,241
		5831,451	-5351,396
		5837,605	-5360,628
		5840,683	-5372,937
		5843,76	-5379,091
		5834,528	-5385,246
		5828,374	-5388,323
		5825,296	-5385,246
		5819,142	-5382,169
		5819,142	-5379,091
		5822,219	-5376,014
		5822,219	-5376,014
		5831,451	-5382,169
		5840,683	-5388,323
		5846,837	-5385,246
		5849,915	-5372,937
		5834,528	-5360,628
		5828,374	-5351,396
		5834,528	-5342,164
		5840,683	-5345,241
		5831,451	-5354,473
		5828,374	-5360,628
		5819,142	-5369,859
		5816,064	-5376,014
		5809,91	-5379,091
		5806,833	-5385,246
		5819,142	-5382,169
		5831,451	-5379,091
		5834,528	-5379,091
		5825,296	-5385,246
		5828,374	-5366,782
		5834,528	-5376,014
		5825,296	-5348,318
		5812,987	-5382,169
		5822,219	-5351,396
		5825,296	-5345,241
		5834,528	-5339,087
		5831,451	-5372,937
		5831,451	-5348,318
		5831,451	-5342,164
		5831,451	-5391,4
		5840,683	-5400,632
		5828,374	-5360,628
		5812,987	-5382,169
		5837,605	-5412,941
		5816,064	-5400,632
		5812,987	-5400,632
		5816,064	-5400,632
		5834,528	-5397,555
		5831,451	-5391,4
		5819,142	-5394,478
		5803,755	-5391,4
		5812,987	-5397,555
		5816,064	-5379,091
		5809,91	-5366,782
		5819,142	-5376,014
		5800,678	-5357,55
		5800,678	-5357,55
		5806,833	-5354,473
		5803,755	-5363,705
		5806,833	-5372,937
		5828,374	-5376,014
		5822,219	-5376,014
		5816,064	-5372,937
		5809,91	-5379,091
		5822,219	-5376,014
		5803,755	-5397,555
		5812,987	-5385,246
		5806,833	-5388,323
		5803,755	-5394,478
		5816,064	-5388,323
		5822,219	-5385,246
		5816,064	-5385,246
		5803,755	-5369,859
		5803,755	-5360,628
		5806,833	-5348,318
		5806,833	-5339,087
		5800,678	-5336,009
		5791,446	-5342,164
		5791,446	-5357,55
		5791,446	-5369,859
		5822,219	-5391,4
		5825,296	-5394,478
		5809,91	-5388,323
		5809,91	-5391,4
		5800,678	-5382,169
		5816,064	-5391,4
		5806,833	-5391,4
		5809,91	-5379,091
		5822,219	-5376,014
		5809,91	-5385,246
		5825,296	-5397,555
		5806,833	-5388,323
		5819,142	-5369,859
		5809,91	-5354,473
		5816,064	-5354,473
		5803,755	-5357,55
		5816,064	-5351,396
		5812,987	-5357,55
		5803,755	-5357,55
		5785,292	-5366,782
		5797,601	-5388,323
		5788,369	-5382,169
		5825,296	-5394,478
		5822,219	-5391,4
		5816,064	-5394,478
		5819,142	-5388,323
		5816,064	-5388,323
		5825,296	-5388,323
		5828,374	-5388,323
		5825,296	-5391,4
		5819,142	-5382,169
		5819,142	-5376,014
		5819,142	-5366,782
		5812,987	-5360,628
		5812,987	-5354,473
		5834,528	-5351,396
		5831,451	-5354,473
		5822,219	-5363,705
		5812,987	-5345,241
		5825,296	-5369,859
		5819,142	-5382,169
		5803,755	-5397,555
		5816,064	-5400,632
		5806,833	-5400,632
		5825,296	-5403,71
		5819,142	-5394,478
		5816,064	-5397,555
		5819,142	-5394,478
		5822,219	-5394,478
		5816,064	-5382,169
		5819,142	-5391,4
		5819,142	-5366,782
		5809,91	-5354,473
		5816,064	-5376,014
		5806,833	-5351,396
		5806,833	-5354,473
		5812,987	-5360,628
		5806,833	-5357,55
		5816,064	-5372,937
		5812,987	-5382,169
		5816,064	-5382,169
		5816,064	-5379,091
		5816,064	-5379,091
		5812,987	-5379,091
		5812,987	-5388,323
		5812,987	-5382,169
		5840,683	-5388,323
		5828,374	-5388,323
		5856,069	-5385,246
		5840,683	-5376,014
		5837,605	-5372,937
		5825,296	-5366,782
		5822,219	-5357,55
		5809,91	-5351,396
		5816,064	-5348,318
		5809,91	-5348,318
		5803,755	-5351,396
		5800,678	-5360,628
		5803,755	-5369,859
		5812,987	-5385,246
		5828,374	-5394,478
		5822,219	-5394,478
		5834,528	-5394,478
		5837,605	-5391,4
		5828,374	-5391,4
		5819,142	-5385,246
		5816,064	-5382,169
		5794,523	-5376,014
		5819,142	-5382,169
		5800,678	-5369,859
		5785,292	-5376,014
		5806,833	-5354,473
		5800,678	-5360,628
		5806,833	-5348,318
		5809,91	-5345,241
		5806,833	-5348,318
		5809,91	-5351,396
		5809,91	-5363,705
		5806,833	-5388,323
		5834,528	-5382,169
		5840,683	-5385,246
		5834,528	-5385,246
		5828,374	-5385,246
		5819,142	-5382,169
		5819,142	-5391,4
		5825,296	-5397,555
		5825,296	-5394,478
		5819,142	-5388,323
		5806,833	-5391,4
		5794,523	-5382,169
		5794,523	-5372,937
		5797,601	-5357,55
		5806,833	-5354,473
		5806,833	-5348,318
		5825,296	-5351,396
		5831,451	-5354,473
		5840,683	-5360,628
		5846,837	-5379,091
		5849,915	-5385,246
		5852,992	-5385,246
		5852,992	-5385,246
		5856,069	-5385,246
		5837,605	-5385,246
		5849,915	-5388,323
		5831,451	-5388,323
		5797,601	-5388,323
		5791,446	-5388,323
		5809,91	-5388,323
		5788,369	-5369,859
		5779,137	-5363,705
		5769,905	-5348,318
		5769,905	-5342,164
		5769,905	-5339,087
		5769,905	-5351,396
		5788,369	-5357,55
		5791,446	-5372,937
		5806,833	-5376,014
		5816,064	-5376,014
		5779,137	-5348,318
		5809,91	-5379,091
		5812,987	-5382,169
		5800,678	-5382,169
		5800,678	-5369,859
		5812,987	-5372,937
		5819,142	-5382,169
		5816,064	-5379,091
		5806,833	-5369,859
		5825,296	-5369,859
		5831,451	-5354,473
		5831,451	-5354,473
		5822,219	-5351,396
		5816,064	-5348,318
		5806,833	-5348,318
		5794,523	-5348,318
		5791,446	-5360,628
		5800,678	-5372,937
		5812,987	-5372,937
		5822,219	-5382,169
		5822,219	-5385,246
		5825,296	-5379,091
		5819,142	-5376,014
		5825,296	-5372,937
		5819,142	-5379,091
		5809,91	-5372,937
		5816,064	-5372,937
		5816,064	-5379,091
		5806,833	-5376,014
		5791,446	-5372,937
		5794,523	-5360,628
		5788,369	-5345,241
		5788,369	-5342,164
		5782,214	-5348,318
		5788,369	-5348,318
		5791,446	-5348,318
		5797,601	-5360,628
		5819,142	-5376,014
		5819,142	-5385,246
		5822,219	-5385,246
		5816,064	-5388,323
		5806,833	-5388,323
		5809,91	-5382,169
		5812,987	-5379,091
		5812,987	-5372,937
		5803,755	-5379,091
		5809,91	-5382,169
		5822,219	-5379,091
		5828,374	-5372,937
		5816,064	-5360,628
		5812,987	-5354,473
		5812,987	-5345,241
		5819,142	-5345,241
		5800,678	-5336,009
		5788,369	-5345,241
		5803,755	-5369,859
		5825,296	-5388,323
		5819,142	-5388,323
		5809,91	-5385,246
		5809,91	-5385,246
		5812,987	-5388,323
		5816,064	-5382,169
		5812,987	-5379,091
		5809,91	-5385,246
		5812,987	-5385,246
		5816,064	-5379,091
		5809,91	-5366,782
		5816,064	-5385,246
		5812,987	-5357,55
		5809,91	-5379,091
		5806,833	-5348,318
		5809,91	-5385,246
		5825,296	-5379,091
		5816,064	-5382,169
		5816,064	-5354,473
		5812,987	-5351,396
		5825,296	-5360,628
		5825,296	-5372,937
		5819,142	-5348,318
		5812,987	-5348,318
		5812,987	-5363,705
		5819,142	-5376,014
		5822,219	-5391,4
		5828,374	-5391,4
		5825,296	-5382,169
		5831,451	-5382,169
		5825,296	-5385,246
		5816,064	-5382,169
		5819,142	-5379,091
		5822,219	-5379,091
		5800,678	-5376,014
		5800,678	-5376,014
		5800,678	-5372,937
		5782,214	-5357,55
		5797,601	-5372,937
		5797,601	-5342,164
		5819,142	-5336,009
		5794,523	-5360,628
		5812,987	-5332,932
		5772,982	-5348,318
		5779,137	-5372,937
		5776,06	-5382,169
		5782,214	-5388,323
		5794,523	-5382,169
		5800,678	-5382,169
		5794,523	-5376,014
		5797,601	-5379,091
		5791,446	-5382,169
		5806,833	-5385,246
		5819,142	-5388,323
		5819,142	-5382,169
		5822,219	-5385,246
		5812,987	-5382,169
		5816,064	-5382,169
		5809,91	-5376,014
		5806,833	-5363,705
		5794,523	-5357,55
		5785,292	-5357,55
		5782,214	-5360,628
		5797,601	-5372,937
		5803,755	-5379,091
		5797,601	-5385,246
		5794,523	-5388,323
		5797,601	-5400,632
		5794,523	-5403,71
		5794,523	-5400,632
		5800,678	-5406,787
		5794,523	-5406,787
		5788,369	-5403,71
		5794,523	-5406,787
		5797,601	-5409,864
		5797,601	-5403,71
		5800,678	-5406,787
		5797,601	-5397,555
		5794,523	-5397,555
		5785,292	-5385,246
		5782,214	-5385,246
		5791,446	-5391,4
		5803,755	-5376,014
		5806,833	-5382,169
		5806,833	-5388,323
		5809,91	-5397,555
		5803,755	-5403,71
		5800,678	-5422,173
		5797,601	-5422,173
		5797,601	-5428,328
		5806,833	-5422,173
		5800,678	-5419,096
		5806,833	-5425,25
		5806,833	-5425,25
		5816,064	-5412,941
		5819,142	-5412,941
		5819,142	-5416,019
		5816,064	-5409,864
		5806,833	-5400,632
		5797,601	-5394,478
		5794,523	-5385,246
		5785,292	-5372,937
		5794,523	-5376,014
		5785,292	-5388,323
		5785,292	-5400,632
		5791,446	-5412,941
		5803,755	-5425,25
		5812,987	-5425,25
		5809,91	-5416,019
		5809,91	-5416,019
		5806,833	-5416,019
		5812,987	-5419,096
		5819,142	-5425,25
		5825,296	-5419,096
		5822,219	-5416,019
		5816,064	-5419,096
		5806,833	-5409,864
		5809,91	-5397,555
		5800,678	-5376,014
		5806,833	-5388,323
		5800,678	-5382,169
		5803,755	-5388,323
		5794,523	-5397,555
		5785,292	-5403,71
		5791,446	-5422,173
		5794,523	-5431,405
		5794,523	-5425,25
		5800,678	-5416,019
		5797,601	-5422,173
		5803,755	-5419,096
		5809,91	-5412,941
		5809,91	-5409,864
		5791,446	-5409,864
		5782,214	-5400,632
		5782,214	-5406,787
		5791,446	-5412,941
		5806,833	-5409,864
		5797,601	-5403,71
		5800,678	-5388,323
		5791,446	-5397,555
		5785,292	-5400,632
		5782,214	-5403,71
		5791,446	-5403,71
		5800,678	-5409,864
		5800,678	-5425,25
		5812,987	-5425,25
		5809,91	-5434,482
		5803,755	-5437,56
		5800,678	-5425,25
		5797,601	-5428,328
		5797,601	-5422,173
		5785,292	-5431,405
		5797,601	-5422,173
		5800,678	-5409,864
		5797,601	-5416,019
		5819,142	-5431,405
		5812,987	-5400,632
		5809,91	-5385,246
		5803,755	-5382,169
		5797,601	-5379,091
		5788,369	-5391,4
		5819,142	-5431,405
		5809,91	-5428,328
		5809,91	-5422,173
		5791,446	-5412,941
		5806,833	-5428,328
		5788,369	-5403,71
		5816,064	-5428,328
		5812,987	-5422,173
		5812,987	-5416,019
		5825,296	-5409,864
		5825,296	-5403,71
		5825,296	-5409,864
		5819,142	-5409,864
		5822,219	-5391,4
		5812,987	-5394,478
		5800,678	-5385,246
		5806,833	-5382,169
		5800,678	-5382,169
		5797,601	-5379,091
		5803,755	-5391,4
		5806,833	-5397,555
		5800,678	-5409,864
		5794,523	-5416,019
		5797,601	-5412,941
		5800,678	-5409,864
		5809,91	-5403,71
		5812,987	-5406,787
		5825,296	-5400,632
		5819,142	-5403,71
		5828,374	-5397,555
		5834,528	-5391,4
		5834,528	-5388,323
		5825,296	-5385,246
		5809,91	-5372,937
		5791,446	-5366,782
		5791,446	-5366,782
		5791,446	-5369,859
		5782,214	-5372,937
		5776,06	-5382,169
		5788,369	-5388,323
		5809,91	-5403,71
		5809,91	-5403,71
		5806,833	-5403,71
		5806,833	-5400,632
		5803,755	-5400,632
		5819,142	-5394,478
		5812,987	-5397,555
		5816,064	-5388,323
		5809,91	-5388,323
		5819,142	-5385,246
		5819,142	-5379,091
		5797,601	-5366,782
		5809,91	-5394,478
		5806,833	-5376,014
		5816,064	-5372,937
		5800,678	-5369,859
		5809,91	-5379,091
		5803,755	-5388,323
		5816,064	-5394,478
		5828,374	-5400,632
		5809,91	-5366,782
		5819,142	-5397,555
		5806,833	-5403,71
		5819,142	-5388,323
		5825,296	-5397,555
		5794,523	-5394,478
		5822,219	-5391,4
		5816,064	-5391,4
		5800,678	-5369,859
		5803,755	-5394,478
		5806,833	-5385,246
		5797,601	-5379,091
		5809,91	-5369,859
		5816,064	-5369,859
		5812,987	-5391,4
		5819,142	-5394,478
		5816,064	-5376,014
		5822,219	-5409,864
		5816,064	-5403,71
		5825,296	-5400,632
		5819,142	-5400,632
		5809,91	-5385,246
		5828,374	-5406,787
		5819,142	-5400,632
		5822,219	-5412,941
		5825,296	-5397,555
		5822,219	-5397,555
		5828,374	-5406,787
		5822,219	-5400,632
		5825,296	-5394,478
		5806,833	-5385,246
		5806,833	-5382,169
		5812,987	-5385,246
		5812,987	-5379,091
		5819,142	-5382,169
		5819,142	-5382,169
		5822,219	-5388,323
		5822,219	-5403,71
		5819,142	-5400,632
		5809,91	-5412,941
		5816,064	-5412,941
		5846,837	-5406,787
		5837,605	-5406,787
		5828,374	-5400,632
		5822,219	-5397,555
		5806,833	-5403,71
		5800,678	-5412,941
		5800,678	-5416,019
		5816,064	-5406,787
		5825,296	-5376,014
		5819,142	-5379,091
		5828,374	-5366,782
		5822,219	-5363,705
		5806,833	-5372,937
		5809,91	-5366,782
		5809,91	-5385,246
		5831,451	-5409,864
		5812,987	-5400,632
		5819,142	-5425,25
		5800,678	-5431,405
		5797,601	-5422,173
		5794,523	-5422,173
		5800,678	-5412,941
		5803,755	-5409,864
		5806,833	-5409,864
		5809,91	-5406,787
		5812,987	-5403,71
		5809,91	-5403,71
		5800,678	-5382,169
		5797,601	-5382,169
		5806,833	-5400,632
		5806,833	-5369,859
		5806,833	-5372,937
		5803,755	-5366,782
		5803,755	-5379,091
		5803,755	-5372,937
		5809,91	-5385,246
		5812,987	-5397,555
		5816,064	-5412,941
		5816,064	-5409,864
		5819,142	-5403,71
		5819,142	-5403,71
		5812,987	-5400,632
		5819,142	-5397,555
		5819,142	-5400,632
		5834,528	-5400,632
		5837,605	-5397,555
		5849,915	-5400,632
		5846,837	-5391,4
		5834,528	-5391,4
		5822,219	-5388,323
		5806,833	-5372,937
		5809,91	-5379,091
		5800,678	-5372,937
		5791,446	-5379,091
		5785,292	-5385,246
		5788,369	-5391,4
		5803,755	-5397,555
		5806,833	-5406,787
		5806,833	-5397,555
		5803,755	-5397,555
		5803,755	-5400,632
		5806,833	-5394,478
		5809,91	-5394,478
		5800,678	-5394,478
		5806,833	-5394,478
		5806,833	-5391,4
		5812,987	-5391,4
		5812,987	-5385,246
		5819,142	-5372,937
		5822,219	-5363,705
		5822,219	-5354,473
		5819,142	-5348,318
		5812,987	-5351,396
		5803,755	-5369,859
		5794,523	-5388,323
		5803,755	-5397,555
		5797,601	-5397,555
		5816,064	-5400,632
		5806,833	-5391,4
		5809,91	-5388,323
		5806,833	-5385,246
		5806,833	-5379,091
		5806,833	-5376,014
		5791,446	-5372,937
		5785,292	-5376,014
		5782,214	-5385,246
		5806,833	-5366,782
		5806,833	-5366,782
		5822,219	-5357,55
		5806,833	-5354,473
		5800,678	-5351,396
		5809,91	-5357,55
		5822,219	-5357,55
		5822,219	-5360,628
		5806,833	-5372,937
		5809,91	-5385,246
		5822,219	-5388,323
		5837,605	-5397,555
		5822,219	-5400,632
		5816,064	-5397,555
		5828,374	-5382,169
		5819,142	-5382,169
		5819,142	-5379,091
		5819,142	-5388,323
		5825,296	-5376,014
		5812,987	-5369,859
		5812,987	-5376,014
		5812,987	-5360,628
		5812,987	-5348,318
		5809,91	-5348,318
		5812,987	-5348,318
		5812,987	-5357,55
		5822,219	-5369,859
		5812,987	-5385,246
		5822,219	-5400,632
		5816,064	-5397,555
		5822,219	-5394,478
		5819,142	-5388,323
		5816,064	-5385,246
		5819,142	-5385,246
		5819,142	-5388,323
		5816,064	-5388,323
		5822,219	-5391,4
		5819,142	-5391,4
		5819,142	-5391,4
		5812,987	-5391,4
		5803,755	-5382,169
		5806,833	-5372,937
		5809,91	-5366,782
		5812,987	-5360,628
		5809,91	-5369,859
		5806,833	-5379,091
		5812,987	-5382,169
		5816,064	-5388,323
		5822,219	-5403,71
		5825,296	-5400,632
		5822,219	-5391,4
		5816,064	-5391,4
		5812,987	-5403,71
		5809,91	-5400,632
		5816,064	-5394,478
		5819,142	-5403,71
		5816,064	-5409,864
		5809,91	-5406,787
		5806,833	-5400,632
		5800,678	-5385,246
		5803,755	-5376,014
		5819,142	-5366,782
		5816,064	-5366,782
		5809,91	-5369,859
		5816,064	-5369,859
		5819,142	-5372,937
		5819,142	-5388,323
		5816,064	-5406,787
		5806,833	-5409,864
		5809,91	-5406,787
		5819,142	-5403,71
		5819,142	-5400,632
		5812,987	-5403,71
		5800,678	-5400,632
		5800,678	-5394,478
		5809,91	-5391,4
		5806,833	-5397,555
		5806,833	-5397,555
		5809,91	-5382,169
		5806,833	-5391,4
		5816,064	-5366,782
		5803,755	-5360,628
		5803,755	-5360,628
		5806,833	-5376,014
		5806,833	-5366,782
		5806,833	-5379,091
		5812,987	-5400,632
		5822,219	-5412,941
		5806,833	-5409,864
		5806,833	-5406,787
		5819,142	-5400,632
		5825,296	-5400,632
		5812,987	-5406,787
		5806,833	-5409,864
		5803,755	-5397,555
		5809,91	-5400,632
		5806,833	-5403,71
		5809,91	-5397,555
		5812,987	-5385,246
		5819,142	-5372,937
		5812,987	-5363,705
		5806,833	-5363,705
		5797,601	-5363,705
		5794,523	-5369,859
		5809,91	-5391,4
		5812,987	-5409,864
		5800,678	-5376,014
		5806,833	-5409,864
		5809,91	-5403,71
		5812,987	-5400,632
		5806,833	-5400,632
		5800,678	-5403,71
		5803,755	-5409,864
		5816,064	-5409,864
		5809,91	-5409,864
		5803,755	-5412,941
		5822,219	-5391,4
		5816,064	-5366,782
		5825,296	-5376,014
		5816,064	-5376,014
		5822,219	-5406,787
		5809,91	-5369,859
		5797,601	-5372,937
		5785,292	-5382,169
		5785,292	-5416,019
		5812,987	-5431,405
		5825,296	-5425,25
		5825,296	-5412,941
		5831,451	-5422,173
		5806,833	-5416,019
		5803,755	-5412,941
		5800,678	-5412,941
		5812,987	-5416,019
		5809,91	-5409,864
		5819,142	-5400,632
		5809,91	-5412,941
		5828,374	-5385,246
		5822,219	-5388,323
		5822,219	-5379,091
		5819,142	-5372,937
		5816,064	-5409,864
		5816,064	-5397,555
		5806,833	-5397,555
		5797,601	-5409,864
		5797,601	-5416,019
		5794,523	-5422,173
		5806,833	-5416,019
		5803,755	-5406,787
		5809,91	-5403,71
		5819,142	-5382,169
		5809,91	-5406,787
		5803,755	-5406,787
		5797,601	-5409,864
		5794,523	-5403,71
		5794,523	-5406,787
		5806,833	-5400,632
		5794,523	-5412,941
		5828,374	-5382,169
		5816,064	-5372,937
		5822,219	-5391,4
		5809,91	-5372,937
		5806,833	-5376,014
		5806,833	-5388,323
		5809,91	-5412,941
		5819,142	-5416,019
		5806,833	-5409,864
		5812,987	-5419,096
		5816,064	-5416,019
		5819,142	-5419,096
		5803,755	-5419,096
		5809,91	-5416,019
		5803,755	-5416,019
		5809,91	-5416,019
		5812,987	-5412,941
		5819,142	-5412,941
		5816,064	-5419,096
		5806,833	-5416,019
		5803,755	-5403,71
		5800,678	-5400,632
		5797,601	-5397,555
		5803,755	-5409,864
		5806,833	-5406,787
		5812,987	-5422,173
		5812,987	-5422,173
		5809,91	-5425,25
		5812,987	-5422,173
		5819,142	-5425,25
		5800,678	-5425,25
		5803,755	-5422,173
		5806,833	-5416,019
		5816,064	-5406,787
		5809,91	-5403,71
		5812,987	-5403,71
		5809,91	-5397,555
		5788,369	-5369,859
		5797,601	-5379,091
		5803,755	-5388,323
		5788,369	-5369,859
		5785,292	-5360,628
		5806,833	-5379,091
		5812,987	-5385,246
		5812,987	-5388,323
		5816,064	-5403,71
		5806,833	-5397,555
		5812,987	-5409,864
		5819,142	-5409,864
		5819,142	-5406,787
		5828,374	-5409,864
		5828,374	-5409,864
		5819,142	-5422,173
		5816,064	-5409,864
		5816,064	-5409,864
		5806,833	-5406,787
		5809,91	-5406,787
		5797,601	-5412,941
		5788,369	-5406,787
		5779,137	-5394,478
		5772,982	-5391,4
		5782,214	-5382,169
		5785,292	-5379,091
		5800,678	-5379,091
		5791,446	-5394,478
		5779,137	-5403,71
		5794,523	-5385,246
		5791,446	-5412,941
		5816,064	-5406,787
		5825,296	-5406,787
		5812,987	-5403,71
		5812,987	-5403,71
		5797,601	-5409,864
		5806,833	-5403,71
		5788,369	-5412,941
		5794,523	-5406,787
		5797,601	-5406,787
		5806,833	-5403,71
		5822,219	-5397,555
		5819,142	-5388,323
		5806,833	-5385,246
		5809,91	-5379,091
		5806,833	-5379,091
		5797,601	-5382,169
		5800,678	-5385,246
		5803,755	-5388,323
		5803,755	-5400,632
		5800,678	-5409,864
		5806,833	-5403,71
		5800,678	-5406,787
		5800,678	-5409,864
		5803,755	-5406,787
		5819,142	-5394,478
		5816,064	-5406,787
		5803,755	-5397,555
		5803,755	-5403,71
		5803,755	-5400,632
		5800,678	-5400,632
		5791,446	-5388,323
		5785,292	-5382,169
		5782,214	-5376,014
		5782,214	-5382,169
		5782,214	-5372,937
		5791,446	-5382,169
		5800,678	-5385,246
		5800,678	-5397,555
		5803,755	-5403,71
		5797,601	-5403,71
		5806,833	-5397,555
		5806,833	-5400,632
		5800,678	-5403,71
		5828,374	-5406,787
		5831,451	-5406,787
		5819,142	-5397,555
		5828,374	-5406,787
		5800,678	-5400,632
		5819,142	-5379,091
		5812,987	-5376,014
		5806,833	-5360,628
		5791,446	-5366,782
		5794,523	-5379,091
		5809,91	-5366,782
		5825,296	-5388,323
		5812,987	-5400,632
		5825,296	-5397,555
		5812,987	-5394,478
		5816,064	-5400,632
		5809,91	-5394,478
		5806,833	-5400,632
		5803,755	-5406,787
		5797,601	-5397,555
		5809,91	-5397,555
		5816,064	-5397,555
		5816,064	-5394,478
		5803,755	-5382,169
		5782,214	-5369,859
		5788,369	-5379,091
		5776,06	-5360,628
		5794,523	-5357,55
		5788,369	-5357,55
		5788,369	-5363,705
		5788,369	-5376,014
		5791,446	-5385,246
		5803,755	-5385,246
		5812,987	-5382,169
		5806,833	-5385,246
		5803,755	-5385,246
		5797,601	-5385,246
		5785,292	-5385,246
		5788,369	-5394,478
		5800,678	-5391,4
		5812,987	-5382,169
		5816,064	-5382,169
		5812,987	-5385,246
		5803,755	-5372,937
		5794,523	-5372,937
		5803,755	-5366,782
		5791,446	-5366,782
		5794,523	-5372,937
		5797,601	-5376,014
		5797,601	-5382,169
		5791,446	-5385,246
		5803,755	-5388,323
		5806,833	-5394,478
		5812,987	-5400,632
		5803,755	-5397,555
		5812,987	-5394,478
		5816,064	-5388,323
		5809,91	-5391,4
		5809,91	-5382,169
		5806,833	-5379,091
		5828,374	-5372,937
		5809,91	-5388,323
		5834,528	-5366,782
		5809,91	-5369,859
		5809,91	-5363,705
		5809,91	-5372,937
		5797,601	-5379,091
		5794,523	-5391,4
		5800,678	-5388,323
		5797,601	-5397,555
		5797,601	-5394,478
		5800,678	-5394,478
		5800,678	-5394,478
		5797,601	-5400,632
		5800,678	-5403,71
		5806,833	-5409,864
		5809,91	-5406,787
		5803,755	-5403,71
		5803,755	-5397,555
		5803,755	-5406,787
		5809,91	-5379,091
		5803,755	-5391,4
		5812,987	-5372,937
		5809,91	-5379,091
		5812,987	-5369,859
		5806,833	-5379,091
		5803,755	-5385,246
		5809,91	-5397,555
		5803,755	-5400,632
		5797,601	-5409,864
		5806,833	-5391,4
		5809,91	-5397,555
		5812,987	-5397,555
		5794,523	-5412,941
		5800,678	-5394,478
		5800,678	-5397,555
		5800,678	-5400,632
		5779,137	-5382,169
		5816,064	-5394,478
		5785,292	-5376,014
		5788,369	-5376,014
		5788,369	-5372,937
		5782,214	-5388,323
		5779,137	-5376,014
		5779,137	-5394,478
		5779,137	-5406,787
		5779,137	-5406,787
		5785,292	-5412,941
		5785,292	-5406,787
		5788,369	-5400,632
		5779,137	-5403,71
		5782,214	-5403,71
		5785,292	-5397,555
		5782,214	-5406,787
		5785,292	-5394,478
		5788,369	-5394,478
		5785,292	-5388,323
		5782,214	-5376,014
		5779,137	-5366,782
		5803,755	-5366,782
		5797,601	-5372,937
		5791,446	-5379,091
		5782,214	-5394,478
		5788,369	-5388,323
		5779,137	-5400,632
		5769,905	-5419,096
		5797,601	-5412,941
		5791,446	-5403,71
		5797,601	-5412,941
		5803,755	-5419,096
		5794,523	-5409,864
		5788,369	-5419,096
		5788,369	-5409,864
		5785,292	-5397,555
		5788,369	-5406,787
		5797,601	-5379,091
		5812,987	-5372,937
		5819,142	-5369,859
		5782,214	-5391,4
		5806,833	-5376,014
		5800,678	-5372,937
		5782,214	-5391,4
		5763,751	-5406,787
		5794,523	-5376,014
		5757,596	-5412,941
		5757,596	-5416,019
		5785,292	-5412,941
		5809,91	-5412,941
		5794,523	-5409,864
		5785,292	-5400,632
		5782,214	-5403,71
		5782,214	-5397,555
		5776,06	-5391,4
		5782,214	-5397,555
		5769,905	-5382,169
		5772,982	-5372,937
		5779,137	-5372,937
		5791,446	-5366,782
		5788,369	-5363,705
		5788,369	-5360,628
		5788,369	-5366,782
		5791,446	-5372,937
		5791,446	-5382,169
		5791,446	-5394,478
		5785,292	-5391,4
		5776,06	-5400,632
		5779,137	-5403,71
		5794,523	-5397,555
		5794,523	-5391,4
		5791,446	-5388,323
		5785,292	-5388,323
		5785,292	-5385,246
		5785,292	-5385,246
		5788,369	-5382,169
		5772,982	-5372,937
		5782,214	-5363,705
		5785,292	-5363,705
		5785,292	-5369,859
		5772,982	-5376,014
		5785,292	-5372,937
		5785,292	-5382,169
		5785,292	-5391,4
		5791,446	-5400,632
		5791,446	-5406,787
		5791,446	-5403,71
		5797,601	-5400,632
		5797,601	-5400,632
		5791,446	-5403,71
		5788,369	-5403,71
		5788,369	-5400,632
		5788,369	-5397,555
		5791,446	-5397,555
		5782,214	-5391,4
		5779,137	-5379,091
		5776,06	-5379,091
		5763,751	-5385,246
		5763,751	-5382,169
		5779,137	-5376,014
		5788,369	-5382,169
		5779,137	-5394,478
		5785,292	-5400,632
		5797,601	-5406,787
		5782,214	-5406,787
		5788,369	-5412,941
		5782,214	-5385,246
		5791,446	-5406,787
		5788,369	-5400,632
		5785,292	-5406,787
		5794,523	-5397,555
		5797,601	-5391,4
		5800,678	-5391,4
		5809,91	-5379,091
		5806,833	-5391,4
		5803,755	-5376,014
		5794,523	-5372,937
		5779,137	-5372,937
		5788,369	-5379,091
		5769,905	-5376,014
		5776,06	-5379,091
		5757,596	-5382,169
		5776,06	-5388,323
		5785,292	-5400,632
		5779,137	-5409,864
		5782,214	-5397,555
		5785,292	-5394,478
		5782,214	-5400,632
		5779,137	-5406,787
		5803,755	-5406,787
		5797,601	-5406,787
		5788,369	-5406,787
		5809,91	-5406,787
		5819,142	-5388,323
		5803,755	-5372,937
		5797,601	-5369,859
		5785,292	-5363,705
		5782,214	-5366,782
		5769,905	-5369,859
		5760,673	-5376,014
		5769,905	-5369,859
		5760,673	-5382,169
		5772,982	-5394,478
		5803,755	-5400,632
		5791,446	-5406,787
		5785,292	-5409,864
		5782,214	-5412,941
		5791,446	-5412,941
		5806,833	-5400,632
		5812,987	-5397,555
		5809,91	-5397,555
		5806,833	-5394,478
		5800,678	-5388,323
		5785,292	-5382,169
		5779,137	-5379,091
		5776,06	-5376,014
		5779,137	-5369,859
		5779,137	-5369,859
		5779,137	-5376,014
		5785,292	-5379,091
		5779,137	-5406,787
		5788,369	-5394,478
		5776,06	-5416,019
		5791,446	-5416,019
		5782,214	-5416,019
		5776,06	-5422,173
		5779,137	-5419,096
		5785,292	-5416,019
		5782,214	-5409,864
		5785,292	-5409,864
		5785,292	-5406,787
		5785,292	-5403,71
		5772,982	-5400,632
		5769,905	-5394,478
		5785,292	-5382,169
		5779,137	-5388,323
		5776,06	-5388,323
		5809,91	-5391,4
		5812,987	-5388,323
		5800,678	-5385,246
		5809,91	-5397,555
		5812,987	-5403,71
		5812,987	-5400,632
		5809,91	-5403,71
		5816,064	-5400,632
		5809,91	-5403,71
		5797,601	-5403,71
		5794,523	-5412,941
		5806,833	-5403,71
		5800,678	-5406,787
		5779,137	-5397,555
		5800,678	-5409,864
		5779,137	-5397,555
		5776,06	-5397,555
		5772,982	-5397,555
		5757,596	-5403,71
		5769,905	-5400,632
		5769,905	-5391,4
		5772,982	-5391,4
		5772,982	-5400,632
		5800,678	-5403,71
		5785,292	-5403,71
		5788,369	-5409,864
		5797,601	-5400,632
		5800,678	-5400,632
		5794,523	-5400,632
		5803,755	-5403,71
		5816,064	-5406,787
		5812,987	-5406,787
		5803,755	-5406,787
		5794,523	-5403,71
		5791,446	-5397,555
		5788,369	-5385,246
		5794,523	-5379,091
		5791,446	-5360,628
		5794,523	-5357,55
		5788,369	-5357,55
		5779,137	-5363,705
		5769,905	-5372,937
		5779,137	-5382,169
		5797,601	-5394,478
		5785,292	-5394,478
		5788,369	-5394,478
		5772,982	-5397,555
		5772,982	-5391,4
		5782,214	-5388,323
		5776,06	-5397,555
		5769,905	-5400,632
		5779,137	-5400,632
		5769,905	-5397,555
		5769,905	-5385,246
		5769,905	-5379,091
		5766,828	-5379,091
		5757,596	-5379,091
		5751,441	-5382,169
		5751,441	-5382,169
		5757,596	-5379,091
		5769,905	-5403,71
		5772,982	-5403,71
		5776,06	-5400,632
		5757,596	-5397,555
		5772,982	-5400,632
		5769,905	-5403,71
		5769,905	-5397,555
		5763,751	-5400,632
		5757,596	-5397,555
		5772,982	-5394,478
		5776,06	-5397,555
		5769,905	-5391,4
		5766,828	-5372,937
		5769,905	-5372,937
		5757,596	-5385,246
		5757,596	-5376,014
		5748,364	-5382,169
		5742,21	-5388,323
[truncated: 29,250 more rows]
