# Supplementary material for: Assessment of upper limb motor control: establishing normative benchmarks for clinical applications
Source: PeerJ. 2025 Aug 22;13:e19859. doi: 10.7717/peerj.19859 (PMC12377353; doi:10.7717/peerj.19859)
Supplement: Supplemental Information 1 [file peerj-13-19859-s001.zip › translated_csvs/advanced_mdurance-test-243764.csv]

angle_window_	angles_bíceps_braquial_derecho_tríceps_braquial_largo_derecho	emg_muscle_bíceps_braquial_derecho_(µV)	emg_muscle_tríceps_braquial_largo_derecho_(µV)
0,05	88,31	-14764,805	-4982,122
	88,17	-14740,186	-4982,122
	87,89	-14752,495	-4988,276
	87,5	-14749,418	-4988,276
	87,11	-14743,264	-5003,663
	86,74	-14823,273	-5012,895
	86,32	-14810,964	-5006,74
	85,87	-14807,886	-5000,585
	85,42	-14795,577	-5000,585
	85,01	-14789,423	-5000,585
	84,63	-14792,5	-4997,508
	84,22	-14795,577	-4997,508
	83,72	-14807,886	-5003,663
	83,25	-14801,732	-5003,663
	82,83	-14789,423	-5000,585
	82,39	-14761,727	-5006,74
	81,94	-14727,877	-5000,585
	81,59	-14715,568	-5006,74
	81,33	-14727,877	-5006,74
	81,04	-14724,8	-4997,508
	80,66	-14718,645	-4997,508
	80,2	-14746,341	-4994,431
	79,74	-14829,427	-4988,276
	79,35	-14823,273	-4991,354
	79,04	-14774,036	-4985,199
	78,75	-14786,346	-4988,276
	78,48	-14752,495	-4985,199
	78,26	-14746,341	-4985,199
	78,08	-14780,191	-4988,276
	77,91	-14804,809	-4991,354
	77,72	-14795,577	-4988,276
	77,53	-14767,882	-4985,199
	77,39	-14789,423	-4988,276
	77,3	-14774,036	-4988,276
	77,14	-14783,268	-4994,431
	76,91	-14786,346	-4985,199
	76,73	-14847,891	-5003,663
	76,64	-14857,123	-5006,74
	76,57	-14829,427	-5006,74
	76,42	-14826,35	-5003,663
	76,19	-14807,886	-5003,663
	76,01	-14752,495	-5000,585
	75,95	-14743,264	-5006,74
	75,96	-14718,645	-5006,74
	75,96	-14712,491	-4997,508
	75,87	-14706,336	-5000,585
	75,74	-14734,032	-5009,817
	75,63	-14770,959	-5006,74
	75,59	-14789,423	-4997,508
	75,57	-14764,805	-4988,276
	75,52	-14740,186	-4982,122
	75,46	-14752,495	-4985,199
	75,37	-14789,423	-4988,276
	75,23	-14783,268	-4988,276
	75,02	-14783,268	-4985,199
	74,8	-14740,186	-4982,122
	74,69	-14758,65	-4988,276
	74,72	-14792,5	-5006,74
	74,78	-14789,423	-4997,508
	74,83	-14767,882	-4997,508
	74,85	-14752,495	-5006,74
	74,89	-14746,341	-4994,431
	74,96	-14737,109	-5003,663
	75,02	-14730,954	-5003,663
	75,07	-14740,186	-5003,663
	75,15	-14746,341	-5000,585
	75,35	-14764,805	-4994,431
	75,82	-14786,346	-5000,585
	76,65	-14783,268	-5000,585
	77,8	-14767,882	-4994,431
	79,19	-14789,423	-5000,585
	80,74	-14820,196	-5003,663
	82,21	-14810,964	-5000,585
	83,13	-14804,809	-5003,663
	82,82	-14804,809	-5003,663
	80,45	-14789,423	-5000,585
	75,49	-14774,036	-5000,585
	67,58	-14777,114	-4991,354
	56,25	-14780,191	-4991,354
	41,44	-14774,036	-4991,354
	24,14	-14767,882	-4991,354
	5,2	-14801,732	-4991,354
	-14,45	-14795,577	-4994,431
	-32,02	-14777,114	-4994,431
	-45,35	-14743,264	-4988,276
	-54	-14694,027	-4991,354
	-58,67	-14684,795	-4988,276
	-61,04	-14687,872	-4991,354
	-62,02	-14718,645	-5003,663
	-61,32	-14761,727	-5009,817
	-58,6	-14783,268	-5015,972
	-54,83	-14783,268	-5022,126
	-50,81	-14795,577	-5015,972
	-45,59	-14783,268	-5006,74
	-38,42	-14786,346	-5006,74
	-29,01	-14789,423	-4994,431
	-17,55	-14801,732	-4991,354
	-4,62	-14783,268	-4991,354
	8,97	-14783,268	-4997,508
	22,16	-14780,191	-4997,508
	34,41	-14783,268	-5003,663
	46,04	-14798,655	-5003,663
	57,5	-14792,5	-5006,74
	68,41	-14795,577	-5009,817
	78,11	-14798,655	-5012,895
	86,44	-14792,5	-5006,74
	93,02	-14786,346	-5009,817
	96,82	-14789,423	-5012,895
	97,8	-14814,041	-5006,74
	96,75	-14807,886	-5006,74
	94,44	-14780,191	-5009,817
	91,46	-14777,114	-5006,74
	87,94	-14780,191	-4988,276
	83,64	-14770,959	-4982,122
	78,01	-14727,877	-4982,122
	70,63	-14709,413	-4982,122
	61,55	-14712,491	-4982,122
	51,29	-14727,877	-4994,431
	40,3	-14755,573	-4997,508
	29,01	-14795,577	-5012,895
	17,81	-14792,5	-5003,663
	6,15	-14807,886	-5012,895
	-7,56	-14780,191	-5003,663
	-24,8	-14774,036	-5003,663
	-42,45	-14774,036	-5000,585
	-54,06	-14761,727	-5003,663
	-58,62	-14752,495	-5003,663
	-60,16	-14752,495	-5003,663
	-60,7	-14761,727	-5000,585
	-59,84	-14761,727	-5000,585
	-57,32	-14761,727	-5003,663
	-52,81	-14770,959	-5003,663
	-46,17	-14789,423	-5006,74
	-37,75	-14792,5	-5006,74
	-27,74	-14786,346	-5009,817
	-16,3	-14783,268	-5009,817
	-3,74	-14777,114	-5003,663
	9,28	-14783,268	-5006,74
	21,77	-14774,036	-5003,663
	33,56	-14743,264	-4997,508
	45,46	-14743,264	-4994,431
	58,23	-14737,109	-4997,508
	71,74	-14724,8	-5000,585
	84,97	-14734,032	-5000,585
	96,9	-14737,109	-5003,663
	105,87	-14767,882	-5000,585
	109,64	-14814,041	-5003,663
	107,99	-14770,959	-4994,431
	102,72	-14734,032	-4994,431
	95,93	-14761,727	-4994,431
	88,55	-14749,418	-4991,354
	80,85	-14740,186	-4985,199
	73	-14767,882	-4985,199
	64,94	-14780,191	-4994,431
	56,9	-14767,882	-4991,354
	49,05	-14774,036	-4997,508
	41,27	-14755,573	-4997,508
	33,46	-14795,577	-4997,508
	25,37	-14715,568	-4994,431
	16,96	-14740,186	-5000,585
	8,24	-14783,268	-5012,895
	-1,16	-14777,114	-5012,895
	-11,74	-14795,577	-5009,817
	-24,34	-14801,732	-5012,895
	-38,36	-14795,577	-5009,817
	-50,96	-14755,573	-4997,508
	-59,14	-14783,268	-5003,663
	-62,33	-14712,491	-4997,508
	-62,14	-14700,182	-4997,508
	-59,32	-14706,336	-5000,585
	-53,41	-14727,877	-5006,74
	-43,95	-14752,495	-5000,585
	-31,17	-14734,032	-5000,585
	-15,75	-14694,027	-4994,431
	1,03	-14709,413	-4994,431
	17,32	-14715,568	-4994,431
	32,05	-14777,114	-5003,663
	44,95	-14770,959	-5003,663
	56,2	-14777,114	-5003,663
	66,7	-14755,573	-4997,508
	77,15	-14767,882	-5000,585
	87,47	-14795,577	-5000,585
	96,87	-14774,036	-5000,585
	103,68	-14789,423	-5006,74
	106,34	-14767,882	-5000,585
	104,62	-14777,114	-5000,585
	99,72	-14770,959	-5006,74
	92,95	-14758,65	-4997,508
	85,31	-14752,495	-4997,508
	77,83	-14752,495	-4988,276
	70,73	-14774,036	-5003,663
	63,7	-14770,959	-5000,585
	56,5	-14774,036	-5000,585
	48,72	-14786,346	-5006,74
	39,92	-14789,423	-5006,74
	30,1	-14780,191	-5009,817
	19,65	-14767,882	-5003,663
	7,96	-14749,418	-5000,585
	-6,72	-14734,032	-4997,508
	-24,24	-14721,723	-4988,276
	-41,42	-14709,413	-4988,276
	-54,84	-14724,8	-4985,199
	-63,56	-14712,491	-4991,354
	-67,9	-14758,65	-5009,817
	-68,96	-14826,35	-5015,972
	-67,56	-14706,336	-4985,199
	-63,61	-14795,577	-5015,972
	-56,96	-14789,423	-5015,972
	-47,72	-14792,5	-5012,895
	-36,37	-14798,655	-5009,817
	-23,71	-14798,655	-5003,663
	-10,56	-14792,5	-5003,663
	2,07	-14764,805	-5000,585
	13,95	-14743,264	-4997,508
	25,52	-14724,8	-4988,276
	36,74	-14718,645	-4979,044
	47,86	-14737,109	-4982,122
	59,56	-14749,418	-4982,122
	71,58	-14767,882	-4991,354
	82,99	-14770,959	-5000,585
	93,46	-14761,727	-5000,585
	102,37	-14730,954	-4991,354
	107,23	-14737,109	-4985,199
	106,51	-14764,805	-4988,276
	102,03	-14770,959	-4994,431
	96,11	-14783,268	-5000,585
	89,66	-14764,805	-4997,508
	82,56	-14755,573	-4994,431
	74,51	-14730,954	-4991,354
	65,32	-14752,495	-4997,508
	54,83	-14740,186	-5000,585
	42,7	-14795,577	-5012,895
	29,21	-14807,886	-5015,972
	15,3	-14792,5	-5012,895
	0,99	-14801,732	-5012,895
	-14,4	-14764,805	-4991,354
	-29,51	-14712,491	-4997,508
	-41,73	-14743,264	-4991,354
	-50,88	-14801,732	-4997,508
	-58,13	-14801,732	-5006,74
	-63,41	-14749,418	-4994,431
	-66,32	-14752,495	-4994,431
	-67,13	-14746,341	-4994,431
	-66,19	-14737,109	-5006,74
	-63,24	-14749,418	-5003,663
	-58,3	-14746,341	-4994,431
	-51,93	-14746,341	-4991,354
	-44,1	-14832,505	-4994,431
	-33,73	-14774,036	-4988,276
	-20,33	-14823,273	-4988,276
	-5,37	-14777,114	-4991,354
	9,71	-14798,655	-4997,508
	23,96	-14746,341	-4991,354
	36,6	-14703,259	-4988,276
	47,66	-14678,641	-4994,431
	57,87	-14694,027	-4994,431
	67,88	-14697,104	-4991,354
	77,87	-14715,568	-4991,354
	87,38	-14734,032	-4997,508
	96,05	-14730,954	-4991,354
	104,17	-14774,036	-5000,585
	110,93	-14777,114	-4997,508
	113,66	-14770,959	-4994,431
	111,33	-14752,495	-4991,354
	105,88	-14774,036	-4991,354
	99,31	-14755,573	-4991,354
	92,46	-14752,495	-4994,431
	85,06	-14743,264	-4988,276
	76,65	-14712,491	-4985,199
	66,9	-14715,568	-4985,199
	55,64	-14746,341	-4991,354
	43,88	-14746,341	-4994,431
	32,01	-14798,655	-5000,585
	20,09	-14847,891	-5006,74
	8,27	-14850,968	-5012,895
	-3,91	-14810,964	-5003,663
	-17,97	-14746,341	-5000,585
	-34,07	-14697,104	-4997,508
	-49,08	-14715,568	-5003,663
	-60,59	-14764,805	-4985,199
	-68,68	-14786,346	-4975,967
	-73,82	-14783,268	-4979,044
	-76,05	-14724,8	-4994,431
	-76,4	-14764,805	-4982,122
	-75,62	-14777,114	-4991,354
	-73,61	-14746,341	-4982,122
	-69,6	-14761,727	-5003,663
	-62,85	-14770,959	-5003,663
	-53,84	-14770,959	-4991,354
	-43,95	-14755,573	-4997,508
	-34,08	-14721,723	-4991,354
	-23,6	-14743,264	-4988,276
	-12,04	-14740,186	-4988,276
	0,09	-14746,341	-4991,354
	12	-14752,495	-5012,895
	23,15	-14758,65	-5015,972
	33,21	-14743,264	-5012,895
	42,39	-14743,264	-5006,74
	51,34	-14783,268	-4997,508
	60,88	-14764,805	-5003,663
	70,98	-14786,346	-4994,431
	80,63	-14783,268	-4988,276
	89,3	-14777,114	-4985,199
	96,49	-14730,954	-4982,122
	101,16	-14700,182	-4988,276
	102,3	-14724,8	-4991,354
	99,91	-14755,573	-4997,508
	95,02	-14746,341	-4994,431
	88,81	-14730,954	-5003,663
	81,32	-14724,8	-5000,585
	72,37	-14734,032	-4994,431
	62,57	-14774,036	-5000,585
	52,05	-14777,114	-5003,663
	41,17	-14758,65	-5000,585
	30,68	-14792,5	-5006,74
	21,06	-14743,264	-5000,585
	12,11	-14727,877	-5000,585
	3,19	-14712,491	-4991,354
	-6,11	-14703,259	-4991,354
	-16,06	-14730,954	-4991,354
	-24,59	-14777,114	-4997,508
	-31,06	-14755,573	-4994,431
	-38,72	-14783,268	-5000,585
	-47,77	-14758,65	-4988,276
	-55,93	-14767,882	-5003,663
	-61,37	-14767,882	-5000,585
	-63,53	-14777,114	-5000,585
	-63,7	-14767,882	-5006,74
	-62,66	-14783,268	-4997,508
	-61,15	-14767,882	-4988,276
	-60,19	-14789,423	-4994,431
	-58,38	-14777,114	-4982,122
	-53,88	-14774,036	-4988,276
	-46,98	-14767,882	-4991,354
	-38,31	-14734,032	-4994,431
	-28,06	-14709,413	-4991,354
	-16,75	-14712,491	-4991,354
	-5,23	-14746,341	-5003,663
	5,97	-14767,882	-4997,508
	16,59	-14780,191	-4997,508
	26,13	-14770,959	-4985,199
	34,62	-14774,036	-4988,276
	42,67	-14770,959	-4994,431
	50,65	-14770,959	-4994,431
	58,95	-14758,65	-4991,354
	67,88	-14764,805	-4997,508
	76,93	-14758,65	-4991,354
	85,07	-14755,573	-4985,199
	91,41	-14770,959	-4991,354
	95,56	-14761,727	-4994,431
	97,22	-14746,341	-4991,354
	95,73	-14755,573	-4994,431
	91,37	-14758,65	-4982,122
	84,75	-14767,882	-4991,354
	75,83	-14724,8	-4979,044
	64,88	-14672,486	-4979,044
	52,94	-14629,404	-4979,044
	41,13	-14635,559	-4982,122
	29,52	-14672,486	-4988,276
	18,64	-14752,495	-4994,431
	8,41	-14841,737	-4997,508
	-2,2	-14832,505	-4994,431
	-13,96	-14737,109	-4994,431
	-28,79	-14780,191	-4994,431
	-44,07	-14798,655	-4985,199
	-54,21	-14770,959	-4985,199
	-59,14	-14752,495	-4985,199
	-62,09	-14743,264	-4985,199
	-64,16	-14724,8	-4982,122
	-64,32	-14749,418	-4982,122
	-62,44	-14718,645	-4982,122
	-58,56	-14737,109	-4985,199
	-52,55	-14734,032	-4982,122
	-44,95	-14730,954	-4979,044
	-35,87	-14746,341	-4988,276
	-24,96	-14718,645	-4982,122
	-12,42	-14700,182	-4985,199
	0,85	-14694,027	-4982,122
	13,84	-14694,027	-4982,122
	26,02	-14690,95	-4985,199
	37,62	-14706,336	-4982,122
	48,89	-14767,882	-4985,199
	60,51	-14826,35	-4991,354
	73,1	-14749,418	-4985,199
	85,27	-14786,346	-4997,508
	95,28	-14777,114	-4994,431
	102,28	-14770,959	-4997,508
	104,45	-14761,727	-4988,276
	101,7	-14752,495	-4988,276
	96,64	-14749,418	-4991,354
	90,86	-14697,104	-4982,122
	84,46	-14743,264	-4991,354
	77,49	-14740,186	-4985,199
	69,73	-14721,723	-4982,122
	60,77	-14730,954	-4991,354
	50,61	-14703,259	-4985,199
	39,37	-14678,641	-4975,967
	27,35	-14724,8	-4985,199
	15,22	-14730,954	-4982,122
	3,02	-14734,032	-4982,122
	-10,31	-14727,877	-4972,89
	-26,08	-14727,877	-4979,044
	-43,23	-14730,954	-4975,967
	-57,89	-14724,8	-4979,044
	-67,16	-14724,8	-4979,044
	-71,94	-14746,341	-4979,044
	-74,01	-14777,114	-4988,276
	-72,82	-14755,573	-4991,354
	-68,1	-14749,418	-4991,354
	-60,49	-14746,341	-4985,199
	-50,87	-14734,032	-4985,199
	-39,85	-14724,8	-4985,199
	-27,9	-14706,336	-4979,044
	-15,5	-14697,104	-4966,735
	-3,21	-14684,795	-4979,044
	8,51	-14706,336	-4969,813
	19,29	-14706,336	-4966,735
	28,83	-14730,954	-4975,967
	37,17	-14730,954	-4975,967
	44,86	-14767,882	-4982,122
	52,76	-14780,191	-4991,354
	61,67	-14761,727	-4991,354
	70,96	-14743,264	-4991,354
	79,32	-14721,723	-4994,431
	86,61	-14724,8	-4994,431
	93,29	-14734,032	-4991,354
	98,23	-14749,418	-4991,354
	99,76	-14734,032	-4988,276
	98,09	-14740,186	-4997,508
	94,23	-14746,341	-4991,354
	88,8	-14755,573	-4991,354
	81,88	-14740,186	-4997,508
	73,49	-14749,418	-4994,431
	63,2	-14727,877	-4991,354
	51,11	-14740,186	-4997,508
	38,1	-14721,723	-4985,199
	24,76	-14718,645	-4985,199
	11,79	-14718,645	-4991,354
	-0,68	-14715,568	-4988,276
	-12,86	-14727,877	-4988,276
	-24,5	-14761,727	-4991,354
	-34,78	-14764,805	-4988,276
	-42,4	-14752,495	-4985,199
	-46,64	-14764,805	-4991,354
	-48,2	-14767,882	-4985,199
	-48,46	-14767,882	-4991,354
	-48,2	-14700,182	-4988,276
	-47,42	-14697,104	-4988,276
	-45,63	-14638,636	-4991,354
	-42,1	-14706,336	-5000,585
	-36,47	-14764,805	-5000,585
	-28,82	-14783,268	-4997,508
	-19,6	-14743,264	-4994,431
	-9,58	-14709,413	-4991,354
	0,62	-14703,259	-4997,508
	10,62	-14737,109	-4991,354
	20,23	-14746,341	-4991,354
	29,28	-14752,495	-4994,431
	37,57	-14743,264	-4985,199
	45,43	-14727,877	-4985,199
	53,68	-14746,341	-4994,431
	62,44	-14721,723	-4994,431
	71,29	-14715,568	-4982,122
	80,11	-14740,186	-4994,431
	88,53	-14734,032	-4988,276
	96,06	-14749,418	-4997,508
	102,18	-14740,186	-5003,663
	106,1	-14727,877	-5006,74
	107,41	-14690,95	-5000,585
	106,71	-14706,336	-5009,817
	105,2	-14700,182	-5003,663
	103,93	-14678,641	-5000,585
	103,28	-14703,259	-4994,431
	103	-14752,495	-4994,431
	102,88	-14774,036	-4994,431
	102,75	-14755,573	-4994,431
	102,6	-14746,341	-5003,663
	102,52	-14746,341	-5000,585
	102,42	-14737,109	-4994,431
	102,27	-14746,341	-4991,354
	102,15	-14740,186	-4997,508
	102,05	-14727,877	-5000,585
	101,89	-14721,723	-5000,585
	101,76	-14727,877	-5000,585
	101,65	-14712,491	-5006,74
	101,54	-14697,104	-4997,508
	101,48	-14730,954	-5000,585
		-14734,032	-4997,508
		-14706,336	-5000,585
		-14724,8	-4997,508
		-14740,186	-5006,74
		-14727,877	-5000,585
		-14730,954	-5000,585
		-14730,954	-5000,585
		-14737,109	-5000,585
		-14715,568	-4994,431
		-14740,186	-5000,585
		-14694,027	-4991,354
		-14700,182	-4982,122
		-14703,259	-4985,199
		-14697,104	-4985,199
		-14700,182	-4985,199
		-14712,491	-4994,431
		-14740,186	-4997,508
		-14746,341	-5000,585
		-14783,268	-5009,817
		-14777,114	-5006,74
		-14801,732	-5003,663
		-14795,577	-5003,663
		-14783,268	-5000,585
		-14774,036	-5003,663
		-14770,959	-5003,663
		-14746,341	-5003,663
		-14715,568	-4991,354
		-14727,877	-4994,431
		-14694,027	-4991,354
		-14721,723	-4991,354
		-14721,723	-4988,276
		-14730,954	-4994,431
		-14740,186	-5000,585
		-14749,418	-5000,585
		-14761,727	-5006,74
		-14715,568	-5003,663
		-14740,186	-5006,74
		-14694,027	-5003,663
		-14678,641	-4997,508
		-14690,95	-5003,663
		-14666,331	-5000,585
		-14650,945	-4997,508
		-14663,254	-5003,663
		-14666,331	-4997,508
		-14709,413	-4991,354
		-14746,341	-4997,508
		-14749,418	-4991,354
		-14764,805	-4988,276
		-14749,418	-4991,354
		-14764,805	-5000,585
		-14774,036	-4988,276
		-14758,65	-4985,199
		-14740,186	-4985,199
		-14715,568	-4985,199
		-14703,259	-4982,122
		-14687,872	-4985,199
		-14694,027	-4991,354
		-14678,641	-4988,276
		-14703,259	-4991,354
		-14721,723	-4994,431
		-14715,568	-4991,354
		-14727,877	-4988,276
		-14743,264	-4982,122
		-14746,341	-4982,122
		-14743,264	-4985,199
		-14718,645	-4982,122
		-14703,259	-4982,122
		-14709,413	-4979,044
		-14727,877	-4991,354
		-14703,259	-4997,508
		-14724,8	-4997,508
		-14737,109	-4997,508
		-14697,104	-4997,508
		-14706,336	-4997,508
		-14718,645	-5000,585
		-14712,491	-5003,663
		-14697,104	-5000,585
		-14712,491	-4997,508
		-14724,8	-5000,585
		-14709,413	-4991,354
		-14690,95	-4985,199
		-14703,259	-4988,276
		-14684,795	-4988,276
		-14687,872	-4985,199
		-14690,95	-4991,354
		-14783,268	-4997,508
		-14761,727	-4994,431
		-14770,959	-4988,276
		-14709,413	-5000,585
		-14718,645	-4985,199
		-14712,491	-4985,199
		-14740,186	-4975,967
		-14684,795	-4988,276
		-14715,568	-4979,044
		-14706,336	-4979,044
		-14835,582	-5000,585
		-14777,114	-4991,354
		-14804,809	-5000,585
		-14823,273	-4997,508
		-14792,5	-5003,663
		-14746,341	-5009,817
		-14730,954	-5006,74
		-14690,95	-4997,508
		-14669,409	-4994,431
		-14663,254	-4994,431
		-14737,109	-4991,354
		-14706,336	-4991,354
		-14703,259	-4994,431
		-14746,341	-4994,431
		-14749,418	-4991,354
		-14746,341	-4991,354
		-14740,186	-4988,276
		-14737,109	-4991,354
		-14690,95	-5000,585
		-14737,109	-4997,508
		-14672,486	-5003,663
		-14669,409	-5000,585
		-14669,409	-4997,508
		-14669,409	-5003,663
		-14694,027	-4997,508
		-14715,568	-4994,431
		-14703,259	-4982,122
		-14690,95	-4982,122
		-14721,723	-4988,276
		-14721,723	-5009,817
		-14734,032	-5000,585
		-14746,341	-4997,508
		-14706,336	-4982,122
		-14737,109	-5003,663
		-14746,341	-4991,354
		-14734,032	-4988,276
		-14712,491	-4985,199
		-14727,877	-4988,276
		-14740,186	-4985,199
		-14737,109	-5003,663
		-14650,945	-4985,199
		-14703,259	-4994,431
		-14690,95	-4988,276
		-14743,264	-5006,74
		-14749,418	-5003,663
		-14727,877	-5003,663
		-14703,259	-5000,585
		-14721,723	-5000,585
		-14700,182	-5000,585
		-14684,795	-5006,74
		-14632,481	-5012,895
		-14641,713	-5003,663
		-14635,559	-5009,817
		-14703,259	-4994,431
		-14801,732	-4994,431
		-14644,79	-4997,508
		-14835,582	-4985,199
		-14801,732	-4975,967
		-14746,341	-4988,276
		-14761,727	-4985,199
		-14767,882	-4975,967
		-14767,882	-4985,199
		-14727,877	-4975,967
		-14749,418	-4982,122
		-14712,491	-4982,122
		-14694,027	-4985,199
		-14709,413	-5003,663
		-14730,954	-5006,74
		-14684,795	-4991,354
		-14752,495	-5006,74
		-14764,805	-5003,663
		-14755,573	-4997,508
		-14764,805	-4988,276
		-14774,036	-4975,967
		-14749,418	-4969,813
		-14712,491	-4972,89
		-14678,641	-4982,122
		-14675,563	-4991,354
		-14697,104	-5006,74
		-14684,795	-5012,895
		-14712,491	-5012,895
		-14730,954	-5015,972
		-14746,341	-5019,049
		-14724,8	-4975,967
		-14743,264	-5006,74
		-14721,723	-4985,199
		-14758,65	-4982,122
		-14709,413	-4988,276
		-14715,568	-4982,122
		-14706,336	-4988,276
		-14709,413	-4985,199
		-14712,491	-4985,199
		-14721,723	-4991,354
		-14734,032	-4994,431
		-14709,413	-4988,276
		-14709,413	-4991,354
		-14721,723	-4985,199
		-14743,264	-4994,431
		-14724,8	-4985,199
		-14746,341	-4985,199
		-14706,336	-4985,199
		-14758,65	-4988,276
		-14718,645	-4988,276
		-14755,573	-4991,354
		-14700,182	-4975,967
		-14730,954	-4982,122
		-14660,177	-4975,967
		-14663,254	-4969,813
		-14743,264	-4979,044
		-14740,186	-4997,508
		-14764,805	-4994,431
		-14690,95	-4997,508
		-14669,409	-4994,431
		-14678,641	-4991,354
		-14712,491	-4988,276
		-14749,418	-4994,431
		-14752,495	-4988,276
		-14743,264	-4985,199
		-14730,954	-4988,276
		-14721,723	-4985,199
		-14737,109	-4982,122
		-14746,341	-4979,044
		-14724,8	-4972,89
		-14690,95	-4966,735
		-14709,413	-4972,89
		-14712,491	-4975,967
		-14724,8	-4982,122
		-14709,413	-4975,967
		-14764,805	-4985,199
		-14777,114	-4991,354
		-14740,186	-4991,354
		-14706,336	-4991,354
		-14675,563	-4991,354
		-14635,559	-4972,89
		-14647,868	-4979,044
		-14657,1	-4982,122
		-14684,795	-4972,89
		-14712,491	-4969,813
		-14780,191	-4985,199
		-14734,032	-4972,89
		-14810,964	-4991,354
		-14795,577	-4985,199
		-14792,5	-4994,431
		-14770,959	-4979,044
		-14727,877	-4975,967
		-14663,254	-4972,89
		-14657,1	-4975,967
		-14690,95	-4969,813
		-14666,331	-4972,89
		-14660,177	-4979,044
		-14690,95	-4982,122
		-14724,8	-4988,276
		-14730,954	-4988,276
		-14737,109	-4988,276
		-14755,573	-4985,199
		-14780,191	-4985,199
		-14774,036	-4985,199
		-14755,573	-4985,199
		-14721,723	-4985,199
		-14715,568	-4985,199
		-14755,573	-4985,199
		-14792,5	-4985,199
		-14718,645	-4985,199
		-14724,8	-4985,199
		-14724,8	-4985,199
		-14706,336	-4972,89
		-14721,723	-4975,967
		-14684,795	-4966,735
		-14681,718	-4982,122
		-14690,95	-4969,813
		-14752,495	-4982,122
		-14749,418	-4972,89
		-14727,877	-4975,967
		-14740,186	-4969,813
		-14684,795	-4975,967
		-14718,645	-4972,89
		-14740,186	-4972,89
		-14706,336	-4966,735
		-14703,259	-4966,735
		-14690,95	-4969,813
		-14712,491	-4969,813
		-14650,945	-4966,735
		-14672,486	-4960,581
		-14638,636	-4966,735
		-14749,418	-4975,967
		-14764,805	-4982,122
		-14767,882	-4972,89
		-14755,573	-4979,044
		-14718,645	-4975,967
		-14703,259	-4982,122
		-14684,795	-4972,89
		-14681,718	-4972,89
		-14727,877	-4975,967
		-14715,568	-4979,044
		-14712,491	-4975,967
		-14703,259	-4979,044
		-14690,95	-4969,813
		-14703,259	-4975,967
		-14700,182	-4966,735
		-14737,109	-4969,813
		-14730,954	-4972,89
		-14730,954	-4972,89
		-14737,109	-4972,89
		-14712,491	-4969,813
		-14697,104	-4966,735
		-14687,872	-4963,658
		-14684,795	-4957,503
		-14700,182	-4960,581
		-14687,872	-4966,735
		-14678,641	-4966,735
		-14675,563	-4963,658
		-14678,641	-4960,581
		-14706,336	-4960,581
		-14758,65	-4966,735
		-14786,346	-4972,89
		-14749,418	-4982,122
		-14718,645	-4979,044
		-14774,036	-4982,122
		-14737,109	-4982,122
		-14740,186	-4979,044
		-14743,264	-4975,967
		-14746,341	-4966,735
		-14746,341	-4963,658
		-14752,495	-4969,813
		-14715,568	-4972,89
		-14740,186	-4969,813
		-14694,027	-4969,813
		-14718,645	-4963,658
		-14700,182	-4966,735
		-14700,182	-4963,658
		-14694,027	-4966,735
		-14718,645	-4972,89
		-14730,954	-4969,813
		-14730,954	-4969,813
		-14724,8	-4975,967
		-14730,954	-4975,967
		-14700,182	-4972,89
		-14666,331	-4960,581
		-14666,331	-4960,581
		-14644,79	-4960,581
		-14650,945	-4963,658
		-14672,486	-4957,503
		-14724,8	-4975,967
		-14718,645	-4966,735
		-14721,723	-4975,967
		-14724,8	-4972,89
		-14724,8	-4975,967
		-14715,568	-4966,735
		-14715,568	-4960,581
		-14715,568	-4969,813
		-14700,182	-4966,735
		-14694,027	-4969,813
		-14703,259	-4969,813
		-14697,104	-4960,581
		-14709,413	-4966,735
		-14678,641	-4939,04
		-14678,641	-4942,117
		-14629,404	-4942,117
		-14641,713	-4945,194
		-14660,177	-4939,04
		-14690,95	-4957,503
		-14764,805	-4954,426
		-14777,114	-4972,89
		-14801,732	-4966,735
		-14758,65	-4975,967
		-14764,805	-4972,89
		-14743,264	-4969,813
		-14761,727	-4975,967
		-14697,104	-4972,89
		-14718,645	-4972,89
		-14715,568	-4975,967
		-14718,645	-4975,967
		-14712,491	-4972,89
		-14703,259	-4975,967
		-14678,641	-4972,89
		-14657,1	-4960,581
		-14663,254	-4960,581
		-14675,563	-4966,735
		-14706,336	-4969,813
		-14687,872	-4963,658
		-14672,486	-4963,658
		-14697,104	-4966,735
		-14694,027	-4960,581
		-14694,027	-4966,735
		-14694,027	-4963,658
		-14721,723	-4975,967
		-14734,032	-4972,89
		-14734,032	-4969,813
		-14734,032	-4963,658
		-14746,341	-4963,658
		-14730,954	-4954,426
		-14706,336	-4954,426
		-14740,186	-4954,426
		-14663,254	-4957,503
		-14641,713	-4960,581
		-14681,718	-4957,503
		-14620,172	-4957,503
		-14709,413	-4975,967
		-14715,568	-4969,813
		-14675,563	-4969,813
		-14647,868	-4957,503
		-14724,8	-4972,89
		-14715,568	-4972,89
		-14767,882	-4972,89
		-14755,573	-4975,967
		-14764,805	-4975,967
		-14758,65	-4969,813
		-14755,573	-4960,581
		-14755,573	-4954,426
		-14703,259	-4945,194
		-14632,481	-4954,426
		-14650,945	-4948,272
		-14644,79	-4954,426
		-14666,331	-4957,503
		-14694,027	-4957,503
		-14706,336	-4960,581
		-14715,568	-4951,349
		-14724,8	-4951,349
		-14721,723	-4957,503
		-14700,182	-4960,581
		-14697,104	-4954,426
		-14700,182	-4960,581
		-14672,486	-4951,349
		-14672,486	-4945,194
		-14715,568	-4951,349
		-14715,568	-4954,426
		-14709,413	-4954,426
		-14724,8	-4969,813
		-14718,645	-4957,503
		-14681,718	-4960,581
		-14697,104	-4963,658
		-14684,795	-4972,89
		-14678,641	-4954,426
		-14672,486	-4966,735
		-14687,872	-4951,349
		-14700,182	-4948,272
		-14697,104	-4951,349
		-14703,259	-4957,503
		-14703,259	-4954,426
		-14721,723	-4957,503
		-14697,104	-4954,426
		-14666,331	-4954,426
		-14684,795	-4960,581
		-14678,641	-4957,503
		-14737,109	-4963,658
		-14694,027	-4957,503
		-14678,641	-4960,581
		-14703,259	-4951,349
		-14697,104	-4951,349
		-14697,104	-4954,426
		-14694,027	-4954,426
		-14684,795	-4951,349
		-14694,027	-4951,349
		-14666,331	-4948,272
		-14660,177	-4942,117
		-14687,872	-4945,194
		-14712,491	-4954,426
		-14721,723	-4957,503
		-14727,877	-4960,581
		-14743,264	-4960,581
		-14737,109	-4954,426
		-14703,259	-4957,503
		-14724,8	-4954,426
		-14724,8	-4954,426
		-14715,568	-4966,735
		-14706,336	-4969,813
		-14706,336	-4960,581
		-14694,027	-4954,426
		-14709,413	-4954,426
		-14703,259	-4945,194
		-14635,559	-4942,117
		-14644,79	-4942,117
		-14644,79	-4945,194
		-14666,331	-4942,117
		-14687,872	-4939,04
		-14697,104	-4948,272
		-14681,718	-4939,04
		-14727,877	-4951,349
		-14712,491	-4948,272
		-14690,95	-4951,349
		-14690,95	-4954,426
		-14675,563	-4957,503
		-14657,1	-4954,426
		-14694,027	-4963,658
		-14660,177	-4954,426
		-14675,563	-4966,735
		-14669,409	-4963,658
		-14709,413	-4969,813
		-14687,872	-4963,658
		-14709,413	-4963,658
		-14687,872	-4948,272
		-14709,413	-4951,349
		-14712,491	-4957,503
		-14690,95	-4945,194
		-14700,182	-4948,272
		-14703,259	-4948,272
		-14697,104	-4951,349
		-14675,563	-4951,349
		-14687,872	-4951,349
		-14675,563	-4960,581
		-14663,254	-4948,272
		-14666,331	-4948,272
		-14672,486	-4951,349
		-14681,718	-4951,349
		-14706,336	-4948,272
		-14697,104	-4942,117
		-14663,254	-4945,194
		-14718,645	-4948,272
		-14737,109	-4951,349
		-14734,032	-4951,349
		-14706,336	-4948,272
		-14672,486	-4945,194
		-14629,404	-4942,117
		-14617,095	-4935,962
		-14657,1	-4942,117
		-14672,486	-4948,272
		-14694,027	-4951,349
		-14672,486	-4948,272
		-14694,027	-4948,272
		-14709,413	-4963,658
		-14700,182	-4957,503
		-14706,336	-4966,735
		-14718,645	-4963,658
		-14715,568	-4957,503
		-14712,491	-4960,581
		-14712,491	-4963,658
		-14697,104	-4963,658
		-14694,027	-4966,735
		-14703,259	-4963,658
		-14706,336	-4963,658
		-14727,877	-4951,349
		-14694,027	-4963,658
		-14712,491	-4951,349
		-14681,718	-4948,272
		-14632,481	-4951,349
		-14626,327	-4948,272
		-14647,868	-4954,426
		-14632,481	-4942,117
		-14663,254	-4954,426
		-14706,336	-4951,349
		-14734,032	-4957,503
		-14712,491	-4957,503
		-14740,186	-4960,581
		-14678,641	-4951,349
		-14647,868	-4951,349
		-14607,863	-4948,272
		-14660,177	-4954,426
		-14650,945	-4957,503
		-14620,172	-4954,426
		-14697,104	-4954,426
		-14697,104	-4963,658
		-14675,563	-4960,581
		-14678,641	-4957,503
		-14678,641	-4948,272
		-14675,563	-4948,272
		-14654,022	-4951,349
		-14675,563	-4948,272
		-14706,336	-4969,813
		-14690,95	-4960,581
		-14690,95	-4963,658
		-14709,413	-4969,813
		-14721,723	-4960,581
		-14669,409	-4957,503
		-14681,718	-4960,581
		-14669,409	-4963,658
		-14657,1	-4966,735
		-14647,868	-4960,581
		-14663,254	-4960,581
		-14715,568	-4966,735
		-14681,718	-4957,503
		-14700,182	-4963,658
		-14697,104	-4957,503
		-14681,718	-4957,503
		-14697,104	-4954,426
		-14675,563	-4957,503
		-14687,872	-4960,581
		-14724,8	-4969,813
		-14724,8	-4972,89
		-14700,182	-4969,813
		-14764,805	-4972,89
		-14650,945	-4966,735
		-14654,022	-4963,658
		-14669,409	-4963,658
		-14694,027	-4954,426
		-14678,641	-4957,503
		-14681,718	-4957,503
		-14724,8	-4963,658
		-14687,872	-4957,503
		-14678,641	-4963,658
		-14681,718	-4960,581
		-14697,104	-4957,503
		-14700,182	-4960,581
		-14687,872	-4957,503
		-14644,79	-4969,813
		-14684,795	-4963,658
		-14675,563	-4960,581
		-14635,559	-4960,581
		-14678,641	-4979,044
		-14663,254	-4966,735
		-14666,331	-4966,735
		-14690,95	-4975,967
		-14672,486	-4969,813
		-14638,636	-4960,581
		-14660,177	-4957,503
		-14678,641	-4975,967
		-14650,945	-4948,272
		-14638,636	-4948,272
		-14657,1	-4951,349
		-14690,95	-4979,044
		-14660,177	-4957,503
		-14663,254	-4957,503
		-14663,254	-4963,658
		-14678,641	-4966,735
		-14697,104	-4969,813
		-14657,1	-4969,813
		-14678,641	-4969,813
		-14666,331	-4966,735
		-14675,563	-4963,658
		-14697,104	-4963,658
		-14703,259	-4966,735
		-14718,645	-4975,967
		-14721,723	-4982,122
		-14715,568	-4982,122
		-14697,104	-4975,967
		-14681,718	-4972,89
		-14678,641	-4972,89
		-14690,95	-4969,813
		-14690,95	-4972,89
		-14687,872	-4969,813
		-14690,95	-4969,813
		-14690,95	-4972,89
		-14687,872	-4966,735
		-14687,872	-4975,967
		-14629,404	-4975,967
		-14666,331	-4975,967
		-14632,481	-4979,044
		-14629,404	-4979,044
		-14629,404	-4979,044
		-14632,481	-4979,044
		-14647,868	-4972,89
		-14684,795	-4960,581
		-14687,872	-4963,658
		-14712,491	-4969,813
		-14700,182	-4963,658
		-14700,182	-4969,813
		-14690,95	-4975,967
		-14697,104	-4975,967
		-14666,331	-4972,89
		-14687,872	-4966,735
		-14669,409	-4963,658
		-14660,177	-4966,735
		-14657,1	-4975,967
		-14672,486	-4979,044
		-14666,331	-4979,044
		-14669,409	-4985,199
		-14654,022	-4979,044
		-14669,409	-4982,122
		-14660,177	-4972,89
		-14666,331	-4966,735
		-14666,331	-4963,658
		-14678,641	-4969,813
		-14669,409	-4966,735
		-14650,945	-4966,735
		-14657,1	-4969,813
		-14660,177	-4972,89
		-14644,79	-4969,813
		-14647,868	-4972,89
		-14675,563	-4966,735
		-14715,568	-4972,89
		-14709,413	-4969,813
		-14709,413	-4972,89
		-14718,645	-4963,658
		-14690,95	-4963,658
		-14697,104	-4960,581
		-14623,25	-4963,658
		-14647,868	-4963,658
		-14626,327	-4963,658
		-14620,172	-4966,735
		-14638,636	-4966,735
		-14663,254	-4969,813
		-14641,713	-4969,813
		-14632,481	-4969,813
		-14629,404	-4972,89
		-14629,404	-4969,813
		-14610,94	-4972,89
		-14623,25	-4972,89
		-14614,018	-4975,967
		-14657,1	-4975,967
		-14604,786	-4972,89
		-14721,723	-4979,044
		-14690,95	-4979,044
		-14675,563	-4979,044
		-14690,95	-4975,967
		-14687,872	-4975,967
		-14700,182	-4972,89
		-14687,872	-4975,967
		-14697,104	-4969,813
		-14678,641	-4969,813
		-14721,723	-4972,89
		-14715,568	-4972,89
		-14684,795	-4966,735
		-14694,027	-4969,813
		-14706,336	-4957,503
		-14675,563	-4963,658
		-14709,413	-4963,658
		-14635,559	-4966,735
		-14607,863	-4985,199
		-14650,945	-4985,199
		-14687,872	-4982,122
		-14586,322	-4982,122
		-14703,259	-4969,813
		-14712,491	-4951,349
		-14715,568	-4945,194
		-14730,954	-4951,349
		-14727,877	-4960,581
		-14675,563	-4960,581
		-14660,177	-4957,503
		-14654,022	-4963,658
		-14647,868	-4963,658
		-14657,1	-4966,735
		-14666,331	-4969,813
		-14718,645	-4963,658
		-14684,795	-4966,735
		-14706,336	-4960,581
		-14697,104	-4960,581
		-14654,022	-4966,735
		-14635,559	-4963,658
		-14654,022	-4969,813
		-14657,1	-4979,044
		-14660,177	-4975,967
		-14650,945	-4975,967
		-14654,022	-4969,813
		-14654,022	-4966,735
		-14647,868	-4969,813
		-14647,868	-4969,813
		-14647,868	-4963,658
		-14650,945	-4975,967
		-14644,79	-4972,89
		-14678,641	-4975,967
		-14644,79	-4969,813
		-14678,641	-4969,813
		-14663,254	-4975,967
		-14666,331	-4972,89
		-14678,641	-4975,967
		-14700,182	-4972,89
		-14675,563	-4972,89
		-14663,254	-4972,89
		-14644,79	-4972,89
		-14650,945	-4975,967
		-14660,177	-4975,967
		-14663,254	-4979,044
		-14654,022	-4975,967
		-14660,177	-4979,044
		-14684,795	-4991,354
		-14684,795	-4991,354
		-14666,331	-4985,199
		-14672,486	-4988,276
		-14675,563	-4991,354
		-14644,79	-4982,122
		-14632,481	-4972,89
		-14650,945	-4966,735
		-14697,104	-4975,967
		-14700,182	-4982,122
		-14650,945	-4972,89
		-14617,095	-4972,89
		-14620,172	-4982,122
		-14623,25	-4991,354
		-14610,94	-4975,967
		-14607,863	-4979,044
		-14610,94	-4979,044
		-14657,1	-4982,122
		-14694,027	-4979,044
		-14712,491	-4972,89
		-14694,027	-4972,89
		-14715,568	-4972,89
		-14703,259	-4972,89
		-14675,563	-4969,813
		-14626,327	-4972,89
		-14657,1	-4972,89
		-14681,718	-4975,967
		-14675,563	-4972,89
		-14635,559	-4966,735
		-14675,563	-4966,735
		-14681,718	-4972,89
		-14675,563	-4963,658
		-14672,486	-4963,658
		-14678,641	-4957,503
		-14672,486	-4963,658
		-14678,641	-4969,813
		-14687,872	-4972,89
		-14678,641	-4972,89
		-14654,022	-4969,813
		-14635,559	-4957,503
		-14657,1	-4963,658
		-14635,559	-4951,349
		-14617,095	-4951,349
		-14641,713	-4948,272
		-14644,79	-4963,658
		-14681,718	-4960,581
		-14703,259	-4963,658
		-14669,409	-4963,658
		-14669,409	-4969,813
		-14675,563	-4969,813
		-14672,486	-4963,658
		-14669,409	-4969,813
		-14678,641	-4960,581
		-14672,486	-4969,813
		-14730,954	-4963,658
		-14712,491	-4963,658
		-14718,645	-4960,581
		-14687,872	-4963,658
		-14672,486	-4975,967
		-14644,79	-4982,122
		-14629,404	-4975,967
		-14629,404	-4975,967
		-14669,409	-4963,658
		-14632,481	-4972,89
		-14638,636	-4966,735
		-14678,641	-4957,503
		-14678,641	-4954,426
		-14669,409	-4954,426
		-14663,254	-4951,349
		-14644,79	-4957,503
		-14650,945	-4966,735
		-14629,404	-4963,658
		-14620,172	-4960,581
		-14614,018	-4960,581
		-14614,018	-4957,503
		-14610,94	-4954,426
		-14629,404	-4951,349
		-14678,641	-4957,503
		-14697,104	-4957,503
		-14715,568	-4960,581
		-14712,491	-4969,813
		-14669,409	-4963,658
		-14657,1	-4963,658
		-14657,1	-4966,735
		-14687,872	-4966,735
		-14663,254	-4966,735
		-14700,182	-4966,735
		-14684,795	-4966,735
		-14672,486	-4969,813
		-14663,254	-4963,658
		-14672,486	-4972,89
		-14678,641	-4972,89
		-14678,641	-4969,813
		-14666,331	-4960,581
		-14629,404	-4951,349
		-14635,559	-4951,349
		-14604,786	-4957,503
		-14607,863	-4951,349
		-14623,25	-4951,349
		-14626,327	-4963,658
		-14681,718	-4969,813
		-14669,409	-4966,735
		-14650,945	-4963,658
		-14657,1	-4966,735
		-14650,945	-4957,503
		-14647,868	-4963,658
		-14647,868	-4957,503
		-14657,1	-4954,426
		-14654,022	-4954,426
		-14675,563	-4957,503
		-14724,8	-4960,581
		-14734,032	-4954,426
		-14737,109	-4960,581
		-14734,032	-4963,658
		-14712,491	-4963,658
		-14703,259	-4960,581
		-14687,872	-4957,503
		-14654,022	-4951,349
		-14650,945	-4954,426
		-14678,641	-4960,581
		-14669,409	-4954,426
		-14644,79	-4957,503
		-14638,636	-4963,658
		-14635,559	-4960,581
		-14620,172	-4957,503
		-14583,245	-4957,503
		-14577,09	-4957,503
		-14592,477	-4951,349
		-14672,486	-4966,735
		-14675,563	-4975,967
		-14681,718	-4972,89
		-14675,563	-4975,967
		-14666,331	-4966,735
		-14678,641	-4966,735
		-14684,795	-4960,581
		-14703,259	-4954,426
		-14709,413	-4951,349
		-14690,95	-4957,503
		-14663,254	-4960,581
		-14672,486	-4966,735
		-14669,409	-4963,658
		-14672,486	-4966,735
		-14663,254	-4969,813
		-14654,022	-4966,735
		-14647,868	-4969,813
		-14638,636	-4969,813
		-14629,404	-4975,967
		-14620,172	-4966,735
		-14610,94	-4969,813
		-14623,25	-4966,735
		-14644,79	-4966,735
		-14660,177	-4960,581
		-14672,486	-4948,272
		-14687,872	-4951,349
		-14657,1	-4951,349
		-14632,481	-4951,349
		-14632,481	-4954,426
		-14623,25	-4954,426
		-14650,945	-4954,426
		-14687,872	-4963,658
		-14712,491	-4972,89
		-14700,182	-4975,967
		-14687,872	-4975,967
		-14663,254	-4969,813
		-14654,022	-4960,581
		-14672,486	-4960,581
		-14678,641	-4960,581
		-14654,022	-4957,503
		-14610,94	-4954,426
		-14617,095	-4960,581
		-14626,327	-4966,735
		-14654,022	-4969,813
		-14669,409	-4969,813
		-14666,331	-4969,813
		-14657,1	-4972,89
		-14650,945	-4963,658
		-14635,559	-4969,813
		-14638,636	-4972,89
		-14660,177	-4972,89
		-14678,641	-4972,89
		-14666,331	-4969,813
		-14647,868	-4969,813
		-14650,945	-4963,658
		-14666,331	-4957,503
		-14678,641	-4963,658
		-14669,409	-4966,735
		-14654,022	-4963,658
		-14678,641	-4963,658
		-14703,259	-4957,503
		-14718,645	-4957,503
		-14703,259	-4957,503
		-14666,331	-4957,503
		-14644,79	-4960,581
		-14684,795	-4966,735
		-14684,795	-4969,813
		-14647,868	-4957,503
		-14650,945	-4957,503
		-14666,331	-4966,735
		-14666,331	-4975,967
		-14650,945	-4969,813
		-14650,945	-4972,89
		-14654,022	-4972,89
		-14641,713	-4969,813
		-14644,79	-4963,658
		-14663,254	-4966,735
		-14663,254	-4963,658
		-14632,481	-4963,658
		-14601,709	-4957,503
		-14595,554	-4963,658
		-14620,172	-4966,735
		-14644,79	-4972,89
		-14650,945	-4972,89
		-14647,868	-4972,89
		-14647,868	-4982,122
		-14647,868	-4975,967
		-14660,177	-4972,89
		-14660,177	-4972,89
		-14641,713	-4975,967
		-14635,559	-4979,044
		-14641,713	-4979,044
		-14650,945	-4972,89
		-14660,177	-4975,967
		-14690,95	-4966,735
		-14684,795	-4963,658
		-14654,022	-4963,658
		-14650,945	-4960,581
		-14647,868	-4960,581
		-14644,79	-4954,426
		-14626,327	-4951,349
		-14610,94	-4963,658
		-14617,095	-4969,813
		-14626,327	-4979,044
		-14663,254	-4979,044
		-14629,404	-4972,89
		-14614,018	-4969,813
		-14604,786	-4969,813
		-14629,404	-4972,89
		-14663,254	-4972,89
		-14672,486	-4975,967
		-14669,409	-4975,967
		-14684,795	-4975,967
		-14654,022	-4972,89
		-14660,177	-4972,89
		-14678,641	-4972,89
		-14672,486	-4975,967
		-14678,641	-4979,044
		-14678,641	-4979,044
		-14669,409	-4975,967
		-14684,795	-4979,044
		-14663,254	-4979,044
		-14650,945	-4972,89
		-14666,331	-4972,89
		-14672,486	-4979,044
		-14657,1	-4972,89
		-14641,713	-4972,89
		-14614,018	-4966,735
		-14604,786	-4966,735
		-14644,79	-4969,813
		-14669,409	-4966,735
		-14660,177	-4972,89
		-14666,331	-4975,967
		-14684,795	-4982,122
		-14727,877	-4988,276
		-14684,795	-4991,354
		-14626,327	-4979,044
		-14629,404	-4985,199
		-14644,79	-4994,431
		-14620,172	-4988,276
		-14610,94	-4982,122
		-14607,863	-4985,199
		-14614,018	-4985,199
		-14623,25	-4991,354
		-14644,79	-4985,199
		-14669,409	-4988,276
		-14669,409	-4988,276
		-14663,254	-4991,354
		-14660,177	-4991,354
		-14644,79	-4982,122
		-14647,868	-4979,044
		-14620,172	-4982,122
		-14620,172	-4972,89
		-14623,25	-4972,89
		-14657,1	-4969,813
		-14663,254	-4975,967
		-14644,79	-4982,122
		-14647,868	-4982,122
		-14644,79	-4972,89
		-14647,868	-4975,967
		-14635,559	-4985,199
		-14635,559	-4979,044
		-14647,868	-4985,199
		-14620,172	-4985,199
		-14614,018	-4982,122
		-14632,481	-4982,122
		-14650,945	-4988,276
		-14650,945	-4988,276
		-14647,868	-4988,276
		-14641,713	-4988,276
		-14638,636	-4982,122
		-14641,713	-4979,044
		-14678,641	-4979,044
		-14690,95	-4982,122
		-14663,254	-4982,122
		-14632,481	-4988,276
		-14641,713	-4975,967
		-14666,331	-4979,044
		-14681,718	-4985,199
		-14675,563	-4975,967
		-14663,254	-4972,89
		-14672,486	-4969,813
		-14666,331	-4982,122
		-14678,641	-4988,276
		-14666,331	-4991,354
		-14660,177	-4991,354
		-14666,331	-4991,354
		-14644,79	-4988,276
		-14632,481	-4979,044
		-14632,481	-4982,122
		-14620,172	-4982,122
		-14589,399	-4979,044
		-14601,709	-4975,967
		-14598,631	-4972,89
		-14610,94	-4975,967
		-14610,94	-4966,735
		-14614,018	-4975,967
		-14660,177	-4985,199
		-14638,636	-4982,122
		-14663,254	-4982,122
		-14687,872	-4988,276
		-14666,331	-4988,276
		-14650,945	-4991,354
		-14629,404	-4985,199
		-14700,182	-4994,431
		-14632,481	-4985,199
		-14623,25	-4985,199
		-14657,1	-4985,199
		-14629,404	-4982,122
		-14635,559	-4988,276
		-14623,25	-4982,122
		-14629,404	-4982,122
		-14623,25	-4991,354
		-14632,481	-4988,276
		-14641,713	-4994,431
		-14638,636	-4988,276
		-14620,172	-4988,276
		-14607,863	-4994,431
		-14650,945	-4994,431
		-14632,481	-4985,199
		-14623,25	-4991,354
		-14635,559	-4997,508
		-14666,331	-4991,354
		-14641,713	-4991,354
		-14663,254	-4991,354
		-14644,79	-4988,276
		-14617,095	-4979,044
		-14620,172	-4979,044
		-14607,863	-4982,122
		-14623,25	-4972,89
		-14650,945	-4991,354
		-14629,404	-4985,199
		-14644,79	-4991,354
		-14660,177	-4991,354
		-14675,563	-4985,199
		-14657,1	-4985,199
		-14657,1	-4985,199
		-14675,563	-4988,276
		-14678,641	-4991,354
		-14694,027	-4994,431
		-14718,645	-4994,431
		-14718,645	-4991,354
		-14675,563	-4991,354
		-14697,104	-4979,044
		-14718,645	-4988,276
		-14607,863	-4969,813
		-14647,868	-4972,89
		-14580,168	-4979,044
		-14534,008	-4979,044
		-14549,395	-4979,044
		-14620,172	-4982,122
		-14663,254	-4991,354
		-14675,563	-5000,585
		-14660,177	-4994,431
		-14666,331	-5000,585
		-14654,022	-5006,74
		-14638,636	-4997,508
		-14641,713	-4988,276
		-14638,636	-4991,354
		-14635,559	-4985,199
		-14669,409	-5000,585
		-14635,559	-4991,354
		-14647,868	-4982,122
		-14641,713	-4979,044
		-14654,022	-4982,122
		-14675,563	-4988,276
		-14650,945	-4982,122
		-14647,868	-4982,122
		-14641,713	-4982,122
		-14684,795	-4997,508
		-14684,795	-4988,276
		-14684,795	-4997,508
		-14694,027	-4991,354
		-14678,641	-4991,354
		-14635,559	-4985,199
		-14632,481	-4982,122
		-14660,177	-4994,431
		-14644,79	-4991,354
		-14620,172	-4991,354
		-14592,477	-4988,276
		-14595,554	-4988,276
		-14607,863	-4988,276
		-14614,018	-4988,276
		-14610,94	-4994,431
		-14620,172	-4991,354
		-14650,945	-5000,585
		-14641,713	-5000,585
		-14614,018	-5000,585
		-14620,172	-4991,354
		-14632,481	-4997,508
		-14614,018	-4991,354
		-14604,786	-4991,354
		-14626,327	-4994,431
		-14660,177	-4997,508
		-14647,868	-5000,585
		-14610,94	-4997,508
		-14620,172	-5006,74
		-14629,404	-4997,508
		-14660,177	-4991,354
		-14663,254	-4988,276
		-14623,25	-4985,199
		-14598,631	-4979,044
		-14614,018	-4982,122
		-14626,327	-4982,122
		-14617,095	-4982,122
		-14617,095	-4985,199
		-14632,481	-4975,967
		-14629,404	-4975,967
		-14635,559	-4988,276
		-14657,1	-4994,431
		-14635,559	-4991,354
		-14614,018	-4988,276
		-14644,79	-4991,354
		-14669,409	-4997,508
		-14675,563	-4988,276
		-14666,331	-4991,354
		-14663,254	-4991,354
		-14650,945	-4994,431
		-14595,554	-4994,431
		-14577,09	-4988,276
		-14614,018	-4994,431
		-14632,481	-5000,585
		-14623,25	-5000,585
		-14610,94	-4994,431
		-14620,172	-4991,354
		-14620,172	-4991,354
		-14617,095	-4991,354
		-14614,018	-4991,354
		-14610,94	-4988,276
		-14607,863	-4982,122
		-14635,559	-4982,122
		-14650,945	-4991,354
		-14641,713	-4991,354
		-14620,172	-4991,354
		-14604,786	-4985,199
		-14617,095	-4988,276
		-14595,554	-4985,199
		-14595,554	-4988,276
		-14614,018	-4994,431
		-14620,172	-4991,354
		-14601,709	-4988,276
		-14598,631	-4985,199
		-14592,477	-4985,199
		-14635,559	-4988,276
		-14660,177	-4988,276
		-14663,254	-4985,199
		-14675,563	-4985,199
		-14690,95	-4997,508
		-14660,177	-5000,585
		-14657,1	-5000,585
		-14632,481	-5003,663
		-14610,94	-4994,431
		-14614,018	-4994,431
		-14620,172	-4997,508
		-14626,327	-4988,276
		-14601,709	-4997,508
		-14610,94	-4991,354
		-14629,404	-4985,199
		-14623,25	-4985,199
		-14601,709	-4985,199
		-14601,709	-4988,276
		-14604,786	-4988,276
		-14620,172	-4988,276
		-14617,095	-4985,199
		-14626,327	-4985,199
		-14626,327	-4994,431
		-14635,559	-4994,431
		-14647,868	-4994,431
		-14654,022	-4991,354
		-14650,945	-4991,354
		-14654,022	-4994,431
		-14672,486	-4991,354
		-14681,718	-4982,122
		-14650,945	-4991,354
		-14650,945	-4982,122
		-14681,718	-4982,122
		-14650,945	-4991,354
		-14620,172	-4994,431
		-14586,322	-4997,508
		-14555,549	-5000,585
		-14546,317	-5000,585
		-14552,472	-4991,354
		-14552,472	-4994,431
		-14574,013	-4991,354
		-14598,631	-4994,431
		-14595,554	-4991,354
		-14610,94	-4988,276
		-14635,559	-4985,199
		-14657,1	-4997,508
		-14614,018	-4988,276
		-14632,481	-4988,276
		-14632,481	-4994,431
		-14617,095	-4991,354
		-14604,786	-4985,199
		-14604,786	-4988,276
		-14617,095	-4985,199
		-14626,327	-4985,199
		-14635,559	-4982,122
		-14644,79	-4988,276
		-14629,404	-4985,199
		-14641,713	-4982,122
		-14644,79	-4982,122
		-14638,636	-4985,199
		-14660,177	-4985,199
		-14635,559	-4982,122
		-14641,713	-4982,122
		-14629,404	-4985,199
		-14598,631	-4988,276
		-14586,322	-4991,354
		-14617,095	-4985,199
		-14654,022	-4979,044
		-14650,945	-4985,199
		-14641,713	-4979,044
		-14614,018	-4979,044
		-14592,477	-4975,967
		-14626,327	-4979,044
		-14592,477	-4979,044
		-14592,477	-4979,044
		-14607,863	-4985,199
		-14589,399	-4979,044
		-14607,863	-4988,276
		-14644,79	-5003,663
		-14626,327	-5006,74
		-14650,945	-4994,431
		-14638,636	-4994,431
		-14614,018	-4994,431
		-14610,94	-4994,431
		-14623,25	-4985,199
		-14617,095	-4982,122
		-14604,786	-4985,199
		-14610,94	-4985,199
		-14583,245	-4975,967
		-14626,327	-4985,199
		-14614,018	-4982,122
		-14635,559	-4985,199
		-14660,177	-4985,199
		-14681,718	-4991,354
		-14654,022	-4988,276
		-14638,636	-4985,199
		-14638,636	-4988,276
		-14638,636	-4985,199
		-14614,018	-4985,199
		-14595,554	-4985,199
		-14586,322	-4982,122
		-14589,399	-4969,813
		-14580,168	-4979,044
		-14583,245	-4972,89
		-14580,168	-4975,967
		-14647,868	-4988,276
		-14620,172	-4985,199
		-14601,709	-4991,354
		-14620,172	-5000,585
		-14623,25	-4997,508
		-14610,94	-5003,663
		-14604,786	-5003,663
		-14567,858	-4979,044
		-14586,322	-5000,585
		-14610,94	-4997,508
		-14635,559	-4991,354
		-14638,636	-4979,044
		-14644,79	-4985,199
		-14647,868	-4975,967
		-14583,245	-5000,585
		-14607,863	-4972,89
		-14589,399	-4975,967
		-14580,168	-4979,044
		-14580,168	-4982,122
		-14580,168	-4982,122
		-14564,781	-4982,122
		-14567,858	-4979,044
		-14580,168	-4972,89
		-14601,709	-4979,044
		-14620,172	-4988,276
		-14626,327	-4997,508
		-14629,404	-4988,276
		-14647,868	-4985,199
		-14644,79	-4991,354
		-14626,327	-4994,431
		-14632,481	-4994,431
		-14644,79	-4994,431
		-14641,713	-4988,276
		-14626,327	-4991,354
		-14654,022	-4991,354
		-14617,095	-4988,276
		-14635,559	-4988,276
		-14623,25	-4982,122
		-14601,709	-4979,044
		-14635,559	-4994,431
		-14589,399	-4975,967
		-14564,781	-4985,199
		-14586,322	-4994,431
		-14530,931	-4985,199
		-14610,94	-4991,354
		-14644,79	-4997,508
		-14635,559	-4997,508
		-14638,636	-4994,431
		-14635,559	-4994,431
		-14595,554	-4988,276
		-14626,327	-4997,508
		-14604,786	-4997,508
		-14620,172	-4994,431
		-14626,327	-4994,431
		-14626,327	-4991,354
		-14632,481	-4997,508
		-14626,327	-4997,508
		-14620,172	-4991,354
		-14601,709	-4994,431
		-14604,786	-4994,431
		-14592,477	-4997,508
		-14614,018	-5006,74
		-14620,172	-5003,663
		-14586,322	-5000,585
		-14629,404	-4997,508
		-14620,172	-4988,276
		-14626,327	-4985,199
		-14617,095	-4985,199
		-14610,94	-4985,199
		-14586,322	-4997,508
		-14570,936	-5000,585
		-14577,09	-5000,585
		-14583,245	-5003,663
		-14601,709	-5006,74
		-14607,863	-5006,74
		-14610,94	-5003,663
		-14641,713	-4979,044
		-14644,79	-4991,354
		-14607,863	-4982,122
		-14589,399	-4985,199
		-14595,554	-4994,431
		-14601,709	-4991,354
		-14672,486	-4997,508
		-14607,863	-4985,199
		-14638,636	-4991,354
		-14592,477	-4994,431
		-14610,94	-4985,199
		-14586,322	-4994,431
		-14629,404	-4982,122
		-14644,79	-4988,276
		-14583,245	-4982,122
		-14527,854	-4982,122
		-14537,086	-4979,044
		-14503,235	-4982,122
		-14555,549	-4985,199
		-14604,786	-4994,431
		-14601,709	-4991,354
		-14623,25	-4994,431
		-14654,022	-5009,817
		-14660,177	-5015,972
		-14641,713	-5009,817
		-14654,022	-5015,972
		-14644,79	-5015,972
		-14657,1	-5006,74
		-14666,331	-5000,585
		-14657,1	-5003,663
		-14629,404	-5003,663
		-14617,095	-4997,508
		-14601,709	-4991,354
		-14604,786	-4988,276
		-14610,94	-4982,122
		-14595,554	-4979,044
		-14583,245	-4982,122
		-14592,477	-4988,276
		-14586,322	-4991,354
		-14580,168	-4994,431
		-14586,322	-4997,508
		-14595,554	-5000,585
		-14580,168	-4994,431
		-14580,168	-4997,508
		-14580,168	-5000,585
		-14595,554	-5000,585
		-14610,94	-5006,74
		-14623,25	-5006,74
		-14614,018	-5003,663
		-14617,095	-4991,354
		-14647,868	-4985,199
		-14644,79	-4985,199
		-14601,709	-4994,431
		-14623,25	-4988,276
		-14598,631	-4994,431
		-14604,786	-4991,354
		-14598,631	-4991,354
		-14617,095	-4994,431
		-14607,863	-4997,508
		-14589,399	-4997,508
		-14595,554	-5000,585
		-14610,94	-4994,431
		-14604,786	-4997,508
		-14604,786	-4994,431
		-14601,709	-4994,431
		-14610,94	-5000,585
		-14589,399	-4997,508
		-14595,554	-4994,431
		-14601,709	-5003,663
		-14595,554	-5003,663
		-14601,709	-5003,663
		-14607,863	-5006,74
		-14626,327	-4997,508
		-14623,25	-4994,431
		-14654,022	-4994,431
		-14623,25	-5003,663
		-14620,172	-4997,508
		-14644,79	-5003,663
		-14641,713	-5006,74
		-14598,631	-5009,817
		-14589,399	-5019,049
		-14620,172	-5012,895
		-14635,559	-5003,663
		-14598,631	-4991,354
		-14583,245	-4991,354
		-14592,477	-4994,431
		-14586,322	-4985,199
		-14623,25	-4994,431
		-14564,781	-4988,276
		-14586,322	-4991,354
		-14574,013	-4985,199
		-14598,631	-4991,354
		-14549,395	-4985,199
		-14552,472	-4988,276
		-14567,858	-4991,354
		-14607,863	-5003,663
		-14617,095	-5006,74
		-14620,172	-5015,972
		-14641,713	-5012,895
		-14635,559	-5012,895
		-14620,172	-5009,817
		-14635,559	-5012,895
		-14601,709	-5000,585
		-14604,786	-5000,585
		-14620,172	-5012,895
		-14610,94	-5006,74
		-14604,786	-5003,663
		-14595,554	-5009,817
		-14589,399	-5006,74
		-14598,631	-5009,817
		-14577,09	-4997,508
		-14577,09	-4994,431
[truncated: 20,878 more rows]
