# Supplementary material for: Assessment of upper limb motor control: establishing normative benchmarks for clinical applications
Source: PeerJ. 2025 Aug 22;13:e19859. doi: 10.7717/peerj.19859 (PMC12377353; doi:10.7717/peerj.19859)
Supplement: Supplemental Information 1 [file peerj-13-19859-s001.zip › translated_csvs/advanced_mdurance-test-243766.csv]

angle_window_	angles_bíceps_braquial_derecho_tríceps_braquial_largo_derecho	emg_muscle_bíceps_braquial_derecho_(µV)	emg_muscle_tríceps_braquial_largo_derecho_(µV)
0,05	74,21	5742,21	-5351,396
	74,89	5726,823	-5360,628
	75,4	5689,896	-5366,782
	75,37	5616,041	-5357,55
	75,11	5631,427	-5372,937
	74,88	5616,041	-5366,782
	74,66	5628,35	-5354,473
	74,34	5674,509	-5354,473
	73,84	5699,128	-5363,705
	73,47	5656,046	-5369,859
	73,29	5729,901	-5369,859
	73,26	5745,287	-5372,937
	73,28	5696,05	-5388,323
	73,24	5702,205	-5360,628
	73,11	5717,591	-5403,71
	73,02	5751,441	-5416,019
	72,99	5745,287	-5412,941
	72,83	5748,364	-5406,787
	72,54	5736,055	-5403,71
	72,31	5736,055	-5400,632
	72,22	5736,055	-5394,478
	72,27	5742,21	-5394,478
	72,4	5736,055	-5394,478
	72,45	5723,746	-5400,632
	72,4	5708,36	-5397,555
	72,37	5702,205	-5397,555
	72,38	5702,205	-5382,169
	72,33	5705,282	-5366,782
	72,26	5708,36	-5369,859
	72,22	5692,973	-5372,937
	72,19	5680,664	-5369,859
	72,21	5677,587	-5379,091
	72,24	5726,823	-5406,787
	72,23	5766,828	-5425,25
	72,19	5782,214	-5440,637
	72,18	5809,91	-5437,56
	72,27	5812,987	-5431,405
	72,39	5794,523	-5440,637
	72,5	5797,601	-5437,56
	72,52	5791,446	-5437,56
	72,49	5797,601	-5434,482
	72,5	5806,833	-5440,637
	72,57	5800,678	-5431,405
	72,68	5816,064	-5440,637
	72,77	5812,987	-5437,56
	72,76	5794,523	-5431,405
	72,73	5779,137	-5434,482
	72,75	5772,982	-5428,328
	72,79	5782,214	-5425,25
	72,83	5782,214	-5422,173
	72,87	5788,369	-5428,328
	72,93	5794,523	-5440,637
	72,99	5785,292	-5456,023
	73	5800,678	-5440,637
	73,06	5788,369	-5456,023
	73,19	5776,06	-5449,869
	73,25	5769,905	-5456,023
	73,23	5782,214	-5452,946
	73,22	5772,982	-5456,023
	73,23	5785,292	-5443,714
	73,24	5782,214	-5437,56
	73,22	5803,755	-5440,637
	73,13	5766,828	-5434,482
	72,95	5779,137	-5434,482
	72,7	5760,673	-5422,173
	72,47	5772,982	-5434,482
	72,3	5705,282	-5419,096
	72,2	5729,901	-5419,096
	72,2	5696,05	-5416,019
	72,21	5729,901	-5440,637
	72,14	5705,282	-5419,096
	71,98	5742,21	-5449,869
	71,85	5745,287	-5462,178
	71,79	5742,21	-5468,332
	71,75	5745,287	-5462,178
	71,59	5766,828	-5452,946
	71,29	5776,06	-5449,869
	71,06	5776,06	-5456,023
	71,11	5772,982	-5452,946
	71,32	5769,905	-5452,946
	71,41	5745,287	-5456,023
	71,31	5736,055	-5459,101
	71,16	5745,287	-5465,255
	71,12	5729,901	-5443,714
	71,21	5726,823	-5425,25
	71,34	5711,437	-5416,019
	71,4	5748,364	-5468,332
	71,37	5717,591	-5416,019
	71,2	5723,746	-5406,787
	70,95	5726,823	-5403,71
	70,81	5708,36	-5422,173
	70,79	5689,896	-5437,56
	70,79	5696,05	-5456,023
	70,78	5699,128	-5459,101
	70,8	5686,819	-5440,637
	70,9	5717,591	-5406,787
	71,03	5668,355	-5431,405
	71,08	5686,819	-5452,946
	71,04	5656,046	-5425,25
	70,99	5662,2	-5431,405
	70,98	5649,891	-5422,173
	70,97	5680,664	-5431,405
	70,95	5631,427	-5416,019
	70,99	5662,2	-5419,096
	71,12	5652,968	-5412,941
	71,21	5640,659	-5394,478
	71,17	5634,505	-5382,169
	71,11	5665,278	-5336,009
	71,12	5631,427	-5354,473
	71,21	5720,669	-5336,009
	71,33	5714,514	-5345,241
	71,44	5699,128	-5360,628
	71,55	5696,05	-5363,705
	71,63	5696,05	-5357,55
	71,7	5696,05	-5360,628
	71,79	5732,978	-5351,396
	71,86	5708,36	-5339,087
	71,85	5726,823	-5342,164
	71,74	5742,21	-5354,473
	71,39	5708,36	-5339,087
	70,37	5723,746	-5336,009
	68,49	5696,05	-5329,855
	66,31	5659,123	-5317,546
	64,28	5659,123	-5311,391
	62,55	5696,05	-5302,159
	61,76	5711,437	-5280,618
	61,58	5723,746	-5265,232
	59,05	5745,287	-5246,768
	49,42	5816,064	-5237,536
	32,18	5834,528	-5231,382
	10,66	5819,142	-5228,304
	-12,69	5794,523	-5237,536
	-33,84	5782,214	-5252,923
	-48,2	5782,214	-5259,077
	-57,35	5788,369	-5259,077
	-64,33	5763,751	-5240,614
	-67,62	5791,446	-5249,845
	-66,94	5754,519	-5240,614
	-62,74	5757,596	-5237,536
	-54,77	5794,523	-5228,304
	-43,32	5816,064	-5219,073
	-28,68	5852,992	-5212,918
	-11,7	5868,378	-5203,686
	6,14	5889,919	-5200,609
	23,56	5911,46	-5175,991
	39,9	5902,228	-5151,372
	55	5862,224	-5151,372
	69,33	5849,915	-5160,604
	83,4	5846,837	-5166,759
	96,73	5843,76	-5182,145
	106,75	5840,683	-5197,532
	111,32	5843,76	-5212,918
	111,07	5840,683	-5234,459
	108,36	5834,528	-5231,382
	104,25	5831,451	-5225,227
	97,38	5837,605	-5228,304
	86,28	5834,528	-5225,227
	71,29	5856,069	-5234,459
	54,07	5840,683	-5231,382
	35,45	5856,069	-5249,845
	16,07	5852,992	-5234,459
	-3,68	5852,992	-5243,691
	-24,5	5852,992	-5256
	-42,39	5852,992	-5246,768
	-53,73	5840,683	-5271,386
	-61,16	5837,605	-5271,386
	-65,66	5846,837	-5277,541
	-66,49	5843,76	-5234,459
	-65,52	5856,069	-5246,768
	-63,61	5834,528	-5292,927
	-59,49	5831,451	-5305,236
	-52,5	5825,296	-5299,082
	-41,99	5837,605	-5314,468
	-26,95	5822,219	-5317,546
	-7,56	5803,755	-5329,855
	14,42	5797,601	-5326,777
	36,91	5797,601	-5326,777
	57,32	5803,755	-5326,777
	74,9	5769,905	-5342,164
	88,61	5794,523	-5329,855
	94,94	5763,751	-5336,009
	94,62	5760,673	-5345,241
	91,79	5772,982	-5351,396
	87,99	5772,982	-5336,009
	81,75	5769,905	-5326,777
	71,83	5745,287	-5305,236
	57,01	5757,596	-5286,773
	36,92	5782,214	-5299,082
	15,4	5794,523	-5317,546
	-5,03	5806,833	-5311,391
	-25,77	5806,833	-5320,623
	-46,84	5831,451	-5323,7
	-62,78	5828,374	-5336,009
	-69,84	5809,91	-5339,087
	-71,23	5825,296	-5336,009
	-71,42	5797,601	-5323,7
	-71,47	5782,214	-5314,468
	-68,79	5785,292	-5320,623
	-62,97	5779,137	-5336,009
	-55,81	5766,828	-5332,932
	-46,58	5772,982	-5336,009
	-34,31	5776,06	-5323,7
	-20,08	5769,905	-5308,314
	-4,78	5732,978	-5308,314
	11,1	5714,514	-5314,468
	27,11	5720,669	-5326,777
	43,13	5751,441	-5357,55
	60,19	5785,292	-5369,859
	79,77	5785,292	-5366,782
	98,59	5714,514	-5323,7
	108,41	5806,833	-5363,705
	107,66	5776,06	-5449,869
	102,11	5779,137	-5456,023
	94,69	5791,446	-5452,946
	84,48	5760,673	-5449,869
	69,41	5809,91	-5443,714
	49,39	5791,446	-5434,482
	26,98	5760,673	-5434,482
	4,04	5754,519	-5452,946
	-20,27	5803,755	-5434,482
	-43,63	5856,069	-5412,941
	-59,8	5889,919	-5397,555
	-67,87	5868,378	-5369,859
	-71,18	5874,533	-5366,782
	-72,2	5825,296	-5425,25
	-72,1	5865,301	-5366,782
	-70,99	5877,61	-5412,941
	-68,66	5865,301	-5372,937
	-65,11	5877,61	-5366,782
	-59,83	5732,978	-5339,087
	-52	5846,837	-5388,323
	-40,39	5859,146	-5385,246
	-24,85	5828,374	-5416,019
	-6,55	5825,296	-5425,25
	13,76	5837,605	-5425,25
	35,06	5831,451	-5397,555
	54,77	5843,76	-5425,25
	71,19	5837,605	-5416,019
	86,4	5840,683	-5419,096
	98,83	5840,683	-5416,019
	103,86	5828,374	-5409,864
	102,57	5856,069	-5416,019
	98,82	5865,301	-5425,25
	94,32	5846,837	-5428,328
	88	5849,915	-5409,864
	77,34	5825,296	-5391,4
	61,98	5825,296	-5385,246
	43,95	5822,219	-5376,014
	24,9	5816,064	-5372,937
	5,77	5812,987	-5369,859
	-13,21	5800,678	-5422,173
	-33,61	5800,678	-5422,173
	-56,41	5852,992	-5416,019
	-80,56	5809,91	-5425,25
	-98,06	5785,292	-5400,632
	-102,88	5788,369	-5412,941
	-102,04	5800,678	-5376,014
	-99,95	5859,146	-5419,096
	-94,91	5825,296	-5422,173
	-83,22	5822,219	-5416,019
	-65,56	5846,837	-5428,328
	-47,71	5856,069	-5422,173
	-30,42	5834,528	-5431,405
	-12,77	5819,142	-5431,405
	4,34	5809,91	-5409,864
	20,77	5809,91	-5388,323
	37,14	5803,755	-5388,323
	53,63	5809,91	-5382,169
	70,81	5806,833	-5391,4
	86,14	5803,755	-5412,941
	94,69	5819,142	-5419,096
	96,43	5825,296	-5431,405
	95,63	5816,064	-5431,405
	94,63	5828,374	-5428,328
	92,92	5828,374	-5425,25
	89,16	5843,76	-5406,787
	80,93	5846,837	-5400,632
	67,34	5843,76	-5400,632
	49,14	5837,605	-5400,632
	27,33	5825,296	-5406,787
	4,66	5819,142	-5409,864
	-17,25	5825,296	-5409,864
	-37,42	5822,219	-5403,71
	-54,98	5831,451	-5397,555
	-70,83	5822,219	-5354,473
	-83,93	5812,987	-5326,777
	-90,14	5812,987	-5329,855
	-89,58	5816,064	-5348,318
	-86,74	5816,064	-5357,55
	-82,9	5803,755	-5382,169
	-76,53	5809,91	-5366,782
	-64,9	5803,755	-5400,632
	-47,5	5809,91	-5412,941
	-28,03	5822,219	-5425,25
	-8,64	5819,142	-5409,864
	10,19	5834,528	-5422,173
	27,37	5840,683	-5403,71
	42,94	5831,451	-5409,864
	57,45	5834,528	-5406,787
	70,98	5856,069	-5422,173
	84,4	5852,992	-5425,25
	96,98	5837,605	-5419,096
	104,46	5816,064	-5400,632
	104,69	5794,523	-5391,4
	99,41	5794,523	-5382,169
	91,04	5806,833	-5385,246
	81,1	5816,064	-5400,632
	69,14	5816,064	-5409,864
	55,11	5825,296	-5422,173
	40,44	5859,146	-5446,791
	25,32	5837,605	-5437,56
	8,88	5837,605	-5459,101
	-8,34	5828,374	-5456,023
	-25,22	5831,451	-5456,023
	-40,32	5843,76	-5446,791
	-51,27	5843,76	-5443,714
	-58,04	5837,605	-5434,482
	-62,85	5831,451	-5434,482
	-66,77	5822,219	-5437,56
	-70,04	5809,91	-5446,791
	-72,49	5825,296	-5437,56
	-73,96	5822,219	-5437,56
	-74,01	5791,446	-5434,482
	-72,48	5760,673	-5434,482
	-70,5	5754,519	-5434,482
	-66,6	5751,441	-5446,791
	-57,06	5766,828	-5452,946
	-41,09	5779,137	-5468,332
	-20,84	5797,601	-5480,642
	1,57	5822,219	-5486,796
	24,23	5856,069	-5474,487
	45,76	5856,069	-5471,41
	64,89	5868,378	-5468,332
	79,42	5871,456	-5465,255
	87,36	5837,605	-5462,178
	89,28	5840,683	-5462,178
	87,61	5856,069	-5462,178
	83,95	5862,224	-5456,023
	77,84	5859,146	-5440,637
	67,62	5834,528	-5428,328
	53,64	5831,451	-5428,328
	37,98	5834,528	-5425,25
	21,32	5831,451	-5431,405
	5,2	5825,296	-5425,25
	-9,7	5819,142	-5440,637
	-24,84	5825,296	-5456,023
	-40,44	5822,219	-5468,332
	-55,02	5837,605	-5474,487
	-66,3	5840,683	-5474,487
	-73,44	5846,837	-5474,487
	-76,35	5849,915	-5471,41
	-76,21	5849,915	-5471,41
	-74,64	5846,837	-5468,332
	-70,81	5843,76	-5471,41
	-63,52	5843,76	-5474,487
	-51,67	5840,683	-5471,41
	-35	5840,683	-5465,255
	-16,03	5837,605	-5465,255
	2,5	5831,451	-5459,101
	20,5	5816,064	-5440,637
	37,37	5809,91	-5428,328
	52,11	5800,678	-5431,405
	65,17	5803,755	-5440,637
	77,5	5800,678	-5443,714
	86,93	5800,678	-5462,178
	89,8	5812,987	-5465,255
	86,35	5819,142	-5477,564
	78,91	5862,224	-5483,719
	68,85	5856,069	-5477,564
	56,27	5831,451	-5480,642
	40,27	5828,374	-5483,719
	23,09	5837,605	-5480,642
	7,32	5837,605	-5474,487
	-7,37	5828,374	-5477,564
	-21,06	5819,142	-5477,564
	-35,38	5852,992	-5465,255
	-50,39	5846,837	-5446,791
	-62,75	5825,296	-5434,482
	-69,19	5831,451	-5431,405
	-71,12	5831,451	-5437,56
	-72,59	5843,76	-5434,482
	-74,31	5849,915	-5440,637
	-74,5	5846,837	-5446,791
	-73,44	5849,915	-5437,56
	-72,15	5831,451	-5462,178
	-68,41	5825,296	-5468,332
	-60,53	5828,374	-5462,178
	-49,4	5828,374	-5468,332
	-34,84	5831,451	-5465,255
	-16,46	5803,755	-5477,564
	3,71	5791,446	-5471,41
	23,24	5809,91	-5468,332
	40,99	5825,296	-5468,332
	57,1	5809,91	-5462,178
	72,9	5859,146	-5459,101
	86,52	5889,919	-5428,328
	94,03	5889,919	-5443,714
	95,35	5883,765	-5419,096
	91,86	5862,224	-5406,787
	83,93	5868,378	-5412,941
	72,07	5868,378	-5434,482
	56,99	5856,069	-5443,714
	39,06	5843,76	-5446,791
	19,24	5852,992	-5474,487
	-0,92	5868,378	-5471,41
	-20,82	5852,992	-5465,255
	-40,48	5840,683	-5465,255
	-57,85	5840,683	-5465,255
	-71,45	5840,683	-5471,41
	-79,73	5846,837	-5474,487
	-82,15	5843,76	-5468,332
	-81,26	5840,683	-5465,255
	-78,97	5843,76	-5462,178
	-74,75	5846,837	-5449,869
	-67	5849,915	-5437,56
	-55,48	5856,069	-5422,173
	-40,37	5859,146	-5419,096
	-21,47	5856,069	-5416,019
	-0,23	5846,837	-5428,328
	21,19	5843,76	-5440,637
	40,83	5834,528	-5456,023
	57,93	5843,76	-5477,564
	74,26	5852,992	-5471,41
	90,62	5852,992	-5477,564
	103,55	5846,837	-5474,487
	109,09	5837,605	-5483,719
	108,72	5840,683	-5474,487
	107,1	5837,605	-5471,41
	106,28	5834,528	-5486,796
	105,75	5843,76	-5468,332
	104,96	5837,605	-5486,796
	104,23	5862,224	-5468,332
	103,78	5862,224	-5456,023
	103,51	5840,683	-5431,405
	103,26	5859,146	-5440,637
	102,89	5825,296	-5434,482
	102,53	5822,219	-5434,482
	102,23	5809,91	-5434,482
	101,82	5791,446	-5440,637
	101,29	5779,137	-5449,869
	100,79	5776,06	-5480,642
	100,48	5791,446	-5496,028
	100,27	5822,219	-5492,951
	99,96	5840,683	-5480,642
	99,52	5868,378	-5471,41
	99,05	5852,992	-5471,41
	98,71	5883,765	-5471,41
	98,41	5886,842	-5468,332
	98,03	5880,687	-5468,332
	97,65	5868,378	-5474,487
	97,35	5871,456	-5468,332
	96,96	5871,456	-5446,791
	96,36	5843,76	-5437,56
	95,57	5840,683	-5440,637
	94,68	5849,915	-5434,482
	93,78	5840,683	-5468,332
	92,91	5856,069	-5437,56
	91,83	5837,605	-5468,332
	90,43	5865,301	-5471,41
	89,04	5828,374	-5486,796
	87,8	5834,528	-5486,796
	86,9	5828,374	-5492,951
	86,45	5822,219	-5486,796
	86,2	5816,064	-5486,796
	85,99	5809,91	-5486,796
	85,86	5816,064	-5483,719
	85,86	5825,296	-5492,951
	85,84	5846,837	-5492,951
	85,74	5840,683	-5496,028
	85,59	5852,992	-5486,796
	85,45	5840,683	-5489,873
	85,35	5825,296	-5477,564
	85,24	5837,605	-5468,332
	85,11	5837,605	-5449,869
	84,98	5834,528	-5465,255
	84,86	5856,069	-5446,791
	84,67	5849,915	-5489,873
	84,45	5862,224	-5492,951
	84,23	5843,76	-5492,951
	83,91	5868,378	-5456,023
	83,36	5840,683	-5496,028
	82,71	5822,219	-5502,183
	82,23	5840,683	-5505,26
	81,9	5831,451	-5499,105
	81,54	5825,296	-5502,183
	81,12	5843,76	-5505,26
	80,64	5852,992	-5486,796
	80,19	5849,915	-5480,642
	79,87	5868,378	-5462,178
	79,61	5840,683	-5462,178
	79,33	5834,528	-5456,023
	79,04	5852,992	-5502,183
	78,81	5828,374	-5452,946
	78,7	5831,451	-5456,023
	78,71	5840,683	-5465,255
	78,81	5849,915	-5465,255
	78,85	5843,76	-5486,796
	78,6	5816,064	-5508,337
	78,23	5803,755	-5511,414
	77,9	5834,528	-5499,105
	77,45	5797,601	-5508,337
	77,01	5794,523	-5511,414
	76,67	5800,678	-5514,492
	76,44	5812,987	-5520,646
	76,32	5819,142	-5520,646
	76,03	5865,301	-5508,337
	75,55	5880,687	-5502,183
	75	5865,301	-5492,951
	74,31	5874,533	-5462,178
	73,64	5874,533	-5449,869
	73,29	5852,992	-5446,791
	73,06	5856,069	-5511,414
		5874,533	-5477,564
		5816,064	-5452,946
		5837,605	-5443,714
		5828,374	-5446,791
		5831,451	-5496,028
		5831,451	-5483,719
		5837,605	-5499,105
		5840,683	-5496,028
		5846,837	-5489,873
		5834,528	-5486,796
		5828,374	-5483,719
		5812,987	-5492,951
		5819,142	-5483,719
		5828,374	-5486,796
		5828,374	-5496,028
		5831,451	-5505,26
		5825,296	-5499,105
		5828,374	-5474,487
		5840,683	-5456,023
		5831,451	-5440,637
		5831,451	-5431,405
		5831,451	-5434,482
		5843,76	-5440,637
		5828,374	-5465,255
		5831,451	-5480,642
		5840,683	-5499,105
		5846,837	-5492,951
		5846,837	-5486,796
		5846,837	-5486,796
		5846,837	-5483,719
		5840,683	-5483,719
		5837,605	-5483,719
		5837,605	-5480,642
		5831,451	-5477,564
		5806,833	-5483,719
		5812,987	-5480,642
		5800,678	-5471,41
		5816,064	-5452,946
		5819,142	-5437,56
		5828,374	-5428,328
		5825,296	-5431,405
		5831,451	-5443,714
		5834,528	-5449,869
		5831,451	-5459,101
		5825,296	-5468,332
		5822,219	-5471,41
		5812,987	-5465,255
		5809,91	-5465,255
		5816,064	-5471,41
		5822,219	-5468,332
		5825,296	-5471,41
		5825,296	-5474,487
		5819,142	-5471,41
		5834,528	-5465,255
		5846,837	-5465,255
		5837,605	-5465,255
		5831,451	-5437,56
		5837,605	-5428,328
		5834,528	-5422,173
		5837,605	-5456,023
		5834,528	-5428,328
		5828,374	-5443,714
		5812,987	-5459,101
		5828,374	-5505,26
		5806,833	-5486,796
		5816,064	-5499,105
		5840,683	-5492,951
		5837,605	-5489,873
		5831,451	-5492,951
		5837,605	-5492,951
		5843,76	-5489,873
		5852,992	-5483,719
		5846,837	-5486,796
		5834,528	-5483,719
		5840,683	-5477,564
		5831,451	-5471,41
		5834,528	-5462,178
		5840,683	-5446,791
		5834,528	-5443,714
		5806,833	-5449,869
		5822,219	-5459,101
		5812,987	-5465,255
		5834,528	-5474,487
		5828,374	-5489,873
		5834,528	-5483,719
		5816,064	-5502,183
		5819,142	-5496,028
		5828,374	-5502,183
		5828,374	-5496,028
		5831,451	-5502,183
		5834,528	-5502,183
		5828,374	-5502,183
		5822,219	-5499,105
		5819,142	-5486,796
		5819,142	-5480,642
		5825,296	-5462,178
		5828,374	-5446,791
		5825,296	-5449,869
		5846,837	-5443,714
		5852,992	-5443,714
		5843,76	-5449,869
		5846,837	-5452,946
		5849,915	-5468,332
		5834,528	-5468,332
		5837,605	-5480,642
		5834,528	-5489,873
		5825,296	-5486,796
		5822,219	-5483,719
		5825,296	-5486,796
		5828,374	-5483,719
		5831,451	-5483,719
		5831,451	-5486,796
		5825,296	-5492,951
		5822,219	-5486,796
		5828,374	-5468,332
		5819,142	-5459,101
		5822,219	-5452,946
		5825,296	-5449,869
		5825,296	-5449,869
		5822,219	-5468,332
		5822,219	-5480,642
		5825,296	-5492,951
		5834,528	-5496,028
		5843,76	-5489,873
		5849,915	-5492,951
		5843,76	-5486,796
		5831,451	-5483,719
		5819,142	-5477,564
		5816,064	-5474,487
		5794,523	-5468,332
		5806,833	-5465,255
		5822,219	-5452,946
		5825,296	-5443,714
		5822,219	-5437,56
		5816,064	-5434,482
		5825,296	-5437,56
		5809,91	-5440,637
		5828,374	-5428,328
		5852,992	-5434,482
		5856,069	-5449,869
		5859,146	-5456,023
		5865,301	-5465,255
		5849,915	-5474,487
		5846,837	-5480,642
		5834,528	-5486,796
		5828,374	-5480,642
		5831,451	-5480,642
		5837,605	-5480,642
		5837,605	-5486,796
		5840,683	-5486,796
		5843,76	-5483,719
		5843,76	-5483,719
		5843,76	-5474,487
		5834,528	-5462,178
		5834,528	-5452,946
		5831,451	-5446,791
		5825,296	-5452,946
		5846,837	-5446,791
		5856,069	-5446,791
		5852,992	-5459,101
		5840,683	-5492,951
		5843,76	-5471,41
		5834,528	-5499,105
		5828,374	-5499,105
		5822,219	-5496,028
		5822,219	-5486,796
		5825,296	-5492,951
		5828,374	-5499,105
		5825,296	-5505,26
		5840,683	-5499,105
		5831,451	-5502,183
		5834,528	-5483,719
		5837,605	-5468,332
		5831,451	-5456,023
		5828,374	-5449,869
		5816,064	-5452,946
		5825,296	-5465,255
		5837,605	-5471,41
		5840,683	-5474,487
		5846,837	-5486,796
		5846,837	-5486,796
		5849,915	-5477,564
		5849,915	-5474,487
		5843,76	-5465,255
		5831,451	-5462,178
		5834,528	-5462,178
		5834,528	-5465,255
		5834,528	-5468,332
		5837,605	-5465,255
		5837,605	-5449,869
		5846,837	-5434,482
		5849,915	-5425,25
		5846,837	-5428,328
		5828,374	-5428,328
		5831,451	-5428,328
		5834,528	-5434,482
		5837,605	-5456,023
		5840,683	-5468,332
		5856,069	-5480,642
		5852,992	-5483,719
		5865,301	-5480,642
		5862,224	-5471,41
		5871,456	-5474,487
		5862,224	-5468,332
		5865,301	-5456,023
		5865,301	-5462,178
		5862,224	-5462,178
		5837,605	-5465,255
		5846,837	-5471,41
		5846,837	-5446,791
		5837,605	-5443,714
		5825,296	-5449,869
		5831,451	-5440,637
		5825,296	-5431,405
		5819,142	-5431,405
		5825,296	-5428,328
		5812,987	-5449,869
		5816,064	-5456,023
		5825,296	-5471,41
		5846,837	-5483,719
		5846,837	-5489,873
		5856,069	-5477,564
		5874,533	-5471,41
		5889,919	-5468,332
		5896,074	-5459,101
		5896,074	-5462,178
		5886,842	-5468,332
		5874,533	-5483,719
		5856,069	-5462,178
		5806,833	-5422,173
		5812,987	-5425,25
		5846,837	-5437,56
		5840,683	-5431,405
		5846,837	-5428,328
		5877,61	-5474,487
		5865,301	-5477,564
		5877,61	-5459,101
		5862,224	-5474,487
		5862,224	-5468,332
		5859,146	-5443,714
		5871,456	-5465,255
		5862,224	-5471,41
		5856,069	-5474,487
		5831,451	-5474,487
		5837,605	-5474,487
		5862,224	-5471,41
		5902,228	-5477,564
		5880,687	-5474,487
		5896,074	-5477,564
		5886,842	-5471,41
		5889,919	-5465,255
		5889,919	-5456,023
		5877,61	-5452,946
		5846,837	-5434,482
		5822,219	-5428,328
		5812,987	-5434,482
		5812,987	-5459,101
		5825,296	-5468,332
		5837,605	-5468,332
		5800,678	-5446,791
		5822,219	-5468,332
		5776,06	-5456,023
		5782,214	-5452,946
		5788,369	-5462,178
		5797,601	-5462,178
		5794,523	-5468,332
		5806,833	-5468,332
		5806,833	-5468,332
		5822,219	-5462,178
		5828,374	-5449,869
		5828,374	-5437,56
		5822,219	-5434,482
		5806,833	-5428,328
		5794,523	-5434,482
		5788,369	-5440,637
		5794,523	-5459,101
		5785,292	-5449,869
		5816,064	-5452,946
		5822,219	-5456,023
		5825,296	-5462,178
		5831,451	-5456,023
		5825,296	-5456,023
		5822,219	-5456,023
		5819,142	-5462,178
		5806,833	-5471,41
		5812,987	-5468,332
		5812,987	-5462,178
		5812,987	-5459,101
		5812,987	-5462,178
		5816,064	-5465,255
		5828,374	-5459,101
		5831,451	-5452,946
		5825,296	-5449,869
		5825,296	-5449,869
		5822,219	-5449,869
		5819,142	-5462,178
		5819,142	-5471,41
		5825,296	-5477,564
		5819,142	-5480,642
		5822,219	-5483,719
		5816,064	-5486,796
		5819,142	-5486,796
		5822,219	-5483,719
		5825,296	-5483,719
		5822,219	-5489,873
		5806,833	-5496,028
		5794,523	-5492,951
		5785,292	-5486,796
		5797,601	-5489,873
		5809,91	-5496,028
		5822,219	-5486,796
		5828,374	-5486,796
		5837,605	-5483,719
		5837,605	-5483,719
		5816,064	-5483,719
		5819,142	-5486,796
		5819,142	-5486,796
		5828,374	-5502,183
		5822,219	-5502,183
		5843,76	-5496,028
		5843,76	-5502,183
		5843,76	-5492,951
		5828,374	-5486,796
		5825,296	-5480,642
		5819,142	-5486,796
		5812,987	-5502,183
		5809,91	-5508,337
		5819,142	-5502,183
		5849,915	-5505,26
		5840,683	-5492,951
		5828,374	-5486,796
		5803,755	-5499,105
		5812,987	-5489,873
		5809,91	-5502,183
		5825,296	-5502,183
		5812,987	-5508,337
		5822,219	-5511,414
		5806,833	-5520,646
		5822,219	-5514,492
		5800,678	-5523,724
		5809,91	-5520,646
		5812,987	-5514,492
		5812,987	-5520,646
		5806,833	-5508,337
		5806,833	-5514,492
		5791,446	-5508,337
		5791,446	-5502,183
		5806,833	-5499,105
		5806,833	-5496,028
		5803,755	-5499,105
		5809,91	-5489,873
		5800,678	-5492,951
		5797,601	-5496,028
		5803,755	-5496,028
		5806,833	-5502,183
		5809,91	-5511,414
		5822,219	-5508,337
		5819,142	-5505,26
		5822,219	-5502,183
		5825,296	-5496,028
		5819,142	-5505,26
		5819,142	-5502,183
		5828,374	-5499,105
		5825,296	-5496,028
		5819,142	-5505,26
		5819,142	-5489,873
		5819,142	-5502,183
		5822,219	-5474,487
		5819,142	-5471,41
		5819,142	-5471,41
		5812,987	-5474,487
		5812,987	-5474,487
		5816,064	-5477,564
		5822,219	-5483,719
		5822,219	-5489,873
		5828,374	-5480,642
		5816,064	-5483,719
		5803,755	-5486,796
		5803,755	-5486,796
		5806,833	-5477,564
		5800,678	-5486,796
		5809,91	-5462,178
		5825,296	-5459,101
		5822,219	-5452,946
		5834,528	-5440,637
		5812,987	-5443,714
		5812,987	-5446,791
		5837,605	-5452,946
		5840,683	-5456,023
		5822,219	-5452,946
		5819,142	-5446,791
		5825,296	-5456,023
		5825,296	-5465,255
		5831,451	-5465,255
		5822,219	-5471,41
		5816,064	-5474,487
		5803,755	-5468,332
		5800,678	-5465,255
		5785,292	-5462,178
		5782,214	-5465,255
		5791,446	-5468,332
		5822,219	-5471,41
		5834,528	-5462,178
		5856,069	-5456,023
		5859,146	-5443,714
		5859,146	-5434,482
		5840,683	-5440,637
		5831,451	-5452,946
		5822,219	-5449,869
		5822,219	-5452,946
		5809,91	-5456,023
		5791,446	-5456,023
		5785,292	-5456,023
		5785,292	-5459,101
		5785,292	-5456,023
		5785,292	-5456,023
		5788,369	-5459,101
		5785,292	-5462,178
		5779,137	-5462,178
		5766,828	-5468,332
		5776,06	-5468,332
		5779,137	-5471,41
		5791,446	-5471,41
		5806,833	-5446,791
		5809,91	-5446,791
		5788,369	-5449,869
		5797,601	-5449,869
		5779,137	-5456,023
		5788,369	-5462,178
		5785,292	-5480,642
		5797,601	-5480,642
		5825,296	-5471,41
		5816,064	-5474,487
		5822,219	-5471,41
		5812,987	-5471,41
		5809,91	-5471,41
		5816,064	-5471,41
		5812,987	-5483,719
		5825,296	-5474,487
		5819,142	-5468,332
		5806,833	-5462,178
		5794,523	-5456,023
		5797,601	-5456,023
		5809,91	-5465,255
		5816,064	-5465,255
		5803,755	-5468,332
		5800,678	-5480,642
		5797,601	-5492,951
		5816,064	-5496,028
		5809,91	-5489,873
		5806,833	-5489,873
		5809,91	-5492,951
		5803,755	-5489,873
		5791,446	-5486,796
		5779,137	-5489,873
		5806,833	-5492,951
		5791,446	-5489,873
		5794,523	-5489,873
		5794,523	-5483,719
		5794,523	-5477,564
		5797,601	-5459,101
		5791,446	-5468,332
		5800,678	-5492,951
		5797,601	-5492,951
		5788,369	-5496,028
		5785,292	-5502,183
		5785,292	-5499,105
		5785,292	-5499,105
		5785,292	-5492,951
		5785,292	-5492,951
		5800,678	-5489,873
		5803,755	-5486,796
		5791,446	-5489,873
		5822,219	-5486,796
		5812,987	-5474,487
		5819,142	-5480,642
		5812,987	-5468,332
		5803,755	-5465,255
		5797,601	-5465,255
		5776,06	-5465,255
		5779,137	-5477,564
		5772,982	-5489,873
		5772,982	-5477,564
		5782,214	-5477,564
		5782,214	-5486,796
		5791,446	-5486,796
		5776,06	-5486,796
		5779,137	-5471,41
		5797,601	-5480,642
		5791,446	-5468,332
		5779,137	-5474,487
		5788,369	-5471,41
		5760,673	-5471,41
		5763,751	-5465,255
		5776,06	-5474,487
		5760,673	-5459,101
		5742,21	-5462,178
		5754,519	-5456,023
		5779,137	-5468,332
		5782,214	-5462,178
		5785,292	-5468,332
		5766,828	-5465,255
		5779,137	-5474,487
		5760,673	-5474,487
		5785,292	-5474,487
		5769,905	-5477,564
		5788,369	-5474,487
		5782,214	-5474,487
		5803,755	-5468,332
		5800,678	-5456,023
		5791,446	-5456,023
		5785,292	-5456,023
		5788,369	-5452,946
		5763,751	-5462,178
		5772,982	-5446,791
		5791,446	-5456,023
		5760,673	-5456,023
		5794,523	-5456,023
		5779,137	-5471,41
		5782,214	-5468,332
		5788,369	-5468,332
		5766,828	-5468,332
		5788,369	-5468,332
		5788,369	-5468,332
		5766,828	-5468,332
		5763,751	-5474,487
		5757,596	-5449,869
		5772,982	-5452,946
		5763,751	-5477,564
		5785,292	-5465,255
		5785,292	-5462,178
		5785,292	-5462,178
		5788,369	-5452,946
		5785,292	-5446,791
		5785,292	-5437,56
		5779,137	-5440,637
		5772,982	-5443,714
		5782,214	-5452,946
		5788,369	-5459,101
		5785,292	-5468,332
		5782,214	-5471,41
		5776,06	-5486,796
		5788,369	-5489,873
		5788,369	-5486,796
		5779,137	-5483,719
		5776,06	-5492,951
		5779,137	-5496,028
		5791,446	-5492,951
		5791,446	-5492,951
		5791,446	-5489,873
		5782,214	-5489,873
		5763,751	-5496,028
		5769,905	-5489,873
		5766,828	-5477,564
		5760,673	-5477,564
		5769,905	-5468,332
		5785,292	-5468,332
		5791,446	-5474,487
		5785,292	-5480,642
		5760,673	-5483,719
		5769,905	-5499,105
		5760,673	-5496,028
		5788,369	-5508,337
		5788,369	-5505,26
		5779,137	-5502,183
		5800,678	-5502,183
		5816,064	-5496,028
		5812,987	-5496,028
		5803,755	-5499,105
		5800,678	-5499,105
		5800,678	-5489,873
		5797,601	-5480,642
		5803,755	-5468,332
		5794,523	-5462,178
		5772,982	-5462,178
		5763,751	-5459,101
		5772,982	-5468,332
		5794,523	-5480,642
		5776,06	-5486,796
		5748,364	-5489,873
		5754,519	-5496,028
		5776,06	-5496,028
		5809,91	-5492,951
		5806,833	-5489,873
		5797,601	-5489,873
		5779,137	-5489,873
		5769,905	-5486,796
		5776,06	-5480,642
		5763,751	-5486,796
		5788,369	-5489,873
		5772,982	-5489,873
		5769,905	-5483,719
		5776,06	-5474,487
		5782,214	-5471,41
		5816,064	-5468,332
		5831,451	-5468,332
		5828,374	-5465,255
		5852,992	-5471,41
		5849,915	-5477,564
		5828,374	-5483,719
		5791,446	-5483,719
		5772,982	-5489,873
		5739,132	-5502,183
		5711,437	-5496,028
		5705,282	-5492,951
		5742,21	-5489,873
		5729,901	-5486,796
		5757,596	-5489,873
		5763,751	-5480,642
		5772,982	-5483,719
		5785,292	-5477,564
		5776,06	-5483,719
		5779,137	-5471,41
		5779,137	-5462,178
		5791,446	-5452,946
		5794,523	-5459,101
		5809,91	-5474,487
		5819,142	-5480,642
		5825,296	-5496,028
		5819,142	-5502,183
		5816,064	-5496,028
		5800,678	-5486,796
		5785,292	-5489,873
		5800,678	-5489,873
		5806,833	-5492,951
		5782,214	-5496,028
		5760,673	-5489,873
		5739,132	-5483,719
		5720,669	-5483,719
		5742,21	-5480,642
		5760,673	-5471,41
		5763,751	-5468,332
		5760,673	-5474,487
		5772,982	-5468,332
		5779,137	-5474,487
		5782,214	-5477,564
		5785,292	-5486,796
		5791,446	-5489,873
		5800,678	-5499,105
		5806,833	-5499,105
		5800,678	-5505,26
		5772,982	-5492,951
		5788,369	-5496,028
		5782,214	-5499,105
		5772,982	-5496,028
		5772,982	-5492,951
		5794,523	-5502,183
		5766,828	-5502,183
		5757,596	-5502,183
		5763,751	-5489,873
		5754,519	-5499,105
		5785,292	-5486,796
		5794,523	-5486,796
		5791,446	-5480,642
		5782,214	-5480,642
		5782,214	-5489,873
		5791,446	-5486,796
		5794,523	-5492,951
		5797,601	-5496,028
		5797,601	-5499,105
		5788,369	-5499,105
		5785,292	-5517,569
		5785,292	-5514,492
		5772,982	-5517,569
		5772,982	-5520,646
		5769,905	-5511,414
		5791,446	-5529,878
		5800,678	-5514,492
		5782,214	-5502,183
		5800,678	-5499,105
		5788,369	-5517,569
		5794,523	-5502,183
		5785,292	-5511,414
		5803,755	-5529,878
		5782,214	-5499,105
		5809,91	-5542,187
		5828,374	-5542,187
		5785,292	-5489,873
		5837,605	-5532,955
		5834,528	-5532,955
		5831,451	-5529,878
		5803,755	-5539,11
		5785,292	-5529,878
		5776,06	-5523,724
		5785,292	-5520,646
		5779,137	-5523,724
		5779,137	-5514,492
		5785,292	-5505,26
		5794,523	-5496,028
		5788,369	-5489,873
		5797,601	-5483,719
		5800,678	-5492,951
		5791,446	-5502,183
		5785,292	-5505,26
		5769,905	-5526,801
		5776,06	-5523,724
		5797,601	-5523,724
		5797,601	-5526,801
		5797,601	-5523,724
		5806,833	-5520,646
		5809,91	-5517,569
		5806,833	-5523,724
		5803,755	-5520,646
		5791,446	-5514,492
		5794,523	-5511,414
		5791,446	-5517,569
		5791,446	-5508,337
		5816,064	-5486,796
		5809,91	-5483,719
		5812,987	-5502,183
		5806,833	-5483,719
		5806,833	-5477,564
		5803,755	-5477,564
		5806,833	-5480,642
		5819,142	-5489,873
		5816,064	-5505,26
		5809,91	-5514,492
		5825,296	-5514,492
		5822,219	-5511,414
		5812,987	-5508,337
		5803,755	-5505,26
		5782,214	-5502,183
		5769,905	-5486,796
		5788,369	-5474,487
		5797,601	-5477,564
		5800,678	-5477,564
		5791,446	-5471,41
		5794,523	-5471,41
		5788,369	-5474,487
		5794,523	-5474,487
		5797,601	-5471,41
		5803,755	-5462,178
		5800,678	-5459,101
		5812,987	-5474,487
		5809,91	-5483,719
		5819,142	-5480,642
		5840,683	-5480,642
		5856,069	-5477,564
		5862,224	-5471,41
		5859,146	-5474,487
		5843,76	-5474,487
		5812,987	-5465,255
		5779,137	-5465,255
		5748,364	-5468,332
		5748,364	-5468,332
		5769,905	-5468,332
		5772,982	-5462,178
		5779,137	-5443,714
		5785,292	-5443,714
		5791,446	-5437,56
		5791,446	-5440,637
		5800,678	-5449,869
		5803,755	-5456,023
		5812,987	-5468,332
		5803,755	-5474,487
		5782,214	-5443,714
		5800,678	-5477,564
		5816,064	-5477,564
		5819,142	-5474,487
		5816,064	-5477,564
		5816,064	-5474,487
		5809,91	-5471,41
		5806,833	-5465,255
		5806,833	-5459,101
		5803,755	-5468,332
		5800,678	-5471,41
		5785,292	-5468,332
		5791,446	-5459,101
		5797,601	-5452,946
		5800,678	-5452,946
		5800,678	-5452,946
		5812,987	-5449,869
		5825,296	-5449,869
		5840,683	-5456,023
		5840,683	-5456,023
		5837,605	-5468,332
		5837,605	-5480,642
		5834,528	-5486,796
		5831,451	-5486,796
		5831,451	-5486,796
		5834,528	-5483,719
		5852,992	-5483,719
		5849,915	-5483,719
		5856,069	-5483,719
		5865,301	-5486,796
		5874,533	-5480,642
		5874,533	-5480,642
		5868,378	-5468,332
		5852,992	-5459,101
		5843,76	-5462,178
		5840,683	-5462,178
		5846,837	-5462,178
		5846,837	-5456,023
		5846,837	-5459,101
		5849,915	-5465,255
		5846,837	-5471,41
		5840,683	-5480,642
		5822,219	-5480,642
		5837,605	-5474,487
		5856,069	-5480,642
		5862,224	-5477,564
		5868,378	-5480,642
		5868,378	-5489,873
		5868,378	-5499,105
		5859,146	-5483,719
		5849,915	-5477,564
		5837,605	-5462,178
		5859,146	-5492,951
		5846,837	-5452,946
		5865,301	-5446,791
		5859,146	-5459,101
		5856,069	-5480,642
		5856,069	-5468,332
		5843,76	-5483,719
		5822,219	-5496,028
		5822,219	-5496,028
		5809,91	-5499,105
		5816,064	-5496,028
		5828,374	-5489,873
		5834,528	-5489,873
		5840,683	-5483,719
		5837,605	-5483,719
		5840,683	-5480,642
		5840,683	-5477,564
		5843,76	-5471,41
		5843,76	-5474,487
		5852,992	-5456,023
		5856,069	-5449,869
		5846,837	-5437,56
		5837,605	-5440,637
		5831,451	-5452,946
		5819,142	-5471,41
		5819,142	-5483,719
		5843,76	-5489,873
		5862,224	-5502,183
		5859,146	-5499,105
		5865,301	-5489,873
		5862,224	-5486,796
		5871,456	-5486,796
		5880,687	-5489,873
		5883,765	-5489,873
		5856,069	-5492,951
		5871,456	-5492,951
		5874,533	-5492,951
		5856,069	-5480,642
		5828,374	-5468,332
		5809,91	-5468,332
		5812,987	-5465,255
		5822,219	-5465,255
		5831,451	-5468,332
		5828,374	-5483,719
		5828,374	-5468,332
		5825,296	-5474,487
		5837,605	-5486,796
		5834,528	-5505,26
		5840,683	-5508,337
		5843,76	-5502,183
		5852,992	-5499,105
		5846,837	-5480,642
		5834,528	-5477,564
		5852,992	-5492,951
		5819,142	-5468,332
		5822,219	-5471,41
		5828,374	-5480,642
		5831,451	-5486,796
		5828,374	-5486,796
		5822,219	-5499,105
		5825,296	-5505,26
		5849,915	-5502,183
		5849,915	-5502,183
		5849,915	-5505,26
		5849,915	-5505,26
		5849,915	-5505,26
		5859,146	-5499,105
		5852,992	-5499,105
		5843,76	-5496,028
		5843,76	-5499,105
		5828,374	-5492,951
		5837,605	-5480,642
		5849,915	-5477,564
		5846,837	-5474,487
		5840,683	-5474,487
		5837,605	-5480,642
		5834,528	-5492,951
		5862,224	-5499,105
		5846,837	-5492,951
		5856,069	-5499,105
		5856,069	-5508,337
		5849,915	-5505,26
		5828,374	-5520,646
		5859,146	-5508,337
		5859,146	-5508,337
		5843,76	-5517,569
		5849,915	-5511,414
		5840,683	-5508,337
		5840,683	-5486,796
		5840,683	-5480,642
		5852,992	-5480,642
		5856,069	-5477,564
		5868,378	-5477,564
		5859,146	-5496,028
		5865,301	-5486,796
		5846,837	-5502,183
		5862,224	-5502,183
		5865,301	-5505,26
		5865,301	-5511,414
		5862,224	-5514,492
		5865,301	-5511,414
		5871,456	-5505,26
		5852,992	-5511,414
		5852,992	-5508,337
		5859,146	-5502,183
		5862,224	-5496,028
		5849,915	-5499,105
		5846,837	-5480,642
		5849,915	-5483,719
		5840,683	-5468,332
		5846,837	-5468,332
		5849,915	-5471,41
		5859,146	-5474,487
		5880,687	-5489,873
		5874,533	-5477,564
		5883,765	-5492,951
		5877,61	-5492,951
		5862,224	-5480,642
		5871,456	-5480,642
		5859,146	-5480,642
		5871,456	-5480,642
		5859,146	-5483,719
		5871,456	-5486,796
		5874,533	-5486,796
		5856,069	-5483,719
		5862,224	-5477,564
		5862,224	-5492,951
		5859,146	-5468,332
		5856,069	-5462,178
		5859,146	-5462,178
		5856,069	-5465,255
		5859,146	-5471,41
		5862,224	-5480,642
		5877,61	-5489,873
		5868,378	-5486,796
		5871,456	-5492,951
		5868,378	-5492,951
		5871,456	-5496,028
		5871,456	-5499,105
		5877,61	-5499,105
		5880,687	-5496,028
		5889,919	-5489,873
		5865,301	-5486,796
		5865,301	-5471,41
		5874,533	-5462,178
		5862,224	-5465,255
		5840,683	-5462,178
		5862,224	-5483,719
		5871,456	-5459,101
		5825,296	-5477,564
		5862,224	-5465,255
		5874,533	-5496,028
		5868,378	-5492,951
		5862,224	-5496,028
		5862,224	-5492,951
		5865,301	-5496,028
		5871,456	-5492,951
		5862,224	-5499,105
		5874,533	-5505,26
		5856,069	-5489,873
		5856,069	-5492,951
		5856,069	-5492,951
		5865,301	-5480,642
		5862,224	-5483,719
		5874,533	-5483,719
		5874,533	-5474,487
		5868,378	-5474,487
		5862,224	-5496,028
		5868,378	-5477,564
		5868,378	-5474,487
		5871,456	-5496,028
		5859,146	-5480,642
		5859,146	-5486,796
		5886,842	-5502,183
		5883,765	-5499,105
		5880,687	-5499,105
		5889,919	-5508,337
		5874,533	-5508,337
		5880,687	-5499,105
		5862,224	-5514,492
		5862,224	-5514,492
		5883,765	-5505,26
		5868,378	-5514,492
		5874,533	-5511,414
		5862,224	-5499,105
		5871,456	-5471,41
		5868,378	-5474,487
		5859,146	-5483,719
		5859,146	-5471,41
		5862,224	-5474,487
		5846,837	-5489,873
		5849,915	-5505,26
		5852,992	-5505,26
		5877,61	-5502,183
		5877,61	-5496,028
		5856,069	-5508,337
		5874,533	-5499,105
		5871,456	-5499,105
		5871,456	-5502,183
		5883,765	-5492,951
		5877,61	-5502,183
		5871,456	-5502,183
		5883,765	-5492,951
		5880,687	-5480,642
		5871,456	-5480,642
		5880,687	-5468,332
		5859,146	-5477,564
		5874,533	-5474,487
		5865,301	-5499,105
		5880,687	-5511,414
		5874,533	-5511,414
		5880,687	-5468,332
		5889,919	-5505,26
		5896,074	-5502,183
		5865,301	-5502,183
		5892,997	-5492,951
		5883,765	-5492,951
		5874,533	-5496,028
		5880,687	-5492,951
		5877,61	-5471,41
		5877,61	-5496,028
		5896,074	-5499,105
		5880,687	-5489,873
		5862,224	-5480,642
		5862,224	-5468,332
		5868,378	-5462,178
		5877,61	-5459,101
		5889,919	-5449,869
		5889,919	-5446,791
		5892,997	-5443,714
		5899,151	-5456,023
		5889,919	-5477,564
		5889,919	-5508,337
		5883,765	-5492,951
		5896,074	-5502,183
		5920,692	-5499,105
		5871,456	-5505,26
		5871,456	-5511,414
		5929,924	-5502,183
		5929,924	-5505,26
		5929,924	-5511,414
		5914,538	-5508,337
		5905,306	-5499,105
		5886,842	-5496,028
		5874,533	-5489,873
		5880,687	-5496,028
		5883,765	-5483,719
		5883,765	-5480,642
		5886,842	-5489,873
		5892,997	-5502,183
		5892,997	-5508,337
		5886,842	-5508,337
		5871,456	-5514,492
		5852,992	-5514,492
		5852,992	-5517,569
		5856,069	-5517,569
		5856,069	-5520,646
		5865,301	-5514,492
		5877,61	-5511,414
		5883,765	-5514,492
		5892,997	-5505,26
		5896,074	-5502,183
		5892,997	-5499,105
		5889,919	-5502,183
		5896,074	-5496,028
		5896,074	-5508,337
		5892,997	-5508,337
		5896,074	-5508,337
		5892,997	-5514,492
		5908,383	-5529,878
		5902,228	-5542,187
		5880,687	-5532,955
		5868,378	-5526,801
		5883,765	-5529,878
		5883,765	-5526,801
		5886,842	-5532,955
		5914,538	-5542,187
		5892,997	-5539,11
		5911,46	-5551,419
		5914,538	-5551,419
		5914,538	-5548,342
		5911,46	-5539,11
		5892,997	-5529,878
		5892,997	-5526,801
		5899,151	-5520,646
		5883,765	-5520,646
		5856,069	-5526,801
		5868,378	-5532,955
		5874,533	-5542,187
		5886,842	-5545,265
		5886,842	-5554,496
		5880,687	-5557,574
		5874,533	-5554,496
		5865,301	-5554,496
		5871,456	-5557,574
		5874,533	-5554,496
		5877,61	-5548,342
		5877,61	-5545,265
		5880,687	-5545,265
		5871,456	-5548,342
		5883,765	-5539,11
		5874,533	-5526,801
		5880,687	-5529,878
		5880,687	-5523,724
		5865,301	-5520,646
		5868,378	-5526,801
		5883,765	-5526,801
		5880,687	-5532,955
		5889,919	-5536,033
		5892,997	-5548,342
		5896,074	-5548,342
		5899,151	-5542,187
		5914,538	-5542,187
		5917,615	-5539,11
		5914,538	-5542,187
		5883,765	-5557,574
		5880,687	-5554,496
		5877,61	-5560,651
		5886,842	-5557,574
		5880,687	-5551,419
		5865,301	-5545,265
		5871,456	-5532,955
		5874,533	-5520,646
		5868,378	-5517,569
		5871,456	-5511,414
		5868,378	-5508,337
		5865,301	-5508,337
		5859,146	-5514,492
		5871,456	-5526,801
		5874,533	-5536,033
		5880,687	-5542,187
		5871,456	-5548,342
		5877,61	-5554,496
		5883,765	-5548,342
		5889,919	-5548,342
		5889,919	-5545,265
		5886,842	-5542,187
		5892,997	-5545,265
		5886,842	-5548,342
		5883,765	-5536,033
		5886,842	-5539,11
		5886,842	-5532,955
		5883,765	-5523,724
		5880,687	-5505,26
		5874,533	-5499,105
		5865,301	-5499,105
		5859,146	-5511,414
		5859,146	-5526,801
		5859,146	-5529,878
		5880,687	-5542,187
		5902,228	-5539,11
		5899,151	-5532,955
		5899,151	-5529,878
		5889,919	-5526,801
		5886,842	-5532,955
		5868,378	-5536,033
		5889,919	-5532,955
		5892,997	-5529,878
		5877,61	-5532,955
		5862,224	-5529,878
		5865,301	-5536,033
		5880,687	-5520,646
		5899,151	-5508,337
		5896,074	-5505,26
		5902,228	-5508,337
		5902,228	-5505,26
		5889,919	-5505,26
		5880,687	-5508,337
		5874,533	-5514,492
		5868,378	-5523,724
		5874,533	-5526,801
		5856,069	-5542,187
		5856,069	-5536,033
		5868,378	-5532,955
		5852,992	-5536,033
		5871,456	-5529,878
		5871,456	-5539,11
		5862,224	-5532,955
		5868,378	-5532,955
		5883,765	-5517,569
		5871,456	-5523,724
		5883,765	-5511,414
		5883,765	-5505,26
		5889,919	-5499,105
		5886,842	-5508,337
		5892,997	-5514,492
		5883,765	-5523,724
		5883,765	-5520,646
		5880,687	-5536,033
		5886,842	-5520,646
		5877,61	-5529,878
		5877,61	-5526,801
		5880,687	-5532,955
		5880,687	-5529,878
		5877,61	-5532,955
		5883,765	-5526,801
		5874,533	-5529,878
		5868,378	-5529,878
		5868,378	-5511,414
		5874,533	-5526,801
		5859,146	-5505,26
		5859,146	-5508,337
		5862,224	-5526,801
		5874,533	-5517,569
		5859,146	-5517,569
		5865,301	-5539,11
		5889,919	-5523,724
		5868,378	-5539,11
		5874,533	-5532,955
		5856,069	-5505,26
		5880,687	-5542,187
		5868,378	-5532,955
		5877,61	-5529,878
		5877,61	-5532,955
		5880,687	-5523,724
		5877,61	-5539,11
		5880,687	-5517,569
		5865,301	-5511,414
		5877,61	-5517,569
		5874,533	-5505,26
		5896,074	-5502,183
		5896,074	-5508,337
		5905,306	-5514,492
		5908,383	-5517,569
		5899,151	-5514,492
		5886,842	-5520,646
		5899,151	-5523,724
		5889,919	-5536,033
		5892,997	-5536,033
		5880,687	-5536,033
		5892,997	-5529,878
		5889,919	-5529,878
		5886,842	-5529,878
		5886,842	-5523,724
		5892,997	-5514,492
		5883,765	-5505,26
		5862,224	-5496,028
		5871,456	-5492,951
		5874,533	-5489,873
		5880,687	-5489,873
		5868,378	-5499,105
		5868,378	-5496,028
		5871,456	-5508,337
		5865,301	-5517,569
		5856,069	-5526,801
		5852,992	-5532,955
		5846,837	-5532,955
		5874,533	-5529,878
		5877,61	-5529,878
		5877,61	-5523,724
		5877,61	-5511,414
		5874,533	-5511,414
		5871,456	-5508,337
		5874,533	-5508,337
		5877,61	-5492,951
		5871,456	-5511,414
		5880,687	-5486,796
		5883,765	-5474,487
		5886,842	-5468,332
		5892,997	-5474,487
		5886,842	-5483,719
		5874,533	-5489,873
		5874,533	-5502,183
		5896,074	-5505,26
		5886,842	-5511,414
		5886,842	-5511,414
		5880,687	-5502,183
		5886,842	-5505,26
		5896,074	-5505,26
		5896,074	-5514,492
		5896,074	-5508,337
		5889,919	-5514,492
		5896,074	-5508,337
		5896,074	-5505,26
		5892,997	-5511,414
		5883,765	-5505,26
		5874,533	-5489,873
		5886,842	-5477,564
		5883,765	-5480,642
		5892,997	-5483,719
		5874,533	-5502,183
		5892,997	-5474,487
		5899,151	-5517,569
		5886,842	-5492,951
		5908,383	-5514,492
		5892,997	-5505,26
		5889,919	-5523,724
		5896,074	-5523,724
		5905,306	-5520,646
		5902,228	-5526,801
		5886,842	-5529,878
		5883,765	-5520,646
		5871,456	-5520,646
		5880,687	-5523,724
		5886,842	-5517,569
		5892,997	-5505,26
		5880,687	-5492,951
		5886,842	-5489,873
		5896,074	-5499,105
		5886,842	-5489,873
		5874,533	-5499,105
		5871,456	-5517,569
		5877,61	-5523,724
		5883,765	-5523,724
		5883,765	-5526,801
		5883,765	-5536,033
		5886,842	-5536,033
		5886,842	-5539,11
		5911,46	-5529,878
		5917,615	-5532,955
		5926,847	-5526,801
		5929,924	-5520,646
		5929,924	-5523,724
		5920,692	-5523,724
		5908,383	-5529,878
		5889,919	-5523,724
		5920,692	-5508,337
		5914,538	-5508,337
		5902,228	-5508,337
		5896,074	-5520,646
		5914,538	-5529,878
		5905,306	-5523,724
		5905,306	-5517,569
		5911,46	-5542,187
		5911,46	-5548,342
		5917,615	-5545,265
		5911,46	-5539,11
		5911,46	-5539,11
		5905,306	-5532,955
		5908,383	-5536,033
		5926,847	-5539,11
		5929,924	-5542,187
		5926,847	-5529,878
		5920,692	-5545,265
		5908,383	-5529,878
		5892,997	-5532,955
		5892,997	-5529,878
		5892,997	-5523,724
		5883,765	-5529,878
		5880,687	-5551,419
		5877,61	-5539,11
		5886,842	-5551,419
		5883,765	-5554,496
		5914,538	-5560,651
		5933,001	-5563,728
		5923,769	-5545,265
		5929,924	-5560,651
		5923,769	-5557,574
		5917,615	-5548,342
		5917,615	-5551,419
		5911,46	-5554,496
		5896,074	-5563,728
		5883,765	-5554,496
		5892,997	-5532,955
		5880,687	-5532,955
		5880,687	-5529,878
		5880,687	-5536,033
		5886,842	-5536,033
		5896,074	-5542,187
		5905,306	-5545,265
		5911,46	-5545,265
		5905,306	-5551,419
		5920,692	-5551,419
		5911,46	-5551,419
		5917,615	-5539,11
		5908,383	-5542,187
		5914,538	-5554,496
		5917,615	-5542,187
		5914,538	-5545,265
		5908,383	-5560,651
		5889,919	-5548,342
		5892,997	-5545,265
		5905,306	-5536,033
		5920,692	-5523,724
		5911,46	-5520,646
		5899,151	-5517,569
		5908,383	-5536,033
		5902,228	-5536,033
		5892,997	-5529,878
		5905,306	-5536,033
		5899,151	-5532,955
		5877,61	-5545,265
		5871,456	-5548,342
		5871,456	-5545,265
		5874,533	-5545,265
		5886,842	-5542,187
		5896,074	-5542,187
		5896,074	-5539,11
		5902,228	-5542,187
		5899,151	-5539,11
		5889,919	-5526,801
		5880,687	-5526,801
		5871,456	-5526,801
		5874,533	-5520,646
		5877,61	-5520,646
		5883,765	-5520,646
		5905,306	-5539,11
		5905,306	-5539,11
		5896,074	-5542,187
		5892,997	-5529,878
		5899,151	-5532,955
		5899,151	-5529,878
		5889,919	-5526,801
		5874,533	-5520,646
		5874,533	-5526,801
		5889,919	-5532,955
		5871,456	-5542,187
		5874,533	-5532,955
		5874,533	-5529,878
		5880,687	-5520,646
		5868,378	-5514,492
		5859,146	-5511,414
		5883,765	-5511,414
		5905,306	-5520,646
		5862,224	-5508,337
		5908,383	-5526,801
		5905,306	-5542,187
		5908,383	-5548,342
		5899,151	-5542,187
		5905,306	-5542,187
		5905,306	-5542,187
		5902,228	-5542,187
		5892,997	-5542,187
		5892,997	-5536,033
		5880,687	-5526,801
		5892,997	-5539,11
		5880,687	-5517,569
		5883,765	-5514,492
		5883,765	-5502,183
		5902,228	-5499,105
		5896,074	-5502,183
		5911,46	-5502,183
		5905,306	-5499,105
		5896,074	-5502,183
		5859,146	-5529,878
		5874,533	-5539,11
		5880,687	-5539,11
		5883,765	-5514,492
		5883,765	-5536,033
		5889,919	-5529,878
		5889,919	-5529,878
		5889,919	-5532,955
		5880,687	-5536,033
		5886,842	-5526,801
		5886,842	-5526,801
		5883,765	-5532,955
		5889,919	-5517,569
		5883,765	-5511,414
		5868,378	-5517,569
		5874,533	-5517,569
		5871,456	-5536,033
		5877,61	-5542,187
		5880,687	-5523,724
		5899,151	-5548,342
		5899,151	-5554,496
		5896,074	-5557,574
		5905,306	-5545,265
		5899,151	-5545,265
		5914,538	-5542,187
		5908,383	-5542,187
		5908,383	-5542,187
		5911,46	-5548,342
		5905,306	-5539,11
		5886,842	-5542,187
		5877,61	-5542,187
		5883,765	-5536,033
		5896,074	-5529,878
		5896,074	-5529,878
		5886,842	-5536,033
		5880,687	-5545,265
		5883,765	-5542,187
		5883,765	-5551,419
		5886,842	-5548,342
		5886,842	-5551,419
		5892,997	-5551,419
		5905,306	-5554,496
		5892,997	-5560,651
		5883,765	-5563,728
		5883,765	-5551,419
		5892,997	-5557,574
[truncated: 22,031 more rows]
