# Supplementary material for: Assessment of upper limb motor control: establishing normative benchmarks for clinical applications
Source: PeerJ. 2025 Aug 22;13:e19859. doi: 10.7717/peerj.19859 (PMC12377353; doi:10.7717/peerj.19859)
Supplement: Supplemental Information 1 [file peerj-13-19859-s001.zip › translated_csvs/advanced_mdurance-test-243767.csv]

angle_window_	angles_bíceps_braquial_derecho_tríceps_braquial_largo_derecho	emg_muscle_bíceps_braquial_derecho_(µV)	emg_muscle_tríceps_braquial_largo_derecho_(µV)
0,05	57,54	-14380,144	-5237,536
	57,45	-14401,685	-5240,614
	57,37	-14435,535	-5237,536
	57,63	-14475,54	-5246,768
	58,02	-14463,231	-5246,768
	58,09	-14441,69	-5246,768
	57,94	-14417,072	-5243,691
	57,81	-14389,376	-5237,536
	57,78	-14358,603	-5231,382
	57,88	-14340,139	-5225,227
	57,99	-14340,139	-5225,227
	58	-14333,985	-5225,227
	57,93	-14420,149	-5215,995
	57,82	-14361,68	-5225,227
	57,78	-14490,926	-5234,459
	57,88	-14472,463	-5231,382
	57,97	-14327,83	-5222,15
	57,97	-14429,381	-5222,15
	57,94	-14413,994	-5222,15
	57,93	-14401,685	-5222,15
	57,96	-14420,149	-5219,073
	58,02	-14423,226	-5212,918
	58,05	-14426,303	-5209,841
	58,06	-14423,226	-5206,763
	58,1	-14407,84	-5209,841
	58,17	-14383,221	-5209,841
	58,23	-14367,835	-5209,841
	58,25	-14349,371	-5206,763
	58,29	-14340,139	-5215,995
	58,38	-14333,985	-5203,686
	58,5	-14392,453	-5231,382
	58,64	-14401,685	-5225,227
	58,79	-14395,531	-5222,15
	58,93	-14373,99	-5222,15
	59,01	-14389,376	-5222,15
	59,05	-14386,299	-5222,15
	59,05	-14392,453	-5212,918
	58,99	-14367,835	-5209,841
	58,96	-14364,758	-5209,841
	59,05	-14373,99	-5215,995
	59,2	-14361,68	-5212,918
	59,32	-14364,758	-5212,918
	59,4	-14361,68	-5219,073
	59,48	-14367,835	-5212,918
	59,6	-14367,835	-5225,227
	59,71	-14383,221	-5225,227
	59,72	-14383,221	-5225,227
	59,69	-14364,758	-5219,073
	59,67	-14358,603	-5215,995
	59,7	-14343,217	-5219,073
	59,76	-14330,908	-5212,918
	59,86	-14318,598	-5212,918
	59,97	-14327,83	-5212,918
	60,03	-14321,676	-5215,995
	59,97	-14337,062	-5215,995
	59,71	-14333,985	-5219,073
	59,21	-14373,99	-5222,15
	58,33	-14377,067	-5228,304
	56,63	-14340,139	-5225,227
	52,61	-14337,062	-5225,227
	44,47	-14343,217	-5225,227
	31,85	-14367,835	-5228,304
	15,19	-14364,758	-5240,614
	-4,91	-14346,294	-5234,459
	-28,98	-14343,217	-5234,459
	-56,21	-14358,603	-5240,614
	-74,07	-14380,144	-5243,691
	-74,51	-14361,68	-5240,614
	-67,54	-14355,526	-5240,614
	-58,81	-14364,758	-5243,691
	-47,36	-14361,68	-5243,691
	-34,47	-14352,449	-5234,459
	-19,8	-14349,371	-5228,304
	-3,66	-14355,526	-5225,227
	12,47	-14343,217	-5225,227
	27,8	-14337,062	-5225,227
	42,62	-14324,753	-5222,15
	57,44	-14318,598	-5225,227
	72,24	-14315,521	-5228,304
	86,52	-14306,289	-5228,304
	99,48	-14324,753	-5228,304
	108,74	-14346,294	-5237,536
	110,52	-14327,83	-5240,614
	104,76	-14337,062	-5243,691
	95,02	-14346,294	-5249,845
	83,92	-14340,139	-5237,536
	72,4	-14321,676	-5228,304
	60,35	-14324,753	-5231,382
	47,56	-14330,908	-5225,227
	34,34	-14358,603	-5231,382
	21,16	-14318,598	-5228,304
	7,9	-14340,139	-5225,227
	-7,29	-14309,367	-5219,073
	-24,38	-14318,598	-5219,073
	-38,23	-14321,676	-5222,15
	-46,35	-14309,367	-5212,918
	-50,86	-14318,598	-5215,995
	-52,61	-14309,367	-5212,918
	-51,29	-14309,367	-5212,918
	-46,8	-14300,135	-5209,841
	-39,16	-14290,903	-5209,841
	-28,48	-14281,671	-5209,841
	-15,39	-14284,748	-5215,995
	-0,86	-14306,289	-5222,15
	13,64	-14312,444	-5219,073
	26,7	-14306,289	-5219,073
	38,77	-14312,444	-5225,227
	51,09	-14312,444	-5225,227
	63,45	-14309,367	-5225,227
	75	-14312,444	-5231,382
	85,07	-14275,517	-5228,304
	92,29	-14257,053	-5225,227
	94,83	-14293,98	-5219,073
	92,23	-14269,362	-5215,995
	85,12	-14303,212	-5225,227
	75,17	-14297,057	-5225,227
	64,09	-14324,753	-5234,459
	52,06	-14349,371	-5237,536
	39,2	-14349,371	-5228,304
	26,36	-14340,139	-5219,073
	14,55	-14333,985	-5215,995
	3,92	-14293,98	-5209,841
	-5,86	-14284,748	-5206,763
	-15,22	-14284,748	-5203,686
	-24,67	-14287,826	-5209,841
	-35,8	-14373,99	-5222,15
	-48,74	-14355,526	-5225,227
	-58,98	-14373,99	-5222,15
	-63,91	-14349,371	-5228,304
	-65,26	-14337,062	-5228,304
	-63,98	-14324,753	-5225,227
	-59,45	-14327,83	-5222,15
	-51,03	-14275,517	-5197,532
	-38,75	-14337,062	-5209,841
	-23,73	-14275,517	-5200,609
	-7,04	-14281,671	-5191,377
	9,96	-14269,362	-5197,532
	25,46	-14287,826	-5197,532
	39,41	-14312,444	-5197,532
	52,83	-14392,453	-5212,918
	65,68	-14349,371	-5200,609
	76,59	-14370,912	-5219,073
	84,25	-14346,294	-5212,918
	87,56	-14318,598	-5219,073
	86,25	-14300,135	-5219,073
	81,48	-14312,444	-5215,995
	74,48	-14330,908	-5212,918
	66,1	-14361,68	-5219,073
	56,66	-14318,598	-5206,763
	46,04	-14287,826	-5215,995
	34,69	-14364,758	-5215,995
	23,01	-14300,135	-5215,995
	10,99	-14297,057	-5209,841
	-2,13	-14303,212	-5212,918
	-18,54	-14287,826	-5206,763
	-37,95	-14290,903	-5203,686
	-54,27	-14300,135	-5200,609
	-63,5	-14312,444	-5206,763
	-68	-14263,207	-5191,377
	-69,7	-14275,517	-5197,532
	-68,26	-14361,68	-5228,304
	-62,76	-14398,608	-5231,382
	-52,98	-14401,685	-5234,459
	-39,5	-14377,067	-5237,536
	-22,94	-14343,217	-5231,382
	-4,94	-14321,676	-5225,227
	12,2	-14324,753	-5231,382
	27,64	-14330,908	-5231,382
	41,81	-14355,526	-5237,536
	54,96	-14343,217	-5234,459
	67,44	-14324,753	-5225,227
	79,92	-14337,062	-5228,304
	92,34	-14309,367	-5225,227
	101,46	-14290,903	-5215,995
	102,57	-14275,517	-5212,918
	96,31	-14253,976	-5228,304
	86,42	-14247,821	-5222,15
	75,16	-14266,285	-5234,459
	63,39	-14315,521	-5249,845
	50,46	-14257,053	-5219,073
	36,06	-14300,135	-5252,923
	20,19	-14333,985	-5256
	4,22	-14306,289	-5252,923
	-10,78	-14309,367	-5252,923
	-25,76	-14352,449	-5256
	-41,56	-14352,449	-5243,691
	-56,18	-14293,98	-5237,536
	-65,02	-14337,062	-5237,536
	-67,13	-14257,053	-5240,614
	-65,67	-14223,203	-5240,614
	-62,59	-14207,816	-5243,691
	-57,21	-14198,584	-5237,536
	-48,58	-14235,512	-5246,768
	-36,85	-14275,517	-5256
	-22,41	-14284,748	-5249,845
	-5,69	-14303,212	-5246,768
	11,93	-14260,13	-5237,536
	29,04	-14253,976	-5240,614
	44,85	-14241,666	-5234,459
	59,5	-14250,898	-5240,614
	73,11	-14250,898	-5243,691
	85,51	-14306,289	-5252,923
	96,42	-14263,207	-5243,691
	103,63	-14253,976	-5243,691
	104,04	-14235,512	-5249,845
	98,12	-14257,053	-5249,845
	88,74	-14247,821	-5246,768
	76,92	-14250,898	-5246,768
	62,74	-14257,053	-5240,614
	47,74	-14278,594	-5240,614
	33,27	-14247,821	-5243,691
	19,58	-14275,517	-5237,536
	6,45	-14293,98	-5240,614
	-6,55	-14247,821	-5231,382
	-18,01	-14235,512	-5228,304
	-28,13	-14235,512	-5234,459
	-39,26	-14300,135	-5243,691
	-50,15	-14284,748	-5240,614
	-57,3	-14312,444	-5243,691
	-59,54	-14306,289	-5234,459
	-58,52	-14306,289	-5240,614
	-55,04	-14275,517	-5237,536
	-48,87	-14303,212	-5237,536
	-40,64	-14257,053	-5234,459
	-30,72	-14247,821	-5225,227
	-19	-14250,898	-5231,382
	-6,01	-14238,589	-5225,227
	7,92	-14220,125	-5225,227
	22,14	-14210,894	-5222,15
	36,12	-14207,816	-5228,304
	50,69	-14207,816	-5225,227
	65,87	-14241,666	-5234,459
	80,33	-14223,203	-5234,459
	92,48	-14213,971	-5225,227
	99,99	-14303,212	-5222,15
	100,56	-14281,671	-5240,614
	95,17	-14300,135	-5209,841
	86,82	-14303,212	-5212,918
	76,62	-14309,367	-5215,995
	64,45	-14278,594	-5215,995
	49,95	-14293,98	-5225,227
	34,21	-14281,671	-5225,227
	20,37	-14266,285	-5215,995
	8,72	-14247,821	-5212,918
	-2,85	-14269,362	-5215,995
	-16	-14266,285	-5219,073
	-31,89	-14275,517	-5212,918
	-48,26	-14303,212	-5215,995
	-60,08	-14318,598	-5219,073
	-65,39	-14337,062	-5219,073
	-67,02	-14318,598	-5215,995
	-66,86	-14275,517	-5215,995
	-64,31	-14207,816	-5212,918
	-58,73	-14229,357	-5215,995
	-50,55	-14204,739	-5212,918
	-40,48	-14226,28	-5228,304
	-29,08	-14195,507	-5206,763
	-16,9	-14293,98	-5212,918
	-3,98	-14250,898	-5222,15
	9,56	-14290,903	-5219,073
	22,87	-14315,521	-5212,918
	35,73	-14287,826	-5206,763
	48,67	-14281,671	-5212,918
	61,63	-14318,598	-5212,918
	73,49	-14343,217	-5212,918
	83,58	-14312,444	-5212,918
	91,31	-14300,135	-5209,841
	95,45	-14290,903	-5209,841
	95,23	-14287,826	-5209,841
	90,93	-14272,439	-5206,763
	83,58	-14263,207	-5215,995
	73,76	-14266,285	-5212,918
	61,8	-14250,898	-5215,995
	48	-14238,589	-5219,073
	32,91	-14241,666	-5219,073
	16,35	-14263,207	-5215,995
	-3,44	-14300,135	-5225,227
	-25,69	-14337,062	-5228,304
	-43,56	-14303,212	-5222,15
	-53,24	-14355,526	-5222,15
	-58,43	-14266,285	-5219,073
	-62,58	-14327,83	-5212,918
	-64,72	-14247,821	-5212,918
	-62,83	-14232,435	-5209,841
	-57,28	-14238,589	-5209,841
	-49,09	-14244,744	-5209,841
	-38,89	-14260,13	-5194,454
	-27,01	-14241,666	-5203,686
	-13,73	-14318,598	-5206,763
	0,24	-14333,985	-5206,763
	14,19	-14303,212	-5209,841
	27,61	-14278,594	-5203,686
	40,11	-14306,289	-5209,841
	52,39	-14309,367	-5212,918
	65,09	-14284,748	-5215,995
	77,25	-14269,362	-5206,763
	87,8	-14272,439	-5212,918
	95,75	-14297,057	-5206,763
	98,49	-14293,98	-5212,918
	94,33	-14309,367	-5206,763
	85,05	-14284,748	-5212,918
	72,54	-14312,444	-5212,918
	57,83	-14327,83	-5209,841
	42,27	-14297,057	-5215,995
	26,97	-14257,053	-5209,841
	12,44	-14272,439	-5215,995
	-2,66	-14241,666	-5212,918
	-18,87	-14207,816	-5203,686
	-32,6	-14220,125	-5203,686
	-42,5	-14238,589	-5203,686
	-50,26	-14293,98	-5215,995
	-55,97	-14293,98	-5219,073
	-58,94	-14290,903	-5219,073
	-59,1	-14309,367	-5219,073
	-56,89	-14333,985	-5219,073
	-52,82	-14349,371	-5212,918
	-46,91	-14352,449	-5215,995
	-38,99	-14321,676	-5203,686
	-29,19	-14300,135	-5197,532
	-17,82	-14272,439	-5194,454
	-4,62	-14263,207	-5194,454
	9,21	-14303,212	-5203,686
	22,13	-14284,748	-5197,532
	35	-14260,13	-5203,686
	48,73	-14303,212	-5206,763
	63,32	-14306,289	-5209,841
	77,67	-14297,057	-5203,686
	90,14	-14284,748	-5215,995
	98,81	-14269,362	-5215,995
	100,95	-14297,057	-5215,995
	96,28	-14250,898	-5215,995
	87,44	-14241,666	-5212,918
	76,37	-14238,589	-5212,918
	63,11	-14269,362	-5212,918
	48,44	-14290,903	-5209,841
	34	-14364,758	-5209,841
	20,48	-14327,83	-5197,532
	7,96	-14355,526	-5200,609
	-4,68	-14303,212	-5197,532
	-20,26	-14312,444	-5188,3
	-37,81	-14297,057	-5191,377
	-50,48	-14318,598	-5191,377
	-55,53	-14293,98	-5191,377
	-57,1	-14269,362	-5185,222
	-57,19	-14241,666	-5185,222
	-54,72	-14232,435	-5175,991
	-49,76	-14284,748	-5188,3
	-43,64	-14263,207	-5179,068
	-36,83	-14260,13	-5182,145
	-28,43	-14309,367	-5206,763
	-18,18	-14303,212	-5203,686
	-6,72	-14293,98	-5200,609
	4,94	-14290,903	-5197,532
	16,1	-14318,598	-5209,841
	26,58	-14340,139	-5203,686
	36,69	-14346,294	-5206,763
	47,77	-14333,985	-5203,686
	60,87	-14340,139	-5200,609
	75,02	-14315,521	-5203,686
	87,3	-14324,753	-5197,532
	95,13	-14309,367	-5200,609
	98,02	-14309,367	-5197,532
	97,2	-14318,598	-5206,763
	95,05	-14330,908	-5209,841
	93,9	-14327,83	-5215,995
	93,84	-14321,676	-5212,918
	94,07	-14343,217	-5206,763
	94,19	-14367,835	-5203,686
	94,01	-14383,221	-5194,454
	93,65	-14377,067	-5197,532
	93,36	-14337,062	-5203,686
	93,28	-14321,676	-5203,686
	93,32	-14321,676	-5219,073
	93,36	-14312,444	-5215,995
	93,3	-14293,98	-5209,841
	93,29	-14312,444	-5206,763
	93,34	-14337,062	-5194,454
	93,29	-14337,062	-5197,532
	93,15	-14327,83	-5206,763
	93,03	-14306,289	-5191,377
	93	-14260,13	-5188,3
	93,01	-14303,212	-5212,918
	93,01	-14238,589	-5182,145
	93,01	-14232,435	-5175,991
	93,01	-14223,203	-5182,145
	93,02	-14287,826	-5182,145
	92,97	-14223,203	-5185,222
	92,81	-14413,994	-5200,609
	92,63	-14364,758	-5191,377
	92,54	-14441,69	-5215,995
	92,45	-14401,685	-5215,995
	92,35	-14380,144	-5212,918
	92,29	-14355,526	-5215,995
	92,27	-14355,526	-5215,995
	92,35	-14355,526	-5212,918
	92,47	-14349,371	-5206,763
	92,53	-14346,294	-5203,686
	92,63	-14324,753	-5194,454
	92,79	-14324,753	-5191,377
	92,98	-14309,367	-5185,222
	93,09	-14330,908	-5185,222
	93,01	-14343,217	-5182,145
	92,62	-14340,139	-5185,222
	91,99	-14321,676	-5188,3
	92,11	-14300,135	-5194,454
	92,95	-14281,671	-5188,3
	93,13	-14278,594	-5191,377
	92,25	-14284,748	-5191,377
	91,42	-14309,367	-5200,609
	91,06	-14312,444	-5203,686
	90,81	-14306,289	-5203,686
		-14318,598	-5197,532
		-14330,908	-5203,686
		-14315,521	-5203,686
		-14309,367	-5197,532
		-14312,444	-5185,222
		-14309,367	-5179,068
		-14318,598	-5179,068
		-14306,289	-5175,991
		-14300,135	-5175,991
		-14290,903	-5169,836
		-14318,598	-5179,068
		-14352,449	-5185,222
		-14361,68	-5188,3
		-14364,758	-5197,532
		-14340,139	-5203,686
		-14324,753	-5209,841
		-14321,676	-5209,841
		-14324,753	-5215,995
		-14349,371	-5219,073
		-14355,526	-5212,918
		-14358,603	-5182,145
		-14383,221	-5197,532
		-14361,68	-5209,841
		-14346,294	-5185,222
		-14386,299	-5185,222
		-14324,753	-5188,3
		-14309,367	-5191,377
		-14297,057	-5197,532
		-14287,826	-5191,377
		-14309,367	-5194,454
		-14287,826	-5191,377
		-14293,98	-5194,454
		-14284,748	-5194,454
		-14290,903	-5194,454
		-14315,521	-5200,609
		-14315,521	-5191,377
		-14306,289	-5203,686
		-14309,367	-5197,532
		-14309,367	-5197,532
		-14318,598	-5203,686
		-14293,98	-5191,377
		-14297,057	-5194,454
		-14306,289	-5197,532
		-14300,135	-5194,454
		-14318,598	-5200,609
		-14321,676	-5200,609
		-14300,135	-5197,532
		-14306,289	-5197,532
		-14337,062	-5206,763
		-14321,676	-5209,841
		-14318,598	-5203,686
		-14303,212	-5203,686
		-14297,057	-5203,686
		-14275,517	-5197,532
		-14272,439	-5194,454
		-14266,285	-5197,532
		-14330,908	-5209,841
		-14269,362	-5191,377
		-14284,748	-5197,532
		-14355,526	-5212,918
		-14380,144	-5215,995
		-14361,68	-5215,995
		-14327,83	-5219,073
		-14312,444	-5215,995
		-14303,212	-5212,918
		-14297,057	-5209,841
		-14306,289	-5200,609
		-14293,98	-5194,454
		-14303,212	-5191,377
		-14300,135	-5191,377
		-14272,439	-5185,222
		-14284,748	-5188,3
		-14290,903	-5188,3
		-14324,753	-5191,377
		-14309,367	-5188,3
		-14306,289	-5197,532
		-14312,444	-5197,532
		-14321,676	-5200,609
		-14309,367	-5203,686
		-14309,367	-5203,686
		-14315,521	-5206,763
		-14297,057	-5200,609
		-14300,135	-5203,686
		-14290,903	-5200,609
		-14244,744	-5185,222
		-14266,285	-5188,3
		-14275,517	-5197,532
		-14297,057	-5182,145
		-14269,362	-5188,3
		-14281,671	-5185,222
		-14318,598	-5182,145
		-14352,449	-5185,222
		-14343,217	-5191,377
		-14355,526	-5191,377
		-14309,367	-5191,377
		-14284,748	-5191,377
		-14290,903	-5194,454
		-14303,212	-5188,3
		-14330,908	-5191,377
		-14324,753	-5191,377
		-14333,985	-5191,377
		-14318,598	-5191,377
		-14290,903	-5182,145
		-14303,212	-5188,3
		-14300,135	-5194,454
		-14306,289	-5191,377
		-14269,362	-5188,3
		-14315,521	-5194,454
		-14281,671	-5185,222
		-14284,748	-5188,3
		-14293,98	-5185,222
		-14287,826	-5185,222
		-14281,671	-5185,222
		-14278,594	-5188,3
		-14275,517	-5191,377
		-14269,362	-5191,377
		-14275,517	-5188,3
		-14303,212	-5191,377
		-14297,057	-5191,377
		-14306,289	-5182,145
		-14312,444	-5185,222
		-14297,057	-5185,222
		-14278,594	-5188,3
		-14297,057	-5188,3
		-14303,212	-5188,3
		-14275,517	-5188,3
		-14253,976	-5185,222
		-14257,053	-5182,145
		-14287,826	-5185,222
		-14312,444	-5191,377
		-14315,521	-5188,3
		-14330,908	-5188,3
		-14340,139	-5191,377
		-14346,294	-5194,454
		-14330,908	-5197,532
		-14309,367	-5194,454
		-14303,212	-5191,377
		-14300,135	-5188,3
		-14312,444	-5194,454
		-14324,753	-5185,222
		-14327,83	-5182,145
		-14321,676	-5179,068
		-14309,367	-5172,913
		-14297,057	-5169,836
		-14281,671	-5169,836
		-14257,053	-5169,836
		-14260,13	-5172,913
		-14272,439	-5172,913
		-14275,517	-5182,145
		-14290,903	-5179,068
		-14300,135	-5179,068
		-14306,289	-5179,068
		-14293,98	-5185,222
		-14290,903	-5185,222
		-14303,212	-5182,145
		-14312,444	-5185,222
		-14290,903	-5185,222
		-14281,671	-5185,222
		-14266,285	-5182,145
		-14257,053	-5182,145
		-14263,207	-5169,836
		-14278,594	-5166,759
		-14275,517	-5169,836
		-14278,594	-5166,759
		-14293,98	-5163,681
		-14306,289	-5160,604
		-14287,826	-5160,604
		-14269,362	-5163,681
		-14260,13	-5163,681
		-14266,285	-5172,913
		-14269,362	-5166,759
		-14327,83	-5175,991
		-14333,985	-5182,145
		-14340,139	-5188,3
		-14324,753	-5185,222
		-14312,444	-5182,145
		-14297,057	-5175,991
		-14297,057	-5169,836
		-14293,98	-5172,913
		-14263,207	-5169,836
		-14278,594	-5166,759
		-14318,598	-5166,759
		-14327,83	-5166,759
		-14303,212	-5166,759
		-14306,289	-5163,681
		-14306,289	-5163,681
		-14281,671	-5160,604
		-14269,362	-5160,604
		-14287,826	-5163,681
		-14333,985	-5172,913
		-14337,062	-5169,836
		-14340,139	-5166,759
		-14333,985	-5169,836
		-14337,062	-5169,836
		-14321,676	-5160,604
		-14303,212	-5160,604
		-14297,057	-5157,527
		-14272,439	-5154,45
		-14293,98	-5157,527
		-14318,598	-5157,527
		-14324,753	-5166,759
		-14327,83	-5166,759
		-14318,598	-5166,759
		-14306,289	-5166,759
		-14300,135	-5166,759
		-14300,135	-5166,759
		-14293,98	-5163,681
		-14287,826	-5160,604
		-14306,289	-5157,527
		-14312,444	-5157,527
		-14315,521	-5154,45
		-14315,521	-5157,527
		-14297,057	-5157,527
		-14272,439	-5157,527
		-14278,594	-5154,45
		-14272,439	-5157,527
		-14269,362	-5157,527
		-14275,517	-5154,45
		-14278,594	-5154,45
		-14300,135	-5157,527
		-14321,676	-5157,527
		-14315,521	-5157,527
		-14330,908	-5160,604
		-14321,676	-5154,45
		-14309,367	-5151,372
		-14309,367	-5154,45
		-14306,289	-5157,527
		-14290,903	-5151,372
		-14287,826	-5148,295
		-14281,671	-5145,218
		-14284,748	-5145,218
		-14293,98	-5142,14
		-14284,748	-5139,063
		-14272,439	-5139,063
		-14281,671	-5142,14
		-14284,748	-5135,986
		-14306,289	-5145,218
		-14340,139	-5157,527
		-14340,139	-5157,527
		-14327,83	-5148,295
		-14333,985	-5148,295
		-14318,598	-5148,295
		-14312,444	-5145,218
		-14312,444	-5145,218
		-14309,367	-5142,14
		-14327,83	-5135,986
		-14324,753	-5142,14
		-14315,521	-5135,986
		-14312,444	-5135,986
		-14297,057	-5126,754
		-14275,517	-5129,831
		-14260,13	-5129,831
		-14250,898	-5126,754
		-14247,821	-5126,754
		-14244,744	-5123,677
		-14253,976	-5126,754
		-14309,367	-5129,831
		-14337,062	-5142,14
		-14352,449	-5145,218
		-14361,68	-5142,14
		-14352,449	-5148,295
		-14349,371	-5139,063
		-14358,603	-5132,909
		-14346,294	-5145,218
		-14337,062	-5139,063
		-14333,985	-5139,063
		-14330,908	-5142,14
		-14330,908	-5142,14
		-14321,676	-5145,218
		-14315,521	-5142,14
		-14260,13	-5142,14
		-14260,13	-5139,063
		-14253,976	-5135,986
		-14250,898	-5132,909
		-14269,362	-5132,909
		-14346,294	-5132,909
		-14346,294	-5135,986
		-14340,139	-5135,986
		-14315,521	-5145,218
		-14324,753	-5148,295
		-14346,294	-5145,218
		-14346,294	-5148,295
		-14318,598	-5151,372
		-14300,135	-5151,372
		-14293,98	-5154,45
		-14303,212	-5160,604
		-14293,98	-5154,45
		-14306,289	-5145,218
		-14364,758	-5154,45
		-14364,758	-5154,45
		-14346,294	-5148,295
		-14327,83	-5148,295
		-14315,521	-5148,295
		-14293,98	-5154,45
		-14287,826	-5148,295
		-14297,057	-5148,295
		-14312,444	-5142,14
		-14297,057	-5142,14
		-14275,517	-5139,063
		-14275,517	-5145,218
		-14275,517	-5148,295
		-14275,517	-5139,063
		-14290,903	-5145,218
		-14315,521	-5154,45
		-14309,367	-5157,527
		-14318,598	-5163,681
		-14327,83	-5163,681
		-14324,753	-5160,604
		-14309,367	-5151,372
		-14306,289	-5151,372
		-14315,521	-5154,45
		-14327,83	-5154,45
		-14306,289	-5151,372
		-14281,671	-5151,372
		-14269,362	-5145,218
		-14263,207	-5145,218
		-14257,053	-5139,063
		-14247,821	-5135,986
		-14297,057	-5139,063
		-14355,526	-5142,14
		-14413,994	-5154,45
		-14401,685	-5163,681
		-14370,912	-5163,681
		-14364,758	-5163,681
		-14333,985	-5160,604
		-14312,444	-5151,372
		-14327,83	-5151,372
		-14318,598	-5148,295
		-14306,289	-5148,295
		-14309,367	-5139,063
		-14321,676	-5142,14
		-14309,367	-5135,986
		-14309,367	-5135,986
		-14333,985	-5139,063
		-14333,985	-5142,14
		-14358,603	-5142,14
		-14367,835	-5157,527
		-14370,912	-5160,604
		-14315,521	-5157,527
		-14343,217	-5160,604
		-14318,598	-5160,604
		-14318,598	-5157,527
		-14315,521	-5160,604
		-14315,521	-5163,681
		-14330,908	-5166,759
		-14337,062	-5163,681
		-14346,294	-5163,681
		-14330,908	-5157,527
		-14330,908	-5160,604
		-14333,985	-5154,45
		-14327,83	-5148,295
		-14321,676	-5145,218
		-14318,598	-5142,14
		-14309,367	-5142,14
		-14278,594	-5139,063
		-14217,048	-5132,909
		-14210,894	-5139,063
		-14260,13	-5145,218
		-14377,067	-5160,604
		-14340,139	-5151,372
		-14395,531	-5169,836
		-14389,376	-5163,681
		-14355,526	-5157,527
		-14383,221	-5166,759
		-14349,371	-5157,527
		-14358,603	-5157,527
		-14321,676	-5157,527
		-14324,753	-5157,527
		-14324,753	-5154,45
		-14337,062	-5157,527
		-14315,521	-5157,527
		-14321,676	-5151,372
		-14303,212	-5157,527
		-14309,367	-5154,45
		-14309,367	-5160,604
		-14303,212	-5154,45
		-14306,289	-5166,759
		-14309,367	-5166,759
		-14300,135	-5160,604
		-14300,135	-5160,604
		-14290,903	-5154,45
		-14297,057	-5157,527
		-14281,671	-5157,527
		-14297,057	-5154,45
		-14358,603	-5157,527
		-14367,835	-5166,759
		-14377,067	-5157,527
		-14404,762	-5160,604
		-14358,603	-5163,681
		-14340,139	-5157,527
		-14318,598	-5154,45
		-14306,289	-5154,45
		-14327,83	-5160,604
		-14275,517	-5151,372
		-14290,903	-5154,45
		-14309,367	-5157,527
		-14278,594	-5154,45
		-14324,753	-5166,759
		-14343,217	-5169,836
		-14407,84	-5175,991
		-14389,376	-5169,836
		-14389,376	-5166,759
		-14343,217	-5163,681
		-14324,753	-5160,604
		-14306,289	-5151,372
		-14361,68	-5160,604
		-14290,903	-5154,45
		-14300,135	-5151,372
		-14383,221	-5169,836
		-14340,139	-5160,604
		-14349,371	-5163,681
		-14330,908	-5157,527
		-14355,526	-5160,604
		-14321,676	-5157,527
		-14315,521	-5148,295
		-14330,908	-5151,372
		-14315,521	-5154,45
		-14318,598	-5157,527
		-14321,676	-5157,527
		-14303,212	-5157,527
		-14318,598	-5157,527
		-14318,598	-5157,527
		-14287,826	-5151,372
		-14272,439	-5151,372
		-14284,748	-5151,372
		-14266,285	-5148,295
		-14315,521	-5154,45
		-14373,99	-5163,681
		-14404,762	-5172,913
		-14343,217	-5163,681
		-14361,68	-5169,836
		-14355,526	-5160,604
		-14370,912	-5160,604
		-14352,449	-5163,681
		-14370,912	-5163,681
		-14349,371	-5163,681
		-14343,217	-5160,604
		-14346,294	-5166,759
		-14343,217	-5163,681
		-14343,217	-5160,604
		-14346,294	-5154,45
		-14346,294	-5163,681
		-14330,908	-5151,372
		-14312,444	-5157,527
		-14321,676	-5157,527
		-14337,062	-5160,604
		-14327,83	-5151,372
		-14337,062	-5157,527
		-14340,139	-5163,681
		-14312,444	-5154,45
		-14337,062	-5163,681
		-14361,68	-5166,759
		-14303,212	-5166,759
		-14315,521	-5163,681
		-14287,826	-5163,681
		-14287,826	-5157,527
		-14318,598	-5160,604
		-14330,908	-5163,681
		-14358,603	-5172,913
		-14361,68	-5166,759
		-14352,449	-5163,681
		-14340,139	-5163,681
		-14321,676	-5163,681
		-14324,753	-5160,604
		-14309,367	-5157,527
		-14383,221	-5166,759
		-14404,762	-5172,913
		-14370,912	-5172,913
		-14343,217	-5169,836
		-14337,062	-5166,759
		-14355,526	-5169,836
		-14358,603	-5172,913
		-14346,294	-5169,836
		-14340,139	-5169,836
		-14364,758	-5175,991
		-14364,758	-5169,836
		-14370,912	-5172,913
		-14377,067	-5169,836
		-14377,067	-5169,836
		-14358,603	-5166,759
		-14352,449	-5166,759
		-14333,985	-5166,759
		-14306,289	-5166,759
		-14343,217	-5169,836
		-14306,289	-5163,681
		-14367,835	-5175,991
		-14389,376	-5179,068
		-14383,221	-5179,068
		-14337,062	-5175,991
		-14358,603	-5179,068
		-14312,444	-5172,913
		-14306,289	-5182,145
		-14306,289	-5182,145
		-14327,83	-5175,991
		-14333,985	-5175,991
		-14349,371	-5182,145
		-14346,294	-5175,991
		-14349,371	-5182,145
		-14383,221	-5185,222
		-14352,449	-5182,145
		-14355,526	-5182,145
		-14373,99	-5185,222
		-14352,449	-5175,991
		-14361,68	-5179,068
		-14333,985	-5172,913
		-14309,367	-5172,913
		-14346,294	-5175,991
		-14315,521	-5175,991
		-14303,212	-5172,913
		-14346,294	-5179,068
		-14327,83	-5175,991
		-14349,371	-5185,222
		-14352,449	-5191,377
		-14377,067	-5191,377
		-14346,294	-5188,3
		-14337,062	-5175,991
		-14352,449	-5182,145
		-14278,594	-5172,913
		-14284,748	-5169,836
		-14309,367	-5169,836
		-14358,603	-5182,145
		-14364,758	-5185,222
		-14287,826	-5166,759
		-14321,676	-5175,991
		-14346,294	-5185,222
		-14377,067	-5191,377
		-14355,526	-5182,145
		-14380,144	-5191,377
		-14364,758	-5179,068
		-14346,294	-5175,991
		-14330,908	-5182,145
		-14333,985	-5175,991
		-14330,908	-5175,991
		-14337,062	-5175,991
		-14333,985	-5175,991
		-14327,83	-5175,991
		-14340,139	-5182,145
		-14352,449	-5179,068
		-14386,299	-5188,3
		-14370,912	-5182,145
		-14367,835	-5182,145
		-14333,985	-5172,913
		-14330,908	-5169,836
		-14327,83	-5169,836
		-14337,062	-5169,836
		-14364,758	-5169,836
		-14398,608	-5175,991
		-14413,994	-5182,145
		-14386,299	-5182,145
		-14330,908	-5175,991
		-14364,758	-5179,068
		-14260,13	-5166,759
		-14284,748	-5166,759
		-14241,666	-5163,681
		-14241,666	-5163,681
		-14293,98	-5172,913
		-14337,062	-5172,913
		-14370,912	-5182,145
		-14367,835	-5182,145
		-14352,449	-5172,913
		-14361,68	-5179,068
		-14364,758	-5179,068
		-14355,526	-5172,913
		-14343,217	-5172,913
		-14337,062	-5172,913
		-14333,985	-5175,991
		-14337,062	-5172,913
		-14312,444	-5166,759
		-14287,826	-5166,759
		-14300,135	-5166,759
		-14297,057	-5160,604
		-14306,289	-5166,759
		-14293,98	-5157,527
		-14303,212	-5160,604
		-14309,367	-5163,681
		-14330,908	-5166,759
		-14373,99	-5185,222
		-14361,68	-5175,991
		-14361,68	-5179,068
		-14364,758	-5179,068
		-14346,294	-5179,068
		-14352,449	-5182,145
		-14346,294	-5185,222
		-14330,908	-5182,145
		-14340,139	-5185,222
		-14330,908	-5172,913
		-14340,139	-5166,759
		-14309,367	-5169,836
		-14303,212	-5172,913
		-14293,98	-5175,991
		-14284,748	-5172,913
		-14278,594	-5169,836
		-14281,671	-5166,759
		-14315,521	-5172,913
		-14321,676	-5166,759
		-14321,676	-5157,527
		-14343,217	-5160,604
		-14380,144	-5160,604
		-14373,99	-5166,759
		-14361,68	-5160,604
		-14358,603	-5160,604
		-14367,835	-5160,604
		-14358,603	-5163,681
		-14349,371	-5163,681
		-14349,371	-5166,759
		-14346,294	-5160,604
		-14355,526	-5166,759
		-14330,908	-5166,759
		-14340,139	-5166,759
		-14306,289	-5163,681
		-14300,135	-5166,759
		-14293,98	-5166,759
		-14290,903	-5163,681
		-14281,671	-5163,681
		-14281,671	-5160,604
		-14300,135	-5169,836
		-14290,903	-5166,759
		-14300,135	-5166,759
		-14337,062	-5172,913
		-14327,83	-5172,913
		-14315,521	-5175,991
		-14337,062	-5175,991
		-14312,444	-5166,759
		-14337,062	-5172,913
		-14330,908	-5163,681
		-14321,676	-5169,836
		-14321,676	-5166,759
		-14321,676	-5166,759
		-14324,753	-5172,913
		-14340,139	-5179,068
		-14340,139	-5179,068
		-14343,217	-5179,068
		-14333,985	-5169,836
		-14333,985	-5175,991
		-14337,062	-5169,836
		-14346,294	-5172,913
		-14318,598	-5175,991
		-14346,294	-5172,913
		-14333,985	-5172,913
		-14337,062	-5172,913
		-14324,753	-5166,759
		-14309,367	-5166,759
		-14272,439	-5160,604
		-14281,671	-5163,681
		-14272,439	-5166,759
		-14275,517	-5166,759
		-14343,217	-5182,145
		-14284,748	-5169,836
		-14380,144	-5188,3
		-14367,835	-5188,3
		-14355,526	-5182,145
		-14340,139	-5182,145
		-14346,294	-5179,068
		-14333,985	-5172,913
		-14340,139	-5182,145
		-14321,676	-5172,913
		-14333,985	-5160,604
		-14352,449	-5166,759
		-14352,449	-5163,681
		-14330,908	-5163,681
		-14312,444	-5160,604
		-14293,98	-5160,604
		-14275,517	-5160,604
		-14380,144	-5175,991
		-14410,917	-5179,068
		-14266,285	-5160,604
		-14257,053	-5163,681
		-14417,072	-5179,068
		-14330,908	-5169,836
		-14281,671	-5169,836
		-14398,608	-5172,913
		-14352,449	-5172,913
		-14324,753	-5157,527
		-14284,748	-5172,913
		-14324,753	-5169,836
		-14309,367	-5172,913
		-14315,521	-5169,836
		-14352,449	-5166,759
		-14324,753	-5160,604
		-14355,526	-5172,913
		-14358,603	-5169,836
		-14352,449	-5163,681
		-14337,062	-5166,759
		-14333,985	-5166,759
		-14340,139	-5166,759
		-14312,444	-5166,759
		-14321,676	-5166,759
		-14293,98	-5166,759
		-14303,212	-5166,759
		-14306,289	-5166,759
		-14284,748	-5160,604
		-14275,517	-5160,604
		-14284,748	-5160,604
		-14315,521	-5160,604
		-14324,753	-5163,681
		-14333,985	-5166,759
		-14355,526	-5166,759
		-14337,062	-5163,681
		-14358,603	-5172,913
		-14318,598	-5163,681
		-14300,135	-5163,681
		-14318,598	-5166,759
		-14327,83	-5163,681
		-14321,676	-5166,759
		-14318,598	-5163,681
		-14321,676	-5172,913
		-14309,367	-5163,681
		-14318,598	-5172,913
		-14321,676	-5166,759
		-14330,908	-5166,759
		-14260,13	-5148,295
		-14300,135	-5151,372
		-14266,285	-5154,45
		-14275,517	-5151,372
		-14300,135	-5154,45
		-14327,83	-5160,604
		-14370,912	-5175,991
		-14370,912	-5169,836
		-14380,144	-5175,991
		-14361,68	-5175,991
		-14355,526	-5172,913
		-14377,067	-5175,991
		-14377,067	-5175,991
		-14358,603	-5175,991
		-14343,217	-5172,913
		-14346,294	-5169,836
		-14343,217	-5172,913
		-14287,826	-5163,681
		-14315,521	-5160,604
		-14290,903	-5166,759
		-14281,671	-5166,759
		-14300,135	-5160,604
		-14278,594	-5157,527
		-14309,367	-5163,681
		-14343,217	-5166,759
		-14383,221	-5166,759
		-14398,608	-5160,604
		-14389,376	-5166,759
		-14373,99	-5172,913
		-14349,371	-5175,991
		-14352,449	-5169,836
		-14367,835	-5179,068
		-14346,294	-5169,836
		-14352,449	-5172,913
		-14309,367	-5172,913
		-14300,135	-5169,836
		-14321,676	-5172,913
		-14272,439	-5160,604
		-14275,517	-5172,913
		-14275,517	-5157,527
		-14257,053	-5163,681
		-14257,053	-5154,45
		-14272,439	-5151,372
		-14355,526	-5166,759
		-14303,212	-5151,372
		-14346,294	-5166,759
		-14377,067	-5169,836
		-14346,294	-5175,991
		-14364,758	-5160,604
		-14330,908	-5175,991
		-14324,753	-5169,836
		-14303,212	-5166,759
		-14293,98	-5169,836
		-14266,285	-5172,913
		-14284,748	-5172,913
		-14278,594	-5169,836
		-14263,207	-5169,836
		-14358,603	-5185,222
		-14337,062	-5182,145
		-14337,062	-5179,068
		-14330,908	-5169,836
		-14352,449	-5179,068
		-14343,217	-5166,759
		-14340,139	-5163,681
		-14343,217	-5166,759
		-14333,985	-5160,604
		-14303,212	-5166,759
		-14349,371	-5163,681
		-14293,98	-5169,836
		-14278,594	-5169,836
		-14275,517	-5166,759
		-14290,903	-5169,836
		-14324,753	-5179,068
		-14355,526	-5188,3
		-14333,985	-5182,145
		-14321,676	-5182,145
		-14293,98	-5172,913
		-14281,671	-5166,759
		-14275,517	-5169,836
		-14275,517	-5163,681
		-14266,285	-5160,604
		-14312,444	-5166,759
		-14281,671	-5166,759
		-14355,526	-5172,913
		-14364,758	-5169,836
		-14367,835	-5175,991
		-14377,067	-5175,991
		-14361,68	-5175,991
		-14352,449	-5175,991
		-14340,139	-5169,836
		-14352,449	-5172,913
		-14318,598	-5166,759
		-14318,598	-5163,681
		-14327,83	-5166,759
		-14340,139	-5172,913
		-14306,289	-5169,836
		-14321,676	-5172,913
		-14318,598	-5169,836
		-14315,521	-5169,836
		-14312,444	-5163,681
		-14315,521	-5169,836
		-14309,367	-5166,759
		-14278,594	-5166,759
		-14229,357	-5160,604
		-14226,28	-5163,681
		-14253,976	-5172,913
		-14266,285	-5179,068
		-14300,135	-5185,222
		-14404,762	-5188,3
		-14358,603	-5185,222
		-14343,217	-5182,145
		-14327,83	-5182,145
		-14337,062	-5179,068
		-14333,985	-5182,145
		-14340,139	-5179,068
		-14346,294	-5172,913
		-14343,217	-5169,836
		-14330,908	-5172,913
		-14315,521	-5166,759
		-14306,289	-5163,681
		-14284,748	-5163,681
		-14272,439	-5169,836
		-14260,13	-5160,604
		-14293,98	-5151,372
		-14266,285	-5154,45
		-14343,217	-5154,45
		-14355,526	-5157,527
		-14306,289	-5157,527
		-14281,671	-5157,527
		-14284,748	-5157,527
		-14309,367	-5160,604
		-14315,521	-5169,836
		-14324,753	-5166,759
		-14321,676	-5166,759
		-14330,908	-5169,836
		-14330,908	-5169,836
		-14287,826	-5160,604
		-14306,289	-5166,759
		-14263,207	-5157,527
		-14257,053	-5163,681
		-14272,439	-5154,45
		-14321,676	-5163,681
		-14337,062	-5163,681
		-14346,294	-5166,759
		-14340,139	-5163,681
		-14349,371	-5169,836
		-14352,449	-5163,681
		-14349,371	-5172,913
		-14337,062	-5169,836
		-14312,444	-5163,681
		-14318,598	-5166,759
		-14346,294	-5169,836
		-14300,135	-5166,759
		-14303,212	-5163,681
		-14315,521	-5166,759
		-14300,135	-5163,681
		-14284,748	-5163,681
		-14300,135	-5166,759
		-14269,362	-5157,527
		-14284,748	-5157,527
		-14306,289	-5160,604
		-14318,598	-5157,527
		-14337,062	-5163,681
		-14340,139	-5166,759
		-14321,676	-5163,681
		-14303,212	-5163,681
		-14318,598	-5172,913
		-14318,598	-5172,913
		-14300,135	-5172,913
		-14309,367	-5172,913
		-14297,057	-5169,836
		-14315,521	-5166,759
		-14315,521	-5166,759
		-14306,289	-5166,759
		-14321,676	-5160,604
		-14309,367	-5160,604
		-14312,444	-5157,527
		-14303,212	-5160,604
		-14315,521	-5163,681
		-14309,367	-5163,681
		-14315,521	-5166,759
		-14330,908	-5151,372
		-14349,371	-5135,986
		-14333,985	-5139,063
		-14349,371	-5129,831
		-14318,598	-5126,754
		-14318,598	-5123,677
		-14300,135	-5117,522
		-14327,83	-5123,677
		-14281,671	-5117,522
		-14266,285	-5111,368
		-14275,517	-5117,522
		-14269,362	-5111,368
		-14284,748	-5114,445
		-14269,362	-5117,522
		-14309,367	-5114,445
		-14358,603	-5117,522
		-14263,207	-5111,368
		-14364,758	-5120,599
		-14337,062	-5123,677
		-14349,371	-5120,599
		-14324,753	-5123,677
		-14330,908	-5126,754
		-14318,598	-5126,754
		-14327,83	-5123,677
		-14309,367	-5126,754
		-14309,367	-5129,831
		-14303,212	-5123,677
		-14300,135	-5123,677
		-14303,212	-5117,522
		-14303,212	-5123,677
		-14349,371	-5123,677
		-14364,758	-5126,754
		-14343,217	-5108,29
		-14352,449	-5114,445
		-14337,062	-5114,445
		-14303,212	-5117,522
		-14315,521	-5123,677
		-14297,057	-5120,599
		-14293,98	-5120,599
		-14287,826	-5123,677
		-14275,517	-5117,522
		-14284,748	-5120,599
		-14290,903	-5120,599
		-14300,135	-5132,909
		-14275,517	-5120,599
		-14275,517	-5120,599
		-14321,676	-5139,063
		-14324,753	-5129,831
		-14333,985	-5126,754
		-14349,371	-5123,677
		-14330,908	-5117,522
		-14340,139	-5123,677
		-14318,598	-5117,522
		-14330,908	-5135,986
		-14315,521	-5126,754
		-14309,367	-5117,522
		-14306,289	-5114,445
		-14312,444	-5120,599
		-14315,521	-5123,677
		-14337,062	-5126,754
		-14333,985	-5123,677
		-14315,521	-5120,599
		-14306,289	-5129,831
		-14297,057	-5123,677
		-14309,367	-5132,909
		-14303,212	-5132,909
		-14290,903	-5123,677
		-14290,903	-5120,599
		-14300,135	-5123,677
		-14300,135	-5123,677
		-14281,671	-5123,677
		-14303,212	-5129,831
		-14303,212	-5135,986
		-14287,826	-5132,909
		-14260,13	-5129,831
		-14327,83	-5135,986
		-14290,903	-5129,831
		-14337,062	-5135,986
		-14346,294	-5135,986
		-14380,144	-5142,14
		-14392,453	-5142,14
		-14383,221	-5142,14
		-14373,99	-5139,063
		-14346,294	-5132,909
		-14361,68	-5135,986
		-14324,753	-5135,986
		-14300,135	-5139,063
		-14315,521	-5139,063
		-14306,289	-5139,063
		-14293,98	-5145,218
		-14297,057	-5139,063
		-14315,521	-5132,909
		-14321,676	-5132,909
		-14306,289	-5129,831
		-14306,289	-5132,909
		-14318,598	-5135,986
		-14315,521	-5135,986
		-14318,598	-5139,063
		-14340,139	-5142,14
		-14327,83	-5145,218
		-14287,826	-5142,14
		-14272,439	-5142,14
		-14269,362	-5145,218
		-14303,212	-5148,295
		-14324,753	-5154,45
		-14333,985	-5145,218
		-14343,217	-5148,295
		-14330,908	-5145,218
		-14327,83	-5139,063
		-14315,521	-5151,372
		-14297,057	-5145,218
		-14303,212	-5154,45
		-14315,521	-5163,681
		-14330,908	-5172,913
		-14318,598	-5172,913
		-14312,444	-5172,913
		-14330,908	-5169,836
		-14333,985	-5163,681
		-14349,371	-5160,604
		-14352,449	-5160,604
		-14321,676	-5157,527
		-14337,062	-5157,527
		-14303,212	-5160,604
		-14287,826	-5163,681
		-14284,748	-5154,45
		-14300,135	-5157,527
		-14290,903	-5160,604
		-14275,517	-5157,527
		-14303,212	-5154,45
		-14321,676	-5160,604
		-14380,144	-5172,913
		-14349,371	-5166,759
		-14361,68	-5169,836
		-14340,139	-5160,604
		-14340,139	-5169,836
		-14327,83	-5166,759
		-14337,062	-5172,913
		-14330,908	-5169,836
		-14340,139	-5169,836
		-14349,371	-5172,913
		-14355,526	-5175,991
		-14340,139	-5172,913
		-14346,294	-5175,991
		-14321,676	-5175,991
		-14312,444	-5172,913
		-14312,444	-5169,836
		-14327,83	-5172,913
		-14312,444	-5166,759
		-14306,289	-5160,604
		-14306,289	-5157,527
		-14293,98	-5154,45
		-14309,367	-5163,681
		-14312,444	-5160,604
		-14297,057	-5163,681
		-14309,367	-5163,681
		-14281,671	-5172,913
		-14281,671	-5172,913
		-14306,289	-5166,759
		-14330,908	-5185,222
		-14333,985	-5185,222
		-14346,294	-5188,3
		-14361,68	-5194,454
		-14349,371	-5194,454
		-14327,83	-5188,3
		-14312,444	-5175,991
		-14312,444	-5175,991
		-14293,98	-5169,836
		-14290,903	-5166,759
		-14315,521	-5169,836
		-14330,908	-5175,991
		-14315,521	-5185,222
		-14309,367	-5179,068
		-14303,212	-5172,913
		-14300,135	-5172,913
		-14349,371	-5182,145
		-14343,217	-5182,145
		-14330,908	-5175,991
		-14337,062	-5175,991
		-14355,526	-5182,145
		-14349,371	-5182,145
		-14355,526	-5182,145
		-14330,908	-5188,3
		-14343,217	-5197,532
		-14343,217	-5182,145
		-14330,908	-5191,377
		-14324,753	-5179,068
		-14333,985	-5185,222
		-14321,676	-5191,377
		-14330,908	-5194,454
		-14318,598	-5194,454
		-14321,676	-5197,532
		-14337,062	-5194,454
		-14358,603	-5191,377
		-14383,221	-5194,454
		-14373,99	-5194,454
		-14367,835	-5185,222
		-14361,68	-5185,222
		-14352,449	-5179,068
		-14337,062	-5191,377
		-14315,521	-5185,222
		-14324,753	-5188,3
		-14309,367	-5185,222
		-14297,057	-5182,145
		-14272,439	-5188,3
		-14278,594	-5185,222
		-14315,521	-5188,3
		-14324,753	-5188,3
		-14343,217	-5194,454
		-14352,449	-5194,454
		-14349,371	-5194,454
		-14358,603	-5188,3
		-14361,68	-5203,686
		-14355,526	-5206,763
		-14370,912	-5194,454
		-14253,976	-5185,222
		-14355,526	-5203,686
		-14355,526	-5203,686
		-14377,067	-5200,609
		-14346,294	-5203,686
		-14364,758	-5203,686
		-14327,83	-5203,686
		-14321,676	-5200,609
		-14312,444	-5200,609
		-14315,521	-5206,763
		-14303,212	-5206,763
		-14297,057	-5203,686
		-14297,057	-5197,532
		-14297,057	-5200,609
		-14306,289	-5200,609
		-14321,676	-5206,763
		-14327,83	-5200,609
		-14340,139	-5200,609
		-14327,83	-5203,686
		-14309,367	-5200,609
		-14330,908	-5200,609
		-14349,371	-5206,763
		-14333,985	-5206,763
		-14327,83	-5206,763
		-14318,598	-5206,763
		-14312,444	-5212,918
		-14293,98	-5215,995
		-14290,903	-5215,995
		-14315,521	-5212,918
		-14346,294	-5215,995
		-14343,217	-5203,686
		-14346,294	-5209,841
		-14337,062	-5209,841
		-14343,217	-5206,763
		-14343,217	-5212,918
		-14327,83	-5206,763
		-14324,753	-5209,841
		-14300,135	-5212,918
		-14293,98	-5212,918
		-14281,671	-5209,841
		-14281,671	-5209,841
		-14278,594	-5206,763
		-14293,98	-5206,763
		-14330,908	-5212,918
		-14358,603	-5225,227
		-14352,449	-5222,15
		-14327,83	-5222,15
		-14281,671	-5231,382
		-14260,13	-5231,382
		-14247,821	-5231,382
		-14257,053	-5228,304
		-14269,362	-5222,15
		-14250,898	-5212,918
		-14207,816	-5209,841
		-14167,812	-5206,763
		-14115,498	-5203,686
		-14078,57	-5200,609
		-14084,725	-5197,532
		-14186,275	-5222,15
		-14223,203	-5237,536
		-14186,275	-5231,382
		-14183,198	-5231,382
		-14195,507	-5240,614
		-14177,043	-5243,691
		-14149,348	-5237,536
		-14127,807	-5234,459
		-14106,266	-5228,304
		-14090,88	-5228,304
		-14069,339	-5231,382
		-14057,029	-5228,304
		-14057,029	-5231,382
		-14069,339	-5234,459
		-14090,88	-5234,459
		-14115,498	-5237,536
		-14118,575	-5246,768
		-14100,111	-5237,536
		-14103,189	-5237,536
		-14100,111	-5240,614
		-14084,725	-5240,614
		-14081,648	-5243,691
		-14069,339	-5246,768
		-14069,339	-5246,768
		-14063,184	-5240,614
		-14060,107	-5246,768
		-14041,643	-5240,614
		-14026,257	-5231,382
		-14004,716	-5228,304
		-13983,175	-5225,227
		-13964,711	-5222,15
		-13961,634	-5225,227
		-13964,711	-5222,15
		-13995,484	-5222,15
		-14026,257	-5234,459
		-14050,875	-5237,536
		-14053,952	-5240,614
		-14047,798	-5243,691
		-14047,798	-5237,536
		-14026,257	-5231,382
		-14013,947	-5231,382
		-14010,87	-5231,382
		-14004,716	-5228,304
		-13992,406	-5234,459
		-14020,102	-5231,382
		-14078,57	-5243,691
		-14066,261	-5249,845
		-14053,952	-5249,845
		-14044,72	-5246,768
		-14041,643	-5246,768
		-14023,179	-5243,691
		-13995,484	-5234,459
		-13986,252	-5231,382
		-13989,329	-5234,459
		-14007,793	-5231,382
		-14010,87	-5228,304
		-13989,329	-5215,995
		-13973,943	-5206,763
		-13983,175	-5203,686
		-13977,02	-5203,686
		-13998,561	-5203,686
		-13992,406	-5212,918
		-13995,484	-5203,686
		-14001,638	-5203,686
		-14020,102	-5212,918
		-14013,947	-5212,918
		-14013,947	-5206,763
		-14035,488	-5203,686
		-14038,566	-5209,841
		-14038,566	-5215,995
		-14020,102	-5212,918
		-14004,716	-5209,841
		-13983,175	-5203,686
		-13967,788	-5203,686
		-13949,325	-5200,609
		-13940,093	-5200,609
		-13961,634	-5200,609
		-14004,716	-5203,686
		-14013,947	-5206,763
		-14047,798	-5212,918
		-14057,029	-5209,841
		-14050,875	-5212,918
		-14035,488	-5212,918
		-13998,561	-5209,841
		-13977,02	-5212,918
		-13946,247	-5212,918
		-13927,784	-5209,841
		-13918,552	-5206,763
		-13933,938	-5197,532
		-13977,02	-5200,609
		-14026,257	-5206,763
		-14020,102	-5212,918
		-14038,566	-5212,918
		-14026,257	-5215,995
		-14017,025	-5212,918
		-14013,947	-5219,073
		-14001,638	-5215,995
		-13989,329	-5212,918
		-13983,175	-5212,918
		-13977,02	-5209,841
		-13980,097	-5206,763
		-13989,329	-5215,995
		-13980,097	-5219,073
		-13973,943	-5212,918
		-13973,943	-5212,918
		-13983,175	-5209,841
		-14010,87	-5203,686
		-14029,334	-5209,841
		-14032,411	-5206,763
		-14041,643	-5209,841
		-14035,488	-5206,763
		-14041,643	-5212,918
		-14013,947	-5215,995
		-13964,711	-5212,918
		-13955,479	-5209,841
		-13980,097	-5215,995
		-13958,556	-5206,763
		-13946,247	-5203,686
		-13930,861	-5197,532
		-13918,552	-5200,609
		-13900,088	-5203,686
		-13930,861	-5203,686
		-13943,17	-5200,609
		-13986,252	-5206,763
		-14007,793	-5206,763
		-14013,947	-5203,686
		-14041,643	-5212,918
		-14032,411	-5219,073
		-13986,252	-5212,918
		-13958,556	-5209,841
		-13964,711	-5209,841
		-13986,252	-5215,995
		-13961,634	-5209,841
		-13927,784	-5212,918
		-13906,243	-5200,609
		-13900,088	-5203,686
		-13915,474	-5206,763
		-13952,402	-5206,763
		-13977,02	-5212,918
		-14026,257	-5222,15
		-14057,029	-5228,304
		-14047,798	-5237,536
		-14041,643	-5234,459
		-14029,334	-5222,15
		-14038,566	-5228,304
		-14038,566	-5219,073
		-14023,179	-5215,995
		-14013,947	-5206,763
		-13998,561	-5212,918
		-13964,711	-5212,918
		-13930,861	-5212,918
		-13961,634	-5212,918
		-13986,252	-5219,073
		-13992,406	-5212,918
		-13983,175	-5219,073
		-14001,638	-5219,073
		-14004,716	-5222,15
		-13970,865	-5228,304
		-13980,097	-5222,15
		-13973,943	-5212,918
		-13992,406	-5222,15
		-13964,711	-5203,686
		-13973,943	-5209,841
		-13952,402	-5197,532
		-13995,484	-5219,073
		-13986,252	-5225,227
		-13964,711	-5225,227
		-13955,479	-5222,15
		-13946,247	-5222,15
		-13967,788	-5219,073
		-13970,865	-5212,918
		-13970,865	-5206,763
		-13986,252	-5212,918
		-13961,634	-5206,763
		-13955,479	-5209,841
		-13961,634	-5212,918
		-13949,325	-5212,918
		-13952,402	-5209,841
		-13958,556	-5212,918
		-13970,865	-5225,227
		-13983,175	-5225,227
		-14007,793	-5228,304
		-14013,947	-5225,227
		-14010,87	-5225,227
		-14044,72	-5225,227
		-14023,179	-5222,15
		-13986,252	-5225,227
		-13964,711	-5219,073
		-13970,865	-5222,15
		-13973,943	-5212,918
		-13970,865	-5212,918
		-14013,947	-5212,918
		-14010,87	-5222,15
		-13977,02	-5222,15
		-13964,711	-5219,073
		-13967,788	-5222,15
		-13967,788	-5222,15
		-14001,638	-5231,382
		-14010,87	-5237,536
		-13977,02	-5228,304
		-14010,87	-5231,382
		-14001,638	-5225,227
		-13998,561	-5222,15
		-13980,097	-5219,073
		-13977,02	-5219,073
		-13977,02	-5219,073
		-13964,711	-5212,918
		-13958,556	-5206,763
		-13967,788	-5209,841
		-13949,325	-5212,918
		-14001,638	-5219,073
		-14020,102	-5228,304
		-14007,793	-5222,15
		-14010,87	-5225,227
		-14007,793	-5222,15
		-14032,411	-5225,227
		-14029,334	-5225,227
		-13995,484	-5225,227
		-13986,252	-5219,073
		-13977,02	-5215,995
		-13983,175	-5212,918
		-13989,329	-5219,073
		-13961,634	-5219,073
		-13933,938	-5222,15
		-13927,784	-5215,995
		-13921,629	-5219,073
		-13943,17	-5225,227
		-13986,252	-5222,15
		-13992,406	-5225,227
		-13967,788	-5222,15
		-13973,943	-5219,073
		-13967,788	-5215,995
		-13995,484	-5225,227
		-13998,561	-5225,227
		-13995,484	-5228,304
		-13998,561	-5234,459
		-13977,02	-5231,382
		-13970,865	-5234,459
		-13967,788	-5228,304
		-13964,711	-5228,304
		-13980,097	-5228,304
		-13995,484	-5225,227
		-13992,406	-5231,382
		-13977,02	-5222,15
		-13977,02	-5222,15
		-13980,097	-5225,227
		-13995,484	-5219,073
		-13998,561	-5219,073
		-13967,788	-5219,073
		-13967,788	-5212,918
		-13967,788	-5215,995
		-13967,788	-5215,995
		-13989,329	-5225,227
		-13992,406	-5225,227
		-13986,252	-5222,15
		-13983,175	-5222,15
		-13989,329	-5219,073
		-13983,175	-5219,073
		-13973,943	-5219,073
		-13983,175	-5219,073
		-13983,175	-5222,15
		-13992,406	-5231,382
		-13980,097	-5225,227
		-13977,02	-5225,227
		-13980,097	-5215,995
		-13992,406	-5219,073
		-13977,02	-5212,918
		-14001,638	-5215,995
		-14026,257	-5219,073
		-14013,947	-5222,15
		-13989,329	-5219,073
		-13986,252	-5222,15
		-14007,793	-5228,304
		-13983,175	-5228,304
		-13961,634	-5225,227
		-13949,325	-5225,227
		-13955,479	-5228,304
		-13949,325	-5234,459
		-13946,247	-5228,304
		-13958,556	-5225,227
		-13977,02	-5225,227
		-13964,711	-5222,15
		-13949,325	-5219,073
		-13949,325	-5215,995
		-13949,325	-5209,841
		-13955,479	-5212,918
		-13964,711	-5212,918
		-14004,716	-5222,15
		-13983,175	-5219,073
		-13967,788	-5212,918
		-13967,788	-5222,15
		-13964,711	-5228,304
		-13980,097	-5234,459
		-13967,788	-5228,304
		-13955,479	-5225,227
		-13949,325	-5231,382
		-13946,247	-5234,459
		-13943,17	-5234,459
		-13946,247	-5237,536
		-13955,479	-5234,459
		-13967,788	-5234,459
		-13995,484	-5237,536
		-13998,561	-5243,691
		-13977,02	-5234,459
		-13983,175	-5231,382
		-13989,329	-5222,15
		-14004,716	-5225,227
		-13995,484	-5225,227
		-13980,097	-5222,15
		-13949,325	-5215,995
		-13943,17	-5222,15
		-13940,093	-5225,227
		-13930,861	-5228,304
		-13909,32	-5228,304
		-13903,165	-5222,15
		-13900,088	-5231,382
		-13946,247	-5231,382
		-14007,793	-5231,382
		-14013,947	-5243,691
		-14001,638	-5240,614
		-14001,638	-5237,536
		-13973,943	-5231,382
		-13937,015	-5231,382
		-13921,629	-5225,227
		-13909,32	-5231,382
		-13918,552	-5234,459
		-13933,938	-5231,382
		-13983,175	-5228,304
		-14013,947	-5234,459
		-14023,179	-5237,536
		-14020,102	-5240,614
		-14013,947	-5246,768
		-13995,484	-5246,768
		-13973,943	-5246,768
		-13949,325	-5237,536
		-13952,402	-5243,691
		-13958,556	-5249,845
		-13946,247	-5243,691
		-13970,865	-5237,536
		-13980,097	-5240,614
		-13973,943	-5243,691
		-13943,17	-5237,536
		-13937,015	-5237,536
		-13933,938	-5237,536
		-13921,629	-5231,382
		-13930,861	-5225,227
		-13952,402	-5231,382
		-13952,402	-5234,459
		-13958,556	-5240,614
		-13958,556	-5240,614
		-13943,17	-5240,614
		-13930,861	-5240,614
		-13912,397	-5240,614
		-13912,397	-5240,614
		-13943,17	-5246,768
		-13964,711	-5243,691
		-13958,556	-5249,845
		-13952,402	-5252,923
		-13946,247	-5252,923
		-13970,865	-5256
		-13980,097	-5252,923
		-13989,329	-5249,845
		-14001,638	-5249,845
		-14007,793	-5243,691
		-13989,329	-5246,768
		-13973,943	-5246,768
		-13961,634	-5240,614
		-13955,479	-5240,614
		-13952,402	-5240,614
		-13961,634	-5237,536
		-13958,556	-5243,691
		-13964,711	-5243,691
		-13958,556	-5240,614
		-13961,634	-5243,691
		-13955,479	-5243,691
		-13927,784	-5231,382
		-14004,716	-5252,923
		-14023,179	-5246,768
		-14032,411	-5249,845
		-13983,175	-5240,614
		-14001,638	-5246,768
		-13964,711	-5237,536
		-13961,634	-5237,536
		-13952,402	-5234,459
		-13967,788	-5237,536
		-13977,02	-5240,614
		-13983,175	-5240,614
		-13998,561	-5240,614
		-14010,87	-5243,691
		-13983,175	-5249,845
		-13967,788	-5252,923
		-13973,943	-5262,154
		-13952,402	-5252,923
		-13927,784	-5243,691
		-13924,706	-5240,614
		-13930,861	-5243,691
		-13933,938	-5246,768
		-13943,17	-5246,768
		-13952,402	-5243,691
		-13943,17	-5237,536
		-13943,17	-5237,536
		-13937,015	-5243,691
		-13930,861	-5246,768
		-13933,938	-5246,768
		-13930,861	-5249,845
		-13952,402	-5252,923
		-13961,634	-5252,923
		-13964,711	-5249,845
		-13992,406	-5256
		-13992,406	-5252,923
		-13986,252	-5249,845
		-13992,406	-5249,845
		-13967,788	-5249,845
		-13977,02	-5256
		-13977,02	-5259,077
		-13973,943	-5252,923
		-13973,943	-5252,923
		-13980,097	-5252,923
		-13983,175	-5249,845
		-13973,943	-5246,768
		-13964,711	-5243,691
		-13940,093	-5246,768
		-13884,702	-5243,691
		-13900,088	-5246,768
		-13900,088	-5249,845
[truncated: 17,306 more rows]
