# Supplementary material for: Assessment of upper limb motor control: establishing normative benchmarks for clinical applications
Source: PeerJ. 2025 Aug 22;13:e19859. doi: 10.7717/peerj.19859 (PMC12377353; doi:10.7717/peerj.19859)
Supplement: Supplemental Information 1 [file peerj-13-19859-s001.zip › translated_csvs/advanced_mdurance-test-243771.csv]

angle_window_	angles_bíceps_braquial_derecho_tríceps_braquial_largo_derecho	emg_muscle_bíceps_braquial_derecho_(µV)	emg_muscle_tríceps_braquial_largo_derecho_(µV)
0,05	55,71	7268,542	-1994,08
	55,77	7259,31	-1994,08
	55,82	7262,387	-1987,925
	55,86	7268,542	-1994,08
	55,87	7240,846	-1984,848
	55,91	7234,692	-1994,08
	56,01	7231,615	-1991,003
	56,13	7203,919	-1978,693
	56,2	7210,074	-2006,389
	56,23	7210,074	-1987,925
	56,28	7210,074	-2003,312
	56,37	7206,996	-2000,234
	56,48	7225,46	-2000,234
	56,57	7231,615	-2000,234
	56,66	7234,692	-1991,003
	56,75	7228,537	-1978,693
	56,79	7213,151	-1972,539
	56,78	7206,996	-1972,539
	56,77	7225,46	-1991,003
	56,77	7250,078	-2003,312
	56,75	7256,233	-2006,389
	56,71	7228,537	-2006,389
	56,69	7225,46	-2015,621
	56,65	7237,769	-2021,775
	56,59	7240,846	-2015,621
	56,54	7234,692	-2006,389
	56,49	7219,306	-1994,08
	56,3	7206,996	-1981,771
	55,99	7243,924	-1997,157
	55,81	7271,619	-2000,234
	55,79	7250,078	-1984,848
	55,67	7234,692	-1991,003
	55,43	7259,31	-1994,08
	55,37	7262,387	-2015,621
	55,55	7256,233	-2021,775
	55,75	7274,697	-2015,621
	55,82	7302,392	-2012,544
	55,83	7296,238	-2000,234
	55,84	7265,465	-1966,384
	55,82	7253,156	-1972,539
	55,76	7243,924	-1984,848
	55,74	7225,46	-1994,08
	55,78	7213,151	-1997,157
	55,82	7206,996	-1994,08
	55,81	7191,61	-1994,08
	55,75	7179,301	-1994,08
	55,68	7173,146	-1987,925
	55,66	7173,146	-1994,08
	55,69	7191,61	-2000,234
	55,74	7206,996	-2000,234
	55,81	7231,615	-2003,312
	55,86	7259,31	-2009,466
	55,86	7231,615	-2015,621
	55,81	7151,605	-2009,466
	55,83	7157,76	-2003,312
	55,94	7185,455	-2006,389
	56,01	7216,228	-2000,234
	55,98	7253,156	-1994,08
	55,89	7305,469	-1991,003
	55,76	7302,392	-1994,08
	55,67	7299,315	-2000,234
	55,7	7280,851	-2009,466
	55,81	7274,697	-2012,544
	55,86	7277,774	-2015,621
	55,87	7283,928	-2015,621
	55,87	7283,928	-2018,698
	55,88	7274,697	-2021,775
	55,91	7259,31	-2012,544
	55,97	7237,769	-1984,848
	56,04	7237,769	-1991,003
	56,07	7253,156	-1987,925
	56,06	7243,924	-2000,234
	56,05	7216,228	-2006,389
	56,04	7194,687	-2024,853
	56,08	7179,301	-2043,316
	56,14	7170,069	-2046,394
	56,15	7166,992	-2037,162
	56,14	7179,301	-2015,621
	56,18	7219,306	-1972,539
	56,28	7188,533	-1978,693
	56,38	7222,383	-1991,003
	56,44	7247,001	-1994,08
	56,48	7253,156	-1984,848
	56,52	7256,233	-2003,312
	56,55	7277,774	-1991,003
	56,54	7271,619	-1991,003
	56,5	7240,846	-2015,621
	56,49	7225,46	-2012,544
	56,51	7240,846	-2009,466
	56,54	7148,528	-1991,003
	56,53	7191,61	-2009,466
	56,59	7154,683	-2000,234
	56,72	7157,76	-2024,853
	56,86	7173,146	-2027,93
	56,95	7210,074	-2024,853
	56,96	7231,615	-2012,544
	56,88	7299,315	-2015,621
	56,74	7351,629	-2009,466
	56,66	7351,629	-1987,925
	56,66	7330,088	-1984,848
	56,72	7308,547	-1991,003
	56,77	7213,151	-1994,08
	56,75	7222,383	-1994,08
	56,7	7231,615	-2012,544
	56,77	7259,31	-2034,085
	57,06	7256,233	-2027,93
	57,71	7247,001	-2015,621
	58,82	7210,074	-2012,544
	60,22	7234,692	-2012,544
	61,1	7216,228	-1987,925
	59,3	7213,151	-1975,616
	52,73	7274,697	-1991,003
	41,19	7225,46	-1984,848
	25,47	7287,006	-1987,925
	8,06	7290,083	-1991,003
	-7,1	7274,697	-1991,003
	-18,55	7265,465	-1991,003
	-27,53	7265,465	-1994,08
	-34,51	7256,233	-1997,157
	-39	7231,615	-2000,234
	-40,95	7259,31	-1994,08
	-40,94	7222,383	-2003,312
	-40,24	7188,533	-2006,389
	-39,79	7182,378	-2015,621
	-39,42	7234,692	-2000,234
	-38,87	7191,61	-2009,466
	-38,23	7210,074	-2000,234
	-37,49	7179,301	-2006,389
	-36,66	7219,306	-2003,312
	-35,58	7250,078	-2015,621
	-34,21	7265,465	-2015,621
	-32,59	7256,233	-2012,544
	-30,35	7302,392	-2009,466
	-27,09	7228,537	-1994,08
	-22,4	7283,928	-2000,234
	-16,34	7247,001	-2009,466
	-9,38	7259,31	-1997,157
	-0,67	7253,156	-2012,544
	9,58	7283,928	-2003,312
	20,05	7259,31	-2012,544
	30,62	7253,156	-2018,698
	41,36	7163,914	-2003,312
	51,67	7151,605	-1997,157
	60,7	7237,769	-2027,93
	68,63	7219,306	-2027,93
	74,57	7170,069	-1987,925
	77,16	7197,765	-1997,157
	77,32	7219,306	-1975,616
	76,49	7250,078	-1978,693
	75,61	7280,851	-1984,848
	75,24	7280,851	-2000,234
	74,98	7268,542	-1994,08
	74,2	7280,851	-1984,848
	73,03	7237,769	-1987,925
	72,03	7219,306	-1987,925
	71,53	7213,151	-1987,925
	71,36	7216,228	-1981,771
	71,16	7216,228	-1991,003
	70,53	7222,383	-2006,389
	69,2	7231,615	-2027,93
	67,4	7277,774	-2037,162
	65,67	7256,233	-2027,93
	64,36	7283,928	-2040,239
	63,24	7185,455	-2009,466
	61,67	7154,683	-1991,003
	58,79	7139,296	-1981,771
	53,82	7148,528	-1991,003
	46,52	7163,914	-2006,389
	37,81	7142,373	-2000,234
	28,81	7148,528	-2012,544
	19,86	7225,46	-2009,466
	10,69	7274,697	-2012,544
	0,24	7148,528	-2003,312
	-11,33	7311,624	-1997,157
	-21,54	7339,32	-1987,925
	-28,98	7354,706	-1991,003
	-33,85	7320,856	-1997,157
	-36,4	7308,547	-2000,234
	-37,07	7311,624	-1997,157
	-36,53	7280,851	-1994,08
	-35,58	7268,542	-1987,925
	-34,51	7253,156	-1991,003
	-33,4	7262,387	-1997,157
	-32,37	7243,924	-2009,466
	-31,49	7243,924	-2018,698
	-30,62	7222,383	-2012,544
	-29,67	7170,069	-2003,312
	-28,7	7154,683	-2012,544
	-27,8	7157,76	-2015,621
	-26,69	7176,224	-2018,698
	-25,23	7240,846	-1997,157
	-23,2	7274,697	-1991,003
	-19,32	7345,474	-1994,08
	-13,94	7330,088	-2006,389
	-8,45	7293,16	-2003,312
	-2,25	7262,387	-2015,621
	5,23	7228,537	-2027,93
	13,42	7213,151	-2027,93
	22,08	7197,765	-2012,544
	31,46	7216,228	-1997,157
	41,11	7293,16	-1997,157
	50,45	7268,542	-2000,234
	59,41	7305,469	-1987,925
	67,67	7250,078	-1997,157
	74,95	7274,697	-1981,771
	80,05	7265,465	-1991,003
	82,09	7256,233	-1984,848
	82,45	7262,387	-2000,234
	82,35	7259,31	-1997,157
	81,77	7262,387	-2012,544
	80,6	7262,387	-2009,466
	79,07	7240,846	-2006,389
	77,68	7219,306	-2003,312
	76,93	7231,615	-2000,234
	76,63	7225,46	-1994,08
	76,39	7219,306	-1991,003
	76,01	7237,769	-1994,08
	75,32	7247,001	-2003,312
	73,81	7247,001	-2006,389
	71,16	7219,306	-2009,466
	67,79	7216,228	-2015,621
	63,77	7225,46	-2021,775
	58,95	7216,228	-2015,621
	53,29	7219,306	-2012,544
	46,86	7237,769	-2021,775
	39,98	7271,619	-1984,848
	32,71	7262,387	-2024,853
	24,76	7259,31	-2006,389
	16,05	7247,001	-2027,93
	6,8	7259,31	-2015,621
	-2,65	7191,61	-2009,466
	-11,99	7163,914	-1994,08
	-20,49	7182,378	-2000,234
	-26,82	7188,533	-1994,08
	-30,16	7160,837	-1991,003
	-30,66	7166,992	-2003,312
	-29,75	7203,919	-2006,389
	-28,74	7243,924	-1987,925
	-27,87	7271,619	-1991,003
	-27,15	7274,697	-2000,234
	-26,38	7259,31	-2003,312
	-25,81	7219,306	-1994,08
	-25,36	7142,373	-1981,771
	-24,74	7157,76	-1984,848
	-24,12	7290,083	-2009,466
	-23,65	7234,692	-2015,621
	-23	7243,924	-2003,312
	-22,01	7262,387	-2003,312
	-20,89	7308,547	-2018,698
	-19,74	7290,083	-2024,853
	-18,9	7240,846	-2000,234
	-18,18	7253,156	-2003,312
	-15,88	7271,619	-2012,544
	-11,01	7213,151	-1981,771
	-4,31	7256,233	-2027,93
	3,86	7213,151	-2040,239
	14,01	7219,306	-2034,085
	25,73	7256,233	-2058,703
	37,52	7219,306	-1978,693
	48,58	7287,006	-2046,394
	59,01	7210,074	-1984,848
	68,52	7216,228	-1975,616
	76,23	7277,774	-1987,925
	81,88	7271,619	-2006,389
	85,37	7302,392	-2000,234
	86,27	7314,701	-1991,003
	85,08	7311,624	-1987,925
	83,27	7314,701	-1994,08
	81,79	7305,469	-2000,234
	80,67	7290,083	-2003,312
	79,74	7262,387	-2006,389
	78,83	7293,16	-2006,389
	77,91	7247,001	-2000,234
	76,84	7228,537	-2003,312
	75,39	7213,151	-2006,389
	73,66	7237,769	-2000,234
	71,71	7210,074	-2006,389
	69,51	7206,996	-2003,312
	67,13	7203,919	-2003,312
	64,3	7210,074	-2012,544
	60,51	7216,228	-2006,389
	55,5	7191,61	-2003,312
	48,94	7210,074	-1994,08
	41,09	7225,46	-2006,389
	32,27	7237,769	-2009,466
	22,56	7243,924	-2009,466
	11,87	7265,465	-2015,621
	0,03	7277,774	-2009,466
	-13,18	7311,624	-2031,007
	-26,87	7250,078	-2024,853
	-37,78	7283,928	-2049,471
	-44,23	7259,31	-2040,239
	-47,27	7237,769	-1981,771
	-48,4	7247,001	-1984,848
	-48,32	7268,542	-2015,621
	-47,47	7250,078	-2000,234
	-46,31	7277,774	-2024,853
	-45,21	7287,006	-2027,93
	-44,66	7271,619	-2021,775
	-44,5	7237,769	-1984,848
	-44,4	7191,61	-2009,466
	-44,15	7219,306	-1991,003
	-43,71	7203,919	-2015,621
	-42,55	7203,919	-2021,775
	-39,75	7225,46	-2003,312
	-35,46	7213,151	-2003,312
	-30,14	7225,46	-1997,157
	-24,04	7206,996	-1991,003
	-17,72	7206,996	-2006,389
	-11,66	7194,687	-2012,544
	-5,28	7197,765	-2009,466
	2,56	7234,692	-2012,544
	12,33	7210,074	-2009,466
	23,73	7250,078	-2006,389
	36,07	7287,006	-2009,466
	48,51	7299,315	-2015,621
	59,43	7299,315	-2012,544
	67,14	7299,315	-2021,775
	71,71	7240,846	-2009,466
	73,62	7277,774	-2009,466
	73,53	7173,146	-2015,621
	73,09	7142,373	-2018,698
	72,82	7120,832	-2006,389
	72,07	7133,142	-2003,312
	70,77	7157,76	-1997,157
	69,58	7173,146	-1997,157
	68,81	7228,537	-2000,234
	68,27	7293,16	-2003,312
	67,71	7327,01	-2012,544
	67,05	7333,165	-2018,698
	66,3	7330,088	-2018,698
	65,59	7323,933	-2012,544
	64,98	7299,315	-2012,544
	64,31	7268,542	-2015,621
	63,59	7231,615	-2021,775
	62,66	7213,151	-2015,621
	61,01	7185,455	-2015,621
	58,23	7151,605	-2021,775
	54,32	7111,601	-2040,239
	49	7243,924	-2034,085
	42,03	7185,455	-2040,239
	34,01	7342,397	-2043,316
	25,62	7311,624	-2040,239
	17,05	7373,17	-2009,466
	8,28	7283,928	-2034,085
	-0,76	7327,01	-2000,234
	-10,63	7237,769	-2037,162
	-22,07	7250,078	-2009,466
	-33,2	7250,078	-2024,853
	-39,58	7299,315	-2006,389
	-40,63	7305,469	-2000,234
	-39,49	7293,16	-2009,466
	-38,52	7240,846	-2009,466
	-38,31	7234,692	-2012,544
	-38,13	7225,46	-2024,853
	-37,46	7225,46	-2027,93
	-36,45	7262,387	-2021,775
	-35,63	7268,542	-2015,621
	-34,95	7277,774	-2015,621
	-33,96	7268,542	-2006,389
	-32,82	7268,542	-2009,466
	-31,76	7271,619	-2012,544
	-30,46	7253,156	-2018,698
	-28,78	7262,387	-2012,544
	-26,49	7262,387	-2018,698
	-20,94	7259,31	-2009,466
	-10,29	7250,078	-2009,466
	3,34	7222,383	-2021,775
	17,63	7234,692	-2018,698
	30,93	7222,383	-2024,853
	42,59	7237,769	-2040,239
	52,93	7265,465	-2031,007
	61,95	7247,001	-2046,394
	68,96	7268,542	-2040,239
	72,79	7231,615	-2037,162
	73,84	7210,074	-2024,853
	73,68	7191,61	-2009,466
	73,04	7225,46	-2009,466
	72,14	7234,692	-2012,544
	71,27	7265,465	-2021,775
	70,55	7262,387	-2024,853
	69,85	7265,465	-2037,162
	69,12	7283,928	-2043,316
	68,51	7290,083	-2024,853
	67,97	7277,774	-2034,085
	67,29	7290,083	-2040,239
	66,46	7265,465	-2021,775
	65,57	7222,383	-1994,08
	64,69	7225,46	-2003,312
	63,82	7293,16	-2027,93
	62,61	7228,537	-2009,466
	60,4	7219,306	-2009,466
	56,68	7210,074	-2015,621
	50,96	7210,074	-1997,157
	42,98	7240,846	-2012,544
	33,35	7247,001	-2009,466
	22,8	7247,001	-2015,621
	12,1	7250,078	-2024,853
	2,74	7222,383	-2027,93
	-4,94	7213,151	-2034,085
	-12,05	7225,46	-2003,312
	-19,08	7197,765	-2043,316
	-25,04	7185,455	-2031,007
	-28,61	7148,528	-2018,698
	-30,07	7170,069	-2021,775
	-30,82	7170,069	-2015,621
	-30,99	7216,228	-1997,157
	-30,36	7293,16	-2003,312
	-29,19	7280,851	-2006,389
	-27,99	7253,156	-2018,698
	-27,28	7247,001	-2012,544
	-26,55	7268,542	-2000,234
	-25,54	7243,924	-2015,621
	-24,69	7247,001	-2021,775
	-24,07	7234,692	-2021,775
	-23,21	7234,692	-2031,007
	-21,85	7247,001	-2031,007
	-20,37	7265,465	-2024,853
	-18,49	7262,387	-2018,698
	-15,33	7290,083	-2027,93
	-12,16	7296,238	-2034,085
	-8,4	7280,851	-2034,085
	-1,03	7293,16	-2024,853
	10,01	7305,469	-2024,853
	22,94	7265,465	-2012,544
	35,17	7287,006	-2009,466
	45,57	7265,465	-2018,698
	54,14	7253,156	-2027,93
	60,48	7250,078	-2031,007
	64,85	7250,078	-2027,93
	67,56	7250,078	-2031,007
	69,1	7250,078	-2031,007
	69,95	7247,001	-2031,007
	70,37	7243,924	-2034,085
	70,41	7250,078	-2021,775
	70,24	7250,078	-2018,698
	69,95	7253,156	-2021,775
	69,52	7262,387	-2027,93
	69,04	7259,31	-2024,853
	68,55	7247,001	-2015,621
	67,92	7253,156	-2015,621
	67,14	7274,697	-2015,621
	66,32	7280,851	-2024,853
	65,42	7271,619	-2040,239
	64,07	7250,078	-2043,316
	62,17	7243,924	-2049,471
	59,43	7243,924	-2046,394
	55,14	7247,001	-2040,239
	49,07	7287,006	-2021,775
	41,31	7274,697	-2000,234
	32,31	7268,542	-1997,157
	24,18	7271,619	-2006,389
	19,36	7268,542	-2009,466
	15,88	7247,001	-2021,775
	11,18	7206,996	-2018,698
	5,67	7213,151	-2009,466
	-0,02	7219,306	-2006,389
	-5,24	7243,924	-2018,698
	-9,02	7243,924	-2024,853
	-10,77	7262,387	-2027,93
	-11,41	7287,006	-2034,085
	-12,57	7290,083	-2031,007
	-14,83	7296,238	-2021,775
	-17,43	7296,238	-2006,389
	-19,17	7274,697	-2021,775
	-19,57	7250,078	-2046,394
	-18,74	7256,233	-2043,316
	-17,15	7268,542	-2040,239
	-15,77	7268,542	-2037,162
	-15,27	7265,465	-2021,775
	-15,45	7259,31	-2027,93
	-15,53	7247,001	-2049,471
	-14,66	7262,387	-2046,394
	-11,87	7250,078	-2006,389
	-7,32	7240,846	-1994,08
	-1,96	7240,846	-2012,544
	4,3	7253,156	-2012,544
	12,03	7265,465	-2009,466
	21,03	7253,156	-2021,775
	29,97	7253,156	-2027,93
	38,25	7247,001	-2040,239
	46,29	7256,233	-2049,471
	54,17	7271,619	-2040,239
	61,61	7256,233	-2037,162
	67,75	7222,383	-2024,853
	71,88	7219,306	-2018,698
	74,11	7185,455	-2006,389
	74,98	7182,378	-2012,544
	75,17	7210,074	-2021,775
	75,28	7243,924	-2027,93
	75,35	7253,156	-2024,853
	75,23	7256,233	-2015,621
	74,9	7290,083	-2024,853
	74,39	7296,238	-2027,93
	73,66	7308,547	-2034,085
	72,81	7268,542	-2034,085
	71,89	7271,619	-2024,853
	70,87	7259,31	-2009,466
	69,75	7225,46	-2018,698
	68,53	7228,537	-2009,466
	66,74	7231,615	-2006,389
	63,23	7228,537	-2012,544
	57,42	7231,615	-2018,698
	49,72	7268,542	-2015,621
	40,82	7253,156	-2024,853
	31,9	7154,683	-1997,157
	23,85	7130,064	-2006,389
	16,66	7096,214	-2015,621
	9,94	7126,987	-2031,007
	2,88	7154,683	-2040,239
	-6,51	7176,224	-2040,239
	-18,47	7234,692	-2031,007
	-29,99	7240,846	-2027,93
	-38,3	7250,078	-2040,239
	-43,03	7274,697	-2037,162
	-45,45	7293,16	-2018,698
	-46,48	7305,469	-2012,544
	-46,37	7256,233	-2000,234
	-45,42	7203,919	-1997,157
	-44,28	7206,996	-2000,234
	-43,19	7253,156	-2009,466
	-42,38	7280,851	-2018,698
	-42,28	7302,392	-2021,775
	-42,3	7317,779	-2027,93
	-42,05	7320,856	-2037,162
	-42,03	7317,779	-2037,162
	-41,69	7287,006	-2024,853
	-40,28	7256,233	-2006,389
	-38,67	7243,924	-2009,466
	-37,77	7247,001	-2018,698
	-37,3	7228,537	-2015,621
	-36,69	7240,846	-2018,698
	-35,42	7253,156	-2040,239
	-33,24	7287,006	-2040,239
	-30,1	7283,928	-2037,162
	-25,68	7293,16	-2034,085
	-19,37	7302,392	-2034,085
	-10,82	7293,16	-2031,007
	0	7265,465	-2012,544
	12,01	7247,001	-2021,775
	23,37	7256,233	-2027,93
	33,29	7259,31	-1997,157
	41,56	7265,465	-1994,08
	48,37	7274,697	-2012,544
	53,78	7296,238	-2027,93
	57,96	7277,774	-2034,085
	61,45	7283,928	-2043,316
	64,13	7293,16	-2043,316
	65,9	7296,238	-2037,162
	67,14	7247,001	-2012,544
	67,89	7237,769	-2012,544
	68,08	7228,537	-2012,544
	67,88	7213,151	-2000,234
	67,63	7210,074	-2006,389
	67,34	7203,919	-2009,466
	66,57	7219,306	-2015,621
	65,03	7243,924	-2018,698
	62,56	7250,078	-2021,775
	59,02	7259,31	-2027,93
	54,74	7256,233	-2024,853
	50,12	7253,156	-2021,775
	44,48	7247,001	-2015,621
	37,11	7262,387	-2027,93
	27,98	7262,387	-2027,93
	17,84	7256,233	-2015,621
	8,74	7265,465	-2015,621
	2,04	7274,697	-2018,698
	-2,73	7274,697	-2024,853
	-6,58	7265,465	-2027,93
	-9,77	7262,387	-2024,853
	-12,52	7265,465	-2018,698
	-15,7	7277,774	-2021,775
	-20,03	7274,697	-2018,698
	-24,51	7253,156	-2021,775
	-27,1	7231,615	-2021,775
	-27,62	7237,769	-2024,853
	-27,73	7253,156	-2027,93
	-28,5	7247,001	-2031,007
	-29,61	7243,924	-2037,162
	-30,81	7253,156	-2037,162
	-31,68	7250,078	-2040,239
	-31,92	7222,383	-2046,394
	-31,75	7160,837	-2040,239
	-31,48	7126,987	-2021,775
	-31,18	7151,605	-2024,853
	-30,77	7157,76	-2027,93
	-30,34	7157,76	-2031,007
	-29,45	7225,46	-2037,162
	-27,36	7237,769	-2046,394
	-24,14	7247,001	-2052,548
	-19,9	7231,615	-2040,239
	-14,09	7222,383	-2000,234
	-6,88	7228,537	-2006,389
	0,88	7293,16	-2024,853
	9,13	7253,156	-2003,312
	17,67	7296,238	-2018,698
	25,98	7277,774	-2015,621
	33,78	7287,006	-2018,698
	40,8	7299,315	-2031,007
	46,86	7302,392	-2024,853
	52	7336,242	-2021,775
	55,96	7323,933	-2034,085
	58,66	7354,706	-2034,085
	60,77	7268,542	-2034,085
	62,69	7274,697	-2037,162
	64,59	7293,16	-2046,394
	66,47	7296,238	-2046,394
	67,7	7290,083	-2049,471
	67,91	7296,238	-2043,316
	67,37	7268,542	-2058,703
	66,64	7250,078	-2055,626
	66,26	7213,151	-2006,389
	66,3	7213,151	-2021,775
	66,34	7216,228	-1997,157
	65,75	7179,301	-1994,08
	64,06	7163,914	-2003,312
	60,87	7200,842	-2012,544
	55,79	7280,851	-2015,621
	49,36	7280,851	-2021,775
	42,92	7259,31	-2027,93
	36,9	7265,465	-2031,007
	30,75	7271,619	-2024,853
	23,89	7253,156	-2021,775
	16,03	7259,31	-2015,621
	7,57	7206,996	-2024,853
	-1,29	7210,074	-2040,239
	-11,6	7237,769	-2049,471
	-23,12	7283,928	-2049,471
	-32,73	7280,851	-2040,239
	-37,86	7268,542	-2027,93
	-39,13	7296,238	-2040,239
	-38,54	7317,779	-2031,007
	-37,61	7314,701	-2027,93
	-36,75	7299,315	-2027,93
	-35,91	7234,692	-2027,93
	-35,11	7240,846	-2027,93
	-34,34	7247,001	-2018,698
	-33,73	7262,387	-2037,162
	-33,53	7262,387	-2027,93
	-33,72	7277,774	-2024,853
	-33,7	7262,387	-2018,698
	-33,17	7265,465	-2018,698
	-32,66	7277,774	-2037,162
	-32,07	7277,774	-2034,085
	-30,4	7265,465	-2024,853
	-27,16	7265,465	-2043,316
	-22,68	7225,46	-2037,162
	-17,59	7197,765	-2043,316
	-12,26	7213,151	-2046,394
	-6,91	7194,687	-2027,93
	-1,66	7213,151	-2021,775
	3,21	7256,233	-2031,007
	7,77	7314,701	-2031,007
	12,14	7314,701	-2024,853
	16,49	7277,774	-2052,548
	21,21	7268,542	-2040,239
	27	7283,928	-2034,085
	33,98	7277,774	-2067,935
	41,58	7280,851	-2064,857
	49,21	7256,233	-2055,626
	56,05	7268,542	-2067,935
	61,64	7176,224	-1991,003
	65,65	7228,537	-2031,007
	68,78	7188,533	-1991,003
	71,93	7222,383	-2009,466
	74,9	7243,924	-2034,085
	77,26	7256,233	-2021,775
	78,57	7265,465	-2031,007
	78,58	7283,928	-2031,007
	77,77	7293,16	-2027,93
	76,95	7305,469	-2037,162
	76,73	7320,856	-2034,085
	77,04	7283,928	-2021,775
	77,57	7259,31	-2040,239
	77,96	7247,001	-2043,316
	77,93	7237,769	-2043,316
	77,61	7240,846	-2046,394
	77,21	7228,537	-2037,162
	76,91	7185,455	-2024,853
	76,68	7179,301	-2027,93
	76,5	7185,455	-2031,007
	76,37	7243,924	-2034,085
	76,16	7210,074	-2037,162
	75,83	7283,928	-2034,085
	75,42	7323,933	-2037,162
	75,02	7320,856	-2040,239
	74,68	7314,701	-2043,316
	74,38	7299,315	-2049,471
	74,12	7280,851	-2046,394
	73,78	7256,233	-2037,162
	73,25	7262,387	-2034,085
	72,65	7271,619	-2037,162
	72,16	7268,542	-2043,316
	71,77	7240,846	-2037,162
	71,41	7271,619	-2031,007
	71,07	7256,233	-2031,007
	70,67	7170,069	-2037,162
	70,05	7145,451	-2027,93
	69,34	7170,069	-2031,007
	68,71	7262,387	-2034,085
	68,13	7323,933	-2061,78
	67,66	7336,242	-2061,78
	67,41	7317,779	-2043,316
		7287,006	-2043,316
		7210,074	-2024,853
		7296,238	-2046,394
		7250,078	-2043,316
		7222,383	-2043,316
		7228,537	-2043,316
		7216,228	-2037,162
		7268,542	-2037,162
		7231,615	-2040,239
		7277,774	-2037,162
		7277,774	-2049,471
		7277,774	-2055,626
		7283,928	-2058,703
		7274,697	-2052,548
		7271,619	-2049,471
		7280,851	-2052,548
		7280,851	-2055,626
		7237,769	-2006,389
		7234,692	-2040,239
		7237,769	-2018,698
		7250,078	-2046,394
		7240,846	-2040,239
		7271,619	-2046,394
		7216,228	-2031,007
		7268,542	-2055,626
		7210,074	-2027,93
		7234,692	-2040,239
		7287,006	-2052,548
		7228,537	-2031,007
		7274,697	-2043,316
		7265,465	-2037,162
		7259,31	-2037,162
		7265,465	-2034,085
		7299,315	-2034,085
		7320,856	-2043,316
		7302,392	-2043,316
		7283,928	-2040,239
		7299,315	-2049,471
		7305,469	-2046,394
		7188,533	-2055,626
		7237,769	-2043,316
		7197,765	-2049,471
		7179,301	-2058,703
		7176,224	-2061,78
		7188,533	-2058,703
		7231,615	-2021,775
		7283,928	-2015,621
		7333,165	-2049,471
		7360,861	-2046,394
		7305,469	-2049,471
		7293,16	-2052,548
		7290,083	-2052,548
		7274,697	-2046,394
		7274,697	-2046,394
		7237,769	-2040,239
		7243,924	-2027,93
		7247,001	-2040,239
		7219,306	-2046,394
		7210,074	-2046,394
		7197,765	-2034,085
		7231,615	-2043,316
		7256,233	-2037,162
		7262,387	-2046,394
		7213,151	-2052,548
		7213,151	-2052,548
		7247,001	-2055,626
		7222,383	-2049,471
		7287,006	-2046,394
		7277,774	-2031,007
		7290,083	-2040,239
		7311,624	-2049,471
		7311,624	-2046,394
		7280,851	-2046,394
		7290,083	-2049,471
		7299,315	-2049,471
		7280,851	-2043,316
		7240,846	-2037,162
		7237,769	-2027,93
		7250,078	-2024,853
		7228,537	-2058,703
		7240,846	-2052,548
		7191,61	-2055,626
		7185,455	-2058,703
		7250,078	-2043,316
		7262,387	-2031,007
		7219,306	-2061,78
		7182,378	-2064,857
		7213,151	-2024,853
		7231,615	-2037,162
		7231,615	-2027,93
		7262,387	-2037,162
		7274,697	-2046,394
		7259,31	-2034,085
		7259,31	-2034,085
		7308,547	-2052,548
		7370,092	-2046,394
		7354,706	-2052,548
		7348,551	-2046,394
		7314,701	-2046,394
		7327,01	-2049,471
		7259,31	-2049,471
		7262,387	-2027,93
		7280,851	-2046,394
		7265,465	-2052,548
		7259,31	-2012,544
		7256,233	-2024,853
		7262,387	-2034,085
		7259,31	-2049,471
		7250,078	-2043,316
		7219,306	-2018,698
		7268,542	-2052,548
		7222,383	-2034,085
		7259,31	-2055,626
		7222,383	-2046,394
		7225,46	-2071,012
		7216,228	-2077,167
		7219,306	-2074,089
		7253,156	-2052,548
		7274,697	-2061,78
		7299,315	-2067,935
		7237,769	-2049,471
		7265,465	-2021,775
		7219,306	-2043,316
		7237,769	-2049,471
		7250,078	-2055,626
		7222,383	-1997,157
		7271,619	-2024,853
		7259,31	-2021,775
		7243,924	-2024,853
		7274,697	-2018,698
		7222,383	-2021,775
		7213,151	-2034,085
		7234,692	-2043,316
		7237,769	-2027,93
		7206,996	-2031,007
		7243,924	-2043,316
		7265,465	-2043,316
		7234,692	-2055,626
		7210,074	-2049,471
		7216,228	-2055,626
		7234,692	-2049,471
		7206,996	-2040,239
		7305,469	-2043,316
		7293,16	-2043,316
		7330,088	-2040,239
		7311,624	-2043,316
		7305,469	-2046,394
		7299,315	-2031,007
		7308,547	-2031,007
		7327,01	-2049,471
		7305,469	-2058,703
		7262,387	-2046,394
		7268,542	-2055,626
		7247,001	-2018,698
		7250,078	-2043,316
		7247,001	-2040,239
		7280,851	-2012,544
		7210,074	-2046,394
		7256,233	-2031,007
		7170,069	-2043,316
		7166,992	-2049,471
		7265,465	-2040,239
		7216,228	-2049,471
		7200,842	-2046,394
		7379,324	-2049,471
		7333,165	-2037,162
		7357,783	-2049,471
		7336,242	-2046,394
		7290,083	-2040,239
		7311,624	-2037,162
		7280,851	-2055,626
		7265,465	-2055,626
		7268,542	-2061,78
		7237,769	-2037,162
		7259,31	-2052,548
		7222,383	-2018,698
		7231,615	-2031,007
		7234,692	-2046,394
		7231,615	-2052,548
		7231,615	-2049,471
		7265,465	-2037,162
		7283,928	-2024,853
		7253,156	-2018,698
		7191,61	-2027,93
		7154,683	-2046,394
		7157,76	-2040,239
		7157,76	-2046,394
		7182,378	-2043,316
		7216,228	-2040,239
		7277,774	-2043,316
		7363,938	-2071,012
		7333,165	-2071,012
		7317,779	-2064,857
		7287,006	-2067,935
		7265,465	-2058,703
		7283,928	-2018,698
		7247,001	-2027,93
		7287,006	-2021,775
		7268,542	-2027,93
		7247,001	-2031,007
		7256,233	-2046,394
		7268,542	-2043,316
		7283,928	-2043,316
		7305,469	-2027,93
		7296,238	-2037,162
		7283,928	-2034,085
		7302,392	-2027,93
		7268,542	-2049,471
		7256,233	-2058,703
		7243,924	-2043,316
		7234,692	-2043,316
		7173,146	-2040,239
		7080,828	-2024,853
		7074,673	-2031,007
		7173,146	-2067,935
		7148,528	-2052,548
		7216,228	-2058,703
		7299,315	-2040,239
		7367,015	-2037,162
		7388,556	-2052,548
		7354,706	-2021,775
		7336,242	-2021,775
		7283,928	-2024,853
		7287,006	-2027,93
		7283,928	-2034,085
		7299,315	-2040,239
		7277,774	-2040,239
		7290,083	-2034,085
		7280,851	-2037,162
		7290,083	-2031,007
		7317,779	-2034,085
		7296,238	-2034,085
		7283,928	-2031,007
		7271,619	-2040,239
		7265,465	-2043,316
		7308,547	-2043,316
		7237,769	-2046,394
		7203,919	-2040,239
		7182,378	-2031,007
		7188,533	-2027,93
		7176,224	-2034,085
		7216,228	-2024,853
		7265,465	-2027,93
		7287,006	-2031,007
		7299,315	-2037,162
		7299,315	-2049,471
		7271,619	-2055,626
		7283,928	-2067,935
		7293,16	-2034,085
		7296,238	-2064,857
		7293,16	-2046,394
		7259,31	-2021,775
		7293,16	-2067,935
		7250,078	-2027,93
		7237,769	-2037,162
		7240,846	-2018,698
		7219,306	-2040,239
		7219,306	-2034,085
		7228,537	-2040,239
		7237,769	-2027,93
		7253,156	-2040,239
		7240,846	-2046,394
		7253,156	-2037,162
		7290,083	-2043,316
		7290,083	-2058,703
		7305,469	-2061,78
		7327,01	-2046,394
		7320,856	-2055,626
		7290,083	-2052,548
		7228,537	-2055,626
		7253,156	-2052,548
		7253,156	-2071,012
		7268,542	-2058,703
		7277,774	-2040,239
		7268,542	-2015,621
		7277,774	-2037,162
		7259,31	-2031,007
		7234,692	-2037,162
		7228,537	-2043,316
		7262,387	-2037,162
		7247,001	-2034,085
		7206,996	-2049,471
		7191,61	-2046,394
		7231,615	-2052,548
		7256,233	-2043,316
		7228,537	-2055,626
		7308,547	-2046,394
		7287,006	-2043,316
		7305,469	-2040,239
		7268,542	-2043,316
		7305,469	-2049,471
		7314,701	-2052,548
		7287,006	-2049,471
		7293,16	-2052,548
		7287,006	-2052,548
		7274,697	-2052,548
		7280,851	-2052,548
		7271,619	-2061,78
		7265,465	-2064,857
		7247,001	-2058,703
		7228,537	-2055,626
		7225,46	-2046,394
		7228,537	-2031,007
		7200,842	-2024,853
		7185,455	-2031,007
		7225,46	-2043,316
		7231,615	-2049,471
		7203,919	-2061,78
		7237,769	-2077,167
		7314,701	-2089,476
		7351,629	-2080,244
		7333,165	-2083,321
		7336,242	-2071,012
		7293,16	-2052,548
		7262,387	-2034,085
		7262,387	-2024,853
		7265,465	-2024,853
		7280,851	-2058,703
		7250,078	-2049,471
		7268,542	-2052,548
		7268,542	-2049,471
		7259,31	-2043,316
		7259,31	-2043,316
		7271,619	-2049,471
		7268,542	-2061,78
		7274,697	-2064,857
		7302,392	-2058,703
		7308,547	-2071,012
		7327,01	-2061,78
		7277,774	-2052,548
		7308,547	-2055,626
		7293,16	-2052,548
		7265,465	-2034,085
		7262,387	-2037,162
		7262,387	-2027,93
		7250,078	-2037,162
		7213,151	-2049,471
		7237,769	-2049,471
		7228,537	-2058,703
		7243,924	-2049,471
		7247,001	-2043,316
		7206,996	-2052,548
		7259,31	-2037,162
		7271,619	-2052,548
		7243,924	-2074,089
		7240,846	-2083,321
		7237,769	-2083,321
		7240,846	-2086,398
		7274,697	-2086,398
		7280,851	-2083,321
		7302,392	-2058,703
		7247,001	-2018,698
		7320,856	-2037,162
		7194,687	-2046,394
		7176,224	-2061,78
		7200,842	-2067,935
		7268,542	-2046,394
		7305,469	-2037,162
		7323,933	-2055,626
		7280,851	-2052,548
		7274,697	-2043,316
		7222,383	-2055,626
		7311,624	-2046,394
		7280,851	-2037,162
		7305,469	-2049,471
		7311,624	-2052,548
		7308,547	-2055,626
		7302,392	-2055,626
		7308,547	-2061,78
		7274,697	-2040,239
		7305,469	-2055,626
		7265,465	-2043,316
		7225,46	-2055,626
		7206,996	-2055,626
		7277,774	-2049,471
		7216,228	-2052,548
		7293,16	-2040,239
		7296,238	-2043,316
		7320,856	-2055,626
		7287,006	-2046,394
		7323,933	-2049,471
		7290,083	-2043,316
		7262,387	-2046,394
		7247,001	-2055,626
		7253,156	-2055,626
		7222,383	-2052,548
		7179,301	-2049,471
		7188,533	-2052,548
		7225,46	-2055,626
		7253,156	-2058,703
		7259,31	-2071,012
		7277,774	-2080,244
		7317,779	-2077,167
		7262,387	-2052,548
		7323,933	-2064,857
		7333,165	-2067,935
		7277,774	-2043,316
		7265,465	-2031,007
		7299,315	-2058,703
		7253,156	-2043,316
		7240,846	-2049,471
		7250,078	-2040,239
		7243,924	-2037,162
		7247,001	-2040,239
		7283,928	-2043,316
		7283,928	-2055,626
		7287,006	-2049,471
		7280,851	-2061,78
		7256,233	-2055,626
		7296,238	-2055,626
		7290,083	-2061,78
		7268,542	-2064,857
		7268,542	-2086,398
		7271,619	-2086,398
		7308,547	-2095,63
		7308,547	-2089,476
		7268,542	-2049,471
		7293,16	-2083,321
		7247,001	-2021,775
		7250,078	-2006,389
		7259,31	-2006,389
		7256,233	-2018,698
		7213,151	-2055,626
		7219,306	-2046,394
		7213,151	-2052,548
		7210,074	-2061,78
		7228,537	-2046,394
		7219,306	-2055,626
		7247,001	-2043,316
		7287,006	-2055,626
		7265,465	-2034,085
		7247,001	-2034,085
		7280,851	-2058,703
		7219,306	-2046,394
		7240,846	-2046,394
		7271,619	-2049,471
		7213,151	-2055,626
		7280,851	-2043,316
		7277,774	-2043,316
		7283,928	-2043,316
		7293,16	-2046,394
		7305,469	-2052,548
		7305,469	-2058,703
		7296,238	-2058,703
		7296,238	-2058,703
		7299,315	-2067,935
		7283,928	-2064,857
		7290,083	-2071,012
		7305,469	-2052,548
		7219,306	-2046,394
		7247,001	-2043,316
		7219,306	-2049,471
		7247,001	-2071,012
		7259,31	-2074,089
		7283,928	-2077,167
		7311,624	-2067,935
		7330,088	-2049,471
		7311,624	-2031,007
		7274,697	-2024,853
		7194,687	-2046,394
		7157,76	-2040,239
		7160,837	-2052,548
		7188,533	-2058,703
		7234,692	-2052,548
		7262,387	-2055,626
		7280,851	-2058,703
		7308,547	-2061,78
		7311,624	-2061,78
		7320,856	-2049,471
		7317,779	-2049,471
		7336,242	-2049,471
		7253,156	-2046,394
		7234,692	-2049,471
		7231,615	-2049,471
		7262,387	-2055,626
		7256,233	-2046,394
		7243,924	-2049,471
		7234,692	-2049,471
		7206,996	-2055,626
		7197,765	-2046,394
		7240,846	-2058,703
		7253,156	-2055,626
		7231,615	-2064,857
		7320,856	-2074,089
		7311,624	-2049,471
		7283,928	-2040,239
		7262,387	-2043,316
		7268,542	-2071,012
		7228,537	-2049,471
		7234,692	-2055,626
		7222,383	-2055,626
		7210,074	-2058,703
		7203,919	-2064,857
		7206,996	-2061,78
		7231,615	-2064,857
		7253,156	-2080,244
		7290,083	-2089,476
		7367,015	-2052,548
		7360,861	-2049,471
		7317,779	-2067,935
		7330,088	-2049,471
		7314,701	-2027,93
		7287,006	-2031,007
		7283,928	-2040,239
		7274,697	-2052,548
		7265,465	-2043,316
		7277,774	-2040,239
		7259,31	-2043,316
		7271,619	-2043,316
		7277,774	-2046,394
		7274,697	-2043,316
		7274,697	-2037,162
		7262,387	-2031,007
		7280,851	-2031,007
		7237,769	-2058,703
		7206,996	-2052,548
		7280,851	-2043,316
		7185,455	-2055,626
		7225,46	-2052,548
		7259,31	-2043,316
		7280,851	-2043,316
		7290,083	-2037,162
		7299,315	-2031,007
		7305,469	-2037,162
		7280,851	-2043,316
		7280,851	-2049,471
		7302,392	-2046,394
		7302,392	-2049,471
		7293,16	-2040,239
		7293,16	-2043,316
		7280,851	-2040,239
		7293,16	-2040,239
		7283,928	-2043,316
		7293,16	-2040,239
		7283,928	-2046,394
		7280,851	-2052,548
		7271,619	-2049,471
		7247,001	-2049,471
		7234,692	-2049,471
		7240,846	-2049,471
		7287,006	-2043,316
		7274,697	-2046,394
		7268,542	-2049,471
		7256,233	-2052,548
		7290,083	-2052,548
		7308,547	-2049,471
		7293,16	-2049,471
		7283,928	-2043,316
		7283,928	-2046,394
		7287,006	-2043,316
		7280,851	-2046,394
		7277,774	-2043,316
		7271,619	-2043,316
		7274,697	-2046,394
		7274,697	-2049,471
		7283,928	-2049,471
		7283,928	-2049,471
		7280,851	-2049,471
		7277,774	-2049,471
		7265,465	-2043,316
		7253,156	-2046,394
		7250,078	-2043,316
		7262,387	-2043,316
		7271,619	-2046,394
		7274,697	-2049,471
		7283,928	-2046,394
		7290,083	-2049,471
		7283,928	-2052,548
		7283,928	-2055,626
		7280,851	-2058,703
		7280,851	-2055,626
		7287,006	-2055,626
		7283,928	-2052,548
		7277,774	-2037,162
		7274,697	-2040,239
		7274,697	-2043,316
		7274,697	-2046,394
		7277,774	-2043,316
		7274,697	-2043,316
		7274,697	-2046,394
		7271,619	-2043,316
		7247,001	-2058,703
		6948,505	-2089,476
		7025,437	-2074,089
		7163,914	-2064,857
		7006,973	-2095,63
		7071,596	-2080,244
		6957,736	-2101,785
		7191,61	-2080,244
		7271,619	-2055,626
		7311,624	-2034,085
		7450,102	-2031,007
		7502,416	-2000,234
		7376,247	-2037,162
		7327,01	-2027,93
		7440,87	-2012,544
		7305,469	-2055,626
		7305,469	-2055,626
		7314,701	-2043,316
		7323,933	-2061,78
		7200,842	-2055,626
		7173,146	-2049,471
		7136,219	-2037,162
		7203,919	-2046,394
		7163,914	-2046,394
		7256,233	-2052,548
		7231,615	-2040,239
		7237,769	-2040,239
		7262,387	-2012,544
		7311,624	-2024,853
		7379,324	-2031,007
		7367,015	-2037,162
		7314,701	-2027,93
		7240,846	-2018,698
		7342,397	-2037,162
		7370,092	-2034,085
		7283,928	-2034,085
		7296,238	-2031,007
		7323,933	-2031,007
		7385,479	-2031,007
		7259,31	-2043,316
		7240,846	-2055,626
		7228,537	-2055,626
		7225,46	-2067,935
		7210,074	-2064,857
		7259,31	-2052,548
		7250,078	-2074,089
		7268,542	-2046,394
		7277,774	-2043,316
		7333,165	-2031,007
		7336,242	-2031,007
		7302,392	-2027,93
		7311,624	-2024,853
		7271,619	-2055,626
		7274,697	-2021,775
		7299,315	-2034,085
		7259,31	-2021,775
		7268,542	-2034,085
		7280,851	-2040,239
		7287,006	-2040,239
		7290,083	-2034,085
		7287,006	-2052,548
		7262,387	-2055,626
		7247,001	-2043,316
		7259,31	-2043,316
		7280,851	-2040,239
		7274,697	-2049,471
		7283,928	-2034,085
		7277,774	-2024,853
		7277,774	-2027,93
		7259,31	-2021,775
		7216,228	-2037,162
		7250,078	-2037,162
		7268,542	-2027,93
		7206,996	-2040,239
		7262,387	-2055,626
		7200,842	-2043,316
		7237,769	-2055,626
		7268,542	-2061,78
		7314,701	-2071,012
		7243,924	-2061,78
		7305,469	-2061,78
		7253,156	-2049,471
		7277,774	-2043,316
		7302,392	-2049,471
		7182,378	-2021,775
		7173,146	-2034,085
		7179,301	-2052,548
		7191,61	-2067,935
		7191,61	-2055,626
		7287,006	-2024,853
		7179,301	-2009,466
		7299,315	-2006,389
		7323,933	-2015,621
		7243,924	-2034,085
		7327,01	-2034,085
		7342,397	-2031,007
		7323,933	-2034,085
		7317,779	-2027,93
		7323,933	-2034,085
		7317,779	-2031,007
		7317,779	-2034,085
		7311,624	-2034,085
		7274,697	-2034,085
		7293,16	-2024,853
		7287,006	-2027,93
		7259,31	-2037,162
		7256,233	-2040,239
		7256,233	-2034,085
		7265,465	-2037,162
		7265,465	-2031,007
		7259,31	-2031,007
		7280,851	-2031,007
		7280,851	-2034,085
		7280,851	-2034,085
		7277,774	-2037,162
		7253,156	-2034,085
		7225,46	-2046,394
		7219,306	-2052,548
		7219,306	-2049,471
		7231,615	-2046,394
		7222,383	-2052,548
		7228,537	-2052,548
		7231,615	-2058,703
		7237,769	-2058,703
		7250,078	-2058,703
		7265,465	-2046,394
		7274,697	-2034,085
		7293,16	-2031,007
		7333,165	-2024,853
		7308,547	-2031,007
		7280,851	-2043,316
		7320,856	-2034,085
		7271,619	-2046,394
		7259,31	-2043,316
		7287,006	-2034,085
		7287,006	-2031,007
		7277,774	-2040,239
		7299,315	-2037,162
		7287,006	-2040,239
		7299,315	-2031,007
		7283,928	-2040,239
		7280,851	-2040,239
		7274,697	-2034,085
		7287,006	-2040,239
		7280,851	-2040,239
		7274,697	-2043,316
		7283,928	-2037,162
		7274,697	-2037,162
		7277,774	-2037,162
		7296,238	-2040,239
		7277,774	-2037,162
		7271,619	-2040,239
		7265,465	-2043,316
		7268,542	-2040,239
		7271,619	-2037,162
		7277,774	-2040,239
		7271,619	-2040,239
		7274,697	-2037,162
		7277,774	-2040,239
		7268,542	-2037,162
		7280,851	-2040,239
		7274,697	-2037,162
		7277,774	-2040,239
		7274,697	-2037,162
		7277,774	-2037,162
		7274,697	-2037,162
		7274,697	-2040,239
		7271,619	-2040,239
		7271,619	-2040,239
		7274,697	-2043,316
		7274,697	-2043,316
		7274,697	-2040,239
		7271,619	-2040,239
		7271,619	-2043,316
		7274,697	-2043,316
		7271,619	-2046,394
		7271,619	-2043,316
		7268,542	-2043,316
		7265,465	-2040,239
		7265,465	-2043,316
		7268,542	-2040,239
		7262,387	-2040,239
		7268,542	-2043,316
		7271,619	-2046,394
		7265,465	-2043,316
		7287,006	-2040,239
		7277,774	-2043,316
		7271,619	-2043,316
		7274,697	-2043,316
		7265,465	-2046,394
		7268,542	-2046,394
		7268,542	-2052,548
		7262,387	-2058,703
		7265,465	-2058,703
		7259,31	-2061,78
		7250,078	-2055,626
		7265,465	-2061,78
		7268,542	-2055,626
		7247,001	-2058,703
		7240,846	-2052,548
		7277,774	-2061,78
		7293,16	-2064,857
		7299,315	-2064,857
		7253,156	-2067,935
		7231,615	-2071,012
		7240,846	-2052,548
		7234,692	-2034,085
		7265,465	-2061,78
		7320,856	-2055,626
		7314,701	-2064,857
		7308,547	-2049,471
		7296,238	-2071,012
		7274,697	-2086,398
		7259,31	-2064,857
		7274,697	-2052,548
		7262,387	-2077,167
		7268,542	-2037,162
		7237,769	-2018,698
		7259,31	-2015,621
		7250,078	-2027,93
		7265,465	-2031,007
		7265,465	-2052,548
		7225,46	-2052,548
		7342,397	-2037,162
		7302,392	-2052,548
		7382,402	-2034,085
		7314,701	-2015,621
		7320,856	-2021,775
		7336,242	-2040,239
		7348,551	-2052,548
		7327,01	-2043,316
		7308,547	-2046,394
		7277,774	-2049,471
		7256,233	-2061,78
		7259,31	-2052,548
		7219,306	-2043,316
		7182,378	-2040,239
		7200,842	-2037,162
		7200,842	-2037,162
		7234,692	-2046,394
		7339,32	-2055,626
		7277,774	-2046,394
		7305,469	-2031,007
		7360,861	-2071,012
		7360,861	-2052,548
		7240,846	-2024,853
		7225,46	-2040,239
		7213,151	-2040,239
		7256,233	-2037,162
		7296,238	-2043,316
		7308,547	-2058,703
		7305,469	-2046,394
		7314,701	-2055,626
		7311,624	-2046,394
		7287,006	-2052,548
		7327,01	-2061,78
		7302,392	-2046,394
		7283,928	-2077,167
		7293,16	-2095,63
		7287,006	-2089,476
		7271,619	-2071,012
		7237,769	-2046,394
		7163,914	-2021,775
		7216,228	-2018,698
		7231,615	-2034,085
		7151,605	-2055,626
		7170,069	-2061,78
		7210,074	-2052,548
		7253,156	-2040,239
		7293,16	-2040,239
		7296,238	-2021,775
		7336,242	-2018,698
		7314,701	-2024,853
		7302,392	-2031,007
		7283,928	-2049,471
		7283,928	-2046,394
		7280,851	-2049,471
		7283,928	-2037,162
		7277,774	-2046,394
		7290,083	-2040,239
		7287,006	-2046,394
		7237,769	-2043,316
		7222,383	-2040,239
		7191,61	-2052,548
		7213,151	-2049,471
		7188,533	-2055,626
		7268,542	-2046,394
		7302,392	-2064,857
		7240,846	-2064,857
		7333,165	-2058,703
		7219,306	-2027,93
		7206,996	-2034,085
		7225,46	-2037,162
		7206,996	-2034,085
		7280,851	-2046,394
		7299,315	-2046,394
		7296,238	-2052,548
		7323,933	-2040,239
		7333,165	-2043,316
		7308,547	-2046,394
		7299,315	-2043,316
		7293,16	-2049,471
		7296,238	-2046,394
		7290,083	-2046,394
		7277,774	-2061,78
		7259,31	-2058,703
		7247,001	-2064,857
		7287,006	-2052,548
		7213,151	-2052,548
		7225,46	-2034,085
		7317,779	-2061,78
		7287,006	-2052,548
		7250,078	-2040,239
		7296,238	-2049,471
		7299,315	-2043,316
		7265,465	-2046,394
		7262,387	-2043,316
		7311,624	-2052,548
		7314,701	-2055,626
		7277,774	-2046,394
		7262,387	-2034,085
		7256,233	-2037,162
		7265,465	-2040,239
		7308,547	-2040,239
		7296,238	-2046,394
		7277,774	-2040,239
		7256,233	-2037,162
		7287,006	-2037,162
		7274,697	-2046,394
		7277,774	-2055,626
		7287,006	-2055,626
		7290,083	-2067,935
		7302,392	-2077,167
		7191,61	-2074,089
		7265,465	-2083,321
		7219,306	-2055,626
		7197,765	-2067,935
		7256,233	-2046,394
		7268,542	-2052,548
		7296,238	-2046,394
		7342,397	-2024,853
		7348,551	-2031,007
		7336,242	-2037,162
		7293,16	-2043,316
		7314,701	-2040,239
		7271,619	-2052,548
		7277,774	-2058,703
		7287,006	-2061,78
		7283,928	-2064,857
		7293,16	-2064,857
		7293,16	-2061,78
		7293,16	-2067,935
		7250,078	-2043,316
		7271,619	-2061,78
		7250,078	-2046,394
		7250,078	-2058,703
		7250,078	-2058,703
		7262,387	-2037,162
		7271,619	-2040,239
		7290,083	-2034,085
		7277,774	-2052,548
		7299,315	-2034,085
		7262,387	-2049,471
		7287,006	-2055,626
		7311,624	-2067,935
		7333,165	-2071,012
		7262,387	-2037,162
		7259,31	-2043,316
		7271,619	-2061,78
		7283,928	-2058,703
		7290,083	-2067,935
		7256,233	-2043,316
		7253,156	-2061,78
		7265,465	-2043,316
		7268,542	-2037,162
		7256,233	-2049,471
		7287,006	-2034,085
		7287,006	-2067,935
		7277,774	-2049,471
		7305,469	-2046,394
		7216,228	-2064,857
		7302,392	-2055,626
		7237,769	-2098,708
		7194,687	-2092,553
		7277,774	-2077,167
		7256,233	-2101,785
		7327,01	-2077,167
		7327,01	-2061,78
		7160,837	-2080,244
		7308,547	-2034,085
		7299,315	-2034,085
		7188,533	-2049,471
		7228,537	-2046,394
		7234,692	-2058,703
		7191,61	-2043,316
		7265,465	-2074,089
		7274,697	-2061,78
		7299,315	-2046,394
		7342,397	-2040,239
		7367,015	-2037,162
		7327,01	-2061,78
		7305,469	-2067,935
		7305,469	-2077,167
		7333,165	-2080,244
		7348,551	-2074,089
		7348,551	-2064,857
		7302,392	-2046,394
		7305,469	-2046,394
		7243,924	-2055,626
		7250,078	-2037,162
		7265,465	-2061,78
		7308,547	-2058,703
		7283,928	-2064,857
		7320,856	-2055,626
		7317,779	-2055,626
		7311,624	-2064,857
		7259,31	-2071,012
		7200,842	-2080,244
		7213,151	-2080,244
		7277,774	-2083,321
		7336,242	-2043,316
		7311,624	-2074,089
		7311,624	-2034,085
		7339,32	-2031,007
		7311,624	-2040,239
		7320,856	-2043,316
		7308,547	-2052,548
		7280,851	-2061,78
		7274,697	-2071,012
		7296,238	-2074,089
		7290,083	-2067,935
		7290,083	-2071,012
		7274,697	-2052,548
		7280,851	-2061,78
		7311,624	-2071,012
		7302,392	-2067,935
		7302,392	-2061,78
		7305,469	-2055,626
		7317,779	-2061,78
		7311,624	-2055,626
		7302,392	-2061,78
		7287,006	-2055,626
		7283,928	-2058,703
		7283,928	-2071,012
		7259,31	-2058,703
		7274,697	-2071,012
		7293,16	-2071,012
		7290,083	-2067,935
		7265,465	-2064,857
		7277,774	-2055,626
		7274,697	-2055,626
		7277,774	-2061,78
		7271,619	-2058,703
		7271,619	-2064,857
		7274,697	-2071,012
		7305,469	-2058,703
		7339,32	-2055,626
		7323,933	-2052,548
		7305,469	-2055,626
		7299,315	-2058,703
		7299,315	-2058,703
		7323,933	-2055,626
		7293,16	-2058,703
		7302,392	-2061,78
		7290,083	-2074,089
		7299,315	-2071,012
		7311,624	-2074,089
		7308,547	-2083,321
		7274,697	-2101,785
		7225,46	-2095,63
		7210,074	-2052,548
		7188,533	-2049,471
		7203,919	-2058,703
		7216,228	-2052,548
		7185,455	-2064,857
		7327,01	-2101,785
		7225,46	-2071,012
		7323,933	-2098,708
		7283,928	-2095,63
		7305,469	-2107,939
		7293,16	-2061,78
		7293,16	-2074,089
		7271,619	-2034,085
		7311,624	-2040,239
		7339,32	-2046,394
		7330,088	-2043,316
		7293,16	-2046,394
		7250,078	-2043,316
		7280,851	-2046,394
		7240,846	-2043,316
		7265,465	-2043,316
		7231,615	-2074,089
		7253,156	-2077,167
		7240,846	-2067,935
		7293,16	-2049,471
		7299,315	-2061,78
		7256,233	-2080,244
		7250,078	-2071,012
		7250,078	-2055,626
		7265,465	-2040,239
		7320,856	-2058,703
		7345,474	-2067,935
		7280,851	-2071,012
		7219,306	-2074,089
		7216,228	-2071,012
		7231,615	-2074,089
		7268,542	-2061,78
		7290,083	-2046,394
		7296,238	-2040,239
		7293,16	-2080,244
		7296,238	-2074,089
		7345,474	-2043,316
		7336,242	-2040,239
		7351,629	-2052,548
		7333,165	-2067,935
		7327,01	-2067,935
		7342,397	-2074,089
		7336,242	-2067,935
		7323,933	-2067,935
		7302,392	-2071,012
		7305,469	-2061,78
		7302,392	-2058,703
		7296,238	-2055,626
		7293,16	-2049,471
		7299,315	-2064,857
		7302,392	-2061,78
		7283,928	-2074,089
		7290,083	-2074,089
		7287,006	-2074,089
		7293,16	-2071,012
		7293,16	-2071,012
		7296,238	-2083,321
		7293,16	-2083,321
		7299,315	-2080,244
		7274,697	-2071,012
		7271,619	-2058,703
		7265,465	-2043,316
		7268,542	-2043,316
		7308,547	-2067,935
		7311,624	-2071,012
		7296,238	-2074,089
		7290,083	-2077,167
		7296,238	-2077,167
		7287,006	-2067,935
		7293,16	-2052,548
		7287,006	-2055,626
		7283,928	-2055,626
		7234,692	-2064,857
		7237,769	-2052,548
		7299,315	-2086,398
		7333,165	-2077,167
		7320,856	-2064,857
		7305,469	-2067,935
		7308,547	-2064,857
		7277,774	-2052,548
		7250,078	-2058,703
		7240,846	-2061,78
		7256,233	-2049,471
		7253,156	-2037,162
		7287,006	-2049,471
		7308,547	-2058,703
		7320,856	-2067,935
		7290,083	-2064,857
		7274,697	-2064,857
		7271,619	-2061,78
		7290,083	-2061,78
		7299,315	-2074,089
		7311,624	-2086,398
		7317,779	-2101,785
		7299,315	-2083,321
		7293,16	-2074,089
		7302,392	-2067,935
		7265,465	-2071,012
		7228,537	-2046,394
		7225,46	-2049,471
		7219,306	-2058,703
		7225,46	-2083,321
		7234,692	-2089,476
		7262,387	-2083,321
		7299,315	-2089,476
		7320,856	-2083,321
		7311,624	-2071,012
		7283,928	-2052,548
		7265,465	-2046,394
		7256,233	-2052,548
		7259,31	-2052,548
		7283,928	-2055,626
		7314,701	-2064,857
		7330,088	-2071,012
		7327,01	-2058,703
		7277,774	-2049,471
		7280,851	-2052,548
		7293,16	-2064,857
		7277,774	-2077,167
		7283,928	-2074,089
		7339,32	-2077,167
		7342,397	-2083,321
		7314,701	-2080,244
		7271,619	-2067,935
		7268,542	-2067,935
		7296,238	-2067,935
		7311,624	-2061,78
		7327,01	-2061,78
		7314,701	-2055,626
		7317,779	-2055,626
		7342,397	-2061,78
		7323,933	-2064,857
		7311,624	-2058,703
		7317,779	-2067,935
		7323,933	-2086,398
		7333,165	-2098,708
		7345,474	-2107,939
		7339,32	-2114,094
		7317,779	-2107,939
		7277,774	-2077,167
		7271,619	-2071,012
		7253,156	-2027,93
		7280,851	-2031,007
		7308,547	-2046,394
		7320,856	-2064,857
		7296,238	-2058,703
		7290,083	-2055,626
		7290,083	-2043,316
		7280,851	-2058,703
		7274,697	-2061,78
		7268,542	-2071,012
		7253,156	-2067,935
		7259,31	-2071,012
		7250,078	-2071,012
		7247,001	-2046,394
		7262,387	-2043,316
		7283,928	-2058,703
		7302,392	-2067,935
		7293,16	-2061,78
		7293,16	-2055,626
		7305,469	-2052,548
		7305,469	-2061,78
		7299,315	-2061,78
		7274,697	-2058,703
		7250,078	-2058,703
		7256,233	-2067,935
		7240,846	-2074,089
		7237,769	-2080,244
		7253,156	-2095,63
		7317,779	-2086,398
		7323,933	-2064,857
		7323,933	-2052,548
		7327,01	-2046,394
		7336,242	-2067,935
		7299,315	-2077,167
		7299,315	-2086,398
		7320,856	-2074,089
		7327,01	-2055,626
		7317,779	-2049,471
		7296,238	-2049,471
		7314,701	-2055,626
		7302,392	-2055,626
		7280,851	-2052,548
		7280,851	-2061,78
		7296,238	-2067,935
		7308,547	-2061,78
		7296,238	-2046,394
		7274,697	-2058,703
		7253,156	-2071,012
		7259,31	-2067,935
		7265,465	-2067,935
		7274,697	-2064,857
		7280,851	-2067,935
		7268,542	-2067,935
		7271,619	-2067,935
		7274,697	-2064,857
		7290,083	-2067,935
		7308,547	-2067,935
		7287,006	-2067,935
		7253,156	-2067,935
		7265,465	-2074,089
		7240,846	-2067,935
		7287,006	-2077,167
		7308,547	-2071,012
		7336,242	-2071,012
		7320,856	-2067,935
		7348,551	-2067,935
		7317,779	-2064,857
		7287,006	-2074,089
		7243,924	-2067,935
		7250,078	-2071,012
		7274,697	-2080,244
		7296,238	-2067,935
		7305,469	-2083,321
		7357,783	-2089,476
		7351,629	-2077,167
		7333,165	-2055,626
		7367,015	-2086,398
		7283,928	-2037,162
		7290,083	-2061,78
		7277,774	-2064,857
		7271,619	-2064,857
		7299,315	-2061,78
		7311,624	-2067,935
		7280,851	-2058,703
		7308,547	-2058,703
		7348,551	-2058,703
		7351,629	-2064,857
		7339,32	-2064,857
		7336,242	-2067,935
		7317,779	-2067,935
		7311,624	-2074,089
		7302,392	-2049,471
		7302,392	-2046,394
		7299,315	-2080,244
		7302,392	-2077,167
		7296,238	-2080,244
		7290,083	-2067,935
		7296,238	-2083,321
		7296,238	-2077,167
[truncated: 31,028 more rows]
