# Supplementary material for: Assessment of upper limb motor control: establishing normative benchmarks for clinical applications
Source: PeerJ. 2025 Aug 22;13:e19859. doi: 10.7717/peerj.19859 (PMC12377353; doi:10.7717/peerj.19859)
Supplement: Supplemental Information 1 [file peerj-13-19859-s001.zip › translated_csvs/advanced_mdurance-test-243774.csv]

angle_window_	angles_bíceps_braquial_derecho_tríceps_braquial_largo_derecho	emg_muscle_bíceps_braquial_derecho_(µV)	emg_muscle_tríceps_braquial_largo_derecho_(µV)
0,05	84,65	5028,28	-3714,281
	84,19	4982,121	-3720,436
	83,96	4975,966	-3729,668
	84,08	4994,43	-3729,668
	84,28	4991,353	-3726,59
	84,4	5003,662	-3729,668
	84,44	5009,816	-3729,668
	84,33	5019,048	-3729,668
	84,04	4988,275	-3717,358
	83,62	5025,203	-3723,513
	83,21	4948,271	-3717,358
	82,83	4942,116	-3729,668
	82,47	4951,348	-3732,745
	82,31	4960,58	-3726,59
	82,38	4975,966	-3720,436
	82,56	5015,971	-3723,513
	82,78	5062,13	-3726,59
	82,98	5037,512	-3726,59
	83,07	5062,13	-3726,59
	82,97	5040,589	-3729,668
	82,69	5000,584	-3732,745
	82,33	5000,584	-3732,745
	82,03	4991,353	-3720,436
	81,88	4988,275	-3714,281
	81,77	4948,271	-3726,59
	81,59	4963,657	-3717,358
	81,39	4951,348	-3726,59
	81,28	4954,425	-3723,513
	81,24	4957,502	-3714,281
	81,24	4994,43	-3726,59
	81,24	5019,048	-3732,745
	81,24	5031,357	-3732,745
	81,27	5068,285	-3726,59
	81,33	5092,903	-3726,59
	81,33	5068,285	-3726,59
	81,27	4982,121	-3723,513
	81,21	4932,884	-3723,513
	81,25	4926,73	-3723,513
	81,35	4954,425	-3729,668
	81,41	5025,203	-3729,668
	81,45	5083,671	-3729,668
	81,48	5062,13	-3726,59
	81,51	5043,666	-3723,513
	81,55	5025,203	-3732,745
	81,58	4972,889	-3720,436
	81,57	4966,734	-3729,668
	81,48	4982,121	-3726,59
	81,38	5009,816	-3723,513
	81,31	5019,048	-3729,668
	81,27	5046,744	-3732,745
	81,23	5037,512	-3741,977
	81,21	5034,435	-3726,59
	81,28	5040,589	-3720,436
	81,54	5019,048	-3726,59
	81,91	4975,966	-3738,899
	82,15	4997,507	-3732,745
	82,29	4957,502	-3735,822
	82,72	4948,271	-3741,977
	83,5	4948,271	-3751,209
	84,48	4935,961	-3751,209
	85,44	4945,193	-3735,822
	86,04	4982,121	-3738,899
	86,13	4994,43	-3738,899
	85,84	5000,584	-3723,513
	85,45	5019,048	-3735,822
	85,09	4994,43	-3732,745
	84,69	5006,739	-3729,668
	84,25	5009,816	-3735,822
	83,79	5015,971	-3738,899
	83,47	5019,048	-3729,668
	83,41	5000,584	-3726,59
	83,52	4997,507	-3729,668
	83,66	4939,039	-3729,668
	83,69	4920,575	-3735,822
	83,56	4911,343	-3738,899
	83,36	4929,807	-3748,131
	83,27	4966,734	-3748,131
	83,4	4994,43	-3754,286
	83,59	5040,589	-3748,131
	82,41	5074,439	-3726,59
	75,91	5074,439	-3729,668
	61,49	5052,898	-3726,59
	41,22	5049,821	-3729,668
	19,02	5019,048	-3732,745
	-4,06	4957,502	-3745,054
	-26,27	4932,884	-3745,054
	-40,7	4932,884	-3741,977
	-45,93	4945,193	-3735,822
	-48,2	4972,889	-3741,977
	-49,85	4948,271	-3738,899
	-50,39	4951,348	-3738,899
	-50,77	4969,812	-3726,59
	-50,36	4948,271	-3732,745
	-48,72	4935,961	-3729,668
	-46,54	4957,502	-3735,822
	-43,72	4957,502	-3732,745
	-40,62	4939,039	-3732,745
	-35,58	4926,73	-3735,822
	-25,67	4979,043	-3735,822
	-11,2	5022,125	-3729,668
	8,14	5049,821	-3720,436
	31,94	4957,502	-3726,59
	56,55	4988,275	-3729,668
	77,55	4988,275	-3732,745
	92,53	5003,662	-3748,131
	101,62	4985,198	-3738,899
	104,43	5000,584	-3741,977
	102,01	4963,657	-3741,977
	96,97	4948,271	-3738,899
	91,46	4920,575	-3745,054
	87,23	4917,498	-3738,899
	84,4	4929,807	-3735,822
	82,25	4920,575	-3735,822
	79,82	4914,421	-3735,822
	75,98	4926,73	-3732,745
	69,59	4855,952	-3738,899
	60,15	4846,72	-3735,822
	47,97	4923,652	-3738,899
	33,77	4926,73	-3735,822
	18,31	4926,73	-3741,977
	1,63	4803,638	-3732,745
	-16,57	4803,638	-3729,668
	-35,19	4831,334	-3738,899
	-49,53	4905,189	-3745,054
	-56,97	4834,411	-3732,745
	-60,82	4868,261	-3738,899
	-63,83	4886,725	-3738,899
	-65,93	4979,043	-3729,668
	-65,79	5055,976	-3732,745
	-62,85	5040,589	-3732,745
	-58,63	4877,493	-3735,822
	-54,34	4908,266	-3735,822
	-49,52	4877,493	-3745,054
	-43,91	4899,034	-3738,899
	-37,81	4966,734	-3745,054
	-30,05	4855,952	-3738,899
	-20,8	4926,73	-3741,977
	-10,7	4883,648	-3745,054
	1,65	4954,425	-3738,899
	17,26	5019,048	-3735,822
	35,37	4994,43	-3732,745
	54,99	5009,816	-3735,822
	73,41	4923,652	-3723,513
	87,15	4988,275	-3732,745
	95,14	4972,889	-3726,59
	97,55	4923,652	-3720,436
	96,28	4939,039	-3723,513
	93,97	4932,884	-3726,59
	92,05	4926,73	-3735,822
	90,69	4929,807	-3748,131
	89,47	4911,343	-3751,209
	87,97	4951,348	-3745,054
	85,86	4942,116	-3754,286
	83,2	4905,189	-3726,59
	80	4951,348	-3757,363
	75,89	4935,961	-3738,899
	70,11	4960,58	-3751,209
	61,69	4877,493	-3723,513
	50,01	4960,58	-3760,44
	35,47	4855,952	-3732,745
	19,34	4889,802	-3745,054
	2,73	4859,029	-3738,899
	-14	4911,343	-3748,131
	-31,06	4988,275	-3741,977
	-44,02	4957,502	-3748,131
	-48,87	4988,275	-3735,822
	-48,59	4997,507	-3745,054
	-47,25	5000,584	-3751,209
	-45,74	4982,121	-3745,054
	-43,94	4982,121	-3738,899
	-42,54	4988,275	-3729,668
	-41,18	4972,889	-3732,745
	-38,52	4963,657	-3735,822
	-32,89	4985,198	-3741,977
	-24,82	4988,275	-3738,899
	-15,48	4982,121	-3735,822
	-5,1	4982,121	-3738,899
	6,37	4972,889	-3732,745
	20,11	4966,734	-3738,899
	36,24	4951,348	-3748,131
	52,42	4948,271	-3748,131
	66,31	4963,657	-3738,899
	76,94	4899,034	-3741,977
	83,91	4855,952	-3735,822
	87,39	4819,025	-3735,822
	88,24	4942,116	-3751,209
	88,01	4803,638	-3738,899
	88,05	4806,716	-3741,977
	88,32	4806,716	-3738,899
	88,15	4825,179	-3741,977
	87,62	4840,566	-3738,899
	86,9	4985,198	-3738,899
	85,64	4905,189	-3738,899
	83,42	5028,28	-3738,899
	79,79	5055,976	-3732,745
	74,83	4982,121	-3732,745
	68,56	4923,652	-3738,899
	60,78	4957,502	-3732,745
	50,89	4874,416	-3738,899
	37,56	4923,652	-3738,899
	23,28	4889,802	-3735,822
	10,18	4935,961	-3729,668
	-3,41	4926,73	-3732,745
	-17,8	4855,952	-3751,209
	-32,11	4911,343	-3738,899
	-42,55	4945,193	-3732,745
	-46,52	4868,261	-3757,363
	-47,41	4945,193	-3732,745
	-48,23	4812,87	-3757,363
	-48,95	4868,261	-3745,054
	-48,94	4985,198	-3738,899
	-47,98	4972,889	-3732,745
	-45,77	4957,502	-3732,745
	-41,07	5012,894	-3741,977
	-32,91	4902,111	-3757,363
	-21,68	4948,271	-3738,899
	-7,96	4939,039	-3738,899
	8,13	4969,812	-3738,899
	25,85	4951,348	-3741,977
	43,08	4957,502	-3745,054
	58,07	4932,884	-3751,209
	70,05	4920,575	-3754,286
	78,71	4895,957	-3745,054
	84,13	4895,957	-3745,054
	86,24	4883,648	-3748,131
	86,08	4859,029	-3741,977
	84,96	4859,029	-3738,899
	83,44	4865,184	-3748,131
	82,02	4843,643	-3738,899
	80,96	4862,107	-3745,054
	79,66	4871,339	-3748,131
	77,23	4911,343	-3754,286
	72,81	4911,343	-3754,286
	66,05	4852,875	-3745,054
	57,5	4892,88	-3760,44
	47,14	4923,652	-3769,672
	34,85	4948,271	-3778,904
	20,82	4969,812	-3778,904
	4,88	4960,58	-3769,672
	-13,8	4969,812	-3760,44
	-35,14	4994,43	-3745,054
	-53,96	4945,193	-3729,668
	-64,31	4951,348	-3735,822
	-66,24	4988,275	-3738,899
	-65,93	4985,198	-3732,745
	-65,8	4982,121	-3732,745
	-64,83	4969,812	-3741,977
	-64,05	4951,348	-3748,131
	-62,39	4883,648	-3745,054
	-59,68	4871,339	-3745,054
	-57,02	4855,952	-3732,745
	-53,83	4859,029	-3732,745
	-48,43	4880,57	-3748,131
	-39,8	4874,416	-3738,899
	-28,44	4831,334	-3738,899
	-14,08	4834,411	-3751,209
	3,28	4868,261	-3772,75
	21,79	4911,343	-3766,595
	38,77	4948,271	-3760,44
	52,91	5040,589	-3766,595
	64,34	5055,976	-3772,75
	72,15	5052,898	-3772,75
	76,52	5025,203	-3763,518
	79,23	5003,662	-3763,518
	80,73	4975,966	-3766,595
	80,6	4966,734	-3760,44
	78,88	4957,502	-3745,054
	75,93	4911,343	-3738,899
	72,14	4806,716	-3738,899
	67,67	4803,638	-3735,822
	62,92	4834,411	-3738,899
	59,78	4880,57	-3741,977
	58,63	4929,807	-3745,054
	56,92	4960,58	-3741,977
	52,04	4991,353	-3748,131
	42,79	5000,584	-3745,054
	29,25	4985,198	-3741,977
	12,25	4948,271	-3745,054
	-7,75	4935,961	-3751,209
	-28,32	4935,961	-3748,131
	-44,41	4939,039	-3741,977
	-53,2	4929,807	-3754,286
	-55,81	4911,343	-3754,286
	-54,96	4911,343	-3754,286
	-54,1	4917,498	-3751,209
	-53,82	4929,807	-3751,209
	-52,35	4942,116	-3751,209
	-50,04	4929,807	-3754,286
	-46,98	4920,575	-3760,44
	-42	4911,343	-3760,44
	-35,03	4902,111	-3757,363
	-27,5	4920,575	-3763,518
	-20,81	4892,88	-3766,595
	-14,16	4840,566	-3760,44
	-4,38	4763,634	-3760,44
	10,14	4735,938	-3769,672
	27,2	4782,097	-3766,595
	43	4806,716	-3763,518
	55,16	4871,339	-3748,131
	63,82	4929,807	-3748,131
	69,89	5000,584	-3745,054
	73,89	5025,203	-3751,209
	76,77	4985,198	-3754,286
	78,99	4923,652	-3757,363
	80,5	4895,957	-3757,363
	81,35	4855,952	-3754,286
	81,52	4868,261	-3748,131
	81,11	4859,029	-3745,054
	80,17	4874,416	-3738,899
	78,45	4935,961	-3745,054
	75,72	4994,43	-3754,286
	72,14	5028,28	-3760,44
	68,25	5000,584	-3760,44
	64,35	4985,198	-3760,44
	60,07	4945,193	-3754,286
	54,8	4935,961	-3751,209
	47,45	4929,807	-3751,209
	36,9	4920,575	-3754,286
	23,91	4926,73	-3754,286
	10,52	4926,73	-3754,286
	-2,75	4939,039	-3751,209
	-15,87	4939,039	-3748,131
	-27,44	4923,652	-3748,131
	-35,96	4926,73	-3751,209
	-41,23	4902,111	-3751,209
	-43,31	4859,029	-3754,286
	-42,86	4828,257	-3751,209
	-41,47	4797,484	-3751,209
	-39,4	4812,87	-3754,286
	-36,46	4834,411	-3751,209
	-33,18	4871,339	-3757,363
	-29,36	4889,802	-3760,44
	-24,99	4935,961	-3757,363
	-20,25	4960,58	-3760,44
	-14,48	4966,734	-3754,286
	-6,85	4951,348	-3754,286
	2,55	4935,961	-3754,286
	13,17	4920,575	-3754,286
	24,86	4917,498	-3760,44
	37,4	4914,421	-3760,44
	49,95	4908,266	-3760,44
	60,9	4899,034	-3760,44
	68,69	4877,493	-3763,518
	73,6	4822,102	-3745,054
	77,17	4794,406	-3741,977
	79,46	4806,716	-3745,054
	80,12	4837,488	-3757,363
	79,72	4865,184	-3760,44
	78,37	4905,189	-3754,286
	75,77	4935,961	-3757,363
	71,69	4982,121	-3757,363
	66,23	4895,957	-3745,054
	59,29	4862,107	-3754,286
	50,91	4862,107	-3757,363
	41,85	4865,184	-3754,286
	32,88	4859,029	-3751,209
	23,8	4883,648	-3748,131
	13,6	4917,498	-3748,131
	1,03	4932,884	-3745,054
	-13,26	4920,575	-3751,209
	-28,16	4843,643	-3757,363
	-40,33	4831,334	-3763,518
	-46,49	4840,566	-3763,518
	-48,71	4837,488	-3766,595
	-48,87	4852,875	-3769,672
	-47,53	4905,189	-3769,672
	-45,71	4942,116	-3757,363
	-43,73	4942,116	-3757,363
	-41,24	4954,425	-3763,518
	-37,94	4963,657	-3760,44
	-33,67	4923,652	-3760,44
	-27,79	4855,952	-3757,363
	-19,04	4843,643	-3757,363
	-9,24	4846,72	-3757,363
	-0,01	4855,952	-3763,518
	10,02	4886,725	-3763,518
	21,13	4911,343	-3766,595
	32,23	4926,73	-3760,44
	42,9	4917,498	-3757,363
	53,38	4886,725	-3760,44
	63,53	4889,802	-3760,44
	72,92	4908,266	-3760,44
	81,28	4914,421	-3754,286
	88,13	4929,807	-3754,286
	93,19	4932,884	-3751,209
	96,69	4942,116	-3745,054
	98,54	4935,961	-3751,209
	98,43	4932,884	-3766,595
	96,2	4920,575	-3769,672
	92,32	4914,421	-3760,44
	87,24	4911,343	-3760,44
	80,61	4908,266	-3757,363
	72,32	4908,266	-3763,518
	62,29	4905,189	-3766,595
	50,37	4911,343	-3757,363
	37,47	4908,266	-3754,286
	25,21	4852,875	-3757,363
	14,68	4849,798	-3757,363
	6,22	4846,72	-3757,363
	-1,11	4846,72	-3760,44
	-8,47	4849,798	-3769,672
	-16,13	4868,261	-3772,75
	-23,78	4883,648	-3766,595
	-30,07	4905,189	-3766,595
	-33,53	4905,189	-3769,672
	-34,63	4895,957	-3772,75
	-34,51	4895,957	-3781,981
	-33,57	4917,498	-3772,75
	-31,69	4899,034	-3760,44
	-28,71	4834,411	-3757,363
	-24,78	4815,947	-3760,44
	-20,3	4831,334	-3763,518
	-15,22	4859,029	-3760,44
	-8,73	4815,947	-3757,363
	-0,67	4806,716	-3769,672
	9,04	4828,257	-3781,981
	20,52	4886,725	-3781,981
	32,99	4926,73	-3775,827
	45,66	4929,807	-3769,672
	58,2	4948,271	-3772,75
	70,04	4985,198	-3778,904
	80,08	4960,58	-3766,595
	87,73	4945,193	-3769,672
	93,22	4911,343	-3775,827
	96,24	4892,88	-3775,827
	96,66	4883,648	-3766,595
	95,51	4862,107	-3757,363
	93,63	4849,798	-3754,286
	91,36	4855,952	-3748,131
	88,77	4874,416	-3745,054
	85,8	4855,952	-3748,131
	82,56	4874,416	-3757,363
	78,73	4886,725	-3760,44
	73,65	4895,957	-3757,363
	67,03	4926,73	-3769,672
	58,42	4889,802	-3772,75
	47,62	4815,947	-3775,827
	35,1	4788,252	-3775,827
	22,38	4757,479	-3772,75
	10,49	4775,943	-3769,672
	-2,28	4825,179	-3763,518
	-17,08	4855,952	-3751,209
	-30,56	4886,725	-3757,363
	-39,7	4957,502	-3763,518
	-44,77	4985,198	-3766,595
	-46,9	4939,039	-3760,44
	-47	4899,034	-3766,595
	-45,58	4899,034	-3769,672
	-43,28	4899,034	-3769,672
	-40,37	4889,802	-3769,672
	-36,6	4892,88	-3772,75
	-32	4880,57	-3772,75
	-27,35	4880,57	-3769,672
	-22,45	4862,107	-3763,518
	-16,67	4871,339	-3760,44
	-9,52	4880,57	-3763,518
	-0,12	4868,261	-3772,75
	11,43	4871,339	-3775,827
	24,15	4865,184	-3772,75
	36,86	4883,648	-3778,904
	48,61	4899,034	-3772,75
	60,25	4902,111	-3778,904
	72,28	4914,421	-3775,827
	82,86	4929,807	-3778,904
	90,62	4948,271	-3785,059
	95,02	4942,116	-3781,981
	96,23	4939,039	-3775,827
	95,5	4923,652	-3760,44
	94,09	4905,189	-3754,286
	92,52	4895,957	-3751,209
	91,27	4895,957	-3757,363
	90,85	4895,957	-3757,363
	91,1	4892,88	-3757,363
	91,46	4889,802	-3769,672
	91,61	4883,648	-3769,672
	91,62	4877,493	-3769,672
	91,52	4862,107	-3766,595
	91,21	4852,875	-3766,595
	90,67	4849,798	-3766,595
	90,06	4849,798	-3769,672
	89,52	4862,107	-3766,595
	89,19	4859,029	-3772,75
	89,04	4862,107	-3769,672
	88,89	4871,339	-3769,672
	88,69	4852,875	-3775,827
	88,34	4852,875	-3775,827
	87,78	4852,875	-3772,75
	87,12	4865,184	-3775,827
	86,51	4822,102	-3772,75
	86,09	4748,247	-3775,827
	85,82	4726,706	-3775,827
	85,55	4717,474	-3775,827
	85,19	4763,634	-3775,827
	84,72	4806,716	-3775,827
	84,25	4905,189	-3778,904
	83,9	4972,889	-3769,672
	83,64	5019,048	-3766,595
	83,31	4991,353	-3766,595
	82,84	4963,657	-3766,595
	82,36	4957,502	-3763,518
	81,96	4939,039	-3760,44
	81,68	4911,343	-3763,518
	81,44	4895,957	-3766,595
	81,12	4883,648	-3769,672
	80,73	4886,725	-3763,518
	80,33	4877,493	-3769,672
	79,99	4865,184	-3772,75
	79,69	4862,107	-3769,672
	79,44	4859,029	-3772,75
	79,22	4877,493	-3772,75
	79,04	4871,339	-3769,672
	78,82	4865,184	-3772,75
	78,54	4855,952	-3775,827
	78,3	4855,952	-3772,75
	78,17	4843,643	-3775,827
	78,08	4846,72	-3778,904
	78,04	4837,488	-3778,904
	78,03	4852,875	-3775,827
		4852,875	-3769,672
		4843,643	-3769,672
		4837,488	-3772,75
		4831,334	-3775,827
		4806,716	-3778,904
		4837,488	-3788,136
		4828,257	-3785,059
		4763,634	-3788,136
		4822,102	-3775,827
		4766,711	-3785,059
		4794,406	-3772,75
		4849,798	-3772,75
		4880,57	-3772,75
		4889,802	-3772,75
		4905,189	-3772,75
		4920,575	-3772,75
		4862,107	-3763,518
		4877,493	-3766,595
		4855,952	-3766,595
		4899,034	-3763,518
		4895,957	-3769,672
		4908,266	-3772,75
		4905,189	-3766,595
		4877,493	-3772,75
		4763,634	-3772,75
		4742,093	-3772,75
		4754,402	-3772,75
		4806,716	-3769,672
		4862,107	-3769,672
		4923,652	-3766,595
		4929,807	-3769,672
		4945,193	-3778,904
		4935,961	-3769,672
		4951,348	-3775,827
		4917,498	-3769,672
		4889,802	-3772,75
		4837,488	-3778,904
		4791,329	-3778,904
		4791,329	-3769,672
		4791,329	-3766,595
		4745,17	-3766,595
		4723,629	-3769,672
		4794,406	-3769,672
		4742,093	-3766,595
		4855,952	-3775,827
		4797,484	-3769,672
		4969,812	-3781,981
		4954,425	-3775,827
		4908,266	-3769,672
		4966,734	-3788,136
		4871,339	-3778,904
		4886,725	-3772,75
		4822,102	-3788,136
		4859,029	-3778,904
		4812,87	-3788,136
		4800,561	-3785,059
		4828,257	-3775,827
		4819,025	-3785,059
		4831,334	-3772,75
		4822,102	-3772,75
		4855,952	-3778,904
		4877,493	-3781,981
		4865,184	-3778,904
		4819,025	-3781,981
		4797,484	-3781,981
		4819,025	-3778,904
		4865,184	-3769,672
		4831,334	-3763,518
		4840,566	-3775,827
		4871,339	-3778,904
		4849,798	-3781,981
		4843,643	-3785,059
		4859,029	-3781,981
		4895,957	-3778,904
		4905,189	-3778,904
		4840,566	-3800,445
		4834,411	-3806,6
		4837,488	-3800,445
		4849,798	-3794,29
		4874,416	-3794,29
		4902,111	-3800,445
		4926,73	-3791,213
		4926,73	-3766,595
		4914,421	-3757,363
		4911,343	-3760,44
		4865,184	-3760,44
		4825,179	-3763,518
		4809,793	-3769,672
		4809,793	-3781,981
		4834,411	-3788,136
		4852,875	-3791,213
		4886,725	-3781,981
		4920,575	-3785,059
		4923,652	-3781,981
		4892,88	-3781,981
		4874,416	-3781,981
		4868,261	-3775,827
		4862,107	-3778,904
		4859,029	-3778,904
		4859,029	-3785,059
		4846,72	-3788,136
		4828,257	-3791,213
		4809,793	-3794,29
		4815,947	-3788,136
		4831,334	-3800,445
		4892,88	-3794,29
		4963,657	-3785,059
		4905,189	-3781,981
		4874,416	-3781,981
		4862,107	-3781,981
		4855,952	-3791,213
		4886,725	-3797,368
		4892,88	-3794,29
		4889,802	-3794,29
		4899,034	-3788,136
		4905,189	-3788,136
		4886,725	-3778,904
		4874,416	-3772,75
		4849,798	-3778,904
		4846,72	-3781,981
		4883,648	-3781,981
		4862,107	-3791,213
		4859,029	-3797,368
		4886,725	-3794,29
		4877,493	-3797,368
		4862,107	-3797,368
		4834,411	-3794,29
		4803,638	-3785,059
		4806,716	-3788,136
		4825,179	-3788,136
		4852,875	-3788,136
		4880,57	-3788,136
		4892,88	-3800,445
		4886,725	-3806,6
		4886,725	-3803,522
		4883,648	-3800,445
		4865,184	-3797,368
		4862,107	-3794,29
		4880,57	-3800,445
		4892,88	-3791,213
		4880,57	-3794,29
		4877,493	-3797,368
		4852,875	-3794,29
		4834,411	-3797,368
		4852,875	-3800,445
		4871,339	-3794,29
		4902,111	-3797,368
		4929,807	-3800,445
		4914,421	-3797,368
		4880,57	-3791,213
		4794,406	-3794,29
		4717,474	-3791,213
		4708,243	-3788,136
		4723,629	-3791,213
		4769,788	-3794,29
		4815,947	-3794,29
		4849,798	-3800,445
		4911,343	-3806,6
		4975,966	-3809,677
		4960,58	-3803,522
		4926,73	-3803,522
		4914,421	-3800,445
		4929,807	-3803,522
		4923,652	-3806,6
		4908,266	-3806,6
		4889,802	-3797,368
		4886,725	-3797,368
		4868,261	-3797,368
		4862,107	-3800,445
		4846,72	-3803,522
		4831,334	-3800,445
		4831,334	-3803,522
		4840,566	-3806,6
		4837,488	-3806,6
		4831,334	-3815,831
		4849,798	-3818,909
		4852,875	-3818,909
		4865,184	-3821,986
		4880,57	-3825,063
		4883,648	-3818,909
		4880,57	-3812,754
		4859,029	-3794,29
		4809,793	-3791,213
		4769,788	-3800,445
		4779,02	-3806,6
		4797,484	-3797,368
		4809,793	-3803,522
		4815,947	-3809,677
		4855,952	-3806,6
		4905,189	-3803,522
		4911,343	-3803,522
		4895,957	-3803,522
		4883,648	-3800,445
		4889,802	-3800,445
		4899,034	-3809,677
		4895,957	-3809,677
		4892,88	-3809,677
		4871,339	-3812,754
		4868,261	-3809,677
		4840,566	-3809,677
		4852,875	-3800,445
		4849,798	-3803,522
		4849,798	-3809,677
		4862,107	-3815,831
		4871,339	-3821,986
		4899,034	-3815,831
		4889,802	-3809,677
		4905,189	-3809,677
		4837,488	-3821,986
		4809,793	-3800,445
		4785,175	-3788,136
		4806,716	-3803,522
		4797,484	-3803,522
		4794,406	-3806,6
		4806,716	-3806,6
		4828,257	-3803,522
		4874,416	-3815,831
		4877,493	-3806,6
		4862,107	-3809,677
		4892,88	-3806,6
		4892,88	-3809,677
		4889,802	-3809,677
		4892,88	-3809,677
		4868,261	-3803,522
		4825,179	-3803,522
		4803,638	-3812,754
		4812,87	-3806,6
		4834,411	-3806,6
		4819,025	-3806,6
		4819,025	-3803,522
		4834,411	-3809,677
		4794,406	-3815,831
		4812,87	-3821,986
		4788,252	-3815,831
		4843,643	-3809,677
		4886,725	-3818,909
		4902,111	-3809,677
		4874,416	-3815,831
		4760,556	-3803,522
		4757,479	-3803,522
		4819,025	-3806,6
		4742,093	-3806,6
		4803,638	-3806,6
		4815,947	-3809,677
		4825,179	-3806,6
		4831,334	-3809,677
		4837,488	-3812,754
		4859,029	-3809,677
		4880,57	-3815,831
		4874,416	-3809,677
		4877,493	-3815,831
		4911,343	-3815,831
		4926,73	-3812,754
		4914,421	-3800,445
		4855,952	-3797,368
		4822,102	-3806,6
		4843,643	-3800,445
		4849,798	-3812,754
		4828,257	-3809,677
		4865,184	-3818,909
		4889,802	-3821,986
		4868,261	-3815,831
		4846,72	-3812,754
		4889,802	-3818,909
		4782,097	-3800,445
		4714,397	-3803,522
		4711,32	-3809,677
		4720,552	-3812,754
		4717,474	-3812,754
		4745,17	-3821,986
		4803,638	-3821,986
		4831,334	-3815,831
		4902,111	-3818,909
		4895,957	-3803,522
		4892,88	-3806,6
		4852,875	-3815,831
		4800,561	-3803,522
		4883,648	-3812,754
		4843,643	-3806,6
		4877,493	-3815,831
		4914,421	-3815,831
		4877,493	-3812,754
		4868,261	-3821,986
		4862,107	-3815,831
		4855,952	-3837,372
		4846,72	-3837,372
		4834,411	-3818,909
		4803,638	-3818,909
		4812,87	-3825,063
		4791,329	-3825,063
		4843,643	-3818,909
		4831,334	-3828,141
		4855,952	-3806,6
		4865,184	-3791,213
		4852,875	-3794,29
		4855,952	-3797,368
		4840,566	-3800,445
		4840,566	-3803,522
		4843,643	-3803,522
		4840,566	-3800,445
		4834,411	-3806,6
		4822,102	-3809,677
		4831,334	-3809,677
		4846,72	-3800,445
		4825,179	-3806,6
		4769,788	-3809,677
		4745,17	-3809,677
		4754,402	-3812,754
		4788,252	-3809,677
		4819,025	-3806,6
		4828,257	-3809,677
		4914,421	-3809,677
		4865,184	-3812,754
		4877,493	-3806,6
		4859,029	-3800,445
		4834,411	-3800,445
		4806,716	-3803,522
		4819,025	-3797,368
		4822,102	-3809,677
		4800,561	-3809,677
		4840,566	-3812,754
		4865,184	-3818,909
		4862,107	-3812,754
		4806,716	-3809,677
		4859,029	-3818,909
		4862,107	-3812,754
		4812,87	-3812,754
		4825,179	-3812,754
		4806,716	-3809,677
		4843,643	-3812,754
		4785,175	-3812,754
		4757,479	-3809,677
		4735,938	-3806,6
		4742,093	-3806,6
		4779,02	-3803,522
		4803,638	-3812,754
		4825,179	-3815,831
		4831,334	-3812,754
		4815,947	-3815,831
		4837,488	-3809,677
		4822,102	-3806,6
		4825,179	-3809,677
		4806,716	-3815,831
		4831,334	-3812,754
		4828,257	-3815,831
		4868,261	-3812,754
		4868,261	-3806,6
		4855,952	-3812,754
		4852,875	-3812,754
		4862,107	-3806,6
		4837,488	-3815,831
		4720,552	-3809,677
		4834,411	-3815,831
		4772,865	-3812,754
		4665,161	-3809,677
		4652,851	-3809,677
		4683,624	-3809,677
		4723,629	-3806,6
		4735,938	-3809,677
		4714,397	-3809,677
		4735,938	-3815,831
		4729,784	-3812,754
		4748,247	-3815,831
		4692,856	-3828,141
		4705,165	-3831,218
		4788,252	-3825,063
		4892,88	-3815,831
		4902,111	-3825,063
		4883,648	-3815,831
		4899,034	-3809,677
		4889,802	-3809,677
		4868,261	-3821,986
		4855,952	-3797,368
		4862,107	-3818,909
		4883,648	-3828,141
		4834,411	-3806,6
		4812,87	-3815,831
		4806,716	-3815,831
		4834,411	-3818,909
		4815,947	-3821,986
		4825,179	-3825,063
		4791,329	-3818,909
		4772,865	-3821,986
		4766,711	-3815,831
		4742,093	-3818,909
		4769,788	-3809,677
		4862,107	-3831,218
		4865,184	-3828,141
		4803,638	-3803,522
		4806,716	-3800,445
		4840,566	-3803,522
		4837,488	-3809,677
		4812,87	-3809,677
		4732,861	-3825,063
		4803,638	-3812,754
		4711,32	-3834,295
		4726,706	-3821,986
		4809,793	-3806,6
		4840,566	-3818,909
		4822,102	-3812,754
		4748,247	-3821,986
		4775,943	-3818,909
		4828,257	-3821,986
		4843,643	-3821,986
		4797,484	-3818,909
		4791,329	-3812,754
		4785,175	-3818,909
		4785,175	-3818,909
		4794,406	-3818,909
		4834,411	-3818,909
		4815,947	-3815,831
		4812,87	-3821,986
		4806,716	-3821,986
		4766,711	-3806,6
		4739,015	-3806,6
		4702,088	-3809,677
		4717,474	-3815,831
		4729,784	-3818,909
		4748,247	-3809,677
		4775,943	-3812,754
		4843,643	-3815,831
		4862,107	-3815,831
		4846,72	-3818,909
		4809,793	-3821,986
		4806,716	-3828,141
		4809,793	-3825,063
		4806,716	-3809,677
		4794,406	-3800,445
		4791,329	-3806,6
		4757,479	-3812,754
		4742,093	-3815,831
		4825,179	-3812,754
		4729,784	-3815,831
		4732,861	-3815,831
		4745,17	-3815,831
		4720,552	-3812,754
		4751,325	-3821,986
		4785,175	-3828,141
		4735,938	-3815,831
		4834,411	-3828,141
		4819,025	-3828,141
		4769,788	-3821,986
		4779,02	-3812,754
		4769,788	-3821,986
		4766,711	-3812,754
		4775,943	-3828,141
		4775,943	-3828,141
		4785,175	-3834,295
		4809,793	-3821,986
		4745,17	-3803,522
		4723,629	-3800,445
		4680,547	-3821,986
		4717,474	-3809,677
		4668,238	-3825,063
		4708,243	-3828,141
		4763,634	-3837,372
		4859,029	-3821,986
		4846,72	-3815,831
		4825,179	-3815,831
		4825,179	-3815,831
		4812,87	-3818,909
		4803,638	-3825,063
		4846,72	-3828,141
		4772,865	-3828,141
		4772,865	-3831,218
		4775,943	-3818,909
		4788,252	-3806,6
		4815,947	-3809,677
		4819,025	-3818,909
		4822,102	-3825,063
		4828,257	-3821,986
		4822,102	-3821,986
		4800,561	-3818,909
		4779,02	-3818,909
		4760,556	-3815,831
		4751,325	-3821,986
		4757,479	-3812,754
		4775,943	-3812,754
		4788,252	-3825,063
		4729,784	-3831,218
		4705,165	-3834,295
		4717,474	-3821,986
		4708,243	-3818,909
		4711,32	-3818,909
		4726,706	-3825,063
		4732,861	-3834,295
		4763,634	-3834,295
		4748,247	-3834,295
		4739,015	-3831,218
		4742,093	-3828,141
		4788,252	-3818,909
		4852,875	-3821,986
		4822,102	-3812,754
		4809,793	-3812,754
		4797,484	-3812,754
		4791,329	-3815,831
		4782,097	-3821,986
		4782,097	-3821,986
		4772,865	-3821,986
		4775,943	-3821,986
		4800,561	-3821,986
		4828,257	-3821,986
		4837,488	-3809,677
		4803,638	-3815,831
		4788,252	-3812,754
		4754,402	-3821,986
		4739,015	-3828,141
		4729,784	-3831,218
		4723,629	-3837,372
		4763,634	-3840,45
		4788,252	-3846,604
		4769,788	-3831,218
		4800,561	-3821,986
		4815,947	-3809,677
		4822,102	-3812,754
		4806,716	-3800,445
		4791,329	-3797,368
		4739,015	-3812,754
		4714,397	-3821,986
		4726,706	-3815,831
		4723,629	-3825,063
		4711,32	-3815,831
		4751,325	-3821,986
		4772,865	-3821,986
		4806,716	-3821,986
		4800,561	-3821,986
		4831,334	-3818,909
		4815,947	-3825,063
		4797,484	-3821,986
		4763,634	-3812,754
		4803,638	-3828,141
		4779,02	-3812,754
		4800,561	-3812,754
		4779,02	-3812,754
		4757,479	-3818,909
		4739,015	-3818,909
		4729,784	-3818,909
		4742,093	-3818,909
		4757,479	-3818,909
		4763,634	-3821,986
		4794,406	-3837,372
		4779,02	-3831,218
		4779,02	-3834,295
		4775,943	-3834,295
		4742,093	-3818,909
		4723,629	-3818,909
		4711,32	-3812,754
		4708,243	-3800,445
		4745,17	-3809,677
		4868,261	-3812,754
		4803,638	-3806,6
		4862,107	-3803,522
		4834,411	-3815,831
		4782,097	-3821,986
		4702,088	-3828,141
		4659,006	-3831,218
		4671,315	-3837,372
		4655,929	-3831,218
		4729,784	-3834,295
		4695,933	-3837,372
		4766,711	-3821,986
		4825,179	-3815,831
		4806,716	-3812,754
		4837,488	-3821,986
		4822,102	-3809,677
		4834,411	-3825,063
		4812,87	-3815,831
		4803,638	-3815,831
		4834,411	-3825,063
		4840,566	-3828,141
		4772,865	-3809,677
		4732,861	-3815,831
		4748,247	-3812,754
		4723,629	-3815,831
		4739,015	-3818,909
		4763,634	-3815,831
		4742,093	-3815,831
		4794,406	-3818,909
		4772,865	-3815,831
		4775,943	-3815,831
		4763,634	-3815,831
		4772,865	-3825,063
		4775,943	-3821,986
		4779,02	-3821,986
		4782,097	-3825,063
		4788,252	-3818,909
		4788,252	-3818,909
		4785,175	-3818,909
		4785,175	-3825,063
		4791,329	-3825,063
		4800,561	-3821,986
		4788,252	-3818,909
		4779,02	-3825,063
		4791,329	-3821,986
		4782,097	-3821,986
		4791,329	-3821,986
		4788,252	-3821,986
		4779,02	-3821,986
		4779,02	-3821,986
		4766,711	-3818,909
		4763,634	-3828,141
		4763,634	-3825,063
		4766,711	-3828,141
		4779,02	-3821,986
		4769,788	-3828,141
		4769,788	-3825,063
		4766,711	-3825,063
		4769,788	-3828,141
		4766,711	-3821,986
		4769,788	-3828,141
		4775,943	-3821,986
		4772,865	-3821,986
		4772,865	-3818,909
		4766,711	-3825,063
		4772,865	-3821,986
		4754,402	-3828,141
		4754,402	-3831,218
		4757,479	-3831,218
		4754,402	-3828,141
		4757,479	-3831,218
		4769,788	-3821,986
		4763,634	-3828,141
		4763,634	-3825,063
		4766,711	-3818,909
		4763,634	-3821,986
		4766,711	-3818,909
		4754,402	-3818,909
		4763,634	-3815,831
		4757,479	-3818,909
		4754,402	-3825,063
		4745,17	-3831,218
		4754,402	-3825,063
		4739,015	-3825,063
		4735,938	-3821,986
		4732,861	-3825,063
		4748,247	-3818,909
		4748,247	-3818,909
		4748,247	-3818,909
		4779,02	-3825,063
		4775,943	-3821,986
		4757,479	-3821,986
		4745,17	-3821,986
		4748,247	-3821,986
		4742,093	-3818,909
		4739,015	-3815,831
		4739,015	-3821,986
		4766,711	-3821,986
		4742,093	-3821,986
		4732,861	-3821,986
		4735,938	-3821,986
		4732,861	-3825,063
		4735,938	-3831,218
		4772,865	-3828,141
		4779,02	-3818,909
		4779,02	-3825,063
		4772,865	-3843,527
		4775,943	-3852,759
		4742,093	-3821,986
		4748,247	-3825,063
		4742,093	-3849,682
		4729,784	-3846,604
		4717,474	-3834,295
		4705,165	-3831,218
		4775,943	-3855,836
		4683,624	-3800,445
		4686,702	-3806,6
		4708,243	-3812,754
		4705,165	-3809,677
		4751,325	-3818,909
		4729,784	-3812,754
		4742,093	-3825,063
		4742,093	-3821,986
		4739,015	-3831,218
		4735,938	-3828,141
		4742,093	-3828,141
		4751,325	-3828,141
		4729,784	-3825,063
		4699,011	-3815,831
		4717,474	-3821,986
		4640,542	-3815,831
		4643,62	-3815,831
		4662,083	-3815,831
		4683,624	-3815,831
		4732,861	-3815,831
		4779,02	-3828,141
		4769,788	-3828,141
		4782,097	-3818,909
		4766,711	-3818,909
		4723,629	-3818,909
		4732,861	-3818,909
		4757,479	-3828,141
		4711,32	-3815,831
		4714,397	-3818,909
		4711,32	-3818,909
		4735,938	-3812,754
		4775,943	-3815,831
		4775,943	-3806,6
		4754,402	-3806,6
		4726,706	-3812,754
		4708,243	-3812,754
		4714,397	-3821,986
		4739,015	-3821,986
		4751,325	-3825,063
		4760,556	-3828,141
		4769,788	-3828,141
		4797,484	-3821,986
		4797,484	-3818,909
		4772,865	-3821,986
		4748,247	-3821,986
		4739,015	-3812,754
		4760,556	-3821,986
		4757,479	-3834,295
		4745,17	-3828,141
		4766,711	-3828,141
		4775,943	-3818,909
		4769,788	-3815,831
		4775,943	-3818,909
		4766,711	-3818,909
		4760,556	-3825,063
		4751,325	-3825,063
		4717,474	-3843,527
		4711,32	-3840,45
		4714,397	-3843,527
		4717,474	-3831,218
		4714,397	-3818,909
		4732,861	-3825,063
		4748,247	-3831,218
		4757,479	-3828,141
		4757,479	-3828,141
		4757,479	-3831,218
		4739,015	-3828,141
		4699,011	-3828,141
		4665,161	-3815,831
		4680,547	-3821,986
		4720,552	-3825,063
		4757,479	-3825,063
		4763,634	-3818,909
		4769,788	-3818,909
		4800,561	-3828,141
		4809,793	-3821,986
		4751,325	-3828,141
		4739,015	-3828,141
		4782,097	-3825,063
		4739,015	-3837,372
		4732,861	-3825,063
		4729,784	-3837,372
		4726,706	-3821,986
		4735,938	-3831,218
		4757,479	-3828,141
		4769,788	-3821,986
		4726,706	-3831,218
		4714,397	-3834,295
		4726,706	-3834,295
		4723,629	-3834,295
		4739,015	-3834,295
		4735,938	-3834,295
		4751,325	-3831,218
		4726,706	-3831,218
		4748,247	-3821,986
		4742,093	-3821,986
		4757,479	-3837,372
		4751,325	-3834,295
		4748,247	-3831,218
		4717,474	-3834,295
		4702,088	-3831,218
		4695,933	-3831,218
		4757,479	-3834,295
		4739,015	-3831,218
		4751,325	-3831,218
		4757,479	-3834,295
		4726,706	-3837,372
		4705,165	-3821,986
		4705,165	-3828,141
		4763,634	-3828,141
		4702,088	-3828,141
		4745,17	-3834,295
		4717,474	-3815,831
		4729,784	-3815,831
		4779,02	-3815,831
		4766,711	-3821,986
		4779,02	-3818,909
		4751,325	-3815,831
		4726,706	-3825,063
		4720,552	-3837,372
		4720,552	-3843,527
		4769,788	-3843,527
		4742,093	-3840,45
		4763,634	-3831,218
		4748,247	-3825,063
		4757,479	-3821,986
		4754,402	-3818,909
		4751,325	-3828,141
		4757,479	-3831,218
		4751,325	-3828,141
		4720,552	-3828,141
		4723,629	-3828,141
		4708,243	-3821,986
		4739,015	-3843,527
		4726,706	-3849,682
		4708,243	-3840,45
		4643,62	-3852,759
		4622,079	-3843,527
		4600,538	-3846,604
		4606,692	-3840,45
		4702,088	-3828,141
		4803,638	-3828,141
		4849,798	-3828,141
		4837,488	-3843,527
		4859,029	-3837,372
		4825,179	-3837,372
		4825,179	-3837,372
		4803,638	-3831,218
		4779,02	-3828,141
		4769,788	-3828,141
		4748,247	-3825,063
		4729,784	-3825,063
		4766,711	-3834,295
		4742,093	-3831,218
		4772,865	-3831,218
		4760,556	-3828,141
		4782,097	-3831,218
		4754,402	-3834,295
		4729,784	-3834,295
		4723,629	-3831,218
		4735,938	-3834,295
		4745,17	-3831,218
		4754,402	-3834,295
		4754,402	-3837,372
		4754,402	-3840,45
		4723,629	-3834,295
		4705,165	-3828,141
		4739,015	-3828,141
		4748,247	-3834,295
		4745,17	-3840,45
		4760,556	-3843,527
		4779,02	-3840,45
		4717,474	-3828,141
		4745,17	-3837,372
		4742,093	-3834,295
		4763,634	-3837,372
		4754,402	-3834,295
		4757,479	-3843,527
		4754,402	-3831,218
		4769,788	-3834,295
		4723,629	-3834,295
		4702,088	-3840,45
		4772,865	-3837,372
		4692,856	-3837,372
		4711,32	-3831,218
		4720,552	-3821,986
		4695,933	-3828,141
		4695,933	-3849,682
		4689,779	-3834,295
		4732,861	-3855,836
		4763,634	-3843,527
		4769,788	-3855,836
		4772,865	-3849,682
		4769,788	-3840,45
		4775,943	-3849,682
		4763,634	-3843,527
		4683,624	-3843,527
		4775,943	-3849,682
		4763,634	-3852,759
		4772,865	-3849,682
		4745,17	-3852,759
		4729,784	-3846,604
		4732,861	-3831,218
		4739,015	-3840,45
		4735,938	-3834,295
		4739,015	-3834,295
		4729,784	-3837,372
		4729,784	-3849,682
		4732,861	-3846,604
		4742,093	-3840,45
		4735,938	-3837,372
		4748,247	-3840,45
		4751,325	-3843,527
		4720,552	-3852,759
		4714,397	-3849,682
		4705,165	-3846,604
		4729,784	-3849,682
		4751,325	-3834,295
		4695,933	-3843,527
		4717,474	-3846,604
		4711,32	-3846,604
		4745,17	-3846,604
		4729,784	-3846,604
		4726,706	-3849,682
		4739,015	-3846,604
		4732,861	-3846,604
		4757,479	-3849,682
		4742,093	-3840,45
		4757,479	-3846,604
		4745,17	-3846,604
		4757,479	-3861,991
		4739,015	-3874,3
		4720,552	-3865,068
		4708,243	-3868,145
		4674,392	-3858,913
		4674,392	-3849,682
		4677,47	-3837,372
		4692,856	-3840,45
		4705,165	-3852,759
		4735,938	-3865,068
		4735,938	-3858,913
		4739,015	-3852,759
		4751,325	-3840,45
		4742,093	-3837,372
		4742,093	-3840,45
		4748,247	-3840,45
		4742,093	-3843,527
		4760,556	-3852,759
		4775,943	-3852,759
		4766,711	-3840,45
		4760,556	-3840,45
		4732,861	-3840,45
		4723,629	-3840,45
		4717,474	-3840,45
		4705,165	-3846,604
		4723,629	-3849,682
		4723,629	-3849,682
		4705,165	-3852,759
		4659,006	-3843,527
		4655,929	-3846,604
		4652,851	-3846,604
		4659,006	-3849,682
		4683,624	-3849,682
		4689,779	-3846,604
		4695,933	-3861,991
		4729,784	-3865,068
		4739,015	-3861,991
		4748,247	-3861,991
		4754,402	-3861,991
		4745,17	-3861,991
		4760,556	-3861,991
		4782,097	-3855,836
		4788,252	-3858,913
		4800,561	-3855,836
		4806,716	-3852,759
		4791,329	-3846,604
		4782,097	-3849,682
		4754,402	-3843,527
		4748,247	-3846,604
		4739,015	-3843,527
		4720,552	-3840,45
		4726,706	-3843,527
		4705,165	-3840,45
		4705,165	-3840,45
		4711,32	-3849,682
		4705,165	-3852,759
		4702,088	-3849,682
		4699,011	-3849,682
		4708,243	-3855,836
		4726,706	-3852,759
		4732,861	-3849,682
		4702,088	-3855,836
		4714,397	-3861,991
		4732,861	-3858,913
		4739,015	-3855,836
		4735,938	-3849,682
		4708,243	-3849,682
		4785,175	-3846,604
		4782,097	-3846,604
		4763,634	-3846,604
		4757,479	-3846,604
		4742,093	-3843,527
		4723,629	-3849,682
		4702,088	-3852,759
		4689,779	-3858,913
		4668,238	-3846,604
		4674,392	-3840,45
		4732,861	-3852,759
		4708,243	-3852,759
		4705,165	-3849,682
		4699,011	-3858,913
		4699,011	-3861,991
		4699,011	-3861,991
		4757,479	-3865,068
		4711,32	-3861,991
		4739,015	-3865,068
		4763,634	-3843,527
		4763,634	-3843,527
		4760,556	-3849,682
		4751,325	-3852,759
		4708,243	-3852,759
		4732,861	-3849,682
		4720,552	-3852,759
		4702,088	-3861,991
		4708,243	-3858,913
		4699,011	-3868,145
		4702,088	-3871,223
		4732,861	-3886,609
		4732,861	-3883,532
		4729,784	-3883,532
		4739,015	-3880,454
		4739,015	-3871,223
		4739,015	-3846,604
		4742,093	-3834,295
		4692,856	-3840,45
		4695,933	-3846,604
		4708,243	-3834,295
		4717,474	-3855,836
		4702,088	-3852,759
		4735,938	-3852,759
		4726,706	-3855,836
		4735,938	-3852,759
		4739,015	-3855,836
		4742,093	-3858,913
		4726,706	-3849,682
		4686,702	-3861,991
		4699,011	-3861,991
		4689,779	-3861,991
		4692,856	-3858,913
		4695,933	-3849,682
		4686,702	-3852,759
		4683,624	-3858,913
		4692,856	-3865,068
		4680,547	-3855,836
		4739,015	-3858,913
		4754,402	-3861,991
		4772,865	-3874,3
		4788,252	-3861,991
		4757,479	-3861,991
		4671,315	-3861,991
		4634,388	-3861,991
		4803,638	-3861,991
		4637,465	-3852,759
		4652,851	-3865,068
		4689,779	-3865,068
		4708,243	-3861,991
		4763,634	-3858,913
		4763,634	-3865,068
		4735,938	-3865,068
		4766,711	-3858,913
		4742,093	-3861,991
		4754,402	-3855,836
		4720,552	-3855,836
		4717,474	-3858,913
		4723,629	-3861,991
		4726,706	-3861,991
		4705,165	-3868,145
		4702,088	-3874,3
		4711,32	-3868,145
		4705,165	-3865,068
		4705,165	-3865,068
		4680,547	-3865,068
		4723,629	-3868,145
		4665,161	-3861,991
		4640,542	-3861,991
		4655,929	-3861,991
		4729,784	-3871,223
		4800,561	-3868,145
		4791,329	-3865,068
		4806,716	-3865,068
		4683,624	-3871,223
		4760,556	-3852,759
		4729,784	-3843,527
		4714,397	-3861,991
		4708,243	-3865,068
		4705,165	-3858,913
		4702,088	-3861,991
		4705,165	-3874,3
		4702,088	-3858,913
		4714,397	-3855,836
		4726,706	-3852,759
		4702,088	-3855,836
		4729,784	-3861,991
		4729,784	-3852,759
		4723,629	-3861,991
		4732,861	-3855,836
		4720,552	-3852,759
		4699,011	-3846,604
		4711,32	-3849,682
		4772,865	-3855,836
		4732,861	-3861,991
		4714,397	-3858,913
		4751,325	-3855,836
		4695,933	-3849,682
		4637,465	-3858,913
		4695,933	-3861,991
		4628,233	-3858,913
		4720,552	-3865,068
		4748,247	-3861,991
		4769,788	-3865,068
		4742,093	-3858,913
		4695,933	-3868,145
		4686,702	-3874,3
		4739,015	-3861,991
		4683,624	-3846,604
		4674,392	-3855,836
		4769,788	-3874,3
		4683,624	-3855,836
		4668,238	-3852,759
		4668,238	-3880,454
		4665,161	-3871,223
		4686,702	-3874,3
		4732,861	-3871,223
		4766,711	-3852,759
		4763,634	-3828,141
		4769,788	-3843,527
		4757,479	-3855,836
		4739,015	-3852,759
		4711,32	-3849,682
		4683,624	-3858,913
		4686,702	-3852,759
		4686,702	-3855,836
		4692,856	-3865,068
		4705,165	-3868,145
		4705,165	-3865,068
		4711,32	-3861,991
		4726,706	-3858,913
		4692,856	-3852,759
		4692,856	-3861,991
		4683,624	-3865,068
		4692,856	-3865,068
		4711,32	-3855,836
		4714,397	-3855,836
		4708,243	-3849,682
		4702,088	-3849,682
		4702,088	-3858,913
		4705,165	-3861,991
		4720,552	-3865,068
		4729,784	-3868,145
		4726,706	-3865,068
		4723,629	-3861,991
		4717,474	-3858,913
		4711,32	-3861,991
		4723,629	-3852,759
		4671,315	-3852,759
		4659,006	-3855,836
		4652,851	-3855,836
		4665,161	-3858,913
		4668,238	-3868,145
		4680,547	-3865,068
		4705,165	-3868,145
		4695,933	-3868,145
		4649,774	-3865,068
		4594,383	-3855,836
		4615,924	-3861,991
		4671,315	-3871,223
		4689,779	-3868,145
		4695,933	-3868,145
		4754,402	-3868,145
		4782,097	-3865,068
		4782,097	-3861,991
		4748,247	-3861,991
		4714,397	-3858,913
		4662,083	-3858,913
		4640,542	-3861,991
		4619,001	-3861,991
		4612,847	-3865,068
		4646,697	-3865,068
		4708,243	-3868,145
		4726,706	-3855,836
		4775,943	-3855,836
		4772,865	-3852,759
		4748,247	-3846,604
		4754,402	-3849,682
		4699,011	-3852,759
		4677,47	-3861,991
		4674,392	-3858,913
		4677,47	-3858,913
		4677,47	-3865,068
		4671,315	-3868,145
		4705,165	-3871,223
		4680,547	-3858,913
		4631,31	-3849,682
		4640,542	-3858,913
		4674,392	-3861,991
		4739,015	-3852,759
		4723,629	-3855,836
		4745,17	-3855,836
		4739,015	-3868,145
		4723,629	-3877,377
		4711,32	-3874,3
		4702,088	-3855,836
		4702,088	-3855,836
		4695,933	-3849,682
		4705,165	-3865,068
		4702,088	-3849,682
		4745,17	-3861,991
		4705,165	-3868,145
		4689,779	-3871,223
		4708,243	-3874,3
		4692,856	-3858,913
		4695,933	-3868,145
		4689,779	-3852,759
		4674,392	-3837,372
		4668,238	-3849,682
		4665,161	-3865,068
		4649,774	-3865,068
		4634,388	-3868,145
		4640,542	-3861,991
		4649,774	-3861,991
		4720,552	-3852,759
		4711,32	-3852,759
		4717,474	-3861,991
		4714,397	-3858,913
		4708,243	-3858,913
		4699,011	-3861,991
		4702,088	-3855,836
		4720,552	-3858,913
		4720,552	-3861,991
		4705,165	-3858,913
		4680,547	-3865,068
		4655,929	-3865,068
		4634,388	-3871,223
		4631,31	-3868,145
		4652,851	-3868,145
		4668,238	-3868,145
		4665,161	-3868,145
		4668,238	-3865,068
		4619,001	-3855,836
		4659,006	-3852,759
		4619,001	-3858,913
		4622,079	-3858,913
		4640,542	-3868,145
		4662,083	-3877,377
		4689,779	-3883,532
		4717,474	-3886,609
		4763,634	-3868,145
		4763,634	-3880,454
		4695,933	-3852,759
		4683,624	-3846,604
		4674,392	-3843,527
		4689,779	-3849,682
		4711,32	-3852,759
		4751,325	-3868,145
		4699,011	-3868,145
		4705,165	-3865,068
		4686,702	-3868,145
		4705,165	-3871,223
		4689,779	-3865,068
		4689,779	-3858,913
		4680,547	-3855,836
		4680,547	-3858,913
		4680,547	-3858,913
		4683,624	-3861,991
		4652,851	-3874,3
		4646,697	-3868,145
		4643,62	-3874,3
		4652,851	-3883,532
		4649,774	-3874,3
		4637,465	-3889,686
		4655,929	-3886,609
		4692,856	-3889,686
		4671,315	-3889,686
		4699,011	-3886,609
		4680,547	-3886,609
		4702,088	-3880,454
		4726,706	-3877,377
		4723,629	-3865,068
		4723,629	-3861,991
		4708,243	-3865,068
		4683,624	-3874,3
		4665,161	-3874,3
		4665,161	-3871,223
		4649,774	-3874,3
		4683,624	-3871,223
		4677,47	-3868,145
		4665,161	-3865,068
		4677,47	-3865,068
		4692,856	-3861,991
		4705,165	-3858,913
		4702,088	-3861,991
		4671,315	-3868,145
		4677,47	-3877,377
		4699,011	-3877,377
		4702,088	-3883,532
		4655,929	-3892,764
		4662,083	-3880,454
		4677,47	-3874,3
		4677,47	-3877,377
		4680,547	-3877,377
		4683,624	-3877,377
		4695,933	-3880,454
		4705,165	-3877,377
		4692,856	-3871,223
		4692,856	-3871,223
		4677,47	-3874,3
		4677,47	-3877,377
		4695,933	-3868,145
		4631,31	-3868,145
		4600,538	-3871,223
		4606,692	-3871,223
		4634,388	-3877,377
		4619,001	-3880,454
		4628,233	-3883,532
		4748,247	-3880,454
		4742,093	-3877,377
		4729,784	-3874,3
		4732,861	-3874,3
		4739,015	-3877,377
		4732,861	-3877,377
		4702,088	-3880,454
		4683,624	-3883,532
		4671,315	-3880,454
		4668,238	-3883,532
		4674,392	-3877,377
		4699,011	-3883,532
		4711,32	-3880,454
		4695,933	-3880,454
		4683,624	-3889,686
		4677,47	-3905,073
		4662,083	-3895,841
		4674,392	-3880,454
		4686,702	-3883,532
		4686,702	-3871,223
		4699,011	-3871,223
		4717,474	-3868,145
		4726,706	-3868,145
		4692,856	-3874,3
		4671,315	-3874,3
		4655,929	-3877,377
		4637,465	-3880,454
		4646,697	-3880,454
		4652,851	-3877,377
		4671,315	-3877,377
		4695,933	-3880,454
		4708,243	-3880,454
		4714,397	-3877,377
		4720,552	-3877,377
		4723,629	-3880,454
		4714,397	-3877,377
		4705,165	-3889,686
		4665,161	-3895,841
		4634,388	-3883,532
		4625,156	-3886,609
		4628,233	-3889,686
		4643,62	-3883,532
		4655,929	-3871,223
		4655,929	-3871,223
		4643,62	-3874,3
		4637,465	-3874,3
		4643,62	-3889,686
		4640,542	-3892,764
		4665,161	-3892,764
		4708,243	-3895,841
		4720,552	-3895,841
		4726,706	-3892,764
		4723,629	-3880,454
		4717,474	-3865,068
		4686,702	-3861,991
		4665,161	-3868,145
		4659,006	-3877,377
		4655,929	-3886,609
		4662,083	-3880,454
		4671,315	-3886,609
		4671,315	-3883,532
		4677,47	-3886,609
		4671,315	-3886,609
		4686,702	-3877,377
		4686,702	-3877,377
		4683,624	-3886,609
		4686,702	-3889,686
		4680,547	-3889,686
		4655,929	-3889,686
		4646,697	-3880,454
		4649,774	-3877,377
		4659,006	-3877,377
		4668,238	-3883,532
		4689,779	-3886,609
		4708,243	-3886,609
		4711,32	-3886,609
		4671,315	-3886,609
		4646,697	-3892,764
		4609,769	-3880,454
		4606,692	-3877,377
		4625,156	-3877,377
		4659,006	-3877,377
		4683,624	-3874,3
		4683,624	-3874,3
		4714,397	-3874,3
		4729,784	-3871,223
		4717,474	-3877,377
		4680,547	-3880,454
		4652,851	-3883,532
		4643,62	-3886,609
		4649,774	-3883,532
		4652,851	-3883,532
		4659,006	-3880,454
		4655,929	-3892,764
		4646,697	-3905,073
		4662,083	-3908,15
		4680,547	-3905,073
		4671,315	-3911,227
		4674,392	-3905,073
		4677,47	-3877,377
		4686,702	-3852,759
		4692,856	-3861,991
		4695,933	-3868,145
		4689,779	-3877,377
		4692,856	-3877,377
		4705,165	-3877,377
		4689,779	-3880,454
		4686,702	-3880,454
		4677,47	-3883,532
		4671,315	-3883,532
		4662,083	-3883,532
		4662,083	-3871,223
		4662,083	-3865,068
		4655,929	-3877,377
		4649,774	-3883,532
		4652,851	-3886,609
		4662,083	-3892,764
		4652,851	-3895,841
		4637,465	-3892,764
		4622,079	-3889,686
		4603,615	-3886,609
		4578,997	-3892,764
		4585,151	-3889,686
		4612,847	-3892,764
		4652,851	-3889,686
		4686,702	-3886,609
		4699,011	-3886,609
		4683,624	-3877,377
		4695,933	-3871,223
		4695,933	-3874,3
		4680,547	-3877,377
		4655,929	-3892,764
		4665,161	-3898,918
		4674,392	-3908,15
		4686,702	-3908,15
		4692,856	-3905,073
		4708,243	-3905,073
		4702,088	-3889,686
		4699,011	-3871,223
		4686,702	-3868,145
		4680,547	-3874,3
		4680,547	-3877,377
		4680,547	-3880,454
		4680,547	-3886,609
		4674,392	-3889,686
		4659,006	-3886,609
		4609,769	-3889,686
		4585,151	-3892,764
		4597,46	-3889,686
		4668,238	-3889,686
		4606,692	-3886,609
		4662,083	-3889,686
		4662,083	-3892,764
		4699,011	-3889,686
		4677,47	-3886,609
		4649,774	-3886,609
		4659,006	-3886,609
		4674,392	-3889,686
		4692,856	-3883,532
		4702,088	-3889,686
		4714,397	-3889,686
		4662,083	-3892,764
		4603,615	-3898,918
		4551,301	-3905,073
		4557,456	-3898,918
		4563,61	-3901,995
		4600,538	-3898,918
		4563,61	-3901,995
		4726,706	-3886,609
		4619,001	-3892,764
		4735,938	-3883,532
		4714,397	-3889,686
		4745,17	-3898,918
		4735,938	-3898,918
		4686,702	-3898,918
		4662,083	-3898,918
		4637,465	-3895,841
		4649,774	-3892,764
		4662,083	-3892,764
		4674,392	-3886,609
		4677,47	-3898,918
		4677,47	-3905,073
		4677,47	-3892,764
		4662,083	-3889,686
		4652,851	-3886,609
		4649,774	-3889,686
		4643,62	-3886,609
		4655,929	-3886,609
		4665,161	-3898,918
		4692,856	-3905,073
		4674,392	-3901,995
		4674,392	-3908,15
		4683,624	-3908,15
[truncated: 22,330 more rows]
