# Supplementary material for: Assessment of upper limb motor control: establishing normative benchmarks for clinical applications
Source: PeerJ. 2025 Aug 22;13:e19859. doi: 10.7717/peerj.19859 (PMC12377353; doi:10.7717/peerj.19859)
Supplement: Supplemental Information 1 [file peerj-13-19859-s001.zip › translated_csvs/advanced_mdurance-test-243775.csv]

angle_window_	angles_bíceps_braquial_derecho_tríceps_braquial_largo_derecho	emg_muscle_bíceps_braquial_derecho_(µV)	emg_muscle_tríceps_braquial_largo_derecho_(µV)
0,05	67,09	4006,622	-3449,635
	67,12	3985,081	-3455,789
	67,13	3982,004	-3446,558
	67,13	3966,617	-3434,248
	67,15	3941,999	-3440,403
	67,22	3951,231	-3431,171
	67,29	3938,922	-3434,248
	67,32	3938,922	-3437,326
	67,3	3978,926	-3446,558
	67,26	3975,849	-3431,171
	67,22	3948,154	-3437,326
	67,22	3957,385	-3446,558
	67,27	3966,617	-3449,635
	67,34	3991,236	-3452,712
	67,4	3991,236	-3458,867
	67,39	4018,931	-3452,712
	67,37	4058,936	-3461,944
	67,38	4040,472	-3461,944
	67,4	4031,24	-3461,944
	67,32	4031,24	-3458,867
	67,2	4025,086	-3434,248
	67,16	4040,472	-3446,558
	67,22	4015,854	-3428,094
	67,31	4015,854	-3428,094
	67,39	4028,163	-3437,326
	67,41	4046,627	-3440,403
	67,43	4037,395	-3437,326
	67,5	4022,008	-3446,558
	67,63	4034,318	-3465,021
	67,61	4022,008	-3440,403
	67,38	4025,086	-3425,017
	67,07	3997,39	-3428,094
	66,93	3975,849	-3409,63
	67,14	3969,695	-3425,017
	67,79	3982,004	-3437,326
	68,85	3991,236	-3440,403
	70,16	4006,622	-3446,558
	71,57	4018,931	-3449,635
	72,81	4028,163	-3443,48
	73,67	4031,24	-3437,326
	74,13	4028,163	-3434,248
	74,35	4022,008	-3428,094
	74,44	4018,931	-3446,558
	74,32	4025,086	-3437,326
	74,02	4015,854	-3437,326
	73,68	4025,086	-3449,635
	73,4	3991,236	-3452,712
	73,2	4000,467	-3449,635
	73,15	3985,081	-3461,944
	73,36	3935,845	-3458,867
	73,79	3945,076	-3455,789
	74,33	3929,69	-3461,944
	74,9	3926,613	-3455,789
	75,1	3975,849	-3421,939
	74,14	3982,004	-3434,248
	71,21	4009,699	-3440,403
	65,88	4055,859	-3443,48
	57,48	4077,4	-3431,171
	45,64	4071,245	-3421,939
	31,35	4092,786	-3440,403
	15,72	4062,013	-3425,017
	-0,47	3935,845	-3434,248
	-16,56	4052,781	-3437,326
	-31,07	4018,931	-3443,48
	-41,05	4046,627	-3440,403
	-46,31	3997,39	-3452,712
	-47,55	3994,313	-3461,944
	-45,16	3991,236	-3455,789
	-39,98	3985,081	-3428,094
	-31,43	3969,695	-3440,403
	-19,47	3975,849	-3437,326
	-4,5	3966,617	-3449,635
	12,38	3963,54	-3449,635
	28,74	3963,54	-3449,635
	43,36	3985,081	-3443,48
	56,6	4006,622	-3431,171
	69,23	3963,54	-3437,326
	81,39	4015,854	-3425,017
	91,67	4025,086	-3418,862
	98,96	4009,699	-3428,094
	102,93	4022,008	-3425,017
	103,32	4000,467	-3431,171
	100,81	4012,777	-3418,862
	96,69	3991,236	-3431,171
	91,5	3988,158	-3431,171
	84,17	3994,313	-3437,326
	73,8	4015,854	-3437,326
	60,72	4037,395	-3440,403
	45,26	4025,086	-3449,635
	28,12	4015,854	-3449,635
	11,52	3994,313	-3455,789
	-2,01	3975,849	-3455,789
	-12,99	3966,617	-3458,867
	-22,5	3945,076	-3440,403
	-29,08	3972,772	-3425,017
	-32,06	3991,236	-3428,094
	-32,44	4006,622	-3428,094
	-30,63	4043,549	-3434,248
	-26,02	4055,859	-3431,171
	-18,17	4046,627	-3434,248
	-7,66	4031,24	-3440,403
	4,36	4015,854	-3443,48
	16,48	3997,39	-3443,48
	28,4	4009,699	-3443,48
	40,69	4009,699	-3440,403
	53,73	4018,931	-3443,48
	67,85	3975,849	-3443,48
	82,08	3938,922	-3437,326
	94,14	3941,999	-3443,48
	103,41	3975,849	-3434,248
	109,53	3941,999	-3440,403
	111,1	4009,699	-3434,248
	108,23	4006,622	-3446,558
	102,33	4012,777	-3418,862
	95,07	3991,236	-3406,553
	87,13	4018,931	-3428,094
	78,07	4009,699	-3428,094
	67,55	4006,622	-3443,48
	55,48	3997,39	-3443,48
	41,86	4043,549	-3458,867
	26,74	4037,395	-3437,326
	11,42	4055,859	-3449,635
	-2,8	4052,781	-3428,094
	-15,35	4058,936	-3434,248
	-25,26	4068,168	-3440,403
	-31,55	4065,09	-3440,403
	-34,97	4025,086	-3449,635
	-37,06	4018,931	-3446,558
	-37,49	3988,158	-3446,558
	-35,09	4012,777	-3446,558
	-29,17	4000,467	-3452,712
	-19,35	4000,467	-3431,171
	-6,05	4018,931	-3412,707
	8,73	4003,545	-3409,63
	22,97	4000,467	-3403,476
	36,29	4003,545	-3415,785
	48,54	4015,854	-3437,326
	59,66	4000,467	-3431,171
	69,95	4028,163	-3428,094
	79,29	4000,467	-3431,171
	87,48	4037,395	-3428,094
	94,12	4031,24	-3440,403
	98,84	4037,395	-3437,326
	100,86	4003,545	-3437,326
	99,48	4015,854	-3443,48
	95,02	3972,772	-3415,785
	88,03	4003,545	-3443,48
	78,62	4000,467	-3440,403
	67	4006,622	-3446,558
	53,46	4006,622	-3443,48
	38,22	3988,158	-3418,862
	22,39	4003,545	-3428,094
	7,98	4031,24	-3443,48
	-3,86	4055,859	-3437,326
	-13,05	4043,549	-3425,017
	-20,17	4074,322	-3425,017
	-25,62	4055,859	-3431,171
	-29,28	4034,318	-3440,403
	-30,66	4015,854	-3428,094
	-29,37	3991,236	-3418,862
	-24,95	4025,086	-3434,248
	-17,71	4022,008	-3425,017
	-8,92	3951,231	-3437,326
	0,91	3963,54	-3431,171
	11,75	3948,154	-3443,48
	23,9	3969,695	-3446,558
	37,09	3978,926	-3437,326
	50,26	3994,313	-3425,017
	62,55	3978,926	-3434,248
	73,1	4022,008	-3431,171
	81,79	4000,467	-3428,094
	88,5	4018,931	-3431,171
	92,79	3966,617	-3428,094
	94,31	3945,076	-3428,094
	92,31	3960,463	-3440,403
	86,55	3938,922	-3449,635
	77,42	3935,845	-3449,635
	65,66	4015,854	-3446,558
	52,46	4040,472	-3446,558
	38,89	4080,477	-3446,558
	26,35	4095,863	-3437,326
	16,31	4074,322	-3440,403
	8,14	4055,859	-3446,558
	-0,42	4009,699	-3443,48
	-10,75	3988,158	-3431,171
	-21,8	4015,854	-3440,403
	-30,92	4031,24	-3446,558
	-36,99	4049,704	-3446,558
	-39,72	4062,013	-3443,48
	-39,1	4065,09	-3437,326
	-35,83	4068,168	-3440,403
	-30,14	4043,549	-3434,248
	-22,43	4028,163	-3431,171
	-13,92	3975,849	-3443,48
	-4,33	3960,463	-3428,094
	7,81	4015,854	-3440,403
	22,67	3960,463	-3412,707
	38,37	4006,622	-3418,862
	53,67	3972,772	-3415,785
	68,29	4009,699	-3434,248
	80,99	4012,777	-3434,248
	91,01	4018,931	-3428,094
	98,89	4015,854	-3434,248
	103,68	3978,926	-3443,48
	103,62	4009,699	-3446,558
	99,02	4046,627	-3446,558
	91,87	4092,786	-3452,712
	83,41	4068,168	-3446,558
	72,98	4028,163	-3434,248
	60,42	4000,467	-3440,403
	45,9	4000,467	-3455,789
	30,58	4012,777	-3458,867
	16,86	4018,931	-3449,635
	5,78	4034,318	-3437,326
	-3,19	4040,472	-3449,635
	-11,07	4037,395	-3458,867
	-18,63	4015,854	-3449,635
	-25,57	4006,622	-3412,707
	-30,67	4006,622	-3428,094
	-32,95	4003,545	-3406,553
	-32,8	4009,699	-3415,785
	-30,56	4012,777	-3400,398
	-25,54	4012,777	-3425,017
	-17,69	4018,931	-3425,017
	-8,47	4000,467	-3428,094
	1,79	3966,617	-3434,248
	13,68	3963,54	-3434,248
	26,05	3982,004	-3431,171
	38,1	3982,004	-3431,171
	50,38	4000,467	-3437,326
	62,52	4018,931	-3440,403
	73,5	4006,622	-3446,558
	82,06	4000,467	-3440,403
	87,79	3994,313	-3440,403
	91,18	3963,54	-3434,248
	91,93	3969,695	-3434,248
	89,52	3954,308	-3437,326
	84,72	3960,463	-3437,326
	78,54	3991,236	-3437,326
	70,76	4015,854	-3431,171
	60,95	4028,163	-3440,403
	48,83	4040,472	-3437,326
	34,33	4046,627	-3443,48
	18,75	4003,545	-3425,017
	4,37	3972,772	-3431,171
	-7,14	3954,308	-3431,171
	-16,27	3969,695	-3421,939
	-24,26	3975,849	-3412,707
	-31	3988,158	-3428,094
	-35,76	4012,777	-3428,094
	-38,23	4052,781	-3434,248
	-38,24	4052,781	-3434,248
	-35,65	4049,704	-3431,171
	-30,88	4052,781	-3434,248
	-24,25	4062,013	-3437,326
	-15,6	4037,395	-3443,48
	-5,46	4025,086	-3446,558
	5,6	4006,622	-3434,248
	17,82	4018,931	-3449,635
	30,62	4018,931	-3443,48
	43,22	4037,395	-3446,558
	55,71	3997,39	-3418,862
	68,53	4025,086	-3452,712
	81,84	4015,854	-3437,326
	93,83	4018,931	-3425,017
	100,34	3972,772	-3421,939
	99,73	3935,845	-3431,171
	94,09	3920,458	-3421,939
	86,31	3935,845	-3425,017
	77,47	4000,467	-3428,094
	66,9	4025,086	-3437,326
	54,67	4049,704	-3446,558
	41,53	4080,477	-3437,326
	27,99	4068,168	-3446,558
	14,75	4068,168	-3437,326
	1,32	4068,168	-3440,403
	-14,49	4046,627	-3440,403
	-30,48	4022,008	-3443,48
	-42,1	4000,467	-3437,326
	-48,79	3991,236	-3437,326
	-51,17	3997,39	-3452,712
	-50,44	3991,236	-3446,558
	-48,21	4009,699	-3449,635
	-44,92	4012,777	-3437,326
	-40,24	4009,699	-3443,48
	-33,37	4009,699	-3440,403
	-24,27	3960,463	-3418,862
	-13,78	3975,849	-3437,326
	-1,96	3960,463	-3418,862
	11,89	3982,004	-3428,094
	26,8	3991,236	-3428,094
	41,08	3988,158	-3428,094
	55,13	3997,39	-3434,248
	69,2	4015,854	-3428,094
	81,86	3982,004	-3437,326
	93,5	4003,545	-3421,939
	103,02	3969,695	-3443,48
	106,85	3957,385	-3452,712
	104,27	3926,613	-3443,48
	97,42	3948,154	-3437,326
	88,94	3975,849	-3418,862
	79,41	4028,163	-3421,939
	67,99	4018,931	-3428,094
	54,48	4052,781	-3421,939
	39,39	4052,781	-3434,248
	24,63	4068,168	-3434,248
	11,98	4065,09	-3434,248
	1,32	4074,322	-3431,171
	-8,87	4031,24	-3425,017
	-20,21	4040,472	-3425,017
	-30,6	4006,622	-3425,017
	-37,17	3997,39	-3434,248
	-40,83	3978,926	-3434,248
	-42,63	3966,617	-3431,171
	-42,03	3960,463	-3440,403
	-38,76	3966,617	-3440,403
	-33,55	3975,849	-3443,48
	-27,87	3985,081	-3449,635
	-22,06	3991,236	-3452,712
	-14,84	3978,926	-3440,403
	-4,93	3982,004	-3425,017
	7,96	4012,777	-3431,171
	22,68	3991,236	-3421,939
	37,74	4083,554	-3452,712
	52,75	4065,09	-3446,558
	66,72	4049,704	-3446,558
	78,14	4028,163	-3437,326
	87,07	4006,622	-3421,939
	92,4	3985,081	-3409,63
	92,51	4000,467	-3415,785
	88,57	4031,24	-3449,635
	82,41	4043,549	-3465,021
	74,11	4000,467	-3452,712
	62,54	4000,467	-3449,635
	47,3	4009,699	-3455,789
	28,78	4031,24	-3437,326
	8,81	4009,699	-3446,558
	-8,48	4015,854	-3443,48
	-19,61	4009,699	-3428,094
	-25,33	4006,622	-3434,248
	-28,34	3997,39	-3434,248
	-29,9	3972,772	-3434,248
	-29,89	3963,54	-3434,248
	-27,58	3972,772	-3434,248
	-22,62	3982,004	-3440,403
	-15,6	4037,395	-3443,48
	-8,19	4037,395	-3437,326
	-1,02	4043,549	-3443,48
	7,26	4006,622	-3415,785
	17,31	4003,545	-3406,553
	29,02	3991,236	-3431,171
	41,68	4006,622	-3431,171
	54,2	3991,236	-3421,939
	66,09	3994,313	-3415,785
	77,24	3988,158	-3418,862
	86,3	3985,081	-3428,094
	92,61	3966,617	-3440,403
	96,62	3951,231	-3443,48
	97,97	3932,767	-3443,48
	97,2	3926,613	-3452,712
	95,7	3932,767	-3437,326
	94,56	3972,772	-3437,326
	94,25	4018,931	-3446,558
	94,49	4055,859	-3434,248
	94,57	4083,554	-3421,939
	94,3	4102,018	-3425,017
	93,84	4095,863	-3437,326
	93,32	4052,781	-3425,017
	92,85	4022,008	-3431,171
	92,47	3972,772	-3434,248
	92,2	3982,004	-3446,558
	91,94	3972,772	-3440,403
	91,64	3997,39	-3431,171
	91,3	3957,385	-3443,48
	90,83	3957,385	-3428,094
	90,26	3994,313	-3431,171
	89,71	4049,704	-3440,403
	89,14	4062,013	-3431,171
	88,61	4052,781	-3428,094
	88,25	4034,318	-3431,171
	88,02	4018,931	-3431,171
	87,7	4015,854	-3421,939
	87,18	4025,086	-3434,248
	86,62	4028,163	-3434,248
	86,12	4037,395	-3434,248
	85,72	4040,472	-3452,712
	85,41	4046,627	-3455,789
	85,04	4037,395	-3446,558
	84,53	4015,854	-3437,326
	83,98	4015,854	-3449,635
	83,47	4009,699	-3446,558
	83,04	3991,236	-3415,785
	82,6	3988,158	-3425,017
	82,02	4012,777	-3425,017
	81,24	4025,086	-3421,939
	80,41	4043,549	-3431,171
	79,66	4071,245	-3446,558
	79,17	4065,09	-3452,712
	78,77	4046,627	-3443,48
		4037,395	-3443,48
		4015,854	-3421,939
		4003,545	-3425,017
		4012,777	-3431,171
		4006,622	-3421,939
		4018,931	-3428,094
		4028,163	-3431,171
		4028,163	-3431,171
		4034,318	-3437,326
		4012,777	-3443,48
		3954,308	-3446,558
		3941,999	-3446,558
		3920,458	-3446,558
		3932,767	-3434,248
		3978,926	-3409,63
		4025,086	-3425,017
		4031,24	-3434,248
		4012,777	-3434,248
		4028,163	-3418,862
		4025,086	-3431,171
		4022,008	-3440,403
		4043,549	-3443,48
		4037,395	-3434,248
		4028,163	-3437,326
		4022,008	-3437,326
		4025,086	-3425,017
		4022,008	-3403,476
		4034,318	-3415,785
		3985,081	-3428,094
		3954,308	-3409,63
		3951,231	-3409,63
		3969,695	-3421,939
		3978,926	-3425,017
		3994,313	-3415,785
		4006,622	-3428,094
		4025,086	-3434,248
		4022,008	-3421,939
		4009,699	-3431,171
		3994,313	-3434,248
		3978,926	-3431,171
		3966,617	-3425,017
		3957,385	-3418,862
		3960,463	-3421,939
		3966,617	-3428,094
		3975,849	-3428,094
		4012,777	-3428,094
		4015,854	-3431,171
		4046,627	-3434,248
		4068,168	-3440,403
		4062,013	-3434,248
		4043,549	-3428,094
		4028,163	-3425,017
		4012,777	-3431,171
		3982,004	-3421,939
		3982,004	-3418,862
		4022,008	-3431,171
		4037,395	-3425,017
		4037,395	-3428,094
		4015,854	-3421,939
		4040,472	-3425,017
		4058,936	-3431,171
		4043,549	-3431,171
		4031,24	-3434,248
		4018,931	-3437,326
		4018,931	-3446,558
		4040,472	-3443,48
		4040,472	-3437,326
		4043,549	-3443,48
		4043,549	-3446,558
		4040,472	-3418,862
		4015,854	-3412,707
		3991,236	-3415,785
		3982,004	-3418,862
		3957,385	-3421,939
		3926,613	-3434,248
		3908,149	-3421,939
		3923,535	-3431,171
		3941,999	-3431,171
		3969,695	-3425,017
		3991,236	-3428,094
		4049,704	-3434,248
		4058,936	-3434,248
		4055,859	-3428,094
		4071,245	-3412,707
		4095,863	-3428,094
		4086,631	-3431,171
		4077,4	-3437,326
		4043,549	-3421,939
		4015,854	-3425,017
		3997,39	-3421,939
		3969,695	-3428,094
		3963,54	-3434,248
		3969,695	-3434,248
		3975,849	-3440,403
		3957,385	-3452,712
		3975,849	-3458,867
		3991,236	-3452,712
		4003,545	-3428,094
		3954,308	-3397,321
		3957,385	-3431,171
		3929,69	-3415,785
		3957,385	-3431,171
		3978,926	-3418,862
		4000,467	-3425,017
		4006,622	-3428,094
		4015,854	-3431,171
		4049,704	-3434,248
		4077,4	-3434,248
		4077,4	-3437,326
		4055,859	-3434,248
		4034,318	-3428,094
		4043,549	-3434,248
		4058,936	-3428,094
		4022,008	-3428,094
		4003,545	-3418,862
		4009,699	-3425,017
		4025,086	-3440,403
		4006,622	-3434,248
		4012,777	-3440,403
		4009,699	-3421,939
		4012,777	-3421,939
		4009,699	-3421,939
		3994,313	-3425,017
		3985,081	-3418,862
		3982,004	-3425,017
		3988,158	-3428,094
		3988,158	-3428,094
		4000,467	-3425,017
		4003,545	-3434,248
		4006,622	-3437,326
		4022,008	-3440,403
		4025,086	-3437,326
		4046,627	-3449,635
		4068,168	-3455,789
		4055,859	-3452,712
		4009,699	-3437,326
		4015,854	-3449,635
		4028,163	-3418,862
		4015,854	-3418,862
		4006,622	-3412,707
		3994,313	-3406,553
		4006,622	-3412,707
		4018,931	-3418,862
		4018,931	-3421,939
		4018,931	-3421,939
		4031,24	-3428,094
		4040,472	-3425,017
		4009,699	-3415,785
		3988,158	-3418,862
		3945,076	-3428,094
		3923,535	-3434,248
		3929,69	-3443,48
		3957,385	-3446,558
		3991,236	-3443,48
		4022,008	-3437,326
		4022,008	-3434,248
		4006,622	-3425,017
		4015,854	-3409,63
		4046,627	-3415,785
		4052,781	-3415,785
		4037,395	-3440,403
		4046,627	-3440,403
		4055,859	-3449,635
		4049,704	-3446,558
		4046,627	-3443,48
		4018,931	-3449,635
		4006,622	-3449,635
		3978,926	-3434,248
		3982,004	-3440,403
		3994,313	-3437,326
		3978,926	-3452,712
		3932,767	-3403,476
		3945,076	-3394,244
		3997,39	-3409,63
		4034,318	-3415,785
		4052,781	-3418,862
		4046,627	-3425,017
		4031,24	-3431,171
		4034,318	-3434,248
		4025,086	-3443,48
		4022,008	-3446,558
		4034,318	-3449,635
		4040,472	-3440,403
		4009,699	-3431,171
		4006,622	-3428,094
		4012,777	-3440,403
		4022,008	-3440,403
		4034,318	-3425,017
		4062,013	-3418,862
		4068,168	-3428,094
		4046,627	-3434,248
		4025,086	-3428,094
		3994,313	-3425,017
		3994,313	-3434,248
		3972,772	-3434,248
		3941,999	-3428,094
		3954,308	-3434,248
		3957,385	-3434,248
		3978,926	-3431,171
		3991,236	-3428,094
		4015,854	-3428,094
		4018,931	-3425,017
		4043,549	-3428,094
		4037,395	-3415,785
		4055,859	-3418,862
		4040,472	-3421,939
		4028,163	-3437,326
		4006,622	-3452,712
		3991,236	-3455,789
		3991,236	-3455,789
		4003,545	-3431,171
		4000,467	-3406,553
		4015,854	-3400,398
		4068,168	-3415,785
		4080,477	-3428,094
		4052,781	-3437,326
		4015,854	-3446,558
		3994,313	-3449,635
		3988,158	-3443,48
		4000,467	-3443,48
		4003,545	-3440,403
		3954,308	-3425,017
		3957,385	-3431,171
		3969,695	-3443,48
		3982,004	-3434,248
		4000,467	-3428,094
		4000,467	-3425,017
		4018,931	-3425,017
		4022,008	-3428,094
		4018,931	-3434,248
		4012,777	-3440,403
		3988,158	-3431,171
		3978,926	-3431,171
		3951,231	-3437,326
		3932,767	-3437,326
		3923,535	-3440,403
		3905,072	-3446,558
		3935,845	-3455,789
		3978,926	-3455,789
		4031,24	-3458,867
		4077,4	-3465,021
		4092,786	-3458,867
		4105,095	-3465,021
		4062,013	-3449,635
		4043,549	-3446,558
		4114,327	-3458,867
		4012,777	-3434,248
		3975,849	-3418,862
		3972,772	-3412,707
		3997,39	-3431,171
		4009,699	-3431,171
		4037,395	-3428,094
		4003,545	-3431,171
		4043,549	-3434,248
		4031,24	-3434,248
		4040,472	-3440,403
		4031,24	-3437,326
		4018,931	-3443,48
		4009,699	-3452,712
		4003,545	-3461,944
		3997,39	-3465,021
		3957,385	-3455,789
		3957,385	-3449,635
		3972,772	-3449,635
		3994,313	-3443,48
		3985,081	-3461,944
		3975,849	-3474,253
		3982,004	-3461,944
		3982,004	-3443,48
		4003,545	-3443,48
		4022,008	-3449,635
		4012,777	-3440,403
		4040,472	-3421,939
		4062,013	-3431,171
		4046,627	-3434,248
		4028,163	-3440,403
		4031,24	-3443,48
		4009,699	-3449,635
		3994,313	-3455,789
		4003,545	-3455,789
		4003,545	-3452,712
		4006,622	-3452,712
		4012,777	-3449,635
		4018,931	-3449,635
		4043,549	-3449,635
		4040,472	-3449,635
		4037,395	-3440,403
		4031,24	-3440,403
		4028,163	-3434,248
		4049,704	-3434,248
		4034,318	-3443,48
		4025,086	-3455,789
		4031,24	-3465,021
		4031,24	-3465,021
		4046,627	-3461,944
		4049,704	-3461,944
		4043,549	-3449,635
		4043,549	-3458,867
		4006,622	-3443,48
		3991,236	-3440,403
		3982,004	-3449,635
		3969,695	-3449,635
		3966,617	-3440,403
		4003,545	-3437,326
		4012,777	-3437,326
		4012,777	-3446,558
		3966,617	-3455,789
		3963,54	-3455,789
		3966,617	-3455,789
		3991,236	-3455,789
		4040,472	-3452,712
		4046,627	-3443,48
		4046,627	-3446,558
		4037,395	-3458,867
		4022,008	-3458,867
		4028,163	-3455,789
		4037,395	-3452,712
		4043,549	-3458,867
		4003,545	-3458,867
		3994,313	-3461,944
		3985,081	-3452,712
		3982,004	-3446,558
		3988,158	-3446,558
		3985,081	-3449,635
		3975,849	-3443,48
		3988,158	-3446,558
		4015,854	-3452,712
		4031,24	-3449,635
		4022,008	-3452,712
		3997,39	-3465,021
		4009,699	-3480,408
		4025,086	-3486,562
		4046,627	-3465,021
		4043,549	-3455,789
		4012,777	-3440,403
		3988,158	-3425,017
		3997,39	-3415,785
		4015,854	-3425,017
		4025,086	-3434,248
		4015,854	-3440,403
		4006,622	-3443,48
		4003,545	-3449,635
		4006,622	-3449,635
		4003,545	-3446,558
		3975,849	-3449,635
		3966,617	-3452,712
		3948,154	-3449,635
		3929,69	-3452,712
		3957,385	-3452,712
		3954,308	-3449,635
		3948,154	-3437,326
		3948,154	-3449,635
		3954,308	-3443,48
		3988,158	-3446,558
		3960,463	-3443,48
		4003,545	-3455,789
		4025,086	-3458,867
		4049,704	-3446,558
		4062,013	-3431,171
		4055,859	-3434,248
		4055,859	-3428,094
		4043,549	-3437,326
		4040,472	-3437,326
		4034,318	-3449,635
		4006,622	-3443,48
		4003,545	-3440,403
		4000,467	-3434,248
		4015,854	-3437,326
		4009,699	-3434,248
		3997,39	-3446,558
		3991,236	-3452,712
		3985,081	-3446,558
		4000,467	-3421,939
		4043,549	-3415,785
		4068,168	-3440,403
		4003,545	-3446,558
		3963,54	-3452,712
		3935,845	-3458,867
		3938,922	-3452,712
		3938,922	-3443,48
		3963,54	-3421,939
		3994,313	-3415,785
		4015,854	-3418,862
		4065,09	-3431,171
		4065,09	-3434,248
		4043,549	-3431,171
		4049,704	-3431,171
		4055,859	-3431,171
		4049,704	-3431,171
		4025,086	-3434,248
		4009,699	-3425,017
		4006,622	-3431,171
		4003,545	-3434,248
		4012,777	-3434,248
		4006,622	-3434,248
		4012,777	-3431,171
		3988,158	-3415,785
		3985,081	-3425,017
		3991,236	-3428,094
		4000,467	-3425,017
		4000,467	-3421,939
		4006,622	-3418,862
		4003,545	-3418,862
		4009,699	-3425,017
		4006,622	-3425,017
		3945,076	-3440,403
		4009,699	-3425,017
		4006,622	-3425,017
		4000,467	-3428,094
		3991,236	-3425,017
		3938,922	-3446,558
		3935,845	-3458,867
		3945,076	-3455,789
		3957,385	-3449,635
		3963,54	-3437,326
		3988,158	-3431,171
		3969,695	-3415,785
		3978,926	-3415,785
		4006,622	-3418,862
		4034,318	-3431,171
		4046,627	-3428,094
		4037,395	-3421,939
		4025,086	-3425,017
		4012,777	-3434,248
		3994,313	-3437,326
		3997,39	-3443,48
		4003,545	-3458,867
		4028,163	-3468,098
		4055,859	-3483,485
		4031,24	-3449,635
		4043,549	-3474,253
		4034,318	-3428,094
		4012,777	-3391,166
		3978,926	-3400,398
		3957,385	-3394,244
		3957,385	-3409,63
		3978,926	-3415,785
		3994,313	-3418,862
		3994,313	-3421,939
		4015,854	-3421,939
		4015,854	-3428,094
		4022,008	-3428,094
		4018,931	-3431,171
		4022,008	-3434,248
		4018,931	-3431,171
		4000,467	-3428,094
		3969,695	-3428,094
		3911,226	-3425,017
		3941,999	-3443,48
		4012,777	-3434,248
		3975,849	-3440,403
		4049,704	-3443,48
		4055,859	-3434,248
		4040,472	-3431,171
		4025,086	-3421,939
		4015,854	-3409,63
		4025,086	-3421,939
		4037,395	-3434,248
		4025,086	-3431,171
		4018,931	-3434,248
		4012,777	-3428,094
		3988,158	-3418,862
		3969,695	-3418,862
		3969,695	-3428,094
		3978,926	-3428,094
		4006,622	-3425,017
		4031,24	-3431,171
		4028,163	-3431,171
		4006,622	-3440,403
		3985,081	-3443,48
		3969,695	-3437,326
		3972,772	-3428,094
		3982,004	-3418,862
		3988,158	-3421,939
		3948,154	-3425,017
		3908,149	-3428,094
		3895,84	-3434,248
		3901,994	-3440,403
		3926,613	-3437,326
		3969,695	-3440,403
		3997,39	-3440,403
		4031,24	-3440,403
		4068,168	-3437,326
		4040,472	-3428,094
		4028,163	-3418,862
		4022,008	-3412,707
		4009,699	-3412,707
		3991,236	-3400,398
		3991,236	-3415,785
		4000,467	-3418,862
		3994,313	-3421,939
		3985,081	-3428,094
		3991,236	-3431,171
		3994,313	-3434,248
		3997,39	-3431,171
		3994,313	-3425,017
		4003,545	-3409,63
		3988,158	-3415,785
		3991,236	-3415,785
		3991,236	-3409,63
		3991,236	-3415,785
		3991,236	-3412,707
		3982,004	-3418,862
		3988,158	-3418,862
		4006,622	-3421,939
		3997,39	-3418,862
		3991,236	-3418,862
		3988,158	-3418,862
		3988,158	-3421,939
		3972,772	-3418,862
		3911,226	-3421,939
		3920,458	-3418,862
		3963,54	-3428,094
		4003,545	-3431,171
		4018,931	-3434,248
		4018,931	-3437,326
		4003,545	-3425,017
		4006,622	-3428,094
		3960,463	-3428,094
		3957,385	-3440,403
		3972,772	-3443,48
		4015,854	-3455,789
		4080,477	-3458,867
		4157,409	-3458,867
		4040,472	-3409,63
		3972,772	-3406,553
		4114,327	-3412,707
		3957,385	-3394,244
		3957,385	-3403,476
		3969,695	-3409,63
		3982,004	-3415,785
		3991,236	-3425,017
		3982,004	-3425,017
		3972,772	-3425,017
		3988,158	-3421,939
		4015,854	-3412,707
		3997,39	-3406,553
		4006,622	-3418,862
		4037,395	-3443,48
		4062,013	-3434,248
		4089,709	-3421,939
		4055,859	-3418,862
		4012,777	-3409,63
		4018,931	-3406,553
		4015,854	-3412,707
		3994,313	-3412,707
		3985,081	-3415,785
		3972,772	-3415,785
		3914,304	-3418,862
		3914,304	-3431,171
		3917,381	-3431,171
		3951,231	-3431,171
		3972,772	-3431,171
		3988,158	-3428,094
		4003,545	-3418,862
		4028,163	-3428,094
		4003,545	-3437,326
		3929,69	-3428,094
		3963,54	-3409,63
		3997,39	-3415,785
		3898,917	-3434,248
		3911,226	-3431,171
		3945,076	-3412,707
		3960,463	-3409,63
		3985,081	-3418,862
		4040,472	-3425,017
		4046,627	-3428,094
		4025,086	-3425,017
		4009,699	-3428,094
		4003,545	-3409,63
		4000,467	-3412,707
		4015,854	-3434,248
		3997,39	-3434,248
		3991,236	-3431,171
		4015,854	-3421,939
		4022,008	-3418,862
		4003,545	-3418,862
		4006,622	-3425,017
		4015,854	-3434,248
		4012,777	-3437,326
		4022,008	-3437,326
		4037,395	-3434,248
		4028,163	-3431,171
		4015,854	-3418,862
		4006,622	-3421,939
		3960,463	-3428,094
		3954,308	-3443,48
		3951,231	-3431,171
		3951,231	-3425,017
		3957,385	-3425,017
		3938,922	-3425,017
		3929,69	-3415,785
		3982,004	-3428,094
		4009,699	-3437,326
		4049,704	-3434,248
		4037,395	-3421,939
		4058,936	-3428,094
		3991,236	-3434,248
		3972,772	-3421,939
		3972,772	-3412,707
		4009,699	-3418,862
		4009,699	-3421,939
		4000,467	-3418,862
		4009,699	-3428,094
		4034,318	-3418,862
		4028,163	-3412,707
		4025,086	-3425,017
		4022,008	-3421,939
		4028,163	-3434,248
		4003,545	-3434,248
		3941,999	-3431,171
		3917,381	-3412,707
		3914,304	-3403,476
		3926,613	-3415,785
		3969,695	-3421,939
		3988,158	-3418,862
		3991,236	-3418,862
		3978,926	-3418,862
		3963,54	-3412,707
		3997,39	-3425,017
		4003,545	-3425,017
		4003,545	-3428,094
		3994,313	-3428,094
		3978,926	-3418,862
		3969,695	-3415,785
		3969,695	-3415,785
		3985,081	-3425,017
		3988,158	-3428,094
		4006,622	-3425,017
		3994,313	-3421,939
		3945,076	-3415,785
		3954,308	-3418,862
		3951,231	-3428,094
		3957,385	-3425,017
		3966,617	-3421,939
		4003,545	-3428,094
		4031,24	-3428,094
		3948,154	-3421,939
		3951,231	-3418,862
		4009,699	-3421,939
		4006,622	-3425,017
		3978,926	-3418,862
		4015,854	-3425,017
		4015,854	-3431,171
		4000,467	-3425,017
		4015,854	-3425,017
		4028,163	-3421,939
		3975,849	-3418,862
		3994,313	-3415,785
		3969,695	-3421,939
		3982,004	-3421,939
		3991,236	-3431,171
		3978,926	-3425,017
		3994,313	-3443,48
		3991,236	-3434,248
		3988,158	-3449,635
		3963,54	-3425,017
		3957,385	-3443,48
		3969,695	-3443,48
		3978,926	-3437,326
		3969,695	-3415,785
		3991,236	-3434,248
		3969,695	-3409,63
		3985,081	-3425,017
		3988,158	-3425,017
		3975,849	-3428,094
		3957,385	-3415,785
		3985,081	-3406,553
		3997,39	-3397,321
		4006,622	-3409,63
		3957,385	-3418,862
		4003,545	-3409,63
		4022,008	-3418,862
		4028,163	-3425,017
		4012,777	-3437,326
		3985,081	-3443,48
		3975,849	-3446,558
		3963,54	-3437,326
		3954,308	-3434,248
		3889,685	-3412,707
		3951,231	-3428,094
		3932,767	-3412,707
		3957,385	-3409,63
		3938,922	-3418,862
		3895,84	-3421,939
		3917,381	-3440,403
		3938,922	-3428,094
		3948,154	-3412,707
		3945,076	-3412,707
		4074,322	-3437,326
		4062,013	-3434,248
		4055,859	-3421,939
		4031,24	-3409,63
		4012,777	-3412,707
		4006,622	-3415,785
		3941,999	-3418,862
		4062,013	-3434,248
		4009,699	-3412,707
		3969,695	-3428,094
		4015,854	-3412,707
		4012,777	-3412,707
		3994,313	-3431,171
		4012,777	-3421,939
		3957,385	-3428,094
		3960,463	-3431,171
		3957,385	-3428,094
		3963,54	-3431,171
		3969,695	-3421,939
		3957,385	-3421,939
		3975,849	-3440,403
		4000,467	-3418,862
		3997,39	-3425,017
		4000,467	-3425,017
		3982,004	-3421,939
		3985,081	-3421,939
		3985,081	-3418,862
		3957,385	-3418,862
		3951,231	-3418,862
		3969,695	-3425,017
		3972,772	-3425,017
		4006,622	-3425,017
		3975,849	-3425,017
		3991,236	-3440,403
		4006,622	-3434,248
		3957,385	-3425,017
		3941,999	-3418,862
		3960,463	-3421,939
		3985,081	-3421,939
		4000,467	-3425,017
		4022,008	-3437,326
		4022,008	-3440,403
		4003,545	-3425,017
		3991,236	-3425,017
		3994,313	-3418,862
		3994,313	-3415,785
		4015,854	-3437,326
		4006,622	-3431,171
		3985,081	-3428,094
		3985,081	-3431,171
		3975,849	-3431,171
		3978,926	-3434,248
		3982,004	-3431,171
		3975,849	-3425,017
		3972,772	-3431,171
		3951,231	-3425,017
		3920,458	-3421,939
		3905,072	-3406,553
		3905,072	-3418,862
		3960,463	-3425,017
		3957,385	-3412,707
		3991,236	-3415,785
		4015,854	-3418,862
		4031,24	-3421,939
		4015,854	-3406,553
		4031,24	-3428,094
		4031,24	-3434,248
		3975,849	-3449,635
		3945,076	-3452,712
		3926,613	-3449,635
		3932,767	-3443,48
		3929,69	-3449,635
		3926,613	-3406,553
		3978,926	-3406,553
		4012,777	-3415,785
		4012,777	-3412,707
		4006,622	-3406,553
		3975,849	-3412,707
		4025,086	-3425,017
		4034,318	-3431,171
		4025,086	-3443,48
		4018,931	-3431,171
		4000,467	-3412,707
		4015,854	-3412,707
		3994,313	-3425,017
		3978,926	-3425,017
		3948,154	-3425,017
		3929,69	-3415,785
		3932,767	-3409,63
		3954,308	-3428,094
		3972,772	-3428,094
		4006,622	-3437,326
		4000,467	-3434,248
		4003,545	-3437,326
		4025,086	-3431,171
		4018,931	-3437,326
		4009,699	-3421,939
		3988,158	-3415,785
		3988,158	-3425,017
		3994,313	-3434,248
		3972,772	-3434,248
		3966,617	-3437,326
		3966,617	-3434,248
		3963,54	-3431,171
		3920,458	-3428,094
		3920,458	-3425,017
		3951,231	-3418,862
		3963,54	-3425,017
		3929,69	-3421,939
		3923,535	-3425,017
		3920,458	-3428,094
		3941,999	-3431,171
		3948,154	-3431,171
		3957,385	-3440,403
		3975,849	-3446,558
		3997,39	-3452,712
		4009,699	-3449,635
		4037,395	-3443,48
		4043,549	-3437,326
		4006,622	-3431,171
		3978,926	-3428,094
		3957,385	-3431,171
		3988,158	-3428,094
		3991,236	-3418,862
		3982,004	-3421,939
		3941,999	-3431,171
		3923,535	-3437,326
		3914,304	-3446,558
		3914,304	-3449,635
		3935,845	-3434,248
		3966,617	-3428,094
		4015,854	-3443,48
		4043,549	-3443,48
		4049,704	-3443,48
		4080,477	-3443,48
		4102,018	-3425,017
		4055,859	-3421,939
		4018,931	-3421,939
		4006,622	-3418,862
		4022,008	-3418,862
		4034,318	-3425,017
		4025,086	-3428,094
		3997,39	-3415,785
		3988,158	-3421,939
		3969,695	-3425,017
		3960,463	-3421,939
		3923,535	-3418,862
		3920,458	-3425,017
		3917,381	-3431,171
		3926,613	-3437,326
		3932,767	-3449,635
		3945,076	-3458,867
		3969,695	-3468,098
		4006,622	-3465,021
		4031,24	-3452,712
		4037,395	-3440,403
		4052,781	-3440,403
		4034,318	-3425,017
		4006,622	-3409,63
		3988,158	-3409,63
		3997,39	-3409,63
		3988,158	-3409,63
		4012,777	-3425,017
		4012,777	-3412,707
		3972,772	-3425,017
		3960,463	-3428,094
		3969,695	-3415,785
		3985,081	-3418,862
		3975,849	-3421,939
		3966,617	-3421,939
		3951,231	-3421,939
		3920,458	-3425,017
		3929,69	-3431,171
		3911,226	-3431,171
		3883,531	-3425,017
		3892,763	-3431,171
		3926,613	-3440,403
		3938,922	-3449,635
		3923,535	-3452,712
		3954,308	-3440,403
		3991,236	-3446,558
		3988,158	-3446,558
		4028,163	-3437,326
		4031,24	-3421,939
		4049,704	-3428,094
		4049,704	-3434,248
		4052,781	-3431,171
		4022,008	-3428,094
		4003,545	-3431,171
		4025,086	-3428,094
		4018,931	-3418,862
		4003,545	-3425,017
		3991,236	-3428,094
		3982,004	-3434,248
		3941,999	-3428,094
		3935,845	-3434,248
		3926,613	-3425,017
		3892,763	-3421,939
		3908,149	-3415,785
		3926,613	-3431,171
		3966,617	-3443,48
		3978,926	-3440,403
		3994,313	-3437,326
		3985,081	-3434,248
		4012,777	-3428,094
		3994,313	-3431,171
		4015,854	-3428,094
		4000,467	-3443,48
		4009,699	-3440,403
		4000,467	-3440,403
		3997,39	-3434,248
		3985,081	-3415,785
		3991,236	-3428,094
		3969,695	-3415,785
		3982,004	-3434,248
		3935,845	-3412,707
		3945,076	-3421,939
		3972,772	-3428,094
		3972,772	-3431,171
		3966,617	-3428,094
		3978,926	-3431,171
		4000,467	-3434,248
		4006,622	-3434,248
		4009,699	-3431,171
		3997,39	-3431,171
		3991,236	-3434,248
		3997,39	-3434,248
		3994,313	-3431,171
		3969,695	-3428,094
		3960,463	-3443,48
		3957,385	-3443,48
		3945,076	-3434,248
		3960,463	-3437,326
		3969,695	-3434,248
		3960,463	-3434,248
		3963,54	-3434,248
		3975,849	-3428,094
		3972,772	-3434,248
		3975,849	-3437,326
		3988,158	-3434,248
		3978,926	-3437,326
		4006,622	-3443,48
		4009,699	-3437,326
		4009,699	-3437,326
		3988,158	-3428,094
		3969,695	-3428,094
		3963,54	-3431,171
		3960,463	-3437,326
		3957,385	-3443,48
		3954,308	-3437,326
		3954,308	-3434,248
		3963,54	-3437,326
		3975,849	-3437,326
		3972,772	-3415,785
		3982,004	-3421,939
		3985,081	-3434,248
		3966,617	-3431,171
		3926,613	-3428,094
		3914,304	-3428,094
		3923,535	-3428,094
		3945,076	-3428,094
		3966,617	-3434,248
		4000,467	-3440,403
		4009,699	-3440,403
		3982,004	-3443,48
		3932,767	-3440,403
		3908,149	-3434,248
		3852,758	-3421,939
		3840,449	-3415,785
		3865,067	-3425,017
		3901,994	-3434,248
		3966,617	-3440,403
		4018,931	-3440,403
		4068,168	-3446,558
		4052,781	-3437,326
		4040,472	-3431,171
		4043,549	-3425,017
		4022,008	-3431,171
		3991,236	-3431,171
		3982,004	-3428,094
		3972,772	-3421,939
		3966,617	-3428,094
		3960,463	-3431,171
		3951,231	-3431,171
		3935,845	-3428,094
		3938,922	-3431,171
		3945,076	-3434,248
		3932,767	-3437,326
		3908,149	-3437,326
		3917,381	-3437,326
		3923,535	-3421,939
		3954,308	-3415,785
		3978,926	-3409,63
		4012,777	-3412,707
		4015,854	-3425,017
		4006,622	-3428,094
		3985,081	-3431,171
		3985,081	-3428,094
		3994,313	-3434,248
		3985,081	-3440,403
		3985,081	-3440,403
		3985,081	-3431,171
		3972,772	-3421,939
		3982,004	-3437,326
		3975,849	-3431,171
		3960,463	-3415,785
		3963,54	-3418,862
		3960,463	-3418,862
		3957,385	-3425,017
		3945,076	-3428,094
		3941,999	-3425,017
		3932,767	-3425,017
		3905,072	-3425,017
		3886,608	-3421,939
		3898,917	-3428,094
		3926,613	-3434,248
		3941,999	-3431,171
		3972,772	-3434,248
		3966,617	-3437,326
		3978,926	-3440,403
		4006,622	-3434,248
		4000,467	-3431,171
		3985,081	-3443,48
		3957,385	-3428,094
		3960,463	-3421,939
		3960,463	-3425,017
		3969,695	-3421,939
		3975,849	-3425,017
		3966,617	-3428,094
		3954,308	-3434,248
		3935,845	-3434,248
		3920,458	-3440,403
		3954,308	-3440,403
		3978,926	-3440,403
		3969,695	-3446,558
		3960,463	-3443,48
		3960,463	-3431,171
		3945,076	-3437,326
		3892,763	-3415,785
		3886,608	-3418,862
		3898,917	-3428,094
		3951,231	-3431,171
		3945,076	-3452,712
		3948,154	-3446,558
		3941,999	-3434,248
		3951,231	-3455,789
		3932,767	-3449,635
		3914,304	-3403,476
		3923,535	-3434,248
		3969,695	-3418,862
		3923,535	-3378,857
		4025,086	-3425,017
		4025,086	-3418,862
		4009,699	-3425,017
		4009,699	-3434,248
		4006,622	-3425,017
		4000,467	-3415,785
		3982,004	-3409,63
		3941,999	-3412,707
		3932,767	-3415,785
		3948,154	-3428,094
		3945,076	-3443,48
		3938,922	-3437,326
		3951,231	-3434,248
		3957,385	-3434,248
		3982,004	-3428,094
		3978,926	-3431,171
		3948,154	-3425,017
		3938,922	-3421,939
		3941,999	-3421,939
		3923,535	-3425,017
		3889,685	-3428,094
		3877,376	-3428,094
		3889,685	-3437,326
		3901,994	-3446,558
		3923,535	-3455,789
		3948,154	-3458,867
		3969,695	-3458,867
		3988,158	-3446,558
		3969,695	-3437,326
		3957,385	-3437,326
		3954,308	-3443,48
		3978,926	-3428,094
		3966,617	-3409,63
		3978,926	-3418,862
		3982,004	-3421,939
		4018,931	-3415,785
		4028,163	-3412,707
		4009,699	-3428,094
		3985,081	-3428,094
		3969,695	-3428,094
		3948,154	-3431,171
		3935,845	-3425,017
		3923,535	-3425,017
		3886,608	-3431,171
		3831,217	-3437,326
		3806,599	-3449,635
		3861,99	-3452,712
		3889,685	-3452,712
		3861,99	-3452,712
		3917,381	-3455,789
		3911,226	-3452,712
		3923,535	-3452,712
		3945,076	-3443,48
		3982,004	-3431,171
		3988,158	-3412,707
		3991,236	-3421,939
		4000,467	-3434,248
		4000,467	-3428,094
		4003,545	-3431,171
		3982,004	-3434,248
		3926,613	-3443,48
		3923,535	-3458,867
		3966,617	-3461,944
		3948,154	-3455,789
		3911,226	-3437,326
		3914,304	-3440,403
		3945,076	-3434,248
		3988,158	-3434,248
		4003,545	-3437,326
		4003,545	-3434,248
		3997,39	-3449,635
		3997,39	-3458,867
		3972,772	-3461,944
		3988,158	-3458,867
		3982,004	-3449,635
		3969,695	-3449,635
		3954,308	-3449,635
		3932,767	-3452,712
		3905,072	-3434,248
		3871,222	-3428,094
		3865,067	-3434,248
		3877,376	-3425,017
		3905,072	-3431,171
		3963,54	-3452,712
		4006,622	-3449,635
		4012,777	-3421,939
		3960,463	-3421,939
		3997,39	-3421,939
		3954,308	-3434,248
		3938,922	-3440,403
		3929,69	-3446,558
		3945,076	-3446,558
		3911,226	-3418,862
		3917,381	-3428,094
		3908,149	-3428,094
		3920,458	-3428,094
		3941,999	-3449,635
		3892,763	-3431,171
		3908,149	-3443,48
		3898,917	-3434,248
		3886,608	-3446,558
		3898,917	-3461,944
		3871,222	-3452,712
		3945,076	-3468,098
		3969,695	-3465,021
		3972,772	-3452,712
		3966,617	-3455,789
		3951,231	-3471,176
		3868,144	-3461,944
		3803,521	-3431,171
		3868,144	-3440,403
		3905,072	-3437,326
		3929,69	-3443,48
		3945,076	-3440,403
		3994,313	-3437,326
		3963,54	-3437,326
		3997,39	-3437,326
		3963,54	-3434,248
		3969,695	-3434,248
		3978,926	-3452,712
		3975,849	-3449,635
		3963,54	-3452,712
		3972,772	-3452,712
		3972,772	-3446,558
		3957,385	-3452,712
		3960,463	-3468,098
		3975,849	-3480,408
		3966,617	-3474,253
		3960,463	-3452,712
		3911,226	-3446,558
		3908,149	-3443,48
		3895,84	-3465,021
		3865,067	-3471,176
		3895,84	-3468,098
		3880,453	-3449,635
		3849,681	-3443,48
		3865,067	-3440,403
		3877,376	-3440,403
		3871,222	-3437,326
		3892,763	-3452,712
		3908,149	-3477,33
		3914,304	-3477,33
		3954,308	-3471,176
		3988,158	-3446,558
		4022,008	-3449,635
		4071,245	-3446,558
		4040,472	-3440,403
		3938,922	-3443,48
		3945,076	-3440,403
		3932,767	-3443,48
		3948,154	-3449,635
		3951,231	-3455,789
		3960,463	-3452,712
		3997,39	-3452,712
		3991,236	-3446,558
		3917,381	-3428,094
		3858,912	-3446,558
		3861,99	-3452,712
		3855,835	-3452,712
		3861,99	-3468,098
		3861,99	-3468,098
		3880,453	-3465,021
		3895,84	-3468,098
		3861,99	-3458,867
		3883,531	-3455,789
		3895,84	-3474,253
		3901,994	-3452,712
		3994,313	-3452,712
		4037,395	-3458,867
		3960,463	-3452,712
		3895,84	-3468,098
		4028,163	-3443,48
		4003,545	-3434,248
		4000,467	-3443,48
		3988,158	-3437,326
		3938,922	-3440,403
		3960,463	-3431,171
		3951,231	-3449,635
		3951,231	-3446,558
		3945,076	-3452,712
		3932,767	-3449,635
		3932,767	-3446,558
		3935,845	-3443,48
		3941,999	-3455,789
		3954,308	-3468,098
		3941,999	-3480,408
		3935,845	-3480,408
		3920,458	-3474,253
		3883,531	-3468,098
		3840,449	-3455,789
		3855,835	-3434,248
		3941,999	-3443,48
		3960,463	-3440,403
		3948,154	-3458,867
		3935,845	-3446,558
		3966,617	-3471,176
		3994,313	-3465,021
		3985,081	-3461,944
		3994,313	-3465,021
		3951,231	-3455,789
		3837,371	-3437,326
		3957,385	-3477,33
		3960,463	-3483,485
		3948,154	-3480,408
		3923,535	-3465,021
		3926,613	-3461,944
		3923,535	-3468,098
		3898,917	-3471,176
		3886,608	-3471,176
		3905,072	-3471,176
		3840,449	-3461,944
		3840,449	-3471,176
		3889,685	-3455,789
		3929,69	-3455,789
		3948,154	-3452,712
		3966,617	-3474,253
		3948,154	-3468,098
		3972,772	-3471,176
		3954,308	-3461,944
		3966,617	-3477,33
		3938,922	-3461,944
		3917,381	-3471,176
		3920,458	-3471,176
		3908,149	-3474,253
		3892,763	-3474,253
		3905,072	-3471,176
		3923,535	-3474,253
		3908,149	-3474,253
		3920,458	-3465,021
		3911,226	-3468,098
		3938,922	-3468,098
		3957,385	-3477,33
		3972,772	-3480,408
		3966,617	-3486,562
		3957,385	-3486,562
		3963,54	-3489,639
		3966,617	-3468,098
		3963,54	-3458,867
		3972,772	-3461,944
		3969,695	-3471,176
		3960,463	-3471,176
		3954,308	-3471,176
		3954,308	-3474,253
		3914,304	-3483,485
		3861,99	-3489,639
		3871,222	-3498,871
		3951,231	-3514,258
		3985,081	-3508,103
		3997,39	-3501,949
		3932,767	-3465,021
		3948,154	-3455,789
		3914,304	-3449,635
		3935,845	-3455,789
		3886,608	-3449,635
		3886,608	-3474,253
		3889,685	-3465,021
		3880,453	-3471,176
		3886,608	-3468,098
		3892,763	-3471,176
		3889,685	-3471,176
		3898,917	-3477,33
		3908,149	-3486,562
		3917,381	-3477,33
		3932,767	-3480,408
		3957,385	-3486,562
		3923,535	-3489,639
		3972,772	-3489,639
		3960,463	-3489,639
		3948,154	-3489,639
		3938,922	-3483,485
		3938,922	-3486,562
		3941,999	-3489,639
		3941,999	-3486,562
		3938,922	-3483,485
		3825,062	-3489,639
		3778,903	-3498,871
		3785,058	-3508,103
		3825,062	-3517,335
		3855,835	-3517,335
		3898,917	-3514,258
		3948,154	-3505,026
		4031,24	-3495,794
		4046,627	-3474,253
		4012,777	-3465,021
		3991,236	-3474,253
		4018,931	-3471,176
		3960,463	-3480,408
		3948,154	-3477,33
		3951,231	-3471,176
		3945,076	-3471,176
		3963,54	-3474,253
		3969,695	-3477,33
		3963,54	-3474,253
		3941,999	-3474,253
		3935,845	-3477,33
		3926,613	-3486,562
		3923,535	-3486,562
		3935,845	-3483,485
		3960,463	-3480,408
		3966,617	-3483,485
		3963,54	-3486,562
		3948,154	-3483,485
		3941,999	-3486,562
		3972,772	-3483,485
		3929,69	-3486,562
		3917,381	-3486,562
		3895,84	-3486,562
		3880,453	-3486,562
		3865,067	-3477,33
		3871,222	-3486,562
		3886,608	-3477,33
		3914,304	-3480,408
		3898,917	-3477,33
		3945,076	-3483,485
		3874,299	-3483,485
		3954,308	-3480,408
		3969,695	-3489,639
		3954,308	-3489,639
		3917,381	-3483,485
		3914,304	-3486,562
		3905,072	-3501,949
		3908,149	-3505,026
		3892,763	-3505,026
		3905,072	-3501,949
		3923,535	-3498,871
		3932,767	-3495,794
		3920,458	-3495,794
		3914,304	-3492,717
		3917,381	-3495,794
		3929,69	-3498,871
		3923,535	-3498,871
		3929,69	-3508,103
		3932,767	-3508,103
		3935,845	-3511,18
		3935,845	-3498,871
		3911,226	-3505,026
		3874,299	-3498,871
		3886,608	-3483,485
		3917,381	-3480,408
		3972,772	-3495,794
		3963,54	-3480,408
		3975,849	-3483,485
		4000,467	-3480,408
		3985,081	-3477,33
		3960,463	-3477,33
		3945,076	-3480,408
		3935,845	-3480,408
		3938,922	-3483,485
		3932,767	-3483,485
		3932,767	-3483,485
		3945,076	-3486,562
		3960,463	-3489,639
		3951,231	-3489,639
		3871,222	-3498,871
		3932,767	-3492,717
		3791,212	-3511,18
		3785,058	-3517,335
		3815,83	-3517,335
		3901,994	-3520,412
		3978,926	-3492,717
		4065,09	-3489,639
		4025,086	-3495,794
		3991,236	-3465,021
		3963,54	-3458,867
		3969,695	-3468,098
		3960,463	-3461,944
		3957,385	-3474,253
		3948,154	-3483,485
		3948,154	-3480,408
		3945,076	-3468,098
		3957,385	-3477,33
		3948,154	-3468,098
		3954,308	-3483,485
		3960,463	-3489,639
		3951,231	-3495,794
		3932,767	-3489,639
		3901,994	-3474,253
		3895,84	-3477,33
		3923,535	-3489,639
		3941,999	-3498,871
		3941,999	-3511,18
		3914,304	-3508,103
		3898,917	-3495,794
		3846,603	-3483,485
		3791,212	-3483,485
		3705,048	-3474,253
		3692,739	-3471,176
		3711,203	-3474,253
		3794,289	-3489,639
		3858,912	-3483,485
		3945,076	-3471,176
		4000,467	-3452,712
		4040,472	-3465,021
		4123,559	-3477,33
		4105,095	-3465,021
		4043,549	-3468,098
		3994,313	-3465,021
		3978,926	-3471,176
		3975,849	-3474,253
		3982,004	-3471,176
		3972,772	-3474,253
		3975,849	-3477,33
		3963,54	-3480,408
		3963,54	-3477,33
		3957,385	-3477,33
		3941,999	-3480,408
		3941,999	-3480,408
		3926,613	-3489,639
		3901,994	-3501,949
		3898,917	-3514,258
		3892,763	-3511,18
		3877,376	-3498,871
		3880,453	-3495,794
		3914,304	-3498,871
		3935,845	-3486,562
		4000,467	-3468,098
		3945,076	-3449,635
		3972,772	-3458,867
		3978,926	-3455,789
		3963,54	-3449,635
		3920,458	-3461,944
		3898,917	-3468,098
		3901,994	-3471,176
		3911,226	-3471,176
		3914,304	-3468,098
		3911,226	-3474,253
		3929,69	-3474,253
		3941,999	-3477,33
		3935,845	-3474,253
		3941,999	-3474,253
		3935,845	-3468,098
		3941,999	-3458,867
		3929,69	-3461,944
		3917,381	-3461,944
		3917,381	-3471,176
		3938,922	-3471,176
		3951,231	-3474,253
		3941,999	-3477,33
		3938,922	-3474,253
		3932,767	-3471,176
		3941,999	-3465,021
		3948,154	-3468,098
		3945,076	-3468,098
		3941,999	-3468,098
		3929,69	-3480,408
		3917,381	-3489,639
		3834,294	-3483,485
		3785,058	-3483,485
		3818,908	-3480,408
		3926,613	-3483,485
		3935,845	-3455,789
		4015,854	-3461,944
		3963,54	-3440,403
		4003,545	-3471,176
		3985,081	-3474,253
		3923,535	-3458,867
		3917,381	-3437,326
		3945,076	-3446,558
		3945,076	-3449,635
		3920,458	-3452,712
		3917,381	-3446,558
		3917,381	-3446,558
		3917,381	-3449,635
		3926,613	-3455,789
		3938,922	-3458,867
		3966,617	-3461,944
		3982,004	-3465,021
		3969,695	-3461,944
		3951,231	-3455,789
		3911,226	-3452,712
		3938,922	-3455,789
		3868,144	-3449,635
		3821,985	-3452,712
		3794,289	-3471,176
		3757,362	-3489,639
		3748,13	-3495,794
		3769,671	-3511,18
		3791,212	-3514,258
		3886,608	-3505,026
		3938,922	-3486,562
		3978,926	-3461,944
		4012,777	-3443,48
		4077,4	-3458,867
		4089,709	-3458,867
		4083,554	-3443,48
		4000,467	-3440,403
		3988,158	-3443,48
		3972,772	-3446,558
		3935,845	-3449,635
		3932,767	-3452,712
		3938,922	-3458,867
		3935,845	-3458,867
		3929,69	-3458,867
		3932,767	-3461,944
		3926,613	-3461,944
		3932,767	-3458,867
		3938,922	-3458,867
		3948,154	-3461,944
		3951,231	-3474,253
		3945,076	-3477,33
		3929,69	-3474,253
		3932,767	-3471,176
		3923,535	-3461,944
		3914,304	-3458,867
		3883,531	-3458,867
		3852,758	-3474,253
		3843,526	-3480,408
		3818,908	-3483,485
		3794,289	-3474,253
		3815,83	-3480,408
		3840,449	-3468,098
		3895,84	-3449,635
		3923,535	-3446,558
		4025,086	-3458,867
		4071,245	-3455,789
		4015,854	-3449,635
		3969,695	-3455,789
		3997,39	-3449,635
		3994,313	-3452,712
		3985,081	-3458,867
		3991,236	-3455,789
		3978,926	-3461,944
		3969,695	-3465,021
		3966,617	-3471,176
		3954,308	-3471,176
		3963,54	-3474,253
		3932,767	-3474,253
		3945,076	-3468,098
		3932,767	-3455,789
		3908,149	-3443,48
		3892,763	-3443,48
		3883,531	-3434,248
		3898,917	-3443,48
		3932,767	-3461,944
		3938,922	-3465,021
		3975,849	-3461,944
		3985,081	-3455,789
		3957,385	-3465,021
		3960,463	-3443,48
		3960,463	-3446,558
		3957,385	-3449,635
		3951,231	-3449,635
		3941,999	-3449,635
		3945,076	-3455,789
		3948,154	-3452,712
		3948,154	-3449,635
		3945,076	-3452,712
		3945,076	-3452,712
		3941,999	-3452,712
		3935,845	-3452,712
		3938,922	-3452,712
		3932,767	-3452,712
		3932,767	-3449,635
		3932,767	-3443,48
		3905,072	-3446,558
		3858,912	-3449,635
		3834,294	-3449,635
		3769,671	-3449,635
		3757,362	-3449,635
		3778,903	-3452,712
[truncated: 16,723 more rows]
