# Supplementary material for: Assessment of upper limb motor control: establishing normative benchmarks for clinical applications
Source: PeerJ. 2025 Aug 22;13:e19859. doi: 10.7717/peerj.19859 (PMC12377353; doi:10.7717/peerj.19859)
Supplement: Supplemental Information 1 [file peerj-13-19859-s001.zip › translated_csvs/advanced_mdurance-test-243777.csv]

angle_window_	angles_bíceps_braquial_derecho_tríceps_braquial_largo_derecho	emg_muscle_bíceps_braquial_derecho_(µV)	emg_muscle_tríceps_braquial_largo_derecho_(µV)
0,05	71,72	19116,081	8773,333
	69,75	19137,623	8764,102
	68,04	19125,315	8751,792
	66,53	19119,16	8754,87
	65,16	19131,468	8754,87
	63,99	19097,618	8757,947
	63,03	19073	8757,947
	62,31	19076,077	8770,256
	61,85	19069,921	8779,488
	61,49	19069,921	8788,72
	60,9	19079,153	8794,874
	59,93	19122,236	8776,411
	59,03	19100,695	8791,797
	58,74	19106,85	8761,024
	58,88	19069,921	8764,102
	58,85	19036,072	8767,179
	58,58	19134,544	8754,87
	58,3	19017,609	8773,333
	58,05	19048,382	8761,024
	57,83	19048,382	8761,024
	57,69	19073	8773,333
	57,64	19057,613	8776,411
	57,62	19094,542	8754,87
	57,61	19128,391	8742,561
	57,61	19106,85	8745,638
	57,66	19082,232	8767,179
	57,7	19094,542	8751,792
	57,7	19079,153	8773,333
	57,63	19060,692	8779,488
	57,54	19063,768	8779,488
	57,5	19057,613	8779,488
	57,46	19060,692	8776,411
	57,43	19082,232	8761,024
	57,42	19094,542	8754,87
	57,26	19097,618	8757,947
	56,95	19091,463	8761,024
	56,77	19091,463	8764,102
	56,9	19076,077	8776,411
	57,15	19100,695	8764,102
	57,17	19094,542	8770,256
	57,04	19060,692	8773,333
	57	19042,227	8773,333
	57,1	19042,227	8773,333
	57,25	19066,845	8770,256
	57,36	19076,077	8773,333
	57,42	19066,845	8764,102
	57,41	19057,613	8767,179
	57,37	19079,153	8764,102
	57,32	19066,845	8767,179
	57,29	19066,845	8770,256
	57,3	19042,227	8770,256
	57,37	19060,692	8764,102
	57,43	19042,227	8773,333
	57,45	19051,458	8770,256
	57,47	19045,303	8773,333
	57,52	19060,692	8770,256
	57,56	19076,077	8764,102
	57,57	19079,153	8767,179
	57,54	19100,695	8761,024
	57,45	19100,695	8770,256
	57,39	19097,618	8770,256
	57,46	19103,773	8764,102
	57,55	19063,768	8773,333
	57,64	19082,232	8773,333
	57,7	19051,458	8776,411
	57,68	19045,303	8782,565
	57,63	19039,15	8785,643
	57,61	19039,15	8782,565
	57,61	19051,458	8785,643
	57,61	19063,768	8779,488
	57,59	19088,387	8776,411
	57,61	19100,695	8782,565
	57,67	19036,072	8770,256
	57,7	19085,308	8791,797
	57,73	19076,077	8782,565
	57,79	19088,387	8767,179
	57,89	19106,85	8770,256
	57,98	19079,153	8767,179
	58,05	19109,926	8770,256
	58,1	19156,086	8764,102
	58,13	19153,01	8767,179
	58,14	19146,854	8764,102
	58,14	19125,315	8764,102
	58,16	19076,077	8764,102
	58,19	19094,542	8770,256
	58,21	19026,84	8779,488
	58,2	19036,072	8782,565
	58,22	19036,072	8779,488
	58,28	19057,613	8782,565
	58,33	19082,232	8782,565
	58,35	19106,85	8773,333
	58,38	19113,005	8776,411
	58,43	19097,618	8779,488
	58,47	19091,463	8776,411
	58,46	19073	8779,488
	58,41	19042,227	8785,643
	58,37	19063,768	8782,565
	58,34	19066,845	8788,72
	58,29	19054,537	8782,565
	58,26	19042,227	8794,874
	58,27	19066,845	8791,797
	58,25	19063,768	8785,643
	58,18	19097,618	8785,643
	58,14	19073	8797,952
	58,17	19029,919	8791,797
	58,25	19023,764	8782,565
	58,32	19036,072	8788,72
	58,3	19020,685	8791,797
	57,96	19076,077	8785,643
	56,56	19023,764	8788,72
	52,58	19060,692	8785,643
	44,93	19106,85	8782,565
	34,07	19119,16	8785,643
	20,84	19122,236	8788,72
	5,21	19076,077	8794,874
	-12,16	19036,072	8797,952
	-30,12	19023,764	8797,952
	-45,18	18992,99	8794,874
	-54,98	18980,68	8797,952
	-61,41	18971,449	8794,874
	-66,06	19002,222	8804,106
	-69,3	19023,764	8810,261
	-71,3	19088,387	8770,256
	-72,3	19100,695	8776,411
	-72,05	19119,16	8770,256
	-69,86	19122,236	8773,333
	-65,05	19109,926	8788,72
	-57,11	19079,153	8801,029
	-45,85	19069,921	8797,952
	-32,14	19054,537	8797,952
	-17,75	19057,613	8794,874
	-4,22	19054,537	8797,952
	8,15	19051,458	8791,797
	19,48	19063,768	8782,565
	29,76	19063,768	8785,643
	39,88	19057,613	8791,797
	50,66	19057,613	8804,106
	61,18	19057,613	8810,261
	69,48	19082,232	8807,184
	73,47	19085,308	8794,874
	73,02	19103,773	8785,643
	70,41	19106,85	8779,488
	68,19	19106,85	8782,565
	67,58	19109,926	8788,72
	68,08	19073	8804,106
	68,7	19097,618	8788,72
	69,03	19051,458	8807,184
	69,15	19042,227	8810,261
	69,23	19048,382	8807,184
	69,35	19073	8801,029
	69,44	19079,153	8804,106
	69,5	19088,387	8801,029
	69,51	19088,387	8797,952
	69,35	19088,387	8807,184
	69,01	19088,387	8807,184
	68,66	19097,618	8810,261
	68,46	19091,463	8819,493
	68,44	19094,542	8822,57
	68,45	19100,695	8813,338
	68,36	19100,695	8810,261
	68,15	19051,458	8819,493
	68	19023,764	8825,647
	68,01	18999,146	8825,647
	68,18	18986,835	8825,647
	68,04	18983,759	8834,879
	64,77	18989,914	8844,111
	54,84	19014,53	8822,57
	38,17	19039,15	8810,261
	17,65	19029,919	8816,415
	-3,3	19122,236	8810,261
	-18,88	19162,241	8797,952
	-27,86	19159,164	8785,643
	-36,41	19116,081	8804,106
	-47,04	19134,544	8794,874
	-56,67	19119,16	8804,106
	-63,08	19091,463	8804,106
	-67,57	19100,695	8804,106
	-71,12	19094,542	8810,261
	-73,53	19069,921	8807,184
	-74,61	19066,845	8810,261
	-73,73	19106,85	8797,952
	-69,75	19094,542	8807,184
	-63,08	19088,387	8810,261
	-55,25	19085,308	8810,261
	-46,23	19088,387	8804,106
	-35,51	19082,232	8804,106
	-23,24	19085,308	8810,261
	-10,21	19097,618	8801,029
	2,08	19082,232	8801,029
	13	19088,387	8804,106
	23,2	19106,85	8804,106
	33,44	19119,16	8797,952
	42,98	19094,542	8810,261
	50,11	19094,542	8810,261
	54,23	19100,695	8807,184
	56,16	19100,695	8807,184
	57,46	19113,005	8797,952
	59,08	19106,85	8797,952
	60,69	19109,926	8797,952
	61,56	19097,618	8804,106
	61,58	19085,308	8807,184
	61,32	19097,618	8801,029
	61,28	19100,695	8801,029
	61,44	19106,85	8794,874
	61,61	19097,618	8813,338
	61,73	19073	8825,647
	61,92	19094,542	8822,57
	62,21	19100,695	8807,184
	62,57	19128,391	8816,415
	63,01	19149,933	8816,415
	63,42	19140,7	8816,415
	63,7	19122,236	8813,338
	63,87	19119,16	8810,261
	63,9	19100,695	8804,106
	63,74	19082,232	8804,106
	63,47	19057,613	8804,106
	63,27	19060,692	8801,029
	63,14	19054,537	8791,797
	62,89	19088,387	8791,797
	62,28	19103,773	8801,029
	61,59	19094,542	8813,338
	60,43	19079,153	8816,415
	55,86	19082,232	8816,415
	45,6	19100,695	8807,184
	30,3	19128,391	8807,184
	13,39	19122,236	8807,184
	-1,15	19113,005	8801,029
	-12,55	19109,926	8807,184
	-22,83	19082,232	8807,184
	-35,16	19051,458	8813,338
	-48,98	19045,303	8801,029
	-59,09	19042,227	8801,029
	-64,39	19039,15	8797,952
	-67,69	19032,995	8801,029
	-70,29	19032,995	8804,106
	-72,28	19063,768	8804,106
	-73,67	19085,308	8794,874
	-74,47	19079,153	8791,797
	-74,51	19063,768	8797,952
	-73,41	19048,382	8801,029
	-69,68	19048,382	8804,106
	-63,16	19048,382	8797,952
	-54,87	19060,692	8813,338
	-45,12	19063,768	8816,415
	-34,31	19082,232	8816,415
	-22,45	19091,463	8810,261
	-9,8	19076,077	8810,261
	3	19063,768	8804,106
	15,09	19051,458	8804,106
	25,78	19051,458	8804,106
	35,23	19057,613	8807,184
	43,45	19063,768	8810,261
	49,94	19060,692	8804,106
	54,99	19063,768	8810,261
	58,9	19060,692	8801,029
	61,15	19063,768	8807,184
	61,78	19066,845	8804,106
	61,49	19076,077	8807,184
	61,01	19069,921	8804,106
	60,92	19063,768	8810,261
	61,39	19094,542	8804,106
	62,13	19088,387	8797,952
	62,66	19088,387	8804,106
	62,97	19082,232	8794,874
	63,3	19097,618	8797,952
	63,71	19069,921	8794,874
	64,18	19103,773	8791,797
	64,66	19100,695	8801,029
	65,1	19088,387	8813,338
	65,42	19094,542	8804,106
	65,52	19085,308	8810,261
	65,49	19085,308	8801,029
	65,38	19079,153	8801,029
	65,18	19069,921	8807,184
	64,76	19097,618	8816,415
	64,03	19137,623	8801,029
	62,98	19128,391	8797,952
	61,68	19088,387	8791,797
	59,82	19048,382	8794,874
	56,27	19011,454	8804,106
	49,51	18983,759	8804,106
	38,51	18968,372	8804,106
	23,52	18974,527	8797,952
	7,27	18946,83	8801,029
	-6,98	19008,377	8794,874
	-18,86	19036,072	8788,72
	-30,58	19066,845	8782,565
	-43,93	19042,227	8791,797
	-55,38	19045,303	8797,952
	-61,08	19042,227	8801,029
	-63,63	19051,458	8788,72
	-65,69	19048,382	8797,952
	-67,29	19051,458	8785,643
	-68,67	19054,537	8785,643
	-69,91	19054,537	8779,488
	-71,06	19054,537	8782,565
	-72,47	19051,458	8782,565
	-74,03	19051,458	8782,565
	-74,95	19051,458	8788,72
	-73,84	19032,995	8788,72
	-69,35	19026,84	8785,643
	-61,15	19032,995	8788,72
	-50	19029,919	8785,643
	-37,08	19023,764	8791,797
	-23,52	18980,68	8797,952
	-10,95	18996,067	8794,874
	0,05	18949,907	8804,106
	10,9	18922,213	8801,029
	22,14	18903,75	8791,797
	33,14	18869,9	8791,797
	43,13	18860,666	8791,797
	50,74	18860,666	8779,488
	55,67	18857,59	8779,488
	58,51	18845,282	8773,333
	59,93	18829,893	8767,179
	60,87	18799,122	8773,333
	61,79	18808,353	8776,411
	62,45	18799,122	8794,874
	62,64	18780,659	8813,338
	62,62	18774,504	8804,106
	62,47	18768,349	8794,874
	62,24	18783,735	8813,338
	62,08	18777,58	8819,493
	62,05	18746,807	8825,647
	62,04	18799,122	8822,57
	61,88	18774,504	8797,952
	61,42	18792,967	8816,415
	60,77	18802,198	8801,029
	60,3	18799,122	8813,338
	60,02	18783,735	8813,338
	59,91	18786,812	8813,338
	59,81	18792,967	8813,338
	59,43	18737,576	8822,57
	58,31	18746,807	8822,57
	55,43	18725,267	8822,57
	49,82	18716,036	8822,57
	41,14	18722,19	8828,725
	28,84	18725,267	8828,725
	14,83	18734,499	8828,725
	2,37	18780,659	8819,493
	-8,8	18759,117	8828,725
	-19,83	18796,043	8834,879
	-30,7	18839,127	8834,879
	-41	18888,363	8825,647
	-49,23	18888,363	8828,725
	-54,37	18872,976	8828,725
	-57,26	18879,131	8828,725
	-59,19	18891,44	8825,647
	-60,46	18882,208	8831,802
	-60,85	18857,59	8831,802
	-60,99	18814,508	8831,802
	-61,31	18799,122	8819,493
	-61,71	18786,812	8822,57
	-62,17	18768,349	8822,57
	-62,44	18749,886	8822,57
	-62,3	18740,652	8819,493
	-60,55	18759,117	8816,415
	-56,04	18777,58	8816,415
	-49,3	18792,967	8819,493
	-41,59	18796,043	8816,415
	-33,45	18823,74	8822,57
	-24,81	18839,127	8816,415
	-15,89	18836,048	8816,415
	-6,84	18817,585	8819,493
	2,22	18829,893	8816,415
	10,99	18876,055	8810,261
	19,52	18888,363	8807,184
	27,04	18869,9	8807,184
	32,1	18848,358	8813,338
	34,79	18854,513	8807,184
	36,24	18832,972	8816,415
	37,27	18836,048	8819,493
	38,27	18836,048	8822,57
	39,23	18832,972	8834,879
	40,13	18857,59	8841,034
	41,13	18872,976	8834,879
	42,49	18897,594	8828,725
	44,13	18891,44	8831,802
	45,85	18891,44	8816,415
	47,57	18885,286	8825,647
	49,15	18909,904	8819,493
	50,46	18909,904	8819,493
	51,33	18909,904	8825,647
	51,47	18903,75	8825,647
	50,52	18906,826	8828,725
	48,33	18897,594	8828,725
	45,24	18897,594	8837,956
	41,84	18912,981	8825,647
	38,15	18906,826	8822,57
	33,89	18894,518	8822,57
	28,97	18894,518	8822,57
	22,97	18897,594	8825,647
	15,86	18956,062	8804,106
	7,75	18962,217	8813,338
	-1,22	18934,523	8828,725
	-10,57	18934,523	8819,493
	-20,39	18912,981	8825,647
	-31,52	18922,213	8828,725
	-43,64	18940,678	8825,647
	-53,98	18928,368	8819,493
	-60,73	18928,368	8807,184
	-64,65	18919,136	8813,338
	-67,13	18919,136	8819,493
	-68,64	18919,136	8816,415
	-69,35	18925,29	8810,261
	-69,65	18934,523	8807,184
	-69,71	18916,058	8813,338
	-69,59	18943,754	8807,184
	-69,16	18956,062	8813,338
	-68,06	18956,062	8810,261
	-65,62	18959,14	8807,184
	-61,69	18971,449	8804,106
	-56,62	18968,372	8804,106
	-50,46	18962,217	8810,261
	-43,4	18934,523	8816,415
	-35,78	18925,29	8825,647
	-27,75	18909,904	8825,647
	-19,14	18903,75	8828,725
	-9,53	18894,518	8822,57
	0,81	18909,904	8819,493
	11,09	18919,136	8822,57
	20,64	18937,6	8819,493
	29,07	18962,217	8822,57
	36,61	18962,217	8819,493
	43,26	18989,914	8819,493
	48,47	19014,53	8804,106
	51,63	19002,222	8813,338
	52,88	18977,604	8819,493
	53,35	18956,062	8822,57
	53,75	18968,372	8822,57
	54,15	18980,68	8816,415
	54,68	18986,835	8816,415
	55,36	18986,835	8816,415
	56,19	18989,914	8816,415
	57,13	18986,835	8819,493
	58	18989,914	8816,415
	58,57	18989,914	8819,493
	58,95	18989,914	8819,493
	59,37	18989,914	8816,415
	59,65	18992,99	8810,261
	59,58	18996,067	8813,338
	59,3	18996,067	8807,184
	59,09	19005,3	8801,029
	59,12	19005,3	8791,797
	59,31	19017,609	8776,411
	59,33	19014,53	8776,411
	59,01	19029,919	8776,411
	58,25	19045,303	8785,643
	56,63	19023,764	8819,493
	53,22	19005,3	8837,956
	46,72	18962,217	8847,188
	36,76	18968,372	8837,956
	24,11	18983,759	8837,956
	9,58	18996,067	8831,802
	-7,4	19017,609	8807,184
	-26,51	18974,527	8847,188
	-42,62	18996,067	8816,415
	-51,24	18980,68	8825,647
	-55,31	19020,685	8816,415
	-58,43	19020,685	8816,415
	-60,55	19002,222	8813,338
	-61,77	19002,222	8810,261
	-62,65	19011,454	8810,261
	-63,47	19014,53	8807,184
	-64,43	19017,609	8810,261
	-65,48	19020,685	8807,184
	-66,54	19011,454	8819,493
	-67,22	19017,609	8819,493
	-66,67	19023,764	8813,338
	-63,64	19029,919	8813,338
	-57,9	19026,84	8810,261
	-50,68	19029,919	8807,184
	-42,74	19029,919	8807,184
	-34,39	19023,764	8813,338
	-25,74	19026,84	8810,261
	-16,79	19023,764	8816,415
	-7,56	19032,995	8816,415
	1,71	19026,84	8819,493
	10,66	19020,685	8822,57
	19,14	19017,609	8822,57
	27,28	19023,764	8828,725
	35,28	19014,53	8831,802
	43,73	19017,609	8831,802
	52,26	19020,685	8828,725
	59,08	19023,764	8822,57
	63,61	19020,685	8822,57
	66,45	19020,685	8825,647
	67,99	19032,995	8822,57
	68,88	19039,15	8822,57
	69,71	19032,995	8822,57
	70,59	19029,919	8822,57
	71,52	19029,919	8819,493
	72,48	19032,995	8819,493
	73,31	19032,995	8825,647
	73,93	19032,995	8825,647
	74,47	19032,995	8825,647
	74,83	19029,919	8825,647
	74,79	19029,919	8822,57
	74,11	19026,84	8828,725
	72,68	19029,919	8828,725
	70,46	19032,995	8828,725
	67,4	19029,919	8828,725
	63,22	19023,764	8837,956
	57,72	19017,609	8831,802
	51,75	19002,222	8834,879
	46,41	18977,604	8837,956
	41,18	18983,759	8841,034
	34,34	18980,68	8847,188
	24,87	18986,835	8850,266
	13,8	19014,53	8841,034
	2,3	18996,067	8837,956
	-9,4	18980,68	8844,111
	-20,4	18956,062	8841,034
	-29,52	18925,29	8865,652
	-37,46	18999,146	8862,575
	-45,87	19011,454	8856,42
	-52,95	19036,072	8850,266
	-56,78	19073	8847,188
	-59,23	19066,845	8847,188
	-61,27	19057,613	8844,111
	-62,44	19060,692	8834,879
	-63,21	19051,458	8831,802
	-63,81	19026,84	8841,034
	-64,16	19026,84	8841,034
	-64,21	19036,072	8837,956
	-63,71	19020,685	8841,034
	-62,3	19014,53	8844,111
	-59,14	19017,609	8841,034
	-53,45	19008,377	8841,034
	-46,06	19017,609	8837,956
	-38,05	18996,067	8847,188
	-29,57	19020,685	8844,111
	-20,71	19020,685	8841,034
	-11,58	18999,146	8844,111
	-2,37	19023,764	8841,034
	6,54	19029,919	8828,725
	14,45	19057,613	8837,956
	21,03	19088,387	8837,956
	26,9	19128,391	8847,188
	32,43	19116,081	8862,575
	37,84	19005,3	8893,347
	43,68	19023,764	8884,116
	49,45	19020,685	8841,034
	54,05	19073	8877,961
	57,27	18992,99	8893,347
	59,38	18909,904	8896,425
	60,71	18879,131	8899,502
	61,65	18829,893	8887,193
	62,45	18826,817	8859,497
	63,15	18909,904	8847,188
	63,79	18916,058	8822,57
	64,28	18965,296	8828,725
	64,68	18937,6	8834,879
	65,18	18934,523	8837,956
	65,85	18934,523	8837,956
	66,61	18937,6	8837,956
	67,19	18940,678	8837,956
	67,16	18952,986	8834,879
	66,04	18940,678	8834,879
	63,6	18940,678	8825,647
	60,48	18946,83	8816,415
	57,62	18977,604	8807,184
	55,08	18983,759	8825,647
	52,47	18965,296	8856,42
	49,15	18999,146	8834,879
	43,71	18946,83	8868,729
	34,69	18891,44	8881,038
	22,16	18882,208	8887,193
	7,81	18916,058	8881,038
	-7,05	18854,513	8890,27
	-21,56	18916,058	8862,575
	-34,84	18992,99	8847,188
	-45,4	18943,754	8819,493
	-52,15	18937,6	8828,725
	-56,68	18937,6	8822,57
	-60,77	18962,217	8828,725
	-64,14	18943,754	8828,725
	-66,25	18946,83	8825,647
	-67,44	18934,523	8825,647
	-68,31	18974,527	8825,647
	-69,04	18980,68	8822,57
	-69,68	18974,527	8825,647
	-70,41	18959,14	8825,647
	-71,47	18925,29	8825,647
	-72,19	18943,754	8831,802
	-70,98	18916,058	8825,647
	-66,99	18916,058	8828,725
	-60,63	18922,213	8837,956
	-52,83	18968,372	8841,034
	-44,17	19005,3	8828,725
	-34,71	18986,835	8837,956
	-24,47	19005,3	8834,879
	-13,84	19008,377	8834,879
	-3,47	19005,3	8828,725
	6,42	18989,914	8831,802
	15,94	18974,527	8831,802
	24,95	18971,449	8831,802
	33,52	18977,604	8822,57
	41,67	18952,986	8828,725
	49	18974,527	8822,57
	55,53	18986,835	8819,493
	60,64	18996,067	8822,57
	63,64	19002,222	8819,493
	65	18999,146	8819,493
	65,55	19002,222	8825,647
	65,89	19002,222	8816,415
	66,21	19002,222	8810,261
	66,54	19039,15	8801,029
	66,84	19045,303	8797,952
	67,15	19051,458	8801,029
	67,59	19057,613	8807,184
	68,09	19079,153	8822,57
	68,51	19079,153	8862,575
	68,87	19011,454	8893,347
	69,24	18956,062	8908,734
	69,49	18900,673	8914,888
	69,58	18820,663	8917,966
	69,54	18765,27	8924,12
	69,39	18897,594	8847,188
	69,21	19011,454	8810,261
	69,08	19073	8773,333
	69,03	19029,919	8776,411
	68,97	19005,3	8794,874
	68,82	19008,377	8801,029
	68,33	19014,53	8801,029
	67,06	19008,377	8807,184
	64,98	19005,3	8810,261
	62,37	19005,3	8810,261
	59,25	19002,222	8810,261
	55,45	19002,222	8807,184
	50,4	19002,222	8810,261
	43,46	19008,377	8810,261
	34,99	19008,377	8813,338
	25,07	19008,377	8810,261
	13,68	19002,222	8813,338
	1,91	19008,377	8807,184
	-9,18	19008,377	8807,184
	-18,89	19008,377	8813,338
	-28,39	19008,377	8807,184
	-39,31	19011,454	8807,184
	-49,22	19017,609	8804,106
	-54,79	19017,609	8801,029
	-57,78	19020,685	8794,874
	-60,72	19026,84	8788,72
	-62,89	19026,84	8782,565
	-64,09	19023,764	8788,72
	-65	19020,685	8791,797
	-65,67	19026,84	8801,029
	-65,96	19036,072	8797,952
	-65,14	19017,609	8804,106
	-61,14	19005,3	8810,261
	-53,27	18996,067	8810,261
	-43,35	18992,99	8813,338
	-32,77	18999,146	8807,184
	-22,11	18996,067	8813,338
	-11,75	18992,99	8813,338
	-1	18989,914	8825,647
	8,8	18999,146	8822,57
	14,36	19029,919	8807,184
	16,48	19054,537	8794,874
	17,85	19048,382	8788,72
	19,49	19051,458	8794,874
	21,62	19057,613	8804,106
	23,93	19063,768	8801,029
	26,11	19063,768	8791,797
	28,21	19057,613	8791,797
	30,4	19048,382	8794,874
	32,67	19048,382	8794,874
	34,91	19069,921	8785,643
	36,86	19060,692	8785,643
	38,5	19063,768	8797,952
	39,9	19063,768	8782,565
	41,23	19066,845	8788,72
	42,53	19054,537	8785,643
	43,69	19039,15	8788,72
	44,78	19045,303	8788,72
	45,9	19063,768	8785,643
	46,97	19073	8779,488
	47,94	19066,845	8779,488
	48,88	19076,077	8779,488
	49,82	19066,845	8782,565
	50,7	19073	8773,333
	51,5	19069,921	8764,102
	52,28	19073	8773,333
	53,1	19073	8773,333
	53,88	19073	8767,179
	54,55	19076,077	8770,256
	55,13	19069,921	8776,411
	55,78	19066,845	8779,488
	56,46	19054,537	8788,72
	57,08	19051,458	8794,874
	57,58	19066,845	8791,797
	58,02	19060,692	8804,106
	58,49	19066,845	8791,797
	59,04	19063,768	8782,565
	59,64	19063,768	8785,643
	60,21	19073	8794,874
	60,73	19060,692	8791,797
	61,19	19060,692	8804,106
	61,71	19066,845	8785,643
	62,24	19131,468	8810,261
	62,62	19143,778	8791,797
	62,87	19103,773	8813,338
	63,06	19069,921	8801,029
	63,2	19128,391	8782,565
	63,28	19091,463	8791,797
	63,28	19091,463	8797,952
	63,24	19100,695	8794,874
	63,2	19100,695	8791,797
	63,19	19091,463	8794,874
	63,2	19116,081	8791,797
	63,25	19119,16	8788,72
	63,3	19097,618	8801,029
	63,29	19119,16	8810,261
	63,2	19109,926	8810,261
	63,13	19094,542	8807,184
	63,1	19079,153	8807,184
	63,1	19100,695	8776,411
	63,13	19100,695	8788,72
	63,13	19066,845	8804,106
	63,09	19088,387	8807,184
	63,07	19134,544	8819,493
	63,08	19088,387	8813,338
	63,01	19183,783	8797,952
	62,85	19159,164	8779,488
	62,64	19113,005	8788,72
	62,32	19113,005	8791,797
	61,92	19119,16	8782,565
	61,75	19106,85	8794,874
	61,95	19088,387	8797,952
	62,14	19091,463	8794,874
	62,02	19103,773	8801,029
	61,8	19106,85	8804,106
	61,84	19094,542	8807,184
	62,02	19094,542	8813,338
	62,1	19109,926	8816,415
	62,05	19140,7	8797,952
	61,92	19153,01	8794,874
	61,87	19177,628	8807,184
	61,88	19199,167	8813,338
	61,86	19205,322	8822,57
	61,79	19183,783	8834,879
	61,67	19109,926	8837,956
	61,65	19060,692	8834,879
	61,88	19020,685	8834,879
	62,24	18983,759	8828,725
	62,33	18986,835	8819,493
	62,04	18986,835	8801,029
	61,83	18959,14	8807,184
	61,92	19097,618	8785,643
	62	19063,768	8801,029
	61,85	19039,15	8810,261
	61,58	19079,153	8779,488
	61,41	19054,537	8804,106
	61,34	19063,768	8804,106
		19073	8794,874
		19069,921	8797,952
		19069,921	8794,874
		19069,921	8801,029
		19069,921	8801,029
		19063,768	8801,029
		19066,845	8801,029
		19066,845	8807,184
		19060,692	8804,106
		19039,15	8819,493
		19057,613	8816,415
		19045,303	8810,261
		19048,382	8801,029
		19057,613	8797,952
		19060,692	8794,874
		19060,692	8797,952
		19063,768	8810,261
		19066,845	8819,493
		19057,613	8825,647
		19026,84	8841,034
		19017,609	8837,956
		19036,072	8819,493
		19042,227	8816,415
		19036,072	8834,879
		19036,072	8837,956
		19051,458	8831,802
		19085,308	8825,647
		19039,15	8819,493
		19091,463	8816,415
		19085,308	8813,338
		19097,618	8819,493
		19085,308	8822,57
		19069,921	8825,647
		19073	8831,802
		19076,077	8825,647
		19076,077	8825,647
		19063,768	8822,57
		19060,692	8822,57
		19057,613	8819,493
		19073	8819,493
		19091,463	8816,415
		19091,463	8822,57
		19088,387	8819,493
		19063,768	8825,647
		19076,077	8822,57
		19063,768	8819,493
		19063,768	8819,493
		19045,303	8813,338
		19054,537	8819,493
		19066,845	8819,493
		19069,921	8813,338
		19060,692	8834,879
		19057,613	8816,415
		19066,845	8828,725
		19051,458	8834,879
		19048,382	8837,956
		19066,845	8831,802
		19063,768	8831,802
		19069,921	8831,802
		19076,077	8831,802
		19076,077	8831,802
		19100,695	8828,725
		19088,387	8828,725
		19091,463	8834,879
		19079,153	8844,111
		19085,308	8837,956
		19076,077	8828,725
		19063,768	8828,725
		19057,613	8822,57
		19060,692	8825,647
		19051,458	8834,879
		19051,458	8837,956
		19060,692	8837,956
		19051,458	8837,956
		19060,692	8831,802
		19082,232	8837,956
		19100,695	8828,725
		19091,463	8844,111
		19073	8834,879
		19076,077	8828,725
		19085,308	8844,111
		19085,308	8825,647
		19069,921	8831,802
		19048,382	8834,879
		19039,15	8847,188
		19054,537	8834,879
		19057,613	8844,111
		19054,537	8847,188
		19060,692	8850,266
		19060,692	8844,111
		19060,692	8837,956
		19069,921	8828,725
		19066,845	8825,647
		19079,153	8828,725
		19082,232	8834,879
		19094,542	8831,802
		19082,232	8841,034
		19045,303	8841,034
		19045,303	8837,956
		19069,921	8837,956
		19079,153	8834,879
		19073	8828,725
		19073	8822,57
		19073	8819,493
		19066,845	8828,725
		19039,15	8828,725
		19039,15	8825,647
		19054,537	8831,802
		19048,382	8834,879
		19032,995	8847,188
		19048,382	8841,034
		19032,995	8841,034
		19069,921	8825,647
		19051,458	8841,034
		19076,077	8813,338
		19060,692	8837,956
		19063,768	8837,956
		19063,768	8837,956
		19051,458	8844,111
		19051,458	8841,034
		19060,692	8837,956
		19066,845	8844,111
		19128,391	8834,879
		19103,773	8841,034
		19131,468	8825,647
		19109,926	8825,647
		19097,618	8831,802
		19066,845	8841,034
		19131,468	8819,493
		19023,764	8856,42
		19017,609	8856,42
		19029,919	8844,111
		19032,995	8847,188
		19042,227	8837,956
		19094,542	8834,879
		19073	8834,879
		19100,695	8831,802
		19100,695	8831,802
		19082,232	8834,879
		19085,308	8831,802
		19082,232	8834,879
		19073	8841,034
		19069,921	8847,188
		19082,232	8841,034
		19085,308	8834,879
		19103,773	8828,725
		19113,005	8822,57
		19119,16	8828,725
		19100,695	8834,879
		19109,926	8834,879
		19122,236	8825,647
		19119,16	8819,493
		19060,692	8862,575
		19048,382	8844,111
		19026,84	8844,111
		19023,764	8844,111
		19039,15	8841,034
		19076,077	8844,111
		19103,773	8847,188
		19113,005	8841,034
		19100,695	8828,725
		19076,077	8841,034
		19054,537	8844,111
		19051,458	8856,42
		19048,382	8847,188
		19054,537	8837,956
		19079,153	8834,879
		19076,077	8844,111
		19094,542	8847,188
		19113,005	8844,111
		19125,315	8847,188
		19119,16	8837,956
		19109,926	8837,956
		19100,695	8837,956
		19085,308	8834,879
		19073	8834,879
		19045,303	8828,725
		19026,84	8831,802
		19032,995	8831,802
		19036,072	8819,493
		19020,685	8822,57
		18986,835	8853,343
		19017,609	8859,497
		19069,921	8850,266
		19103,773	8847,188
		19106,85	8847,188
		19103,773	8841,034
		19106,85	8828,725
		19091,463	8828,725
		19066,845	8831,802
		19076,077	8822,57
		19082,232	8834,879
		19082,232	8831,802
		19063,768	8831,802
		19054,537	8837,956
		19051,458	8834,879
		19045,303	8834,879
		19045,303	8837,956
		19057,613	8828,725
		19063,768	8825,647
		19069,921	8822,57
		19063,768	8825,647
		19051,458	8828,725
		19039,15	8831,802
		19008,377	8834,879
		19029,919	8831,802
		19048,382	8825,647
		19063,768	8828,725
		19094,542	8831,802
		19063,768	8831,802
		19076,077	8825,647
		19079,153	8825,647
		19097,618	8813,338
		19116,081	8804,106
		19097,618	8819,493
		19076,077	8825,647
		19073	8819,493
		19094,542	8816,415
		19109,926	8819,493
		19113,005	8819,493
		19116,081	8816,415
		19113,005	8816,415
		19116,081	8819,493
		19091,463	8831,802
		19073	8831,802
		19069,921	8828,725
		19100,695	8837,956
		19063,768	8831,802
		19082,232	8825,647
		19097,618	8837,956
		19097,618	8834,879
		19079,153	8834,879
		19076,077	8834,879
		19060,692	8834,879
		19054,537	8828,725
		19069,921	8822,57
		19073	8819,493
		19051,458	8828,725
		19085,308	8819,493
		19085,308	8816,415
		19048,382	8831,802
		19054,537	8828,725
		19036,072	8834,879
		19036,072	8834,879
		19048,382	8825,647
		19051,458	8822,57
		19060,692	8822,57
		19079,153	8819,493
		19076,077	8828,725
		19082,232	8841,034
		19091,463	8841,034
		19100,695	8831,802
		19082,232	8828,725
		19051,458	8822,57
		19063,768	8822,57
		19045,303	8828,725
		19066,845	8831,802
		19073	8831,802
		19069,921	8828,725
		19079,153	8819,493
		19069,921	8819,493
		19054,537	8816,415
		19048,382	8813,338
		19039,15	8825,647
		19036,072	8831,802
		19048,382	8831,802
		19066,845	8828,725
		19048,382	8837,956
		19069,921	8834,879
		19076,077	8819,493
		19082,232	8822,57
		19100,695	8822,57
		19097,618	8825,647
		19091,463	8825,647
		19097,618	8828,725
		19113,005	8828,725
		19116,081	8828,725
		19097,618	8831,802
		19106,85	8825,647
		19088,387	8822,57
		19066,845	8822,57
		19054,537	8828,725
		19032,995	8834,879
		19005,3	8841,034
		18996,067	8834,879
		19023,764	8819,493
		19036,072	8853,343
		19060,692	8850,266
		19113,005	8813,338
		19100,695	8807,184
		19076,077	8810,261
		19076,077	8816,415
		19091,463	8828,725
		19023,764	8828,725
		19091,463	8837,956
		19085,308	8837,956
		19088,387	8841,034
		19106,85	8841,034
		19106,85	8831,802
		19091,463	8834,879
		19094,542	8825,647
		19085,308	8831,802
		19091,463	8831,802
		19085,308	8831,802
		19094,542	8822,57
		19057,613	8834,879
		19057,613	8841,034
		19051,458	8841,034
		19051,458	8834,879
		19057,613	8844,111
		19088,387	8828,725
		19054,537	8837,956
		19060,692	8853,343
		19088,387	8850,266
		19116,081	8847,188
		19128,391	8841,034
		19131,468	8834,879
		19137,623	8825,647
		19131,468	8834,879
		19106,85	8837,956
		19082,232	8837,956
		19066,845	8834,879
		19066,845	8837,956
		19042,227	8847,188
		19063,768	8847,188
		19073	8856,42
		19076,077	8859,497
		19085,308	8862,575
		19088,387	8859,497
		19066,845	8862,575
		19048,382	8859,497
		19042,227	8844,111
		19045,303	8837,956
		19076,077	8837,956
		19091,463	8844,111
		19097,618	8844,111
		19085,308	8844,111
		19076,077	8847,188
		19082,232	8850,266
		19085,308	8847,188
		19076,077	8850,266
		19073	8859,497
		19094,542	8847,188
		19100,695	8844,111
		19109,926	8847,188
		19103,773	8834,879
		19097,618	8834,879
		19085,308	8837,956
		19097,618	8841,034
		19069,921	8847,188
		19063,768	8850,266
		19085,308	8841,034
		19088,387	8847,188
		19091,463	8847,188
		19079,153	8850,266
		19082,232	8856,42
		19069,921	8859,497
		19063,768	8859,497
		19066,845	8868,729
		19076,077	8871,807
		19100,695	8862,575
		19113,005	8853,343
		19073	8837,956
		19091,463	8853,343
		19082,232	8850,266
		19076,077	8859,497
		19091,463	8847,188
		19076,077	8853,343
		19069,921	8850,266
		19073	8847,188
		19063,768	8853,343
		19060,692	8850,266
		19057,613	8844,111
		19063,768	8841,034
		19079,153	8844,111
		19100,695	8856,42
		19119,16	8856,42
		19116,081	8856,42
		19097,618	8853,343
		19082,232	8856,42
		19073	8850,266
		19057,613	8850,266
		19042,227	8856,42
		19051,458	8862,575
		19069,921	8859,497
		19063,768	8868,729
		19076,077	8868,729
		19069,921	8865,652
		19060,692	8859,497
		19060,692	8865,652
		19060,692	8862,575
		19076,077	8862,575
		19100,695	8847,188
		19100,695	8856,42
		19106,85	8859,497
		19085,308	8859,497
		19085,308	8859,497
		19082,232	8862,575
		19106,85	8859,497
		19153,01	8850,266
		19165,318	8850,266
		19128,391	8850,266
		19137,623	8850,266
		19131,468	8850,266
		19100,695	8853,343
		19063,768	8862,575
		19116,081	8856,42
		19039,15	8871,807
		19054,537	8862,575
		19079,153	8862,575
		19073	8877,961
		19079,153	8884,116
		19076,077	8865,652
		19073	8874,884
		19076,077	8859,497
		19082,232	8856,42
		19085,308	8862,575
		19088,387	8862,575
		19106,85	8853,343
		19106,85	8856,42
		19069,921	8865,652
		19091,463	8865,652
		19060,692	8881,038
		19079,153	8877,961
		19079,153	8868,729
		19073	8862,575
		19085,308	8856,42
		19088,387	8853,343
		19073	8856,42
		19073	8853,343
		19088,387	8850,266
		19113,005	8856,42
		19109,926	8859,497
		19106,85	8868,729
		19103,773	8871,807
		19091,463	8877,961
		19103,773	8874,884
		19094,542	8853,343
		19091,463	8856,42
		19085,308	8850,266
		19069,921	8847,188
		19057,613	8853,343
		19069,921	8847,188
		19103,773	8841,034
		19091,463	8837,956
		19082,232	8856,42
		19113,005	8834,879
		19085,308	8856,42
		19091,463	8856,42
		19091,463	8856,42
		19103,773	8859,497
		19094,542	8859,497
		19063,768	8868,729
		19063,768	8862,575
		19063,768	8856,42
		19066,845	8856,42
		19057,613	8859,497
		19076,077	8847,188
		19076,077	8847,188
		19039,15	8862,575
		19039,15	8859,497
		19051,458	8871,807
		19054,537	8881,038
		19088,387	8890,27
		19085,308	8896,425
		19091,463	8887,193
		19036,072	8884,116
		19048,382	8881,038
		19066,845	8871,807
		19069,921	8862,575
		19085,308	8859,497
		19109,926	8847,188
		19100,695	8850,266
		19100,695	8853,343
		19100,695	8862,575
		19091,463	8868,729
		19094,542	8856,42
		19082,232	8871,807
		19085,308	8871,807
		19091,463	8865,652
		19100,695	8862,575
		19088,387	8856,42
		19091,463	8868,729
		19091,463	8859,497
		19088,387	8865,652
		19094,542	8856,42
		19088,387	8862,575
		19088,387	8859,497
		19085,308	8856,42
		19085,308	8859,497
		19085,308	8853,343
		19076,077	8847,188
		19079,153	8847,188
		19076,077	8844,111
		19082,232	8844,111
		19097,618	8850,266
		19088,387	8859,497
		19063,768	8881,038
		19023,764	8893,347
		18992,99	8911,811
		18986,835	8914,888
		19017,609	8908,734
		19088,387	8893,347
		19131,468	8847,188
		19131,468	8847,188
		19137,623	8853,343
		19128,391	8850,266
		19106,85	8853,343
		19097,618	8853,343
		19085,308	8853,343
		19076,077	8853,343
		19094,542	8856,42
		19103,773	8853,343
		19103,773	8856,42
		19109,926	8856,42
		19109,926	8862,575
		19106,85	8856,42
		19119,16	8868,729
		19128,391	8856,42
		19116,081	8859,497
		19073	8853,343
		19097,618	8862,575
		19085,308	8850,266
		19100,695	8847,188
		19051,458	8859,497
		19054,537	8856,42
		19060,692	8856,42
		19073	8868,729
		19057,613	8850,266
		19048,382	8896,425
		19042,227	8893,347
		19020,685	8884,116
		19008,377	8884,116
		19011,454	8887,193
		19023,764	8890,27
		18986,835	8914,888
		19002,222	8902,579
		19066,845	8884,116
		19088,387	8881,038
		19085,308	8881,038
		19085,308	8844,111
		19073	8850,266
		19060,692	8856,42
		19066,845	8853,343
		19066,845	8862,575
		19066,845	8862,575
		19073	8865,652
		19063,768	8862,575
		19051,458	8865,652
		19048,382	8868,729
		19045,303	8868,729
		19054,537	8865,652
		19063,768	8868,729
		19073	8865,652
		19076,077	8865,652
		19079,153	8865,652
		19079,153	8865,652
		19082,232	8859,497
		19073	8856,42
		19069,921	8856,42
		19085,308	8853,343
		19091,463	8856,42
		19106,85	8850,266
		19116,081	8850,266
		19097,618	8856,42
		19076,077	8862,575
		19045,303	8871,807
		19042,227	8881,038
		19048,382	8887,193
		19051,458	8887,193
		19039,15	8890,27
		19023,764	8890,27
		19036,072	8887,193
		19045,303	8881,038
		19066,845	8862,575
		19060,692	8868,729
		19045,303	8877,961
		19036,072	8877,961
		19029,919	8884,116
		19066,845	8887,193
		19094,542	8874,884
		19122,236	8859,497
		19134,544	8850,266
		19116,081	8859,497
		19100,695	8868,729
		19097,618	8865,652
		19091,463	8868,729
		19073	8881,038
		19073	8874,884
		19079,153	8871,807
		19073	8868,729
		19082,232	8865,652
		19082,232	8865,652
		19085,308	8859,497
		19079,153	8862,575
		19069,921	8853,343
		19066,845	8847,188
		19109,926	8841,034
		19079,153	8841,034
		19109,926	8871,807
		19063,768	8899,502
		19032,995	8911,811
		19036,072	8905,657
		19048,382	8902,579
		19042,227	8917,966
		19042,227	8924,12
		19051,458	8911,811
		19020,685	8927,198
		19079,153	8899,502
		19032,995	8896,425
		19057,613	8877,961
		19079,153	8862,575
		19079,153	8868,729
		19069,921	8874,884
		19054,537	8874,884
		19076,077	8865,652
		19029,919	8890,27
		19069,921	8877,961
		19066,845	8877,961
		19066,845	8881,038
		19073	8881,038
		19082,232	8884,116
		19094,542	8884,116
		19094,542	8881,038
		19100,695	8881,038
		19116,081	8884,116
		19125,315	8874,884
		19125,315	8871,807
		19091,463	8868,729
		19051,458	8877,961
		19069,921	8871,807
		19082,232	8865,652
		19063,768	8862,575
		19063,768	8856,42
		19088,387	8853,343
		19109,926	8856,42
		19026,84	8917,966
		19045,303	8927,198
		19032,995	8921,043
		19026,84	8914,888
		19051,458	8899,502
		19066,845	8887,193
		19076,077	8853,343
		19066,845	8856,42
		19020,685	8865,652
		19032,995	8865,652
		19011,454	8862,575
		19036,072	8871,807
		19048,382	8874,884
		19048,382	8877,961
		19048,382	8874,884
		19057,613	8874,884
		19054,537	8874,884
		19060,692	8871,807
		19066,845	8871,807
		19063,768	8874,884
		19063,768	8877,961
		19057,613	8874,884
		19066,845	8884,116
		19063,768	8884,116
		19085,308	8874,884
		19066,845	8881,038
		19036,072	8893,347
		19088,387	8877,961
		19026,84	8939,507
		19073	8877,961
		19066,845	8884,116
		19073	8881,038
		19076,077	8881,038
		19076,077	8871,807
		19094,542	8877,961
		19085,308	8877,961
		19100,695	8877,961
		19085,308	8868,729
		19048,382	8899,502
		19008,377	8905,657
		19005,3	8914,888
		19063,768	8887,193
		19066,845	8884,116
		19048,382	8890,27
		19057,613	8896,425
		19002,222	8911,811
		19017,609	8905,657
		18996,067	8911,811
		19066,845	8905,657
		19066,845	8890,27
		19060,692	8908,734
		19066,845	8905,657
		19066,845	8905,657
		19088,387	8881,038
		19082,232	8890,27
		19085,308	8884,116
		19063,768	8887,193
		19066,845	8887,193
		19054,537	8890,27
		19042,227	8893,347
		19039,15	8893,347
		19051,458	8884,116
		19045,303	8890,27
		19076,077	8887,193
		19073	8893,347
		19079,153	8899,502
		19085,308	8899,502
		19085,308	8893,347
		19094,542	8896,425
		19094,542	8887,193
		19085,308	8881,038
		19085,308	8877,961
		19079,153	8884,116
		19076,077	8890,27
		19063,768	8902,579
		19066,845	8902,579
		19076,077	8896,425
		19073	8887,193
		19076,077	8890,27
		19073	8887,193
		19079,153	8884,116
		19097,618	8884,116
		19106,85	8893,347
		19097,618	8896,425
		19094,542	8893,347
		19085,308	8890,27
		19079,153	8884,116
		19073	8884,116
		19054,537	8887,193
		19066,845	8881,038
		19023,764	8905,657
		19029,919	8911,811
		19023,764	8917,966
		19051,458	8908,734
		19076,077	8899,502
		19174,55	8877,961
		19202,246	8871,807
		19134,544	8887,193
		19165,318	8871,807
		19066,845	8911,811
		19189,938	8868,729
		18996,067	8924,12
		18986,835	8933,352
		18992,99	8936,429
		18937,6	8948,739
		18919,136	8964,125
		18965,296	8948,739
		19091,463	8902,579
		19131,468	8874,884
		19119,16	8881,038
		19109,926	8881,038
		19088,387	8877,961
		19054,537	8874,884
		19048,382	8881,038
		19060,692	8881,038
		19073	8884,116
		19076,077	8884,116
		19079,153	8884,116
		19076,077	8887,193
		19076,077	8887,193
		19069,921	8887,193
		19066,845	8884,116
		19063,768	8890,27
		19063,768	8893,347
		19073	8887,193
		19076,077	8884,116
		19073	8884,116
		19076,077	8890,27
		19069,921	8890,27
		19073	8890,27
		19066,845	8887,193
		19054,537	8890,27
		19060,692	8893,347
		19073	8887,193
		19091,463	8890,27
		19073	8899,502
		19032,995	8896,425
		19011,454	8905,657
		18989,914	8902,579
		18992,99	8924,12
		18983,759	8930,275
		19020,685	8902,579
		19023,764	8896,425
		19036,072	8893,347
		19045,303	8893,347
		19054,537	8893,347
		19020,685	8911,811
		19051,458	8893,347
		19048,382	8896,425
		19048,382	8896,425
		19045,303	8896,425
		19039,15	8893,347
		19045,303	8905,657
		19045,303	8902,579
		19045,303	8902,579
		19054,537	8902,579
		19057,613	8899,502
		19063,768	8896,425
		19076,077	8896,425
		19066,845	8896,425
		19039,15	8905,657
		19048,382	8902,579
		19060,692	8899,502
		19073	8902,579
		19073	8902,579
		19076,077	8896,425
		19069,921	8896,425
		19063,768	8896,425
		19063,768	8896,425
		19042,227	8902,579
		19036,072	8911,811
		19036,072	8908,734
		19076,077	8893,347
		19051,458	8899,502
		19085,308	8893,347
		19073	8896,425
		19073	8896,425
		19076,077	8887,193
		19076,077	8887,193
		19057,613	8896,425
		19029,919	8908,734
		19029,919	8908,734
		19039,15	8911,811
		19017,609	8921,043
		19020,685	8917,966
		19017,609	8921,043
		19023,764	8927,198
		19029,919	8933,352
		19069,921	8921,043
		19048,382	8930,275
		19066,845	8914,888
		19085,308	8917,966
		19097,618	8914,888
		19091,463	8911,811
		19088,387	8908,734
		19094,542	8905,657
		19097,618	8899,502
		19085,308	8905,657
		19094,542	8902,579
		19082,232	8908,734
		19073	8905,657
		19073	8908,734
		19073	8908,734
		19073	8908,734
		19073	8908,734
		19073	8908,734
		19069,921	8908,734
		19079,153	8908,734
		19079,153	8905,657
		19073	8911,811
		19066,845	8908,734
		19082,232	8896,425
		19069,921	8905,657
		19076,077	8908,734
		19079,153	8896,425
		19079,153	8902,579
		19082,232	8902,579
		19073	8902,579
		19069,921	8908,734
		19073	8911,811
		19082,232	8902,579
		19079,153	8896,425
		19085,308	8896,425
		19100,695	8887,193
		19088,387	8890,27
		19097,618	8896,425
		19109,926	8899,502
		19094,542	8905,657
		19051,458	8933,352
		19063,768	8921,043
		19076,077	8911,811
		19076,077	8911,811
		19066,845	8911,811
		19069,921	8905,657
		19085,308	8902,579
		19079,153	8908,734
		19079,153	8911,811
		19085,308	8905,657
		19079,153	8896,425
		19082,232	8896,425
		19094,542	8893,347
		19088,387	8893,347
		19069,921	8902,579
		19020,685	8917,966
		19002,222	8924,12
		18992,99	8930,275
		18980,68	8973,357
		18996,067	8964,125
		19020,685	8957,97
		19060,692	8948,739
		19091,463	8954,893
		19156,086	8942,584
		19076,077	8905,657
		19057,613	8902,579
		19088,387	8890,27
		19146,854	8914,888
		19103,773	8893,347
		19106,85	8899,502
		19100,695	8905,657
		19094,542	8917,966
		19097,618	8908,734
		19103,773	8905,657
		19097,618	8914,888
		19085,308	8921,043
		19088,387	8921,043
		19097,618	8921,043
		19097,618	8917,966
		19094,542	8921,043
		19097,618	8917,966
		19113,005	8917,966
		19189,938	8914,888
		19220,709	8905,657
		19146,854	8914,888
		19229,94	8896,425
		19242,25	8899,502
		19205,322	8899,502
		19171,473	8902,579
		19054,537	8945,661
		18971,449	8976,434
		18872,976	8994,898
		18882,208	8964,125
		18900,673	8961,048
		18946,83	8951,816
		19011,454	8921,043
		19048,382	8911,811
		19057,613	8917,966
		19054,537	8917,966
		19042,227	8921,043
		19048,382	8924,12
		19051,458	8921,043
		19054,537	8921,043
		19057,613	8921,043
		19057,613	8921,043
		19054,537	8924,12
		19051,458	8930,275
		19082,232	8921,043
		19060,692	8930,275
		19082,232	8927,198
		19069,921	8933,352
		19008,377	8936,429
		18992,99	8942,584
		18956,062	8957,97
		18983,759	8957,97
		19069,921	8936,429
		19116,081	8930,275
		19122,236	8921,043
		19085,308	8930,275
		19100,695	8927,198
		19048,382	8933,352
		19082,232	8927,198
		19079,153	8921,043
		19094,542	8914,888
		19122,236	8933,352
		19088,387	8924,12
		19082,232	8921,043
		19143,778	8936,429
		19097,618	8933,352
		19109,926	8933,352
		19128,391	8954,893
		18971,449	8957,97
		19057,613	8930,275
		19079,153	8945,661
		19094,542	8945,661
		19113,005	8942,584
		19103,773	8933,352
		19060,692	8951,816
		19048,382	8954,893
		19002,222	8945,661
		19032,995	8951,816
		19066,845	8942,584
		19076,077	8945,661
		19045,303	8957,97
		19051,458	8930,275
		19051,458	8939,507
		19051,458	8948,739
		19042,227	8930,275
		19063,768	8942,584
		19051,458	8942,584
		19051,458	8945,661
		19020,685	8930,275
		19014,53	8954,893
		19057,613	8939,507
		19039,15	8942,584
		18999,146	8964,125
		19048,382	8939,507
		18996,067	8979,511
		19042,227	8964,125
		19008,377	8988,743
		19054,537	8939,507
		19002,222	8967,202
		19125,315	8917,966
		19103,773	8914,888
		19082,232	8921,043
		19076,077	8927,198
		19116,081	8908,734
		19100,695	8930,275
		19076,077	8927,198
		19076,077	8927,198
		19076,077	8927,198
		19076,077	8927,198
		19076,077	8930,275
		19073	8927,198
		19079,153	8921,043
		19082,232	8921,043
		19082,232	8921,043
		19082,232	8924,12
		19079,153	8921,043
		19088,387	8921,043
		19091,463	8911,811
		19094,542	8914,888
		19106,85	8911,811
		19109,926	8908,734
		19094,542	8930,275
		19088,387	8924,12
		19082,232	8921,043
		19097,618	8921,043
		19094,542	8924,12
		19079,153	8936,429
		19057,613	8945,661
		19051,458	8939,507
		19048,382	8936,429
		19045,303	8942,584
		19048,382	8933,352
		19042,227	8927,198
		19045,303	8930,275
		19051,458	8933,352
		19069,921	8927,198
		19079,153	8921,043
		19069,921	8917,966
		19066,845	8914,888
		19066,845	8914,888
		19063,768	8924,12
		19066,845	8921,043
		19085,308	8921,043
		19094,542	8914,888
		19085,308	8917,966
		19079,153	8914,888
		19088,387	8914,888
		19088,387	8911,811
		19082,232	8914,888
		19088,387	8911,811
		19100,695	8908,734
		19103,773	8905,657
		19100,695	8905,657
		19094,542	8908,734
		19094,542	8914,888
		19097,618	8908,734
		19109,926	8902,579
		19125,315	8896,425
		19125,315	8899,502
		19116,081	8899,502
		19097,618	8905,657
		19100,695	8905,657
		19103,773	8911,811
		19079,153	8921,043
		19054,537	8924,12
		19057,613	8921,043
		19060,692	8914,888
		19100,695	8914,888
		19097,618	8914,888
		19100,695	8914,888
		19097,618	8905,657
		19103,773	8902,579
		19109,926	8902,579
		19131,468	8896,425
		19122,236	8902,579
		19125,315	8911,811
		19100,695	8917,966
		19097,618	8917,966
		19100,695	8917,966
		19106,85	8914,888
		19088,387	8917,966
		19057,613	8933,352
		19060,692	8936,429
		19088,387	8924,12
		19082,232	8924,12
		19063,768	8927,198
		19069,921	8921,043
		19079,153	8911,811
		19069,921	8911,811
		19051,458	8911,811
		19045,303	8917,966
		19069,921	8917,966
		19100,695	8914,888
		19122,236	8902,579
		19116,081	8902,579
		19091,463	8908,734
		19069,921	8914,888
		19063,768	8930,275
		19069,921	8927,198
		19113,005	8924,12
		19149,933	8930,275
		19159,164	8930,275
		19140,7	8927,198
		19119,16	8921,043
		19103,773	8917,966
		19085,308	8921,043
		19048,382	8927,198
		19054,537	8921,043
		19042,227	8927,198
		19026,84	8924,12
		19026,84	8921,043
		19045,303	8917,966
		19066,845	8911,811
		19085,308	8917,966
		19094,542	8930,275
		19119,16	8908,734
		19122,236	8908,734
		19109,926	8908,734
		19097,618	8921,043
		19085,308	8927,198
		19069,921	8927,198
		19051,458	8933,352
		19029,919	8939,507
		19002,222	8936,429
		19005,3	8927,198
		19008,377	8924,12
		19036,072	8917,966
		19054,537	8921,043
		19088,387	8917,966
		19109,926	8905,657
		19094,542	8914,888
		19106,85	8908,734
		19054,537	8933,352
		19057,613	8939,507
		19023,764	8957,97
		19039,15	8945,661
		19032,995	8948,739
		19042,227	8939,507
		19054,537	8939,507
		19039,15	8942,584
		19057,613	8927,198
		19042,227	8933,352
		19051,458	8939,507
		19039,15	8945,661
		19039,15	8942,584
		19045,303	8936,429
		19039,15	8930,275
		19045,303	8936,429
		19048,382	8939,507
		19048,382	8939,507
		19063,768	8936,429
		19069,921	8927,198
		19066,845	8930,275
		19082,232	8927,198
		19094,542	8927,198
		19113,005	8930,275
		19140,7	8933,352
		19125,315	8930,275
		19082,232	8939,507
		19048,382	8945,661
		19042,227	8942,584
		19039,15	8936,429
		19014,53	8942,584
		18980,68	8948,739
		18983,759	8948,739
		19002,222	8951,816
		19005,3	8945,661
		19008,377	8942,584
		19032,995	8936,429
		19073	8924,12
		19063,768	8933,352
		19063,768	8939,507
		19076,077	8936,429
		19085,308	8927,198
		19085,308	8930,275
		19066,845	8939,507
		19042,227	8951,816
		19026,84	8957,97
		19042,227	8951,816
		19048,382	8951,816
		19060,692	8951,816
		19076,077	8945,661
		19069,921	8948,739
		19076,077	8939,507
		19073	8948,739
		19076,077	8951,816
		19079,153	8951,816
		19079,153	8954,893
		19094,542	8964,125
		19106,85	8961,048
		19113,005	8945,661
		19094,542	8945,661
		19085,308	8954,893
		19088,387	8948,739
		19079,153	8948,739
		19073	8945,661
		19069,921	8945,661
		19082,232	8948,739
		19088,387	8951,816
		19014,53	8967,202
		18983,759	8973,357
		19002,222	8961,048
		19011,454	8945,661
		19011,454	8945,661
		19023,764	8945,661
		19054,537	8948,739
		19066,845	8957,97
		19020,685	8942,584
		19069,921	8948,739
		19097,618	8942,584
		19116,081	8939,507
		19079,153	8973,357
		19060,692	8970,28
		19088,387	8961,048
		19039,15	8973,357
		19029,919	8985,666
		19057,613	8976,434
		19088,387	8954,893
		19097,618	8961,048
		19097,618	8957,97
		19082,232	8961,048
		19076,077	8964,125
		19076,077	8961,048
		19079,153	8957,97
		19088,387	8951,816
		19085,308	8948,739
		19060,692	8951,816
		19051,458	8954,893
		19091,463	8942,584
		19085,308	8948,739
		19094,542	8951,816
		19088,387	8957,97
		19085,308	8951,816
		19063,768	8951,816
		19054,537	8954,893
		19054,537	8936,429
		19023,764	8954,893
		19066,845	8942,584
		19051,458	8942,584
		19045,303	8951,816
		19014,53	8954,893
		19073	8936,429
		19048,382	8954,893
		19051,458	8939,507
		19060,692	8939,507
		19051,458	8973,357
		19048,382	8967,202
		19051,458	8961,048
		19048,382	8973,357
		19057,613	8954,893
		19063,768	8970,28
		19057,613	8964,125
		19073	8954,893
		19045,303	8967,202
		19082,232	8942,584
		19097,618	8942,584
		19066,845	8948,739
[truncated: 33,465 more rows]
