# Supplementary material for: Assessment of upper limb motor control: establishing normative benchmarks for clinical applications
Source: PeerJ. 2025 Aug 22;13:e19859. doi: 10.7717/peerj.19859 (PMC12377353; doi:10.7717/peerj.19859)
Supplement: Supplemental Information 1 [file peerj-13-19859-s001.zip › translated_csvs/advanced_mdurance-test-243779.csv]

angle_window_	angles_bíceps_braquial_derecho_tríceps_braquial_largo_derecho	emg_muscle_bíceps_braquial_derecho_(µV)	emg_muscle_tríceps_braquial_largo_derecho_(µV)
0,05	57,08	15214,087	7914,771
	56,98	15229,473	7914,771
	56,96	15214,087	7908,617
	57	15207,932	7911,694
	57,04	15247,937	7914,771
	57,11	15260,246	7914,771
	57,19	15241,782	7914,771
	57,24	15235,628	7911,694
	57,23	15238,705	7933,235
	57,2	15254,092	7920,926
	57,2	15198,7	7933,235
	57,1	15171,005	7933,235
	56,78	15149,464	7927,081
	56,33	15201,778	7911,694
	55,98	15214,087	7914,771
	55,91	15211,01	7914,771
	56,04	15195,623	7927,081
	56,23	15214,087	7930,158
	56,33	15195,623	7924,003
	56,3	15229,473	7924,003
	56,21	15238,705	7930,158
	56,12	15247,937	7924,003
	56	15241,782	7920,926
	55,94	15226,396	7924,003
	55,96	15211,01	7920,926
	56,01	15223,319	7911,694
	56	15229,473	7905,54
	55,95	15204,855	7914,771
	55,9	15201,778	7920,926
	55,89	15232,551	7927,081
	55,88	15241,782	7933,235
	55,88	15241,782	7930,158
	55,89	15232,551	7930,158
	55,87	15211,01	7927,081
	55,8	15189,469	7930,158
	55,69	15223,319	7930,158
	55,59	15174,082	7936,312
	55,58	15220,241	7927,081
	55,64	15174,082	7930,158
	55,7	15229,473	7930,158
	55,71	15207,932	7927,081
	55,68	15223,319	7933,235
	55,65	15223,319	7930,158
	55,63	15229,473	7936,312
	55,61	15247,937	7930,158
	55,63	15229,473	7936,312
	55,71	15204,855	7939,39
	55,82	15180,237	7939,39
	55,88	15180,237	7939,39
	55,87	15217,164	7942,467
	55,8	15244,86	7942,467
	55,75	15241,782	7942,467
	55,76	15198,7	7936,312
	55,83	15269,478	7942,467
	55,92	15254,092	7942,467
	55,98	15238,705	7936,312
	55,98	15260,246	7939,39
	55,95	15204,855	7933,235
	55,94	15201,778	7936,312
	55,93	15207,932	7936,312
	55,94	15201,778	7936,312
	55,93	15201,778	7939,39
	55,9	15207,932	7933,235
	55,85	15214,087	7924,003
	55,82	15195,623	7939,39
	55,81	15211,01	7927,081
	55,84	15207,932	7939,39
	55,88	15207,932	7939,39
	55,93	15192,546	7939,39
	55,93	15201,778	7930,158
	55,88	15207,932	7927,081
	55,77	15214,087	7933,235
	55,68	15223,319	7927,081
	55,64	15204,855	7924,003
	55,66	15189,469	7930,158
	55,73	15192,546	7933,235
	55,72	15204,855	7936,312
	55,64	15214,087	7936,312
	55,44	15204,855	7930,158
	54,67	15226,396	7933,235
	52,18	15220,241	7924,003
	46,69	15217,164	7942,467
	37,72	15223,319	7942,467
	24,9	15226,396	7939,39
	9,06	15241,782	7936,312
	-8,38	15247,937	7945,544
	-26,34	15275,633	7948,622
	-41,87	15287,942	7948,622
	-49,92	15303,328	7948,622
	-48,61	15251,014	7930,158
	-40,62	15226,396	7933,235
	-28,46	15278,71	7945,544
	-13,66	15247,937	7927,081
	2,66	15235,628	7933,235
	18,65	15195,623	7939,39
	32,69	15220,241	7957,853
	44,91	15241,782	7948,622
	56,45	15161,773	7951,699
	67,09	15207,932	7945,544
	73,94	15155,618	7954,776
	75,95	15229,473	7942,467
	74,69	15241,782	7942,467
	72,07	15235,628	7945,544
	70,12	15229,473	7945,544
	69,54	15232,551	7948,622
	69,78	15235,628	7948,622
	70,15	15232,551	7948,622
	70,29	15232,551	7957,853
	70,09	15229,473	7954,776
	69,73	15223,319	7954,776
	69,38	15214,087	7948,622
	69,06	15217,164	7948,622
	68,65	15223,319	7948,622
	68,04	15204,855	7948,622
	66,51	15189,469	7960,931
	61,98	15174,082	7967,085
	52,64	15177,159	7964,008
	39,01	15201,778	7954,776
	22,14	15217,164	7951,699
	4,28	15226,396	7948,622
	-11,25	15254,092	7951,699
	-20,87	15251,014	7951,699
	-26,69	15294,096	7954,776
	-34,41	15312,56	7951,699
	-44,27	15244,86	7945,544
	-53,07	15260,246	7948,622
	-58,21	15232,551	7951,699
	-59,74	15303,328	7954,776
	-56,93	15281,787	7957,853
	-48,98	15251,014	7948,622
	-37,17	15220,241	7951,699
	-23,13	15171,005	7939,39
	-7,86	15177,159	7951,699
	8,12	15189,469	7939,39
	24,15	15207,932	7948,622
	39,42	15235,628	7942,467
	53,42	15220,241	7948,622
	65,44	15235,628	7945,544
	72,85	15241,782	7945,544
	75,69	15235,628	7951,699
	76,36	15244,86	7951,699
	76,4	15247,937	7951,699
	76,31	15247,937	7957,853
	75,44	15247,937	7960,931
	74,28	15229,473	7960,931
	73,29	15244,86	7951,699
	72,56	15220,241	7951,699
	71,82	15217,164	7954,776
	70,67	15220,241	7957,853
	69,13	15211,01	7964,008
	67,76	15220,241	7954,776
	67,16	15220,241	7954,776
	67,25	15201,778	7957,853
	67,63	15207,932	7954,776
	67,76	15207,932	7957,853
	66,82	15266,401	7951,699
	63,73	15287,942	7942,467
	57,74	15235,628	7960,931
	48,84	15306,405	7939,39
	36,7	15254,092	7954,776
	21,49	15211,01	7951,699
	5,77	15291,019	7957,853
	-7,51	15297,173	7954,776
	-16,42	15281,787	7951,699
	-22,52	15269,478	7951,699
	-30,31	15284,864	7945,544
	-41,8	15238,705	7957,853
	-50,93	15214,087	7970,163
	-53,63	15260,246	7948,622
	-53,49	15241,782	7964,008
	-52,42	15260,246	7957,853
	-49,52	15263,323	7948,622
	-43,74	15226,396	7954,776
	-35,05	15217,164	7954,776
	-24,19	15207,932	7960,931
	-12,8	15207,932	7957,853
	-1,92	15244,86	7948,622
	8,82	15251,014	7951,699
	19,82	15235,628	7948,622
	30,88	15238,705	7951,699
	41,29	15251,014	7951,699
	50,18	15272,555	7951,699
	56,67	15269,478	7954,776
	61,3	15266,401	7967,085
	65,45	15247,937	7973,24
	68,78	15235,628	7973,24
	70,47	15244,86	7970,163
	70,61	15217,164	7973,24
	69,93	15247,937	7973,24
	69,49	15201,778	7973,24
	69,73	15198,7	7967,085
	70,23	15217,164	7957,853
	70,54	15220,241	7964,008
	70,47	15226,396	7967,085
	69,91	15238,705	7982,472
	68,59	15263,323	7982,472
	65,91	15306,405	7970,163
	61,01	15275,633	7967,085
	53,35	15257,169	7967,085
	42,45	15251,014	7964,008
	28,4	15241,782	7960,931
	12,52	15229,473	7957,853
	-2,08	15247,937	7960,931
	-12,39	15281,787	7960,931
	-20,14	15297,173	7960,931
	-29,11	15309,483	7957,853
	-40,5	15300,251	7973,24
	-50,09	15260,246	7970,163
	-53,91	15251,014	7973,24
	-54,71	15244,86	7964,008
	-55,21	15226,396	7967,085
	-55	15217,164	7970,163
	-53,75	15201,778	7967,085
	-51,21	15183,314	7960,931
	-46,37	15278,71	7973,24
	-38,71	15214,087	7960,931
	-28,78	15247,937	7960,931
	-17,4	15260,246	7957,853
	-5,19	15260,246	7951,699
	7,48	15229,473	7957,853
	19,89	15201,778	7970,163
	31,01	15186,391	7970,163
	40,2	15195,623	7964,008
	47,44	15204,855	7967,085
	52,78	15251,014	7973,24
	55,85	15291,019	7957,853
	57,09	15291,019	7954,776
	57,66	15287,942	7964,008
	58,35	15281,787	7954,776
	59,27	15235,628	7960,931
	60,06	15235,628	7957,853
	60,35	15226,396	7967,085
	59,93	15217,164	7976,317
	59,19	15226,396	7967,085
	58,61	15287,942	7964,008
	58,12	15278,71	7967,085
	57,59	15312,56	7967,085
	56,62	15281,787	7954,776
	54,36	15303,328	7957,853
	49,87	15287,942	7957,853
	42,48	15257,169	7960,931
	31,71	15315,637	7957,853
	16,93	15247,937	7967,085
	-0,37	15247,937	7964,008
	-17,39	15232,551	7976,317
	-32,37	15241,782	7967,085
	-43,27	15220,241	7982,472
	-51,13	15232,551	7976,317
	-58,32	15232,551	7973,24
	-63,69	15251,014	7970,163
	-65,83	15263,323	7970,163
	-65,57	15266,401	7967,085
	-64,16	15251,014	7970,163
	-61,81	15257,169	7973,24
	-58,23	15251,014	7973,24
	-52,84	15244,86	7976,317
	-45,19	15251,014	7982,472
	-35,13	15263,323	7982,472
	-23,12	15266,401	7985,549
	-9,74	15303,328	7979,394
	4,47	15247,937	7988,626
	18,84	15204,855	8004,013
	32,44	15214,087	8000,935
	44,92	15214,087	7985,549
	56,29	15214,087	7982,472
	65,86	15223,319	7991,704
	71,66	15238,705	7985,549
	73,41	15297,173	7979,394
	73,64	15272,555	7976,317
	73,92	15303,328	7979,394
	74,53	15260,246	7985,549
	75,41	15235,628	7976,317
	76,2	15257,169	7967,085
	76,72	15229,473	7994,781
	76,96	15232,551	7985,549
	77,03	15257,169	7991,704
	76,94	15297,173	7982,472
	76,61	15303,328	7985,549
	75,86	15300,251	7982,472
	74,01	15303,328	7982,472
	69,4	15287,942	7976,317
	60,84	15297,173	7976,317
	48,41	15263,323	7982,472
	33,27	15220,241	7979,394
	15,93	15244,86	7970,163
	-2,5	15266,401	7976,317
	-20,36	15260,246	7976,317
	-35,11	15287,942	7976,317
	-45,1	15294,096	7979,394
	-52,3	15291,019	7979,394
	-57,77	15254,092	7988,626
	-61,38	15229,473	7988,626
	-63,18	15220,241	7982,472
	-63,09	15195,623	7973,24
	-60,04	15180,237	7964,008
	-54,13	15192,546	7973,24
	-45,92	15217,164	7973,24
	-35,25	15247,937	7973,24
	-22,65	15272,555	7970,163
	-8,91	15275,633	7964,008
	5,09	15275,633	7967,085
	18,72	15254,092	7970,163
	31,25	15266,401	7967,085
	42,33	15257,169	7970,163
	52,44	15257,169	7973,24
	61,72	15257,169	7973,24
	69,18	15278,71	7967,085
	73,93	15260,246	7976,317
	76,37	15294,096	7979,394
	77,45	15281,787	7976,317
	77,7	15278,71	7970,163
	77,41	15327,946	7976,317
	76,92	15244,86	7973,24
	76,72	15334,101	7976,317
	76,97	15346,41	7970,163
	77,46	15303,328	7973,24
	75,15	15294,096	7976,317
	66,25	15260,246	7976,317
	51,35	15235,628	7973,24
	34,38	15211,01	7967,085
	18,17	15220,241	7976,317
	2,68	15232,551	7976,317
	-11,4	15303,328	7973,24
	-23,95	15251,014	7979,394
	-36,91	15278,71	7985,549
	-47,73	15278,71	7988,626
	-52,86	15291,019	7985,549
	-54,74	15303,328	7976,317
	-56,16	15294,096	7973,24
	-56,89	15272,555	7973,24
	-56,94	15260,246	7970,163
	-56,89	15247,937	7973,24
	-56,78	15223,319	7976,317
	-56,2	15204,855	7991,704
	-53,48	15226,396	8000,935
	-46,65	15235,628	7994,781
	-36,08	15260,246	7985,549
	-23,26	15278,71	7979,394
	-9,27	15300,251	7976,317
	4,94	15306,405	7970,163
	18,78	15294,096	7967,085
	31,83	15269,478	7967,085
	43,83	15269,478	7973,24
	54,22	15275,633	7973,24
	61,01	15281,787	7970,163
	63,6	15275,633	7970,163
	64,57	15260,246	7967,085
	65,38	15257,169	7967,085
	65,71	15266,401	7957,853
	66,06	15287,942	7960,931
	66,98	15291,019	7967,085
	68,63	15294,096	7970,163
	70,75	15303,328	7979,394
	73,04	15294,096	7976,317
	75,12	15297,173	7967,085
	76,6	15278,71	7985,549
	76,42	15287,942	7979,394
	73,08	15284,864	7982,472
	65,74	15297,173	7970,163
	54,54	15287,942	7970,163
	39,79	15284,864	7973,24
	21,84	15284,864	7973,24
	2,49	15284,864	7970,163
	-16,04	15278,71	7973,24
	-33,45	15287,942	7973,24
	-48,2	15284,864	7976,317
	-57,63	15278,71	7976,317
	-62,68	15272,555	7976,317
	-65,55	15251,014	7976,317
	-66,93	15269,478	7979,394
	-66,72	15257,169	7979,394
	-65,67	15275,633	7976,317
	-64,91	15287,942	7985,549
	-64,63	15284,864	7991,704
	-64,53	15291,019	7988,626
	-63,96	15254,092	7988,626
	-61,78	15238,705	7991,704
	-56,97	15229,473	7994,781
	-49,59	15238,705	7994,781
	-40,08	15287,942	7994,781
	-28,8	15315,637	7997,858
	-16,31	15281,787	7988,626
	-3,16	15306,405	8000,935
	9,97	15331,024	7988,626
	22,33	15260,246	8000,935
	33,54	15226,396	8000,935
	43,76	15229,473	7985,549
	53,04	15251,014	7976,317
	60,96	15266,401	7970,163
	66,7	15324,869	7988,626
	69,82	15263,323	7973,24
	71,12	15263,323	7976,317
	72,1	15251,014	7982,472
	73,52	15244,86	7979,394
	75,04	15263,323	7970,163
	76,23	15266,401	7973,24
	76,88	15254,092	7979,394
	77,14	15241,782	7985,549
	77,18	15257,169	7982,472
	76,95	15263,323	7979,394
	76,26	15269,478	7976,317
	74,45	15287,942	7970,163
	70,09	15281,787	7973,24
	62,01	15291,019	7988,626
	50,09	15287,942	7988,626
	34,45	15235,628	7994,781
	16,67	15211,01	7994,781
	-0,88	15204,855	7994,781
	-16,27	15204,855	7997,858
	-28,8	15204,855	7997,858
	-40,39	15226,396	8000,935
	-51,01	15241,782	8004,013
	-57,67	15266,401	7985,549
	-59,95	15266,401	7982,472
	-60,51	15263,323	7982,472
	-61,21	15254,092	7988,626
	-61,78	15247,937	7994,781
	-62,15	15251,014	8000,935
	-62,58	15254,092	8000,935
	-63,22	15266,401	7997,858
	-63,67	15281,787	7994,781
	-62,5	15281,787	7988,626
	-57,27	15284,864	7988,626
	-47,16	15260,246	7994,781
	-33,56	15260,246	8000,935
	-17,35	15266,401	8010,167
	0,4	15300,251	8004,013
	17,62	15278,71	8010,167
	32,96	15297,173	8004,013
	46,61	15294,096	8007,09
	58,49	15278,71	8004,013
	66,85	15275,633	8004,013
	71,55	15251,014	8007,09
	74,25	15251,014	8007,09
	74,87	15232,551	8010,167
	73,42	15241,782	8010,167
	71,5	15238,705	7997,858
	70,78	15241,782	7997,858
	71,37	15220,241	8010,167
	72,32	15266,401	8004,013
	73,31	15266,401	8013,245
	74,25	15235,628	8013,245
	74,79	15257,169	8016,322
	74,19	15229,473	8013,245
	72,38	15238,705	8000,935
	70,56	15235,628	8010,167
	69,94	15241,782	8019,399
	70,65	15257,169	8025,554
	71,53	15284,864	8019,399
	70,5	15300,251	8007,09
	65,92	15300,251	8004,013
	57,97	15284,864	8004,013
	47	15284,864	8004,013
	31,22	15291,019	8010,167
	11,2	15287,942	8013,245
	-7,65	15272,555	8013,245
	-23,82	15254,092	8016,322
	-39,98	15238,705	8019,399
	-52,25	15238,705	8010,167
	-55,68	15260,246	8004,013
	-53,62	15244,86	8004,013
	-50,3	15174,082	8019,399
	-45,29	15214,087	8019,399
	-37,7	15226,396	8013,245
	-28,59	15235,628	8004,013
	-18,41	15241,782	8004,013
	-6,73	15241,782	8004,013
	6,52	15241,782	8007,09
	21,09	15241,782	8007,09
	35,98	15244,86	8007,09
	49,44	15244,86	8007,09
	60,76	15244,86	8010,167
	69,37	15241,782	8016,322
	74,76	15251,014	8010,167
	77,97	15251,014	8013,245
	79,52	15251,014	8016,322
	79,65	15244,86	8019,399
	79,23	15241,782	8022,476
	78,75	15235,628	8013,245
	78,61	15244,86	8016,322
	78,78	15247,937	8019,399
	78,97	15260,246	8016,322
	78,98	15272,555	8013,245
	78,78	15207,932	8019,399
	78,54	15220,241	8016,322
	78,3	15214,087	8016,322
	78,07	15275,633	8016,322
	77,89	15263,323	8016,322
	77,73	15238,705	8019,399
	77,5	15254,092	8019,399
	77,21	15260,246	8016,322
	76,93	15266,401	8013,245
	76,66	15266,401	8010,167
	76,37	15260,246	8016,322
	76,06	15260,246	8010,167
	75,81	15257,169	8010,167
	75,7	15266,401	8013,245
	75,63	15257,169	8013,245
	75,5	15257,169	8013,245
	75,38	15260,246	8013,245
	75,24	15251,014	8022,476
	74,97	15247,937	8019,399
	74,66	15254,092	8016,322
	74,5	15244,86	8016,322
	74,44	15247,937	8010,167
	74,3	15251,014	8013,245
	74,03	15244,86	8013,245
	73,75	15251,014	8019,399
	73,61	15266,401	8016,322
	73,62	15272,555	8016,322
	73,58	15281,787	8031,708
	73,38	15275,633	8037,863
	73,14	15263,323	8034,786
	72,98	15284,864	8019,399
	72,87	15247,937	8031,708
	72,69	15244,86	8031,708
	72,47	15251,014	8028,631
	72,24	15217,164	8028,631
	72,02	15235,628	8025,554
	71,79	15204,855	8025,554
	71,6	15214,087	8022,476
	71,46	15217,164	8025,554
	71,36	15229,473	8022,476
	71,27	15229,473	8025,554
	71,18	15226,396	8022,476
	71,13	15251,014	8016,322
	71,02	15254,092	8013,245
	70,85	15263,323	8016,322
	70,72	15275,633	8019,399
	70,65	15272,555	8013,245
	70,49	15263,323	8019,399
	70,22	15244,86	8016,322
	69,93	15229,473	8025,554
	69,77	15232,551	8028,631
	69,74	15235,628	8025,554
	69,68	15244,86	8022,476
	69,55	15244,86	8019,399
	69,48	15241,782	8025,554
	69,54	15247,937	8019,399
	69,64	15241,782	8022,476
	69,63	15241,782	8025,554
	69,57	15266,401	8016,322
	69,57	15275,633	8022,476
	69,63	15294,096	8016,322
	69,67	15297,173	8025,554
	69,61	15291,019	8031,708
	69,48	15287,942	8031,708
	69,31	15300,251	8037,863
	69,18	15312,56	8034,786
	69,22	15324,869	8044,017
	69,4	15321,792	8047,095
	69,46	15272,555	8047,095
	69,24	15238,705	8050,172
	68,93	15217,164	8047,095
	68,83	15180,237	8056,326
	68,98	15155,618	8047,095
	69,1	15177,159	8044,017
	69,02	15171,005	8050,172
	68,86	15177,159	8044,017
	68,74	15214,087	8022,476
	68,64	15229,473	8028,631
	68,54	15229,473	8037,863
	68,44	15238,705	8037,863
	68,34	15232,551	8037,863
	68,25	15232,551	8040,94
	68,22	15226,396	8044,017
	68,29	15226,396	8047,095
	68,43	15229,473	8047,095
	68,52	15232,551	8047,095
	68,54	15232,551	8044,017
	68,55	15235,628	8044,017
		15232,551	8044,017
		15232,551	8044,017
		15235,628	8040,94
		15244,86	8040,94
		15247,937	8037,863
		15263,323	8037,863
		15260,246	8037,863
		15257,169	8053,249
		15204,855	8084,022
		15127,923	8108,64
		15103,305	8124,027
		15161,773	8102,486
		15137,155	8120,949
		15174,082	8096,331
		15223,319	8074,79
		15257,169	8080,945
		15284,864	8084,022
		15306,405	8065,558
		15223,319	8053,249
		15223,319	8062,481
		15214,087	8053,249
		15226,396	8068,636
		15235,628	8071,713
		15232,551	8071,713
		15235,628	8065,558
		15238,705	8068,636
		15232,551	8071,713
		15226,396	8077,867
		15217,164	8077,867
		15220,241	8077,867
		15217,164	8074,79
		15220,241	8071,713
		15223,319	8071,713
		15226,396	8074,79
		15251,014	8068,636
		15260,246	8071,713
		15260,246	8090,177
		15241,782	8096,331
		15241,782	8096,331
		15244,86	8108,64
		15244,86	8124,027
		15247,937	8136,336
		15238,705	8142,49
		15198,7	8133,259
		15192,546	8105,563
		15167,928	8102,486
		15158,696	8127,104
		15189,469	8117,872
		15198,7	8099,408
		15183,314	8105,563
		15183,314	8114,795
		15217,164	8114,795
		15207,932	8114,795
		15217,164	8114,795
		15195,623	8117,872
		15214,087	8114,795
		15211,01	8120,949
		15198,7	8124,027
		15198,7	8120,949
		15217,164	8120,949
		15272,555	8120,949
		15303,328	8127,104
		15315,637	8127,104
		15303,328	8130,181
		15287,942	8139,413
		15247,937	8154,8
		15186,391	8167,109
		15140,232	8173,263
		15121,768	8164,031
		15118,691	8157,877
		15087,918	8157,877
		15103,305	8157,877
		15118,691	8151,722
		15164,85	8145,568
		15201,778	8136,336
		15201,778	8136,336
		15195,623	8148,645
		15214,087	8139,413
		15183,314	8145,568
		15214,087	8139,413
		15217,164	8142,49
		15204,855	8142,49
		15195,623	8148,645
		15195,623	8142,49
		15220,241	8148,645
		15220,241	8164,031
		15251,014	8164,031
		15263,323	8157,877
		15266,401	8151,722
		15232,551	8157,877
		15207,932	8164,031
		15201,778	8160,954
		15189,469	8154,8
		15134,077	8160,954
		15124,846	8154,8
		15180,237	8157,877
		15217,164	8148,645
		15217,164	8160,954
		15217,164	8164,031
		15229,473	8164,031
		15201,778	8157,877
		15214,087	8164,031
		15244,86	8160,954
		15260,246	8148,645
		15266,401	8136,336
		15257,169	8145,568
		15241,782	8164,031
		15251,014	8148,645
		15232,551	8160,954
		15238,705	8157,877
		15247,937	8157,877
		15266,401	8151,722
		15284,864	8142,49
		15278,71	8148,645
		15272,555	8157,877
		15287,942	8164,031
		15266,401	8160,954
		15235,628	8170,186
		15220,241	8167,109
		15192,546	8170,186
		15161,773	8188,65
		15171,005	8185,572
		15201,778	8188,65
		15201,778	8191,727
		15223,319	8170,186
		15241,782	8157,877
		15254,092	8151,722
		15306,405	8136,336
		15315,637	8124,027
		15294,096	8136,336
		15300,251	8142,49
		15312,56	8142,49
		15318,714	8148,645
		15303,328	8157,877
		15251,014	8160,954
		15238,705	8157,877
		15207,932	8151,722
		15204,855	8145,568
		15186,391	8136,336
		15189,469	8142,49
		15232,551	8151,722
		15263,323	8145,568
		15294,096	8133,259
		15269,478	8127,104
		15263,323	8127,104
		15284,864	8133,259
		15275,633	8124,027
		15263,323	8124,027
		15257,169	8117,872
		15263,323	8120,949
		15266,401	8114,795
		15272,555	8124,027
		15251,014	8130,181
		15263,323	8124,027
		15266,401	8124,027
		15263,323	8120,949
		15284,864	8124,027
		15263,323	8130,181
		15260,246	8127,104
		15278,71	8124,027
		15272,555	8127,104
		15257,169	8133,259
		15251,014	8130,181
		15260,246	8133,259
		15241,782	8136,336
		15254,092	8142,49
		15260,246	8142,49
		15284,864	8127,104
		15287,942	8130,181
		15269,478	8117,872
		15235,628	8111,718
		15220,241	8117,872
		15244,86	8111,718
		15297,173	8102,486
		15287,942	8102,486
		15263,323	8105,563
		15263,323	8111,718
		15275,633	8108,64
		15275,633	8108,64
		15260,246	8108,64
		15260,246	8102,486
		15257,169	8102,486
		15278,71	8108,64
		15263,323	8105,563
		15254,092	8102,486
		15278,71	8105,563
		15266,401	8105,563
		15269,478	8102,486
		15269,478	8102,486
		15266,401	8096,331
		15272,555	8105,563
		15284,864	8084,022
		15272,555	8093,254
		15287,942	8084,022
		15275,633	8093,254
		15284,864	8084,022
		15281,787	8084,022
		15284,864	8084,022
		15284,864	8090,177
		15278,71	8090,177
		15260,246	8099,408
		15266,401	8087,099
		15263,323	8084,022
		15287,942	8077,867
		15297,173	8065,558
		15303,328	8071,713
		15306,405	8074,79
		15315,637	8065,558
		15312,56	8065,558
		15303,328	8062,481
		15306,405	8065,558
		15284,864	8065,558
		15291,019	8074,79
		15278,71	8068,636
		15291,019	8074,79
		15284,864	8065,558
		15287,942	8068,636
		15257,169	8080,945
		15287,942	8065,558
		15269,478	8065,558
		15287,942	8062,481
		15281,787	8056,326
		15269,478	8062,481
		15266,401	8077,867
		15278,71	8059,404
		15278,71	8062,481
		15281,787	8056,326
		15291,019	8056,326
		15294,096	8053,249
		15287,942	8056,326
		15291,019	8053,249
		15269,478	8074,79
		15278,71	8056,326
		15287,942	8050,172
		15284,864	8044,017
		15281,787	8056,326
		15251,014	8071,713
		15291,019	8050,172
		15263,323	8053,249
		15275,633	8047,095
		15266,401	8062,481
		15294,096	8056,326
		15303,328	8053,249
		15284,864	8056,326
		15269,478	8065,558
		15269,478	8065,558
		15272,555	8068,636
		15303,328	8065,558
		15315,637	8059,404
		15309,483	8044,017
		15300,251	8047,095
		15303,328	8044,017
		15297,173	8047,095
		15300,251	8050,172
		15297,173	8044,017
		15284,864	8047,095
		15260,246	8053,249
		15287,942	8047,095
		15334,101	8034,786
		15327,946	8040,94
		15337,178	8034,786
		15312,56	8034,786
		15321,792	8037,863
		15309,483	8040,94
		15284,864	8040,94
		15241,782	8050,172
		15244,86	8053,249
		15244,86	8050,172
		15254,092	8047,095
		15263,323	8050,172
		15284,864	8040,94
		15303,328	8037,863
		15318,714	8040,94
		15318,714	8044,017
		15300,251	8044,017
		15278,71	8050,172
		15269,478	8040,94
		15238,705	8068,636
		15251,014	8059,404
		15260,246	8056,326
		15287,942	8050,172
		15294,096	8047,095
		15294,096	8050,172
		15303,328	8053,249
		15331,024	8040,94
		15324,869	8044,017
		15315,637	8053,249
		15303,328	8050,172
		15291,019	8056,326
		15281,787	8053,249
		15266,401	8065,558
		15260,246	8065,558
		15254,092	8050,172
		15269,478	8050,172
		15263,323	8056,326
		15223,319	8068,636
		15260,246	8065,558
		15244,86	8065,558
		15294,096	8059,404
		15303,328	8068,636
		15303,328	8071,713
		15309,483	8065,558
		15318,714	8056,326
		15312,56	8062,481
		15297,173	8068,636
		15294,096	8068,636
		15303,328	8065,558
		15284,864	8059,404
		15235,628	8071,713
		15244,86	8080,945
		15257,169	8065,558
		15229,473	8065,558
		15244,86	8068,636
		15266,401	8059,404
		15260,246	8065,558
		15238,705	8062,481
		15226,396	8080,945
		15244,86	8080,945
		15266,401	8090,177
		15269,478	8090,177
		15263,323	8090,177
		15272,555	8087,099
		15266,401	8087,099
		15291,019	8071,713
		15294,096	8080,945
		15266,401	8087,099
		15297,173	8090,177
		15291,019	8096,331
		15291,019	8093,254
		15300,251	8093,254
		15297,173	8093,254
		15303,328	8099,408
		15284,864	8096,331
		15244,86	8108,64
		15229,473	8117,872
		15238,705	8114,795
		15278,71	8108,64
		15269,478	8108,64
		15263,323	8111,718
		15257,169	8111,718
		15244,86	8111,718
		15241,782	8105,563
		15244,86	8111,718
		15238,705	8114,795
		15220,241	8114,795
		15220,241	8124,027
		15217,164	8120,949
		15211,01	8117,872
		15204,855	8127,104
		15287,942	8102,486
		15201,778	8120,949
		15315,637	8090,177
		15291,019	8102,486
		15272,555	8117,872
		15251,014	8120,949
		15244,86	8117,872
		15235,628	8117,872
		15174,082	8117,872
		15192,546	8117,872
		15226,396	8117,872
		15229,473	8117,872
		15232,551	8117,872
		15235,628	8124,027
		15241,782	8124,027
		15260,246	8108,64
		15263,323	8111,718
		15244,86	8111,718
		15244,86	8111,718
		15226,396	8120,949
		15229,473	8117,872
		15220,241	8124,027
		15214,087	8124,027
		15235,628	8117,872
		15229,473	8114,795
		15217,164	8120,949
		15244,86	8111,718
		15241,782	8117,872
		15254,092	8117,872
		15269,478	8117,872
		15303,328	8111,718
		15220,241	8124,027
		15297,173	8120,949
		15303,328	8114,795
		15266,401	8139,413
		15297,173	8124,027
		15235,628	8136,336
		15241,782	8127,104
		15235,628	8124,027
		15223,319	8124,027
		15204,855	8139,413
		15211,01	8133,259
		15223,319	8127,104
		15223,319	8114,795
		15235,628	8114,795
		15244,86	8120,949
		15238,705	8114,795
		15226,396	8130,181
		15241,782	8127,104
		15247,937	8127,104
		15257,169	8136,336
		15260,246	8136,336
		15254,092	8136,336
		15235,628	8139,413
		15207,932	8136,336
		15220,241	8139,413
		15201,778	8130,181
		15186,391	8133,259
		15223,319	8127,104
		15260,246	8127,104
		15260,246	8120,949
		15251,014	8124,027
		15232,551	8124,027
		15241,782	8127,104
		15232,551	8120,949
		15247,937	8117,872
		15214,087	8124,027
		15232,551	8120,949
		15244,86	8114,795
		15235,628	8111,718
		15241,782	8108,64
		15232,551	8120,949
		15238,705	8111,718
		15241,782	8111,718
		15244,86	8117,872
		15235,628	8111,718
		15232,551	8108,64
		15214,087	8111,718
		15223,319	8105,563
		15247,937	8099,408
		15251,014	8099,408
		15254,092	8102,486
		15287,942	8093,254
		15309,483	8093,254
		15281,787	8102,486
		15260,246	8108,64
		15241,782	8108,64
		15214,087	8105,563
		15186,391	8099,408
		15201,778	8096,331
		15232,551	8099,408
		15198,7	8099,408
		15241,782	8105,563
		15232,551	8102,486
		15211,01	8105,563
		15223,319	8102,486
		15223,319	8102,486
		15247,937	8105,563
		15232,551	8099,408
		15244,86	8108,64
		15247,937	8111,718
		15257,169	8102,486
		15254,092	8096,331
		15226,396	8096,331
		15214,087	8099,408
		15223,319	8102,486
		15251,014	8096,331
		15254,092	8096,331
		15251,014	8102,486
		15254,092	8102,486
		15244,86	8105,563
		15251,014	8108,64
		15269,478	8105,563
		15232,551	8117,872
		15247,937	8108,64
		15254,092	8102,486
		15263,323	8105,563
		15189,469	8105,563
		15155,618	8108,64
		15226,396	8099,408
		15158,696	8108,64
		15177,159	8108,64
		15180,237	8108,64
		15198,7	8108,64
		15223,319	8114,795
		15244,86	8105,563
		15281,787	8099,408
		15263,323	8099,408
		15269,478	8108,64
		15263,323	8108,64
		15281,787	8099,408
		15266,401	8105,563
		15269,478	8099,408
		15260,246	8099,408
		15235,628	8099,408
		15217,164	8093,254
		15211,01	8096,331
		15201,778	8102,486
		15204,855	8099,408
		15217,164	8096,331
		15226,396	8102,486
		15232,551	8105,563
		15223,319	8096,331
		15177,159	8105,563
		15195,623	8105,563
		15211,01	8102,486
		15211,01	8102,486
		15232,551	8108,64
		15254,092	8114,795
		15260,246	8120,949
		15266,401	8111,718
		15204,855	8105,563
		15192,546	8111,718
		15189,469	8108,64
		15198,7	8099,408
		15226,396	8102,486
		15180,237	8099,408
		15180,237	8108,64
		15180,237	8111,718
		15198,7	8127,104
		15201,778	8114,795
		15211,01	8108,64
		15211,01	8108,64
		15214,087	8111,718
		15229,473	8120,949
		15229,473	8120,949
		15229,473	8133,259
		15220,241	8136,336
		15201,778	8130,181
		15217,164	8127,104
		15226,396	8130,181
		15235,628	8133,259
		15235,628	8130,181
		15244,86	8127,104
		15235,628	8130,181
		15198,7	8142,49
		15198,7	8139,413
		15211,01	8139,413
		15214,087	8130,181
		15207,932	8136,336
		15214,087	8142,49
		15211,01	8133,259
		15195,623	8136,336
		15223,319	8139,413
		15238,705	8136,336
		15226,396	8130,181
		15192,546	8139,413
		15195,623	8142,49
		15180,237	8124,027
		15204,855	8117,872
		15214,087	8124,027
		15207,932	8133,259
		15174,082	8124,027
		15211,01	8130,181
		15214,087	8130,181
		15217,164	8130,181
		15229,473	8127,104
		15207,932	8127,104
		15232,551	8130,181
		15223,319	8133,259
		15220,241	8127,104
		15214,087	8130,181
		15211,01	8133,259
		15211,01	8142,49
		15201,778	8145,568
		15195,623	8145,568
		15192,546	8148,645
		15207,932	8145,568
		15204,855	8139,413
		15217,164	8133,259
		15238,705	8127,104
		15235,628	8133,259
		15254,092	8136,336
		15263,323	8133,259
		15251,014	8127,104
		15232,551	8130,181
		15235,628	8133,259
		15220,241	8136,336
		15204,855	8133,259
		15204,855	8139,413
		15204,855	8139,413
		15217,164	8148,645
		15226,396	8145,568
		15220,241	8142,49
		15214,087	8148,645
		15207,932	8142,49
		15204,855	8142,49
		15217,164	8145,568
		15214,087	8148,645
		15238,705	8154,8
		15254,092	8142,49
		15235,628	8139,413
		15241,782	8142,49
		15238,705	8139,413
		15238,705	8142,49
		15226,396	8139,413
		15226,396	8139,413
		15220,241	8139,413
		15207,932	8130,181
		15192,546	8127,104
		15198,7	8127,104
		15192,546	8142,49
		15192,546	8148,645
		15223,319	8142,49
		15235,628	8136,336
		15238,705	8136,336
		15238,705	8139,413
		15229,473	8142,49
		15223,319	8142,49
		15220,241	8133,259
		15232,551	8124,027
		15229,473	8130,181
		15232,551	8120,949
		15254,092	8124,027
		15266,401	8133,259
		15247,937	8145,568
		15235,628	8148,645
		15263,323	8127,104
		15235,628	8139,413
		15235,628	8151,722
		15232,551	8145,568
		15229,473	8148,645
		15226,396	8142,49
		15223,319	8136,336
		15247,937	8139,413
		15244,86	8136,336
		15247,937	8136,336
		15235,628	8142,49
		15235,628	8136,336
		15257,169	8145,568
		15244,86	8142,49
		15257,169	8145,568
		15260,246	8142,49
		15217,164	8130,181
		15226,396	8145,568
		15247,937	8145,568
		15161,773	8139,413
		15217,164	8136,336
		15186,391	8130,181
		15189,469	8136,336
		15207,932	8133,259
		15223,319	8130,181
		15211,01	8130,181
		15211,01	8130,181
		15226,396	8130,181
		15232,551	8130,181
		15229,473	8130,181
		15223,319	8127,104
		15223,319	8124,027
		15229,473	8127,104
		15229,473	8124,027
		15232,551	8130,181
		15238,705	8127,104
		15247,937	8127,104
		15257,169	8127,104
		15260,246	8124,027
		15275,633	8142,49
		15272,555	8139,413
		15254,092	8133,259
		15263,323	8136,336
		15247,937	8133,259
		15241,782	8133,259
		15223,319	8133,259
		15201,778	8142,49
		15217,164	8145,568
		15241,782	8133,259
		15204,855	8154,8
		15171,005	8164,031
		15177,159	8164,031
		15214,087	8164,031
		15217,164	8151,722
		15189,469	8133,259
		15220,241	8133,259
		15124,846	8142,49
		15171,005	8145,568
		15201,778	8127,104
		15229,473	8142,49
		15217,164	8130,181
		15247,937	8142,49
		15275,633	8127,104
		15263,323	8130,181
		15238,705	8133,259
		15214,087	8142,49
		15195,623	8148,645
		15183,314	8151,722
		15217,164	8142,49
		15180,237	8151,722
		15226,396	8148,645
		15263,323	8130,181
		15254,092	8142,49
		15251,014	8127,104
		15220,241	8130,181
		15207,932	8136,336
		15211,01	8139,413
		15217,164	8139,413
		15220,241	8136,336
		15226,396	8130,181
		15229,473	8130,181
		15232,551	8133,259
		15223,319	8145,568
		15207,932	8160,954
		15183,314	8173,263
		15180,237	8176,341
		15180,237	8176,341
		15198,7	8179,418
		15217,164	8170,186
		15189,469	8167,109
		15177,159	8170,186
		15214,087	8154,8
		15238,705	8151,722
		15232,551	8154,8
		15235,628	8148,645
		15229,473	8142,49
		15220,241	8157,877
		15223,319	8154,8
		15226,396	8164,031
		15244,86	8167,109
		15251,014	8160,954
		15244,86	8157,877
		15217,164	8157,877
		15229,473	8157,877
		15235,628	8160,954
		15235,628	8160,954
		15235,628	8160,954
		15211,01	8170,186
		15201,778	8170,186
		15211,01	8167,109
		15232,551	8164,031
		15241,782	8154,8
		15238,705	8160,954
		15232,551	8157,877
		15226,396	8170,186
		15223,319	8139,413
		15204,855	8148,645
		15214,087	8145,568
		15229,473	8148,645
		15226,396	8151,722
		15223,319	8164,031
		15195,623	8179,418
		15211,01	8182,495
		15195,623	8179,418
		15195,623	8176,341
		15198,7	8179,418
		15198,7	8179,418
		15204,855	8173,263
		15207,932	8167,109
		15214,087	8157,877
		15198,7	8164,031
		15180,237	8173,263
		15220,241	8179,418
		15241,782	8167,109
		15244,86	8170,186
		15247,937	8167,109
		15247,937	8160,954
		15254,092	8154,8
		15263,323	8154,8
		15281,787	8157,877
		15291,019	8167,109
		15297,173	8157,877
		15291,019	8151,722
		15266,401	8151,722
		15226,396	8157,877
		15214,087	8157,877
		15204,855	8157,877
		15186,391	8160,954
		15201,778	8164,031
		15214,087	8164,031
		15211,01	8164,031
		15204,855	8164,031
		15217,164	8157,877
		15217,164	8154,8
		15201,778	8164,031
		15226,396	8160,954
		15217,164	8160,954
		15214,087	8157,877
		15244,86	8154,8
		15251,014	8148,645
		15241,782	8154,8
		15226,396	8173,263
		15204,855	8185,572
		15235,628	8154,8
		15183,314	8197,882
		15186,391	8207,113
		15192,546	8207,113
		15189,469	8197,882
		15195,623	8179,418
		15223,319	8164,031
		15247,937	8154,8
		15247,937	8151,722
		15232,551	8154,8
		15226,396	8157,877
		15220,241	8157,877
		15220,241	8157,877
		15235,628	8151,722
		15214,087	8160,954
		15201,778	8164,031
		15207,932	8160,954
		15229,473	8160,954
		15244,86	8160,954
		15263,323	8167,109
		15275,633	8164,031
		15278,71	8164,031
		15275,633	8160,954
		15263,323	8160,954
		15211,01	8170,186
		15226,396	8167,109
		15189,469	8173,263
		15183,314	8164,031
		15195,623	8167,109
		15217,164	8160,954
		15217,164	8157,877
		15220,241	8164,031
		15214,087	8160,954
		15232,551	8160,954
		15241,782	8167,109
		15229,473	8167,109
		15223,319	8173,263
		15241,782	8167,109
		15214,087	8170,186
		15223,319	8167,109
		15229,473	8164,031
		15214,087	8167,109
		15214,087	8167,109
		15217,164	8164,031
		15229,473	8160,954
		15229,473	8160,954
		15226,396	8157,877
		15223,319	8160,954
		15223,319	8157,877
		15235,628	8157,877
		15244,86	8164,031
		15241,782	8170,186
		15266,401	8170,186
		15291,019	8170,186
		15291,019	8173,263
		15281,787	8179,418
		15241,782	8185,572
		15211,01	8185,572
		15189,469	8185,572
		15158,696	8188,65
		15171,005	8164,031
		15189,469	8167,109
		15207,932	8167,109
		15201,778	8173,263
		15195,623	8188,65
		15204,855	8173,263
		15223,319	8170,186
		15226,396	8164,031
		15235,628	8160,954
		15241,782	8164,031
		15238,705	8167,109
		15241,782	8173,263
		15235,628	8179,418
		15214,087	8176,341
		15223,319	8176,341
		15204,855	8170,186
		15214,087	8173,263
		15223,319	8173,263
		15226,396	8176,341
		15226,396	8182,495
		15220,241	8176,341
		15235,628	8176,341
		15254,092	8179,418
		15257,169	8173,263
		15260,246	8182,495
		15266,401	8182,495
		15244,86	8188,65
		15186,391	8191,727
		15127,923	8210,191
		15084,841	8225,577
		15078,686	8219,422
		15112,537	8228,654
		15158,696	8225,577
		15260,246	8188,65
		15281,787	8179,418
		15260,246	8179,418
		15244,86	8182,495
		15247,937	8188,65
		15247,937	8185,572
		15238,705	8188,65
		15232,551	8191,727
		15235,628	8191,727
		15254,092	8173,263
		15247,937	8179,418
		15223,319	8188,65
		15226,396	8191,727
		15244,86	8182,495
		15251,014	8185,572
		15254,092	8188,65
		15281,787	8200,959
		15300,251	8200,959
		15297,173	8191,727
		15275,633	8191,727
		15244,86	8185,572
		15235,628	8191,727
		15220,241	8213,268
		15189,469	8216,345
		15198,7	8213,268
		15195,623	8210,191
		15152,541	8216,345
		15167,928	8216,345
		15198,7	8200,959
		15161,773	8213,268
		15220,241	8185,572
		15223,319	8188,65
		15226,396	8188,65
		15223,319	8191,727
		15223,319	8191,727
		15226,396	8191,727
		15232,551	8188,65
		15226,396	8185,572
		15229,473	8188,65
		15223,319	8194,804
		15229,473	8188,65
		15217,164	8197,882
		15229,473	8194,804
		15247,937	8185,572
		15241,782	8185,572
		15226,396	8200,959
		15241,782	8194,804
		15214,087	8204,036
		15241,782	8194,804
		15247,937	8197,882
		15244,86	8194,804
		15229,473	8200,959
		15226,396	8200,959
		15229,473	8219,422
		15254,092	8219,422
		15266,401	8216,345
		15266,401	8216,345
		15251,014	8216,345
		15235,628	8207,113
		15180,237	8210,191
		15217,164	8197,882
		15211,01	8200,959
		15211,01	8197,882
		15220,241	8194,804
		15229,473	8194,804
		15232,551	8197,882
		15223,319	8197,882
		15223,319	8200,959
		15171,005	8216,345
		15226,396	8194,804
		15226,396	8194,804
		15195,623	8204,036
		15164,85	8222,5
		15192,546	8210,191
		15238,705	8194,804
		15241,782	8191,727
		15238,705	8191,727
		15244,86	8182,495
		15260,246	8191,727
		15254,092	8197,882
		15238,705	8197,882
		15241,782	8197,882
		15254,092	8194,804
		15266,401	8200,959
		15257,169	8200,959
		15254,092	8200,959
		15241,782	8197,882
		15235,628	8200,959
		15241,782	8188,65
		15238,705	8191,727
		15244,86	8191,727
		15235,628	8197,882
		15223,319	8200,959
		15204,855	8204,036
		15183,314	8216,345
		15183,314	8216,345
		15189,469	8210,191
		15220,241	8194,804
		15226,396	8194,804
		15226,396	8204,036
		15257,169	8191,727
		15269,478	8185,572
		15272,555	8185,572
		15272,555	8185,572
		15251,014	8185,572
		15244,86	8194,804
		15241,782	8191,727
		15241,782	8188,65
		15251,014	8194,804
		15244,86	8194,804
		15235,628	8191,727
		15241,782	8191,727
		15232,551	8185,572
		15235,628	8191,727
		15238,705	8191,727
		15257,169	8188,65
		15266,401	8191,727
		15251,014	8188,65
		15266,401	8210,191
		15244,86	8207,113
		15241,782	8204,036
		15241,782	8200,959
		15263,323	8210,191
		15272,555	8200,959
		15238,705	8185,572
		15238,705	8194,804
		15238,705	8191,727
		15257,169	8194,804
		15266,401	8222,5
		15266,401	8216,345
		15217,164	8219,422
		15254,092	8207,113
		15254,092	8219,422
		15146,387	8225,577
		15201,778	8204,036
		15131	8219,422
		15251,014	8185,572
		15167,928	8222,5
		15251,014	8182,495
		15229,473	8197,882
		15207,932	8204,036
		15232,551	8182,495
		15226,396	8188,65
		15232,551	8194,804
		15238,705	8191,727
		15251,014	8185,572
		15241,782	8185,572
		15238,705	8185,572
		15238,705	8188,65
		15247,937	8188,65
		15263,323	8188,65
		15263,323	8191,727
		15266,401	8185,572
		15257,169	8185,572
		15254,092	8185,572
		15241,782	8191,727
		15229,473	8197,882
		15217,164	8191,727
		15223,319	8194,804
		15214,087	8197,882
		15232,551	8200,959
		15226,396	8197,882
		15232,551	8197,882
		15238,705	8197,882
		15244,86	8194,804
		15241,782	8200,959
		15244,86	8197,882
		15241,782	8197,882
		15238,705	8200,959
		15235,628	8197,882
		15244,86	8200,959
		15254,092	8200,959
		15254,092	8197,882
		15294,096	8194,804
		15284,864	8207,113
		15281,787	8210,191
		15275,633	8210,191
		15266,401	8219,422
		15232,551	8222,5
		15211,01	8231,732
		15171,005	8240,963
		15161,773	8240,963
		15186,391	8231,732
		15201,778	8225,577
		15220,241	8228,654
		15251,014	8225,577
		15275,633	8219,422
		15251,014	8213,268
		15241,782	8197,882
		15235,628	8188,65
		15229,473	8191,727
		15226,396	8188,65
		15226,396	8200,959
		15211,01	8207,113
		15223,319	8204,036
		15251,014	8191,727
		15241,782	8200,959
		15247,937	8191,727
		15244,86	8200,959
		15238,705	8200,959
		15244,86	8207,113
		15244,86	8200,959
		15244,86	8197,882
		15251,014	8197,882
		15244,86	8204,036
		15241,782	8197,882
		15238,705	8197,882
		15238,705	8200,959
		15241,782	8197,882
		15238,705	8200,959
		15235,628	8197,882
		15238,705	8200,959
		15238,705	8197,882
		15315,637	8191,727
		15266,401	8191,727
		15355,642	8188,65
		15364,874	8191,727
		15340,255	8213,268
		15361,796	8207,113
		15321,792	8216,345
		15229,473	8240,963
		15189,469	8247,118
		15109,459	8247,118
		15103,305	8240,963
		15137,155	8231,732
		15207,932	8219,422
		15217,164	8219,422
		15198,7	8213,268
		15220,241	8207,113
		15220,241	8210,191
		15223,319	8216,345
		15211,01	8222,5
		15201,778	8216,345
		15204,855	8216,345
		15211,01	8219,422
		15217,164	8216,345
		15229,473	8216,345
		15229,473	8222,5
		15247,937	8219,422
		15263,323	8213,268
		15260,246	8213,268
		15260,246	8210,191
		15263,323	8207,113
		15257,169	8204,036
		15257,169	8210,191
		15251,014	8210,191
		15254,092	8207,113
		15247,937	8207,113
		15244,86	8204,036
		15232,551	8200,959
		15263,323	8188,65
		15235,628	8194,804
		15297,173	8179,418
		15318,714	8188,65
		15315,637	8200,959
		15284,864	8219,422
		15247,937	8210,191
		15232,551	8244,041
		15164,85	8271,736
		15146,387	8277,891
		15115,614	8271,736
		15087,918	8262,504
		15134,077	8244,041
		15078,686	8256,35
		15189,469	8231,732
		15281,787	8200,959
		15300,251	8191,727
		15266,401	8204,036
		15257,169	8194,804
		15235,628	8204,036
		15229,473	8207,113
		15223,319	8213,268
		15269,478	8210,191
		15272,555	8216,345
		15266,401	8222,5
		15269,478	8216,345
		15266,401	8219,422
		15251,014	8216,345
		15294,096	8219,422
		15232,551	8219,422
		15226,396	8210,191
		15306,405	8213,268
		15300,251	8210,191
		15284,864	8213,268
		15312,56	8213,268
		15324,869	8210,191
		15315,637	8210,191
		15294,096	8210,191
		15223,319	8222,5
		15171,005	8222,5
		15164,85	8228,654
		15158,696	8240,963
		15124,846	8256,35
		15103,305	8259,427
		15066,377	8259,427
		15103,305	8244,041
		15177,159	8219,422
		15217,164	8216,345
		15220,241	8219,422
		15223,319	8222,5
		15226,396	8210,191
		15217,164	8207,113
		15257,169	8194,804
		15244,86	8197,882
		15238,705	8204,036
		15226,396	8210,191
		15226,396	8210,191
		15226,396	8210,191
		15229,473	8213,268
		15226,396	8207,113
		15229,473	8204,036
		15226,396	8204,036
		15226,396	8200,959
		15223,319	8200,959
		15214,087	8207,113
		15214,087	8207,113
		15223,319	8200,959
		15229,473	8200,959
		15232,551	8200,959
		15241,782	8207,113
		15238,705	8207,113
		15223,319	8219,422
		15223,319	8216,345
		15223,319	8219,422
		15226,396	8213,268
		15226,396	8210,191
		15235,628	8210,191
		15235,628	8204,036
		15235,628	8204,036
		15235,628	8210,191
		15226,396	8210,191
		15217,164	8213,268
		15229,473	8204,036
		15260,246	8197,882
		15278,71	8197,882
		15232,551	8200,959
		15266,401	8194,804
		15269,478	8200,959
		15266,401	8200,959
		15266,401	8197,882
		15220,241	8194,804
		15201,778	8188,65
		15207,932	8188,65
		15251,014	8200,959
		15275,633	8204,036
		15254,092	8204,036
		15269,478	8204,036
		15220,241	8185,572
		15220,241	8194,804
		15204,855	8197,882
		15204,855	8194,804
		15204,855	8200,959
		15226,396	8188,65
		15257,169	8188,65
		15257,169	8182,495
		15260,246	8182,495
		15238,705	8185,572
		15238,705	8194,804
		15254,092	8188,65
		15260,246	8185,572
		15244,86	8185,572
		15244,86	8194,804
		15244,86	8194,804
		15257,169	8194,804
		15257,169	8191,727
		15263,323	8191,727
		15300,251	8188,65
		15303,328	8185,572
		15312,56	8182,495
		15300,251	8185,572
		15275,633	8173,263
		15269,478	8179,418
		15207,932	8219,422
		15180,237	8231,732
		15161,773	8228,654
		15143,309	8234,809
		15161,773	8228,654
		15164,85	8244,041
		15247,937	8197,882
		15278,71	8176,341
		15266,401	8176,341
		15186,391	8250,195
		15269,478	8182,495
		15235,628	8191,727
		15198,7	8194,804
		15217,164	8194,804
		15217,164	8182,495
		15241,782	8179,418
		15244,86	8191,727
		15238,705	8197,882
		15247,937	8179,418
		15251,014	8194,804
		15235,628	8188,65
		15232,551	8188,65
		15235,628	8188,65
		15254,092	8185,572
		15272,555	8179,418
		15269,478	8182,495
		15266,401	8182,495
		15257,169	8185,572
		15257,169	8191,727
		15257,169	8191,727
		15278,71	8185,572
		15226,396	8176,341
		15263,323	8179,418
		15198,7	8179,418
		15149,464	8182,495
		15155,618	8179,418
		15171,005	8185,572
		15158,696	8191,727
		15149,464	8197,882
		15177,159	8207,113
		15217,164	8213,268
		15189,469	8213,268
		15272,555	8188,65
		15278,71	8185,572
		15300,251	8182,495
		15309,483	8185,572
		15303,328	8182,495
		15287,942	8185,572
		15269,478	8188,65
		15254,092	8188,65
		15254,092	8185,572
		15244,86	8188,65
		15223,319	8197,882
		15217,164	8200,959
		15244,86	8194,804
		15257,169	8182,495
		15238,705	8188,65
		15226,396	8194,804
		15220,241	8191,727
		15235,628	8191,727
		15241,782	8191,727
		15241,782	8210,191
		15229,473	8213,268
		15266,401	8210,191
		15269,478	8216,345
		15266,401	8216,345
		15251,014	8219,422
		15247,937	8219,422
		15226,396	8222,5
		15214,087	8210,191
		15195,623	8207,113
		15195,623	8213,268
		15223,319	8213,268
		15232,551	8210,191
		15232,551	8207,113
		15229,473	8210,191
		15238,705	8210,191
		15241,782	8207,113
		15244,86	8200,959
		15241,782	8210,191
		15241,782	8213,268
		15247,937	8213,268
		15241,782	8213,268
		15238,705	8207,113
		15238,705	8207,113
		15238,705	8204,036
		15238,705	8204,036
		15247,937	8207,113
		15247,937	8210,191
		15238,705	8210,191
		15284,864	8200,959
		15287,942	8197,882
		15278,71	8204,036
		15272,555	8210,191
		15275,633	8207,113
		15275,633	8197,882
		15241,782	8194,804
		15214,087	8197,882
		15201,778	8200,959
		15207,932	8204,036
		15232,551	8197,882
		15260,246	8210,191
		15257,169	8213,268
		15241,782	8216,345
		15272,555	8210,191
		15214,087	8216,345
		15204,855	8222,5
		15207,932	8219,422
		15235,628	8207,113
		15257,169	8207,113
		15254,092	8204,036
		15241,782	8200,959
		15238,705	8197,882
		15207,932	8210,191
		15198,7	8219,422
		15186,391	8219,422
		15220,241	8210,191
		15232,551	8210,191
		15220,241	8222,5
		15235,628	8216,345
		15238,705	8216,345
		15241,782	8216,345
		15232,551	8222,5
		15229,473	8222,5
		15226,396	8219,422
		15232,551	8225,577
		15232,551	8222,5
		15232,551	8222,5
		15266,401	8222,5
		15266,401	8219,422
		15269,478	8219,422
		15257,169	8222,5
		15257,169	8222,5
		15247,937	8225,577
		15241,782	8225,577
		15223,319	8222,5
		15171,005	8222,5
		15198,7	8213,268
		15207,932	8219,422
		15232,551	8222,5
		15251,014	8228,654
		15247,937	8231,732
		15223,319	8237,886
		15232,551	8231,732
		15238,705	8228,654
		15238,705	8225,577
		15220,241	8222,5
		15244,86	8216,345
		15254,092	8213,268
		15269,478	8219,422
		15257,169	8219,422
		15238,705	8216,345
		15263,323	8210,191
		15229,473	8222,5
		15229,473	8222,5
		15214,087	8225,577
		15195,623	8228,654
		15229,473	8225,577
		15254,092	8216,345
		15247,937	8222,5
		15238,705	8225,577
		15257,169	8219,422
		15247,937	8222,5
		15235,628	8225,577
		15229,473	8222,5
		15229,473	8225,577
		15204,855	8225,577
		15201,778	8225,577
		15214,087	8222,5
		15217,164	8213,268
		15232,551	8213,268
		15260,246	8210,191
		15254,092	8222,5
		15247,937	8231,732
		15251,014	8231,732
		15260,246	8213,268
		15247,937	8234,809
		15195,623	8222,5
		15189,469	8237,886
		15229,473	8228,654
		15204,855	8228,654
		15238,705	8231,732
		15211,01	8231,732
		15251,014	8225,577
		15244,86	8225,577
		15235,628	8222,5
		15232,551	8231,732
		15232,551	8228,654
		15235,628	8222,5
		15241,782	8225,577
		15244,86	8225,577
		15211,01	8234,809
		15223,319	8231,732
		15229,473	8234,809
[truncated: 24,818 more rows]
