# Supplementary material for: Assessment of upper limb motor control: establishing normative benchmarks for clinical applications
Source: PeerJ. 2025 Aug 22;13:e19859. doi: 10.7717/peerj.19859 (PMC12377353; doi:10.7717/peerj.19859)
Supplement: Supplemental Information 1 [file peerj-13-19859-s001.zip › translated_csvs/advanced_mdurance-test-243781.csv]

angle_window_	angles_bíceps_braquial_derecho_tríceps_braquial_largo_derecho	emg_muscle_bíceps_braquial_derecho_(µV)	emg_muscle_tríceps_braquial_largo_derecho_(µV)
0,05	49,83	14940,209	6293,043
	49,95	14952,518	6283,811
	50,12	14961,75	6283,811
	50,26	14952,518	6280,734
	50,4	14964,827	6277,657
	50,51	14958,672	6286,889
	50,53	14943,286	6289,966
	50,48	14927,9	6283,811
	50,49	14949,441	6277,657
	50,62	14958,672	6277,657
	50,86	14952,518	6280,734
	51,16	14952,518	6274,58
	51,37	14952,518	6277,657
	51,4	14949,441	6283,811
	51,34	14946,363	6293,043
	51,3	14952,518	6286,889
	51,27	15001,754	6283,811
	51,21	15010,986	6274,58
	51,12	14998,677	6271,502
	51,01	14992,522	6268,425
	50,91	14958,672	6277,657
	50,87	14918,668	6277,657
	50,85	14906,359	6277,657
	50,82	14884,818	6283,811
	50,8	14869,431	6286,889
	50,77	14881,74	6280,734
	50,68	14909,436	6274,58
	50,46	14894,049	6277,657
	50,17	14924,822	6277,657
	49,89	14924,822	6274,58
	49,67	14952,518	6283,811
	49,53	14937,131	6277,657
	49,5	14977,136	6280,734
	49,57	14967,904	6271,502
	49,68	14937,131	6274,58
	49,77	14915,59	6271,502
	49,83	14912,513	6268,425
	49,82	14912,513	6268,425
	49,66	14927,9	6259,193
	49,38	14930,977	6262,27
	49,14	14921,745	6265,348
	49,09	14915,59	6259,193
	49,19	14943,286	6262,27
	49,34	14983,291	6256,116
	49,54	15004,832	6249,961
	49,71	14974,059	6256,116
	49,74	15010,986	6253,039
	49,62	14937,131	6262,27
	49,48	14930,977	6262,27
	49,41	14937,131	6259,193
	49,41	14900,204	6274,58
	49,42	14903,281	6271,502
	49,44	14921,745	6268,425
	49,5	14927,9	6262,27
	49,57	14934,054	6268,425
	49,62	14909,436	6271,502
	49,68	14977,136	6259,193
	49,74	14949,441	6259,193
	49,74	14958,672	6256,116
	49,65	14983,291	6256,116
	49,51	14980,213	6256,116
	49,33	14949,441	6265,348
	49,14	14955,595	6259,193
	48,89	14943,286	6262,27
	48,39	14912,513	6240,73
	47,49	14924,822	6256,116
	46,57	14921,745	6249,961
	46,06	14921,745	6249,961
	45,98	14946,363	6249,961
	46,13	14903,281	6246,884
	46,3	14967,904	6256,116
	46,37	14961,75	6256,116
	46,38	14946,363	6259,193
	46,37	14930,977	6256,116
	46,35	14943,286	6268,425
	46,39	14952,518	6253,039
	46,53	14927,9	6256,116
	46,7	14918,668	6253,039
	46,87	14955,595	6249,961
	47,11	14930,977	6253,039
	47,37	14955,595	6243,807
	47,54	14934,054	6253,039
	47,65	14961,75	6253,039
	47,72	14952,518	6249,961
	47,77	14958,672	6243,807
	47,84	14970,981	6253,039
	47,92	14974,059	6259,193
	47,97	14980,213	6249,961
	47,96	15026,373	6259,193
	47,9	14998,677	6253,039
	47,89	14970,981	6262,27
	47,97	15020,218	6262,27
	47,99	15023,295	6268,425
	47,87	15014,063	6268,425
	47,77	14974,059	6262,27
	47,9	15001,754	6262,27
	48,16	14974,059	6256,116
	48,43	14955,595	6256,116
	48,66	14930,977	6246,884
	48,81	14878,663	6246,884
	48,82	14844,813	6262,27
	48,78	14854,045	6256,116
	48,78	14894,049	6240,73
	48,85	14900,204	6240,73
	48,89	14909,436	6240,73
	48,84	14949,441	6240,73
	48,78	14967,904	6240,73
	48,77	14974,059	6246,884
	48,8	14970,981	6249,961
	48,83	14943,286	6256,116
	48,85	14946,363	6249,961
	48,85	14937,131	6249,961
	48,77	14940,209	6253,039
	48,63	14940,209	6253,039
	48,55	14964,827	6253,039
	48,52	14983,291	6253,039
	48,53	14986,368	6249,961
	48,57	14983,291	6249,961
	48,59	14967,904	6262,27
	48,61	14946,363	6253,039
	48,6	14955,595	6249,961
	48,6	14940,209	6246,884
	48,58	14927,9	6246,884
	48,52	14961,75	6246,884
	48,44	14967,904	6253,039
	48,38	14970,981	6253,039
	48,35	14974,059	6246,884
	48,31	14974,059	6243,807
	48,28	14964,827	6237,652
	48,33	14961,75	6237,652
	48,44	14946,363	6243,807
	48,53	14937,131	6243,807
	48,61	14934,054	6256,116
	48,71	14930,977	6256,116
	48,8	14946,363	6243,807
	48,82	14943,286	6240,73
	48,76	14940,209	6246,884
	48,35	14934,054	6243,807
	45,45	14930,977	6249,961
	37,63	14943,286	6249,961
	24,66	14946,363	6249,961
	7	14949,441	6240,73
	-14,17	14955,595	6240,73
	-34,87	14955,595	6246,884
	-48,74	14958,672	6246,884
	-51,76	14958,672	6243,807
	-45,87	14952,518	6243,807
	-35,04	14955,595	6249,961
	-21,25	14961,75	6240,73
	-5,26	14998,677	6237,652
	11,68	15023,295	6256,116
	27,72	15032,527	6265,348
	41,79	15072,532	6265,348
	54,17	15075,609	6259,193
	64,07	15044,836	6249,961
	69,08	15020,218	6253,039
	69,69	15007,909	6253,039
	68,41	14949,441	6249,961
	66,68	14909,436	6243,807
	65,48	14854,045	6240,73
	64,98	14946,363	6246,884
	64,94	14866,354	6231,498
	65,01	14860,199	6237,652
	64,92	14866,354	6234,575
	64,34	14915,59	6243,807
	61,44	14887,895	6243,807
	52,79	14918,668	6243,807
	37,58	14924,822	6249,961
	18,18	14967,904	6234,575
	-3,63	14958,672	6237,652
	-25,37	14961,75	6237,652
	-41,49	14964,827	6234,575
	-49,87	14980,213	6228,42
	-54,28	14970,981	6225,343
	-56,35	14952,518	6234,575
	-54,85	14989,445	6234,575
	-49,71	14952,518	6237,652
	-41,02	15004,832	6234,575
	-28,79	15032,527	6237,652
	-14,41	15057,145	6243,807
	1,3	15047,914	6246,884
	17,96	15026,373	6246,884
	33,97	15004,832	6246,884
	48,26	14986,368	6246,884
	60,22	14992,522	6240,73
	68,38	14970,981	6246,884
	71,59	14967,904	6249,961
	71,23	14934,054	6253,039
	70,54	14903,281	6237,652
	70,91	14915,59	6237,652
	71,46	14918,668	6237,652
	70,77	14949,441	6243,807
	68,2	14967,904	6237,652
	64,88	14964,827	6240,73
	61,87	14918,668	6240,73
	57,79	14967,904	6243,807
	50	14967,904	6234,575
	37,09	14964,827	6237,652
	19,45	14967,904	6240,73
	-1,15	14961,75	6240,73
	-22,18	14952,518	6243,807
	-38,51	14921,745	6249,961
	-48,82	14912,513	6253,039
	-55,94	14940,209	6249,961
	-61,25	14961,75	6243,807
	-64,28	14961,75	6246,884
	-64,1	14958,672	6246,884
	-61,84	14974,059	6243,807
	-57,46	14977,136	6243,807
	-50,15	15004,832	6246,884
	-40,35	15010,986	6249,961
	-28,31	15001,754	6256,116
	-13,8	15007,909	6246,884
	3,02	15004,832	6240,73
	21,83	14964,827	6240,73
	40,66	14998,677	6240,73
	56,95	14961,75	6243,807
	68,55	14940,209	6237,652
	74,24	14943,286	6243,807
	75,42	14949,441	6234,575
	74,6	14940,209	6243,807
	73,8	14964,827	6234,575
	73,86	14958,672	6240,73
	74,54	14958,672	6246,884
	74,73	14952,518	6246,884
	72,81	14970,981	6243,807
	66,98	14995,6	6243,807
	56,58	15017,141	6243,807
	42,06	15017,141	6240,73
	23,89	15020,218	6249,961
	2,94	14998,677	6256,116
	-18,12	14974,059	6256,116
	-34,43	14934,054	6253,039
	-43,79	14955,595	6253,039
	-49,04	14927,9	6243,807
	-52,62	14934,054	6246,884
	-54,42	14946,363	6246,884
	-53,86	14946,363	6246,884
	-51,05	14934,054	6243,807
	-45,17	14937,131	6246,884
	-35,44	14958,672	6237,652
	-22,13	14967,904	6240,73
	-6,17	14964,827	6246,884
	11,35	14970,981	6246,884
	29,94	14964,827	6246,884
	48,45	14977,136	6249,961
	64,22	14992,522	6246,884
	75,09	15001,754	6249,961
	81,09	15007,909	6249,961
	83,88	15007,909	6249,961
	85,13	15004,832	6246,884
	85,73	15007,909	6253,039
	85,97	15004,832	6259,193
	86,1	15007,909	6256,116
	86,07	14980,213	6249,961
	84,98	15007,909	6253,039
	80,67	14967,904	6253,039
	71,14	14961,75	6249,961
	56,86	14964,827	6246,884
	39,15	14967,904	6249,961
	19,19	14927,9	6262,27
	-2,02	14930,977	6249,961
	-20,53	14927,9	6265,348
	-30,54	14964,827	6243,807
	-32,34	14989,445	6240,73
	-33,4	15004,832	6240,73
	-37,08	15017,141	6240,73
	-39,96	14946,363	6243,807
	-40,88	15017,141	6240,73
	-40,13	15001,754	6234,575
	-36,38	14967,904	6259,193
	-28,53	14946,363	6265,348
	-16,86	14955,595	6259,193
	-2,44	14974,059	6259,193
	13,75	14964,827	6256,116
	31,39	14964,827	6256,116
	51,38	14952,518	6249,961
	73,4	14967,904	6249,961
	89,53	14970,981	6249,961
	94,79	14964,827	6249,961
	93,89	14970,981	6249,961
	92,08	14998,677	6246,884
	91,71	14998,677	6249,961
	92,3	14958,672	6253,039
	92,52	14998,677	6246,884
	91,62	14983,291	6253,039
	89,35	14970,981	6262,27
	84,65	14964,827	6262,27
	75,92	14964,827	6262,27
	63,27	14974,059	6256,116
	47,24	14955,595	6246,884
	27,87	14952,518	6243,807
	6,48	14946,363	6237,652
	-15,9	14955,595	6243,807
	-34,2	14967,904	6243,807
	-43,25	14961,75	6240,73
	-47,02	14967,904	6246,884
	-50,02	14983,291	6249,961
	-52,23	14983,291	6253,039
	-53,28	14974,059	6253,039
	-52,47	14970,981	6253,039
	-48,66	14970,981	6256,116
	-41,54	14967,904	6259,193
	-31,07	14964,827	6256,116
	-17,36	14992,522	6249,961
	-1,14	15001,754	6256,116
	16,28	14998,677	6256,116
	33,63	15038,682	6246,884
	50,12	15001,754	6249,961
	64,96	15069,455	6246,884
	76,7	15075,609	6249,961
	83,2	15072,532	6246,884
	85,59	15072,532	6249,961
	87,11	15035,604	6256,116
	88,51	14989,445	6256,116
	89,52	14943,286	6253,039
	90,51	14921,745	6253,039
	91,26	14930,977	6253,039
	90,19	14961,75	6246,884
	84,6	15017,141	6249,961
	73,15	15026,373	6249,961
	56,99	14986,368	6253,039
	37,02	15014,063	6249,961
	15,83	15010,986	6240,73
	-2,56	15020,218	6234,575
	-18,54	15007,909	6231,498
	-34,74	15004,832	6237,652
	-48,31	14980,213	6259,193
	-55,07	14964,827	6271,502
	-57,05	14946,363	6265,348
	-58,43	14943,286	6262,27
	-60,2	14943,286	6253,039
	-61,18	14937,131	6249,961
	-60,88	14943,286	6256,116
	-58,94	14958,672	6246,884
	-55,07	14977,136	6237,652
	-49,75	14970,981	6240,73
	-42,91	14974,059	6246,884
	-34,16	14995,6	6253,039
	-23,39	14992,522	6249,961
	-10,06	14992,522	6243,807
	6,67	15001,754	6243,807
	26,77	14983,291	6249,961
	47,81	14964,827	6256,116
	67,45	14970,981	6253,039
	84,3	14986,368	6249,961
	93	14986,368	6249,961
	91,32	14995,6	6249,961
	86,97	15014,063	6249,961
	84,99	15032,527	6249,961
	84,45	15038,682	6246,884
	84,06	15026,373	6246,884
	81,41	15010,986	6246,884
	74,16	14995,6	6246,884
	62,09	14992,522	6246,884
	45,69	14980,213	6243,807
	26,04	14986,368	6243,807
	4,91	14980,213	6249,961
	-16,72	15004,832	6243,807
	-30,8	15020,218	6240,73
	-36,74	15014,063	6240,73
	-41,43	14998,677	6231,498
	-44,49	14986,368	6231,498
	-46,11	14964,827	6234,575
	-47,44	14964,827	6246,884
	-47,76	14986,368	6246,884
	-45,85	14998,677	6243,807
	-41,1	15023,295	6243,807
	-32,54	15041,759	6240,73
	-20,4	15063,3	6234,575
	-5,42	15044,836	6240,73
	11,3	15014,063	6249,961
	28,45	14998,677	6253,039
	44,97	14986,368	6246,884
	60,59	14992,522	6240,73
	74,94	14992,522	6237,652
	85,39	14983,291	6240,73
	90,6	14983,291	6237,652
	92,4	15004,832	6240,73
	92,05	14995,6	6243,807
	90,44	15020,218	6234,575
	88,07	15023,295	6237,652
	84,8	15010,986	6243,807
	80,71	15010,986	6225,343
	75,14	14998,677	6234,575
	67,7	15007,909	6228,42
	57,71	14967,904	6228,42
	44,52	14974,059	6228,42
	28,57	14977,136	6237,652
	10,26	14970,981	6256,116
	-9,68	14980,213	6249,961
	-28,76	14974,059	6243,807
	-43,29	14970,981	6249,961
	-50,57	14983,291	6243,807
	-53,05	14983,291	6240,73
	-55,41	14974,059	6237,652
	-57,96	14970,981	6237,652
	-59,22	14974,059	6246,884
	-59,42	14986,368	6246,884
	-58,19	14992,522	6234,575
	-53,62	14992,522	6231,498
	-45,39	14983,291	6231,498
	-35,01	14989,445	6234,575
	-23,23	14998,677	6240,73
	-10,01	15010,986	6249,961
	4,1	15007,909	6246,884
	17,63	15014,063	6246,884
	29,51	15020,218	6240,73
	39,99	15032,527	6234,575
	50,19	15060,223	6237,652
	61,94	15026,373	6246,884
	75,17	15047,914	6240,73
	86,81	15017,141	6243,807
	93,47	15001,754	6246,884
	93,82	15007,909	6249,961
	90,97	14964,827	6243,807
	89,08	14927,9	6243,807
	88,75	14949,441	6237,652
	88,79	14967,904	6228,42
	88	14980,213	6228,42
	84,26	14995,6	6231,498
	75,79	15014,063	6222,266
	63,61	15032,527	6216,111
	48,4	15035,604	6231,498
	29,54	15007,909	6256,116
	9,43	14992,522	6265,348
	-7,63	14998,677	6246,884
	-19,11	15010,986	6240,73
	-26,65	15004,832	6240,73
	-34,54	15004,832	6237,652
	-43,24	15007,909	6234,575
	-48,59	15017,141	6231,498
	-47,46	15026,373	6228,42
	-41,7	15032,527	6222,266
	-34,63	15069,455	6213,034
	-27,03	15087,918	6225,343
	-18,57	15038,682	6253,039
	-9,12	14998,677	6259,193
	2,13	15017,141	6253,039
	15,75	15032,527	6246,884
	31,24	15047,914	6249,961
	47,67	15084,841	6240,73
	63,42	15063,3	6243,807
	77,24	15087,918	6237,652
	85,89	15072,532	6246,884
	87,23	15050,991	6253,039
	86,63	15084,841	6243,807
	86,61	15017,141	6253,039
	85,54	14970,981	6249,961
	84,27	14977,136	6246,884
	83,81	14967,904	6249,961
	84,41	14949,441	6259,193
	85,32	14940,209	6243,807
	85,97	14924,822	6237,652
	86,34	14943,286	6234,575
	86,41	14964,827	6243,807
	86,15	14946,363	6237,652
	85,62	14977,136	6246,884
	85,09	14983,291	6246,884
	84,72	14986,368	6246,884
	84,32	14989,445	6246,884
	83,72	15007,909	6246,884
	82,97	15017,141	6246,884
	82,23	15035,604	6246,884
	81,59	15050,991	6240,73
	81,05	15060,223	6246,884
	80,56	15054,068	6243,807
	80,07	15063,3	6246,884
	79,52	15050,991	6243,807
	78,79	15029,45	6243,807
	78,1	15020,218	6243,807
	77,76	15010,986	6246,884
	77,74	14995,6	6256,116
	77,68	14995,6	6265,348
	77,36	14992,522	6262,27
	76,85	14986,368	6259,193
	76,31	14970,981	6262,27
	75,78	14964,827	6262,27
	75,28	14974,059	6240,73
	74,94	14967,904	6234,575
	74,78	14986,368	6237,652
	74,6	15020,218	6240,73
	74,39	15023,295	6240,73
	74,18	15029,45	6240,73
	73,89	14986,368	6253,039
	73,55	15007,909	6249,961
	73,28	14992,522	6246,884
	73,09	15004,832	6240,73
	72,9	15020,218	6240,73
	72,68	15017,141	6243,807
	72,42	15010,986	6243,807
	72,08	15026,373	6237,652
	71,75	15032,527	6231,498
	71,49	15032,527	6240,73
	71,32	15007,909	6249,961
	71,17	14983,291	6259,193
	71,06	14995,6	6256,116
	71,05	15001,754	6246,884
	71,15	15026,373	6240,73
	71,3	15057,145	6246,884
	71,38	15072,532	6253,039
	71,35	15084,841	6253,039
	71,22	15069,455	6259,193
	71,04	15054,068	6265,348
	70,89	15041,759	6271,502
	70,76	15010,986	6271,502
	70,56	14970,981	6268,425
	70,32	14958,672	6268,425
	70,09	14958,672	6262,27
	69,91	14970,981	6249,961
	69,76	14986,368	6256,116
	69,54	14980,213	6249,961
	69,28	14998,677	6246,884
	69,05	15020,218	6240,73
	68,77	15057,145	6243,807
	68,39	15041,759	6243,807
	68,06	15060,223	6243,807
	67,97	15050,991	6249,961
	68,08	15026,373	6256,116
	68,19	15032,527	6259,193
	68,16	14998,677	6259,193
	67,99	14992,522	6262,27
	67,68	14992,522	6253,039
	67,41	14998,677	6256,116
	67,38	15010,986	6249,961
	67,43	15004,832	6249,961
	67,43	14998,677	6249,961
	67,36	15004,832	6246,884
	67,21	15014,063	6249,961
	67,04	15029,45	6249,961
	66,87	15029,45	6249,961
	66,7	15020,218	6265,348
	66,55	15029,45	6271,502
	66,36	15029,45	6265,348
	66,15	15029,45	6268,425
	66,06	15038,682	6262,27
	66,09	15029,45	6262,27
	66,12	15035,604	6259,193
	66,1	15023,295	6259,193
	66,04	15029,45	6256,116
	65,92	15041,759	6256,116
	65,77	15029,45	6256,116
	65,62	15032,527	6253,039
	65,54	15023,295	6253,039
	65,54	15010,986	6256,116
	65,54	15001,754	6249,961
	65,46	15004,832	6249,961
	65,3	14998,677	6259,193
	65,13	15004,832	6249,961
	65,05	15007,909	6256,116
	65,05	15010,986	6253,039
	65,11	15020,218	6253,039
	65,13	15017,141	6259,193
	65,06	15007,909	6259,193
	64,97	15020,218	6256,116
	64,95	15035,604	6253,039
	65,01	15075,609	6256,116
	65,07	15084,841	6256,116
	65,08	15075,609	6262,27
	65,07	15044,836	6265,348
		15044,836	6265,348
		15047,914	6265,348
		15029,45	6259,193
		15010,986	6256,116
		15014,063	6259,193
		15020,218	6262,27
		15020,218	6265,348
		15017,141	6271,502
		15014,063	6271,502
		14998,677	6268,425
		14995,6	6271,502
		15004,832	6268,425
		14992,522	6259,193
		15001,754	6268,425
		15010,986	6274,58
		15020,218	6271,502
		14992,522	6268,425
		14989,445	6271,502
		15032,527	6253,039
		15054,068	6246,884
		15057,145	6249,961
		15063,3	6249,961
		15063,3	6249,961
		15054,068	6259,193
		15038,682	6262,27
		15029,45	6265,348
		15007,909	6268,425
		15001,754	6289,966
		14983,291	6293,043
		14983,291	6280,734
		14983,291	6277,657
		14995,6	6277,657
		15007,909	6268,425
		14998,677	6274,58
		15004,832	6277,657
		15010,986	6274,58
		15010,986	6271,502
		15007,909	6271,502
		15010,986	6271,502
		15023,295	6268,425
		15041,759	6268,425
		15057,145	6268,425
		15097,15	6277,657
		15137,155	6277,657
		15167,928	6274,58
		15167,928	6274,58
		15137,155	6274,58
		15094,073	6277,657
		15054,068	6277,657
		15023,295	6280,734
		15001,754	6286,889
		14980,213	6280,734
		14977,136	6280,734
		14992,522	6280,734
		14989,445	6280,734
		14998,677	6277,657
		15001,754	6277,657
		15014,063	6277,657
		15047,914	6271,502
		15063,3	6277,657
		15023,295	6274,58
		15047,914	6283,811
		15035,604	6286,889
		15106,382	6271,502
		15072,532	6271,502
		15106,382	6274,58
		15032,527	6277,657
		14958,672	6283,811
		14927,9	6289,966
		14943,286	6280,734
		14937,131	6280,734
		14970,981	6283,811
		14983,291	6283,811
		14983,291	6283,811
		14998,677	6283,811
		15004,832	6277,657
		15004,832	6277,657
		15020,218	6277,657
		15041,759	6274,58
		15047,914	6274,58
		15029,45	6289,966
		15007,909	6286,889
		15010,986	6286,889
		15014,063	6280,734
		15014,063	6277,657
		15007,909	6271,502
		15020,218	6277,657
		15038,682	6277,657
		15032,527	6277,657
		15014,063	6293,043
		15014,063	6293,043
		15023,295	6296,121
		15029,45	6296,121
		15023,295	6293,043
		15032,527	6286,889
		15035,604	6283,811
		15026,373	6286,889
		15017,141	6299,198
		15014,063	6299,198
		15029,45	6289,966
		15035,604	6283,811
		15035,604	6289,966
		15026,373	6293,043
		15032,527	6289,966
		15035,604	6286,889
		15026,373	6289,966
		15017,141	6293,043
		15020,218	6293,043
		15023,295	6280,734
		15004,832	6286,889
		14995,6	6286,889
		15029,45	6289,966
		15057,145	6286,889
		15063,3	6289,966
		15072,532	6286,889
		15084,841	6283,811
		15075,609	6280,734
		15050,991	6283,811
		15010,986	6286,889
		15026,373	6286,889
		15010,986	6283,811
		15004,832	6286,889
		15001,754	6289,966
		15010,986	6289,966
		15038,682	6289,966
		15090,996	6286,889
		15094,073	6289,966
		15109,459	6296,121
		15109,459	6299,198
		15081,764	6299,198
		15054,068	6302,275
		15029,45	6296,121
		15010,986	6289,966
		14995,6	6293,043
		14983,291	6286,889
		14955,595	6289,966
		14986,368	6286,889
		15020,218	6277,657
		15035,604	6277,657
		15057,145	6283,811
		15050,991	6286,889
		15050,991	6286,889
		15047,914	6289,966
		15032,527	6296,121
		15069,455	6296,121
		15090,996	6289,966
		15081,764	6286,889
		15054,068	6289,966
		14989,445	6302,275
		14980,213	6289,966
		14961,75	6289,966
		14937,131	6289,966
		14967,904	6289,966
		14986,368	6289,966
		15001,754	6289,966
		15014,063	6293,043
		15035,604	6293,043
		15041,759	6286,889
		15041,759	6280,734
		15032,527	6280,734
		15014,063	6277,657
		15020,218	6280,734
		15029,45	6293,043
		15014,063	6308,43
		15017,141	6305,352
		15010,986	6305,352
		15026,373	6299,198
		15038,682	6296,121
		15032,527	6305,352
		15032,527	6305,352
		15020,218	6308,43
		15023,295	6305,352
		15023,295	6302,275
		15026,373	6302,275
		15023,295	6305,352
		15041,759	6305,352
		15057,145	6299,198
		15054,068	6302,275
		15057,145	6305,352
		15081,764	6296,121
		15014,063	6308,43
		15066,377	6302,275
		15032,527	6308,43
		15044,836	6308,43
		15063,3	6305,352
		15081,764	6299,198
		15078,686	6299,198
		15054,068	6302,275
		15026,373	6302,275
		15014,063	6299,198
		15001,754	6305,352
		14995,6	6305,352
		15020,218	6296,121
		15014,063	6302,275
		15038,682	6302,275
		15044,836	6305,352
		15050,991	6308,43
		15063,3	6302,275
		15084,841	6296,121
		15063,3	6305,352
		15081,764	6299,198
		15044,836	6311,507
		15041,759	6296,121
		15035,604	6302,275
		15023,295	6299,198
		15020,218	6299,198
		15032,527	6299,198
		15047,914	6299,198
		15047,914	6302,275
		15054,068	6302,275
		15054,068	6296,121
		15054,068	6286,889
		15044,836	6289,966
		15004,832	6311,507
		14980,213	6311,507
		15004,832	6305,352
		15044,836	6299,198
		15044,836	6311,507
		15060,223	6323,816
		15057,145	6320,739
		15054,068	6317,662
		15041,759	6317,662
		15007,909	6317,662
		14989,445	6317,662
		14986,368	6302,275
		15020,218	6305,352
		14974,059	6311,507
		15023,295	6305,352
		15017,141	6302,275
		15035,604	6308,43
		15026,373	6311,507
		15038,682	6317,662
		15041,759	6314,584
		15044,836	6308,43
		15044,836	6314,584
		15044,836	6308,43
		15066,377	6311,507
		15060,223	6317,662
		15066,377	6317,662
		15060,223	6314,584
		15060,223	6317,662
		15057,145	6317,662
		15063,3	6320,739
		15057,145	6320,739
		15054,068	6320,739
		15054,068	6317,662
		15050,991	6308,43
		15041,759	6302,275
		15038,682	6299,198
		15063,3	6302,275
		15069,455	6305,352
		15047,914	6317,662
		15014,063	6323,816
		15017,141	6320,739
		15001,754	6314,584
		15014,063	6314,584
		15035,604	6311,507
		15090,996	6308,43
		15090,996	6311,507
		15094,073	6314,584
		15087,918	6317,662
		15050,991	6329,971
		15023,295	6314,584
		15044,836	6323,816
		14989,445	6320,739
		15004,832	6311,507
		14992,522	6317,662
		15014,063	6308,43
		14983,291	6317,662
		15020,218	6308,43
		15047,914	6311,507
		15066,377	6317,662
		15063,3	6317,662
		15063,3	6314,584
		15044,836	6308,43
		15023,295	6302,275
		15007,909	6311,507
		15004,832	6314,584
		15020,218	6311,507
		15041,759	6326,893
		15047,914	6326,893
		15060,223	6320,739
		15060,223	6314,584
		15063,3	6314,584
		15050,991	6320,739
		15020,218	6329,971
		15035,604	6323,816
		15010,986	6323,816
		15026,373	6323,816
		15060,223	6323,816
		15063,3	6323,816
		15047,914	6323,816
		15044,836	6329,971
		15029,45	6333,048
		15066,377	6323,816
		15066,377	6320,739
		15066,377	6314,584
		15057,145	6317,662
		15057,145	6329,971
		15054,068	6326,893
		15060,223	6333,048
		15069,455	6326,893
		15069,455	6323,816
		15054,068	6323,816
		15035,604	6317,662
		15026,373	6320,739
		15020,218	6326,893
		15029,45	6317,662
		15066,377	6326,893
		15069,455	6329,971
		15050,991	6345,357
		15044,836	6342,28
		15041,759	6320,739
		15023,295	6336,125
		15014,063	6336,125
		15023,295	6336,125
		15017,141	6339,203
		15017,141	6326,893
		15020,218	6323,816
		15007,909	6329,971
		15014,063	6333,048
		15029,45	6329,971
		15063,3	6323,816
		15075,609	6320,739
		15035,604	6329,971
		15007,909	6333,048
		15072,532	6320,739
		15004,832	6326,893
		15044,836	6323,816
		15057,145	6326,893
		15010,986	6333,048
		15020,218	6339,203
		15032,527	6339,203
		15014,063	6339,203
		15035,604	6333,048
		15041,759	6326,893
		15038,682	6326,893
		15038,682	6326,893
		15026,373	6317,662
		15035,604	6323,816
		15072,532	6336,125
		15054,068	6348,434
		15084,841	6329,971
		15054,068	6326,893
		15063,3	6333,048
		15060,223	6339,203
		15038,682	6339,203
		15044,836	6329,971
		15020,218	6336,125
		15041,759	6329,971
		15063,3	6333,048
		15057,145	6339,203
		15026,373	6326,893
		15029,45	6323,816
		15032,527	6323,816
		15029,45	6326,893
		15047,914	6323,816
		15078,686	6333,048
		15066,377	6326,893
		15084,841	6336,125
		15084,841	6342,28
		15081,764	6329,971
		15084,841	6326,893
		15084,841	6339,203
		15057,145	6336,125
		15047,914	6323,816
		15075,609	6342,28
		15041,759	6323,816
		15038,682	6326,893
		15038,682	6323,816
		15060,223	6333,048
		15069,455	6333,048
		15010,986	6333,048
		15014,063	6336,125
		15017,141	6333,048
		15014,063	6329,971
		15029,45	6333,048
		15014,063	6329,971
		15063,3	6329,971
		15038,682	6326,893
		15047,914	6317,662
		15014,063	6329,971
		15014,063	6333,048
		14995,6	6329,971
		14983,291	6326,893
		14992,522	6326,893
		14995,6	6317,662
		15001,754	6323,816
		15038,682	6320,739
		15054,068	6323,816
		15072,532	6326,893
		15054,068	6326,893
		15063,3	6333,048
		15047,914	6329,971
		15060,223	6326,893
		15032,527	6333,048
		15020,218	6323,816
		15023,295	6323,816
		15026,373	6329,971
		15075,609	6317,662
		15081,764	6320,739
		15069,455	6323,816
		15066,377	6320,739
		15063,3	6320,739
		15050,991	6317,662
		15044,836	6314,584
		15041,759	6320,739
		14995,6	6326,893
		14986,368	6339,203
		15029,45	6329,971
		14998,677	6333,048
		15017,141	6317,662
		15050,991	6317,662
		15060,223	6320,739
		15060,223	6323,816
		15075,609	6320,739
		15066,377	6323,816
		15047,914	6326,893
		15038,682	6329,971
		15035,604	6326,893
		15023,295	6329,971
		15029,45	6323,816
		15029,45	6317,662
		15020,218	6323,816
		15026,373	6323,816
		15023,295	6314,584
		15026,373	6320,739
		15035,604	6320,739
		15044,836	6314,584
		15072,532	6311,507
		15090,996	6317,662
		15081,764	6323,816
		15072,532	6326,893
		15066,377	6320,739
		15050,991	6329,971
		15026,373	6326,893
		15014,063	6329,971
		15023,295	6326,893
		15044,836	6329,971
		15054,068	6336,125
		15047,914	6333,048
		15066,377	6329,971
		15109,459	6333,048
		15143,309	6333,048
		15177,159	6339,203
		15131	6336,125
		15177,159	6339,203
		15047,914	6329,971
		14961,75	6323,816
		15017,141	6326,893
		14952,518	6326,893
		14958,672	6329,971
		14952,518	6326,893
		14949,441	6323,816
		14995,6	6329,971
		15026,373	6326,893
		15060,223	6323,816
		15072,532	6320,739
		15060,223	6317,662
		15054,068	6317,662
		15026,373	6320,739
		15041,759	6314,584
		15029,45	6314,584
		15020,218	6323,816
		15014,063	6320,739
		15069,455	6323,816
		15004,832	6326,893
		15010,986	6317,662
		15023,295	6317,662
		15047,914	6317,662
		15038,682	6333,048
		15050,991	6320,739
		15035,604	6345,357
		15035,604	6345,357
		15035,604	6339,203
		15041,759	6333,048
		15038,682	6329,971
		15038,682	6326,893
		15044,836	6323,816
		15047,914	6317,662
		15038,682	6329,971
		15029,45	6342,28
		15032,527	6339,203
		15014,063	6351,512
		15035,604	6339,203
		15050,991	6336,125
		15063,3	6339,203
		15057,145	6339,203
		15057,145	6342,28
		15063,3	6342,28
		15078,686	6333,048
		15069,455	6339,203
		15069,455	6339,203
		15060,223	6339,203
		15047,914	6333,048
		15044,836	6326,893
		15047,914	6329,971
		15057,145	6329,971
		15041,759	6333,048
		15066,377	6320,739
		15035,604	6339,203
		15035,604	6348,434
		15044,836	6345,357
		15050,991	6345,357
		15054,068	6339,203
		15050,991	6345,357
		15050,991	6351,512
		15047,914	6351,512
		15060,223	6342,28
		15032,527	6351,512
		15057,145	6339,203
		15041,759	6345,357
		15054,068	6339,203
		15063,3	6339,203
		15072,532	6342,28
		15066,377	6342,28
		15044,836	6354,589
		15029,45	6348,434
		15038,682	6342,28
		15032,527	6342,28
		15063,3	6339,203
		15066,377	6348,434
		15044,836	6339,203
		15094,073	6348,434
		15100,227	6345,357
		15075,609	6339,203
		15032,527	6342,28
		15047,914	6339,203
		15020,218	6345,357
		14970,981	6351,512
		14998,677	6351,512
		15004,832	6351,512
		15007,909	6345,357
		15020,218	6342,28
		15007,909	6345,357
		15047,914	6345,357
		15084,841	6342,28
		15109,459	6354,589
		15112,537	6351,512
		15121,768	6345,357
		15066,377	6366,898
		15057,145	6363,821
		15047,914	6360,744
		15029,45	6345,357
		14986,368	6357,666
		14943,286	6357,666
		15097,15	6354,589
		14986,368	6360,744
		14952,518	6357,666
		15007,909	6345,357
		15014,063	6348,434
		15023,295	6348,434
		15023,295	6348,434
		15023,295	6348,434
		14998,677	6351,512
		15014,063	6351,512
		15007,909	6354,589
		15023,295	6354,589
		15026,373	6348,434
		15038,682	6351,512
		15057,145	6351,512
		15057,145	6357,666
		15035,604	6354,589
		15038,682	6348,434
		15035,604	6348,434
		15060,223	6357,666
		15054,068	6363,821
		15060,223	6357,666
		15063,3	6357,666
		15087,918	6354,589
		15097,15	6351,512
		15084,841	6354,589
		15072,532	6357,666
		15057,145	6360,744
		15050,991	6360,744
		15069,455	6357,666
		15094,073	6351,512
		15090,996	6351,512
		15094,073	6354,589
		15075,609	6360,744
		15069,455	6354,589
		15060,223	6354,589
		15023,295	6360,744
		15047,914	6357,666
		15007,909	6354,589
		15047,914	6339,203
		15007,909	6360,744
		15044,836	6342,28
		15072,532	6348,434
		15094,073	6351,512
		15035,604	6348,434
		15010,986	6348,434
		15035,604	6360,744
		15041,759	6354,589
		15023,295	6360,744
		15063,3	6348,434
		15090,996	6342,28
		15060,223	6348,434
		15010,986	6363,821
		14998,677	6360,744
		15026,373	6360,744
		15090,996	6339,203
		15023,295	6354,589
		15050,991	6354,589
		15084,841	6354,589
		15078,686	6357,666
		15084,841	6354,589
		15004,832	6360,744
		15072,532	6354,589
		15072,532	6348,434
		15060,223	6348,434
		14995,6	6345,357
		15010,986	6345,357
		15010,986	6348,434
		15017,141	6357,666
		15020,218	6363,821
		15023,295	6363,821
		15029,45	6363,821
		15044,836	6354,589
		15047,914	6351,512
		15044,836	6351,512
		15044,836	6357,666
		15050,991	6351,512
		15050,991	6351,512
		15069,455	6357,666
		15072,532	6357,666
		15072,532	6354,589
		15069,455	6357,666
		15069,455	6354,589
		15066,377	6357,666
		15063,3	6357,666
		15057,145	6357,666
		15054,068	6357,666
		15054,068	6354,589
		15063,3	6354,589
		15063,3	6345,357
		15060,223	6351,512
		15063,3	6351,512
		15066,377	6351,512
		15066,377	6357,666
		15054,068	6354,589
		15057,145	6348,434
		15054,068	6345,357
		15063,3	6348,434
		15066,377	6345,357
		15060,223	6348,434
		15069,455	6354,589
		15072,532	6351,512
		15075,609	6348,434
		15081,764	6342,28
		15087,918	6342,28
		15090,996	6339,203
		15084,841	6342,28
		15094,073	6339,203
		15097,15	6333,048
		15106,382	6333,048
		15103,305	6336,125
		15069,455	6348,434
		15050,991	6357,666
		15041,759	6363,821
		15026,373	6376,13
		15026,373	6369,975
		15032,527	6360,744
		15047,914	6357,666
		15044,836	6357,666
		15035,604	6354,589
		15047,914	6357,666
		15050,991	6354,589
		15075,609	6348,434
		15075,609	6345,357
		15084,841	6348,434
		15084,841	6345,357
		15066,377	6351,512
		15041,759	6354,589
		15081,764	6345,357
		15032,527	6357,666
		15029,45	6354,589
		15047,914	6351,512
		15047,914	6348,434
		15047,914	6351,512
		15075,609	6345,357
		15087,918	6351,512
		15087,918	6342,28
		15100,227	6342,28
		15103,305	6351,512
		15118,691	6354,589
		15124,846	6357,666
		15127,923	6357,666
		15127,923	6357,666
		15127,923	6363,821
		15134,077	6363,821
		15115,614	6366,898
		15094,073	6369,975
		15081,764	6373,053
		15063,3	6369,975
		15057,145	6363,821
		15081,764	6354,589
		15050,991	6345,357
		14986,368	6351,512
		15026,373	6363,821
		14964,827	6357,666
		15001,754	6357,666
		15029,45	6357,666
		15029,45	6351,512
		15020,218	6351,512
		15023,295	6351,512
		15044,836	6348,434
		15060,223	6351,512
		15050,991	6351,512
		15063,3	6351,512
		15063,3	6354,589
		15060,223	6351,512
		15060,223	6351,512
		15057,145	6351,512
		15044,836	6351,512
		15097,15	6348,434
		15155,618	6351,512
		15140,232	6345,357
		15164,85	6348,434
		15124,846	6345,357
		15100,227	6351,512
		15054,068	6360,744
		15004,832	6369,975
		15001,754	6360,744
		15023,295	6366,898
		15010,986	6357,666
		15010,986	6357,666
		15010,986	6360,744
		15029,45	6360,744
		15038,682	6360,744
		15026,373	6363,821
		15029,45	6357,666
		15044,836	6351,512
		15047,914	6345,357
		15041,759	6354,589
		15050,991	6351,512
		15057,145	6345,357
		15069,455	6348,434
		15078,686	6351,512
		15097,15	6354,589
		15097,15	6360,744
		15081,764	6366,898
		15078,686	6369,975
		15087,918	6354,589
		15097,15	6357,666
		15072,532	6348,434
		15081,764	6357,666
		15069,455	6348,434
		15081,764	6345,357
		15060,223	6351,512
		15038,682	6354,589
		15047,914	6357,666
		15038,682	6363,821
		15038,682	6360,744
		15041,759	6363,821
		15044,836	6360,744
		15041,759	6363,821
		15041,759	6360,744
		15057,145	6354,589
		15054,068	6351,512
		15072,532	6354,589
		15087,918	6357,666
		15118,691	6351,512
		15124,846	6351,512
		15121,768	6351,512
		15075,609	6360,744
		15090,996	6357,666
		15063,3	6366,898
		15047,914	6373,053
		15047,914	6366,898
		15035,604	6363,821
		15066,377	6369,975
		15109,459	6369,975
		15131	6369,975
		15124,846	6366,898
		15106,382	6354,589
		15084,841	6354,589
		15081,764	6360,744
		15066,377	6366,898
		15066,377	6366,898
		15069,455	6354,589
		15090,996	6348,434
		15106,382	6345,357
		15094,073	6345,357
		15081,764	6345,357
		15075,609	6354,589
		15075,609	6360,744
		15057,145	6360,744
		15075,609	6360,744
		15041,759	6373,053
		15038,682	6373,053
		15063,3	6360,744
		15072,532	6360,744
		15081,764	6357,666
		15090,996	6360,744
		15081,764	6363,821
		15060,223	6366,898
		15035,604	6369,975
		15001,754	6376,13
		15001,754	6376,13
		15029,45	6366,898
		15044,836	6354,589
		15072,532	6339,203
		15075,609	6339,203
		15075,609	6333,048
		15050,991	6348,434
		15078,686	6339,203
		15087,918	6345,357
		15094,073	6351,512
		15090,996	6348,434
		15090,996	6351,512
		15078,686	6351,512
		15057,145	6363,821
		15047,914	6366,898
		15050,991	6360,744
		15050,991	6357,666
		15035,604	6363,821
		15063,3	6369,975
		15127,923	6360,744
		15152,541	6357,666
		15158,696	6357,666
		15146,387	6363,821
		15131	6366,898
		15118,691	6373,053
		15109,459	6369,975
		15106,382	6366,898
		15090,996	6357,666
		15060,223	6366,898
		15063,3	6363,821
		15063,3	6360,744
		15063,3	6354,589
		15072,532	6357,666
		15038,682	6354,589
		15023,295	6354,589
		15010,986	6357,666
		15023,295	6357,666
		15047,914	6360,744
		15069,455	6351,512
		15090,996	6339,203
		15090,996	6336,125
		15087,918	6336,125
		15069,455	6354,589
		15029,45	6366,898
		15084,841	6351,512
		15023,295	6373,053
		15044,836	6363,821
		15044,836	6357,666
		15014,063	6373,053
		15054,068	6363,821
		15047,914	6366,898
		15050,991	6363,821
		15069,455	6357,666
		15069,455	6345,357
		15069,455	6348,434
		15069,455	6351,512
		15078,686	6351,512
		15084,841	6360,744
		15094,073	6363,821
		15087,918	6373,053
		15112,537	6373,053
		15158,696	6360,744
		15143,309	6357,666
		15137,155	6369,975
		15134,077	6360,744
		15103,305	6363,821
		15066,377	6363,821
		15054,068	6360,744
		15032,527	6360,744
		15026,373	6357,666
		15029,45	6357,666
		15060,223	6354,589
		15066,377	6348,434
		15054,068	6348,434
		15044,836	6351,512
		15050,991	6354,589
		15050,991	6357,666
		15063,3	6345,357
		15069,455	6348,434
		15066,377	6345,357
		15081,764	6342,28
		15078,686	6357,666
		15075,609	6357,666
		15087,918	6354,589
		15094,073	6345,357
		15094,073	6339,203
		15087,918	6345,357
		15063,3	6357,666
		15078,686	6351,512
		15081,764	6348,434
		15112,537	6351,512
		15103,305	6342,28
		15118,691	6357,666
		15106,382	6369,975
		15084,841	6373,053
		15066,377	6363,821
		15044,836	6357,666
		15007,909	6360,744
		15014,063	6351,512
		15029,45	6345,357
		15023,295	6345,357
		15032,527	6342,28
		15041,759	6345,357
		15044,836	6339,203
		15054,068	6339,203
		15057,145	6342,28
		15069,455	6339,203
		15075,609	6345,357
		15094,073	6333,048
		15103,305	6323,816
		15103,305	6326,893
		15109,459	6329,971
		15137,155	6336,125
		15118,691	6348,434
		15066,377	6351,512
		15066,377	6345,357
		15084,841	6345,357
		15075,609	6351,512
		15072,532	6351,512
		15090,996	6351,512
		15087,918	6342,28
		15075,609	6339,203
		15090,996	6339,203
		15121,768	6345,357
		15121,768	6345,357
		15137,155	6345,357
		15121,768	6348,434
		15087,918	6351,512
		15066,377	6345,357
		15078,686	6351,512
		15066,377	6345,357
		15103,305	6345,357
		15134,077	6339,203
		15072,532	6345,357
		15131	6336,125
		15118,691	6323,816
		15090,996	6326,893
		15087,918	6323,816
		15090,996	6320,739
		15084,841	6323,816
		15054,068	6342,28
		15026,373	6357,666
		15097,15	6357,666
		15109,459	6354,589
		15097,15	6354,589
		15078,686	6348,434
		15044,836	6348,434
		15044,836	6351,512
		15044,836	6348,434
		15041,759	6339,203
		15035,604	6326,893
		15026,373	6329,971
		15050,991	6329,971
		15060,223	6326,893
		15075,609	6326,893
		15078,686	6320,739
		15081,764	6333,048
		15084,841	6329,971
		15057,145	6339,203
		15075,609	6339,203
		15057,145	6342,28
		15094,073	6336,125
		15078,686	6342,28
		15087,918	6342,28
		15081,764	6336,125
		15078,686	6339,203
		15078,686	6345,357
		15060,223	6348,434
		15050,991	6345,357
		15054,068	6339,203
		15063,3	6333,048
		15072,532	6326,893
		15134,077	6329,971
		15143,309	6329,971
		15146,387	6342,28
		15149,464	6342,28
		15134,077	6342,28
		15118,691	6354,589
		15103,305	6354,589
		15118,691	6360,744
		15115,614	6354,589
		15097,15	6357,666
		15100,227	6323,816
		15057,145	6357,666
		15118,691	6323,816
		15007,909	6357,666
		14998,677	6348,434
		15001,754	6348,434
		15029,45	6345,357
		15090,996	6333,048
		15097,15	6329,971
		15078,686	6336,125
		15097,15	6326,893
		15094,073	6326,893
		15097,15	6323,816
		14992,522	6339,203
		15094,073	6326,893
		15060,223	6339,203
		15072,532	6345,357
		15084,841	6339,203
		15112,537	6345,357
		15127,923	6342,28
		15131	6342,28
		15109,459	6345,357
		15081,764	6351,512
		15081,764	6351,512
		15090,996	6339,203
		15084,841	6329,971
		15060,223	6339,203
		15057,145	6333,048
		15069,455	6336,125
		15066,377	6345,357
		15066,377	6354,589
		15069,455	6348,434
		15097,15	6351,512
		15106,382	6354,589
		15106,382	6348,434
		15112,537	6348,434
		15112,537	6348,434
		15097,15	6354,589
		15069,455	6351,512
		15066,377	6351,512
		15072,532	6351,512
		15057,145	6354,589
		15069,455	6354,589
		15081,764	6348,434
		15103,305	6345,357
		15121,768	6348,434
		15124,846	6339,203
		15131	6336,125
		15131	6333,048
		15063,3	6351,512
		15100,227	6345,357
		15017,141	6363,821
		15017,141	6360,744
		15014,063	6357,666
		15010,986	6348,434
		15017,141	6345,357
		15020,218	6348,434
		15029,45	6348,434
		15044,836	6348,434
		15072,532	6342,28
		15081,764	6342,28
		15100,227	6351,512
		15134,077	6348,434
		15161,773	6348,434
		15164,85	6345,357
		15146,387	6354,589
		15112,537	6354,589
		15081,764	6357,666
		15057,145	6360,744
		15041,759	6363,821
		15032,527	6369,975
		15010,986	6373,053
		15017,141	6363,821
		15047,914	6360,744
		15072,532	6351,512
		15075,609	6354,589
		15075,609	6360,744
		15103,305	6357,666
		15115,614	6357,666
		15143,309	6357,666
		15152,541	6357,666
		15121,768	6351,512
		15094,073	6351,512
		15069,455	6357,666
		15001,754	6363,821
		15010,986	6376,13
		15066,377	6376,13
		15118,691	6369,975
		15131	6363,821
		15112,537	6357,666
		15106,382	6357,666
		15100,227	6351,512
		15090,996	6354,589
		15072,532	6348,434
		15050,991	6357,666
		15041,759	6357,666
		15054,068	6360,744
		15044,836	6363,821
		15029,45	6363,821
		15047,914	6357,666
		15060,223	6366,898
		15038,682	6363,821
		15066,377	6360,744
		15090,996	6366,898
		15094,073	6369,975
		15106,382	6363,821
		15103,305	6357,666
		15106,382	6360,744
		15090,996	6357,666
		15087,918	6357,666
		15081,764	6360,744
		15078,686	6360,744
		15072,532	6354,589
		15084,841	6360,744
		15084,841	6360,744
		15090,996	6354,589
		15084,841	6360,744
		15060,223	6366,898
		15063,3	6363,821
		15060,223	6363,821
		15047,914	6369,975
		15075,609	6363,821
		15090,996	6363,821
		15106,382	6363,821
		15103,305	6363,821
		15084,841	6366,898
		15097,15	6360,744
		15075,609	6366,898
		15066,377	6363,821
		15069,455	6360,744
		15050,991	6357,666
		15038,682	6363,821
		15044,836	6357,666
		15081,764	6351,512
		15161,773	6357,666
		15155,618	6345,357
		15158,696	6360,744
		15158,696	6366,898
		15140,232	6366,898
		15118,691	6369,975
		15084,841	6373,053
		15057,145	6366,898
		15032,527	6366,898
		15054,068	6363,821
		15023,295	6366,898
		15038,682	6379,207
		15047,914	6382,285
		15069,455	6373,053
		15072,532	6363,821
		15075,609	6363,821
		15081,764	6363,821
		15072,532	6360,744
		15072,532	6363,821
		15069,455	6363,821
		15069,455	6363,821
		15078,686	6366,898
		15094,073	6360,744
		15100,227	6357,666
		15100,227	6363,821
		15090,996	6369,975
		15090,996	6366,898
		15090,996	6366,898
		15087,918	6366,898
		15090,996	6351,512
		15094,073	6357,666
		15084,841	6363,821
		15078,686	6369,975
		15069,455	6373,053
		15078,686	6376,13
		15081,764	6369,975
		15078,686	6366,898
		15078,686	6360,744
		15087,918	6357,666
		15097,15	6366,898
		15100,227	6363,821
		15106,382	6363,821
		15131	6354,589
		15103,305	6357,666
		15146,387	6363,821
		15140,232	6366,898
		15137,155	6369,975
		15134,077	6366,898
		15109,459	6354,589
		15087,918	6360,744
		15060,223	6354,589
		15072,532	6357,666
		15112,537	6366,898
		15078,686	6357,666
		15066,377	6354,589
		15063,3	6360,744
		15087,918	6354,589
		15078,686	6360,744
		15047,914	6369,975
		15090,996	6354,589
		15026,373	6373,053
		15026,373	6363,821
		15087,918	6354,589
		15075,609	6357,666
		15060,223	6360,744
		15072,532	6360,744
		15078,686	6363,821
		15069,455	6373,053
		15069,455	6366,898
		15075,609	6360,744
		15081,764	6373,053
		15078,686	6366,898
		15075,609	6366,898
		15078,686	6369,975
		15081,764	6373,053
		15078,686	6366,898
		15078,686	6366,898
		15084,841	6366,898
		15090,996	6360,744
		15084,841	6360,744
		15075,609	6363,821
		15078,686	6360,744
		15081,764	6360,744
		15084,841	6363,821
		15081,764	6369,975
		15078,686	6369,975
		15075,609	6366,898
		15078,686	6363,821
		15087,918	6369,975
		15090,996	6366,898
		15090,996	6366,898
		15087,918	6363,821
		15090,996	6360,744
		15087,918	6366,898
		15090,996	6363,821
		15081,764	6360,744
		15087,918	6363,821
		15084,841	6360,744
		15081,764	6363,821
		15081,764	6363,821
		15084,841	6363,821
		15075,609	6366,898
		15084,841	6363,821
		15075,609	6363,821
		15078,686	6360,744
		15084,841	6363,821
		15069,455	6363,821
		15087,918	6360,744
		15084,841	6363,821
		15090,996	6357,666
		15090,996	6363,821
		15097,15	6357,666
		15090,996	6363,821
		15072,532	6376,13
		15106,382	6360,744
		15137,155	6363,821
		15143,309	6363,821
		15143,309	6360,744
		15140,232	6360,744
		15106,382	6366,898
		15087,918	6366,898
		15087,918	6366,898
		15118,691	6366,898
		15094,073	6363,821
		15072,532	6366,898
		15063,3	6354,589
		15084,841	6351,512
		15081,764	6354,589
		15075,609	6357,666
		15072,532	6366,898
		15060,223	6373,053
		15066,377	6376,13
		15066,377	6379,207
		15090,996	6366,898
		15066,377	6376,13
		15115,614	6366,898
		15112,537	6369,975
		15100,227	6363,821
		15097,15	6379,207
		15094,073	6382,285
		15103,305	6366,898
		15084,841	6366,898
		15072,532	6363,821
		15081,764	6363,821
		15075,609	6357,666
		15106,382	6366,898
		15149,464	6360,744
		15161,773	6366,898
		15155,618	6363,821
		15131	6360,744
		15106,382	6357,666
		15087,918	6357,666
		15084,841	6363,821
		15072,532	6363,821
		15057,145	6360,744
		15047,914	6357,666
		15029,45	6357,666
		15057,145	6354,589
		15075,609	6348,434
		15072,532	6351,512
		15072,532	6348,434
		15075,609	6348,434
		15063,3	6363,821
		15060,223	6366,898
		15047,914	6373,053
		15041,759	6373,053
		15060,223	6360,744
		15084,841	6357,666
		15112,537	6348,434
		15155,618	6351,512
		15198,7	6351,512
		15211,01	6369,975
		15171,005	6379,207
		15155,618	6363,821
		15140,232	6363,821
		15081,764	6373,053
		14961,75	6376,13
		15001,754	6379,207
		14983,291	6366,898
		15001,754	6357,666
		15026,373	6351,512
		15066,377	6348,434
		15087,918	6357,666
		15097,15	6360,744
		15087,918	6351,512
		15084,841	6357,666
		15081,764	6357,666
		15072,532	6354,589
		15066,377	6351,512
		15069,455	6348,434
		15075,609	6351,512
		15094,073	6357,666
		15103,305	6357,666
		15112,537	6354,589
		15106,382	6354,589
		15100,227	6351,512
		15097,15	6348,434
		15090,996	6351,512
		15090,996	6354,589
		15109,459	6351,512
		15109,459	6354,589
		15097,15	6357,666
		15103,305	6360,744
		15106,382	6360,744
		15097,15	6363,821
		15103,305	6360,744
		15115,614	6354,589
		15164,85	6351,512
		15204,855	6354,589
		15164,85	6363,821
		15112,537	6366,898
		15103,305	6360,744
		15072,532	6360,744
		15029,45	6363,821
		15014,063	6369,975
		15014,063	6366,898
		15014,063	6376,13
		15069,455	6376,13
		15087,918	6369,975
		15121,768	6354,589
		15090,996	6348,434
		15100,227	6336,125
		15115,614	6329,971
		15131	6317,662
		15106,382	6317,662
		15112,537	6326,893
		15094,073	6333,048
		15112,537	6333,048
		15164,85	6329,971
		15167,928	6339,203
		15131	6354,589
		15109,459	6363,821
		15112,537	6360,744
		15106,382	6354,589
		15081,764	6351,512
		15069,455	6354,589
		15097,15	6357,666
		15121,768	6354,589
		15121,768	6348,434
		15103,305	6351,512
		15094,073	6345,357
		15069,455	6351,512
		15057,145	6345,357
		15057,145	6345,357
		15035,604	6348,434
		15047,914	6354,589
		15038,682	6345,357
		15017,141	6348,434
		15026,373	6345,357
		15029,45	6342,28
		15026,373	6342,28
		15038,682	6345,357
		15041,759	6351,512
		15063,3	6348,434
		15054,068	6351,512
		15078,686	6342,28
		15081,764	6339,203
		15109,459	6342,28
		15115,614	6339,203
		15109,459	6342,28
		15094,073	6345,357
		15087,918	6348,434
		15078,686	6345,357
		15069,455	6348,434
		15060,223	6354,589
		15084,841	6351,512
		15097,15	6345,357
		15100,227	6348,434
		15094,073	6360,744
		15090,996	6354,589
		15084,841	6354,589
		15078,686	6354,589
		15072,532	6354,589
		15072,532	6351,512
		15081,764	6354,589
		15075,609	6357,666
		15087,918	6345,357
		15100,227	6342,28
		15106,382	6345,357
		15103,305	6342,28
		15103,305	6348,434
		15094,073	6351,512
		15100,227	6345,357
		15118,691	6336,125
		15143,309	6342,28
		15161,773	6342,28
		15152,541	6351,512
		15118,691	6369,975
		15112,537	6366,898
		15112,537	6360,744
		15109,459	6360,744
		15100,227	6357,666
		15090,996	6348,434
		15057,145	6351,512
		15057,145	6354,589
		15090,996	6348,434
		15081,764	6348,434
		15072,532	6354,589
		15072,532	6348,434
		15072,532	6354,589
		15072,532	6348,434
		15060,223	6354,589
		15066,377	6351,512
		15087,918	6351,512
		15115,614	6342,28
		15121,768	6345,357
		15106,382	6351,512
		15084,841	6345,357
		15078,686	6345,357
		15072,532	6348,434
		15066,377	6348,434
		15057,145	6342,28
		15069,455	6348,434
		15066,377	6354,589
		15069,455	6354,589
		15097,15	6354,589
		15078,686	6354,589
		15118,691	6357,666
		15155,618	6357,666
		15167,928	6354,589
		15158,696	6357,666
		15146,387	6357,666
		15131	6351,512
		15094,073	6348,434
[truncated: 24,299 more rows]
