# Supplementary material for: Assessment of upper limb motor control: establishing normative benchmarks for clinical applications
Source: PeerJ. 2025 Aug 22;13:e19859. doi: 10.7717/peerj.19859 (PMC12377353; doi:10.7717/peerj.19859)
Supplement: Supplemental Information 1 [file peerj-13-19859-s001.zip › translated_csvs/advanced_mdurance-test-246567.csv]

angle_window_	angles_bíceps_braquial_derecho_tríceps_braquial_largo_derecho	emg_muscle_bíceps_braquial_derecho_(µV)	emg_muscle_tríceps_braquial_largo_derecho_(µV)
0,05	89,25	3474,252	7560,884
	89,24	3486,561	7588,579
	88,37	3541,952	7591,657
	87,45	3597,343	7594,734
	87,27	3628,116	7582,425
	87,75	3603,498	7554,729
	88,07	3508,102	7563,961
	87,58	3483,484	7582,425
	86,6	3474,252	7582,425
	85,94	3400,397	7563,961
	85,42	3354,238	7545,498
	84,58	3409,629	7563,961
	83,7	3369,624	7554,729
	83,01	3378,856	7554,729
	82,22	3360,393	7548,575
	81,09	3729,667	7607,043
	79,91	3732,744	7582,425
	79	3649,657	7573,193
	78,34	3594,266	7573,193
	77,71	3606,575	7579,348
	77,08	3575,802	7588,579
	76,59	3560,416	7594,734
	76,24	3538,875	7576,27
	75,83	3529,643	7560,884
	75,32	3563,493	7567,038
	74,92	3569,648	7603,966
	74,85	3511,179	7576,27
	74,96	3449,634	7576,27
	74,96	3449,634	7576,27
	74,76	3501,948	7582,425
	74,59	3517,334	7567,038
	74,52	3520,411	7560,884
	74,26	3637,348	7585,502
	73,62	3578,88	7573,193
	72,8	3560,416	7554,729
	72,24	3529,643	7551,652
	72,07	3661,966	7585,502
	72,01	3523,489	7567,038
	71,81	3615,807	7560,884
	71,56	3609,653	7588,579
	71,4	3566,571	7573,193
	71,38	3575,802	7591,657
	71,51	3517,334	7588,579
	71,77	3597,343	7588,579
	72,04	3575,802	7579,348
	72,21	3517,334	7557,807
	72,26	3526,566	7554,729
	72,29	3545,03	7585,502
	72,43	3529,643	7570,116
	72,68	3526,566	7560,884
	72,89	3514,257	7545,498
	72,95	3560,416	7557,807
	72,88	3554,261	7570,116
	72,79	3548,107	7563,961
	72,76	3575,802	7557,807
	72,79	3621,962	7576,27
	72,87	3603,498	7573,193
	73,05	3569,648	7573,193
	73,33	3606,575	7576,27
	73,58	3609,653	7573,193
	73,72	3606,575	7551,652
	73,8	3575,802	7542,42
	73,82	3575,802	7533,188
	73,77	3609,653	7557,807
	73,66	3572,725	7551,652
	73,47	3572,725	7539,343
	73,28	3591,189	7539,343
	73,25	3618,884	7551,652
	73,36	3572,725	7551,652
	73,44	3489,638	7557,807
	73,49	3615,807	7563,961
	73,32	3612,73	7585,502
	73,08	3637,348	7582,425
	73	3665,044	7576,27
	72,89	3705,048	7570,116
	72,66	3689,662	7548,575
	72,4	3634,271	7560,884
	72,24	3668,121	7557,807
	72,21	3600,421	7551,652
	72,32	3566,571	7554,729
	72,47	3597,343	7551,652
	72,49	3643,503	7563,961
	72,39	3625,039	7560,884
	72,34	3625,039	7570,116
	72,42	3631,193	7563,961
	72,54	3683,507	7530,111
	72,6	3665,044	7545,498
	72,54	3640,425	7520,879
	72,38	3628,116	7545,498
	72,25	3591,189	7560,884
	72,3	3615,807	7557,807
	72,44	3563,493	7554,729
	72,5	3569,648	7563,961
	72,52	3569,648	7554,729
	72,62	3560,416	7545,498
	72,78	3585,034	7542,42
	72,92	3597,343	7545,498
	73,09	3600,421	7542,42
	73,32	3566,571	7523,957
	73,54	3523,489	7514,725
	73,69	3541,952	7520,879
	73,82	3600,421	7523,957
	73,94	3634,271	7530,111
	74,06	3655,812	7551,652
	74,16	3698,894	7563,961
	74,25	3757,362	7567,038
	74,27	3680,43	7523,957
	74,17	3674,275	7536,266
	74,13	3640,425	7505,493
	74,46	3594,266	7502,416
	75,01	3594,266	7508,57
	75,32	3701,971	7548,575
	75,22	3600,421	7505,493
	74,2	3634,271	7502,416
	69,39	3643,503	7520,879
	56,89	3689,662	7545,498
	38,12	3735,821	7557,807
	16,88	3751,208	7545,498
	-6,54	3698,894	7523,957
	-28,48	3720,435	7542,42
	-41,42	3680,43	7542,42
	-48,34	3671,198	7527,034
	-56,96	3637,348	7523,957
	-63,59	3612,73	7517,802
	-68,14	3581,957	7505,493
	-73,11	3615,807	7523,957
	-76,14	3594,266	7511,647
	-78,27	3606,575	7520,879
	-79,35	3603,498	7514,725
	-79,2	3575,802	7502,416
	-78,64	3585,034	7483,952
	-76,85	3535,798	7468,565
	-72,67	3511,179	7468,565
	-65,71	3449,634	7453,179
	-55,68	3541,952	7456,256
	-42,77	3628,116	7480,875
	-27,65	3643,503	7527,034
	-11,37	3520,411	7502,416
	5,43	3443,479	7477,797
	22,19	3677,353	7527,034
	38,5	3480,407	7468,565
	54,92	3471,175	7465,488
	72,28	3612,73	7471,643
	91,31	3541,952	7468,565
	103,43	3748,13	7514,725
	100,97	3775,826	7536,266
	97,53	3594,266	7527,034
	99,94	3861,99	7542,42
	100,75	3465,02	7496,261
	100,64	3477,329	7490,106
	100,76	3486,561	7493,184
	100,71	3538,875	7496,261
	100,87	3649,657	7511,647
	101,36	3695,816	7533,188
	101,92	3572,725	7480,875
	102,44	3658,889	7527,034
	102,48	3701,971	7517,802
	101,76	3698,894	7517,802
	100,96	3735,821	7523,957
	100,57	3748,13	7508,57
	100,63	3723,512	7480,875
	101,03	3689,662	7468,565
	101,79	3683,507	7477,797
	102,66	3658,889	7471,643
	102,48	3585,034	7468,565
	99,6	3603,498	7471,643
	92,28	3661,966	7493,184
	78,33	3680,43	7499,338
	58,69	3671,198	7487,029
	37,17	3615,807	7493,184
	14,94	3578,88	7490,106
	-8,4	3526,566	7487,029
	-30,45	3443,479	7490,106
	-46,9	3418,861	7511,647
	-58,76	3455,788	7511,647
	-69,36	3492,716	7502,416
	-75,49	3471,175	7499,338
	-78,28	3452,711	7499,338
	-81,45	3495,793	7496,261
	-84,18	3545,03	7487,029
	-86,63	3495,793	7465,488
	-88,38	3458,866	7459,334
	-89,44	3434,247	7456,256
	-90,85	3434,247	7456,256
	-92,95	3520,411	7487,029
	-94,77	3548,107	7493,184
	-95,13	3532,72	7483,952
	-93,8	3545,03	7483,952
	-91,17	3508,102	7468,565
	-87,19	3548,107	7468,565
	-80,89	3545,03	7474,72
	-71,92	3551,184	7468,565
	-60,38	3554,261	7471,643
	-46,35	3569,648	7480,875
	-30,94	3621,962	7480,875
	-15,14	3643,503	7462,411
	0,97	3649,657	7447,024
	17,04	3683,507	7453,179
	32,64	3621,962	7462,411
	47,81	3581,957	7447,024
	63,3	3563,493	7447,024
	84,05	3575,802	7462,411
	97,43	3520,411	7474,72
	94,98	3520,411	7474,72
	92,32	3452,711	7465,488
	92,78	3437,325	7459,334
	93,02	3431,17	7456,256
	93,59	3455,788	7462,411
	93,62	3495,793	7450,102
	93,53	3483,484	7434,715
	93,78	3437,325	7425,483
	94,36	3431,17	7425,483
	95,26	3455,788	7447,024
	96,31	3443,479	7437,793
	97,08	3468,097	7437,793
	97,4	3425,016	7450,102
	97,28	3468,097	7437,793
	96,43	3440,402	7456,256
	94,55	3505,025	7450,102
	90,61	3517,334	7456,256
	83,08	3545,03	7474,72
	73,08	3600,421	7496,261
	61,65	3563,493	7480,875
	47,73	3572,725	7465,488
	31,22	3612,73	7471,643
	12,66	3661,966	7477,797
	-6,99	3695,816	7474,72
	-25,37	3689,662	7465,488
	-40,73	3668,121	7462,411
	-53,43	3646,58	7459,334
	-62,14	3597,343	7450,102
	-67,78	3366,547	7428,561
	-72,06	3532,72	7443,947
	-74,81	3418,861	7462,411
	-76,82	3468,097	7434,715
	-77,99	3468,097	7480,875
	-78,65	3517,334	7462,411
	-79,7	3501,948	7468,565
	-81,14	3501,948	7462,411
	-83,06	3455,788	7465,488
	-84,87	3449,634	7462,411
	-84,34	3495,793	7465,488
	-81,25	3526,566	7465,488
	-77,49	3532,72	7456,256
	-73,85	3566,571	7459,334
	-70,05	3572,725	7459,334
	-65,67	3609,653	7465,488
	-60,27	3606,575	7465,488
	-53,46	3578,88	7459,334
	-45,05	3523,489	7453,179
	-34,79	3508,102	7465,488
	-22,7	3471,175	7474,72
	-8,92	3449,634	7477,797
	5,97	3465,02	7471,643
	21,09	3434,247	7456,256
	35,96	3400,397	7443,947
	50,46	3409,629	7440,87
	64,25	3458,866	7443,947
	78,1	3489,638	7443,947
	94,7	3480,407	7447,024
	107,92	3458,866	7443,947
	111,59	3468,097	7447,024
	111,21	3505,025	7456,256
	110,45	3495,793	7450,102
	108,97	3529,643	7447,024
	107,68	3560,416	7450,102
	107,23	3631,193	7465,488
	106,95	3578,88	7465,488
	106,5	3511,179	7462,411
	105,89	3535,798	7468,565
	105,39	3541,952	7471,643
	104,97	3545,03	7465,488
	104,53	3545,03	7462,411
	103,95	3545,03	7453,179
	102,94	3569,648	7450,102
	101,01	3483,484	7447,024
	96,95	3535,798	7459,334
	89,22	3548,107	7443,947
	78,76	3498,87	7431,638
	66,48	3452,711	7447,024
	51,49	3523,489	7493,184
	33,95	3554,261	7508,57
	14,95	3529,643	7483,952
	-3,61	3529,643	7474,72
	-20,11	3603,498	7450,102
	-35,31	3618,884	7440,87
	-49,75	3612,73	7453,179
	-61,7	3603,498	7471,643
	-68,85	3597,343	7474,72
	-72,98	3578,88	7459,334
	-76,15	3581,957	7456,256
	-78,25	3505,025	7474,72
	-80,14	3480,407	7474,72
	-80,87	3551,184	7465,488
	-80,14	3468,097	7474,72
	-79,68	3501,948	7453,179
	-80,16	3563,493	7462,411
	-81,15	3480,407	7462,411
	-81,95	3603,498	7456,256
	-81,82	3600,421	7453,179
	-80,56	3585,034	7450,102
	-78,96	3588,112	7456,256
	-77,28	3631,193	7477,797
	-74,77	3594,266	7471,643
	-70,89	3517,334	7465,488
	-65,56	3489,638	7459,334
	-58,1	3508,102	7465,488
	-47,94	3474,252	7471,643
	-35,73	3477,329	7465,488
	-21,98	3548,107	7471,643
	-6,7	3618,884	7480,875
	9,63	3634,271	7505,493
	25,82	3578,88	7508,57
	41,39	3538,875	7490,106
	56,53	3511,179	7477,797
	70,92	3529,643	7471,643
	87,01	3597,343	7443,947
	102,58	3741,976	7431,638
	109,03	3778,903	7450,102
	107,52	3760,439	7468,565
	106,22	3677,353	7471,643
	106,18	3563,493	7471,643
	105,71	3708,126	7471,643
	105,42	3468,097	7471,643
	105,31	3529,643	7471,643
	104,93	3437,325	7471,643
	104,24	3560,416	7474,72
	103,28	3501,948	7471,643
	102,13	3572,725	7477,797
	100,92	3480,407	7465,488
	99,78	3517,334	7471,643
	98,48	3449,634	7447,024
	96,09	3585,034	7462,411
	91,03	3634,271	7496,261
	82,7	3652,734	7480,875
	73,08	3689,662	7477,797
	63,16	3637,348	7465,488
	51,66	3597,343	7462,411
	38,14	3677,353	7487,029
	23,02	3489,638	7443,947
	6,52	3446,557	7450,102
	-11,71	3480,407	7443,947
	-30,54	3514,257	7422,406
	-48,14	3532,72	7443,947
	-62,79	3649,657	7487,029
	-72,5	3428,093	7431,638
	-77,08	3680,43	7477,797
	-78,63	3646,58	7487,029
	-79,19	3634,271	7487,029
	-79,64	3578,88	7499,338
	-80,43	3621,962	7496,261
	-81,17	3569,648	7483,952
	-81,53	3529,643	7480,875
	-81,27	3581,957	7487,029
	-79,84	3581,957	7474,72
	-77,12	3603,498	7477,797
	-73,84	3603,498	7474,72
	-70,57	3508,102	7471,643
	-67,02	3443,479	7465,488
	-63,27	3471,175	7477,797
	-59,17	3529,643	7474,72
	-53,26	3591,189	7487,029
	-44,53	3603,498	7493,184
	-32,11	3612,73	7493,184
	-15,48	3677,353	7496,261
	4,56	3661,966	7483,952
	25,35	3634,271	7493,184
	43,94	3612,73	7493,184
	59,33	3557,339	7483,952
	70,59	3554,261	7483,952
	78,82	3575,802	7468,565
	86,06	3535,798	7462,411
	93,35	3535,798	7456,256
	103,99	3563,493	7462,411
	115,01	3529,643	7462,411
	120,28	3501,948	7447,024
	121,4	3563,493	7456,256
	120,88	3486,561	7462,411
	120,07	3551,184	7462,411
	119,71	3532,72	7450,102
	119,04	3538,875	7443,947
	118,26	3594,266	7453,179
	117,64	3640,425	7477,797
	116,95	3634,271	7487,029
	116,25	3625,039	7483,952
	115,5	3631,193	7502,416
	114,37	3628,116	7499,338
	112,24	3631,193	7487,029
	107,87	3658,889	7499,338
	100,72	3668,121	7496,261
	92,76	3646,58	7465,488
	85,04	3588,112	7425,483
	76,67	3658,889	7483,952
	67,18	3477,329	7400,865
	56,4	3452,711	7413,174
	44,43	3461,943	7413,174
	31,23	3505,025	7416,252
	17,28	3600,421	7425,483
	2,98	3655,812	7447,024
	-11,5	3705,048	7477,797
	-26,18	3665,044	7474,72
	-40,97	3612,73	7477,797
	-54,16	3575,802	7468,565
	-63,46	3581,957	7453,179
	-68,56	3557,339	7440,87
	-70,9	3594,266	7450,102
	-71,58	3529,643	7431,638
	-71,41	3495,793	7416,252
	-71,15	3578,88	7431,638
	-71,14	3606,575	7447,024
	-71,31	3541,952	7447,024
	-71,53	3603,498	7456,256
	-71,99	3523,489	7440,87
	-72,89	3563,493	7422,406
	-74,68	3505,025	7437,793
	-77,71	3480,407	7419,329
	-80,79	3538,875	7428,561
	-82,09	3477,329	7419,329
	-81,28	3505,025	7422,406
	-78,77	3600,421	7419,329
	-74,49	3452,711	7407,02
	-68,66	3483,484	7416,252
	-61,1	3597,343	7403,942
	-51,13	3566,571	7419,329
	-39,24	3508,102	7391,633
	-25,82	3560,416	7400,865
	-10,16	3526,566	7410,097
	7,69	3606,575	7388,556
	26,63	3585,034	7391,633
	45,08	3560,416	7394,711
	60,69	3563,493	7407,02
	72,05	3594,266	7403,942
	79,8	3566,571	7403,942
	85,11	3532,72	7394,711
	90,29	3492,716	7382,402
	100,45	3505,025	7385,479
	110,85	3483,484	7373,17
	113,95	3541,952	7370,092
	112,05	3612,73	7373,17
	110,85	3649,657	7379,324
	111,67	3695,816	7388,556
	111,37	3689,662	7379,324
	110,51	3615,807	7367,015
	109,94	3597,343	7357,783
	109,38	3588,112	7379,324
	109,03	3505,025	7382,402
	109,1	3508,102	7373,17
	109,18	3532,72	7360,861
	108,92	3575,802	7348,551
	108,25	3649,657	7342,397
	107,36	3668,121	7351,629
	105,98	3612,73	7354,706
	103,05	3551,184	7351,629
	98,15	3443,479	7339,32
	91,15	3366,547	7327,01
	81,29	3578,88	7367,015
	68,6	3369,624	7327,01
	52,48	3612,73	7351,629
	32,31	3572,725	7345,474
	11,2	3625,039	7367,015
	-7,51	3575,802	7345,474
	-24,42	3591,189	7348,551
	-40,4	3581,957	7345,474
	-53,71	3569,648	7345,474
	-62,55	3588,112	7339,32
	-68,58	3612,73	7333,165
	-72,68	3606,575	7323,933
	-74,72	3588,112	7314,701
	-77,24	3581,957	7323,933
	-80,14	3569,648	7327,01
	-80,81	3523,489	7317,779
	-80,4	3581,957	7333,165
	-80,18	3609,653	7339,32
	-79,91	3572,725	7342,397
	-79,9	3538,875	7333,165
	-79,32	3511,179	7330,088
	-77,69	3501,948	7323,933
	-74,99	3563,493	7320,856
	-71,48	3575,802	7320,856
	-68,36	3548,107	7314,701
	-64,63	3489,638	7293,16
	-58,31	3474,252	7290,083
	-48,97	3480,407	7308,547
	-36,26	3514,257	7305,469
	-20,99	3572,725	7311,624
	-3,95	3594,266	7320,856
	14,19	3588,112	7320,856
	31,69	3566,571	7317,779
	46,91	3560,416	7314,701
	59,98	3554,261	7317,779
	71,78	3551,184	7311,624
	83,94	3523,489	7308,547
	99,78	3532,72	7308,547
	111,63	3551,184	7299,315
	112,2	3535,798	7311,624
	110,2	3548,107	7283,928
	110,92	3554,261	7299,315
	110,93	3548,107	7287,006
	109,88	3517,334	7290,083
	109,51	3505,025	7293,16
	109,22	3578,88	7308,547
	108,82	3649,657	7317,779
	108,77	3689,662	7333,165
	108,69	3649,657	7317,779
	108,26	3572,725	7314,701
	107,27	3535,798	7320,856
	104,66	3483,484	7308,547
	100,01	3523,489	7314,701
	94,42	3495,793	7308,547
	88,11	3483,484	7311,624
	80,15	3480,407	7308,547
	69,65	3474,252	7305,469
	56,1	3508,102	7290,083
	39,44	3520,411	7296,238
	19,78	3517,334	7311,624
	-0,91	3517,334	7320,856
	-20,07	3538,875	7305,469
	-37,51	3603,498	7268,542
	-52,37	3578,88	7262,387
	-63,13	3581,957	7265,465
	-70,16	3603,498	7268,542
	-74,88	3505,025	7259,31
	-77,92	3523,489	7271,619
	-79,81	3572,725	7262,387
	-81,12	3545,03	7280,851
	-81,49	3554,261	7283,928
	-81,61	3554,261	7274,697
	-81,77	3557,339	7265,465
	-81,9	3569,648	7262,387
	-82,18	3572,725	7271,619
	-82,53	3575,802	7265,465
	-82,91	3578,88	7265,465
	-82,55	3588,112	7265,465
	-81,22	3585,034	7268,542
	-78,98	3560,416	7265,465
	-74,85	3545,03	7265,465
	-68,68	3538,875	7265,465
	-61,08	3526,566	7262,387
	-51,17	3526,566	7259,31
	-38,75	3572,725	7250,078
	-24,69	3625,039	7237,769
	-8,93	3618,884	7222,383
	8,11	3588,112	7219,306
	25,15	3541,952	7219,306
	41,23	3548,107	7219,306
	55,92	3529,643	7250,078
	68,87	3501,948	7259,31
	81,27	3492,716	7265,465
	95,86	3517,334	7280,851
	104,9	3545,03	7259,31
	105,13	3569,648	7250,078
	105,88	3566,571	7247,001
	107,72	3551,184	7240,846
	107,93	3529,643	7234,692
	107,94	3520,411	7231,615
	108,71	3529,643	7231,615
	109,39	3529,643	7237,769
	109,93	3548,107	7243,924
	110,63	3514,257	7240,846
	111,23	3520,411	7247,001
	111,48	3526,566	7243,924
	111,12	3514,257	7237,769
	109,44	3406,552	7228,537
	105,99	3523,489	7237,769
	101,71	3363,47	7225,46
	95,33	3548,107	7240,846
	85,2	3428,093	7219,306
	72,07	3498,87	7234,692
	55,08	3477,329	7237,769
	35,2	3468,097	7228,537
	15,93	3461,943	7216,228
	-1,14	3437,325	7259,31
	-16,13	3443,479	7253,156
	-29,28	3437,325	7231,615
	-39,83	3505,025	7222,383
	-47,39	3529,643	7213,151
	-53,71	3585,034	7194,687
	-61,09	3575,802	7194,687
	-67,74	3618,884	7197,765
	-70,72	3671,198	7194,687
	-71,6	3714,28	7210,074
	-72,47	3649,657	7222,383
	-72,76	3554,261	7219,306
	-72,5	3440,402	7197,765
	-72,76	3385,011	7188,533
	-73,4	3421,938	7197,765
	-73,92	3415,784	7200,842
	-74,5	3357,315	7191,61
	-74,69	3375,779	7206,996
	-73,92	3452,711	7216,228
	-72,35	3455,788	7210,074
	-69,92	3428,093	7206,996
	-66,47	3446,557	7203,919
	-61,6	3548,107	7234,692
	-55,29	3588,112	7237,769
	-46,99	3560,416	7213,151
	-35,52	3535,798	7213,151
	-21,64	3508,102	7219,306
	-5,8	3489,638	7216,228
	11,79	3461,943	7210,074
	29,65	3443,479	7210,074
	46,64	3400,397	7213,151
	62,02	3326,542	7185,455
	75,64	3329,62	7179,301
	87,54	3378,856	7200,842
	98,1	3360,393	7188,533
	110,76	3437,325	7197,765
	120,22	3492,716	7197,765
	121,42	3554,261	7200,842
	121,15	3606,575	7200,842
	121,74	3575,802	7185,455
	121,28	3578,88	7179,301
	120,6	3585,034	7176,224
	120,63	3578,88	7179,301
	120,52	3566,571	7173,146
	120,23	3557,339	7170,069
	120,14	3492,716	7188,533
	120,13	3369,624	7188,533
	120,03	3289,615	7194,687
	119,66	3323,465	7197,765
	118,18	3295,77	7188,533
	114,59	3357,315	7191,61
	109,91	3375,779	7197,765
	104,66	3400,397	7191,61
	98,2	3403,475	7185,455
	90,13	3434,247	7197,765
	80,11	3434,247	7185,455
	68,58	3412,706	7194,687
	54,81	3514,257	7185,455
	38,49	3477,329	7176,224
	19,34	3477,329	7173,146
	-2,39	3517,334	7182,378
	-22,33	3474,252	7179,301
	-35,23	3455,788	7170,069
	-43,23	3446,557	7191,61
	-51,47	3452,711	7197,765
	-58,6	3443,479	7188,533
	-64,14	3437,325	7200,842
	-68,66	3418,861	7185,455
	-71,15	3369,624	7179,301
	-72,34	3345,006	7185,455
	-72,3	3381,934	7176,224
	-70,93	3418,861	7173,146
	-69,49	3465,02	7182,378
	-69,01	3492,716	7191,61
	-69,06	3517,334	7203,919
	-69,15	3523,489	7194,687
	-69,38	3514,257	7182,378
	-69,66	3511,179	7179,301
	-69,76	3477,329	7179,301
	-69,29	3455,788	7179,301
	-67,99	3486,561	7182,378
	-65,25	3468,097	7185,455
	-60,18	3415,784	7173,146
	-52,95	3489,638	7185,455
	-43,8	3434,247	7163,914
	-32,61	3471,175	7166,992
	-20,15	3400,397	7163,914
	-6,51	3449,634	7160,837
	8,28	3425,016	7157,76
	22,84	3458,866	7194,687
	36,64	3492,716	7203,919
	51,1	3452,711	7194,687
	66,38	3381,934	7179,301
	82,41	3385,011	7173,146
	100,44	3397,32	7160,837
	111,86	3406,552	7157,76
	112,2	3474,252	7170,069
	112,29	3474,252	7179,301
	114,45	3480,407	7160,837
	114,05	3400,397	7154,683
	112,61	3409,629	7200,842
	112,19	3412,706	7197,765
	112,03	3446,557	7188,533
	111,75	3465,02	7176,224
	111,69	3498,87	7166,992
	111,51	3489,638	7179,301
	111	3474,252	7157,76
	110,62	3495,793	7166,992
	110,53	3412,706	7163,914
	110,53	3455,788	7173,146
	110,68	3440,402	7163,914
	110,72	3483,484	7185,455
	110,44	3585,034	7213,151
	110,17	3560,416	7216,228
	110,15	3498,87	7213,151
	110,3	3486,561	7222,383
	110,32	3505,025	7219,306
	110,04	3523,489	7219,306
	109,6	3501,948	7216,228
	109,37	3428,093	7219,306
	109,55	3483,484	7219,306
	110,03	3480,407	7253,156
	110,45	3489,638	7253,156
	110,63	3501,948	7250,078
	110,75	3523,489	7253,156
	110,85	3581,957	7259,31
	110,84	3575,802	7247,001
	110,69	3566,571	7253,156
	110,43	3532,72	7247,001
	110,21	3486,561	7247,001
	109,96	3581,957	7231,615
	109,57	3409,629	7231,615
	109,17	3378,856	7243,924
	108,82	3332,697	7271,619
	108,44	3305,001	7274,697
	108	3345,006	7280,851
	107,65	3421,938	7280,851
	107,42	3421,938	7271,619
	107,13	3434,247	7265,465
	106,78	3455,788	7271,619
	106,44	3471,175	7277,774
	106,13	3474,252	7271,619
	105,89	3526,566	7268,542
	105,72	3538,875	7268,542
	105,48	3551,184	7271,619
	105,18	3529,643	7271,619
	104,81	3532,72	7277,774
	104,37	3480,407	7274,697
	103,89	3305,001	7262,387
	103,49	3311,156	7250,078
	103,29	3277,306	7250,078
	103,3	3258,842	7243,924
	103,28	3388,088	7293,16
	103	3575,802	7348,551
	102,57	3572,725	7314,701
	102,17	3557,339	7299,315
	101,86	3480,407	7302,392
	101,54	3437,325	7296,238
	101,19	3458,866	7290,083
	100,82	3468,097	7290,083
	100,46	3483,484	7290,083
	100,11	3495,793	7287,006
	99,74	3498,87	7283,928
	99,36	3483,484	7268,542
	99,02	3449,634	7277,774
	98,75	3406,552	7283,928
	98,49	3338,852	7283,928
	98,16	3354,238	7293,16
	97,78	3400,397	7302,392
	97,46	3421,938	7296,238
	97,31	3428,093	7290,083
	97,35	3523,489	7268,542
	97,37	3483,484	7296,238
	97,22	3514,257	7271,619
	97,02	3489,638	7271,619
	96,86	3585,034	7287,006
	96,67	3545,03	7287,006
	96,48	3474,252	7290,083
	96,41	3369,624	7283,928
	96,35	3345,006	7271,619
	96,23	3363,47	7262,387
	96,04	3403,475	7283,928
	95,83	3338,852	7277,774
	95,66	3323,465	7277,774
	95,56	3357,315	7302,392
	95,45	3434,247	7314,701
	95,26	3428,093	7308,547
	95,04	3397,32	7293,16
	94,85	3434,247	7290,083
	94,66	3394,243	7290,083
	94,45	3446,557	7283,928
	94,24	3381,934	7296,238
	94,08	3489,638	7259,31
	93,93	3535,798	7293,16
	93,75	3532,72	7287,006
	93,5	3566,571	7302,392
	93,26	3538,875	7287,006
	93,16	3551,184	7290,083
		3572,725	7308,547
		3572,725	7311,624
		3492,716	7299,315
		3483,484	7302,392
		3471,175	7305,469
		3468,097	7302,392
		3446,557	7274,697
		3400,397	7259,31
		3228,069	7274,697
		3338,852	7305,469
		3406,552	7293,16
		3388,088	7296,238
		3397,32	7299,315
		3508,102	7290,083
		3560,416	7299,315
		3452,711	7283,928
		3606,575	7299,315
		3277,306	7274,697
		3369,624	7311,624
		3569,648	7305,469
		3388,088	7296,238
		3523,489	7302,392
		3341,929	7302,392
		3280,383	7302,392
		3218,838	7290,083
		3280,383	7280,851
		3403,475	7253,156
		3455,788	7283,928
		3434,247	7293,16
		3465,02	7296,238
		3409,629	7283,928
		3268,074	7274,697
		3283,461	7256,233
		3292,692	7271,619
		3335,774	7290,083
		3455,788	7305,469
		3452,711	7299,315
		3458,866	7293,16
		3465,02	7290,083
		3474,252	7311,624
		3477,329	7317,779
		3415,784	7302,392
		3409,629	7302,392
		3468,097	7305,469
		3526,566	7299,315
		3486,561	7293,16
		3458,866	7283,928
		3446,557	7287,006
		3409,629	7280,851
		3415,784	7280,851
		3409,629	7287,006
		3409,629	7283,928
		3394,243	7280,851
		3372,702	7299,315
		3403,475	7308,547
		3357,315	7296,238
		3311,156	7283,928
		3332,697	7277,774
		3317,311	7287,006
		3348,083	7277,774
		3425,016	7299,315
		3440,402	7268,542
		3431,17	7274,697
		3443,479	7277,774
		3421,938	7271,619
		3403,475	7287,006
		3443,479	7296,238
		3449,634	7299,315
		3449,634	7299,315
		3428,093	7296,238
		3375,779	7305,469
		3360,393	7305,469
		3498,87	7296,238
		3554,261	7299,315
		3345,006	7302,392
		3418,861	7305,469
		3514,257	7308,547
		3489,638	7305,469
		3495,793	7302,392
		3474,252	7311,624
		3483,484	7305,469
		3372,702	7302,392
		3375,779	7287,006
		3434,247	7277,774
		3465,02	7265,465
		3569,648	7305,469
		3471,175	7314,701
		3483,484	7280,851
		3409,629	7314,701
		3406,552	7314,701
		3428,093	7323,933
		3551,184	7308,547
		3403,475	7320,856
		3378,856	7317,779
		3351,161	7314,701
		3375,779	7314,701
		3406,552	7320,856
		3421,938	7305,469
		3418,861	7302,392
		3385,011	7296,238
		3381,934	7290,083
		3375,779	7308,547
		3425,016	7305,469
		3465,02	7317,779
		3415,784	7308,547
		3357,315	7302,392
		3428,093	7330,088
		3418,861	7330,088
		3428,093	7342,397
		3425,016	7320,856
		3455,788	7339,32
		3409,629	7336,242
		3458,866	7327,01
		3354,238	7330,088
		3385,011	7333,165
		3421,938	7339,32
		3403,475	7336,242
		3468,097	7314,701
		3532,72	7336,242
		3431,17	7339,32
		3551,184	7342,397
		3428,093	7323,933
		3517,334	7336,242
		3474,252	7327,01
		3375,779	7330,088
		3289,615	7342,397
		3283,461	7345,474
		3369,624	7348,551
		3314,233	7345,474
		3397,32	7354,706
		3345,006	7345,474
		3425,016	7333,165
		3406,552	7351,629
		3409,629	7345,474
		3425,016	7342,397
		3443,479	7320,856
		3440,402	7327,01
		3415,784	7339,32
		3415,784	7342,397
		3415,784	7351,629
		3421,938	7345,474
		3415,784	7354,706
		3425,016	7354,706
		3428,093	7351,629
		3409,629	7342,397
		3369,624	7342,397
		3332,697	7323,933
		3298,847	7314,701
		3289,615	7311,624
		3249,61	7311,624
		3255,765	7330,088
		3317,311	7333,165
		3354,238	7360,861
		3425,016	7379,324
		3437,325	7354,706
		3449,634	7351,629
		3443,479	7339,32
		3446,557	7336,242
		3437,325	7330,088
		3474,252	7333,165
		3511,179	7339,32
		3532,72	7345,474
		3535,798	7354,706
		3465,02	7342,397
		3421,938	7348,551
		3440,402	7357,783
		3446,557	7357,783
		3452,711	7363,938
		3418,861	7360,861
		3409,629	7357,783
		3428,093	7370,092
		3434,247	7360,861
		3428,093	7351,629
		3397,32	7342,397
		3421,938	7348,551
		3421,938	7342,397
		3381,934	7336,242
		3323,465	7305,469
		3348,083	7299,315
		3351,161	7323,933
		3366,547	7320,856
		3394,243	7345,474
		3440,402	7357,783
		3406,552	7363,938
		3329,62	7351,629
		3212,683	7333,165
		3203,451	7330,088
		3231,147	7351,629
		3271,151	7360,861
		3357,315	7367,015
		3406,552	7351,629
		3520,411	7367,015
		3492,716	7351,629
		3455,788	7342,397
		3431,17	7327,01
		3418,861	7317,779
		3409,629	7305,469
		3434,247	7302,392
		3468,097	7317,779
		3397,32	7302,392
		3369,624	7339,32
		3326,542	7339,32
		3264,997	7320,856
		3234,224	7320,856
		3268,074	7333,165
		3329,62	7339,32
		3394,243	7345,474
		3452,711	7348,551
		3440,402	7333,165
		3434,247	7330,088
		3474,252	7342,397
		3440,402	7336,242
		3397,32	7323,933
		3363,47	7314,701
		3372,702	7311,624
		3388,088	7320,856
		3381,934	7330,088
		3391,165	7336,242
		3455,788	7330,088
		3458,866	7327,01
		3483,484	7327,01
		3535,798	7314,701
		3508,102	7320,856
		3541,952	7314,701
		3480,407	7305,469
		3415,784	7287,006
		3372,702	7296,238
		3378,856	7317,779
		3369,624	7302,392
		3329,62	7287,006
		3348,083	7271,619
		3372,702	7265,465
		3375,779	7268,542
		3409,629	7283,928
		3381,934	7280,851
		3268,074	7293,16
		3443,479	7280,851
		3286,538	7293,16
		3323,465	7299,315
		3341,929	7296,238
		3440,402	7277,774
		3394,243	7308,547
		3366,547	7308,547
		3397,32	7302,392
		3415,784	7293,16
		3394,243	7305,469
		3391,165	7280,851
		3363,47	7268,542
		3357,315	7250,078
		3385,011	7262,387
		3403,475	7259,31
		3335,774	7250,078
		3394,243	7256,233
		3406,552	7247,001
		3400,397	7250,078
		3366,547	7250,078
		3305,001	7240,846
		3215,76	7206,996
		3261,92	7219,306
		3354,238	7243,924
		3409,629	7247,001
		3495,793	7265,465
		3511,179	7280,851
		3495,793	7268,542
		3474,252	7265,465
		3415,784	7259,31
		3338,852	7247,001
		3345,006	7247,001
		3375,779	7271,619
		3372,702	7259,31
		3434,247	7268,542
		3415,784	7277,774
		3434,247	7247,001
		3443,479	7240,846
		3421,938	7250,078
		3431,17	7243,924
		3409,629	7243,924
		3400,397	7225,46
		3409,629	7243,924
		3378,856	7216,228
		3397,32	7222,383
		3455,788	7256,233
		3501,948	7265,465
		3514,257	7262,387
		3511,179	7243,924
		3421,938	7237,769
		3483,484	7240,846
		3375,779	7234,692
		3406,552	7247,001
		3369,624	7240,846
		3415,784	7243,924
		3354,238	7231,615
		3308,079	7231,615
		3329,62	7237,769
		3280,383	7225,46
		3332,697	7219,306
		3369,624	7225,46
		3551,184	7253,156
		3581,957	7243,924
		3578,88	7265,465
		3548,107	7259,31
		3523,489	7262,387
		3520,411	7253,156
		3511,179	7253,156
		3517,334	7256,233
		3520,411	7243,924
		3520,411	7247,001
		3526,566	7247,001
		3532,72	7243,924
		3508,102	7253,156
		3412,706	7259,31
		3252,688	7243,924
		3520,411	7268,542
		3523,489	7243,924
		3206,528	7237,769
		3191,142	7231,615
		3243,456	7237,769
		3191,142	7231,615
		3298,847	7216,228
		3332,697	7228,537
		3357,315	7237,769
		3348,083	7237,769
		3329,62	7240,846
		3363,47	7243,924
		3400,397	7253,156
		3431,17	7240,846
		3449,634	7243,924
		3437,325	7237,769
		3425,016	7240,846
		3403,475	7243,924
		3409,629	7256,233
		3443,479	7274,697
		3446,557	7280,851
		3440,402	7274,697
		3434,247	7271,619
		3434,247	7268,542
		3434,247	7265,465
		3443,479	7259,31
		3446,557	7243,924
		3440,402	7231,615
		3437,325	7219,306
		3437,325	7219,306
		3412,706	7222,383
		3434,247	7228,537
		3425,016	7234,692
		3468,097	7234,692
		3483,484	7237,769
		3508,102	7240,846
		3554,261	7234,692
		3569,648	7225,46
		3492,716	7219,306
		3526,566	7240,846
		3495,793	7203,919
		3532,72	7231,615
		3443,479	7194,687
		3434,247	7194,687
		3400,397	7200,842
		3317,311	7219,306
		3317,311	7213,151
		3351,161	7234,692
		3335,774	7222,383
		3378,856	7231,615
		3363,47	7231,615
		3397,32	7234,692
		3403,475	7234,692
		3415,784	7231,615
		3418,861	7219,306
		3412,706	7222,383
		3431,17	7228,537
		3440,402	7225,46
		3431,17	7225,46
		3400,397	7225,46
		3369,624	7219,306
		3341,929	7219,306
		3314,233	7216,228
		3308,079	7203,919
		3335,774	7197,765
		3375,779	7188,533
		3366,547	7200,842
		3366,547	7191,61
		3388,088	7203,919
		3388,088	7210,074
		3369,624	7188,533
		3418,861	7179,301
		3465,02	7203,919
		3366,547	7170,069
		3492,716	7243,924
		3526,566	7250,078
		3458,866	7234,692
		3428,093	7225,46
		3412,706	7231,615
		3409,629	7234,692
		3421,938	7219,306
		3415,784	7228,537
		3311,156	7210,074
		3317,311	7210,074
		3351,161	7213,151
		3385,011	7203,919
		3421,938	7194,687
		3529,643	7225,46
		3578,88	7243,924
		3477,329	7216,228
		3234,224	7213,151
		3329,62	7210,074
		3215,76	7213,151
		3252,688	7213,151
		3403,475	7240,846
		3474,252	7243,924
		3486,561	7237,769
		3455,788	7234,692
		3425,016	7225,46
		3406,552	7219,306
		3366,547	7228,537
		3394,243	7234,692
		3385,011	7228,537
		3418,861	7243,924
		3425,016	7243,924
		3428,093	7240,846
		3375,779	7219,306
		3332,697	7219,306
		3501,948	7265,465
		3468,097	7250,078
		3446,557	7250,078
		3403,475	7243,924
		3354,238	7243,924
		3295,77	7243,924
		3258,842	7247,001
		3261,92	7253,156
		3144,983	7231,615
		3200,374	7231,615
		3286,538	7247,001
		3428,093	7299,315
		3209,606	7237,769
		3461,943	7290,083
		3428,093	7280,851
		3415,784	7277,774
		3434,247	7262,387
		3378,856	7265,465
		3431,17	7293,16
		3421,938	7274,697
		3403,475	7253,156
		3458,866	7293,16
		3458,866	7253,156
		3363,47	7259,31
		3351,161	7253,156
		3397,32	7259,31
		3381,934	7240,846
		3415,784	7256,233
		3409,629	7259,31
		3360,393	7265,465
		3366,547	7259,31
		3326,542	7256,233
		3400,397	7268,542
		3443,479	7247,001
		3335,774	7274,697
		3338,852	7268,542
		3357,315	7274,697
		3305,001	7262,387
		3369,624	7243,924
		3357,315	7259,31
		3406,552	7265,465
		3458,866	7240,846
		3474,252	7240,846
		3403,475	7259,31
		3501,948	7253,156
		3501,948	7237,769
		3409,629	7231,615
		3354,238	7259,31
		3258,842	7268,542
		3498,87	7234,692
		3191,142	7234,692
		3194,219	7262,387
		3228,069	7234,692
		3271,151	7240,846
		3089,592	7253,156
		3489,638	7256,233
		3132,674	7250,078
		3197,297	7231,615
		3264,997	7243,924
		3305,001	7277,774
		3314,233	7271,619
		3314,233	7265,465
		3338,852	7271,619
		3335,774	7262,387
		3332,697	7253,156
		3351,161	7259,31
		3345,006	7253,156
		3348,083	7256,233
		3363,47	7262,387
		3372,702	7259,31
		3375,779	7250,078
		3363,47	7247,001
		3348,083	7243,924
		3341,929	7234,692
		3348,083	7237,769
		3363,47	7234,692
		3366,547	7240,846
		3363,47	7225,46
		3351,161	7219,306
		3341,929	7213,151
		3458,866	7240,846
		3477,329	7234,692
		3458,866	7240,846
		3443,479	7222,383
		3437,325	7250,078
		3418,861	7250,078
		3366,547	7231,615
		3437,325	7253,156
		3446,557	7231,615
		3332,697	7234,692
		3271,151	7237,769
		3258,842	7228,537
		3283,461	7222,383
		3348,083	7216,228
		3378,856	7225,46
		3277,306	7222,383
		3249,61	7225,46
		3320,388	7228,537
		3329,62	7225,46
		3289,615	7222,383
		3292,692	7216,228
		3292,692	7213,151
		3345,006	7219,306
		3369,624	7225,46
		3329,62	7213,151
		3271,151	7210,074
		3252,688	7210,074
		3191,142	7200,842
		3188,065	7203,919
		3194,219	7203,919
		3206,528	7188,533
		3224,992	7176,224
		3366,547	7200,842
		3431,17	7213,151
		3378,856	7200,842
		3308,079	7185,455
		3323,465	7191,61
		3388,088	7216,228
		3406,552	7194,687
		3400,397	7200,842
		3421,938	7194,687
		3406,552	7194,687
		3363,47	7188,533
		3335,774	7179,301
		3357,315	7188,533
		3375,779	7185,455
		3366,547	7185,455
		3363,47	7188,533
		3341,929	7188,533
		3332,697	7170,069
		3335,774	7160,837
		3363,47	7157,76
		3363,47	7163,914
		3345,006	7166,992
		3338,852	7163,914
		3332,697	7170,069
		3305,001	7173,146
		3298,847	7160,837
		3311,156	7163,914
		3341,929	7163,914
		3366,547	7151,605
		3351,161	7160,837
		3345,006	7151,605
		3378,856	7151,605
		3381,934	7142,373
		3366,547	7126,987
		3320,388	7120,832
		3249,61	7105,446
		3218,838	7102,369
		3255,765	7120,832
		3280,383	7120,832
		3264,997	7117,755
		3391,165	7142,373
		3474,252	7157,76
		3428,093	7139,296
		3418,861	7139,296
		3378,856	7139,296
		3335,774	7123,91
		3308,079	7108,523
		3292,692	7114,678
		3292,692	7111,601
		3286,538	7102,369
		3258,842	7102,369
		3301,924	7111,601
		3308,079	7099,291
		3243,456	7108,523
		3252,688	7102,369
		3366,547	7120,832
		3363,47	7126,987
		3305,001	7120,832
		3255,765	7108,523
		3271,151	7099,291
		3305,001	7108,523
		3252,688	7083,905
		3280,383	7096,214
		3351,161	7096,214
		3261,92	7093,137
		3345,006	7093,137
		3397,32	7099,291
		3455,788	7096,214
		3449,634	7093,137
		3418,861	7080,828
		3391,165	7077,75
		3351,161	7062,364
		3323,465	7071,596
		3246,533	7068,519
		3224,992	7065,441
		3237,301	7071,596
		3261,92	7074,673
		3258,842	7059,287
		3215,76	7040,823
		3184,987	7043,9
		3157,292	7056,21
		3228,069	7053,132
		3434,247	7090,06
		3455,788	7093,137
		3440,402	7071,596
		3428,093	7062,364
		3449,634	7065,441
		3461,943	7056,21
		3381,934	7050,055
		3363,47	7053,132
		3277,306	7065,441
		3421,938	7050,055
		3138,828	7040,823
		3148,06	7040,823
		3175,756	7056,21
		3212,683	7043,9
		3305,001	7034,669
		3421,938	7040,823
		3458,866	7062,364
		3434,247	7062,364
		3354,238	7050,055
		3335,774	7031,591
		3320,388	7025,437
		3308,079	7031,591
		3308,079	7043,9
		3314,233	7050,055
		3308,079	7043,9
		3292,692	7034,669
		3277,306	7034,669
		3252,688	7010,05
		3243,456	7006,973
		3237,301	7003,896
		3258,842	7034,669
		3203,451	7016,205
		3249,61	7053,132
		3301,924	7050,055
		3292,692	7062,364
		3314,233	6997,741
		3381,934	7022,359
		3246,533	7025,437
		3264,997	7006,973
		3311,156	6997,741
		3329,62	7003,896
		3341,929	7006,973
		3271,151	7006,973
		3289,615	7010,05
		3351,161	7028,514
		3295,77	7040,823
		3277,306	7022,359
		3249,61	7025,437
		3203,451	7019,282
		3252,688	7003,896
		3314,233	7003,896
		3338,852	7019,282
		3280,383	7013,128
		3200,374	7000,818
		3341,929	6997,741
		3308,079	7000,818
		3286,538	6988,509
		3215,76	6988,509
		3271,151	7000,818
		3261,92	6988,509
		3224,992	6985,432
		3298,847	7006,973
		3295,77	6988,509
		3237,301	7000,818
		3357,315	7022,359
		3341,929	7013,128
		3320,388	7022,359
		3366,547	7022,359
		3317,311	7019,282
		3338,852	6988,509
		3326,542	6994,664
		3341,929	7000,818
		3341,929	6997,741
		3286,538	6994,664
		3305,001	6994,664
		3345,006	6988,509
		3326,542	6985,432
		3351,161	6985,432
		3397,32	6991,587
		3394,243	7003,896
		3412,706	6997,741
		3338,852	7003,896
		3252,688	7006,973
		3212,683	7006,973
		3237,301	7000,818
		3240,379	6976,2
		3218,838	6973,123
		3240,379	6985,432
		3237,301	6988,509
		3228,069	6985,432
		3243,456	6982,355
		3271,151	6976,2
		3277,306	6976,2
		3280,383	6970,046
		3308,079	6982,355
		3264,997	6973,123
		3255,765	6985,432
		3301,924	6997,741
		3326,542	6991,587
		3277,306	6994,664
		3301,924	6991,587
		3289,615	6997,741
		3289,615	6997,741
		3289,615	6997,741
		3298,847	6991,587
		3400,397	6994,664
		3409,629	6979,277
		3372,702	6963,891
		3348,083	6985,432
		3243,456	6948,505
		3209,606	6942,35
		3258,842	6957,736
		3255,765	6963,891
		3277,306	6979,277
		3311,156	6982,355
		3292,692	6988,509
		3295,77	6985,432
		3332,697	6997,741
		3252,688	6985,432
		3212,683	6985,432
		3228,069	6988,509
		3317,311	6985,432
		3348,083	6979,277
		3274,229	6994,664
		3341,929	6985,432
		3311,156	6997,741
		3274,229	6991,587
		3271,151	6979,277
		3277,306	6966,968
		3246,533	6963,891
		3261,92	6942,35
		3332,697	6985,432
		3280,383	6970,046
		3317,311	6966,968
		3326,542	6973,123
		3335,774	6985,432
		3301,924	6985,432
		3252,688	6979,277
		3209,606	6966,968
		3289,615	6979,277
		3295,77	6973,123
		3268,074	6970,046
		3298,847	6979,277
		3286,538	6979,277
		3329,62	6994,664
		3326,542	7003,896
		3298,847	6994,664
		3308,079	6991,587
		3317,311	6994,664
		3292,692	6973,123
		3335,774	6973,123
		3366,547	6982,355
		3366,547	6997,741
		3351,161	7003,896
		3391,165	7000,818
		3400,397	7000,818
		3403,475	6994,664
		3452,711	6988,509
		3434,247	6991,587
		3452,711	6982,355
		3409,629	6976,2
		3292,692	6973,123
		3172,678	6966,968
		3148,06	6966,968
		3144,983	6976,2
		3252,688	7016,205
		3172,678	6988,509
		3357,315	7019,282
		3428,093	7003,896
		3440,402	7025,437
		3391,165	6988,509
		3375,779	6985,432
		3326,542	6970,046
		3234,224	6954,659
		3292,692	6994,664
		3348,083	7006,973
		3357,315	7000,818
		3320,388	6991,587
		3326,542	6988,509
		3345,006	6991,587
		3406,552	7000,818
		3375,779	6994,664
		3360,393	6994,664
		3381,934	7013,128
		3366,547	7013,128
		3372,702	7003,896
		3354,238	7006,973
		3311,156	6994,664
		3280,383	6988,509
		3332,697	6994,664
		3268,074	6988,509
		3378,856	7006,973
		3329,62	6997,741
		3338,852	7000,818
		3351,161	6994,664
		3317,311	6982,355
		3375,779	6997,741
		3385,011	6991,587
		3394,243	6991,587
		3363,47	6976,2
		3403,475	6991,587
		3385,011	6979,277
		3305,001	6979,277
		3323,465	6985,432
		3406,552	7010,05
		3461,943	7010,05
		3446,557	7000,818
		3440,402	7006,973
		3332,697	6991,587
		3449,634	7016,205
		3394,243	7006,973
		3335,774	6994,664
		3308,079	6997,741
		3271,151	6988,509
		3224,992	6991,587
		3243,456	6991,587
		3289,615	7000,818
		3237,301	6997,741
		3289,615	6979,277
		3332,697	6991,587
		3369,624	6979,277
		3403,475	6994,664
		3305,001	6976,2
		3394,243	6976,2
		3409,629	6982,355
		3425,016	7028,514
		3326,542	7016,205
		3372,702	7022,359
		3431,17	7003,896
		3332,697	7013,128
		3431,17	6997,741
		3366,547	6994,664
		3381,934	6988,509
		3437,325	6991,587
		3308,079	6982,355
		3277,306	6976,2
		3237,301	6973,123
		3221,915	6994,664
		3224,992	6991,587
		3354,238	7016,205
		3369,624	7022,359
		3375,779	7022,359
		3329,62	7016,205
		3258,842	6991,587
		3277,306	6991,587
		3317,311	6985,432
		3329,62	6982,355
		3381,934	7003,896
		3388,088	7000,818
		3394,243	7003,896
		3394,243	7003,896
		3375,779	7006,973
		3357,315	6994,664
		3305,001	6985,432
		3243,456	6985,432
		3258,842	6979,277
		3323,465	6985,432
		3375,779	6979,277
		3397,32	7003,896
		3400,397	7006,973
		3357,315	6997,741
		3378,856	6994,664
		3357,315	6988,509
		3311,156	6979,277
		3255,765	6982,355
		3295,77	7003,896
		3280,383	7003,896
		3261,92	6985,432
		3258,842	6970,046
		3261,92	6970,046
		3289,615	6979,277
		3274,229	6997,741
		3280,383	6982,355
		3298,847	6976,2
		3335,774	6985,432
		3434,247	6991,587
		3471,175	6979,277
		3425,016	6988,509
		3468,097	6988,509
		3397,32	6988,509
		3326,542	6988,509
		3228,069	6985,432
		3268,074	6976,2
		3274,229	6997,741
		3338,852	6973,123
		3403,475	6973,123
		3388,088	6973,123
		3271,151	6963,891
		3212,683	6954,659
		3224,992	6963,891
		3261,92	6982,355
		3191,142	6979,277
		3188,065	6982,355
		3271,151	6991,587
		3224,992	6991,587
		3243,456	6991,587
		3308,079	6997,741
		3301,924	6985,432
		3295,77	6979,277
		3283,461	6979,277
		3280,383	6979,277
		3277,306	6997,741
		3280,383	6985,432
		3252,688	6991,587
		3268,074	6988,509
		3264,997	6976,2
		3289,615	6982,355
		3295,77	6988,509
		3274,229	6988,509
		3224,992	6979,277
		3215,76	6976,2
		3258,842	6979,277
		3308,079	6976,2
		3406,552	6994,664
		3249,61	6979,277
		3391,165	6985,432
		3252,688	6991,587
		3277,306	6994,664
		3268,074	6970,046
		3228,069	6960,814
		3289,615	6966,968
		3360,393	6982,355
		3351,161	6976,2
		3366,547	6979,277
		3348,083	6979,277
		3326,542	6988,509
		3283,461	6979,277
		3228,069	6966,968
		3151,137	6976,2
		3188,065	6982,355
		3206,528	6991,587
		3243,456	6982,355
		3280,383	6997,741
		3292,692	6994,664
		3209,606	6985,432
		3317,311	6994,664
		3308,079	6997,741
		3314,233	6994,664
		3289,615	6988,509
		3277,306	6985,432
		3277,306	6988,509
		3240,379	6988,509
		3206,528	6982,355
		3203,451	6988,509
		3215,76	7003,896
		3237,301	6991,587
		3268,074	6970,046
		3274,229	6970,046
		3228,069	6979,277
		3283,461	6963,891
		3360,393	6970,046
		3397,32	6963,891
		3406,552	6966,968
		3443,479	6994,664
		3449,634	7010,05
		3341,929	7000,818
		3289,615	6994,664
		3221,915	7000,818
		3215,76	6991,587
		3194,219	6988,509
		3169,601	6979,277
		3148,06	6970,046
		3215,76	6994,664
		3215,76	6991,587
		3249,61	6985,432
		3224,992	6991,587
		3258,842	7006,973
		3261,92	7022,359
		3258,842	6997,741
		3246,533	7003,896
		3258,842	7006,973
		3252,688	7006,973
		3280,383	7019,282
		3298,847	7025,437
		3261,92	7013,128
		3243,456	7016,205
		3228,069	7019,282
		3246,533	7010,05
		3243,456	7016,205
		3252,688	7010,05
		3243,456	7006,973
		3178,833	7006,973
		3166,524	7016,205
		3188,065	7019,282
		3228,069	7016,205
		3255,765	7019,282
		3243,456	7016,205
		3268,074	7013,128
		3240,379	7006,973
		3301,924	7022,359
		3305,001	7019,282
		3317,311	7022,359
		3323,465	7019,282
		3258,842	7013,128
		3231,147	7006,973
		3261,92	7006,973
		3280,383	7013,128
		3240,379	7006,973
		3261,92	7006,973
		3274,229	7016,205
		3206,528	7016,205
		3209,606	7022,359
		3314,233	7031,591
		3224,992	7006,973
		3246,533	7025,437
		3249,61	7028,514
		3280,383	7046,978
		3326,542	7034,669
		3301,924	7043,9
		3329,62	7037,746
		3326,542	7025,437
		3329,62	7034,669
		3329,62	7013,128
		3335,774	7022,359
		3271,151	7010,05
		3243,456	7006,973
		3249,61	7016,205
		3191,142	7034,669
		3206,528	7031,591
		3194,219	7043,9
		3194,219	7043,9
		3197,297	7037,746
		3240,379	7037,746
		3305,001	7053,132
		3283,461	7062,364
		3221,915	7065,441
		3160,369	7053,132
		3246,533	7080,828
		3172,678	7065,441
		3280,383	7074,673
		3329,62	7059,287
		3335,774	7056,21
		3345,006	7059,287
		3326,542	7053,132
		3298,847	7043,9
		3314,233	7053,132
		3305,001	7053,132
		3314,233	7053,132
		3305,001	7053,132
		3305,001	7056,21
		3308,079	7056,21
		3252,688	7043,9
		3175,756	7034,669
		3178,833	7065,441
		3178,833	7062,364
		3277,306	7068,519
		3320,388	7068,519
		3317,311	7062,364
		3271,151	7050,055
		3252,688	7040,823
		3252,688	7043,9
		3252,688	7056,21
		3234,224	7059,287
		3237,301	7077,75
		3224,992	7080,828
		3237,301	7074,673
		3243,456	7071,596
		3221,915	7068,519
		3243,456	7059,287
		3252,688	7059,287
		3237,301	7043,9
		3261,92	7046,978
		3311,156	7053,132
		3385,011	7053,132
		3274,229	7043,9
		3264,997	7071,596
		3388,088	7046,978
		3261,92	7083,905
		3218,838	7068,519
		3144,983	7056,21
		3151,137	7065,441
		3234,224	7080,828
		3264,997	7086,982
		3237,301	7077,75
		3277,306	7074,673
		3264,997	7065,441
		3234,224	7053,132
		3218,838	7053,132
		3231,147	7056,21
		3277,306	7050,055
		3286,538	7043,9
		3280,383	7056,21
		3203,451	7068,519
		3184,987	7062,364
		3166,524	7050,055
		3209,606	7056,21
		3188,065	7056,21
		3188,065	7062,364
		3197,297	7077,75
		3209,606	7083,905
		3258,842	7093,137
		3323,465	7093,137
		3274,229	7074,673
		3264,997	7068,519
		3237,301	7068,519
		3255,765	7071,596
		3231,147	7062,364
		3249,61	7062,364
		3283,461	7065,441
		3305,001	7062,364
		3360,393	7062,364
		3391,165	7053,132
		3348,083	7040,823
		3249,61	7034,669
		3151,137	7037,746
		3120,365	7050,055
		3320,388	7043,9
		3129,596	7043,9
		3249,61	7071,596
		3243,456	7059,287
		3311,156	7093,137
		3234,224	7043,9
		3240,379	7040,823
		3274,229	7046,978
		3255,765	7025,437
		3231,147	7031,591
		3277,306	7028,514
		3255,765	7053,132
		3286,538	7031,591
		3264,997	7031,591
		3332,697	7071,596
		3280,383	7040,823
		3268,074	7056,21
		3218,838	7053,132
		3298,847	7068,519
		3274,229	7040,823
		3243,456	7034,669
		3200,374	7025,437
		3209,606	7034,669
		3206,528	7050,055
		3169,601	7043,9
		3172,678	7056,21
		3178,833	7065,441
		3172,678	7059,287
		3169,601	7050,055
		3212,683	7056,21
		3212,683	7043,9
		3197,297	7031,591
		3141,905	7019,282
		3169,601	7010,05
		3224,992	7006,973
		3308,079	7019,282
		3415,784	7037,746
		3415,784	7043,9
		3338,852	7025,437
		3311,156	7019,282
		3323,465	7022,359
		3283,461	7028,514
		3264,997	7037,746
		3212,683	7028,514
		3163,446	7010,05
		3129,596	7000,818
		3132,674	6994,664
		3154,215	6997,741
		3326,542	7025,437
		3148,06	7003,896
		3286,538	7013,128
		3240,379	7019,282
		3197,297	7010,05
		3317,311	7016,205
		3237,301	7010,05
		3234,224	7019,282
		3126,519	7010,05
		3129,596	7013,128
		3203,451	7025,437
		3138,828	7016,205
		3157,292	6997,741
		3181,91	6988,509
		3289,615	7031,591
		3261,92	7034,669
		3252,688	7010,05
		3255,765	7013,128
		3271,151	7019,282
		3191,142	6991,587
		3191,142	6991,587
		3200,374	6988,509
		3240,379	6994,664
		3317,311	7006,973
		3326,542	7010,05
		3249,61	7022,359
		3301,924	6997,741
		3252,688	6976,2
		3289,615	6982,355
		3277,306	6973,123
		3437,325	7006,973
		3163,446	6982,355
		3271,151	7000,818
		3148,06	6979,277
		3154,215	6985,432
		3144,983	6960,814
		3114,21	6966,968
		3234,224	6991,587
		3277,306	6970,046
		3252,688	6988,509
		3268,074	6985,432
		3298,847	6970,046
		3305,001	6954,659
		3301,924	6985,432
		3191,142	6979,277
		3274,229	6985,432
		3323,465	6997,741
		3277,306	7003,896
		3357,315	6979,277
		3117,287	6939,273
		3043,432	6976,2
		3209,606	6970,046
		3058,819	6951,582
		3123,442	6951,582
		3209,606	6994,664
		3166,524	6982,355
		3221,915	6970,046
		3203,451	6976,2
		3261,92	6979,277
		3341,929	6979,277
		3348,083	6979,277
		3345,006	6985,432
[truncated: 34,143 more rows]
