# Supplementary material for: Assessment of upper limb motor control: establishing normative benchmarks for clinical applications
Source: PeerJ. 2025 Aug 22;13:e19859. doi: 10.7717/peerj.19859 (PMC12377353; doi:10.7717/peerj.19859)
Supplement: Supplemental Information 1 [file peerj-13-19859-s001.zip › translated_csvs/advanced_mdurance-test-246569.csv]

angle_window_	angles_bíceps_braquial_derecho_tríceps_braquial_largo_derecho	emg_muscle_bíceps_braquial_derecho_(µV)	emg_muscle_tríceps_braquial_largo_derecho_(µV)
0,05	91,38	13681,6	5757,596
	91,05	13650,827	5736,055
	90,47	13675,445	5766,828
	90	13678,523	5766,828
	89,83	13638,518	5751,441
	89,72	13656,982	5754,519
	89,44	13758,532	5760,673
	89,04	13712,373	5760,673
	88,75	13709,295	5757,596
	88,61	13672,368	5763,751
	88,4	13740,068	5782,214
	88,03	13770,841	5785,292
	87,79	13807,768	5782,214
	87,77	13829,309	5788,369
	87,78	13801,614	5782,214
	87,9	13755,455	5779,137
	88,24	13706,218	5772,982
	88,66	13641,595	5772,982
	88,93	13595,436	5772,982
	88,99	13613,9	5766,828
	89,11	13715,45	5776,06
	89,53	13770,841	5776,06
	90,1	13789,305	5779,137
	90,51	13813,923	5797,601
	90,69	13795,459	5779,137
	90,84	13795,459	5776,06
	91,03	13733,914	5785,292
	91,11	13767,764	5779,137
	91,07	13724,682	5772,982
	91,02	13789,305	5760,673
	91,06	13743,146	5760,673
	91,08	13798,537	5769,905
	91,01	13783,15	5754,519
	90,94	13709,295	5742,21
	90,92	13678,523	5751,441
	90,88	13653,904	5763,751
	90,79	13672,368	5766,828
	90,7	13700,064	5769,905
	90,71	13724,682	5800,678
	90,87	13743,146	5785,292
	91,07	13783,15	5763,751
	91,18	13715,45	5791,446
	91,16	13764,687	5760,673
	91,12	13733,914	5763,751
	91,13	13740,068	5769,905
	91,21	13736,991	5757,596
	91,3	13764,687	5776,06
	91,38	13773,918	5763,751
	91,45	13767,764	5742,21
	91,48	13727,759	5736,055
	91,39	13733,914	5720,669
	91,23	13736,991	5757,596
	91,07	13721,605	5763,751
	90,97	13718,527	5760,673
	90,99	13715,45	5760,673
	91,09	13743,146	5766,828
	91,13	13733,914	5779,137
	91,16	13709,295	5776,06
	91,27	13749,3	5779,137
	91,34	13703,141	5782,214
	91,23	13595,436	5742,21
	91,04	13675,445	5736,055
	90,9	13817	5736,055
	90,82	13850,85	5736,055
	90,72	13878,546	5754,519
	90,59	13807,768	5754,519
	90,51	13724,682	5736,055
	90,49	13749,3	5766,828
	90,53	13740,068	5782,214
	90,64	13690,832	5763,751
	90,75	13733,914	5763,751
	90,81	13712,373	5766,828
	90,81	13727,759	5772,982
	90,65	13709,295	5769,905
	90,3	13746,223	5769,905
	89,95	13736,991	5769,905
	89,74	13730,836	5769,905
	89,71	13758,532	5779,137
	89,96	13749,3	5751,441
	90,45	13733,914	5745,287
	90,7	13767,764	5748,364
	87,85	13773,918	5736,055
	77,02	13743,146	5754,519
	57,42	13749,3	5757,596
	32,62	13752,377	5766,828
	5,56	13736,991	5748,364
	-23,72	13752,377	5785,292
	-48,27	13767,764	5782,214
	-62,47	13746,223	5763,751
	-68,35	13764,687	5760,673
	-69,78	13749,3	5751,441
	-70,72	13733,914	5736,055
	-71,2	13724,682	5736,055
	-70,65	13743,146	5745,287
	-68,75	13733,914	5705,282
	-66,42	13829,309	5732,978
	-61,03	13850,85	5763,751
	-49,95	13706,218	5748,364
	-33,74	13795,459	5720,669
	-12,02	13841,619	5760,673
	13,77	13789,305	5739,132
	38,52	13789,305	5745,287
	60,6	13826,232	5754,519
	81,58	13786,228	5732,978
	101,6	13761,609	5705,282
	117,71	13623,132	5711,437
	118,06	13656,982	5689,896
	112,04	13733,914	5699,128
	114,17	13706,218	5726,823
	115,87	13752,377	5732,978
	115,82	13715,45	5742,21
	116,41	13752,377	5732,978
	115,43	13678,523	5745,287
	112,04	13696,986	5742,21
	105,09	13703,141	5748,364
	94,33	13740,068	5732,978
	79,93	13721,605	5717,591
	62,62	13650,827	5705,282
	42,59	13663,136	5711,437
	20,82	13669,291	5705,282
	-2,3	13666,213	5714,514
	-28	13666,213	5729,901
	-49,8	13675,445	5726,823
	-69,01	13696,986	5711,437
	-89,57	13755,455	5729,901
	-102,86	13792,382	5745,287
	-107,05	13727,759	5705,282
	-104,88	13767,764	5754,519
	-99,37	13721,605	5748,364
	-95,38	13687,754	5745,287
	-90,89	13650,827	5742,21
	-84,8	13669,291	5739,132
	-79,08	13712,373	5739,132
	-74,27	13764,687	5732,978
	-69,5	13780,073	5696,05
	-63,35	13724,682	5723,746
	-52,77	13635,441	5699,128
	-35,23	13789,305	5714,514
	-11,59	13598,513	5711,437
	15,41	13641,595	5705,282
	39,39	13709,295	5702,205
	56,94	13733,914	5714,514
	70,07	13721,605	5714,514
	81,74	13644,672	5702,205
	94,9	13638,518	5702,205
	110,59	13656,982	5699,128
	113,63	13709,295	5711,437
	103,37	13684,677	5732,978
	101,51	13669,291	5714,514
	104,15	13666,213	5708,36
	103,3	13598,513	5702,205
	104,13	13635,441	5720,669
	106,06	13672,368	5705,282
	106,28	13663,136	5705,282
	105,28	13687,754	5705,282
	103,17	13721,605	5711,437
	97,75	13746,223	5720,669
	87,32	13776,996	5720,669
	72,96	13792,382	5723,746
	55,81	13736,991	5711,437
	32,96	13696,986	5692,973
	3,63	13715,45	5702,205
	-24,03	13770,841	5711,437
	-45,98	13746,223	5692,973
	-63,14	13755,455	5692,973
	-76,6	13709,295	5699,128
	-85,23	13632,363	5702,205
	-87,69	13629,286	5705,282
	-87,76	13623,132	5711,437
	-87,65	13586,204	5711,437
	-88,02	13638,518	5736,055
	-87,94	13672,368	5739,132
	-86,42	13703,141	5717,591
	-83,02	13755,455	5711,437
	-76,14	13817	5702,205
	-66,54	13752,377	5696,05
	-56,04	13715,45	5680,664
	-42,24	13681,6	5659,123
	-24,23	13635,441	5659,123
	-2,91	13647,75	5668,355
	20,09	13669,291	5686,819
	40,34	13650,827	5689,896
	56,62	13638,518	5683,741
	70,48	13635,441	5692,973
	82,6	13644,672	5689,896
	92,08	13641,595	5689,896
	93,77	13650,827	5692,973
	91,76	13703,141	5696,05
	94	13724,682	5702,205
	96,85	13703,141	5692,973
	98,1	13678,523	5689,896
	98,97	13638,518	5683,741
	94,98	13613,9	5674,509
	84,24	13706,218	5683,741
	71,18	13767,764	5689,896
	56,07	13715,45	5702,205
	35,23	13764,687	5711,437
	8,02	13684,677	5686,819
	-20,43	13672,368	5686,819
	-43,89	13687,754	5689,896
	-61,49	13703,141	5686,819
	-74,42	13675,445	5686,819
	-85	13647,75	5680,664
	-93,37	13653,904	5677,587
	-97,78	13703,141	5686,819
	-99,7	13703,141	5683,741
	-99,45	13650,827	5671,432
	-97,94	13684,677	5680,664
	-96,33	13536,968	5671,432
	-94,81	13561,586	5668,355
	-92,46	13509,272	5686,819
	-88,41	13632,363	5689,896
	-83,26	13780,073	5696,05
	-73,95	13829,309	5708,36
	-59,64	13540,045	5683,741
	-41,87	13810,846	5699,128
	-19,39	13792,382	5674,509
	7,36	13749,3	5662,2
	34,29	13758,532	5671,432
	55,34	13746,223	5671,432
	70,95	13743,146	5671,432
	85,3	13752,377	5674,509
	102,06	13764,687	5674,509
	114,09	13749,3	5671,432
	111,88	13727,759	5662,2
	108,69	13776,996	5659,123
	110,9	13798,537	5662,2
	111,42	13743,146	5662,2
	111,44	13746,223	5662,2
	111,8	13792,382	5674,509
	111,77	13826,232	5683,741
	111,12	13804,691	5686,819
	109	13761,609	5686,819
	104,8	13696,986	5683,741
	98,24	13660,059	5683,741
	89,53	13666,213	5680,664
	79,68	13672,368	5677,587
	62,32	13635,441	5680,664
	24,37	13650,827	5680,664
	-27,71	13743,146	5677,587
	-65,46	13770,841	5674,509
	-83,23	13746,223	5674,509
	-91,66	13746,223	5652,968
	-94,05	13743,146	5668,355
	-95	13700,064	5643,737
	-96,07	13684,677	5649,891
	-96,3	13672,368	5671,432
	-96,08	13761,609	5696,05
	-95,69	13696,986	5686,819
	-94,48	13841,619	5705,282
	-92,33	13804,691	5699,128
	-88,81	13770,841	5686,819
	-84,62	13786,228	5689,896
	-80,12	13801,614	5680,664
	-72,42	13810,846	5674,509
	-60,49	13780,073	5671,432
	-44,24	13860,082	5652,968
	-21,03	13829,309	5659,123
	7,82	13853,928	5656,046
	35,76	13755,455	5646,814
	57,77	13703,141	5646,814
	74,49	13860,082	5668,355
	88,75	13620,054	5674,509
	102,89	13817	5659,123
	116,39	13700,064	5668,355
	121,57	13595,436	5671,432
	119,96	13607,745	5680,664
	120,85	13641,595	5677,587
	122,14	13730,836	5683,741
	121,02	13783,15	5692,973
	119,68	13795,459	5705,282
	118,73	13780,073	5692,973
	116,98	13789,305	5692,973
	113,83	13804,691	5689,896
	109	13807,768	5677,587
	101,59	13783,15	5668,355
	91,44	13743,146	5646,814
	78,81	13684,677	5616,041
	63,52	13669,291	5619,118
	43,68	13669,291	5619,118
	14,26	13684,677	5622,196
	-20,74	13730,836	5640,659
	-50,43	13798,537	5686,819
	-71,18	13789,305	5680,664
	-84,77	13847,773	5671,432
	-91,65	13780,073	5665,278
	-92,58	13857,005	5671,432
	-90,67	13890,855	5656,046
	-87,72	13860,082	5668,355
	-84,8	13930,86	5662,2
	-82,08	13906,242	5662,2
	-79,53	13900,087	5665,278
	-76,1	13844,696	5656,046
	-70,25	13897,01	5656,046
	-61,08	13823,155	5652,968
	-47,96	13820,078	5659,123
	-29,04	13801,614	5652,968
	-3,28	13746,223	5649,891
	22,98	13752,377	5662,2
	43,72	13746,223	5625,273
	59,7	13709,295	5671,432
	72,33	13730,836	5656,046
	83,83	13752,377	5652,968
	97,01	13736,991	5643,737
	108,7	13727,759	5643,737
	112,76	13736,991	5652,968
	110,92	13752,377	5652,968
	108,43	13746,223	5652,968
	107,3	13770,841	5659,123
	107	13813,923	5668,355
	106,27	13838,541	5659,123
	104,57	13838,541	5659,123
	101,06	13844,696	5656,046
	95,39	13829,309	5652,968
	87,24	13866,237	5637,582
	75,53	13847,773	5656,046
	58,38	13838,541	5637,582
	30,56	13795,459	5643,737
	-12,95	13758,532	5640,659
	-54,67	13786,228	5649,891
	-78,14	13776,996	5643,737
	-90,79	13743,146	5646,814
	-98,3	13703,141	5634,505
	-101,63	13684,677	5625,273
	-101,71	13727,759	5628,35
	-100,17	13792,382	5631,427
	-98,66	13740,068	5640,659
	-97,59	13724,682	5646,814
	-96,64	13690,832	5640,659
	-95,25	13687,754	5637,582
	-93,37	13709,295	5637,582
	-91,57	13817	5662,2
	-89,11	13823,155	5683,741
	-83,35	13832,387	5677,587
	-72,78	13841,619	5677,587
	-58,91	13847,773	5668,355
	-40,6	13860,082	5646,814
	-12,41	13869,314	5619,118
	20,63	13823,155	5597,577
	45,51	13789,305	5616,041
	60,18	13730,836	5609,886
	69,55	13693,909	5619,118
	76,82	13641,595	5609,886
	83,85	13727,759	5603,732
	92,24	13761,609	5628,35
	104,71	13736,991	5625,273
	113,21	13764,687	5625,273
	111,67	13863,16	5646,814
	110,55	13915,473	5631,427
	111,12	13844,696	5631,427
	109,82	13770,841	5634,505
	109,04	13755,455	5631,427
	107,86	13804,691	5640,659
	104,6	13773,918	5634,505
	99,17	13660,059	5603,732
	91,83	13718,527	5625,273
	83,45	13693,909	5616,041
	75,46	13746,223	5637,582
	65,54	13783,15	5652,968
	47,1	13872,391	5612,964
	15,41	13857,005	5671,432
	-23,84	13832,387	5594,5
	-57,43	13752,377	5628,35
	-79,2	13844,696	5631,427
	-90,16	13684,677	5609,886
	-93,82	13801,614	5594,5
	-93,88	13755,455	5609,886
	-92,72	13743,146	5616,041
	-91,73	13730,836	5609,886
	-91,11	13730,836	5606,809
	-90,61	13743,146	5603,732
	-89,34	13832,387	5619,118
	-86,36	13850,85	5625,273
	-81,65	13832,387	5616,041
	-75,66	13829,309	5622,196
	-68,3	13813,923	5609,886
	-59,83	13826,232	5619,118
	-50,17	13801,614	5606,809
	-37,54	13866,237	5609,886
	-17,72	13841,619	5609,886
	10,38	13813,923	5600,655
	37,81	13712,373	5609,886
	57,66	13712,373	5622,196
	71,75	13727,759	5622,196
	83,31	13733,914	5625,273
	95	13721,605	5631,427
	108,9	13687,754	5637,582
	119,11	13681,6	5640,659
	118,95	13767,764	5628,35
	116,5	13721,605	5637,582
	116,41	13776,996	5622,196
	115,08	13786,228	5628,35
	113,57	13783,15	5625,273
	112,82	13675,445	5597,577
	111,66	13681,6	5600,655
	109,27	13687,754	5603,732
	104,49	13758,532	5616,041
	96,47	13703,141	5609,886
	85,02	13752,377	5631,427
	70,2	13764,687	5640,659
	38,82	13789,305	5631,427
	-13,86	13783,15	5625,273
	-52,44	13767,764	5616,041
	-67,59	13773,918	5609,886
	-78,83	13789,305	5609,886
	-87,02	13752,377	5603,732
	-92,31	13764,687	5619,118
	-95,18	13783,15	5606,809
	-96,28	13804,691	5631,427
	-97,21	13767,764	5616,041
	-97,28	13758,532	5606,809
	-95,85	13758,532	5609,886
	-93,49	13752,377	5603,732
	-90,9	13752,377	5612,964
	-87,91	13727,759	5606,809
	-83,86	13761,609	5616,041
	-79,24	13810,846	5619,118
	-73,77	13727,759	5603,732
	-65,59	13850,85	5616,041
	-53,96	13650,827	5588,345
	-38,95	13684,677	5585,268
	-19,09	13635,441	5585,268
	5,35	13620,054	5588,345
	28,92	13672,368	5597,577
	47,77	13721,605	5606,809
	62,5	13764,687	5625,273
	77,6	13770,841	5597,577
	96,33	13789,305	5600,655
	109,36	13807,768	5606,809
	111,63	13773,918	5603,732
	113,36	13718,527	5606,809
	115,47	13672,368	5591,423
	114,64	13712,373	5594,5
	114,07	13672,368	5597,577
	113,77	13684,677	5594,5
	112,9	13718,527	5619,118
	111,42	13690,832	5609,886
	108,94	13767,764	5606,809
	104,97	13884,701	5616,041
	99,08	13841,619	5606,809
	90,83	13829,309	5606,809
	79,93	13700,064	5600,655
	66,07	13878,546	5622,196
	47,67	13860,082	5616,041
	21,34	13872,391	5609,886
	-15,27	13826,232	5600,655
	-55,66	13764,687	5603,732
	-83,14	13650,827	5597,577
	-92,42	13595,436	5603,732
	-93,4	13610,822	5600,655
	-92,07	13678,523	5612,964
	-89,3	13684,677	5603,732
	-87,22	13672,368	5606,809
	-85,31	13770,841	5609,886
	-81,26	13743,146	5609,886
	-75,58	13712,373	5612,964
	-68,11	13752,377	5609,886
	-60,24	13761,609	5616,041
	-54,2	13749,3	5609,886
	-47,05	13740,068	5603,732
	-35,3	13752,377	5622,196
	-17,77	13770,841	5622,196
	6,66	13740,068	5612,964
	33,31	13770,841	5634,505
	54,76	13770,841	5616,041
	69,75	13764,687	5619,118
	82,34	13724,682	5612,964
	95,19	13758,532	5616,041
	108,4	13678,523	5606,809
	112,26	13736,991	5616,041
	105,93	13736,991	5612,964
	102,71	13740,068	5606,809
	102,84	13715,45	5612,964
	101,92	13724,682	5606,809
	100,95	13703,141	5603,732
	100,59	13718,527	5600,655
	100,07	13743,146	5597,577
	99,36	13749,3	5609,886
	98,75	13770,841	5625,273
	98,22	13767,764	5631,427
	97,59	13733,914	5628,35
	96,78	13730,836	5625,273
	95,86	13746,223	5628,35
	94,84	13749,3	5606,809
	93,76	13746,223	5609,886
	92,67	13792,382	5606,809
	91,33	13826,232	5600,655
	89,84	13776,996	5597,577
	88,55	13746,223	5609,886
	87,39	13798,537	5622,196
	86,24	13823,155	5631,427
	85,24	13740,068	5622,196
	84,49	13706,218	5616,041
	83,87	13718,527	5600,655
	83,13	13733,914	5600,655
	82,25	13752,377	5597,577
	81,45	13776,996	5600,655
	80,67	13786,228	5612,964
	79,83	13786,228	5619,118
	78,87	13767,764	5622,196
	78,04	13740,068	5625,273
	77,57	13733,914	5625,273
	77,3	13740,068	5616,041
	76,99	13733,914	5616,041
	76,65	13770,841	5622,196
	76,43	13810,846	5606,809
	76,39	13853,928	5603,732
	76,54	13897,01	5619,118
	76,73	13844,696	5616,041
	76,91	13829,309	5622,196
	77,16	13829,309	5622,196
	77,37	13767,764	5622,196
	77,41	13740,068	5622,196
	77,33	13755,455	5622,196
	77,24	13804,691	5625,273
	77,24	13853,928	5625,273
	77,2	13860,082	5622,196
	76,95	13823,155	5622,196
	76,61	13841,619	5625,273
	76,36	13807,768	5637,582
	76,24	13780,073	5640,659
	76,2	13767,764	5631,427
	76,24	13767,764	5622,196
	76,45	13770,841	5612,964
	76,73	13764,687	5609,886
	76,82	13761,609	5612,964
	76,55	13764,687	5609,886
	76,06	13761,609	5609,886
	75,7	13743,146	5597,577
	75,58	13749,3	5591,423
	75,51	13733,914	5594,5
	75,25	13709,295	5600,655
	74,86	13795,459	5637,582
	74,58	13844,696	5652,968
	74,46	13866,237	5652,968
	74,46	13841,619	5631,427
	74,61	13835,464	5634,505
	74,85	13826,232	5631,427
	74,88	13807,768	5606,809
	74,28	13786,228	5585,268
	73,03	13780,073	5591,423
	71,91	13792,382	5603,732
	71,58	13801,614	5622,196
	72,12	13810,846	5625,273
	73,42	13817	5628,35
	75,09	13817	5628,35
	76,37	13780,073	5628,35
	76,78	13807,768	5622,196
	76,32	13810,846	5625,273
	75,23	13807,768	5628,35
	74,01	13776,996	5646,814
	73,32	13743,146	5643,737
	73,38	13764,687	5646,814
	73,61	13798,537	5643,737
		13804,691	5631,427
		13817	5625,273
		13789,305	5634,505
		13817	5612,964
		13807,768	5603,732
		13783,15	5625,273
		13792,382	5637,582
		13783,15	5640,659
		13755,455	5628,35
		13764,687	5631,427
		13804,691	5649,891
		13792,382	5643,737
		13789,305	5625,273
		13826,232	5649,891
		13786,228	5634,505
		13813,923	5619,118
		13813,923	5619,118
		13857,005	5625,273
		13872,391	5622,196
		13826,232	5625,273
		13863,16	5619,118
		13780,073	5622,196
		13829,309	5628,35
		13832,387	5634,505
		13810,846	5631,427
		13853,928	5628,35
		13900,087	5603,732
		13890,855	5591,423
		13807,768	5588,345
		13770,841	5591,423
		13776,996	5603,732
		13804,691	5612,964
		13817	5619,118
		13761,609	5622,196
		13755,455	5634,505
		13749,3	5649,891
		13758,532	5652,968
		13780,073	5656,046
		13835,464	5656,046
		13847,773	5643,737
		13832,387	5631,427
		13847,773	5643,737
		13823,155	5634,505
		13743,146	5616,041
		13715,45	5612,964
		13767,764	5622,196
		13801,614	5625,273
		13789,305	5625,273
		13783,15	5622,196
		13813,923	5616,041
		13841,619	5609,886
		13813,923	5616,041
		13838,541	5619,118
		13798,537	5619,118
		13813,923	5622,196
		13764,687	5625,273
		13798,537	5631,427
		13786,228	5634,505
		13789,305	5631,427
		13807,768	5628,35
		13783,15	5631,427
		13789,305	5634,505
		13792,382	5619,118
		13770,841	5625,273
		13752,377	5616,041
		13727,759	5616,041
		13743,146	5622,196
		13736,991	5625,273
		13758,532	5622,196
		13804,691	5628,35
		13884,701	5640,659
		13903,164	5640,659
		13869,314	5637,582
		13807,768	5634,505
		13820,078	5628,35
		13807,768	5640,659
		13789,305	5628,35
		13758,532	5625,273
		13755,455	5631,427
		13764,687	5637,582
		13795,459	5637,582
		13823,155	5646,814
		13749,3	5649,891
		13844,696	5662,2
		13773,918	5637,582
		13700,064	5640,659
		13650,827	5640,659
		13690,832	5640,659
		13675,445	5643,737
		13743,146	5640,659
		13703,141	5637,582
		13776,996	5656,046
		13712,373	5643,737
		13823,155	5656,046
		13841,619	5631,427
		13798,537	5612,964
		13820,078	5649,891
		13807,768	5631,427
		13749,3	5619,118
		13798,537	5637,582
		13727,759	5606,809
		13730,836	5609,886
		13758,532	5640,659
		13850,85	5659,123
		13860,082	5662,2
		13844,696	5662,2
		13786,228	5656,046
		13792,382	5634,505
		13783,15	5622,196
		13853,928	5619,118
		13844,696	5622,196
		13804,691	5631,427
		13776,996	5625,273
		13770,841	5616,041
		13786,228	5628,35
		13755,455	5637,582
		13749,3	5634,505
		13749,3	5652,968
		13718,527	5640,659
		13727,759	5640,659
		13749,3	5646,814
		13767,764	5631,427
		13743,146	5622,196
		13752,377	5659,123
		13743,146	5665,278
		13700,064	5656,046
		13736,991	5662,2
		13690,832	5659,123
		13838,541	5631,427
		13789,305	5646,814
		13810,846	5631,427
		13795,459	5646,814
		13749,3	5649,891
		13693,909	5634,505
		13669,291	5628,35
		13672,368	5619,118
		13703,141	5622,196
		13715,45	5634,505
		13730,836	5628,35
		13798,537	5649,891
		13761,609	5637,582
		13727,759	5631,427
		13724,682	5634,505
		13755,455	5631,427
		13780,073	5637,582
		13853,928	5646,814
		13801,614	5634,505
		13810,846	5640,659
		13780,073	5631,427
		13764,687	5640,659
		13783,15	5656,046
		13773,918	5659,123
		13780,073	5656,046
		13795,459	5646,814
		13813,923	5659,123
		13783,15	5649,891
		13893,932	5671,432
		13872,391	5674,509
		13807,768	5649,891
		13783,15	5628,35
		13687,754	5628,35
		13629,286	5616,041
		13700,064	5616,041
		13727,759	5628,35
		13740,068	5652,968
		13740,068	5656,046
		13758,532	5662,2
		13749,3	5662,2
		13755,455	5659,123
		13761,609	5662,2
		13746,223	5662,2
		13718,527	5643,737
		13721,605	5656,046
		13700,064	5649,891
		13736,991	5643,737
		13706,218	5640,659
		13696,986	5643,737
		13684,677	5643,737
		13703,141	5643,737
		13933,937	5677,587
		13884,701	5665,278
		13847,773	5668,355
		13817	5665,278
		13884,701	5671,432
		13881,623	5674,509
		13835,464	5674,509
		13758,532	5652,968
		13792,382	5659,123
		13752,377	5652,968
		13736,991	5652,968
		13736,991	5659,123
		13767,764	5649,891
		13752,377	5643,737
		13783,15	5649,891
		13767,764	5646,814
		13789,305	5649,891
		13755,455	5646,814
		13743,146	5656,046
		13764,687	5656,046
		13727,759	5659,123
		13795,459	5656,046
		13758,532	5646,814
		13792,382	5659,123
		13743,146	5649,891
		13743,146	5643,737
		13740,068	5662,2
		13730,836	5649,891
		13776,996	5665,278
		13810,846	5662,2
		13881,623	5674,509
		13872,391	5674,509
		13807,768	5659,123
		13780,073	5668,355
		13829,309	5659,123
		13826,232	5668,355
		13841,619	5656,046
		13776,996	5671,432
		13875,469	5665,278
		13820,078	5665,278
		13789,305	5665,278
		13817	5659,123
		13820,078	5643,737
		13878,546	5665,278
		13844,696	5665,278
		13776,996	5659,123
		13866,237	5665,278
		13761,609	5662,2
		13826,232	5671,432
		13798,537	5665,278
		13807,768	5671,432
		13798,537	5665,278
		13752,377	5659,123
		13857,005	5665,278
		13749,3	5659,123
		13783,15	5668,355
		13835,464	5680,664
		13850,85	5662,2
		13804,691	5649,891
		13810,846	5671,432
		13823,155	5680,664
		13857,005	5677,587
		13857,005	5652,968
		13789,305	5652,968
		13826,232	5646,814
		13826,232	5652,968
		13841,619	5659,123
		13872,391	5659,123
		13897,01	5649,891
		13835,464	5640,659
		13752,377	5640,659
		13703,141	5640,659
		13715,45	5646,814
		13770,841	5689,896
		13733,914	5668,355
		13847,773	5686,819
		13853,928	5686,819
		13847,773	5683,741
		13857,005	5677,587
		13860,082	5674,509
		13752,377	5662,2
		13801,614	5665,278
		13783,15	5665,278
		13813,923	5662,2
		13792,382	5659,123
		13770,841	5643,737
		13752,377	5643,737
		13718,527	5637,582
		13835,464	5671,432
		13884,701	5686,819
		13857,005	5705,282
		13829,309	5699,128
		13810,846	5686,819
		13792,382	5668,355
		13810,846	5671,432
		13801,614	5668,355
		13810,846	5656,046
		13838,541	5643,737
		13844,696	5643,737
		13832,387	5649,891
		13863,16	5640,659
		13844,696	5656,046
		13857,005	5643,737
		13875,469	5652,968
		13887,778	5674,509
		13863,16	5686,819
		13810,846	5674,509
		13792,382	5686,819
		13835,464	5674,509
		13743,146	5668,355
		13866,237	5677,587
		13829,309	5680,664
		13795,459	5668,355
		13783,15	5665,278
		13786,228	5671,432
		13789,305	5677,587
		13780,073	5674,509
		13786,228	5677,587
		13773,918	5686,819
		13786,228	5686,819
		13776,996	5686,819
		13761,609	5674,509
		13807,768	5680,664
		13817	5659,123
		13810,846	5659,123
		13853,928	5668,355
		13844,696	5662,2
		13826,232	5662,2
		13792,382	5659,123
		13770,841	5646,814
		13730,836	5637,582
		13733,914	5640,659
		13740,068	5649,891
		13746,223	5649,891
		13773,918	5659,123
		13900,087	5680,664
		13961,633	5696,05
		13893,932	5680,664
		13964,71	5689,896
		13817	5668,355
		13786,228	5659,123
		13783,15	5662,2
		13761,609	5649,891
		13727,759	5656,046
		13700,064	5649,891
		13733,914	5656,046
		13730,836	5646,814
		13700,064	5646,814
		13764,687	5671,432
		13826,232	5689,896
		13780,073	5683,741
		13761,609	5683,741
		13783,15	5692,973
		13832,387	5702,205
		13820,078	5696,05
		13804,691	5680,664
		13758,532	5668,355
		13764,687	5665,278
		13786,228	5649,891
		13786,228	5643,737
		13783,15	5659,123
		13780,073	5649,891
		13770,841	5646,814
		13764,687	5646,814
		13838,541	5662,2
		13832,387	5674,509
		13857,005	5671,432
		13869,314	5665,278
		13804,691	5665,278
		13792,382	5668,355
		13820,078	5677,587
		13820,078	5677,587
		13764,687	5668,355
		13715,45	5680,664
		13746,223	5671,432
		13746,223	5683,741
		13730,836	5680,664
		13703,141	5665,278
		13703,141	5665,278
		13733,914	5665,278
		13743,146	5649,891
		13749,3	5652,968
		13780,073	5662,2
		13804,691	5677,587
		13804,691	5680,664
		13783,15	5683,741
		13789,305	5677,587
		13807,768	5689,896
		13820,078	5680,664
		13792,382	5668,355
		13730,836	5659,123
		13626,209	5640,659
		13678,523	5652,968
		13598,513	5643,737
		13690,832	5659,123
		13776,996	5677,587
		13853,928	5699,128
		13853,928	5702,205
		13820,078	5696,05
		13795,459	5677,587
		13727,759	5652,968
		13749,3	5674,509
		13776,996	5656,046
		13810,846	5671,432
		13826,232	5689,896
		13786,228	5677,587
		13736,991	5668,355
		13647,75	5659,123
		13647,75	5662,2
		13721,605	5646,814
		13761,609	5662,2
		13850,85	5696,05
		13860,082	5705,282
		13755,455	5680,664
		13703,141	5671,432
		13703,141	5665,278
		13740,068	5680,664
		13746,223	5677,587
		13733,914	5674,509
		13706,218	5677,587
		13718,527	5696,05
		13807,768	5692,973
		13860,082	5680,664
		13764,687	5702,205
		13890,855	5656,046
		13841,619	5677,587
		13832,387	5686,819
		13817	5677,587
		13844,696	5662,2
		13789,305	5674,509
		13727,759	5680,664
		13696,986	5677,587
		13712,373	5677,587
		13715,45	5677,587
		13749,3	5680,664
		13789,305	5680,664
		13687,754	5683,741
		13706,218	5692,973
		13721,605	5708,36
		13817	5717,591
		13795,459	5705,282
		13752,377	5689,896
		13770,841	5689,896
		13749,3	5708,36
		13789,305	5689,896
		13736,991	5683,741
		13749,3	5686,819
		13810,846	5692,973
		13767,764	5702,205
		13703,141	5683,741
		13838,541	5680,664
		13844,696	5683,741
		13841,619	5680,664
		13804,691	5683,741
		13764,687	5680,664
		13675,445	5692,973
		13669,291	5696,05
		13675,445	5699,128
		13706,218	5708,36
		13767,764	5705,282
		13810,846	5708,36
		13801,614	5702,205
		13761,609	5692,973
		13764,687	5699,128
		13764,687	5708,36
		13776,996	5714,514
		13764,687	5702,205
		13786,228	5708,36
		13773,918	5696,05
		13724,682	5696,05
		13776,996	5708,36
		13810,846	5726,823
		13721,605	5692,973
		13783,15	5736,055
		13786,228	5732,978
		13807,768	5729,901
		13764,687	5720,669
		13776,996	5714,514
		13789,305	5717,591
		13764,687	5714,514
		13746,223	5705,282
		13743,146	5714,514
		13776,996	5723,746
		13813,923	5745,287
		13838,541	5742,21
		13823,155	5732,978
		13773,918	5708,36
		13770,841	5732,978
		13786,228	5729,901
		13841,619	5723,746
		13820,078	5708,36
		13810,846	5732,978
		13755,455	5711,437
		13795,459	5702,205
		13749,3	5708,36
		13749,3	5711,437
		13786,228	5714,514
		13807,768	5726,823
		13810,846	5742,21
		13841,619	5748,364
		13801,614	5739,132
		13872,391	5732,978
		13835,464	5726,823
		13813,923	5732,978
		13770,841	5729,901
		13761,609	5736,055
		13764,687	5748,364
		13810,846	5754,519
		13841,619	5751,441
		13847,773	5732,978
		13844,696	5739,132
		13853,928	5742,21
		13890,855	5742,21
		13844,696	5751,441
		13826,232	5754,519
		13817	5757,596
		13826,232	5763,751
		13810,846	5769,905
		13844,696	5776,06
		13881,623	5766,828
		13875,469	5745,287
		13832,387	5742,21
		13832,387	5742,21
		13758,532	5748,364
		13795,459	5751,441
		13838,541	5754,519
		13823,155	5757,596
		13789,305	5754,519
		13801,614	5763,751
		13823,155	5769,905
		13820,078	5766,828
		13826,232	5757,596
		13844,696	5766,828
		13832,387	5772,982
		13866,237	5788,369
		13850,85	5766,828
		13776,996	5757,596
		13718,527	5766,828
		13718,527	5782,214
		13758,532	5794,523
		13764,687	5779,137
		13807,768	5772,982
		13838,541	5785,292
		13829,309	5776,06
		13838,541	5763,751
		13810,846	5763,751
		13749,3	5763,751
		13767,764	5776,06
		13783,15	5788,369
		13810,846	5794,523
		13746,223	5788,369
		13792,382	5782,214
		13826,232	5769,905
		13820,078	5779,137
		13878,546	5779,137
		13841,619	5769,905
		13872,391	5794,523
		13893,932	5800,678
		13853,928	5785,292
		13869,314	5779,137
		13832,387	5779,137
		13767,764	5760,673
		13743,146	5782,214
		13758,532	5757,596
		13798,537	5766,828
		13826,232	5782,214
		13801,614	5785,292
		13792,382	5779,137
		13826,232	5785,292
		13838,541	5794,523
		13860,082	5794,523
		13835,464	5782,214
		13835,464	5791,446
		13823,155	5797,601
		13789,305	5800,678
		13792,382	5806,833
		13783,15	5803,755
		13761,609	5806,833
		13820,078	5797,601
		13801,614	5788,369
		13801,614	5776,06
		13798,537	5769,905
		13847,773	5776,06
		13881,623	5788,369
		13881,623	5791,446
		13869,314	5803,755
		13813,923	5819,142
		13835,464	5797,601
		13776,996	5788,369
		13850,85	5788,369
		13755,455	5785,292
		13832,387	5776,06
		13817	5782,214
		13832,387	5782,214
		13804,691	5782,214
		13795,459	5791,446
		13875,469	5800,678
		13943,169	5822,219
		13909,319	5816,064
		13924,705	5809,91
		13884,701	5806,833
		13943,169	5812,987
		13866,237	5816,064
		13810,846	5816,064
		13813,923	5809,91
		13847,773	5809,91
		13835,464	5782,214
		13789,305	5757,596
		13758,532	5751,441
		13755,455	5772,982
		13798,537	5797,601
		13770,841	5797,601
		13832,387	5797,601
		13829,309	5785,292
		13878,546	5785,292
		13795,459	5788,369
		13832,387	5803,755
		13807,768	5788,369
		13872,391	5788,369
		13863,16	5806,833
		13801,614	5800,678
		13813,923	5806,833
		13835,464	5822,219
		13829,309	5809,91
		13789,305	5797,601
		13798,537	5803,755
		13817	5809,91
		13721,605	5782,214
		13724,682	5785,292
		13746,223	5803,755
		13773,918	5800,678
		13783,15	5794,523
		13798,537	5788,369
		13810,846	5788,369
		13820,078	5788,369
		13838,541	5791,446
		13866,237	5791,446
		13853,928	5788,369
		13878,546	5791,446
		13863,16	5788,369
		13832,387	5779,137
		13767,764	5769,905
		13709,295	5772,982
		13736,991	5788,369
		13835,464	5812,987
		13878,546	5788,369
		13826,232	5785,292
		13807,768	5788,369
		13792,382	5785,292
		13795,459	5785,292
		13798,537	5782,214
		13795,459	5779,137
		13795,459	5779,137
		13770,841	5769,905
		13838,541	5788,369
		13890,855	5794,523
		13903,164	5791,446
		13813,923	5779,137
		13853,928	5791,446
		13878,546	5785,292
		13857,005	5788,369
		13860,082	5788,369
		13869,314	5785,292
		13844,696	5782,214
		13810,846	5766,828
		13795,459	5772,982
		13801,614	5769,905
		13860,082	5779,137
		13823,155	5766,828
		13826,232	5776,06
		13807,768	5776,06
		13829,309	5769,905
		13890,855	5772,982
		13884,701	5760,673
		13903,164	5748,364
		13887,778	5769,905
		13807,768	5772,982
		13776,996	5772,982
		13749,3	5769,905
		13780,073	5779,137
		13850,85	5766,828
		13844,696	5772,982
		13884,701	5763,751
		13890,855	5757,596
		13900,087	5751,441
		13903,164	5757,596
		13881,623	5757,596
		13863,16	5760,673
		13823,155	5763,751
		13866,237	5766,828
		13752,377	5760,673
		13758,532	5763,751
		13752,377	5763,751
		13792,382	5754,519
		13798,537	5754,519
		13780,073	5754,519
		13761,609	5757,596
		13773,918	5763,751
		13810,846	5757,596
		13801,614	5751,441
		13786,228	5739,132
		13773,918	5739,132
		13841,619	5742,21
		13801,614	5732,978
		13866,237	5757,596
		13857,005	5754,519
		13801,614	5736,055
		13776,996	5736,055
		13773,918	5732,978
		13804,691	5739,132
		13853,928	5748,364
		13863,16	5748,364
		13817	5745,287
		13798,537	5732,978
		13817	5736,055
		13813,923	5742,21
		13869,314	5745,287
		13835,464	5748,364
		13829,309	5729,901
		13847,773	5739,132
		13807,768	5732,978
		13761,609	5729,901
		13832,387	5745,287
		13764,687	5732,978
		13884,701	5754,519
		13857,005	5736,055
		13838,541	5739,132
		13860,082	5736,055
		13850,85	5729,901
		13844,696	5736,055
		13847,773	5745,287
		13810,846	5723,746
		13798,537	5711,437
		13783,15	5711,437
		13786,228	5720,669
		13832,387	5742,21
		13826,232	5736,055
		13860,082	5754,519
		13749,3	5714,514
		13740,068	5708,36
		13795,459	5711,437
		13829,309	5723,746
		13897,01	5711,437
		13838,541	5714,514
		13893,932	5720,669
		13881,623	5720,669
		13893,932	5714,514
		13866,237	5729,901
		13884,701	5739,132
		13915,473	5729,901
		13853,928	5717,591
		13804,691	5717,591
		13832,387	5723,746
		13853,928	5723,746
		13875,469	5736,055
		13875,469	5729,901
		13850,85	5732,978
		13783,15	5723,746
		13813,923	5723,746
		13817	5723,746
		13807,768	5720,669
		13795,459	5714,514
		13810,846	5711,437
		13844,696	5711,437
		13850,85	5711,437
		13850,85	5705,282
		13841,619	5689,896
		13863,16	5692,973
		13918,551	5699,128
		13943,169	5702,205
		13853,928	5692,973
		13820,078	5686,819
		13832,387	5683,741
		13835,464	5686,819
		13810,846	5692,973
		13789,305	5692,973
		13807,768	5696,05
		13804,691	5692,973
		13795,459	5705,282
		13776,996	5702,205
		13780,073	5699,128
		13838,541	5705,282
		13869,314	5692,973
		13853,928	5696,05
		13826,232	5689,896
		13807,768	5686,819
		13776,996	5686,819
		13783,15	5683,741
		13826,232	5686,819
		13807,768	5692,973
		13847,773	5714,514
		13853,928	5708,36
		13817	5705,282
		13810,846	5702,205
		13810,846	5708,36
		13841,619	5714,514
		13801,614	5717,591
		13933,937	5714,514
		13903,164	5705,282
		13823,155	5680,664
		13841,619	5677,587
		13807,768	5671,432
		13789,305	5668,355
		13786,228	5656,046
		13792,382	5665,278
		13804,691	5692,973
		13838,541	5686,819
		13829,309	5683,741
		13850,85	5692,973
		13881,623	5699,128
		13857,005	5705,282
		13820,078	5705,282
		13786,228	5689,896
		13786,228	5708,36
		13807,768	5723,746
		13857,005	5705,282
		13887,778	5674,509
		13866,237	5646,814
		13835,464	5649,891
		13795,459	5656,046
		13749,3	5671,432
		13857,005	5705,282
		13872,391	5711,437
		13850,85	5699,128
		13866,237	5696,05
		13850,85	5680,664
		13838,541	5683,741
		13890,855	5674,509
		13912,396	5665,278
		13915,473	5668,355
		13872,391	5689,896
		13881,623	5659,123
		13860,082	5677,587
		13835,464	5683,741
		13798,537	5683,741
		13764,687	5689,896
		13752,377	5686,819
		13776,996	5692,973
		13829,309	5668,355
		13798,537	5677,587
		13817	5665,278
		13820,078	5665,278
		13740,068	5692,973
		13758,532	5668,355
		13758,532	5683,741
		13801,614	5668,355
		13740,068	5686,819
		13733,914	5686,819
		13758,532	5671,432
		13807,768	5677,587
		13893,932	5702,205
		13933,937	5708,36
		13847,773	5652,968
		13847,773	5646,814
		13900,087	5649,891
		13838,541	5646,814
		13804,691	5652,968
		13850,85	5665,278
		13853,928	5668,355
		13832,387	5659,123
		13844,696	5646,814
		13844,696	5643,737
		13838,541	5646,814
		13841,619	5656,046
		13860,082	5652,968
		13853,928	5646,814
		13826,232	5659,123
		13810,846	5677,587
		13770,841	5680,664
		13733,914	5665,278
		13733,914	5674,509
		13767,764	5668,355
		13767,764	5656,046
		13804,691	5649,891
		13844,696	5640,659
		13909,319	5652,968
		13930,86	5656,046
		13903,164	5640,659
		13838,541	5640,659
		13773,918	5628,35
		13786,228	5631,427
		13832,387	5649,891
		13813,923	5662,2
		13773,918	5649,891
		13789,305	5652,968
		13810,846	5662,2
		13838,541	5652,968
		13853,928	5656,046
		13850,85	5646,814
		13853,928	5643,737
		13881,623	5649,891
		13903,164	5652,968
		13893,932	5652,968
		13835,464	5649,891
		13795,459	5652,968
		13813,923	5652,968
		13823,155	5656,046
		13789,305	5662,2
		13764,687	5662,2
		13743,146	5656,046
		13755,455	5634,505
		13776,996	5646,814
		13780,073	5616,041
		13810,846	5625,273
		13850,85	5643,737
		13863,16	5646,814
		13890,855	5652,968
		13878,546	5643,737
		13783,15	5631,427
		13823,155	5643,737
		13795,459	5625,273
		13866,237	5643,737
		13884,701	5649,891
		13890,855	5665,278
		13890,855	5652,968
		13863,16	5646,814
		13826,232	5646,814
		13810,846	5652,968
		13817	5662,2
		13863,16	5646,814
		13792,382	5582,191
		13767,764	5585,268
		13786,228	5597,577
		13807,768	5622,196
		13789,305	5616,041
		13789,305	5622,196
		13810,846	5612,964
		13801,614	5603,732
		13761,609	5606,809
		13764,687	5606,809
		13786,228	5600,655
		13823,155	5609,886
		13860,082	5625,273
		13881,623	5631,427
		13844,696	5625,273
		13820,078	5609,886
		13832,387	5616,041
		13826,232	5625,273
		13850,85	5631,427
		13764,687	5616,041
		13789,305	5616,041
		13783,15	5609,886
		13832,387	5619,118
		13869,314	5606,809
		13890,855	5609,886
		13773,918	5609,886
		13884,701	5606,809
		13921,628	5606,809
		13909,319	5616,041
		13884,701	5622,196
		13853,928	5619,118
		13807,768	5606,809
		13786,228	5606,809
		13755,455	5616,041
		13761,609	5606,809
		13755,455	5612,964
		13801,614	5606,809
		13853,928	5606,809
		13872,391	5609,886
		13826,232	5609,886
		13829,309	5600,655
		13780,073	5591,423
		13789,305	5597,577
		13878,546	5612,964
		13835,464	5609,886
		13773,918	5606,809
		13764,687	5600,655
		13820,078	5609,886
		13721,605	5594,5
		13746,223	5603,732
		13804,691	5603,732
		13801,614	5603,732
		13773,918	5585,268
		13801,614	5585,268
		13820,078	5612,964
		13817	5612,964
		13844,696	5606,809
		13841,619	5597,577
		13826,232	5600,655
		13823,155	5603,732
		13810,846	5606,809
		13792,382	5600,655
		13847,773	5603,732
		13881,623	5597,577
		13838,541	5600,655
		13853,928	5591,423
		13826,232	5591,423
		13764,687	5591,423
		13776,996	5582,191
		13780,073	5569,882
		13773,918	5588,345
		13786,228	5585,268
		13758,532	5594,5
		13758,532	5606,809
		13743,146	5600,655
		13727,759	5588,345
		13801,614	5600,655
		13703,141	5579,114
		13863,16	5606,809
		13893,932	5619,118
		13884,701	5622,196
		13829,309	5619,118
		13813,923	5619,118
		13813,923	5616,041
		13820,078	5597,577
		13823,155	5594,5
		13835,464	5591,423
		13795,459	5572,959
		13767,764	5557,573
		13841,619	5576,036
		13770,841	5563,727
		13887,778	5569,882
		13915,473	5585,268
		13881,623	5588,345
		13850,85	5582,191
		13823,155	5576,036
		13813,923	5588,345
		13776,996	5606,809
		13770,841	5606,809
		13810,846	5600,655
		13810,846	5603,732
		13810,846	5606,809
		13783,15	5600,655
		13767,764	5594,5
		13807,768	5588,345
		13807,768	5585,268
		13792,382	5585,268
		13826,232	5569,882
		13804,691	5579,114
		13801,614	5569,882
		13733,914	5569,882
		13776,996	5569,882
		13736,991	5563,727
		13749,3	5576,036
		13758,532	5566,805
		13832,387	5603,732
		13807,768	5588,345
		13835,464	5588,345
		13820,078	5591,423
		13795,459	5579,114
		13773,918	5582,191
		13770,841	5582,191
		13789,305	5585,268
		13807,768	5600,655
		13823,155	5606,809
		13860,082	5603,732
		13863,16	5585,268
		13820,078	5572,959
		13783,15	5576,036
		13776,996	5572,959
		13789,305	5572,959
		13786,228	5569,882
		13773,918	5560,65
		13838,541	5572,959
		13912,396	5572,959
		13881,623	5576,036
		13863,16	5576,036
		13823,155	5566,805
		13792,382	5572,959
		13776,996	5569,882
		13776,996	5566,805
		13764,687	5569,882
		13770,841	5591,423
		13783,15	5594,5
		13844,696	5591,423
		13817	5594,5
		13823,155	5585,268
		13801,614	5579,114
		13773,918	5579,114
		13789,305	5588,345
		13792,382	5594,5
		13804,691	5585,268
		13847,773	5563,727
		13783,15	5563,727
		13752,377	5576,036
		13687,754	5560,65
		13829,309	5582,191
		13900,087	5606,809
		13893,932	5582,191
		13853,928	5576,036
		13820,078	5579,114
		13813,923	5579,114
		13838,541	5582,191
		13829,309	5582,191
		13823,155	5585,268
		13866,237	5594,5
		13900,087	5594,5
		13900,087	5603,732
		13893,932	5609,886
		13884,701	5588,345
		13838,541	5566,805
		13789,305	5548,341
		13795,459	5557,573
		13792,382	5557,573
		13804,691	5557,573
		13795,459	5560,65
		13835,464	5585,268
		13841,619	5600,655
		13792,382	5588,345
		13767,764	5582,191
		13727,759	5579,114
		13727,759	5582,191
		13789,305	5585,268
		13767,764	5569,882
		13767,764	5566,805
		13807,768	5591,423
		13832,387	5600,655
		13838,541	5594,5
		13810,846	5594,5
		13817	5582,191
		13807,768	5569,882
		13826,232	5563,727
		13813,923	5566,805
		13810,846	5572,959
		13835,464	5576,036
		13853,928	5591,423
		13844,696	5582,191
		13817	5569,882
		13786,228	5566,805
		13770,841	5566,805
		13789,305	5560,65
		13807,768	5566,805
		13838,541	5579,114
		13881,623	5594,5
		13878,546	5597,577
		13866,237	5582,191
		13844,696	5582,191
		13829,309	5585,268
		13847,773	5591,423
		13860,082	5591,423
		13906,242	5585,268
		13915,473	5582,191
		13823,155	5576,036
		13804,691	5585,268
		13853,928	5603,732
		13804,691	5594,5
		13869,314	5591,423
		13887,778	5603,732
		13881,623	5597,577
		13826,232	5579,114
		13795,459	5576,036
		13752,377	5572,959
		13764,687	5569,882
		13801,614	5582,191
		13801,614	5566,805
		13752,377	5554,495
		13736,991	5548,341
		13755,455	5548,341
		13835,464	5566,805
		13841,619	5569,882
		13835,464	5563,727
		13860,082	5572,959
		13900,087	5597,577
		13838,541	5588,345
		13764,687	5563,727
		13776,996	5557,573
		13804,691	5569,882
		13897,01	5585,268
		13878,546	5585,268
		13813,923	5563,727
		13807,768	5591,423
		13820,078	5557,573
		13807,768	5588,345
		13813,923	5588,345
		13804,691	5588,345
		13798,537	5594,5
		13826,232	5600,655
		13844,696	5591,423
		13850,85	5576,036
		13841,619	5591,423
		13835,464	5563,727
		13826,232	5563,727
		13832,387	5569,882
		13770,841	5576,036
		13776,996	5569,882
		13733,914	5566,805
		13783,15	5576,036
		13761,609	5572,959
		13829,309	5582,191
		13817	5582,191
		13817	5588,345
		13817	5588,345
		13804,691	5579,114
		13776,996	5572,959
		13746,223	5588,345
		13776,996	5585,268
		13841,619	5588,345
		13906,242	5585,268
		13869,314	5572,959
		13853,928	5576,036
		13823,155	5569,882
		13826,232	5572,959
		13863,16	5566,805
		13909,319	5572,959
		13930,86	5572,959
		13909,319	5576,036
		13829,309	5572,959
		13817	5582,191
		13810,846	5585,268
		13789,305	5576,036
		13755,455	5585,268
		13749,3	5597,577
		13832,387	5591,423
		13798,537	5585,268
		13804,691	5591,423
		13773,918	5579,114
		13780,073	5585,268
		13792,382	5582,191
		13807,768	5588,345
		13804,691	5585,268
		13804,691	5585,268
		13801,614	5579,114
		13820,078	5585,268
		13850,85	5588,345
		13850,85	5594,5
		13786,228	5585,268
		13780,073	5576,036
		13773,918	5588,345
		13776,996	5594,5
		13773,918	5579,114
		13783,15	5591,423
		13776,996	5591,423
		13835,464	5606,809
		13813,923	5576,036
		13752,377	5554,495
		13786,228	5576,036
		13770,841	5606,809
		13786,228	5603,732
		13804,691	5597,577
		13817	5579,114
		13801,614	5579,114
		13780,073	5588,345
		13795,459	5579,114
		13863,16	5579,114
		13847,773	5579,114
		13718,527	5554,495
		13724,682	5554,495
		13780,073	5560,65
		13687,754	5557,573
		13718,527	5576,036
		13724,682	5551,418
		13743,146	5585,268
		13786,228	5588,345
		13813,923	5600,655
		13801,614	5609,886
		13810,846	5603,732
		13829,309	5591,423
		13844,696	5582,191
		13841,619	5566,805
		13835,464	5566,805
		13875,469	5569,882
		13930,86	5572,959
		13884,701	5557,573
		13804,691	5542,186
		13620,054	5572,959
		13644,672	5576,036
		13709,295	5548,341
		13715,45	5588,345
		13706,218	5603,732
		13709,295	5585,268
		13678,523	5569,882
		13758,532	5582,191
		13783,15	5579,114
		13752,377	5566,805
		13740,068	5579,114
		13730,836	5579,114
		13740,068	5569,882
		13770,841	5566,805
		13743,146	5572,959
		13764,687	5557,573
		13767,764	5548,341
		13841,619	5588,345
		13860,082	5600,655
		13801,614	5585,268
		13810,846	5582,191
		13804,691	5579,114
		13752,377	5576,036
		13761,609	5569,882
		13743,146	5572,959
		13709,295	5566,805
		13733,914	5572,959
		13693,909	5572,959
		13712,373	5579,114
		13746,223	5582,191
		13749,3	5572,959
		13764,687	5582,191
		13813,923	5600,655
		13758,532	5594,5
		13700,064	5591,423
		13817	5591,423
		13672,368	5597,577
		13733,914	5606,809
		13736,991	5603,732
		13727,759	5597,577
		13743,146	5588,345
		13752,377	5588,345
		13776,996	5588,345
		13746,223	5582,191
		13857,005	5597,577
		13847,773	5588,345
		13817	5579,114
		13783,15	5579,114
		13761,609	5585,268
		13789,305	5606,809
		13783,15	5600,655
		13773,918	5597,577
		13804,691	5603,732
		13826,232	5603,732
		13807,768	5603,732
		13709,295	5591,423
		13709,295	5582,191
		13718,527	5579,114
		13795,459	5600,655
		13832,387	5603,732
		13829,309	5609,886
		13801,614	5609,886
		13761,609	5609,886
		13780,073	5619,118
		13752,377	5612,964
		13696,986	5609,886
		13767,764	5603,732
		13773,918	5597,577
		13727,759	5591,423
		13733,914	5594,5
		13767,764	5594,5
		13780,073	5594,5
		13804,691	5609,886
		13820,078	5600,655
		13860,082	5600,655
		13829,309	5600,655
		13776,996	5603,732
		13736,991	5594,5
		13733,914	5594,5
		13758,532	5588,345
		13761,609	5569,882
		13780,073	5579,114
		13924,705	5612,964
		13918,551	5609,886
		13893,932	5606,809
		13841,619	5616,041
		13804,691	5616,041
		13780,073	5616,041
		13752,377	5612,964
		13733,914	5616,041
		13795,459	5625,273
		13817	5619,118
		13838,541	5619,118
		13835,464	5616,041
		13767,764	5616,041
		13829,309	5609,886
		13820,078	5594,5
		13795,459	5585,268
		13801,614	5597,577
		13780,073	5622,196
		13786,228	5656,046
		13807,768	5656,046
		13789,305	5646,814
		13767,764	5640,659
		13786,228	5637,582
		13798,537	5625,273
		13795,459	5612,964
		13798,537	5609,886
		13786,228	5609,886
		13761,609	5603,732
		13770,841	5609,886
		13853,928	5634,505
		13881,623	5634,505
		13850,85	5634,505
		13813,923	5631,427
		13795,459	5634,505
		13780,073	5628,35
		13795,459	5625,273
		13853,928	5640,659
		13813,923	5646,814
		13740,068	5631,427
		13764,687	5628,35
		13770,841	5637,582
		13826,232	5643,737
		13866,237	5646,814
		13872,391	5652,968
		13820,078	5643,737
		13844,696	5649,891
		13887,778	5634,505
		13860,082	5628,35
		13887,778	5637,582
		13958,555	5637,582
		13992,405	5643,737
		13964,71	5649,891
		13933,937	5646,814
		13893,932	5646,814
		13893,932	5646,814
		13860,082	5634,505
		13869,314	5634,505
		13835,464	5634,505
		13826,232	5646,814
		13820,078	5649,891
		13844,696	5649,891
		13869,314	5652,968
		13853,928	5656,046
		13807,768	5659,123
		13776,996	5662,2
		13780,073	5659,123
		13860,082	5677,587
		13912,396	5692,973
		13893,932	5692,973
		13933,937	5637,582
		13937,014	5643,737
		13921,628	5646,814
		13900,087	5671,432
		13872,391	5643,737
		13826,232	5634,505
		13798,537	5625,273
		13807,768	5634,505
		13832,387	5646,814
		13878,546	5665,278
		13860,082	5674,509
		13863,16	5662,2
		13853,928	5649,891
		13863,16	5656,046
		13875,469	5662,2
		13881,623	5683,741
		13869,314	5656,046
		13795,459	5646,814
		13841,619	5671,432
		13930,86	5656,046
		13786,228	5652,968
		13820,078	5659,123
		13813,923	5656,046
		13835,464	5671,432
		13903,164	5671,432
		13835,464	5671,432
		13850,85	5680,664
		13804,691	5662,2
		13872,391	5662,2
		13903,164	5652,968
		13887,778	5662,2
		13841,619	5680,664
		13973,942	5671,432
		13940,092	5680,664
		13841,619	5668,355
		13952,401	5692,973
		13943,169	5674,509
		13998,56	5689,896
		13995,483	5702,205
		13776,996	5649,891
		13897,01	5692,973
		13826,232	5686,819
		13863,16	5689,896
		13857,005	5659,123
		13807,768	5674,509
		13869,314	5671,432
		13863,16	5677,587
		13857,005	5683,741
		13857,005	5668,355
		13853,928	5649,891
		13884,701	5656,046
		13850,85	5659,123
		13850,85	5662,2
		13860,082	5659,123
		13897,01	5649,891
		13918,551	5649,891
		13893,932	5665,278
		13943,169	5686,819
		13906,242	5696,05
		13850,85	5674,509
		13817	5677,587
[truncated: 24,034 more rows]
