# Supplementary material for: Assessment of upper limb motor control: establishing normative benchmarks for clinical applications
Source: PeerJ. 2025 Aug 22;13:e19859. doi: 10.7717/peerj.19859 (PMC12377353; doi:10.7717/peerj.19859)
Supplement: Supplemental Information 1 [file peerj-13-19859-s001.zip › translated_csvs/advanced_mdurance-test-246571.csv]

angle_window_	angles_bíceps_braquial_derecho_tríceps_braquial_largo_derecho	emg_muscle_bíceps_braquial_derecho_(µV)	emg_muscle_tríceps_braquial_largo_derecho_(µV)
0,05	75,16	13567,74	6314,584
	74,23	13641,595	6326,893
	73,48	13604,668	6314,584
	73,31	13733,914	6354,589
	73,66	13595,436	6345,357
	74,04	13561,586	6345,357
	74,17	13536,968	6317,662
	74,09	13521,581	6326,893
	74,06	13524,658	6329,971
	74,25	13721,605	6366,898
	74,62	13687,754	6354,589
	75,01	13456,958	6320,739
	75,39	13524,658	6336,125
	75,91	13450,804	6333,048
	76,52	13567,74	6351,512
	77,04	13733,914	6431,521
	77,46	13721,605	6446,907
	77,8	13780,073	6453,062
	77,97	13718,527	6351,512
	77,89	13540,045	6326,893
	77,72	13650,827	6428,444
	77,53	13663,136	6440,753
	77,36	13660,059	6446,907
	77,21	13660,059	6446,907
	77,07	13672,368	6456,139
	76,83	13656,982	6459,217
	76,45	13690,832	6456,139
	76,06	13669,291	6459,217
	75,91	13604,668	6483,835
	76,05	13503,117	6502,299
	76,24	13527,736	6529,994
	76,27	13573,895	6526,917
	76,13	13509,272	6508,453
	75,88	13450,804	6511,53
	75,62	13524,658	6523,84
	75,5	13613,9	6480,758
	75,55	13616,977	6542,303
	75,63	13586,204	6563,844
	75,62	13515,427	6520,762
	75,48	13527,736	6533,071
	75,37	13543,122	6542,303
	75,41	13472,345	6542,303
	75,47	13469,267	6569,999
	75,5	13441,572	6600,772
	75,28	13503,117	6582,308
	74,63	13475,422	6606,926
	73,87	13450,804	6610,003
	73,52	13469,267	6606,926
	73,75	13552,354	6600,772
	74,26	13466,19	6545,381
	74,7	13549,277	6591,54
	74,89	13527,736	6591,54
	74,79	13576,972	6610,003
	74,6	13543,122	6597,694
	74,8	13506,195	6603,849
	75,37	13540,045	6631,544
	75,49	13586,204	6650,008
	75,03	13626,209	6643,854
	74,82	13684,677	6650,008
	75,05	13675,445	6643,854
	75,07	13616,977	6637,699
	74,66	13564,663	6610,003
	74,34	13453,881	6634,622
	74,32	13444,649	6640,776
	74,32	13543,122	6637,699
	74,19	13420,031	6653,085
	74,39	13410,799	6650,008
	75,29	13450,804	6640,776
	76,48	13558,509	6659,24
	77,38	13598,513	6674,626
	77,88	13626,209	6671,549
	77,97	13616,977	6650,008
	77,97	13678,523	6631,544
	78,25	13693,909	6619,235
	78,41	13653,904	6610,003
	77,75	13653,904	6659,24
	76,43	13604,668	6619,235
	75,32	13420,031	6637,699
	74,95	13567,74	6656,163
	74,86	13364,64	6637,699
	74,59	13373,872	6677,704
	74,08	13358,485	6680,781
	73,4	13364,64	6677,704
	72,99	13429,263	6662,317
	73,19	13478,499	6656,163
	73,72	13392,335	6656,163
	74,23	13515,427	6650,008
	74,61	13524,658	6646,931
	74,82	13478,499	6637,699
	74,92	13484,654	6646,931
	75,03	13512,349	6643,854
	75,23	13500,04	6643,854
	75,45	13484,654	6634,622
	75,34	13456,958	6646,931
	74,83	13493,886	6631,544
	74,2	13380,026	6634,622
	73,7	13404,644	6646,931
	73,47	13450,804	6656,163
	73,39	13376,949	6637,699
	73,38	13493,886	6650,008
	73,34	13487,731	6640,776
	73,21	13453,881	6637,699
	73,03	13456,958	6640,776
	72,93	13472,345	6643,854
	73,06	13496,963	6646,931
	73,3	13524,658	6646,931
	73,48	13524,658	6643,854
	73,56	13484,654	6631,544
	73,52	13463,113	6643,854
	73,36	13490,808	6665,395
	73,19	13487,731	6665,395
	73,19	13472,345	6656,163
	73,37	13487,731	6653,085
	73,53	13540,045	6640,776
	73,64	13540,045	6628,467
	74,21	13540,045	6613,081
	75,77	13493,886	6585,385
	78,14	13432,34	6576,153
	80,73	13447,726	6591,54
	82,58	13435,417	6594,617
	82,26	13407,722	6594,617
	78,15	13315,403	6585,385
	68,27	13229,239	6576,153
	44,66	13247,703	6579,231
	-5,07	13327,712	6576,153
	-58,8	13383,103	6588,462
	-88,79	13438,495	6600,772
	-100,97	13493,886	6619,235
	-105,26	13527,736	6625,39
	-106,28	13493,886	6622,313
	-106,5	13500,04	6613,081
	-106,02	13506,195	6606,926
	-104,8	13524,658	6585,385
	-106,89	13493,886	6576,153
	-117,65	13420,031	6563,844
	-21,18	13364,64	6560,767
	90,14	13416,954	6573,076
	93,92	13447,726	6576,153
	85,68	13487,731	6560,767
	83,53	13472,345	6529,994
	84,06	13475,422	6517,685
	87,55	13456,958	6496,144
	91,16	13398,49	6477,68
	89,93	13364,64	6480,758
	87,04	13392,335	6489,989
	86,78	13389,258	6486,912
	86,87	13358,485	6489,989
	85,02	13380,026	6471,526
	81,59	13327,712	6477,68
	76,95	13407,722	6477,68
	72,47	13426,185	6489,989
	68,4	13407,722	6493,067
	57,12	13370,794	6483,835
	-4,7	13376,949	6477,68
	-76,81	13370,794	6471,526
	-99,03	13327,712	6465,371
	-99,93	13303,094	6446,907
	-97,91	13355,408	6456,139
	-96,27	13413,876	6468,448
	-95,6	13500,04	6480,758
	-95,99	13484,654	6471,526
	-96,21	13435,417	6462,294
	-95,77	13432,34	6462,294
	-95,88	13441,572	6456,139
	-99,1	13432,34	6437,676
	-108,61	13444,649	6425,366
	-71,23	13389,258	6388,439
	43,88	13340,021	6382,285
	110,07	13373,872	6388,439
	98,47	13389,258	6394,594
	93,13	13407,722	6397,671
	90,46	13420,031	6394,594
	90,07	13410,799	6394,594
	92,43	13355,408	6382,285
	91,18	13389,258	6373,053
	87,71	13401,567	6379,207
	89,19	13416,954	6382,285
	89,86	13423,108	6382,285
	87,09	13398,49	6369,975
	84,2	13380,026	6363,821
	81,5	13389,258	6366,898
	77,1	13383,103	6373,053
	66,27	13376,949	6379,207
	39,77	13380,026	6369,975
	-16,43	13398,49	6360,744
	-69,72	13478,499	6308,43
	-88,14	13444,649	6280,734
	-90,88	13475,422	6326,893
	-91,54	13438,495	6271,502
	-91,49	13386,181	6253,039
	-90,55	13361,562	6246,884
	-90,34	13392,335	6256,116
	-92,66	13490,808	6271,502
	-95,68	13413,876	6268,425
	-98,6	13460,036	6268,425
	-108,34	13392,335	6253,039
	-77,7	13404,644	6256,116
	43,28	13346,176	6246,884
	119,56	13355,408	6243,807
	104,61	13352,331	6225,343
	95,68	13373,872	6216,111
	89,94	13404,644	6213,034
	88,79	13423,108	6213,034
	95,29	13410,799	6203,802
	98,38	13392,335	6188,416
	94,87	13373,872	6179,184
	94,59	13429,263	6188,416
	94,88	13466,19	6191,493
	93,56	13490,808	6169,952
	91,72	13484,654	6160,72
	88,51	13515,427	6157,643
	83,49	13478,499	6133,025
	76,92	13460,036	6133,025
	71,1	13413,876	6120,715
	63,07	13398,49	6105,329
	-35,57	13380,026	6105,329
	-123,12	13367,717	6102,252
	-113,29	13460,036	6108,406
	-109,06	13530,813	6102,252
	-104,02	13509,272	6096,097
	-99,67	13567,74	6099,174
	-96,59	13601,591	6086,865
	-94,91	13530,813	6099,174
	-96,05	13549,277	6059,17
	-101,11	13567,74	6062,247
	-109,99	13533,89	6046,861
	-124,79	13484,654	6034,552
	-148,28	13444,649	6025,32
	-4,58	13383,103	6003,779
	143,42	13370,794	5994,547
	128,05	13426,185	6009,933
	112,66	13521,581	5991,47
	101,74	13530,813	5994,547
	93,41	13518,504	5985,315
	87,96	13500,04	5973,006
	85,5	13546,199	5985,315
	88,9	13527,736	5969,929
	93,94	13524,658	5960,697
	94,76	13527,736	5948,388
	95,46	13561,586	5939,156
	97,09	13536,968	5942,233
	97,5	13558,509	5936,078
	96,45	13435,417	5926,847
	94,31	13386,181	5911,46
	92,24	13410,799	5889,919
	91,35	13493,886	5886,842
	93,95	13549,277	5886,842
	76,53	13641,595	5905,306
	-33,79	13684,677	5896,074
	-115,46	13620,054	5880,687
	-101,31	13644,672	5883,765
	-96,88	13552,354	5862,224
	-93,74	13524,658	5871,456
	-92,48	13521,581	5883,765
	-91,71	13524,658	5871,456
	-91,28	13573,895	5874,533
	-93,59	13558,509	5868,378
	-102,28	13567,74	5865,301
	-122,44	13595,436	5843,76
	-23,5	13604,668	5834,528
	103,96	13524,658	5803,755
	114,19	13564,663	5825,296
	101,64	13533,89	5803,755
	94,65	13573,895	5806,833
	90,83	13558,509	5809,91
	89,92	13632,363	5816,064
	92,06	13623,132	5809,91
	95,71	13629,286	5819,142
	97,59	13626,209	5822,219
	96,24	13638,518	5819,142
	94,56	13635,441	5812,987
	94,49	13583,127	5800,678
	93,75	13580,05	5788,369
	90,89	13632,363	5776,06
	86,69	13675,445	5776,06
	82,33	13675,445	5788,369
	78,39	13693,909	5809,91
	80,06	13675,445	5797,601
	94,77	13623,132	5785,292
	91,94	13558,509	5763,751
	-30,09	13506,195	5772,982
	-132,7	13540,045	5763,751
	-118,32	13527,736	5766,828
	-108,48	13521,581	5763,751
	-103,48	13509,272	5748,364
	-101,53	13490,808	5757,596
	-99,79	13478,499	5763,751
	-99,36	13496,963	5763,751
	-100,72	13613,9	5788,369
	-103,87	13641,595	5794,523
	-114,27	13687,754	5806,833
	-105,07	13733,914	5803,755
	25,72	13770,841	5794,523
	128,73	13752,377	5788,369
	108,94	13733,914	5776,06
	98,88	13700,064	5769,905
	91,81	13678,523	5772,982
	87,95	13663,136	5776,06
	89,54	13463,113	5751,441
	96,43	13413,876	5745,287
	103,16	13395,413	5748,364
	103,85	13426,185	5723,746
	101,11	13546,199	5757,596
	99,83	13721,605	5816,064
	97,78	13801,614	5843,76
	93,18	13795,459	5837,605
	86,7	13801,614	5834,528
	79,07	13749,3	5809,91
	73,65	13727,759	5809,91
	81,78	13672,368	5794,523
	60,7	13626,209	5806,833
	-45,86	13613,9	5816,064
	-116,43	13669,291	5822,219
	-104,71	13696,986	5834,528
	-99,33	13669,291	5831,451
	-94,6	13656,982	5846,837
	-91,54	13650,827	5840,683
	-90,55	13616,977	5843,76
	-90,81	13564,663	5834,528
	-93,3	13549,277	5831,451
	-100,94	13576,972	5856,069
	-99,43	13610,822	5862,224
	16,88	13650,827	5868,378
	117,69	13660,059	5865,301
	101,42	13663,136	5862,224
	95,23	13669,291	5868,378
	91,92	13660,059	5896,074
	90,39	13666,213	5899,151
	89,75	13672,368	5908,383
	89,92	13672,368	5920,692
	94,26	13613,9	5920,692
	96,77	13518,504	5917,615
	92,46	13496,963	5914,538
	90,45	13530,813	5920,692
	91,79	13586,204	5926,847
	91,51	13638,518	5926,847
	90,33	13669,291	5933,001
	88,54	13650,827	5945,31
	85,89	13598,513	5948,388
	82,62	13561,586	5957,619
	79,32	13555,431	5969,929
	90,05	13549,277	5976,083
	118,91	13561,586	5985,315
	76,99	13533,89	5963,774
	-53,25	13524,658	5969,929
	-123,73	13543,122	5982,238
	-115,64	13549,277	5976,083
	-109,86	13521,581	5966,851
	-106,3	13447,726	5991,47
	-103,37	13380,026	5994,547
	-101,71	13460,036	6040,706
	-101,86	13527,736	6059,17
	-104,24	13616,977	6083,788
	-109,38	13398,49	5988,392
	-117,72	13641,595	6089,943
	-135,29	13607,745	6093,02
	-43	13635,441	6096,097
	97,69	13589,281	6099,174
	129,3	13552,354	6099,174
	118,64	13524,658	6099,174
	115,95	13527,736	6105,329
	113,21	13515,427	6108,406
	106,21	13490,808	6102,252
	98,57	13456,958	6105,329
	94,09	13429,263	6105,329
	94,01	13469,267	6139,179
	96,76	13570,818	6166,875
	97,38	13607,745	6200,725
	96,5	13675,445	6197,648
	95,85	13693,909	6203,802
	93,77	13690,832	6203,802
	91,55	13681,6	6200,725
	90,54	13626,209	6209,957
	92,8	13518,504	6216,111
	103,42	13453,881	6188,416
	92,66	13432,34	6179,184
	-27,29	13450,804	6213,034
	-120,9	13435,417	6256,116
	-103,27	13456,958	6271,502
	-93,83	13432,34	6262,27
	-88,99	13435,417	6277,657
	-83,74	13512,349	6293,043
	-80,78	13518,504	6293,043
	-79,56	13469,267	6277,657
	-76,88	13515,427	6293,043
	-75,17	13524,658	6289,966
	-58,7	13515,427	6293,043
	21,61	13493,886	6289,966
	86,67	13506,195	6308,43
	86,93	13573,895	6369,975
	87,38	13527,736	6366,898
	86,87	13389,258	6345,357
	87,68	13336,944	6376,13
	91,51	13432,34	6400,748
	94,85	13453,881	6403,826
	92,8	13450,804	6397,671
	90,76	13287,708	6360,744
	92,22	13438,495	6400,748
	93,38	13383,103	6397,671
	92,86	13401,567	6400,748
	90,73	13392,335	6403,826
	87,41	13380,026	6403,826
	83,18	13383,103	6422,289
	76,61	13392,335	6431,521
	64,53	13364,64	6440,753
	25,53	13346,176	6446,907
	-38,25	13380,026	6456,139
	-75,6	13423,108	6480,758
	-81,34	13429,263	6483,835
	-83,88	13413,876	6462,294
	-86,86	13481,576	6471,526
	-87,84	13527,736	6499,221
	-90,03	13515,427	6536,149
	-94,39	13475,422	6536,149
	-102,18	13441,572	6536,149
	-104,33	13429,263	6529,994
	18,29	13413,876	6533,071
	126,81	13429,263	6536,149
	108,41	13435,417	6533,071
	100,33	13441,572	6536,149
	95,91	13453,881	6533,071
	93,12	13441,572	6533,071
	91,45	13398,49	6539,226
	92,43	13306,171	6539,226
	97,11	13300,017	6539,226
	100,5	13330,79	6539,226
	100,15	13336,944	6526,917
	99,79	13398,49	6539,226
	100,16	13515,427	6597,694
	100,34	13540,045	6613,081
	100,36	13493,886	6606,926
	100,43	13472,345	6600,772
	100,71	13426,185	6594,617
	100,86	13463,113	6631,544
	100,73	13435,417	6631,544
	100,48	13456,958	6616,158
	100,15	13444,649	6603,849
	99,77	13420,031	6622,313
	99,4	13376,949	6619,235
	98,94	13376,949	6619,235
	98,02	13361,562	6628,467
	96,8	13401,567	6628,467
	95,73	13466,19	6610,003
	94,94	13472,345	6622,313
	94,25	13469,267	6643,854
	93,44	13420,031	6634,622
	92,43	13367,717	6628,467
	91,28	13389,258	6631,544
	90,34	13336,944	6634,622
	89,73	13290,785	6616,158
	89,03	13281,553	6616,158
	88,01	13300,017	6616,158
	86,93	13370,794	6634,622
	86,14	13358,485	6613,081
	85,7	13503,117	6634,622
	85,21	13447,726	6628,467
	84,2	13512,349	6628,467
	82,69	13423,108	6619,235
	81,17	13355,408	6616,158
	80,06	13533,89	6640,776
	79,6	13355,408	6610,003
	79,56	13466,19	6622,313
	79,5	13509,272	6653,085
	79,32	13533,89	6659,24
	79,23	13543,122	6656,163
	79,31	13469,267	6646,931
	79,22	13438,495	6637,699
	78,25	13441,572	6631,544
	76,25	13469,267	6610,003
	74,26	13481,576	6591,54
	73,46	13438,495	6582,308
	73,63	13450,804	6582,308
	73,67	13453,881	6566,922
	72,99	13444,649	6554,612
	72,06	13435,417	6566,922
	71,66	13463,113	6557,69
	71,82	13466,19	6548,458
	71,75	13463,113	6526,917
	71	13453,881	6536,149
	70	13441,572	6526,917
	69,12	13466,19	6514,608
	68,32	13503,117	6514,608
	67,39	13506,195	6514,608
	66,25	13503,117	6505,376
	65,28	13472,345	6486,912
	64,64	13475,422	6483,835
	64,07	13407,722	6477,68
	63,75	13380,026	6477,68
	63,58	13469,267	6489,989
	63,28	13352,331	6462,294
	62,86	13370,794	6453,062
	62,52	13401,567	6462,294
	62,32	13463,113	6462,294
	62,09	13438,495	6443,83
	61,84	13420,031	6419,212
	61,69	13475,422	6416,135
	61,63	13484,654	6413,057
	61,51	13478,499	6406,903
	61,42	13438,495	6382,285
	61,56	13450,804	6397,671
	61,76	13453,881	6373,053
	61,74	13450,804	6369,975
	61,65	13463,113	6366,898
	61,62	13487,731	6360,744
	61,7	13469,267	6348,434
	61,9	13552,354	6339,203
	62,12	13478,499	6333,048
	62,41	13564,663	6326,893
	62,79	13543,122	6314,584
	63,01	13586,204	6336,125
	63,03	13555,431	6302,275
	63,05	13604,668	6289,966
	63,05	13607,745	6262,27
	62,66	13570,818	6256,116
	62,03	13533,89	6246,884
	61,66	13496,963	6231,498
	61,56	13398,49	6206,879
	61,61	13380,026	6203,802
	61,69	13423,108	6200,725
	61,68	13447,726	6194,57
	61,67	13456,958	6179,184
	61,56	13460,036	6194,57
	61,34	13432,34	6179,184
	61,27	13426,185	6169,952
	61,59	13453,881	6148,411
	62,15	13416,954	6099,174
	62,52	13383,103	6083,788
	62,45	13404,644	6080,711
	62,23	13456,958	6099,174
	62,26	13506,195	6096,097
	62,39	13613,9	6099,174
	62,44	13675,445	6089,943
	62,5	13641,595	6071,479
	62,46	13561,586	6046,861
	62,31	13506,195	6034,552
	62,12	13478,499	6025,32
	62,02	13398,49	6006,856
		13407,722	6006,856
		13518,504	6049,938
		13552,354	6049,938
		13546,199	6040,706
		13493,886	6016,088
		13463,113	5982,238
		13456,958	5966,851
		13453,881	5963,774
		13416,954	5957,619
		13404,644	5954,542
		13383,103	5939,156
		13318,48	5911,46
		13296,94	5899,151
		13343,099	5883,765
		13410,799	5865,301
		13463,113	5874,533
		13536,968	5883,765
		13644,672	5871,456
		13604,668	5846,837
		13506,195	5852,992
		13564,663	5862,224
		13469,267	5846,837
		13484,654	5846,837
		13506,195	5843,76
		13475,422	5834,528
		13453,881	5816,064
		13444,649	5809,91
		13429,263	5797,601
		13469,267	5794,523
		13552,354	5809,91
		13616,977	5800,678
		13564,663	5779,137
		13552,354	5779,137
		13540,045	5776,06
		13552,354	5769,905
		13564,663	5754,519
		13564,663	5757,596
		13552,354	5754,519
		13583,127	5769,905
		13635,441	5766,828
		13549,277	5729,901
		13540,045	5714,514
		13595,436	5751,441
		13540,045	5711,437
		13543,122	5699,128
		13546,199	5686,819
		13521,581	5674,509
		13500,04	5680,664
		13509,272	5689,896
		13592,359	5699,128
		13620,054	5711,437
		13576,972	5699,128
		13567,74	5689,896
		13552,354	5674,509
		13530,813	5665,278
		13481,576	5671,432
		13453,881	5668,355
		13447,726	5665,278
		13426,185	5652,968
		13426,185	5649,891
		13423,108	5637,582
		13432,34	5634,505
		13549,277	5640,659
		13580,05	5652,968
		13620,054	5671,432
		13447,726	5628,35
		13604,668	5659,123
		13607,745	5665,278
		13635,441	5665,278
		13764,687	5674,509
		13823,155	5671,432
		13758,532	5643,737
		13573,895	5634,505
		13678,523	5640,659
		13518,504	5625,273
		13478,499	5625,273
		13503,117	5628,35
		13423,108	5649,891
		13432,34	5612,964
		13401,567	5646,814
		13370,794	5637,582
		13386,181	5637,582
		13527,736	5662,2
		13506,195	5649,891
		13466,19	5646,814
		13460,036	5646,814
		13472,345	5659,123
		13509,272	5668,355
		13493,886	5656,046
		13481,576	5646,814
		13509,272	5643,737
		13533,89	5646,814
		13561,586	5665,278
		13533,89	5689,896
		13509,272	5671,432
		13500,04	5683,741
		13506,195	5677,587
		13493,886	5671,432
		13521,581	5689,896
		13506,195	5677,587
		13466,19	5677,587
		13416,954	5671,432
		13398,49	5671,432
		13453,881	5683,741
		13592,359	5742,21
		13653,904	5751,441
		13629,286	5739,132
		13576,972	5742,21
		13484,654	5736,055
		13518,504	5736,055
		13447,726	5726,823
		13478,499	5742,21
		13527,736	5776,06
		13586,204	5779,137
		13616,977	5772,982
		13650,827	5779,137
		13635,441	5800,678
		13604,668	5800,678
		13573,895	5800,678
		13546,199	5809,91
		13533,89	5819,142
		13512,349	5834,528
		13527,736	5831,451
		13503,117	5834,528
		13478,499	5843,76
		13500,04	5846,837
		13429,263	5837,605
		13416,954	5849,915
		13478,499	5874,533
		13515,427	5889,919
		13472,345	5896,074
		13478,499	5899,151
		13500,04	5905,306
		13518,504	5908,383
		13530,813	5920,692
		13521,581	5929,924
		13481,576	5923,769
		13500,04	5939,156
		13546,199	5957,619
		13604,668	5963,774
		13626,209	5979,16
		13635,441	5991,47
		13641,595	6013,011
		13549,277	6016,088
		13420,031	6009,933
		13438,495	6013,011
		13441,572	6013,011
		13503,117	6031,474
		13460,036	6049,938
		13530,813	6043,783
		13496,963	6077,634
		13500,04	6102,252
		13481,576	6108,406
		13460,036	6111,484
		13472,345	6129,947
		13450,804	6136,102
		13435,417	6145,334
		13441,572	6163,797
		13407,722	6166,875
		13395,413	6169,952
		13398,49	6179,184
		13404,644	6179,184
		13435,417	6191,493
		13466,19	6191,493
		13518,504	6206,879
		13493,886	6197,648
		13527,736	6216,111
		13530,813	6231,498
		13518,504	6216,111
		13518,504	6253,039
		13509,272	6259,193
		13490,808	6268,425
		13450,804	6296,121
		13358,485	6305,352
		13496,963	6296,121
		13287,708	6317,662
		13398,49	6366,898
		13401,567	6369,975
		13312,326	6329,971
		13518,504	6286,889
		13496,963	6277,657
		13380,026	6366,898
		13367,717	6360,744
		13420,031	6363,821
		13386,181	6366,898
		13404,644	6366,898
		13358,485	6369,975
		13318,48	6376,13
		13306,171	6388,439
		13306,171	6406,903
		13306,171	6413,057
		13309,249	6419,212
		13343,099	6437,676
		13315,403	6425,366
		13392,335	6440,753
		13380,026	6437,676
		13383,103	6453,062
		13404,644	6459,217
		13407,722	6468,448
		13404,644	6468,448
		13389,258	6483,835
		13380,026	6477,68
		13333,867	6499,221
		13293,862	6505,376
		13333,867	6517,685
		13358,485	6511,53
		13336,944	6514,608
		13296,94	6520,762
		13247,703	6520,762
		13241,548	6517,685
		13256,935	6520,762
		13275,399	6523,84
		13269,244	6505,376
		13284,63	6511,53
		13306,171	6520,762
		13275,399	6526,917
		13296,94	6542,303
		13293,862	6542,303
		13269,244	6545,381
		13247,703	6579,231
		13256,935	6594,617
		13247,703	6594,617
		13272,321	6594,617
		13349,253	6579,231
		13438,495	6579,231
		13432,34	6597,694
		13410,799	6613,081
		13349,253	6619,235
		13235,394	6588,462
		13019,984	6585,385
		13010,752	6560,767
		13121,534	6585,385
		13044,602	6560,767
		13035,37	6566,922
		13084,607	6579,231
		13130,766	6582,308
		13149,23	6579,231
		13155,384	6569,999
		13170,771	6576,153
		13336,944	6634,622
		13106,148	6554,612
		13266,167	6613,081
		13152,307	6566,922
		13358,485	6619,235
		13296,94	6600,772
		13220,007	6597,694
		13207,698	6603,849
		13232,317	6594,617
		13263,089	6591,54
		13272,321	6569,999
		13220,007	6554,612
		13244,626	6594,617
		13164,616	6542,303
		13180,003	6536,149
		13204,621	6539,226
		13176,925	6533,071
		13330,79	6573,076
		13321,558	6591,54
		13287,708	6569,999
		13275,399	6554,612
		13232,317	6533,071
		13223,085	6539,226
		13220,007	6539,226
		13195,389	6523,84
		13167,694	6508,453
		13143,075	6499,221
		13106,148	6486,912
		13063,066	6480,758
		13072,298	6474,603
		13216,93	6483,835
		13149,23	6477,68
		13364,64	6505,376
		13296,94	6489,989
		13355,408	6493,067
		13315,403	6493,067
		13250,78	6474,603
		13235,394	6474,603
		13235,394	6471,526
		13232,317	6474,603
		13213,853	6462,294
		13164,616	6449,985
		13109,225	6425,366
		13143,075	6416,135
		13192,312	6394,594
		13173,848	6391,516
		13238,471	6406,903
		13238,471	6413,057
		13275,399	6409,98
		13275,399	6403,826
		13333,867	6406,903
		13275,399	6363,821
		13198,466	6342,28
		13087,684	6323,816
		13235,394	6326,893
		13096,916	6326,893
		13318,48	6339,203
		13416,954	6379,207
		13447,726	6360,744
		13383,103	6336,125
		13281,553	6296,121
		13244,626	6283,811
		13161,539	6280,734
		13130,766	6280,734
		13213,853	6249,961
		13133,844	6262,27
		13318,48	6256,116
		13463,113	6274,58
		13475,422	6274,58
		13432,34	6268,425
		13361,562	6246,884
		13312,326	6237,652
		13278,476	6225,343
		13260,012	6213,034
		13296,94	6191,493
		13343,099	6194,57
		13364,64	6197,648
		13343,099	6194,57
		13303,094	6173,029
		13287,708	6151,488
		13398,49	6188,416
		13478,499	6203,802
		13453,881	6213,034
		13389,258	6188,416
		13315,403	6176,107
		13336,944	6163,797
		13361,562	6148,411
		13349,253	6136,102
		13386,181	6114,561
		13450,804	6102,252
		13515,427	6105,329
		13573,895	6114,561
		13512,349	6117,638
		13481,576	6120,715
		13373,872	6093,02
		13327,712	6086,865
		13287,708	6086,865
		13226,162	6089,943
		13229,239	6083,788
		13315,403	6086,865
		13284,63	6059,17
		13343,099	6077,634
		13318,48	6065,324
		13380,026	6071,479
		13370,794	6074,556
		13395,413	6068,402
		13407,722	6059,17
		13358,485	6016,088
		13373,872	6037,629
		13404,644	6028,397
		13435,417	6046,861
		13303,094	6025,32
		13352,331	6037,629
		13426,185	6040,706
		13506,195	6006,856
		13555,431	6000,701
		13589,281	6019,165
		13607,745	6025,32
		13613,9	6025,32
		13481,576	6003,779
		13435,417	6000,701
		13413,876	6000,701
		13426,185	5994,547
		13420,031	6000,701
		13490,808	5976,083
		13413,876	5997,624
		13441,572	5982,238
		13481,576	5973,006
		13518,504	5966,851
		13506,195	5973,006
		13475,422	5991,47
		13383,103	5976,083
		13543,122	5976,083
		13376,949	5973,006
		13392,335	5963,774
		13420,031	5960,697
		13435,417	5994,547
		13426,185	5960,697
		13429,263	5960,697
		13447,726	5969,929
		13475,422	5960,697
		13524,658	5988,392
		13530,813	5979,16
		13463,113	5969,929
		13432,34	5957,619
		13450,804	5948,388
		13469,267	5954,542
		13580,05	5997,624
		13669,291	6006,856
		13515,427	5979,16
		13463,113	5976,083
		13386,181	5960,697
		13410,799	5985,315
		13493,886	6028,397
		13466,19	6022,242
		13463,113	6043,783
		13441,572	6046,861
		13358,485	6019,165
		13370,794	6022,242
		13429,263	6034,552
		13490,808	6034,552
		13533,89	6028,397
		13540,045	6031,474
		13496,963	6056,093
		13484,654	6059,17
		13450,804	6056,093
		13420,031	6056,093
		13496,963	6074,556
		13527,736	6077,634
		13546,199	6077,634
		13552,354	6086,865
		13524,658	6093,02
		13490,808	6083,788
		13435,417	6077,634
		13441,572	6114,561
		13466,19	6120,715
		13435,417	6111,484
		13413,876	6108,406
		13398,49	6129,947
		13481,576	6142,256
		13503,117	6145,334
		13466,19	6157,643
		13478,499	6154,566
		13500,04	6163,797
		13540,045	6185,338
		13540,045	6188,416
		13469,267	6179,184
		13453,881	6188,416
		13435,417	6173,029
		13475,422	6185,338
		13552,354	6213,034
		13564,663	6222,266
		13567,74	6231,498
		13610,822	6246,884
		13576,972	6249,961
		13536,968	6240,73
		13546,199	6243,807
		13543,122	6246,884
		13460,036	6231,498
		13355,408	6216,111
		13327,712	6213,034
		13355,408	6253,039
		13398,49	6277,657
		13376,949	6283,811
		13398,49	6329,971
		13435,417	6342,28
		13416,954	6329,971
		13472,345	6357,666
		13395,413	6326,893
		13383,103	6333,048
		13376,949	6339,203
		13367,717	6348,434
		13380,026	6363,821
		13376,949	6354,589
		13392,335	6363,821
		13481,576	6376,13
		13524,658	6369,975
		13620,054	6373,053
		13638,518	6379,207
		13595,436	6391,516
		13524,658	6400,748
		13478,499	6394,594
		13395,413	6379,207
		13370,794	6379,207
		13367,717	6379,207
		13355,408	6382,285
		13318,48	6397,671
		13306,171	6413,057
		13389,258	6419,212
		13416,954	6419,212
		13423,108	6428,444
		13435,417	6431,521
		13438,495	6428,444
		13410,799	6428,444
		13383,103	6425,366
		13376,949	6437,676
		13373,872	6437,676
		13376,949	6437,676
		13343,099	6434,598
		13358,485	6437,676
		13413,876	6449,985
		13423,108	6434,598
		13444,649	6422,289
		13481,576	6425,366
		13401,567	6419,212
		13392,335	6413,057
		13392,335	6413,057
		13441,572	6422,289
		13407,722	6409,98
		13358,485	6391,516
		13386,181	6391,516
		13466,19	6437,676
		13413,876	6413,057
		13555,431	6465,371
		13466,19	6462,294
		13404,644	6434,598
		13413,876	6434,598
		13420,031	6434,598
		13367,717	6434,598
		13370,794	6443,83
		13327,712	6431,521
		13383,103	6422,289
		13426,185	6413,057
		13426,185	6413,057
		13426,185	6409,98
		13413,876	6397,671
		13432,34	6397,671
		13463,113	6406,903
		13447,726	6397,671
		13466,19	6403,826
		13444,649	6382,285
		13420,031	6360,744
		13450,804	6369,975
		13438,495	6388,439
		13358,485	6369,975
		13404,644	6376,13
		13296,94	6360,744
		13324,635	6354,589
		13343,099	6342,28
		13404,644	6357,666
		13472,345	6357,666
		13460,036	6336,125
		13447,726	6296,121
		13376,949	6280,734
		13426,185	6280,734
		13463,113	6296,121
		13512,349	6296,121
		13666,213	6289,966
		13733,914	6302,275
		13703,141	6299,198
		13626,209	6283,811
		13444,649	6253,039
		13580,05	6277,657
		13413,876	6256,116
		13383,103	6256,116
		13300,017	6243,807
		13269,244	6249,961
		13336,944	6256,116
		13367,717	6231,498
		13386,181	6209,957
		13296,94	6179,184
		13293,862	6176,107
		13284,63	6166,875
		13318,48	6169,952
		13315,403	6151,488
		13361,562	6157,643
		13503,117	6200,725
		13580,05	6200,725
		13561,586	6176,107
		13496,963	6142,256
		13435,417	6123,793
		13386,181	6123,793
		13401,567	6111,484
		13420,031	6105,329
		13423,108	6108,406
		13450,804	6102,252
		13450,804	6105,329
		13395,413	6093,02
		13367,717	6080,711
		13413,876	6059,17
		13475,422	6065,324
		13509,272	6068,402
		13463,113	6037,629
		13490,808	6056,093
		13478,499	6025,32
		13435,417	6019,165
		13500,04	6022,242
		13512,349	5997,624
		13450,804	5966,851
		13416,954	5951,465
		13552,354	5982,238
		13530,813	5988,392
		13573,895	6003,779
		13420,031	5951,465
		13441,572	5954,542
		13435,417	5957,619
		13423,108	5926,847
		13441,572	5920,692
		13478,499	5936,078
		13493,886	5923,769
		13493,886	5883,765
		13463,113	5886,842
		13472,345	5868,378
		13463,113	5849,915
		13460,036	5849,915
		13478,499	5837,605
		13481,576	5834,528
		13518,504	5840,683
		13512,349	5837,605
		13496,963	5809,91
		13466,19	5819,142
		13589,281	5825,296
		13663,136	5822,219
		13644,672	5791,446
		13641,595	5779,137
		13607,745	5769,905
		13533,89	5757,596
		13420,031	5757,596
		13472,345	5760,673
		13349,253	5760,673
		13481,576	5748,364
		13512,349	5760,673
		13481,576	5736,055
		13490,808	5729,901
		13527,736	5717,591
		13592,359	5711,437
		13647,75	5726,823
		13635,441	5711,437
		13653,904	5726,823
		13607,745	5699,128
		13586,204	5696,05
		13552,354	5686,819
		13518,504	5686,819
		13500,04	5686,819
		13500,04	5683,741
		13509,272	5692,973
		13472,345	5677,587
		13466,19	5652,968
		13460,036	5659,123
		13543,122	5659,123
		13595,436	5640,659
		13610,822	5628,35
		13644,672	5646,814
		13672,368	5652,968
		13626,209	5643,737
		13567,74	5637,582
		13567,74	5637,582
		13540,045	5628,35
		13536,968	5622,196
		13536,968	5619,118
		13555,431	5612,964
		13567,74	5612,964
		13589,281	5622,196
		13586,204	5625,273
		13540,045	5612,964
		13524,658	5616,041
		13555,431	5616,041
		13570,818	5612,964
		13570,818	5612,964
		13561,586	5606,809
		13573,895	5600,655
		13558,509	5591,423
		13543,122	5576,036
		13610,822	5588,345
		13626,209	5609,886
		13672,368	5640,659
		13638,518	5628,35
		13684,677	5634,505
		13555,431	5616,041
		13527,736	5612,964
		13530,813	5603,732
		13543,122	5600,655
		13573,895	5612,964
		13706,218	5631,427
		13749,3	5643,737
		13715,45	5674,509
		13687,754	5674,509
		13718,527	5689,896
		13724,682	5677,587
		13616,977	5699,128
		13549,277	5692,973
		13567,74	5696,05
		13715,45	5745,287
		13746,223	5745,287
		13733,914	5754,519
		13703,141	5769,905
		13660,059	5772,982
		13601,591	5763,751
		13570,818	5760,673
		13524,658	5779,137
		13524,658	5809,91
		13512,349	5822,219
		13561,586	5843,76
		13629,286	5859,146
		13650,827	5868,378
		13656,982	5883,765
		13626,209	5880,687
		13567,74	5886,842
		13506,195	5911,46
		13503,117	5923,769
		13546,199	5942,233
		13570,818	5960,697
		13536,968	5957,619
		13555,431	5969,929
		13555,431	5976,083
		13521,581	5982,238
		13555,431	6013,011
		13533,89	6046,861
		13496,963	6046,861
		13416,954	6059,17
		13426,185	6059,17
		13487,731	6065,324
		13509,272	6059,17
		13610,822	6080,711
		13663,136	6089,943
		13666,213	6089,943
		13626,209	6102,252
		13610,822	6120,715
		13564,663	6117,638
		13533,89	6117,638
		13518,504	6126,87
		13438,495	6120,715
		13450,804	6123,793
		13576,972	6185,338
		13521,581	6154,566
		13610,822	6197,648
		13429,263	6126,87
		13635,441	6216,111
		13570,818	6197,648
		13589,281	6194,57
		13595,436	6194,57
		13580,05	6200,725
		13616,977	6206,879
		13653,904	6216,111
		13635,441	6225,343
		13573,895	6231,498
		13604,668	6249,961
		13552,354	6253,039
		13481,576	6265,348
		13429,263	6268,425
		13432,34	6265,348
		13453,881	6271,502
		13453,881	6268,425
		13453,881	6268,425
		13527,736	6289,966
		13515,427	6299,198
		13527,736	6293,043
		13527,736	6293,043
		13509,272	6274,58
		13506,195	6274,58
		13506,195	6286,889
		13543,122	6289,966
		13503,117	6283,811
		13512,349	6302,275
		13595,436	6345,357
		13623,132	6366,898
		13653,904	6339,203
		13755,455	6339,203
		13663,136	6314,584
		13586,204	6302,275
		13555,431	6305,352
		13500,04	6329,971
		13426,185	6342,28
		13364,64	6348,434
		13383,103	6342,28
		13330,79	6345,357
		13260,012	6345,357
		13266,167	6339,203
		13312,326	6336,125
		13389,258	6342,28
		13450,804	6369,975
		13518,504	6391,516
		13518,504	6385,362
		13509,272	6373,053
		13512,349	6360,744
		13506,195	6354,589
		13506,195	6363,821
		13509,272	6366,898
		13500,04	6348,434
		13460,036	6354,589
		13423,108	6357,666
		13392,335	6360,744
		13416,954	6363,821
		13401,567	6366,898
		13463,113	6379,207
		13487,731	6376,13
		13549,277	6379,207
		13540,045	6366,898
		13518,504	6369,975
		13512,349	6373,053
		13503,117	6369,975
		13444,649	6351,512
		13438,495	6339,203
		13447,726	6348,434
		13463,113	6366,898
		13438,495	6366,898
		13420,031	6366,898
		13435,417	6376,13
		13423,108	6369,975
		13407,722	6354,589
		13398,49	6366,898
		13376,949	6373,053
		13383,103	6373,053
		13404,644	6376,13
		13407,722	6382,285
		13401,567	6385,362
		13389,258	6385,362
		13392,335	6369,975
		13376,949	6363,821
		13380,026	6354,589
		13410,799	6351,512
		13441,572	6357,666
		13546,199	6406,903
		13527,736	6400,748
		13416,954	6382,285
		13315,403	6369,975
		13266,167	6376,13
		13263,089	6379,207
		13296,94	6369,975
		13420,031	6360,744
		13484,654	6366,898
		13487,731	6366,898
		13460,036	6406,903
		13444,649	6419,212
		13407,722	6409,98
		13361,562	6373,053
		13367,717	6379,207
		13463,113	6406,903
		13296,94	6345,357
		13275,399	6354,589
		13312,326	6354,589
		13349,253	6363,821
		13401,567	6394,594
		13330,79	6360,744
		13527,736	6409,98
		13456,958	6388,439
		13429,263	6385,362
		13413,876	6388,439
		13410,799	6382,285
		13392,335	6385,362
		13364,64	6391,516
		13349,253	6379,207
		13370,794	6376,13
		13429,263	6382,285
		13469,267	6382,285
		13435,417	6379,207
		13423,108	6376,13
		13416,954	6373,053
		13472,345	6366,898
		13487,731	6357,666
		13460,036	6354,589
		13472,345	6360,744
		13447,726	6369,975
		13349,253	6363,821
		13343,099	6360,744
		13398,49	6360,744
		13423,108	6351,512
		13450,804	6339,203
		13426,185	6342,28
		13432,34	6342,28
		13429,263	6339,203
		13401,567	6320,739
		13401,567	6314,584
		13392,335	6296,121
		13426,185	6326,893
		13432,34	6326,893
		13435,417	6326,893
		13423,108	6326,893
		13435,417	6326,893
		13429,263	6323,816
		13383,103	6299,198
		13389,258	6277,657
		13389,258	6253,039
		13358,485	6286,889
		13401,567	6265,348
		13407,722	6268,425
		13407,722	6317,662
		13398,49	6274,58
		13447,726	6280,734
		13466,19	6271,502
		13512,349	6296,121
		13549,277	6265,348
		13536,968	6256,116
		13533,89	6249,961
		13515,427	6243,807
		13447,726	6237,652
		13426,185	6228,42
		13438,495	6231,498
		13441,572	6222,266
		13472,345	6219,189
		13487,731	6213,034
		13503,117	6197,648
		13527,736	6182,261
		13521,581	6163,797
		13490,808	6148,411
		13460,036	6145,334
		13370,794	6129,947
		13306,171	6126,87
		13306,171	6133,025
		13352,331	6148,411
		13493,886	6191,493
		13423,108	6148,411
		13392,335	6139,179
		13404,644	6129,947
		13460,036	6117,638
		13472,345	6114,561
		13481,576	6105,329
		13469,267	6099,174
		13512,349	6086,865
		13543,122	6080,711
		13506,195	6080,711
		13469,267	6071,479
		13444,649	6049,938
		13496,963	6053,015
		13524,658	6031,474
		13524,658	6022,242
		13527,736	6019,165
		13555,431	6037,629
		13552,354	6009,933
		13500,04	5994,547
		13478,499	6003,779
		13420,031	5982,238
		13367,717	5960,697
		13321,558	5951,465
		13340,021	5957,619
		13420,031	5945,31
		13364,64	5966,851
		13524,658	5954,542
		13527,736	5954,542
		13512,349	5948,388
		13429,263	5871,456
		13475,422	5877,61
		13530,813	5889,919
		13392,335	5954,542
		13567,74	5892,997
		13607,745	5889,919
		13623,132	5877,61
		13629,286	5828,374
		13601,591	5831,451
		13549,277	5846,837
		13503,117	5856,069
		13478,499	5846,837
		13469,267	5846,837
		13533,89	5837,605
		13540,045	5822,219
		13512,349	5843,76
		13567,74	5803,755
		13567,74	5785,292
		13509,272	5776,06
		13475,422	5766,828
		13469,267	5760,673
		13644,672	5779,137
		13616,977	5776,06
		13573,895	5769,905
		13561,586	5763,751
		13515,427	5745,287
		13552,354	5763,751
		13398,49	5745,287
		13407,722	5748,364
		13493,886	5760,673
		13481,576	5754,519
		13601,591	5766,828
		13604,668	5769,905
		13558,509	5763,751
		13598,513	5776,06
		13549,277	5760,673
		13521,581	5748,364
		13552,354	5742,21
		13487,731	5742,21
		13500,04	5736,055
		13524,658	5782,214
		13540,045	5776,06
		13500,04	5769,905
		13503,117	5763,751
		13524,658	5766,828
		13561,586	5754,519
		13490,808	5748,364
		13456,958	5748,364
		13447,726	5751,441
		13500,04	5757,596
		13475,422	5754,519
		13475,422	5732,978
		13466,19	5742,21
		13509,272	5754,519
		13543,122	5763,751
		13540,045	5760,673
		13561,586	5754,519
		13601,591	5763,751
		13561,586	5763,751
		13592,359	5766,828
		13549,277	5763,751
		13481,576	5751,441
		13444,649	5751,441
		13435,417	5748,364
		13469,267	5754,519
		13481,576	5766,828
		13481,576	5763,751
		13453,881	5760,673
		13469,267	5766,828
		13509,272	5779,137
		13638,518	5794,523
		13663,136	5809,91
		13669,291	5825,296
		13567,74	5806,833
		13530,813	5809,91
		13613,9	5809,91
		13586,204	5803,755
		13487,731	5766,828
		13521,581	5812,987
		13456,958	5760,673
		13503,117	5809,91
		13527,736	5800,678
		13524,658	5828,374
		13515,427	5819,142
		13543,122	5803,755
		13536,968	5852,992
		13447,726	5852,992
		13484,654	5849,915
		13441,572	5859,146
		13416,954	5840,683
		13432,34	5856,069
		13536,968	5877,61
		13558,509	5896,074
		13521,581	5886,842
		13401,567	5831,451
		13546,199	5803,755
		13509,272	5902,228
		13515,427	5880,687
		13521,581	5837,605
		13524,658	5828,374
		13490,808	5886,842
		13493,886	5868,378
		13527,736	5886,842
		13533,89	5889,919
		13555,431	5892,997
		13613,9	5936,078
		13466,19	5920,692
		13549,277	5929,924
		13546,199	5892,997
		13429,263	5917,615
		13540,045	5923,769
		13496,963	5914,538
		13521,581	5929,924
		13506,195	5929,924
		13487,731	5945,31
		13512,349	5951,465
		13493,886	5973,006
		13463,113	5976,083
		13441,572	5985,315
		13453,881	5985,315
		13456,958	5988,392
		13463,113	5988,392
		13444,649	5988,392
		13407,722	5991,47
		13401,567	5991,47
		13398,49	5991,47
		13429,263	5997,624
		13453,881	6013,011
		13466,19	6025,32
		13444,649	6031,474
		13435,417	6028,397
		13435,417	6040,706
		13487,731	6053,015
		13481,576	6037,629
		13490,808	6056,093
		13530,813	6062,247
		13527,736	6068,402
		13469,267	6062,247
		13413,876	6062,247
		13432,34	6056,093
		13386,181	6046,861
		13383,103	6049,938
		13410,799	6065,324
		13450,804	6083,788
		13432,34	6086,865
		13429,263	6089,943
		13395,413	6080,711
		13380,026	6089,943
		13395,413	6093,02
		13410,799	6102,252
		13429,263	6120,715
		13472,345	6148,411
		13475,422	6163,797
		13518,504	6166,875
		13487,731	6163,797
		13552,354	6160,72
		13555,431	6145,334
		13518,504	6136,102
		13500,04	6136,102
		13444,649	6126,87
		13364,64	6114,561
		13293,862	6117,638
		13306,171	6136,102
		13235,394	6120,715
		13195,389	6120,715
		13398,49	6173,029
		13410,799	6157,643
		13432,34	6166,875
		13472,345	6188,416
		13435,417	6191,493
		13423,108	6191,493
		13416,954	6185,338
		13404,644	6182,261
		13435,417	6194,57
		13438,495	6194,57
		13380,026	6185,338
		13392,335	6188,416
		13453,881	6185,338
		13432,34	6191,493
		13386,181	6197,648
		13370,794	6194,57
		13352,331	6194,57
		13343,099	6188,416
		13309,249	6179,184
		13278,476	6163,797
		13290,785	6169,952
		13318,48	6176,107
		13413,876	6216,111
		13336,944	6179,184
		13370,794	6200,725
		13450,804	6206,879
		13466,19	6213,034
		13407,722	6203,802
		13386,181	6203,802
		13398,49	6203,802
		13327,712	6191,493
		13306,171	6176,107
		13324,635	6188,416
		13395,413	6185,338
		13496,963	6182,261
		13447,726	6176,107
		13361,562	6188,416
		13370,794	6194,57
		13321,558	6185,338
		13266,167	6194,57
		13278,476	6176,107
		13266,167	6188,416
		13290,785	6173,029
		13333,867	6182,261
		13333,867	6176,107
		13324,635	6173,029
		13306,171	6173,029
		13340,021	6169,952
		13361,562	6160,72
		13361,562	6154,566
		13349,253	6151,488
		13327,712	6148,411
		13315,403	6139,179
		13263,089	6133,025
		13321,558	6148,411
		13312,326	6148,411
		13340,021	6160,72
		13346,176	6166,875
		13296,94	6148,411
		13290,785	6133,025
		13330,79	6136,102
		13303,094	6139,179
		13370,794	6139,179
		13309,249	6145,334
		13290,785	6133,025
		13284,63	6139,179
		13309,249	6142,256
		13321,558	6129,947
		13380,026	6117,638
		13389,258	6099,174
		13413,876	6096,097
		13466,19	6093,02
		13383,103	6099,174
		13395,413	6093,02
		13352,331	6093,02
		13213,853	6046,861
		13460,036	6093,02
		13290,785	6077,634
		13152,307	6043,783
		13293,862	6080,711
		13278,476	6077,634
		13266,167	6080,711
		13309,249	6093,02
		13333,867	6080,711
		13327,712	6068,402
		13336,944	6080,711
		13210,776	6071,479
		13389,258	6096,097
		13358,485	6080,711
		13343,099	6077,634
		13383,103	6074,556
		13413,876	6077,634
		13398,49	6105,329
		13435,417	6074,556
		13456,958	6068,402
		13463,113	6068,402
		13469,267	6068,402
		13463,113	6065,324
		13447,726	6059,17
		13281,553	6049,938
		13266,167	6031,474
		13287,708	6037,629
		13413,876	6059,17
		13281,553	6025,32
		13272,321	6022,242
		13290,785	6037,629
		13401,567	6062,247
		13420,031	6059,17
		13367,717	6046,861
		13281,553	6022,242
		13263,089	6016,088
		13266,167	6019,165
		13278,476	6016,088
		13278,476	6006,856
		13318,48	6019,165
		13361,562	6037,629
		13453,881	6053,015
		13444,649	6046,861
		13432,34	6031,474
		13441,572	6037,629
		13453,881	6056,093
		13438,495	6049,938
		13423,108	6034,552
		13395,413	6031,474
		13438,495	6025,32
		13404,644	6013,011
		13416,954	6034,552
		13395,413	6013,011
		13383,103	6016,088
		13435,417	6022,242
		13398,49	6016,088
		13349,253	6006,856
		13312,326	6009,933
		13306,171	6022,242
		13324,635	6022,242
		13346,176	6013,011
		13364,64	6013,011
		13398,49	6028,397
		13429,263	6028,397
		13435,417	6040,706
		13423,108	6040,706
		13463,113	6025,32
		13441,572	6031,474
		13432,34	6040,706
		13552,354	6037,629
		13567,74	6046,861
		13487,731	6034,552
		13420,031	6016,088
		13315,403	6003,779
		13303,094	6006,856
		13352,331	6016,088
		13380,026	6016,088
		13416,954	6006,856
		13370,794	5985,315
		13346,176	6000,701
		13346,176	5988,392
		13336,944	5997,624
		13278,476	5994,547
		13373,872	6013,011
		13536,968	6074,556
		13613,9	6074,556
		13540,045	6043,783
		13509,272	6034,552
		13500,04	6028,397
		13481,576	6028,397
		13490,808	6022,242
		13490,808	6028,397
		13469,267	6019,165
		13463,113	6019,165
		13453,881	6013,011
		13456,958	6003,779
		13444,649	6003,779
		13453,881	6013,011
		13500,04	6009,933
		13472,345	5994,547
		13432,34	5997,624
		13416,954	6000,701
		13438,495	6003,779
		13456,958	5997,624
		13478,499	6022,242
		13447,726	6028,397
		13413,876	6019,165
		13392,335	6003,779
		13447,726	5988,392
		13395,413	5979,16
		13373,872	6000,701
		13496,963	5988,392
		13398,49	6019,165
		13546,199	6025,32
		13512,349	6028,397
		13484,654	6022,242
		13438,495	6006,856
		13453,881	5994,547
		13463,113	6013,011
		13463,113	5994,547
		13484,654	5988,392
		13472,345	5988,392
		13447,726	5985,315
		13435,417	5982,238
		13484,654	5991,47
		13484,654	5997,624
		13460,036	5988,392
		13423,108	5982,238
		13420,031	5979,16
		13426,185	5991,47
		13441,572	5982,238
		13469,267	5976,083
		13469,267	5991,47
		13450,804	5982,238
		13540,045	5988,392
		13589,281	6000,701
		13576,972	5985,315
		13540,045	5960,697
		13524,658	5954,542
		13527,736	5942,233
		13521,581	5933,001
		13558,509	5951,465
		13620,054	5988,392
		13567,74	5969,929
		13478,499	5951,465
		13472,345	5957,619
		13469,267	5963,774
		13466,19	5988,392
		13416,954	5991,47
		13416,954	5994,547
		13432,34	5991,47
		13456,958	5991,47
		13435,417	5982,238
		13435,417	5976,083
		13432,34	5969,929
		13435,417	5960,697
		13426,185	5951,465
		13420,031	5957,619
		13438,495	5957,619
		13435,417	5966,851
		13416,954	5954,542
		13407,722	5957,619
		13447,726	5973,006
		13512,349	5982,238
		13530,813	5979,16
		13515,427	5973,006
		13466,19	5976,083
		13432,34	5966,851
		13453,881	5973,006
		13447,726	5966,851
		13463,113	5966,851
		13530,813	5979,16
		13469,267	5969,929
		13398,49	5963,774
		13376,949	5957,619
		13361,562	5951,465
		13376,949	5954,542
		13441,572	5966,851
		13463,113	6003,779
		13475,422	6031,474
		13527,736	6049,938
		13481,576	6034,552
		13447,726	6016,088
		13447,726	6022,242
		13429,263	6009,933
		13392,335	6019,165
		13398,49	6031,474
		13364,64	6028,397
		13343,099	6013,011
		13340,021	6013,011
		13370,794	6000,701
		13370,794	5985,315
		13370,794	5979,16
		13395,413	6022,242
		13386,181	6009,933
		13413,876	6037,629
		13401,567	6040,706
		13450,804	6046,861
		13438,495	6037,629
		13404,644	6031,474
		13493,886	6031,474
		13426,185	6025,32
		13404,644	6028,397
		13521,581	6056,093
		13404,644	6025,32
		13426,185	6059,17
		13438,495	6059,17
		13376,949	6059,17
		13404,644	6062,247
		13361,562	6062,247
		13327,712	6059,17
		13241,548	6040,706
		13269,244	6053,015
		13250,78	6034,552
		13263,089	6037,629
		13340,021	6031,474
		13404,644	6049,938
		13450,804	6065,324
		13423,108	6077,634
		13376,949	6068,402
		13309,249	6053,015
		13453,881	6093,02
		13296,94	6068,402
		13447,726	6086,865
		13410,799	6077,634
		13370,794	6062,247
		13370,794	6068,402
		13370,794	6059,17
		13340,021	6056,093
		13321,558	6059,17
		13380,026	6074,556
		13349,253	6074,556
		13380,026	6077,634
		13352,331	6077,634
		13358,485	6077,634
		13358,485	6053,015
		13370,794	6053,015
		13410,799	6053,015
		13420,031	6046,861
		13423,108	6046,861
		13487,731	6059,17
		13515,427	6071,479
		13460,036	6062,247
		13435,417	6049,938
		13352,331	6043,783
		13386,181	6043,783
		13287,708	6031,474
		13250,78	6043,783
		13250,78	6043,783
		13275,399	6053,015
		13336,944	6065,324
		13370,794	6062,247
		13355,408	6059,17
		13281,553	6034,552
		13269,244	6028,397
		13296,94	6043,783
		13340,021	6053,015
		13355,408	6049,938
		13392,335	6034,552
		13435,417	6034,552
		13435,417	6022,242
		13416,954	6000,701
		13410,799	6000,701
		13370,794	6009,933
		13330,79	6003,779
		13352,331	5997,624
		13346,176	5988,392
		13373,872	5979,16
		13398,49	5973,006
		13435,417	5979,16
		13450,804	5969,929
		13380,026	5948,388
		13352,331	5954,542
		13383,103	5963,774
		13423,108	5963,774
		13330,79	5942,233
		13358,485	5936,078
		13370,794	5951,465
		13336,944	5923,769
		13284,63	5905,306
		13260,012	5892,997
		13250,78	5896,074
		13358,485	5886,842
		13410,799	5905,306
		13306,171	5883,765
		13410,799	5892,997
		13401,567	5889,919
		13398,49	5892,997
		13447,726	5911,46
		13401,567	5892,997
		13380,026	5874,533
		13386,181	5868,378
		13376,949	5852,992
		13389,258	5859,146
		13352,331	5846,837
		13367,717	5849,915
		13389,258	5849,915
		13373,872	5840,683
		13395,413	5834,528
		13463,113	5843,76
		13515,427	5849,915
		13509,272	5822,219
		13472,345	5816,064
		13438,495	5819,142
		13416,954	5816,064
		13376,949	5794,523
		13370,794	5785,292
		13423,108	5772,982
		13438,495	5791,446
		13376,949	5785,292
		13395,413	5782,214
		13410,799	5776,06
		13426,185	5772,982
[truncated: 23,240 more rows]
