# Supplementary material for: Assessment of upper limb motor control: establishing normative benchmarks for clinical applications
Source: PeerJ. 2025 Aug 22;13:e19859. doi: 10.7717/peerj.19859 (PMC12377353; doi:10.7717/peerj.19859)
Supplement: Supplemental Information 1 [file peerj-13-19859-s001.zip › translated_csvs/advanced_mdurance-test-246572.csv]

angle_window_	angles_bíceps_braquial_derecho_tríceps_braquial_largo_derecho	emg_muscle_bíceps_braquial_derecho_(µV)	emg_muscle_tríceps_braquial_largo_derecho_(µV)
0,05	85,98	7062,364	1427,859
	85,78	7062,364	1409,395
	85,48	7043,9	1412,472
	85,1	7059,287	1427,859
	84,84	6954,659	1427,859
	84,77	7000,818	1412,472
	84,68	7086,982	1384,777
	84,41	7099,291	1387,854
	84,02	7099,291	1390,931
	83,62	6973,123	1430,936
	83,29	6942,35	1421,704
	82,92	7043,9	1418,627
	81,69	7059,287	1406,318
	76,54	7022,359	1390,931
	65,22	7062,364	1403,241
	48,98	6939,273	1418,627
	29,43	6939,273	1427,859
	7,66	6948,505	1412,472
	-11,85	6942,35	1421,704
	-22,63	7068,519	1397,086
	-26,03	6936,195	1421,704
	-27,26	6926,964	1427,859
	-27,69	7102,369	1394,009
	-27,83	7068,519	1400,163
	-27,83	7006,973	1412,472
	-27,59	7031,591	1412,472
	-27,06	6963,891	1418,627
	-26,11	7099,291	1394,009
	-24,71	7077,75	1397,086
	-22,99	7139,296	1387,854
	-21,3	7068,519	1400,163
	-19,79	7130,064	1390,931
	-17,95	7059,287	1400,163
	-15,48	7040,823	1406,318
	-12,97	7019,282	1409,395
	-10,83	6948,505	1418,627
	-8,68	6988,509	1409,395
	-6,77	6948,505	1427,859
	-3,91	7053,132	1409,395
	4,21	6954,659	1421,704
	19,36	7074,673	1397,086
	38,92	6963,891	1409,395
	62,61	6948,505	1415,55
	87,29	6970,046	1400,163
	95,34	7062,364	1409,395
	87,44	6976,2	1403,241
	83,34	7102,369	1418,627
	85,08	7114,678	1397,086
	87,39	7019,282	1406,318
	88,88	7099,291	1403,241
	90,03	7086,982	1381,7
	91,02	7077,75	1400,163
	91,36	7083,905	1406,318
	91,5	7059,287	1394,009
	92	7080,828	1384,777
	92,71	7065,441	1390,931
	93,43	7056,21	1394,009
	93,87	7059,287	1397,086
	93,95	7053,132	1394,009
	93,69	7096,214	1378,622
	92,32	7046,978	1390,931
	87,45	7068,519	1394,009
	77,95	7056,21	1390,931
	65,29	7068,519	1397,086
	49,65	7028,514	1397,086
	29,78	7056,21	1406,318
	6,46	6966,968	1409,395
	-13,7	6936,195	1412,472
	-23,18	7019,282	1415,55
	-25,01	6988,509	1424,782
	-24,21	7050,055	1406,318
	-21,46	7050,055	1397,086
	-18,32	7083,905	1397,086
	-15,35	7037,746	1409,395
	-14,31	7083,905	1397,086
	-16,88	6985,432	1412,472
	-21,71	6954,659	1415,55
	-27,25	6963,891	1415,55
	-32,54	6966,968	1415,55
	-34,44	6945,427	1412,472
	-31,55	6994,664	1415,55
	-25,13	6933,118	1424,782
	-15,36	6985,432	1421,704
	-2,57	7003,896	1415,55
	12,62	6951,582	1415,55
	29,23	6960,814	1415,55
	46,76	6976,2	1424,782
	66,02	6914,654	1403,241
	88,82	6914,654	1397,086
	110,37	6942,35	1406,318
	115,53	6988,509	1412,472
	108,21	7053,132	1418,627
	106,36	7120,832	1403,241
	107,72	7133,142	1387,854
	105,33	7105,446	1390,931
	101,41	7059,287	1387,854
	99,07	7050,055	1403,241
	98,48	7050,055	1403,241
	98,04	7059,287	1397,086
	96,61	7083,905	1400,163
	93,76	7099,291	1397,086
	89,85	7130,064	1381,7
	86,25	7111,601	1378,622
	83,83	7034,669	1400,163
	82,69	7016,205	1403,241
	83,34	6991,587	1415,55
	86,15	6985,432	1418,627
	90,4	6985,432	1415,55
	94,68	7010,05	1406,318
	97,6	7037,746	1406,318
	97,64	7074,673	1394,009
	93,65	7105,446	1381,7
	85,79	7074,673	1378,622
	75,1	7019,282	1400,163
	62,02	6985,432	1403,241
	44,62	6954,659	1403,241
	22,38	6982,355	1409,395
	-1,19	7019,282	1406,318
	-21,28	6963,891	1418,627
	-32,83	6994,664	1406,318
	-35,25	6973,123	1412,472
	-33,63	7010,05	1403,241
	-31,53	6970,046	1412,472
	-29,86	7022,359	1406,318
	-29,4	7062,364	1390,931
	-30,18	7099,291	1375,545
	-31,56	7083,905	1384,777
	-33,15	7099,291	1366,313
	-34,66	7074,673	1369,39
	-35,19	7080,828	1378,622
	-34,88	7090,06	1384,777
	-34,73	7074,673	1390,931
	-34,32	7010,05	1421,704
	-33,5	6948,505	1424,782
	-32,94	6954,659	1427,859
	-32,7	6948,505	1418,627
	-32,59	6930,041	1418,627
	-31,68	6948,505	1400,163
	-28,12	6970,046	1394,009
	-21,07	6963,891	1403,241
	-11,5	6960,814	1412,472
	-0,08	6954,659	1418,627
	13,13	6914,654	1424,782
	27,91	6843,877	1424,782
	44,79	6862,341	1418,627
	65,65	6896,191	1424,782
	94,61	6970,046	1424,782
	114,59	7050,055	1430,936
	109,13	7096,214	1403,241
	99,19	7096,214	1381,7
	99,6	7053,132	1387,854
	102,13	7040,823	1400,163
	102,15	7019,282	1400,163
	101,71	6954,659	1403,241
	101,49	6917,732	1409,395
	100,6	6905,423	1415,55
	99,33	6917,732	1421,704
	97,64	6945,427	1406,318
	95,43	6951,582	1412,472
	93,39	6979,277	1421,704
	91,84	7022,359	1412,472
	90,86	7022,359	1406,318
	90,85	7025,437	1400,163
	91,5	7034,669	1390,931
	91,96	7034,669	1394,009
	92,49	7037,746	1400,163
	93,05	7050,055	1406,318
	92,47	7077,75	1394,009
	90,08	7090,06	1384,777
	85,22	7083,905	1384,777
	77,18	7028,514	1378,622
	66,33	7037,746	1384,777
	52,97	7053,132	1381,7
	35,34	7071,596	1381,7
	13,68	7077,75	1397,086
	-9,07	7077,75	1397,086
	-25,99	7077,75	1394,009
	-31,9	7062,364	1400,163
	-32,12	7043,9	1400,163
	-32,08	7037,746	1397,086
	-32,21	7028,514	1397,086
	-32,94	7010,05	1403,241
	-34,04	6985,432	1406,318
	-33,31	6976,2	1409,395
	-29,35	6963,891	1403,241
	-23,29	6988,509	1400,163
	-17,07	7003,896	1409,395
	-12,23	7006,973	1403,241
	-9,39	6979,277	1415,55
	-8,68	6994,664	1412,472
	-10,03	7006,973	1406,318
	-12,27	7031,591	1403,241
	-13,62	7037,746	1403,241
	-13,73	7037,746	1397,086
	-13,17	7040,823	1394,009
	-11,44	7013,128	1394,009
	-7,53	7010,05	1397,086
	-0,81	7016,205	1403,241
	9,78	7010,05	1406,318
	23,91	6973,123	1409,395
	40,28	6951,582	1409,395
	58,37	6957,736	1406,318
	75,7	6982,355	1406,318
	91,59	7000,818	1394,009
	106,19	6966,968	1415,55
	113,87	6930,041	1427,859
	113,09	6905,423	1440,168
	108,01	6862,341	1449,4
	102,55	6890,036	1437,091
	98,4	6896,191	1430,936
	93,65	6945,427	1406,318
	87,95	6970,046	1387,854
	85,06	7000,818	1369,39
	87,07	6973,123	1378,622
	92,33	6970,046	1397,086
	99,49	7000,818	1403,241
	108,88	7037,746	1409,395
	118,06	7043,9	1409,395
	120,73	7037,746	1418,627
	116,86	7031,591	1412,472
	112,59	7068,519	1390,931
	110,81	7083,905	1384,777
	110,5	7099,291	1378,622
	110,31	7093,137	1384,777
	109,88	7068,519	1387,854
	108,88	7010,05	1400,163
	106,74	6966,968	1406,318
	102,79	6926,964	1415,55
	96,02	6917,732	1430,936
	85,97	6933,118	1427,859
	71,89	6982,355	1418,627
	52,94	7090,06	1372,468
	31,12	7105,446	1363,236
	10,75	7065,441	1372,468
	-7,28	7037,746	1387,854
	-21,67	7034,669	1381,7
	-29,88	7019,282	1394,009
	-33,48	6957,736	1406,318
	-34,16	6926,964	1418,627
	-33,94	6905,423	1418,627
	-34,11	6911,577	1418,627
	-34,36	6976,2	1409,395
	-34,96	7006,973	1409,395
	-35,66	6994,664	1412,472
	-36,19	6945,427	1415,55
	-36,47	7074,673	1387,854
	-36,69	7099,291	1369,39
	-37,01	7043,9	1394,009
	-37,41	7068,519	1381,7
	-37,57	7025,437	1403,241
	-36,04	7034,669	1403,241
	-32,31	7000,818	1406,318
	-27,37	6970,046	1412,472
	-21,58	6988,509	1412,472
	-14,61	7010,05	1400,163
	-5,74	6988,509	1409,395
	4,81	6966,968	1415,55
	16,17	6982,355	1412,472
	28,79	7010,05	1406,318
	43,46	7022,359	1406,318
	60,06	7037,746	1394,009
	78,96	7031,591	1409,395
	93,39	7010,05	1409,395
	95,38	7040,823	1387,854
	91,31	7037,746	1387,854
	91,1	7031,591	1390,931
	94,65	7000,818	1397,086
	97,41	6976,2	1403,241
	98,36	6979,277	1403,241
	99,24	6954,659	1415,55
	100,93	6911,577	1424,782
	102,68	6914,654	1421,704
	103,31	6954,659	1415,55
	102,64	7010,05	1400,163
	101,6	7000,818	1403,241
	101,19	6979,277	1418,627
	101,75	6985,432	1412,472
	102,97	6960,814	1409,395
	104,45	6942,35	1406,318
	105,68	6920,809	1409,395
	105,84	6899,268	1421,704
	103,81	6994,664	1403,241
	98,36	7068,519	1409,395
	89,18	7010,05	1403,241
	77,08	7037,746	1406,318
	63,02	6896,191	1427,859
	45,7	7037,746	1390,931
	24,24	7093,137	1390,931
	1,42	7022,359	1400,163
	-19,53	7010,05	1406,318
	-33,47	7010,05	1400,163
	-40,32	7102,369	1381,7
	-45,05	7010,05	1409,395
	-47,71	7003,896	1409,395
	-48,75	7062,364	1387,854
	-49,16	7080,828	1384,777
	-48,73	6976,2	1400,163
	-48,1	7000,818	1394,009
	-47,63	6985,432	1397,086
	-47,3	6979,277	1400,163
	-47,14	7010,05	1390,931
	-47,14	7050,055	1390,931
	-47,47	7062,364	1394,009
	-48,05	7056,21	1400,163
	-48,47	7006,973	1397,086
	-48,39	7016,205	1403,241
	-46,38	6994,664	1403,241
	-41,91	6985,432	1397,086
	-36,61	6936,195	1403,241
	-30,82	6890,036	1415,55
	-24,17	6850,032	1418,627
	-16,86	6819,259	1430,936
	-8,68	6714,631	1440,168
	0,92	6717,708	1443,245
	12,25	6794,64	1443,245
	25,04	6896,191	1427,859
	39,28	7019,282	1403,241
	55,14	7108,523	1390,931
	71,85	7151,605	1375,545
	89,27	7139,296	1378,622
	106,85	7142,373	1366,313
	113,92	7139,296	1363,236
	109,14	7108,523	1372,468
	105,76	7068,519	1381,7
	107	7043,9	1390,931
	107,82	7050,055	1394,009
	106,12	7034,669	1397,086
	104,62	7006,973	1400,163
	103,97	7000,818	1397,086
	102,77	6991,587	1390,931
	100,92	6979,277	1397,086
	99,06	6963,891	1403,241
	96,95	6963,891	1412,472
	94,55	6985,432	1409,395
	91,75	7006,973	1397,086
	88,3	7010,05	1394,009
	86,04	6970,046	1403,241
	84,8	6939,273	1412,472
	80,72	6893,114	1409,395
	72,86	6883,882	1412,472
	63,05	6893,114	1418,627
	50,7	6914,654	1418,627
	35,64	6976,2	1406,318
	21,07	7043,9	1387,854
	7,6	7077,75	1381,7
	-6,46	7056,21	1387,854
	-20,28	7062,364	1394,009
	-31,91	7056,21	1390,931
	-40,53	7031,591	1390,931
	-46,77	6994,664	1390,931
	-51,18	6982,355	1387,854
	-53,43	6970,046	1403,241
	-53,67	6982,355	1403,241
	-52,85	6963,891	1406,318
	-51,96	6926,964	1409,395
	-51,34	6920,809	1412,472
	-50,76	6923,886	1424,782
	-50,35	6914,654	1427,859
	-50,26	6917,732	1430,936
	-50,05	6960,814	1403,241
	-49,17	6970,046	1381,7
	-47,51	6976,2	1394,009
	-45,09	6982,355	1397,086
	-41,67	7019,282	1394,009
	-36,77	7028,514	1387,854
	-30,91	6985,432	1394,009
	-24,95	6966,968	1400,163
	-18,89	6939,273	1406,318
	-12,48	6991,587	1403,241
	-5,01	7065,441	1390,931
	4,39	7053,132	1384,777
	15,31	7050,055	1384,777
	26,27	7034,669	1390,931
	36,4	7031,591	1397,086
	47,02	6970,046	1406,318
	60,48	6905,423	1424,782
	77,25	6902,345	1427,859
	98,14	6886,959	1427,859
	115,81	6896,191	1424,782
	118,47	6936,195	1421,704
	109,27	6976,2	1412,472
	102,33	7019,282	1403,241
	102,85	7068,519	1387,854
	105,12	7074,673	1397,086
	104,76	7077,75	1390,931
	102,59	7065,441	1387,854
	101,28	7031,591	1384,777
	101,49	7006,973	1384,777
	101,92	6957,736	1400,163
	101,68	6957,736	1397,086
	101,11	6951,582	1406,318
	100,26	6963,891	1409,395
	98,38	6902,345	1412,472
	95,79	6966,968	1406,318
	92,96	6868,495	1421,704
	88,76	6865,418	1418,627
	82,16	6920,809	1409,395
	72,93	6994,664	1400,163
	60,87	7059,287	1390,931
	46,48	7099,291	1375,545
	31,65	7046,978	1384,777
	18,2	6982,355	1394,009
	4,42	6970,046	1400,163
	-11,01	6991,587	1403,241
	-24,51	6985,432	1403,241
	-33,61	6957,736	1406,318
	-39,7	6942,35	1409,395
	-43,66	6930,041	1412,472
	-45,71	6951,582	1400,163
	-46,43	6970,046	1403,241
	-46,47	7003,896	1409,395
	-45,49	7025,437	1400,163
	-42,84	7034,669	1390,931
	-38,49	7034,669	1394,009
	-31,6	7025,437	1397,086
	-21,43	6985,432	1397,086
	-9,9	6982,355	1387,854
	0,35	6948,505	1390,931
	8,39	6951,582	1394,009
	14,93	6966,968	1400,163
	21,44	6985,432	1400,163
	29,12	6994,664	1397,086
	38,67	6988,509	1390,931
	50,58	7019,282	1390,931
	65,06	7013,128	1397,086
	82,37	6997,741	1394,009
	102,85	7013,128	1397,086
	116,74	6988,509	1403,241
	115,99	6970,046	1409,395
	110,24	6957,736	1409,395
	108,54	6957,736	1390,931
	108,6	6936,195	1412,472
	106,3	6985,432	1378,622
	103,23	6970,046	1387,854
	102,13	6997,741	1387,854
	102,16	6942,35	1400,163
	101,66	6930,041	1400,163
	100,92	6933,118	1400,163
	100,91	6936,195	1400,163
	101,49	6966,968	1400,163
	101,76	7006,973	1403,241
	101,48	7022,359	1394,009
	101,07	7031,591	1403,241
	100,64	6985,432	1387,854
	99,83	6994,664	1397,086
	98,06	6896,191	1406,318
	94,49	6930,041	1397,086
	88,41	6954,659	1394,009
	79,8	6988,509	1400,163
	69,13	6997,741	1403,241
	56,73	7025,437	1409,395
	41,46	7034,669	1406,318
	21,78	7050,055	1390,931
	-0,43	7006,973	1394,009
	-21,19	7003,896	1394,009
	-36,81	6997,741	1394,009
	-45,83	7013,128	1394,009
	-50	6951,582	1409,395
	-51,39	6917,732	1427,859
	-51,65	6896,191	1427,859
	-51,48	6920,809	1427,859
	-50,66	6939,273	1424,782
	-49,55	6933,118	1424,782
	-48,35	6957,736	1415,55
	-46,92	7028,514	1381,7
	-45,39	6991,587	1369,39
	-43,73	6997,741	1372,468
	-41,76	7006,973	1381,7
	-39,5	7003,896	1387,854
	-36,88	7010,05	1400,163
	-33,31	7013,128	1397,086
	-28,2	7003,896	1397,086
	-21,79	6973,123	1397,086
	-14,76	6973,123	1394,009
	-7,71	6966,968	1394,009
	-1,24	6957,736	1397,086
	4,36	6991,587	1394,009
	9,06	7034,669	1390,931
	12,89	7043,9	1394,009
	16,19	7031,591	1390,931
	19,44	6988,509	1403,241
	22,72	6951,582	1406,318
	26,3	6982,355	1394,009
	31,09	6988,509	1394,009
	37,92	6976,2	1397,086
	46,54	6970,046	1400,163
	55,99	6973,123	1400,163
	66	6970,046	1403,241
	76,73	6963,891	1406,318
	88,54	6960,814	1406,318
	100,95	6957,736	1406,318
	112,32	6973,123	1400,163
	122,34	6970,046	1403,241
	129,21	6970,046	1406,318
	129,78	6960,814	1403,241
	124,75	6960,814	1403,241
	118,78	6957,736	1403,241
	116,09	6954,659	1403,241
	115,72	6954,659	1406,318
	114,94	6957,736	1400,163
	113,62	6973,123	1403,241
	112,77	6991,587	1400,163
	112,62	6991,587	1394,009
	112,72	7010,05	1394,009
	112,82	6988,509	1390,931
	112,52	7016,205	1390,931
	111,27	7013,128	1390,931
	108,91	7006,973	1394,009
	105,55	7000,818	1390,931
	101,38	6979,277	1400,163
	96,11	6985,432	1397,086
	89,63	7010,05	1390,931
	81,73	7000,818	1390,931
	71,43	6976,2	1406,318
	58,7	6951,582	1406,318
	46,13	6945,427	1403,241
	35,28	6936,195	1409,395
	23,54	6936,195	1400,163
	10,11	6942,35	1390,931
	-3,69	6930,041	1397,086
	-17,3	6945,427	1400,163
	-29,68	6954,659	1397,086
	-39,69	6966,968	1400,163
	-46,1	6982,355	1400,163
	-48,82	6976,2	1412,472
	-49,42	6994,664	1403,241
	-49,38	6960,814	1409,395
	-49,2	6960,814	1406,318
	-48,66	6963,891	1403,241
	-47,87	6957,736	1403,241
	-46,93	6951,582	1406,318
	-45,86	6951,582	1403,241
	-44,53	6954,659	1403,241
	-42,98	6963,891	1400,163
	-41,05	6973,123	1403,241
	-38,22	6988,509	1397,086
	-34,35	6991,587	1400,163
	-29,42	6970,046	1403,241
	-23,62	6982,355	1397,086
	-17,47	6979,277	1409,395
	-11,47	6973,123	1418,627
	-5,78	6957,736	1421,704
	-0,13	6926,964	1418,627
	5,51	6942,35	1412,472
	10,91	6957,736	1409,395
	16,31	6948,505	1406,318
	22,22	6951,582	1390,931
	29,27	6945,427	1397,086
	37,86	6951,582	1424,782
	48,45	6948,505	1430,936
	61,08	6942,35	1430,936
	74,39	6942,35	1430,936
	85,48	6951,582	1430,936
	91,42	6954,659	1440,168
	93,18	6957,736	1443,245
	95,98	6957,736	1440,168
	103,54	6973,123	1412,472
	117,04	6957,736	1421,704
	131,43	6954,659	1418,627
	134,96	6954,659	1400,163
	128,92	6954,659	1378,622
	124,6	6954,659	1363,236
	123,2	6957,736	1360,159
	120,5	6954,659	1360,159
	117,59	6954,659	1369,39
	117,42	6945,427	1397,086
	118,16	6942,35	1409,395
	117,72	6939,273	1430,936
	116,94	6936,195	1440,168
	116,84	6936,195	1461,709
	116,63	6933,118	1492,482
	115,26	6926,964	1594,032
	113,03	6926,964	1621,728
	110,38	6939,273	1581,723
	106,98	6939,273	1480,173
	102,97	6933,118	1418,627
	98,53	6939,273	1394,009
	94,12	6942,35	1360,159
	90,41	6933,118	1329,386
	87,21	6936,195	1295,536
	84,6	6945,427	1301,69
	82,32	6923,886	1357,081
	79,9	6923,886	1366,313
	76,81	6936,195	1350,927
	72,5	6939,273	1338,618
	67,23	6933,118	1347,849
	61,69	6930,041	1363,236
	56,49	6917,732	1397,086
	50,97	6911,577	1403,241
	42,9	6930,041	1384,777
	31,02	6945,427	1372,468
	15,5	6970,046	1363,236
	-1,64	6973,123	1354,004
	-16,63	6960,814	1357,081
	-28,12	6954,659	1366,313
	-35,1	6939,273	1378,622
	-36,06	6936,195	1387,854
	-33,1	6936,195	1409,395
	-29,27	6939,273	1397,086
	-24,84	6936,195	1335,54
	-18,88	6939,273	1313,999
	-11,53	6936,195	1307,845
	-3,53	6926,964	1335,54
	5,29	6914,654	1403,241
	15,53	6908,5	1424,782
	27,02	6905,423	1430,936
	39,48	6902,345	1409,395
	53,09	6899,268	1387,854
	67,42	6902,345	1360,159
	82,23	6914,654	1323,231
	97,99	6917,732	1317,077
	111,21	6923,886	1298,613
	116,85	6917,732	1357,081
	115,78	6920,809	1378,622
	113,16	6911,577	1406,318
	113,14	6920,809	1409,395
	114,6	6933,118	1415,55
	114,44	6930,041	1434,013
	113,29	6933,118	1443,245
	113,2	6926,964	1452,477
	114,25	6920,809	1467,864
	115,28	6908,5	1477,095
	115,54	6914,654	1480,173
	115,14	6890,036	1486,327
	114,4	6886,959	1501,714
	113,38	6886,959	1489,404
	112,42	6877,727	1470,941
	111,78	6874,65	1474,018
	111,04	6862,341	1507,868
	110,27	6862,341	1541,718
	109,57	6868,495	1554,027
	108,7	6471,526	1898,683
	107,84	6434,598	1867,91
	107,37	6413,057	1846,369
	107,31	6409,98	1812,519
	107,46	6397,671	1803,287
	107,47	6406,903	1809,442
	107,17	6379,207	1880,219
	106,55	6342,28	1972,538
	105,36	6320,739	2003,311
	103,16	6320,739	2006,388
	99,2	6308,43	2012,543
	93,08	6302,275	2104,861
	84,7	6293,043	2083,32
	74,5	6305,352	2120,248
	62,86	6293,043	2120,248
	49,87	6286,889	2132,557
	36,34	6274,58	2194,102
	28,69	6259,193	2231,03
	23,7	6228,42	2249,493
		6216,111	2252,571
		6191,493	2280,266
		6157,643	2357,198
		5939,156	2711,086
		6111,484	2434,13
		6053,015	2538,758
		6006,856	2547,99
		5908,383	2788,018
		5973,006	2597,226
		5966,851	2904,955
		5985,315	2901,877
		5889,919	2861,873
		5994,547	2904,955
		6043,783	2898,8
		6009,933	2911,109
		6025,32	2898,8
		6006,856	2858,795
		5969,929	2831,1
		5982,238	2815,713
		5982,238	2788,018
		5994,547	2772,632
		5994,547	2748,013
		5982,238	2726,472
		5988,392	2717,24
		6009,933	2704,931
		5988,392	2711,086
		5960,697	2704,931
		5926,847	2671,081
		5896,074	2597,226
		5883,765	2544,913
		5871,456	2529,526
		5840,683	2501,831
		5797,601	2464,903
		5803,755	2443,362
		5812,987	2431,053
		5791,446	2440,285
		5877,61	2446,44
		5960,697	2483,367
		5976,083	2560,299
		6049,938	2606,458
		6108,406	2578,763
		6160,72	2584,917
		6200,725	2603,381
		6228,42	2600,304
		6243,807	2615,69
		6231,498	2643,386
		6243,807	2720,318
		6299,198	2720,318
		6209,957	2680,313
		6323,816	2815,713
		6339,203	2883,414
		6376,13	3080,36
		6413,057	3231,147
		6477,68	3360,393
		6514,608	3477,329
		6597,694	3751,208
		6526,917	3597,343
		6653,085	3837,371
		6619,235	3791,212
		6708,477	3852,758
		6739,249	3858,912
		6705,399	3861,99
		6662,317	3837,371
		6683,858	3831,217
		6742,327	3797,367
		6773,099	3775,826
		6782,331	3757,362
		6828,491	3754,285
		6831,568	3766,594
		6902,345	3843,526
		6930,041	3883,531
		6920,809	3831,217
		6908,5	3785,058
		6936,195	3729,667
		6874,65	3800,444
		6856,186	3775,826
		7000,818	3683,507
		7102,369	3661,966
		7126,987	3609,653
		7145,451	3569,648
		7108,523	3585,034
		7093,137	3597,343
		7093,137	3594,266
		7154,683	3575,802
		7216,228	3581,957
		7265,465	3591,189
		7283,928	3609,653
		7311,624	3618,884
		7296,238	3566,571
		7271,619	3529,643
		7296,238	3421,938
		7268,542	3498,87
		7314,701	3369,624
		7311,624	3363,47
		7283,928	3363,47
		7293,16	3360,393
		7296,238	3369,624
		7256,233	3360,393
		7333,165	3363,47
		7219,306	3345,006
		7327,01	3354,238
		7173,146	3326,542
		7173,146	3341,929
		7166,992	3311,156
		7185,455	3286,538
		7179,301	3280,383
		7185,455	3261,92
		7163,914	3246,533
		7148,528	3237,301
		7157,76	3224,992
		7197,765	3194,219
		7197,765	3181,91
		7191,61	3203,451
		7105,446	3141,905
		7173,146	3157,292
		7099,291	3144,983
		7126,987	3132,674
		7185,455	3138,828
		7225,46	3138,828
		7028,514	3157,292
		7022,359	3144,983
		7077,75	3117,287
		7142,373	3148,06
		7210,074	3052,664
		7126,987	3086,514
		7040,823	3160,369
		7234,692	3024,969
		7240,846	3024,969
		7240,846	3028,046
		7262,387	3034,201
		7311,624	3034,201
		7259,31	3086,514
		7086,982	3132,674
		7031,591	3135,751
		6988,509	3138,828
		7034,669	3104,978
		7330,088	3049,587
		7031,591	3080,36
		7022,359	3080,36
		7031,591	3068,051
		6951,582	3092,669
		7117,755	3132,674
		6970,046	3086,514
		7010,05	3120,365
		7003,896	3083,437
		7000,818	3151,137
		6991,587	3175,756
		6985,432	3181,91
		7010,05	3175,756
		7077,75	3172,678
		7163,914	3154,215
		7166,992	3163,446
		7142,373	3157,292
		7194,687	3157,292
		7317,779	3175,756
		7314,701	3166,524
		7274,697	3160,369
		7287,006	3191,142
		7256,233	3218,838
		7287,006	3129,596
		7228,537	3212,683
		7330,088	3138,828
		7250,078	3104,978
		7203,919	3098,824
		7206,996	3037,278
		7228,537	3015,737
		7197,765	3071,128
		7231,615	3018,814
		7283,928	2997,273
		7370,092	2972,655
		7250,078	3006,505
		7323,933	2951,114
		7416,252	2904,955
		7425,483	2898,8
		7431,638	2904,955
		7339,32	2944,959
		7471,643	2951,114
		7410,097	2972,655
		7428,561	2991,119
		7357,783	2908,032
		7379,324	2929,573
		7379,324	2969,578
		7339,32	2914,187
		7320,856	2895,723
		7330,088	2886,491
		7308,547	2864,95
		7265,465	2837,254
		7240,846	2843,409
		7200,842	2852,641
		7188,533	2840,332
		7188,533	2824,945
		7176,224	2871,105
		7200,842	2834,177
		7197,765	2815,713
		7114,678	2929,573
		7170,069	2837,254
		7102,369	2941,882
		7105,446	2944,959
		7136,219	2858,795
		7151,605	2809,559
		7145,451	2831,1
		7126,987	2837,254
		7010,05	2948,037
		7025,437	2926,496
		6988,509	2948,037
		6970,046	2898,8
		6957,736	2892,646
		7074,673	2895,723
		6976,2	2871,105
		7010,05	2760,322
		7059,287	2772,632
		7043,9	2880,336
		7034,669	2861,873
		7000,818	2846,486
		6963,891	2840,332
		6951,582	2797,25
		6923,886	2794,172
		6874,65	2858,795
		6865,418	2911,109
		6859,263	2861,873
		6825,413	2778,786
		6819,259	2803,404
		6800,795	2868,027
		6794,64	2797,25
		6828,491	2843,409
		6816,181	2892,646
		6779,254	2834,177
		6843,877	2646,463
		6865,418	2606,458
		6797,718	2726,472
		6785,409	2781,863
		6813,104	2797,25
		6819,259	2735,704
		6751,558	2778,786
		6708,477	2809,559
		6659,24	2794,172
		6683,858	2766,477
		6708,477	2760,322
		6711,554	2791,095
		6699,245	2689,545
		6686,936	2652,617
		6680,781	2587,995
		6634,622	2655,695
		6650,008	2627,999
		6573,076	2954,191
		6582,308	2929,573
		6585,385	2938,805
		6646,931	2840,332
		6659,24	2788,018
		6646,931	2763,4
		6619,235	2686,468
		6610,003	2658,772
		6422,289	2683,39
		6403,826	2877,259
		6443,83	2864,95
		6449,985	2911,109
		6449,985	2904,955
		6477,68	2800,327
		6496,144	2680,313
		6468,448	2704,931
		6440,753	2621,845
		6422,289	2643,386
		6449,985	2658,772
		6459,217	2914,187
		6468,448	2911,109
		6533,071	2772,632
		6548,458	2757,245
		6542,303	2818,791
		6554,612	2748,013
		6536,149	2754,168
		6517,685	2757,245
		6505,376	2744,936
		6499,221	2800,327
		6437,676	2951,114
		6437,676	2766,477
		6480,758	2637,231
		6434,598	2720,318
		6428,444	2686,468
		6428,444	2643,386
		6428,444	2698,777
		6440,753	2600,304
		6437,676	2587,995
		6468,448	2594,149
		6514,608	2591,072
		6505,376	2680,313
		6483,835	2563,376
		6486,912	2511,062
		6489,989	2492,599
		6489,989	2566,454
		6489,989	2606,458
		6508,453	2723,395
		6563,844	2668,004
		6600,772	2634,154
		6566,922	2615,69
		6539,226	2612,613
		6533,071	2578,763
		6511,53	2538,758
		6520,762	2495,676
		6536,149	2421,821
		6520,762	2471,058
		6548,458	2427,976
		6545,381	2443,362
		6569,999	2471,058
		6594,617	2514,14
		6631,544	2415,667
		6640,776	2409,512
		6597,694	2544,913
		6659,24	2406,435
		6640,776	2440,285
		6668,472	2406,435
		6650,008	2424,899
		6668,472	2400,28
		6671,549	2387,971
		6656,163	2326,425
		6631,544	2354,121
		6622,313	2421,821
		6653,085	2421,821
		6634,622	2369,507
		6677,704	2243,339
		6677,704	2397,203
		6634,622	2323,348
		6723,863	2317,194
		6662,317	2289,498
		6736,172	2307,962
		6733,095	2298,73
		6674,626	2369,507
		6643,854	2326,425
		6742,327	2203,334
		6726,94	2283,344
		6730,018	2191,025
		6754,636	2018,697
		6776,177	2095,629
		6794,64	2191,025
		6803,872	2200,257
		6733,095	2132,557
		6800,795	2252,571
		6760,79	2012,543
		6782,331	1991,002
		6766,945	1947,92
		6794,64	2532,603
		6760,79	2147,943
		6757,713	2529,526
		6846,954	2397,203
		6871,573	2372,585
		6880,804	2391,048
		6874,65	2424,899
		6840,8	2489,521
		6908,5	2341,812
		6871,573	2357,198
		6868,495	2449,517
		6874,65	2434,13
		6846,954	2523,372
		6877,727	2415,667
		6868,495	2424,899
		6862,341	2440,285
		6871,573	2443,362
		6865,418	2400,28
		6899,268	2415,667
		6893,114	2455,671
		6902,345	2446,44
		6930,041	2581,84
		6954,659	2504,908
		6939,273	2560,299
		6973,123	2523,372
		6985,432	2474,135
		6991,587	2409,512
		6970,046	2486,444
		6973,123	2440,285
		6976,2	2554,144
		6985,432	2495,676
		6976,2	2464,903
		6945,427	2471,058
		6951,582	2501,831
		6973,123	2406,435
		6963,891	2480,29
		6970,046	2461,826
		6948,505	2443,362
		6902,345	2424,899
		6905,423	2437,208
		6899,268	2464,903
		6874,65	2529,526
		6883,882	2603,381
		6948,505	2397,203
		6985,432	2369,507
		6963,891	2397,203
		6966,968	2381,817
		6966,968	2375,662
		6957,736	2424,899
		6951,582	2387,971
		6942,35	2421,821
		6948,505	2403,358
		6970,046	2394,126
		6954,659	2384,894
		6948,505	2403,358
		6960,814	2400,28
		6942,35	2443,362
		6957,736	2394,126
		6970,046	2387,971
		6942,35	2381,817
		6939,273	2372,585
		6948,505	2344,889
		6948,505	2369,507
		6942,35	2458,749
		6951,582	2372,585
		6945,427	2381,817
		6936,195	2443,362
		6936,195	2501,831
		6970,046	2387,971
		6979,277	2384,894
		7003,896	2357,198
		6988,509	2347,966
		6973,123	2351,044
		6954,659	2351,044
		6970,046	2332,58
		6979,277	2338,735
		6951,582	2431,053
		6963,891	2375,662
		6957,736	2381,817
		6936,195	2397,203
		6939,273	2391,048
		6957,736	2344,889
		6960,814	2363,353
		6948,505	2360,276
		6960,814	2338,735
		6951,582	2338,735
		6951,582	2341,812
		6954,659	2354,121
		6948,505	2443,362
		6945,427	2424,899
		6936,195	2391,048
		6933,118	2397,203
		6951,582	2375,662
		6936,195	2378,739
		6926,964	2372,585
		6930,041	2347,966
		6911,577	2341,812
		6896,191	2344,889
		6908,5	2375,662
		6917,732	2354,121
		6933,118	2372,585
		6951,582	2357,198
		6939,273	2363,353
		6936,195	2366,43
		6926,964	2363,353
		6920,809	2369,507
		6893,114	2378,739
		6859,263	2363,353
		6850,032	2360,276
		6868,495	2347,966
		6865,418	2366,43
		6856,186	2387,971
		6856,186	2375,662
		6846,954	2381,817
		6840,8	2387,971
		6850,032	2381,817
		6846,954	2384,894
		6840,8	2387,971
		6883,882	2372,585
		6926,964	2357,198
		6945,427	2351,044
		6970,046	2351,044
		6963,891	2351,044
		6930,041	2378,739
		6899,268	2391,048
		6896,191	2369,507
		6896,191	2363,353
		6902,345	2357,198
		6902,345	2363,353
		6874,65	2384,894
		6865,418	2394,126
		6834,645	2397,203
		6819,259	2384,894
		6794,64	2394,126
		6788,486	2391,048
		6825,413	2378,739
		6822,336	2387,971
		6825,413	2384,894
		6828,491	2387,971
		6810,027	2400,28
		6806,95	2409,512
		6819,259	2418,744
		6856,186	2394,126
		6871,573	2391,048
		6893,114	2384,894
		6899,268	2384,894
		6899,268	2381,817
		6926,964	2360,276
		6930,041	2369,507
		6917,732	2372,585
		6902,345	2366,43
		6886,959	2363,353
		6886,959	2354,121
		6853,109	2403,358
		6850,032	2397,203
		6874,65	2347,966
		6874,65	2360,276
		6890,036	2351,044
		6911,577	2341,812
		6923,886	2351,044
		6930,041	2347,966
		6902,345	2344,889
		6902,345	2344,889
		6880,804	2360,276
		6859,263	2366,43
		6856,186	2354,121
		6877,727	2351,044
		6893,114	2338,735
		6880,804	2354,121
		6868,495	2357,198
		6871,573	2347,966
		6890,036	2332,58
		6902,345	2326,425
		6920,809	2243,339
		6914,654	2311,039
		6930,041	2264,88
		6939,273	2286,421
		6923,886	2329,503
		6914,654	2338,735
		6948,505	2292,575
		6923,886	2311,039
		6936,195	2286,421
		6930,041	2314,116
		6926,964	2304,884
		6859,263	2317,194
		6908,5	2311,039
		6840,8	2311,039
		6837,722	2298,73
		6831,568	2286,421
		6831,568	2255,648
		6846,954	2246,416
		6846,954	2240,262
		6813,104	2375,662
		6831,568	2277,189
		6797,718	2369,507
		6816,181	2311,039
		6840,8	2314,116
		6850,032	2317,194
		6853,109	2314,116
		6843,877	2320,271
		6834,645	2301,807
		6843,877	2283,344
		6846,954	2267,957
		6843,877	2274,112
		6822,336	2292,575
		6828,491	2292,575
		6843,877	2280,266
		6843,877	2280,266
		6846,954	2277,189
		6840,8	2292,575
		6846,954	2304,884
		6856,186	2307,962
		6868,495	2298,73
		6877,727	2298,73
		6877,727	2289,498
		6880,804	2301,807
		6883,882	2304,884
		6883,882	2298,73
		6883,882	2311,039
		6859,263	2304,884
		6822,336	2314,116
		6797,718	2317,194
		6785,409	2326,425
		6785,409	2335,657
		6782,331	2354,121
		6760,79	2338,735
		6763,868	2338,735
		6770,022	2338,735
		6763,868	2344,889
		6770,022	2341,812
		6797,718	2320,271
		6800,795	2326,425
		6813,104	2338,735
		6840,8	2335,657
		6871,573	2347,966
		6883,882	2354,121
		6899,268	2354,121
		6914,654	2341,812
		6874,65	2354,121
		6926,964	2344,889
		6896,191	2375,662
		6862,341	2381,817
		6846,954	2369,507
		6840,8	2372,585
		6810,027	2372,585
		6825,413	2378,739
		6825,413	2363,353
		6834,645	2360,276
		6843,877	2366,43
		6850,032	2369,507
		6837,722	2369,507
		6806,95	2378,739
		6828,491	2384,894
		6853,109	2381,817
		6871,573	2369,507
		6890,036	2381,817
		6877,727	2418,744
		6877,727	2394,126
		6880,804	2394,126
		6853,109	2394,126
		6837,722	2403,358
		6822,336	2412,589
		6779,254	2418,744
		6748,481	2437,208
		6726,94	2440,285
		6726,94	2427,976
		6733,095	2427,976
		6754,636	2421,821
		6788,486	2421,821
		6813,104	2415,667
		6834,645	2412,589
		6846,954	2421,821
		6859,263	2427,976
		6890,036	2412,589
		6902,345	2400,28
		6917,732	2397,203
		6914,654	2387,971
		6911,577	2375,662
		6880,804	2372,585
		6862,341	2372,585
		6831,568	2378,739
		6800,795	2381,817
		6763,868	2394,126
		6776,177	2381,817
		6754,636	2412,589
		6776,177	2403,358
		6794,64	2412,589
		6803,872	2406,435
		6763,868	2437,208
		6785,409	2427,976
		6751,558	2434,13
		6763,868	2431,053
		6770,022	2421,821
		6794,64	2421,821
		6819,259	2409,512
		6846,954	2387,971
		6846,954	2394,126
		6837,722	2400,28
		6874,65	2397,203
		6890,036	2394,126
		6856,186	2421,821
		6886,959	2409,512
		6862,341	2391,048
		6828,491	2437,208
		6806,95	2412,589
		6813,104	2440,285
		6797,718	2406,435
		6816,181	2424,899
		6819,259	2397,203
		6831,568	2378,739
		6846,954	2369,507
		6865,418	2375,662
		6880,804	2384,894
		6902,345	2381,817
		6926,964	2384,894
		6930,041	2391,048
		6930,041	2384,894
		6914,654	2384,894
		6917,732	2397,203
		6902,345	2400,28
		6890,036	2406,435
		6828,491	2424,899
		6806,95	2427,976
		6797,718	2427,976
		6782,331	2427,976
		6742,327	2446,44
		6711,554	2440,285
		6760,79	2437,208
		6699,245	2440,285
		6714,631	2437,208
		6742,327	2431,053
		6770,022	2434,13
		6788,486	2440,285
		6803,872	2452,594
		6816,181	2474,135
		6865,418	2464,903
		6908,5	2455,671
		6908,5	2452,594
		6917,732	2440,285
		6930,041	2437,208
		6945,427	2421,821
		6951,582	2412,589
		6930,041	2406,435
		6923,886	2406,435
		6914,654	2421,821
		6908,5	2424,899
		6886,959	2424,899
		6856,186	2424,899
		6846,954	2418,744
		6853,109	2415,667
		6856,186	2403,358
		6856,186	2403,358
		6871,573	2391,048
		6883,882	2400,28
		6899,268	2418,744
		6893,114	2421,821
		6908,5	2412,589
		6874,65	2424,899
		6840,8	2418,744
		6871,573	2400,28
		6899,268	2375,662
		6896,191	2363,353
		6859,263	2381,817
		6800,795	2403,358
		6785,409	2424,899
		6816,181	2452,594
		6791,563	2434,13
		6779,254	2431,053
		6831,568	2434,13
		6837,722	2415,667
		6850,032	2397,203
		6902,345	2418,744
		6862,341	2400,28
		6846,954	2409,512
		6883,882	2452,594
		6896,191	2397,203
		6865,418	2409,512
		6893,114	2378,739
		6843,877	2427,976
		6856,186	2418,744
		6840,8	2403,358
		6825,413	2406,435
		6819,259	2406,435
		6816,181	2400,28
		6800,795	2403,358
		6853,109	2415,667
		6794,64	2406,435
		6782,331	2415,667
		6800,795	2400,28
		6816,181	2406,435
		6859,263	2403,358
		6837,722	2409,512
		6862,341	2406,435
		6859,263	2418,744
		6877,727	2406,435
		6883,882	2406,435
		6883,882	2400,28
		6880,804	2391,048
		6846,954	2378,739
		6856,186	2378,739
		6853,109	2378,739
		6890,036	2397,203
		6850,032	2378,739
		6846,954	2375,662
		6831,568	2384,894
		6831,568	2375,662
		6828,491	2375,662
		6834,645	2366,43
		6862,341	2354,121
		6865,418	2341,812
		6859,263	2341,812
		6856,186	2351,044
		6853,109	2363,353
		6850,032	2378,739
		6837,722	2372,585
		6834,645	2381,817
		6800,795	2400,28
		6797,718	2384,894
		6803,872	2372,585
		6816,181	2369,507
		6828,491	2366,43
		6803,872	2347,966
		6828,491	2363,353
		6806,95	2357,198
		6843,877	2326,425
		6794,64	2357,198
		6865,418	2326,425
		6880,804	2326,425
		6896,191	2317,194
		6905,423	2317,194
		6890,036	2317,194
		6893,114	2317,194
		6880,804	2341,812
		6853,109	2363,353
		6794,64	2387,971
		6776,177	2378,739
		6751,558	2357,198
		6717,708	2363,353
		6717,708	2366,43
		6730,018	2357,198
		6748,481	2351,044
		6763,868	2354,121
		6742,327	2366,43
		6736,172	2360,276
		6797,718	2338,735
		6843,877	2347,966
		6837,722	2354,121
		6831,568	2341,812
		6742,327	2357,198
		6822,336	2360,276
		6853,109	2344,889
		6825,413	2357,198
		6883,882	2338,735
		6902,345	2323,348
		6908,5	2289,498
		6908,5	2292,575
		6902,345	2283,344
		6923,886	2271,034
		6926,964	2274,112
		6868,495	2314,116
		6911,577	2295,653
		6831,568	2329,503
		6825,413	2332,58
		6794,64	2354,121
		6785,409	2344,889
		6819,259	2341,812
		6733,095	2369,507
		6659,24	2381,817
		6634,622	2378,739
		6616,158	2375,662
		6603,849	2360,276
		6588,462	2360,276
		6557,69	2360,276
		6573,076	2357,198
		6720,786	2335,657
		6650,008	2341,812
		6806,95	2323,348
		6911,577	2298,73
		6951,582	2295,653
		7028,514	2289,498
		7096,214	2246,416
		7096,214	2249,493
		7059,287	2267,957
		7065,441	2267,957
		7016,205	2277,189
		7074,673	2274,112
		7043,9	2271,034
		7006,973	2264,88
		7000,818	2264,88
		6951,582	2274,112
		6926,964	2283,344
		6917,732	2280,266
		6914,654	2277,189
		6902,345	2283,344
		6951,582	2271,034
		6917,732	2267,957
		6911,577	2283,344
		6960,814	2274,112
		6920,809	2267,957
		6926,964	2267,957
		6917,732	2258,725
		6923,886	2255,648
		6948,505	2246,416
		6976,2	2237,184
		6997,741	2234,107
		7013,128	2234,107
		7000,818	2237,184
		6973,123	2252,571
		6966,968	2246,416
		6923,886	2252,571
		6862,341	2255,648
		6859,263	2255,648
		6862,341	2255,648
		6831,568	2258,725
		6800,795	2264,88
		6791,563	2271,034
		6754,636	2286,421
		6754,636	2283,344
		6766,945	2283,344
		6803,872	2280,266
		6813,104	2286,421
		6822,336	2283,344
		6837,722	2277,189
		6856,186	2274,112
		6883,882	2264,88
		6911,577	2264,88
		6923,886	2258,725
		6942,35	2246,416
		6945,427	2237,184
		6945,427	2221,798
		6942,35	2231,03
		6933,118	2231,03
		6911,577	2240,262
		6883,882	2234,107
		6877,727	2237,184
		6868,495	2243,339
		6865,418	2234,107
		6859,263	2237,184
		6850,032	2246,416
		6850,032	2243,339
		6837,722	2249,493
		6843,877	2246,416
		6871,573	2237,184
		6890,036	2227,952
		6923,886	2206,411
		6948,505	2206,411
		6942,35	2218,721
		6930,041	2215,643
		6917,732	2200,257
		6905,423	2200,257
		6893,114	2206,411
		6917,732	2212,566
		6948,505	2224,875
		6976,2	2224,875
		6976,2	2191,025
		6960,814	2191,025
		6893,114	2221,798
		6828,491	2252,571
		6828,491	2224,875
		6853,109	2215,643
		6868,495	2206,411
		6868,495	2200,257
		6846,954	2231,03
		6846,954	2243,339
		6837,722	2237,184
		6856,186	2221,798
		6840,8	2237,184
		6822,336	2221,798
		6837,722	2243,339
		6831,568	2246,416
		6831,568	2234,107
		6834,645	2224,875
		6828,491	2224,875
		6813,104	2224,875
		6831,568	2246,416
		6810,027	2227,952
		6837,722	2212,566
		6831,568	2215,643
		6837,722	2215,643
		6846,954	2212,566
		6840,8	2224,875
		6853,109	2227,952
		6840,8	2237,184
		6843,877	2224,875
		6813,104	2221,798
		6822,336	2224,875
		6828,491	2215,643
		6834,645	2212,566
		6846,954	2212,566
		6825,413	2218,721
		6840,8	2206,411
		6834,645	2212,566
		6816,181	2224,875
		6816,181	2218,721
		6834,645	2209,489
		6846,954	2209,489
		6853,109	2212,566
		6862,341	2209,489
		6862,341	2209,489
		6862,341	2215,643
		6859,263	2218,721
		6862,341	2212,566
		6856,186	2221,798
		6840,8	2212,566
		6843,877	2209,489
		6834,645	2206,411
		6748,481	2191,025
		6714,631	2200,257
		6782,331	2194,102
		6668,472	2206,411
		6640,776	2200,257
		6619,235	2200,257
		6619,235	2206,411
		6634,622	2221,798
		6690,013	2212,566
		6779,254	2231,03
		6794,64	2224,875
		6745,404	2243,339
		6840,8	2221,798
		6877,727	2206,411
		6911,577	2203,334
		6939,273	2197,18
		6973,123	2184,87
		7010,05	2160,252
		7003,896	2163,329
		6966,968	2172,561
		6865,418	2187,948
		6837,722	2181,793
		6816,181	2175,639
		6779,254	2178,716
		6751,558	2187,948
		6776,177	2184,87
		6791,563	2178,716
		6896,191	2175,639
		6825,413	2175,639
		6930,041	2172,561
		6846,954	2184,87
		6813,104	2175,639
		6834,645	2184,87
		6886,959	2181,793
		6923,886	2175,639
		6963,891	2166,407
		7025,437	2151,02
		6997,741	2157,175
		6936,195	2154,098
		6957,736	2144,866
		6948,505	2135,634
		6945,427	2163,329
		6926,964	2141,788
		6914,654	2138,711
		6896,191	2154,098
		6893,114	2163,329
		6908,5	2172,561
		6911,577	2160,252
		6920,809	2163,329
		6890,036	2172,561
		6883,882	2172,561
		6893,114	2175,639
		6893,114	2163,329
		6917,732	2144,866
		6939,273	2129,479
		6899,268	2157,175
		6939,273	2126,402
		6896,191	2129,479
		6871,573	2138,711
		6874,65	2151,02
		6896,191	2132,557
		6886,959	2144,866
		6926,964	2126,402
		6886,959	2138,711
		6886,959	2144,866
		6871,573	2138,711
		6831,568	2144,866
		6840,8	2120,248
		6828,491	2138,711
		6893,114	2095,629
		6908,5	2095,629
		6896,191	2111,016
		6868,495	2135,634
		6862,341	2144,866
		6843,877	2200,257
		6862,341	2191,025
		6856,186	2160,252
		6908,5	2166,407
		6939,273	2157,175
		6930,041	2154,098
		6945,427	2160,252
		6942,35	2169,484
		6954,659	2147,943
		6942,35	2141,788
		6908,5	2151,02
		6899,268	2157,175
		6883,882	2138,711
		6886,959	2126,402
		6880,804	2129,479
		6856,186	2151,02
		6868,495	2147,943
		6877,727	2147,943
		6883,882	2135,634
		6874,65	2138,711
		6880,804	2151,02
		6886,959	2132,557
		6908,5	2132,557
		6896,191	2135,634
		6914,654	2114,093
		6859,263	2141,788
		6871,573	2126,402
		6890,036	2129,479
		6782,331	2172,561
		6810,027	2160,252
		6760,79	2157,175
		6776,177	2154,098
		6763,868	2166,407
		6800,795	2138,711
		6819,259	2138,711
		6883,882	2126,402
		6853,109	2132,557
		6890,036	2144,866
		6877,727	2166,407
		6865,418	2163,329
		6877,727	2166,407
		6890,036	2175,639
		6840,8	2157,175
		6810,027	2157,175
		6853,109	2166,407
		6776,177	2151,02
		6760,79	2151,02
		6730,018	2154,098
		6736,172	2151,02
		6760,79	2144,866
		6773,099	2151,02
		6748,481	2163,329
		6563,844	2200,257
		6643,854	2191,025
		6542,303	2175,639
		6557,69	2169,484
		6616,158	2147,943
		6702,322	2123,325
		6733,095	2114,093
		6773,099	2126,402
		6859,263	2163,329
		6788,486	2157,175
		6939,273	2157,175
		7006,973	2144,866
		6794,64	2191,025
		6951,582	2169,484
		6613,081	2178,716
		6280,734	2212,566
		6416,135	2184,87
		6560,767	2172,561
		6206,879	2221,798
		6126,87	2258,725
		6074,556	2289,498
		6062,247	2271,034
		6142,256	2341,812
		6659,24	2311,039
		6471,526	2335,657
		6068,402	2323,348
		7151,605	2200,257
		7323,933	2111,016
		6763,868	2295,653
		7391,633	2061,779
		7382,402	2024,852
		6289,966	2344,889
		7348,551	2018,697
		7182,378	2034,084
		7123,91	2034,084
		6991,587	2052,547
		6954,659	2246,416
		6040,706	2163,329
		6803,872	2071,011
		5819,142	2203,334
		5717,591	2234,107
		5868,378	2280,266
		5760,673	2264,88
		6049,938	2289,498
		6394,594	2111,016
		6563,844	2267,957
		6773,099	2231,03
		6862,341	2221,798
		6979,277	2212,566
		7062,364	2218,721
		7053,132	2231,03
		7053,132	2212,566
		6880,804	2175,639
		6650,008	2175,639
		6493,067	2141,788
		6373,053	2126,402
		6253,039	2187,948
		6305,352	2147,943
		6274,58	2209,489
		6459,217	2191,025
		6650,008	2191,025
		6850,032	2184,87
		7056,21	2191,025
		7320,856	2120,248
		7323,933	2058,702
		7111,601	2031,006
		7000,818	2024,852
		6905,423	1978,692
		6908,5	1926,379
		6896,191	1910,992
		6800,795	1947,92
		6668,472	2067,934
		6434,598	2172,561
		6286,889	2221,798
		6034,552	2271,034
		5689,896	2307,962
		5539,109	2301,807
		5514,491	2320,271
		5696,05	2274,112
		5880,687	2280,266
		6206,879	2274,112
		6105,329	2277,189
		6489,989	2175,639
		6259,193	2246,416
		6788,486	2086,397
		6957,736	2046,393
		7130,064	2015,62
		7160,837	2064,856
		7243,924	2067,934
		7108,523	2083,32
		6403,826	2123,325
		6049,938	2111,016
		5997,624	2058,702
		6077,634	2052,547
		6253,039	2080,243
		6425,366	2095,629
		6948,505	2191,025
		6625,39	2135,634
		6754,636	2178,716
		7440,87	2135,634
		7225,46	2172,561
		7588,579	2061,779
		7459,334	1960,229
		7600,889	1975,615
		7299,315	1997,156
		7206,996	2018,697
		6846,954	2092,552
		7025,437	2058,702
		6557,69	2132,557
		6496,144	2151,02
		6194,57	2215,643
		6376,13	2181,793
		6123,793	2240,262
		6145,334	2218,721
		6120,715	2187,948
		5856,069	2154,098
		5776,06	2071,011
		5905,306	2046,393
		6071,479	2058,702
		6603,849	2037,161
		6890,036	2024,852
		7111,601	1997,156
		7176,224	2000,233
		7130,064	1994,079
		7071,596	2012,543
		7068,519	2024,852
		7062,364	2049,47
		7025,437	2101,784
		6948,505	2132,557
		6720,786	2215,643
		6806,95	2200,257
		6828,491	2166,407
		6668,472	2147,943
		6683,858	2197,18
		6339,203	2191,025
		6462,294	2178,716
		6336,125	2151,02
		6816,181	2175,639
		6249,961	2144,866
		6385,362	2120,248
		6477,68	2080,243
		6508,453	2083,32
		6329,971	2132,557
		6157,643	2166,407
		5985,315	2151,02
		6185,338	2160,252
		6163,797	2151,02
		5892,997	2157,175
		5757,596	2191,025
		5649,891	2237,184
		5662,2	2209,489
		5892,997	2234,107
		6499,221	2187,948
		6148,411	2200,257
		7311,624	2101,784
		6945,427	2151,02
		7573,193	2098,707
		7757,83	2018,697
		7742,444	1991,002
		7483,952	1960,229
		7680,898	1954,074
		7191,61	2015,62
		6262,27	2191,025
		6717,708	2104,861
		6016,088	2255,648
		6129,947	2224,875
		6019,165	2264,88
		5979,16	2283,344
		6369,975	2197,18
		6533,071	2184,87
		6591,54	2212,566
		6366,898	2197,18
		6360,744	2129,479
		6308,43	2101,784
		6228,42	2117,17
		6573,076	2080,243
		6640,776	2104,861
		6739,249	2104,861
		6902,345	2129,479
		6960,814	2157,175
		6951,582	2197,18
		7071,596	2166,407
		6779,254	2191,025
		6674,626	2191,025
		6656,163	2221,798
		6763,868	2246,416
		6893,114	2231,03
		7034,669	2184,87
		7130,064	2169,484
		7179,301	2187,948
		7508,57	2083,32
		7330,088	2147,943
		7573,193	2043,315
		7610,12	1907,915
		7573,193	1898,683
		7277,774	2046,393
		7388,556	1963,306
		7240,846	2058,702
		7231,615	2000,233
		7157,76	1963,306
		6963,891	2006,388
		6757,713	2058,702
		6551,535	2135,634
		6486,912	2184,87
		6446,907	2234,107
		6357,666	2252,571
		6363,821	2283,344
		6496,144	2224,875
		6526,917	2135,634
		6489,989	2074,088
		6585,385	2046,393
		6773,099	2021,774
		6794,64	2114,093
		6914,654	2126,402
		6994,664	2141,788
		7126,987	2166,407
		7259,31	2163,329
		7376,247	2147,943
		7480,875	2080,243
		7530,111	2027,929
		7465,488	2012,543
		7453,179	1947,92
		7370,092	1932,533
		7265,465	1984,847
		6994,664	2064,856
		6982,355	2080,243
		7010,05	2095,629
		7108,523	2055,625
		7163,914	2024,852
		7191,61	1987,924
		7080,828	2021,774
		6979,277	2055,625
		6865,418	2052,547
		6782,331	2080,243
		6797,718	2061,779
		6788,486	2092,552
		6822,336	2089,475
		6840,8	2061,779
		6766,945	2052,547
		6730,018	2061,779
		6736,172	2092,552
		6751,558	2095,629
		6911,577	2031,006
		6920,809	2046,393
		6926,964	2055,625
		6942,35	2058,702
		6908,5	2064,856
		6705,399	2132,557
		6711,554	2135,634
		6717,708	2135,634
		6720,786	2114,093
		6705,399	2095,629
		6699,245	2058,702
		6243,807	2160,252
		6053,015	2203,334
		5920,692	2258,725
		5917,615	2277,189
		6034,552	2292,575
		6265,348	2237,184
		6505,376	2151,02
		6822,336	2021,774
		7096,214	1910,992
		6917,732	1944,842
		6665,395	1994,079
		6317,662	2126,402
		6093,02	2209,489
		5988,392	2317,194
		6456,139	2018,697
		6013,011	2311,039
		6748,481	1864,833
		6985,432	1824,828
		6991,587	1815,596
		6810,027	1870,988
		6133,025	2206,411
		6542,303	1981,77
		6668,472	1907,915
		6440,753	2031,006
		6228,42	2181,793
[truncated: 27,864 more rows]
