# Supplementary material for: Assessment of upper limb motor control: establishing normative benchmarks for clinical applications
Source: PeerJ. 2025 Aug 22;13:e19859. doi: 10.7717/peerj.19859 (PMC12377353; doi:10.7717/peerj.19859)
Supplement: Supplemental Information 1 [file peerj-13-19859-s001.zip › translated_csvs/advanced_mdurance-test-246575.csv]

angle_window_	angles_bíceps_braquial_derecho_tríceps_braquial_largo_derecho	emg_muscle_bíceps_braquial_derecho_(µV)	emg_muscle_tríceps_braquial_largo_derecho_(µV)
0,05	63,13	7062,364	2067,934
	62,86	7056,21	2061,779
	62,68	7031,591	2067,934
	62,57	7003,896	2067,934
	62,45	7010,05	2061,779
	62,33	7010,05	2067,934
	62,19	7006,973	2071,011
	62,02	6994,664	2071,011
	61,91	6988,509	2064,856
	61,81	6973,123	2061,779
	61,68	6957,736	2061,779
	61,59	6911,577	2071,011
	61,51	6880,804	2074,088
	61,41	6880,804	2080,243
	61,24	6893,114	2083,32
	60,96	6896,191	2083,32
	60,76	6911,577	2074,088
	60,82	6942,35	2074,088
	61,21	6979,277	2064,856
	61,85	7013,128	2046,393
	62,47	6997,741	2071,011
	62,78	7013,128	2058,702
	62,61	6991,587	2061,779
	62,24	6997,741	2058,702
	62,06	6963,891	2052,547
	62,08	6933,118	2052,547
	62,14	6905,423	2061,779
	62,14	6908,5	2061,779
	62,24	6930,041	2046,393
	62,44	6933,118	2046,393
	62,35	6948,505	2049,47
	61,9	6976,2	2040,238
	61,65	6976,2	2049,47
	62	7043,9	2040,238
	62,65	7025,437	2058,702
	63,12	7000,818	2058,702
	63,15	7031,591	2034,084
	62,72	7013,128	2031,006
	61,99	7006,973	2021,774
	61,21	6985,432	2024,852
	60,63	6973,123	2031,006
	60,25	6957,736	2040,238
	59,84	6930,041	2040,238
	59,31	6923,886	2027,929
	58,9	6911,577	2027,929
	58,85	6979,277	2034,084
	59,69	6905,423	2027,929
	61,65	6942,35	2034,084
	63,86	6942,35	2037,161
	65,64	6957,736	2034,084
	67,07	6985,432	2024,852
	68,02	6994,664	2021,774
	68,52	6970,046	2021,774
	68,77	6942,35	2021,774
	69,01	6942,35	2021,774
	69,39	6954,659	2018,697
	69,85	6963,891	2015,62
	70,13	6976,2	2021,774
	69,97	6979,277	2012,543
	69,43	6970,046	2021,774
	68,76	6976,2	2034,084
	68,27	6970,046	2021,774
	68,08	6951,582	2012,543
	68,04	6951,582	2006,388
	67,98	6954,659	2003,311
	67,89	6970,046	2003,311
	67,76	6997,741	2003,311
	67,74	6991,587	2000,233
	68,13	6939,273	2006,388
	68,89	6954,659	2006,388
	69,84	6948,505	2003,311
	71,16	6963,891	1997,156
	72,87	6957,736	1997,156
	74,09	6926,964	2009,465
	73,15	6930,041	2012,543
	69,39	6982,355	2000,233
	63,71	6982,355	2000,233
	57,03	6966,968	2003,311
	47,62	6966,968	2012,543
	32,46	7006,973	2000,233
	13,57	7025,437	1997,156
	-6,71	7013,128	1994,079
	-26,22	7010,05	1991,002
	-38,72	7013,128	1981,77
	-41,67	7006,973	1984,847
	-39,64	6979,277	1997,156
	-35,94	6966,968	2000,233
	-30,33	7022,359	1981,77
	-23,07	6954,659	2000,233
	-14,41	6886,959	1994,079
	-4,81	6933,118	1997,156
	4,81	6905,423	2006,388
	13,43	6893,114	1994,079
	20,66	6896,191	1991,002
	27,26	6908,5	1984,847
	34,44	6939,273	1981,77
	43,73	6920,809	1991,002
	56,22	6899,268	1991,002
	71,41	6926,964	1997,156
	88,18	6942,35	2000,233
	107,23	6963,891	1991,002
	116,35	6954,659	1994,079
	106,21	6970,046	1987,924
	93,04	6991,587	1978,692
	89,19	6979,277	1984,847
	91,81	6994,664	1978,692
	95,51	7000,818	1981,77
	96,49	6991,587	1997,156
	93,83	6994,664	1984,847
	88,05	6985,432	1975,615
	79,94	6979,277	1975,615
	70,43	6976,2	1981,77
	59,63	6945,427	1991,002
	46,97	6948,505	1981,77
	31,54	6948,505	1975,615
	14,21	6936,195	1969,461
	-2,05	6948,505	1978,692
	-18,25	6954,659	1987,924
	-34,13	6976,2	1981,77
	-45,32	6985,432	1978,692
	-51,62	6985,432	1969,461
	-54,37	6997,741	1960,229
	-53,87	6991,587	1969,461
	-50,72	6988,509	1969,461
	-45,65	6982,355	1963,306
	-39,52	6957,736	1969,461
	-32,35	6997,741	1963,306
	-23,96	6988,509	1972,538
	-14,63	6923,886	1972,538
	-5,05	6966,968	1984,847
	4,78	6933,118	1975,615
	14,5	6942,35	1969,461
	23,33	6951,582	1978,692
	31,68	6957,736	1978,692
	40,61	6973,123	1966,383
	50,51	6917,732	1972,538
	61,27	6930,041	1975,615
	73,06	6979,277	1978,692
	85,97	6954,659	1954,074
	98,49	7006,973	1954,074
	104,83	6945,427	1947,92
	102,79	7019,282	1947,92
	99,16	7028,514	1947,92
	99,46	6933,118	1975,615
	102,03	7000,818	1954,074
	102,35	6991,587	1954,074
	98,84	6970,046	1957,152
	93,36	6976,2	1954,074
	86,77	6976,2	1950,997
	77,72	6970,046	1957,152
	67	6957,736	1963,306
	56,82	6970,046	1960,229
	48,2	6945,427	1960,229
	40,07	6936,195	1966,383
	30,76	7010,05	1947,92
	20,73	6942,35	1944,842
	8,77	6942,35	1950,997
	-6,04	6957,736	1947,92
	-20,24	6942,35	1950,997
	-32,78	6926,964	1947,92
	-43,58	6926,964	1954,074
	-50	6920,809	1963,306
	-51,08	6936,195	1950,997
	-49,02	6942,35	1960,229
	-45,13	6923,886	1960,229
	-38,87	6923,886	1944,842
	-30,84	6905,423	1954,074
	-22,05	6966,968	1944,842
	-13,22	6942,35	1957,152
	-3,95	6923,886	1954,074
	6,69	6917,732	1954,074
	18,1	6979,277	1941,765
	28,35	6948,505	1947,92
	36,96	7000,818	1929,456
	45,71	6982,355	1926,379
	56,26	6966,968	1935,611
	66,74	6957,736	1935,611
	74,46	6942,35	1941,765
	80,51	6970,046	1920,224
	86,32	6973,123	1923,301
	92,46	6979,277	1941,765
	98,86	7016,205	1910,992
	97,67	7016,205	1926,379
	88,19	6966,968	1920,224
	81,38	7010,05	1923,301
	80,81	6933,118	1932,533
	82,6	6914,654	1941,765
	84,69	6902,345	1950,997
	87,34	6905,423	1947,92
	89,28	6939,273	1938,688
	89,2	6957,736	1923,301
	87,62	6963,891	1929,456
	84,65	6942,35	1929,456
	79,39	6942,35	1935,611
	72,13	6948,505	1929,456
	62,81	6973,123	1920,224
	51,54	6973,123	1923,301
	38,94	6973,123	1932,533
	24	7006,973	1926,379
	5,56	7006,973	1926,379
	-15,97	7000,818	1923,301
	-35,47	6994,664	1920,224
	-46,53	6976,2	1920,224
	-48,67	6963,891	1923,301
	-46,75	6951,582	1920,224
	-43,88	6951,582	1923,301
	-39,74	6957,736	1929,456
	-34,21	6970,046	1929,456
	-27,56	6982,355	1914,07
	-20,16	7000,818	1904,838
	-11,67	6988,509	1910,992
	-1,76	6979,277	1923,301
	9,05	6939,273	1932,533
	19,57	6939,273	1932,533
	28,94	6957,736	1914,07
	37,26	6954,659	1910,992
	44,97	6939,273	1920,224
	52,47	6933,118	1917,147
	59,93	6942,35	1923,301
	67,89	6951,582	1914,07
	77,01	6933,118	1907,915
	87,1	6933,118	1920,224
	98,72	6954,659	1920,224
	109,55	6991,587	1914,07
	112,19	6991,587	1917,147
	108,56	6976,2	1920,224
	106,55	6988,509	1910,992
	105,5	6991,587	1904,838
	102,97	6976,2	1901,76
	99,16	6957,736	1901,76
	94,27	6945,427	1901,76
	88,14	6954,659	1892,529
	80,31	6951,582	1898,683
	70,34	6923,886	1904,838
	58,81	6920,809	1904,838
	46,14	6936,195	1910,992
	31,45	6960,814	1907,915
	14,4	6970,046	1910,992
	-3,16	6951,582	1914,07
	-20,69	6963,891	1910,992
	-35,02	6957,736	1914,07
	-41,81	6954,659	1917,147
	-43,96	6970,046	1914,07
	-44,24	6988,509	1910,992
	-43,18	7000,818	1901,76
	-41,94	6966,968	1914,07
	-40,56	6951,582	1917,147
	-38,75	6945,427	1904,838
	-36,33	6948,505	1910,992
	-32,95	6957,736	1904,838
	-27,81	6970,046	1904,838
	-20,12	7006,973	1904,838
	-10,3	7034,669	1889,451
	1,02	7019,282	1898,683
	13,64	7003,896	1914,07
	27,43	7016,205	1907,915
	42,39	7031,591	1914,07
	58,19	7025,437	1910,992
	72,61	7000,818	1917,147
	83,5	6976,2	1926,379
	91,58	6951,582	1932,533
	95,86	6945,427	1932,533
	93,59	6923,886	1932,533
	86,89	6936,195	1926,379
	80,85	6960,814	1920,224
	77,38	6966,968	1920,224
	75,63	6960,814	1923,301
	74,74	6942,35	1920,224
	74,42	6951,582	1914,07
	74,69	6948,505	1917,147
	75,11	6942,35	1914,07
	74,64	6939,273	1920,224
	72,04	6942,35	1917,147
	66,61	6951,582	1923,301
	58,35	6939,273	1926,379
	46,84	6923,886	1938,688
	31,85	6917,732	1954,074
	14,99	6960,814	1929,456
	-1,93	6957,736	1923,301
	-18,51	6948,505	1929,456
	-33,15	6982,355	1923,301
	-42,55	7040,823	1895,606
	-46,87	7043,9	1895,606
	-48,31	7028,514	1889,451
	-47,83	6976,2	1898,683
	-46,41	6954,659	1901,76
	-43,33	6957,736	1901,76
	-37,57	6979,277	1898,683
	-30,19	6985,432	1892,529
	-22,03	6988,509	1895,606
	-13,26	6997,741	1901,76
	-3,89	7028,514	1904,838
	5,95	7050,055	1898,683
	16,35	7040,823	1895,606
	27,84	7019,282	1895,606
	40,52	7028,514	1892,529
	54,77	7028,514	1898,683
	70,15	7016,205	1907,915
	84,29	6951,582	1926,379
	94,1	7006,973	1914,07
	100,52	6926,964	1932,533
	108,38	6942,35	1932,533
	114,94	6942,35	1929,456
	115	6963,891	1929,456
	111,97	6997,741	1935,611
	110,95	6982,355	1932,533
	111,68	6997,741	1938,688
	111,99	7010,05	1932,533
	112,2	7025,437	1920,224
	112,64	7028,514	1920,224
	112,04	7034,669	1917,147
	109,45	7040,823	1914,07
	104,65	7031,591	1914,07
	96,84	7071,596	1910,992
	86,3	7099,291	1901,76
	74,8	7090,06	1907,915
	62,51	7083,905	1901,76
	48,25	7102,369	1895,606
	31,02	7090,06	1904,838
	10,73	7068,519	1907,915
	-11,79	7050,055	1907,915
	-29,71	7000,818	1917,147
	-38,92	6979,277	1923,301
	-43,32	6982,355	1920,224
	-44,32	6982,355	1917,147
	-42,89	6970,046	1910,992
	-42,21	6991,587	1895,606
	-42,06	6988,509	1904,838
	-40,83	6985,432	1895,606
	-38,28	6997,741	1895,606
	-33,71	7003,896	1898,683
	-27,08	6970,046	1917,147
	-18,8	6966,968	1898,683
	-9,53	6979,277	1904,838
	0,01	6988,509	1907,915
	9,43	6973,123	1904,838
	18,87	6991,587	1898,683
	28,73	6988,509	1889,451
	39,29	7016,205	1877,142
	50,62	7028,514	1870,988
	63,51	6997,741	1874,065
	78,6	6994,664	1870,988
	94,59	6957,736	1889,451
	106,67	6948,505	1892,529
	109,93	6945,427	1883,297
	106,1	6954,659	1883,297
	101,08	6970,046	1877,142
	98,73	6957,736	1877,142
	99,4	6991,587	1880,219
	100,88	7050,055	1861,756
	101,64	7040,823	1864,833
	101,78	7046,978	1855,601
	101,03	7034,669	1861,756
	97,7	6985,432	1870,988
	91,27	6994,664	1864,833
	83,5	7016,205	1870,988
	74,54	6997,741	1867,91
	62,94	7013,128	1870,988
	49,63	6985,432	1874,065
	34,37	6966,968	1870,988
	15,64	6973,123	1864,833
	-5,41	6976,2	1864,833
	-27,19	6979,277	1867,91
	-42,68	6997,741	1864,833
	-46,73	7019,282	1858,678
	-44,43	6979,277	1864,833
	-40,41	6948,505	1861,756
	-35,68	6957,736	1858,678
	-30,43	6951,582	1861,756
	-25,02	6973,123	1849,447
	-19,57	6979,277	1840,215
	-13,41	6988,509	1840,215
	-6,3	6994,664	1837,137
	1,21	6948,505	1843,292
	8,57	6954,659	1849,447
	15,72	6933,118	1843,292
	23,16	6991,587	1846,369
	31,32	7016,205	1834,06
	39,97	7043,9	1815,596
	48,89	7031,591	1821,751
	58,37	7025,437	1827,906
	68,95	7025,437	1834,06
	80,22	7043,9	1821,751
	92,19	7016,205	1827,906
	104,07	7000,818	1827,906
	110,35	7006,973	1824,828
	108,43	6997,741	1824,828
	102,67	6979,277	1837,137
	97,15	6973,123	1837,137
	93,34	6973,123	1837,137
	90,18	7003,896	1830,983
	86,45	7000,818	1821,751
	81,43	6985,432	1827,906
	74,76	6939,273	1830,983
	66,61	6960,814	1818,674
	55,69	6942,35	1821,751
	40,75	6926,964	1830,983
	23,35	6939,273	1827,906
	6,2	6954,659	1827,906
	-9,65	6963,891	1827,906
	-23,38	6966,968	1827,906
	-32,89	6973,123	1824,828
	-38,23	6982,355	1830,983
	-41,29	7003,896	1830,983
	-42,62	6970,046	1830,983
	-42,67	6973,123	1837,137
	-42,49	6963,891	1827,906
	-41,41	6976,2	1821,751
	-38,17	6963,891	1821,751
	-33,4	6945,427	1830,983
	-27,92	6942,35	1834,06
	-21,75	6926,964	1843,292
	-14,33	6911,577	1837,137
	-5,46	6899,268	1834,06
	4,07	6960,814	1824,828
	13,91	6871,573	1840,215
	25,27	7013,128	1824,828
	38,65	7003,896	1827,906
	53,74	7034,669	1818,674
	69,9	7046,978	1812,519
	85,49	7040,823	1812,519
	103,19	7010,05	1821,751
	120,07	6997,741	1827,906
	124,13	6985,432	1830,983
	115,45	6982,355	1821,751
	106,91	6991,587	1821,751
	105,45	6994,664	1821,751
	107,51	7000,818	1818,674
	107,78	7013,128	1809,442
	106,02	6994,664	1815,596
	104,57	6970,046	1827,906
	103,14	6936,195	1840,215
	99,18	6926,964	1834,06
	92,23	6926,964	1840,215
	84,89	6908,5	1843,292
	79,37	6893,114	1840,215
	74,57	6899,268	1827,906
	68,44	6926,964	1827,906
	59,77	6926,964	1824,828
	47,33	6957,736	1834,06
	30,32	6988,509	1837,137
	9,04	6985,432	1840,215
	-12,67	6997,741	1830,983
	-30,55	6991,587	1818,674
	-42,91	6970,046	1818,674
	-49,14	6966,968	1815,596
	-50,32	6985,432	1818,674
	-48,09	6982,355	1818,674
	-43,55	6985,432	1821,751
	-37,64	6994,664	1821,751
	-30,75	6942,35	1837,137
	-23,07	7003,896	1821,751
	-14,65	7010,05	1818,674
	-5,31	6982,355	1821,751
	4,81	6936,195	1834,06
	15,06	6926,964	1830,983
	24,89	6923,886	1834,06
	34,96	6930,041	1837,137
	46,71	6945,427	1840,215
	60,89	6957,736	1830,983
	75,97	6957,736	1827,906
	88,98	6970,046	1818,674
	97,5	6985,432	1815,596
	101,86	6985,432	1824,828
	105,65	6985,432	1824,828
	108,56	6988,509	1827,906
	107,29	6985,432	1830,983
	102,52	6988,509	1824,828
	99,22	6982,355	1824,828
	99,97	6970,046	1827,906
	100,68	6976,2	1818,674
	98,62	6966,968	1830,983
	96,83	6976,2	1830,983
	97,38	6985,432	1830,983
	98,53	6979,277	1824,828
	99,03	6988,509	1821,751
	98,97	6982,355	1818,674
	98,88	6997,741	1812,519
	98,7	7016,205	1803,287
	97,88	7006,973	1812,519
	96,61	7003,896	1815,596
	95,52	6994,664	1824,828
	94,69	6985,432	1830,983
	93,87	6960,814	1830,983
	92,94	6942,35	1830,983
	92,05	6945,427	1827,906
	91,45	6957,736	1830,983
	91,33	6979,277	1830,983
	91,87	6991,587	1830,983
	92,97	7000,818	1830,983
	94,25	7019,282	1827,906
	95,39	7025,437	1827,906
	96,84	7006,973	1840,215
	99,28	6997,741	1830,983
	101,73	6960,814	1837,137
	103,33	6951,582	1830,983
	104,61	6963,891	1827,906
	105,29	6973,123	1834,06
	104,24	7003,896	1824,828
	101,63	7010,05	1818,674
	99,28	7010,05	1812,519
	98,88	7016,205	1806,365
	99,63	7062,364	1794,056
	100,53	7053,132	1803,287
		7043,9	1818,674
		7046,978	1827,906
		7043,9	1843,292
		7056,21	1834,06
		7028,514	1830,983
		7031,591	1827,906
		7040,823	1812,519
		7053,132	1806,365
		7059,287	1809,442
		7071,596	1812,519
		7043,9	1821,751
		7037,746	1827,906
		7019,282	1821,751
		7050,055	1818,674
		7000,818	1834,06
		7000,818	1830,983
		7016,205	1840,215
		7031,591	1837,137
		7046,978	1843,292
		7043,9	1846,369
		7010,05	1840,215
		7031,591	1830,983
		7040,823	1830,983
		7043,9	1840,215
		7050,055	1834,06
		7050,055	1834,06
		6997,741	1837,137
		6979,277	1840,215
		6957,736	1843,292
		6966,968	1840,215
		7000,818	1840,215
		7019,282	1843,292
		7050,055	1830,983
		7046,978	1827,906
		7031,591	1830,983
		7031,591	1830,983
		7034,669	1830,983
		7031,591	1834,06
		7028,514	1840,215
		7028,514	1846,369
		7040,823	1846,369
		7043,9	1852,524
		7040,823	1855,601
		7031,591	1855,601
		7019,282	1852,524
		7000,818	1855,601
		6979,277	1855,601
		6939,273	1864,833
		6948,505	1867,91
		6973,123	1861,756
		6988,509	1858,678
		7010,05	1861,756
		7040,823	1861,756
		7050,055	1858,678
		6991,587	1867,91
		6979,277	1858,678
		6985,432	1852,524
		6957,736	1861,756
		6963,891	1861,756
		7068,519	1858,678
		7003,896	1855,601
		7003,896	1852,524
		7016,205	1855,601
		7013,128	1849,447
		7006,973	1849,447
		7000,818	1855,601
		7000,818	1855,601
		7000,818	1858,678
		6994,664	1855,601
		7010,05	1858,678
		7022,359	1858,678
		7013,128	1861,756
		6991,587	1864,833
		6979,277	1864,833
		6982,355	1864,833
		7006,973	1852,524
		7003,896	1840,215
		7003,896	1837,137
		6988,509	1849,447
		6979,277	1846,369
		6991,587	1846,369
		6970,046	1846,369
		6942,35	1855,601
		6976,2	1852,524
		7000,818	1858,678
		7050,055	1849,447
		7071,596	1834,06
		7065,441	1837,137
		7071,596	1846,369
		7074,673	1849,447
		7093,137	1849,447
		7074,673	1840,215
		7046,978	1846,369
		6994,664	1858,678
		6991,587	1855,601
		7000,818	1855,601
		7031,591	1840,215
		7025,437	1837,137
		7019,282	1834,06
		7000,818	1840,215
		6966,968	1861,756
		6930,041	1867,91
		6923,886	1855,601
		6914,654	1852,524
		6939,273	1858,678
		6963,891	1852,524
		6979,277	1834,06
		6979,277	1818,674
		6914,654	1843,292
		6939,273	1846,369
		7003,896	1846,369
		7059,287	1843,292
		7071,596	1837,137
		7056,21	1834,06
		7056,21	1830,983
		7050,055	1830,983
		7059,287	1834,06
		7056,21	1830,983
		7034,669	1827,906
		6985,432	1840,215
		6942,35	1843,292
		6945,427	1846,369
		6973,123	1840,215
		6994,664	1834,06
		6948,505	1858,678
		6960,814	1861,756
		6988,509	1849,447
		6982,355	1858,678
		6988,509	1858,678
		7013,128	1837,137
		7031,591	1818,674
		7037,746	1815,596
		7028,514	1821,751
		7003,896	1827,906
		7000,818	1827,906
		7003,896	1827,906
		7013,128	1827,906
		7010,05	1827,906
		6985,432	1843,292
		6966,968	1843,292
		6960,814	1837,137
		6951,582	1830,983
		6948,505	1830,983
		6957,736	1840,215
		6960,814	1843,292
		6970,046	1830,983
		6963,891	1840,215
		6948,505	1840,215
		6954,659	1840,215
		6973,123	1837,137
		6973,123	1834,06
		6982,355	1840,215
		7000,818	1837,137
		6976,2	1843,292
		7000,818	1830,983
		7016,205	1824,828
		7010,05	1834,06
		7016,205	1824,828
		7003,896	1827,906
		6979,277	1846,369
		7006,973	1830,983
		7013,128	1818,674
		7016,205	1815,596
		6994,664	1818,674
		6911,577	1827,906
		6945,427	1824,828
		6963,891	1815,596
		6963,891	1815,596
		6948,505	1821,751
		6963,891	1830,983
		6997,741	1827,906
		7006,973	1821,751
		6997,741	1824,828
		6979,277	1830,983
		7037,746	1815,596
		7037,746	1803,287
		7031,591	1815,596
		7028,514	1809,442
		7040,823	1806,365
		7013,128	1818,674
		7010,05	1812,519
		7016,205	1812,519
		6988,509	1821,751
		6957,736	1824,828
		6973,123	1812,519
		6970,046	1812,519
		6979,277	1809,442
		6970,046	1815,596
		6976,2	1812,519
		6970,046	1806,365
		6942,35	1809,442
		6951,582	1812,519
		6976,2	1815,596
		6991,587	1809,442
		6985,432	1812,519
		6997,741	1812,519
		7028,514	1815,596
		7040,823	1812,519
		7065,441	1806,365
		7016,205	1800,21
		6966,968	1794,056
		6930,041	1800,21
		6920,809	1803,287
		6942,35	1806,365
		6982,355	1800,21
		6970,046	1809,442
		6991,587	1803,287
		6988,509	1797,133
		6988,509	1797,133
		6976,2	1803,287
		6979,277	1803,287
		7013,128	1778,669
		7016,205	1775,592
		7016,205	1778,669
		7016,205	1781,746
		6985,432	1778,669
		6973,123	1766,36
		6970,046	1757,128
		6976,2	1760,205
		6997,741	1763,283
		7016,205	1757,128
		7013,128	1763,283
		7006,973	1772,515
		6979,277	1778,669
		6948,505	1775,592
		6954,659	1760,205
		6960,814	1766,36
		6963,891	1769,437
		6979,277	1763,283
		6997,741	1769,437
		6960,814	1772,515
		6886,959	1794,056
		6908,5	1787,901
		6954,659	1784,824
		6966,968	1781,746
		7019,282	1757,128
		7003,896	1775,592
		7010,05	1760,205
		7016,205	1763,283
		7031,591	1763,283
		7016,205	1769,437
		7000,818	1769,437
		6982,355	1772,515
		6973,123	1775,592
		6979,277	1760,205
		6960,814	1772,515
		6939,273	1778,669
		6923,886	1781,746
		6908,5	1781,746
		6911,577	1781,746
		6930,041	1778,669
		6942,35	1778,669
		6976,2	1775,592
		6988,509	1797,133
		6997,741	1815,596
		7022,359	1806,365
		7019,282	1812,519
		6994,664	1830,983
		6985,432	1837,137
		6976,2	1840,215
		6979,277	1846,369
		6957,736	1855,601
		6893,114	1867,91
		6914,654	1861,756
		6914,654	1867,91
		6914,654	1870,988
		6911,577	1870,988
		6917,732	1867,91
		6942,35	1858,678
		6966,968	1846,369
		6877,727	1843,292
		6859,263	1849,447
		6840,8	1852,524
		6850,032	1843,292
		6874,65	1830,983
		6908,5	1815,596
		6896,191	1830,983
		6883,882	1843,292
		6936,195	1852,524
		6982,355	1861,756
		7046,978	1846,369
		7034,669	1837,137
		6994,664	1834,06
		6948,505	1830,983
		6936,195	1843,292
		6923,886	1843,292
		6917,732	1846,369
		6905,423	1858,678
		6905,423	1874,065
		6920,809	1874,065
		6926,964	1877,142
		6942,35	1883,297
		6939,273	1883,297
		6951,582	1874,065
		6963,891	1864,833
		6945,427	1864,833
		6936,195	1864,833
		6945,427	1870,988
		6982,355	1874,065
		6960,814	1880,219
		6920,809	1892,529
		6899,268	1904,838
		6933,118	1889,451
		6917,732	1898,683
		6939,273	1889,451
		6908,5	1901,76
		6893,114	1910,992
		6905,423	1910,992
		6902,345	1898,683
		6902,345	1895,606
		6893,114	1898,683
		6905,423	1895,606
		6942,35	1877,142
		6936,195	1889,451
		6914,654	1889,451
		6896,191	1892,529
		6877,727	1895,606
		6862,341	1889,451
		6880,804	1864,833
		6883,882	1886,374
		6902,345	1898,683
		6917,732	1904,838
		6923,886	1901,76
		6939,273	1901,76
		6954,659	1901,76
		6960,814	1886,374
		6954,659	1889,451
		6933,118	1886,374
		6899,268	1898,683
		6911,577	1892,529
		6896,191	1901,76
		6902,345	1895,606
		6917,732	1889,451
		6893,114	1898,683
		6902,345	1895,606
		6893,114	1904,838
		6883,882	1926,379
		6899,268	1929,456
		6957,736	1923,301
		6939,273	1932,533
		6926,964	1932,533
		6917,732	1932,533
		6933,118	1929,456
		6939,273	1926,379
		6926,964	1932,533
		6914,654	1932,533
		6877,727	1938,688
		6871,573	1941,765
		6880,804	1947,92
		6874,65	1963,306
		6850,032	1978,692
		6862,341	1984,847
		6896,191	1981,77
		6908,5	1969,461
		6917,732	1957,152
		6923,886	1960,229
		6926,964	1978,692
		6902,345	1991,002
		6862,341	2003,311
		6874,65	2000,233
		6846,954	2000,233
		6856,186	2009,465
		6859,263	2021,774
		6865,418	2024,852
		6905,423	2027,929
		6893,114	2024,852
		6886,959	2037,161
		6871,573	2037,161
		6856,186	2049,47
		6843,877	2067,934
		6856,186	2077,166
		6856,186	2086,397
		6871,573	2080,243
		6883,882	2074,088
		6880,804	2077,166
		6871,573	2083,32
		6871,573	2111,016
		6868,495	2123,325
		6877,727	2132,557
		6853,109	2141,788
		6877,727	2138,711
		6816,181	2154,098
		6800,795	2166,407
		6797,718	2178,716
		6840,8	2184,87
		6868,495	2187,948
		6816,181	2184,87
		6911,577	2172,561
		6902,345	2181,793
		6886,959	2200,257
		6871,573	2221,798
		6797,718	2258,725
		6806,95	2271,034
		6803,872	2258,725
		6831,568	2249,493
		6825,413	2289,498
		6831,568	2295,653
		6853,109	2286,421
		6862,341	2292,575
		6880,804	2301,807
		6868,495	2301,807
		6862,341	2332,58
		6871,573	2314,116
		6877,727	2295,653
		6865,418	2304,884
		6856,186	2338,735
		6868,495	2338,735
		6899,268	2332,58
		6911,577	2320,271
		6896,191	2335,657
		6899,268	2335,657
		6908,5	2332,58
		6902,345	2335,657
		6905,423	2335,657
		6868,495	2354,121
		6831,568	2366,43
		6846,954	2354,121
		6846,954	2351,044
		6810,027	2366,43
		6800,795	2372,585
		6813,104	2357,198
		6816,181	2347,966
		6825,413	2351,044
		6822,336	2354,121
		6850,032	2357,198
		6877,727	2341,812
		6874,65	2332,58
		6856,186	2341,812
		6865,418	2363,353
		6865,418	2363,353
		6825,413	2366,43
		6822,336	2360,276
		6834,645	2354,121
		6840,8	2344,889
		6831,568	2357,198
		6822,336	2360,276
		6794,64	2366,43
		6770,022	2378,739
		6822,336	2387,971
		6850,032	2384,894
		6877,727	2384,894
		6862,341	2397,203
		6850,032	2409,512
		6846,954	2418,744
		6843,877	2427,976
		6834,645	2434,13
		6853,109	2434,13
		6846,954	2431,053
		6856,186	2437,208
		6871,573	2427,976
		6886,959	2409,512
		6877,727	2412,589
		6865,418	2415,667
		6846,954	2418,744
		6846,954	2421,821
		6825,413	2427,976
		6803,872	2424,899
		6770,022	2434,13
		6760,79	2446,44
		6751,558	2446,44
		6779,254	2434,13
		6797,718	2427,976
		6791,563	2424,899
		6813,104	2427,976
		6880,804	2409,512
		6877,727	2409,512
		6822,336	2437,208
		6865,418	2421,821
		6810,027	2446,44
		6779,254	2452,594
		6757,713	2455,671
		6754,636	2452,594
		6739,249	2464,903
		6751,558	2471,058
		6782,331	2461,826
		6788,486	2437,208
		6751,558	2458,749
		6730,018	2467,98
		6745,404	2477,212
		6754,636	2480,29
		6763,868	2492,599
		6773,099	2489,521
		6797,718	2480,29
		6819,259	2471,058
		6825,413	2467,98
		6837,722	2464,903
		6819,259	2452,594
		6788,486	2443,362
		6782,331	2443,362
		6779,254	2446,44
		6788,486	2446,44
		6800,795	2431,053
		6766,945	2421,821
		6760,79	2418,744
		6782,331	2418,744
		6782,331	2424,899
		6806,95	2421,821
		6822,336	2415,667
		6813,104	2418,744
		6819,259	2415,667
		6834,645	2418,744
		6837,722	2415,667
		6846,954	2409,512
		6834,645	2406,435
		6816,181	2387,971
		6813,104	2381,817
		6825,413	2381,817
		6825,413	2387,971
		6819,259	2391,048
		6837,722	2378,739
		6840,8	2381,817
		6837,722	2384,894
		6831,568	2387,971
		6874,65	2354,121
		6886,959	2360,276
		6850,032	2351,044
		6874,65	2375,662
		6816,181	2357,198
		6871,573	2357,198
		6797,718	2360,276
		6785,409	2360,276
		6788,486	2357,198
		6806,95	2347,966
		6825,413	2329,503
		6825,413	2329,503
		6868,495	2341,812
		6846,954	2347,966
		6920,809	2326,425
		6899,268	2317,194
		6865,418	2311,039
		6856,186	2314,116
		6880,804	2304,884
		6880,804	2314,116
		6877,727	2307,962
		6825,413	2311,039
		6850,032	2314,116
		6813,104	2317,194
		6853,109	2307,962
		6862,341	2307,962
		6874,65	2314,116
		6899,268	2298,73
		6896,191	2289,498
		6859,263	2301,807
		6853,109	2292,575
		6862,341	2283,344
		6871,573	2280,266
		6893,114	2274,112
		6902,345	2264,88
		6874,65	2274,112
		6840,8	2277,189
		6837,722	2277,189
		6828,491	2261,803
		6813,104	2274,112
		6822,336	2280,266
		6862,341	2271,034
		6877,727	2252,571
		6843,877	2243,339
		6803,872	2243,339
		6779,254	2237,184
		6782,331	2234,107
		6794,64	2234,107
		6822,336	2246,416
		6791,563	2237,184
		6803,872	2224,875
		6846,954	2255,648
		6890,036	2255,648
		6899,268	2237,184
		6886,959	2234,107
		6880,804	2237,184
		6874,65	2240,262
		6871,573	2237,184
		6846,954	2227,952
		6806,95	2234,107
		6816,181	2231,03
		6822,336	2249,493
		6868,495	2224,875
		6880,804	2231,03
		6825,413	2240,262
		6831,568	2249,493
		6834,645	2264,88
		6865,418	2255,648
		6886,959	2246,416
		6843,877	2255,648
		6825,413	2277,189
		6822,336	2261,803
		6853,109	2267,957
		6834,645	2277,189
		6850,032	2267,957
		6813,104	2261,803
		6865,418	2252,571
		6828,491	2255,648
		6850,032	2264,88
		6843,877	2267,957
		6843,877	2286,421
		6871,573	2295,653
		6899,268	2286,421
		6890,036	2286,421
		6834,645	2307,962
		6902,345	2286,421
		6825,413	2323,348
		6828,491	2320,271
		6822,336	2366,43
		6810,027	2341,812
		6797,718	2372,585
		6788,486	2363,353
		6825,413	2363,353
		6825,413	2363,353
		6816,181	2357,198
		6788,486	2369,507
		6800,795	2360,276
		6806,95	2369,507
		6840,8	2375,662
		6871,573	2372,585
		6896,191	2384,894
		6896,191	2387,971
		6828,491	2418,744
		6856,186	2406,435
		6813,104	2421,821
		6779,254	2446,44
		6776,177	2437,208
		6874,65	2400,28
		6794,64	2427,976
		6816,181	2440,285
		6834,645	2443,362
		6831,568	2455,671
		6816,181	2458,749
		6828,491	2464,903
		6819,259	2467,98
		6837,722	2474,135
		6890,036	2477,212
		6822,336	2471,058
		6862,341	2474,135
		6883,882	2489,521
		6871,573	2511,062
		6871,573	2498,753
		6797,718	2511,062
		6785,409	2511,062
		6803,872	2511,062
		6810,027	2514,14
		6868,495	2514,14
		6837,722	2514,14
		6874,65	2517,217
		6886,959	2520,294
		6905,423	2504,908
		6862,341	2517,217
		6828,491	2520,294
		6819,259	2514,14
		6825,413	2507,985
		6834,645	2501,831
		6806,95	2504,908
		6819,259	2504,908
		6822,336	2504,908
		6834,645	2511,062
		6751,558	2532,603
		6816,181	2517,217
		6797,718	2526,449
		6776,177	2529,526
		6733,095	2547,99
		6819,259	2517,217
		6785,409	2526,449
		6813,104	2523,372
		6760,79	2532,603
		6736,172	2547,99
		6736,172	2551,067
		6791,563	2520,294
		6739,249	2557,222
		6714,631	2557,222
		6717,708	2554,144
		6726,94	2554,144
		6748,481	2547,99
		6782,331	2563,376
		6822,336	2575,685
		6800,795	2569,531
		6757,713	2612,613
		6779,254	2587,995
		6788,486	2609,536
		6773,099	2609,536
		6797,718	2618,767
		6810,027	2615,69
		6816,181	2612,613
		6831,568	2609,536
		6853,109	2609,536
		6850,032	2609,536
		6837,722	2615,69
		6834,645	2600,304
		6834,645	2597,226
		6834,645	2594,149
		6837,722	2594,149
		6825,413	2594,149
		6813,104	2554,144
		6810,027	2532,603
		6834,645	2578,763
		6803,872	2547,99
		6828,491	2575,685
		6806,95	2535,681
		6800,795	2526,449
		6782,331	2517,217
		6776,177	2523,372
		6794,64	2523,372
		6797,718	2504,908
		6785,409	2520,294
		6806,95	2523,372
		6803,872	2498,753
		6794,64	2504,908
		6773,099	2517,217
		6800,795	2507,985
		6800,795	2514,14
		6806,95	2501,831
		6794,64	2514,14
		6850,032	2569,531
		6819,259	2557,222
		6862,341	2572,608
		6902,345	2584,917
		6890,036	2581,84
		6911,577	2581,84
		6871,573	2581,84
		6883,882	2572,608
		6911,577	2560,299
		6926,964	2554,144
		6973,123	2538,758
		6979,277	2544,913
		7000,818	2532,603
		6936,195	2547,99
		6942,35	2535,681
		6951,582	2538,758
		6960,814	2529,526
		6963,891	2520,294
		6951,582	2529,526
		6966,968	2507,985
		6948,505	2526,449
		6966,968	2507,985
		6960,814	2498,753
		6951,582	2492,599
		6933,118	2492,599
		6923,886	2489,521
		6930,041	2486,444
		6933,118	2483,367
		6930,041	2483,367
		6923,886	2474,135
		6902,345	2474,135
		6893,114	2471,058
		6862,341	2464,903
		6834,645	2455,671
		6822,336	2455,671
		6825,413	2440,285
		6840,8	2434,13
		6874,65	2449,517
		6905,423	2449,517
		6880,804	2461,826
		6871,573	2474,135
		6890,036	2467,98
		6902,345	2464,903
		6902,345	2467,98
		6859,263	2483,367
		6813,104	2495,676
		6794,64	2495,676
		6822,336	2483,367
		6825,413	2474,135
		6800,795	2477,212
		6773,099	2486,444
		6773,099	2483,367
		6776,177	2480,29
		6813,104	2467,98
		6859,263	2455,671
		6877,727	2455,671
		6917,732	2449,517
		6966,968	2424,899
		6982,355	2415,667
		6982,355	2412,589
		6979,277	2421,821
		6976,2	2424,899
		6970,046	2431,053
		6942,35	2443,362
		6914,654	2443,362
		6886,959	2437,208
		6917,732	2421,821
		6936,195	2412,589
		6911,577	2421,821
		6853,109	2440,285
		6831,568	2446,44
		6843,877	2440,285
		6871,573	2418,744
		6893,114	2415,667
		6926,964	2400,28
		6945,427	2391,048
		6942,35	2391,048
		6923,886	2394,126
		6902,345	2391,048
		6899,268	2391,048
		6896,191	2387,971
		6905,423	2384,894
		6914,654	2378,739
		6939,273	2366,43
		6945,427	2354,121
		6896,191	2363,353
		6856,186	2366,43
		6840,8	2363,353
		6828,491	2366,43
		6782,331	2369,507
		6754,636	2369,507
		6794,64	2372,585
		6840,8	2366,43
		6926,964	2335,657
		6930,041	2335,657
		6920,809	2351,044
		6936,195	2341,812
		6877,727	2363,353
		6883,882	2363,353
		6846,954	2357,198
		6874,65	2338,735
		6920,809	2317,194
		6893,114	2329,503
		6920,809	2317,194
		6917,732	2317,194
		6880,804	2323,348
		6856,186	2320,271
		6859,263	2323,348
		6874,65	2329,503
		6893,114	2320,271
		6893,114	2301,807
		6843,877	2314,116
		6853,109	2323,348
		6859,263	2326,425
		6886,959	2326,425
		6957,736	2307,962
		6979,277	2292,575
		6973,123	2283,344
		6945,427	2274,112
		6954,659	2274,112
		6942,35	2280,266
		6936,195	2280,266
		6890,036	2286,421
		6914,654	2283,344
		6893,114	2283,344
		6917,732	2277,189
		6880,804	2283,344
		6856,186	2286,421
		6850,032	2280,266
		6843,877	2277,189
		6816,181	2283,344
		6819,259	2286,421
		6813,104	2283,344
		6810,027	2283,344
		6822,336	2283,344
		6871,573	2280,266
		6896,191	2249,493
		6914,654	2249,493
		6951,582	2243,339
		6957,736	2231,03
		6930,041	2237,184
		6905,423	2249,493
		6911,577	2240,262
		6896,191	2237,184
		6902,345	2240,262
		6896,191	2249,493
		6880,804	2246,416
		6920,809	2234,107
		6874,65	2261,803
		6831,568	2286,421
		6856,186	2237,184
		6850,032	2249,493
		6822,336	2252,571
		6834,645	2243,339
		6837,722	2246,416
		6859,263	2234,107
		6874,65	2231,03
		6840,8	2246,416
		6890,036	2221,798
		6902,345	2215,643
		6853,109	2246,416
		6911,577	2218,721
		6914,654	2209,489
		6914,654	2209,489
		6908,5	2203,334
		6877,727	2209,489
		6865,418	2206,411
		6905,423	2209,489
		6877,727	2209,489
		6893,114	2209,489
		6930,041	2203,334
		6920,809	2203,334
		6905,423	2206,411
		6877,727	2209,489
		6865,418	2197,18
		6837,722	2206,411
		6850,032	2197,18
		6856,186	2215,643
		6899,268	2194,102
		6920,809	2172,561
		6914,654	2175,639
		6896,191	2191,025
		6877,727	2187,948
		6859,263	2191,025
		6914,654	2178,716
		6874,65	2181,793
		6905,423	2178,716
		6914,654	2169,484
		6917,732	2169,484
		6902,345	2172,561
		6859,263	2197,18
		6856,186	2197,18
		6834,645	2184,87
		6779,254	2200,257
		6776,177	2206,411
		6843,877	2184,87
		6865,418	2175,639
		6859,263	2169,484
		6899,268	2169,484
		6979,277	2138,711
		6948,505	2147,943
		6963,891	2147,943
		6939,273	2154,098
		6933,118	2147,943
		6926,964	2151,02
		6902,345	2154,098
		6890,036	2157,175
		6893,114	2157,175
		6899,268	2157,175
		6859,263	2163,329
		6846,954	2163,329
		6843,877	2163,329
		6837,722	2163,329
		6859,263	2163,329
		6877,727	2163,329
		6899,268	2160,252
		6886,959	2160,252
		6880,804	2160,252
		6896,191	2147,943
		6926,964	2138,711
		6923,886	2141,788
		6896,191	2141,788
		6880,804	2141,788
		6877,727	2138,711
		6880,804	2144,866
		6886,959	2154,098
		6880,804	2147,943
		6825,413	2141,788
		6822,336	2141,788
		6862,341	2141,788
		6862,341	2135,634
		6883,882	2123,325
		6911,577	2120,248
		6877,727	2132,557
		6856,186	2123,325
		6899,268	2126,402
		6856,186	2129,479
		6856,186	2120,248
		6859,263	2135,634
		6880,804	2123,325
		6877,727	2123,325
		6862,341	2120,248
		6840,8	2120,248
		6828,491	2126,402
		6782,331	2126,402
		6800,795	2117,17
		6871,573	2120,248
		6985,432	2111,016
		6834,645	2120,248
		6970,046	2098,707
		6914,654	2101,784
		6785,409	2117,17
		6856,186	2107,938
		6951,582	2117,17
		6803,872	2114,093
		6819,259	2107,938
		6893,114	2095,629
		6896,191	2098,707
		6813,104	2107,938
		6850,032	2104,861
		6917,732	2098,707
		6908,5	2095,629
		6917,732	2095,629
		6877,727	2095,629
		6853,109	2098,707
		6893,114	2086,397
		6896,191	2092,552
		6902,345	2080,243
		6846,954	2095,629
		6856,186	2095,629
		6893,114	2077,166
		6850,032	2101,784
		6828,491	2107,938
		6834,645	2101,784
		6846,954	2095,629
		6831,568	2095,629
		6825,413	2092,552
		6828,491	2077,166
		6800,795	2098,707
		6788,486	2092,552
		6779,254	2089,475
		6837,722	2074,088
		6733,095	2098,707
		6776,177	2083,32
		6760,79	2080,243
		6868,495	2061,779
		6917,732	2074,088
		6970,046	2052,547
		6850,032	2055,625
		6816,181	2083,32
		6991,587	2031,006
		6966,968	2043,315
		6930,041	2058,702
		6890,036	2055,625
		6890,036	2049,47
		6880,804	2052,547
		6868,495	2058,702
		6871,573	2064,856
		6877,727	2064,856
		6899,268	2055,625
		6923,886	2052,547
		6930,041	2046,393
		6914,654	2034,084
		6883,882	2037,161
		6865,418	2031,006
		6856,186	2031,006
		6856,186	2043,315
		6846,954	2049,47
		6853,109	2052,547
		6859,263	2052,547
		6877,727	2052,547
		6893,114	2052,547
		6945,427	2031,006
		6976,2	2015,62
		6976,2	2012,543
		6951,582	2021,774
		6923,886	2021,774
		6923,886	2024,852
		6923,886	2018,697
		6926,964	2024,852
		6883,882	2037,161
		6843,877	2046,393
		6828,491	2049,47
		6843,877	2052,547
		6877,727	2034,084
		6868,495	2024,852
		6856,186	2027,929
		6868,495	2018,697
		6890,036	2015,62
		6868,495	2018,697
		6945,427	2018,697
		6902,345	2031,006
		6911,577	2031,006
		6902,345	2015,62
		6899,268	2031,006
		6871,573	2012,543
		6859,263	2021,774
		6893,114	2003,311
		6880,804	2003,311
		6917,732	2000,233
		6899,268	2009,465
		6899,268	2009,465
		6914,654	2000,233
		6871,573	2015,62
		6846,954	2018,697
		6843,877	2015,62
		6846,954	2018,697
		6862,341	2006,388
		6874,65	1997,156
		6896,191	2000,233
		6908,5	1997,156
		6911,577	1997,156
		6917,732	1987,924
		6914,654	1991,002
		6874,65	1997,156
		6825,413	2018,697
		6800,795	2012,543
		6902,345	2003,311
		6899,268	2003,311
		6908,5	2000,233
		6902,345	1997,156
		6893,114	1997,156
		6880,804	2012,543
		6880,804	1987,924
		6883,882	1997,156
		6871,573	1994,079
		6828,491	2000,233
		6810,027	2000,233
		6794,64	2003,311
		6788,486	2003,311
		6770,022	2012,543
		6788,486	2015,62
		6803,872	2015,62
		6843,877	2015,62
		6908,5	1997,156
		6963,891	1991,002
		6979,277	1981,77
		6976,2	1960,229
		6957,736	1963,306
		6960,814	1972,538
		6979,277	1972,538
		6976,2	1966,383
		6936,195	1978,692
		6908,5	1981,77
		6853,109	1991,002
		6846,954	1987,924
		6877,727	1984,847
		6899,268	1987,924
		6917,732	1987,924
		6914,654	1984,847
		6923,886	1969,461
		6923,886	1972,538
		6874,65	1972,538
		6850,032	1978,692
		6865,418	1972,538
		6874,65	1972,538
		6871,573	1991,002
		6886,959	1984,847
		6917,732	1972,538
		6945,427	1966,383
		7000,818	1966,383
		6973,123	1941,765
		6923,886	1960,229
		6862,341	1981,77
		6819,259	1987,924
		6868,495	1978,692
		6911,577	1960,229
		6914,654	1963,306
		6905,423	1966,383
		6899,268	1963,306
		6902,345	1960,229
		6908,5	1957,152
		6905,423	1960,229
		6893,114	1963,306
		6905,423	1963,306
		6920,809	1969,461
		6911,577	1975,615
		6890,036	1987,924
		6899,268	1978,692
		6843,877	1972,538
		6843,877	1978,692
		6874,65	1960,229
		6905,423	1963,306
		6933,118	1966,383
		6945,427	1957,152
		6933,118	1950,997
		6902,345	1954,074
		6883,882	1954,074
		6896,191	1957,152
		6908,5	1947,92
		6920,809	1950,997
		6911,577	1960,229
		6911,577	1960,229
		6899,268	1954,074
		6896,191	1950,997
		6890,036	1957,152
		6899,268	1954,074
		6917,732	1950,997
		6945,427	1944,842
		6970,046	1935,611
		6948,505	1941,765
		6939,273	1944,842
		6905,423	1947,92
		6893,114	1950,997
		6920,809	1950,997
		6920,809	1957,152
		6911,577	1963,306
		6880,804	1954,074
		6920,809	1957,152
		6862,341	1950,997
		6853,109	1944,842
		6853,109	1938,688
		6840,8	1941,765
		6837,722	1947,92
		6828,491	1954,074
		6846,954	1950,997
		6883,882	1932,533
		6902,345	1944,842
		6908,5	1954,074
		6923,886	1944,842
		6948,505	1923,301
		6942,35	1923,301
		6883,882	1941,765
		6874,65	1947,92
		6902,345	1947,92
		6945,427	1944,842
		6988,509	1932,533
		7003,896	1917,147
		6960,814	1932,533
		6954,659	1926,379
		6926,964	1920,224
		6890,036	1929,456
		6862,341	1941,765
		6853,109	1944,842
		6868,495	1941,765
		6899,268	1938,688
		6926,964	1920,224
		6933,118	1917,147
		6883,882	1923,301
		6856,186	1926,379
		6853,109	1926,379
		6859,263	1926,379
		6865,418	1926,379
		6899,268	1932,533
		6936,195	1932,533
		6982,355	1923,301
		6920,809	1929,456
		6880,804	1932,533
		6853,109	1941,765
		6813,104	1954,074
		6803,872	1950,997
		6782,331	1947,92
		6810,027	1947,92
		6840,8	1941,765
		6933,118	1929,456
		6963,891	1923,301
		7022,359	1904,838
		7022,359	1892,529
		6991,587	1907,915
		6954,659	1910,992
		6948,505	1904,838
		6933,118	1907,915
		6945,427	1907,915
		6951,582	1904,838
		6954,659	1901,76
		6942,35	1907,915
		6939,273	1907,915
		6923,886	1917,147
		6920,809	1920,224
		6911,577	1917,147
		6880,804	1917,147
		6856,186	1920,224
		6850,032	1923,301
		6859,263	1926,379
		6896,191	1917,147
		6883,882	1917,147
		6896,191	1923,301
		6908,5	1941,765
		6963,891	1926,379
		6982,355	1904,838
		6985,432	1898,683
		6988,509	1907,915
		6985,432	1923,301
		6942,35	2027,929
		6917,732	2049,47
		6905,423	2098,707
		6896,191	2129,479
		6877,727	2160,252
		6862,341	2203,334
		6853,109	2206,411
		6859,263	2203,334
		6914,654	2178,716
		6936,195	2191,025
		6911,577	2191,025
		6948,505	2197,18
		6945,427	2215,643
		6945,427	2203,334
		6951,582	2218,721
		6933,118	2240,262
		6905,423	2261,803
		6908,5	2283,344
		6911,577	2307,962
		6893,114	2344,889
		6880,804	2381,817
		6877,727	2397,203
		6843,877	2403,358
		6859,263	2394,126
		6877,727	2375,662
		6886,959	2375,662
		6893,114	2369,507
		6911,577	2363,353
		6905,423	2354,121
		6893,114	2347,966
		6877,727	2351,044
		6890,036	2341,812
		6896,191	2329,503
		6883,882	2323,348
		6865,418	2317,194
		6880,804	2304,884
		6905,423	2274,112
		6896,191	2280,266
		6942,35	2267,957
		6920,809	2283,344
		6939,273	2277,189
		6951,582	2274,112
		6936,195	2267,957
		6914,654	2249,493
		6874,65	2243,339
		6853,109	2246,416
		6837,722	2243,339
		6850,032	2231,03
		6840,8	2227,952
		6840,8	2227,952
		6840,8	2224,875
		6856,186	2212,566
		6890,036	2194,102
		6902,345	2175,639
		6911,577	2172,561
		6914,654	2166,407
		6930,041	2160,252
		6930,041	2169,484
		6905,423	2163,329
		6902,345	2160,252
		6877,727	2157,175
		6874,65	2151,02
		6871,573	2144,866
		6902,345	2138,711
		6930,041	2117,17
		6939,273	2107,938
		6893,114	2104,861
		6868,495	2120,248
		6877,727	2107,938
		6871,573	2123,325
		6890,036	2114,093
		6886,959	2117,17
		6896,191	2117,17
		6942,35	2101,784
		6954,659	2104,861
		6939,273	2104,861
		6914,654	2117,17
		6933,118	2111,016
		6930,041	2104,861
		6926,964	2107,938
		6923,886	2107,938
		6936,195	2098,707
		6942,35	2095,629
		6905,423	2104,861
		6877,727	2098,707
		6868,495	2098,707
		6859,263	2101,784
		6850,032	2104,861
		6846,954	2101,784
		6862,341	2101,784
		6893,114	2098,707
		6908,5	2092,552
		6942,35	2086,397
		6979,277	2074,088
		6979,277	2074,088
		6917,732	2077,166
		6908,5	2083,32
		6890,036	2086,397
		6837,722	2095,629
		6813,104	2098,707
		6822,336	2092,552
		6834,645	2089,475
		6859,263	2080,243
		6883,882	2083,32
		6896,191	2095,629
		6926,964	2074,088
		6917,732	2074,088
		6939,273	2067,934
		6896,191	2058,702
		6859,263	2067,934
		6923,886	2049,47
		6859,263	2077,166
		6939,273	2061,779
		6966,968	2058,702
		6966,968	2055,625
		6914,654	2064,856
		6899,268	2061,779
		6914,654	2046,393
		6905,423	2046,393
		6905,423	2052,547
		6902,345	2049,47
		6905,423	2043,315
		6917,732	2040,238
		6914,654	2043,315
		6883,882	2046,393
		6859,263	2052,547
		6862,341	2052,547
		6880,804	2052,547
		6896,191	2055,625
		6914,654	2049,47
		6899,268	2052,547
		6874,65	2052,547
		6862,341	2061,779
		6868,495	2058,702
		6874,65	2049,47
		6883,882	2046,393
		6890,036	2040,238
		6871,573	2034,084
		6816,181	2049,47
		6840,8	2037,161
		6788,486	2052,547
		6791,563	2052,547
		6816,181	2046,393
		6865,418	2031,006
		6911,577	2018,697
		6942,35	2018,697
		6939,273	2012,543
		6896,191	2024,852
		6880,804	2027,929
		6865,418	2031,006
		6890,036	2031,006
		6896,191	2031,006
		6902,345	2018,697
		6886,959	2012,543
		6865,418	2015,62
		6874,65	2015,62
		6893,114	2006,388
		6902,345	2000,233
		6896,191	2015,62
		6920,809	1997,156
		6920,809	2000,233
		6896,191	2015,62
		6911,577	2009,465
		6911,577	2009,465
		6914,654	2009,465
		6933,118	2003,311
		6948,505	2000,233
		6945,427	2000,233
		6880,804	2003,311
		6911,577	2003,311
		6886,959	1994,079
		6862,341	2006,388
		6837,722	2009,465
		6850,032	2003,311
		6850,032	2012,543
		6846,954	2003,311
		6859,263	2012,543
		6883,882	2006,388
		6930,041	1994,079
		6973,123	1978,692
		6982,355	1966,383
		6988,509	1966,383
		6997,741	1966,383
		6973,123	1972,538
		6945,427	1969,461
		6936,195	1960,229
		6933,118	1969,461
		6899,268	1975,615
		6926,964	1972,538
		6908,5	1978,692
		6920,809	1984,847
		6914,654	1978,692
		6920,809	1975,615
		6911,577	1972,538
		6899,268	1975,615
		6905,423	1981,77
		6930,041	1972,538
		6914,654	1975,615
		6951,582	1966,383
		6963,891	1966,383
		6933,118	1963,306
		6883,882	1981,77
		6914,654	1969,461
		6862,341	1984,847
		6831,568	1975,615
		6859,263	1975,615
		6911,577	1975,615
		6963,891	1954,074
		6970,046	1944,842
		6942,35	1957,152
		6945,427	1957,152
		6963,891	1963,306
		6960,814	1957,152
		6957,736	1950,997
		6951,582	1957,152
		6966,968	1966,383
		6963,891	1954,074
		6970,046	1954,074
		6979,277	1941,765
		6976,2	1950,997
		6963,891	1957,152
		6957,736	1957,152
		6933,118	1963,306
		6911,577	1966,383
		6902,345	1978,692
		6902,345	1975,615
		6908,5	1969,461
		6942,35	1960,229
		6923,886	1969,461
		6948,505	1963,306
		6905,423	1969,461
		6973,123	1923,301
		6973,123	1935,611
		6933,118	1957,152
		6920,809	1954,074
		6936,195	1944,842
		6957,736	1944,842
		6942,35	1944,842
		6908,5	1978,692
		6917,732	1947,92
		6948,505	1944,842
		6936,195	1947,92
		6896,191	1954,074
		6933,118	1947,92
		6899,268	1957,152
		6939,273	1950,997
		6930,041	1950,997
		6960,814	1950,997
		6960,814	1938,688
		6954,659	1941,765
		6930,041	1954,074
		6960,814	1938,688
		6948,505	1941,765
		6893,114	1957,152
		6942,35	1957,152
		6957,736	1947,92
		6945,427	1941,765
		6945,427	1938,688
		6945,427	1941,765
		6936,195	1947,92
		6951,582	1941,765
		6960,814	1935,611
		6976,2	1941,765
[truncated: 21,660 more rows]
