# Supplementary material for: Assessment of upper limb motor control: establishing normative benchmarks for clinical applications
Source: PeerJ. 2025 Aug 22;13:e19859. doi: 10.7717/peerj.19859 (PMC12377353; doi:10.7717/peerj.19859)
Supplement: Supplemental Information 1 [file peerj-13-19859-s001.zip › translated_csvs/advanced_mdurance-test-246577.csv]

angle_window_	angles_bíceps_braquial_derecho_tríceps_braquial_largo_derecho	emg_muscle_bíceps_braquial_derecho_(µV)	emg_muscle_tríceps_braquial_largo_derecho_(µV)
0,05	52,97	6114,561	2704,931
	52,6	6120,715	2695,699
	53,17	6114,561	2698,777
	54,42	6102,252	2701,854
	56,02	6096,097	2701,854
	57,81	6099,174	2701,854
	59,13	6102,252	2701,854
	59,46	6077,634	2698,777
	59,19	6083,788	2689,545
	58,79	6099,174	2689,545
	58,37	6105,329	2686,468
	58,08	6114,561	2692,622
	57,83	6117,638	2695,699
	57,38	6108,406	2701,854
	56,8	6096,097	2708,009
	56,21	6089,943	2714,163
	55,9	6083,788	2708,009
	56,14	6096,097	2698,777
	56,72	6102,252	2695,699
	57,29	6099,174	2698,777
	57,69	6096,097	2704,931
	57,95	6083,788	2708,009
	58,05	6049,938	2717,24
	57,96	6053,015	2711,086
	57,78	6065,324	2714,163
	57,66	6068,402	2711,086
	57,67	6086,865	2704,931
	57,64	6086,865	2704,931
	57,31	6083,788	2704,931
	56,72	6086,865	2698,777
	56,25	6077,634	2704,931
	56,33	6083,788	2704,931
	57,15	6096,097	2704,931
	59,4	6096,097	2701,854
	64,48	6120,715	2692,622
	69,43	6114,561	2680,313
	69,54	6105,329	2683,39
	66,41	6089,943	2686,468
	64,78	6111,484	2680,313
	65,39	6139,179	2680,313
	66,22	6142,256	2689,545
	66,63	6096,097	2701,854
	66,7	6077,634	2711,086
	66,52	6071,479	2723,395
	65,86	6065,324	2720,318
	63,75	6077,634	2714,163
	59,5	6065,324	2717,24
	55,45	6068,402	2711,086
	54,94	6062,247	2708,009
	56,92	6071,479	2704,931
	58,15	6089,943	2695,699
	58,38	6108,406	2689,545
	59,04	6105,329	2692,622
	60,19	6080,711	2695,699
	60,96	6065,324	2698,777
	61,19	6071,479	2695,699
	61,45	6086,865	2698,777
	62,51	6074,556	2704,931
	65,24	6062,247	2708,009
	69,25	6046,861	2717,24
	71,96	6062,247	2704,931
	70,29	6062,247	2711,086
	61,42	6080,711	2717,24
	46,2	6093,02	2720,318
	27,64	6096,097	2720,318
	6,56	6096,097	2717,24
	-10,14	6074,556	2717,24
	-16,5	6053,015	2720,318
	-12,99	6046,861	2714,163
	0,04	6065,324	2704,931
	19,31	6068,402	2704,931
	40,26	6049,938	2711,086
	61,03	6049,938	2711,086
	81,64	6080,711	2711,086
	102,1	6111,484	2711,086
	119,87	6096,097	2714,163
	125,18	6046,861	2717,24
	116,22	6046,861	2714,163
	105,58	6077,634	2701,854
	99,14	6102,252	2698,777
	95,16	6129,947	2695,699
	92,93	6145,334	2698,777
	93,22	6163,797	2692,622
	95,31	6126,87	2692,622
	95,7	6086,865	2698,777
	90,92	6037,629	2708,009
	77,99	6028,397	2714,163
	58,82	6028,397	2714,163
	37,49	6025,32	2720,318
	15,8	6043,783	2717,24
	-5,8	6049,938	2726,472
	-25,98	6074,556	2708,009
	-38,22	6074,556	2708,009
	-39,68	6083,788	2711,086
	-34,58	6111,484	2704,931
	-25,69	6117,638	2708,009
	-14,83	6114,561	2704,931
	-3	6080,711	2711,086
	9,61	6053,015	2711,086
	22,01	6031,474	2717,24
	34,15	6016,088	2711,086
	48,56	6000,701	2701,854
	66,07	6025,32	2692,622
	84,78	6028,397	2698,777
	107,12	6062,247	2695,699
	119,2	6126,87	2698,777
	109,82	6133,025	2704,931
	95,59	6099,174	2720,318
	89,66	6086,865	2723,395
	91,28	6089,943	2708,009
	95,12	6096,097	2704,931
	98,18	6111,484	2698,777
	98,43	6105,329	2701,854
	95,27	6083,788	2695,699
	89,31	6086,865	2680,313
	81,17	6083,788	2695,699
	71,89	6065,324	2695,699
	61,1	6071,479	2689,545
	48,62	6049,938	2692,622
	34,97	6037,629	2701,854
	19,75	6071,479	2738,781
	4,1	6117,638	2726,472
	-10,56	6071,479	2717,24
	-22,69	6114,561	2704,931
	-29,48	6080,711	2683,39
	-31,3	6074,556	2708,009
	-29,44	6145,334	2704,931
	-23,66	6068,402	2720,318
	-14,66	6071,479	2720,318
	-3,91	6068,402	2711,086
	7,16	6062,247	2714,163
	17,49	6031,474	2720,318
	26,92	6074,556	2708,009
	35,73	5994,547	2729,55
	44,91	5985,315	2726,472
	57,01	6126,87	2708,009
	73,04	6009,933	2717,24
	90,59	6077,634	2708,009
	108,72	6083,788	2714,163
	122,43	6133,025	2714,163
	123,2	6037,629	2732,627
	114,22	6083,788	2714,163
	105	6022,242	2720,318
	98,73	6068,402	2714,163
	91,43	6080,711	2708,009
	80,61	6077,634	2711,086
	68,5	6080,711	2711,086
	55,24	6093,02	2704,931
	39,97	6096,097	2711,086
	22,57	6099,174	2708,009
	3,3	6099,174	2704,931
	-16,56	6108,406	2717,24
	-33,49	6111,484	2708,009
	-44,63	6099,174	2711,086
	-50,7	6086,865	2708,009
	-53,65	6068,402	2711,086
	-53,54	6080,711	2704,931
	-49,59	6077,634	2704,931
	-42,72	6086,865	2698,777
	-33,98	5991,47	2732,627
	-23,74	6099,174	2704,931
	-12,32	6046,861	2729,55
	-0,02	6031,474	2732,627
	12,85	6013,011	2735,704
	25,5	5994,547	2729,55
	37,57	6003,779	2729,55
	49,32	6019,165	2732,627
	60,73	6037,629	2729,55
	71,92	6074,556	2704,931
	83,96	6151,488	2689,545
	98,08	6071,479	2711,086
	109,89	6071,479	2729,55
	113,55	6176,107	2680,313
	111,26	6053,015	2726,472
	108,21	6185,338	2695,699
	104,94	6053,015	2732,627
	98,18	6089,943	2711,086
	86,89	6065,324	2723,395
	73,47	6089,943	2711,086
	59,82	6096,097	2711,086
	46,36	6102,252	2711,086
	31,86	6099,174	2708,009
	15,47	6099,174	2708,009
	-1,86	6111,484	2695,699
	-18,85	6129,947	2695,699
	-31,43	6114,561	2701,854
	-37,91	6086,865	2714,163
	-41,16	6074,556	2711,086
	-42,37	6034,552	2714,163
	-41,7	6043,783	2711,086
	-38,95	6089,943	2704,931
	-33,37	6062,247	2711,086
	-24,72	6102,252	2717,24
	-13,24	6099,174	2714,163
	0,31	6105,329	2711,086
	14,46	6108,406	2717,24
	27,82	6059,17	2726,472
	39,84	6074,556	2723,395
	50,5	6056,093	2723,395
	60,27	6086,865	2714,163
	69,89	6053,015	2723,395
	79,53	6065,324	2720,318
	90,42	6099,174	2717,24
	100,99	6056,093	2720,318
	105,88	6099,174	2714,163
	106,15	6093,02	2720,318
	106,06	6080,711	2720,318
	105,38	6086,865	2714,163
	103,12	6086,865	2720,318
	99,21	6080,711	2717,24
	91,69	6086,865	2711,086
	78,24	6059,17	2714,163
	61,36	6086,865	2708,009
	46,22	6083,788	2717,24
	31,25	6086,865	2723,395
	12,86	6053,015	2714,163
	-7,31	6043,783	2711,086
	-28,93	6031,474	2704,931
	-48,32	6034,552	2701,854
	-57,15	6065,324	2701,854
	-55,73	6096,097	2701,854
	-50,53	6077,634	2717,24
	-43,99	5979,16	2744,936
	-35,28	5994,547	2744,936
	-24,48	6009,933	2732,627
	-12,32	6025,32	2726,472
	0,85	6028,397	2729,55
	14,89	6031,474	2726,472
	30,17	6040,706	2717,24
	46,22	6046,861	2711,086
	60,93	6040,706	2717,24
	71,96	6053,015	2723,395
	78,49	6096,097	2720,318
	82,83	6117,638	2708,009
	87,39	6096,097	2708,009
	89,86	6074,556	2717,24
	89,04	6083,788	2714,163
	87,82	6083,788	2717,24
	88,26	6096,097	2714,163
	89,41	6037,629	2720,318
	88,34	5994,547	2717,24
	82,54	6006,856	2704,931
	70,7	6059,17	2701,854
	54,44	6077,634	2711,086
	35,41	6065,324	2711,086
	14,69	6049,938	2726,472
	-6,09	6049,938	2732,627
	-26,07	6053,015	2714,163
	-41,11	6074,556	2711,086
	-47,57	6080,711	2704,931
	-49,07	6068,402	2711,086
	-49,97	6077,634	2714,163
	-49,65	6086,865	2717,24
	-47,65	6068,402	2726,472
	-44,53	6065,324	2723,395
	-39,25	6062,247	2723,395
	-30,89	6068,402	2720,318
	-20,3	6071,479	2723,395
	-7,95	6102,252	2704,931
	6,37	6083,788	2704,931
	21,68	6068,402	2701,854
	36,08	6080,711	2695,699
	49,08	6099,174	2701,854
	61,45	6114,561	2711,086
	73,94	6105,329	2717,24
	83,65	6049,938	2732,627
	85,64	6040,706	2726,472
	84,48	6049,938	2717,24
	85,09	6071,479	2732,627
	85,67	6099,174	2720,318
	84,38	6096,097	2708,009
	79,85	6086,865	2708,009
	72,61	6074,556	2711,086
	63,51	6089,943	2708,009
	52,55	6102,252	2711,086
	39,9	6102,252	2714,163
	26,45	6043,783	2729,55
	12,58	6022,242	2741,859
	-4,11	6025,32	2741,859
	-23,45	6034,552	2732,627
	-37,98	6019,165	2726,472
	-43,6	6009,933	2723,395
	-43	6065,324	2711,086
	-38,76	6062,247	2723,395
	-32,25	6028,397	2717,24
	-24,38	6111,484	2711,086
	-16,04	6083,788	2714,163
	-7,48	6102,252	2708,009
	1,74	6053,015	2717,24
	11,93	6022,242	2723,395
	23,19	6019,165	2720,318
	35,45	6016,088	2720,318
	47,01	6009,933	2729,55
	56,07	6028,397	2729,55
	63,4	6074,556	2720,318
	71,67	6080,711	2723,395
	83,08	6093,02	2726,472
	96,86	6096,097	2726,472
	104,53	6126,87	2723,395
	102,26	6114,561	2714,163
	95,78	6071,479	2717,24
	89,24	6028,397	2729,55
	83,39	6034,552	2723,395
	76,49	6037,629	2726,472
	66,08	6040,706	2726,472
	50,66	6034,552	2726,472
	31,3	6046,861	2720,318
	9,29	6049,938	2717,24
	-14,45	6056,093	2717,24
	-34,35	6068,402	2717,24
	-45,45	6077,634	2708,009
	-49,87	6086,865	2704,931
	-51,39	6099,174	2704,931
	-51,16	6117,638	2711,086
	-48,4	6105,329	2729,55
	-43,58	6093,02	2735,704
	-37,72	6086,865	2726,472
	-30,91	6062,247	2723,395
	-22,4	6046,861	2720,318
	-11,82	6034,552	2729,55
	-0,01	6068,402	2729,55
	12,03	6102,252	2714,163
	24,43	6080,711	2723,395
	38,76	6034,552	2738,781
	55,6	6031,474	2735,704
	73,45	6046,861	2723,395
	92,11	6043,783	2711,086
	105,08	6040,706	2711,086
	104,55	6046,861	2717,24
	100,17	6046,861	2717,24
	101,21	6049,938	2720,318
	102,84	6046,861	2729,55
	98,52	6049,938	2732,627
	86,4	6019,165	2741,859
	68,47	6016,088	2741,859
	47,36	6022,242	2741,859
	24,52	6019,165	2741,859
	-0,86	6025,32	2744,936
	-26,52	6053,015	2732,627
	-46,86	6080,711	2717,24
	-58,48	6105,329	2717,24
	-63,61	6126,87	2714,163
	-65,21	6123,793	2704,931
	-63,12	6065,324	2717,24
	-59,64	6062,247	2717,24
	-57,41	6065,324	2717,24
	-54,9	6037,629	2720,318
	-50,54	5991,47	2735,704
	-44,45	5997,624	2729,55
	-35,92	6028,397	2726,472
	-24,25	6056,093	2729,55
	-9,52	6105,329	2723,395
	7,49	6108,406	2714,163
	25,56	6105,329	2717,24
	44,6	6062,247	2726,472
	65,3	6053,015	2726,472
	87,33	6074,556	2729,55
	104,61	6080,711	2726,472
	109,18	6068,402	2729,55
	103,45	6077,634	2717,24
	97,18	6053,015	2717,24
	95,49	6040,706	2726,472
	95,41	5997,624	2738,781
	93,14	6028,397	2732,627
	88,21	6062,247	2723,395
	80,87	6065,324	2726,472
	70,62	6065,324	2735,704
	56,96	6099,174	2732,627
	39,44	6111,484	2735,704
	17,88	6111,484	2723,395
	-6,05	6077,634	2717,24
	-29,5	6037,629	2720,318
	-47,16	6059,17	2720,318
	-56,29	6096,097	2717,24
	-58,37	6099,174	2726,472
	-55,86	6083,788	2732,627
	-51,72	6074,556	2735,704
	-46,85	6062,247	2717,24
	-40,97	6089,943	2717,24
	-33,48	6117,638	2717,24
	-24,42	6117,638	2720,318
	-14,31	6126,87	2720,318
	-3,66	6114,561	2723,395
	7,63	6089,943	2729,55
	20,64	6071,479	2732,627
	36,58	6080,711	2735,704
	56,68	6080,711	2732,627
	80,97	6040,706	2732,627
	107,47	6043,783	2738,781
	121,1	6031,474	2735,704
	115,11	6031,474	2738,781
	101,62	6043,783	2729,55
	89,41	6046,861	2726,472
	80,84	6019,165	2729,55
	71,88	6028,397	2717,24
	59,26	6034,552	2729,55
	44,08	6040,706	2720,318
	29,57	6037,629	2729,55
	17,85	6049,938	2720,318
	9,18	6000,701	2726,472
	0,95	5997,624	2726,472
	-9,14	6034,552	2723,395
	-21,44	6019,165	2726,472
	-34,99	6037,629	2735,704
	-47,05	6062,247	2726,472
	-52,29	6077,634	2723,395
	-52,26	6071,479	2723,395
	-52,35	6059,17	2729,55
	-51,97	6037,629	2729,55
	-51,91	6040,706	2729,55
	-52,55	6028,397	2738,781
	-53,24	6040,706	2729,55
	-53,99	6083,788	2723,395
	-54,32	6111,484	2711,086
	-54,16	6114,561	2717,24
	-53,88	6099,174	2723,395
	-53,63	6108,406	2720,318
	-53,41	6114,561	2711,086
	-53,27	6117,638	2708,009
	-53,28	6083,788	2708,009
	-53,43	6083,788	2701,854
	-53,51	6083,788	2708,009
	-53,36	6071,479	2711,086
	-53,07	6062,247	2708,009
	-52,58	6062,247	2717,24
	-51,55	6062,247	2723,395
	-46,39	6049,938	2729,55
	-33,21	6065,324	2726,472
	-14,62	6071,479	2729,55
	4,69	6089,943	2729,55
	23,39	6074,556	2726,472
	43,66	6077,634	2726,472
	65,3	6053,015	2726,472
	73,09	6031,474	2714,163
	66,49	6025,32	2717,24
	63,15	6013,011	2720,318
	66,65	6025,32	2720,318
	72,67	6049,938	2717,24
	76,83	6117,638	2714,163
	79,3	6077,634	2720,318
	82,02	6123,793	2717,24
	84,86	6105,329	2720,318
	86,96	6062,247	2726,472
	88,76	6071,479	2729,55
	91,25	6049,938	2726,472
	94,26	6040,706	2720,318
	97,27	6049,938	2711,086
	100,12	6062,247	2708,009
	102,54	6068,402	2704,931
	104,46	6086,865	2711,086
	106,28	6117,638	2704,931
	108,06	6120,715	2714,163
	109,45	6093,02	2723,395
	110,21	6037,629	2726,472
	110,33	6006,856	2726,472
	110,03	6025,32	2717,24
	109,37	6056,093	2717,24
	108,01	6096,097	2711,086
	105,79	6077,634	2726,472
	103,26	6077,634	2729,55
	100,63	6074,556	2720,318
	97,74	6056,093	2723,395
	95,25	6028,397	2729,55
	93,95	6022,242	2726,472
	94,36	6025,32	2723,395
	96,17	6034,552	2729,55
	98,61	6031,474	2729,55
	100,93	6016,088	2729,55
	102,34	5973,006	2738,781
	102,53	5963,774	2732,627
	101,77	5991,47	2729,55
	100,85	6040,706	2726,472
	100,5	6080,711	2723,395
	100,58	6111,484	2726,472
	101,08	6139,179	2711,086
	102,33	6089,943	2720,318
	103,2	6105,329	2708,009
		6089,943	2720,318
		6083,788	2717,24
		6077,634	2714,163
		6068,402	2717,24
		6056,093	2720,318
		6040,706	2723,395
		6022,242	2732,627
		6053,015	2726,472
		6071,479	2729,55
		6083,788	2732,627
		6080,711	2735,704
		6074,556	2735,704
		6065,324	2732,627
		6068,402	2723,395
		6083,788	2720,318
		6099,174	2704,931
		6086,865	2704,931
		6089,943	2698,777
		6077,634	2714,163
		6071,479	2723,395
		6043,783	2726,472
		6031,474	2726,472
		6089,943	2711,086
		6037,629	2720,318
		6016,088	2723,395
		5976,083	2729,55
		5985,315	2729,55
		5994,547	2726,472
		6003,779	2729,55
		6006,856	2723,395
		6059,17	2720,318
		6102,252	2711,086
		6157,643	2701,854
		6206,879	2695,699
		6213,034	2695,699
		6136,102	2708,009
		6102,252	2714,163
		6043,783	2723,395
		6043,783	2720,318
		6071,479	2720,318
		6071,479	2717,24
		6086,865	2717,24
		6071,479	2726,472
		6016,088	2738,781
		6034,552	2735,704
		5994,547	2732,627
		5994,547	2738,781
		5991,47	2738,781
		6000,701	2738,781
		6000,701	2738,781
		6028,397	2720,318
		6040,706	2717,24
		6043,783	2729,55
		6031,474	2735,704
		6053,015	2708,009
		6086,865	2701,854
		6102,252	2698,777
		6102,252	2698,777
		6108,406	2701,854
		6111,484	2708,009
		6080,711	2708,009
		6096,097	2714,163
		6074,556	2717,24
		6028,397	2726,472
		6037,629	2726,472
		6056,093	2714,163
		6089,943	2698,777
		6086,865	2695,699
		6089,943	2692,622
		6111,484	2695,699
		6102,252	2698,777
		6123,793	2698,777
		6093,02	2723,395
		6031,474	2748,013
		6016,088	2735,704
		6028,397	2726,472
		6019,165	2723,395
		6031,474	2729,55
		6046,861	2726,472
		6062,247	2723,395
		6068,402	2726,472
		6065,324	2726,472
		6074,556	2723,395
		6062,247	2720,318
		6077,634	2717,24
		6077,634	2717,24
		6080,711	2717,24
		6074,556	2720,318
		6068,402	2723,395
		6056,093	2729,55
		6034,552	2729,55
		6022,242	2729,55
		6016,088	2732,627
		6003,779	2729,55
		6009,933	2732,627
		6000,701	2732,627
		6003,779	2735,704
		6013,011	2720,318
		6028,397	2714,163
		6043,783	2711,086
		6049,938	2714,163
		6056,093	2720,318
		6056,093	2729,55
		5976,083	2729,55
		6043,783	2717,24
		6003,779	2723,395
		6068,402	2711,086
		6111,484	2701,854
		6099,174	2701,854
		6077,634	2720,318
		6096,097	2723,395
		6166,875	2711,086
		6145,334	2717,24
		6049,938	2735,704
		6049,938	2735,704
		6062,247	2732,627
		6034,552	2729,55
		6034,552	2726,472
		6022,242	2735,704
		6031,474	2738,781
		6037,629	2717,24
		6034,552	2726,472
		6053,015	2729,55
		6043,783	2723,395
		6074,556	2708,009
		6068,402	2708,009
		6049,938	2717,24
		6046,861	2714,163
		6071,479	2704,931
		6105,329	2704,931
		6096,097	2695,699
		6093,02	2701,854
		6111,484	2720,318
		6120,715	2714,163
		6080,711	2714,163
		6099,174	2714,163
		6077,634	2714,163
		6093,02	2717,24
		6077,634	2714,163
		6062,247	2723,395
		6000,701	2732,627
		5988,392	2732,627
		6003,779	2732,627
		6059,17	2720,318
		6037,629	2726,472
		6071,479	2726,472
		6074,556	2726,472
		6083,788	2729,55
		6083,788	2735,704
		6062,247	2732,627
		6025,32	2732,627
		5976,083	2748,013
		5979,16	2744,936
		6000,701	2738,781
		6065,324	2726,472
		6040,706	2729,55
		6089,943	2735,704
		6059,17	2723,395
		6046,861	2723,395
		6040,706	2720,318
		6034,552	2726,472
		6053,015	2723,395
		6108,406	2729,55
		6019,165	2732,627
		6062,247	2720,318
		6059,17	2723,395
		6037,629	2732,627
		6037,629	2735,704
		6037,629	2735,704
		6053,015	2729,55
		6065,324	2723,395
		6031,474	2723,395
		6034,552	2720,318
		6031,474	2717,24
		6056,093	2717,24
		6062,247	2714,163
		6077,634	2714,163
		6086,865	2717,24
		6065,324	2720,318
		6053,015	2717,24
		6056,093	2723,395
		6071,479	2723,395
		6068,402	2723,395
		6062,247	2726,472
		6049,938	2714,163
		6040,706	2717,24
		6000,701	2726,472
		6077,634	2708,009
		6068,402	2723,395
		5969,929	2732,627
		5982,238	2732,627
		6000,701	2735,704
		6037,629	2732,627
		6086,865	2714,163
		6139,179	2714,163
		6160,72	2698,777
		6114,561	2717,24
		6108,406	2711,086
		6065,324	2723,395
		6086,865	2723,395
		6065,324	2720,318
		6053,015	2726,472
		6077,634	2720,318
		6068,402	2720,318
		6028,397	2729,55
		6043,783	2726,472
		6034,552	2726,472
		6028,397	2723,395
		6006,856	2735,704
		6043,783	2729,55
		6003,779	2738,781
		6096,097	2717,24
		6062,247	2729,55
		6083,788	2723,395
		6034,552	2720,318
		6028,397	2720,318
		6059,17	2729,55
		6034,552	2717,24
		6043,783	2711,086
		6059,17	2711,086
		6077,634	2717,24
		6080,711	2714,163
		6074,556	2726,472
		6065,324	2738,781
		6046,861	2726,472
		6043,783	2717,24
		6065,324	2720,318
		6071,479	2723,395
		6074,556	2723,395
		6068,402	2717,24
		6062,247	2720,318
		6046,861	2732,627
		6037,629	2738,781
		6031,474	2729,55
		6034,552	2729,55
		6025,32	2729,55
		5991,47	2735,704
		5951,465	2735,704
		5976,083	2735,704
		6013,011	2729,55
		6031,474	2723,395
		6046,861	2723,395
		6077,634	2714,163
		6086,865	2708,009
		6117,638	2701,854
		6129,947	2708,009
		6142,256	2708,009
		6136,102	2704,931
		6120,715	2717,24
		6093,02	2723,395
		6065,324	2732,627
		6053,015	2729,55
		6040,706	2723,395
		6046,861	2723,395
		6056,093	2714,163
		6062,247	2714,163
		6062,247	2714,163
		6074,556	2711,086
		6093,02	2701,854
		6083,788	2704,931
		6059,17	2711,086
		6034,552	2717,24
		6025,32	2729,55
		6000,701	2732,627
		5994,547	2729,55
		5994,547	2729,55
		6003,779	2732,627
		6043,783	2714,163
		6071,479	2708,009
		6059,17	2720,318
		6049,938	2723,395
		6068,402	2714,163
		6080,711	2714,163
		6074,556	2711,086
		6037,629	2723,395
		6034,552	2723,395
		6037,629	2717,24
		6034,552	2714,163
		6031,474	2723,395
		6034,552	2729,55
		6053,015	2726,472
		6040,706	2717,24
		6034,552	2717,24
		6043,783	2729,55
		6056,093	2732,627
		6053,015	2738,781
		6049,938	2735,704
		6053,015	2732,627
		6056,093	2732,627
		6056,093	2723,395
		6056,093	2720,318
		6059,17	2723,395
		6046,861	2714,163
		6025,32	2708,009
		5994,547	2717,24
		5976,083	2717,24
		5976,083	2720,318
		5997,624	2723,395
		6016,088	2723,395
		6046,861	2720,318
		6080,711	2723,395
		6133,025	2717,24
		6102,252	2720,318
		6065,324	2726,472
		6056,093	2732,627
		6046,861	2732,627
		6053,015	2711,086
		6071,479	2701,854
		6080,711	2704,931
		6074,556	2708,009
		6077,634	2711,086
		6077,634	2704,931
		6074,556	2708,009
		6059,17	2723,395
		6053,015	2717,24
		6046,861	2714,163
		6062,247	2714,163
		6093,02	2704,931
		6114,561	2695,699
		6096,097	2698,777
		6089,943	2711,086
		6071,479	2720,318
		6065,324	2720,318
		6068,402	2717,24
		6059,17	2720,318
		6040,706	2711,086
		6043,783	2711,086
		6049,938	2708,009
		6065,324	2704,931
		6043,783	2714,163
		6083,788	2704,931
		6086,865	2711,086
		6062,247	2711,086
		6049,938	2717,24
		6034,552	2717,24
		6025,32	2726,472
		6006,856	2729,55
		6016,088	2732,627
		6019,165	2729,55
		6031,474	2735,704
		6043,783	2735,704
		6065,324	2717,24
		6065,324	2711,086
		6062,247	2717,24
		6043,783	2720,318
		6037,629	2717,24
		6053,015	2711,086
		6065,324	2708,009
		6059,17	2708,009
		6046,861	2714,163
		6046,861	2720,318
		6022,242	2723,395
		6046,861	2711,086
		6059,17	2714,163
		6071,479	2708,009
		6031,474	2720,318
		6043,783	2717,24
		6043,783	2720,318
		6068,402	2711,086
		6068,402	2714,163
		6059,17	2717,24
		6025,32	2723,395
		6006,856	2717,24
		6016,088	2717,24
		6003,779	2732,627
		6006,856	2717,24
		6046,861	2720,318
		6065,324	2717,24
		6071,479	2720,318
		6080,711	2720,318
		6093,02	2708,009
		6096,097	2701,854
		6074,556	2701,854
		6062,247	2711,086
		6083,788	2708,009
		6083,788	2711,086
		6059,17	2717,24
		6013,011	2723,395
		5997,624	2717,24
		6016,088	2714,163
		6028,397	2704,931
		6031,474	2717,24
		6037,629	2704,931
		6077,634	2701,854
		6056,093	2717,24
		6083,788	2698,777
		6089,943	2695,699
		6120,715	2704,931
		6102,252	2701,854
		6123,793	2698,777
		6022,242	2726,472
		6096,097	2704,931
		6009,933	2723,395
		6049,938	2704,931
		6040,706	2704,931
		6059,17	2701,854
		6053,015	2701,854
		6046,861	2701,854
		6040,706	2695,699
		6046,861	2695,699
		6049,938	2698,777
		6065,324	2695,699
		6043,783	2708,009
		6096,097	2708,009
		6108,406	2695,699
		6120,715	2698,777
		6059,17	2723,395
		6049,938	2729,55
		6096,097	2714,163
		5994,547	2726,472
		5994,547	2723,395
		6022,242	2720,318
		6019,165	2723,395
		6022,242	2729,55
		6016,088	2723,395
		6006,856	2726,472
		6006,856	2726,472
		6006,856	2723,395
		6016,088	2723,395
		6059,17	2708,009
		6059,17	2701,854
		6068,402	2711,086
		6013,011	2717,24
		6025,32	2720,318
		6040,706	2717,24
		6071,479	2717,24
		6083,788	2711,086
		6089,943	2701,854
		6080,711	2704,931
		6065,324	2708,009
		6062,247	2708,009
		6034,552	2714,163
		6022,242	2720,318
		6022,242	2726,472
		6025,32	2723,395
		6022,242	2723,395
		6031,474	2723,395
		6059,17	2720,318
		6074,556	2698,777
		6074,556	2692,622
		6105,329	2701,854
		6120,715	2695,699
		6093,02	2701,854
		6068,402	2701,854
		6025,32	2708,009
		6013,011	2714,163
		6019,165	2720,318
		6022,242	2717,24
		6043,783	2714,163
		6043,783	2720,318
		6059,17	2717,24
		6068,402	2720,318
		6080,711	2720,318
		6049,938	2720,318
		6037,629	2717,24
		6074,556	2714,163
		6037,629	2708,009
		6056,093	2701,854
		6096,097	2717,24
		6059,17	2708,009
		6059,17	2695,699
		6062,247	2698,777
		6089,943	2689,545
		6120,715	2680,313
		6133,025	2677,236
		6145,334	2683,39
		6117,638	2701,854
		6096,097	2711,086
		6077,634	2717,24
		6077,634	2717,24
		6034,552	2735,704
		6016,088	2729,55
		6009,933	2714,163
		6013,011	2720,318
		6000,701	2723,395
		6009,933	2714,163
		6000,701	2714,163
		6009,933	2711,086
		6019,165	2717,24
		6046,861	2714,163
		6049,938	2714,163
		6065,324	2717,24
		6056,093	2714,163
		6053,015	2714,163
		6077,634	2704,931
		6043,783	2714,163
		6062,247	2720,318
		6071,479	2695,699
		6065,324	2704,931
		6065,324	2708,009
		6065,324	2708,009
		6065,324	2695,699
		6056,093	2692,622
		6031,474	2701,854
		6006,856	2720,318
		6019,165	2720,318
		6000,701	2726,472
		6037,629	2714,163
		6037,629	2720,318
		6056,093	2711,086
		6053,015	2708,009
		6056,093	2698,777
		6049,938	2704,931
		6040,706	2711,086
		6034,552	2720,318
		6025,32	2720,318
		6043,783	2714,163
		6022,242	2711,086
		5994,547	2717,24
		6000,701	2717,24
		5988,392	2717,24
		6046,861	2708,009
		6062,247	2701,854
		6019,165	2714,163
		5976,083	2723,395
		6059,17	2701,854
		6062,247	2711,086
		6062,247	2711,086
		6077,634	2708,009
		6108,406	2692,622
		6099,174	2695,699
		6108,406	2695,699
		6080,711	2698,777
		6031,474	2711,086
		6016,088	2720,318
		6028,397	2717,24
		5991,47	2720,318
		6071,479	2717,24
		6083,788	2714,163
		6083,788	2708,009
		6065,324	2726,472
		6083,788	2704,931
		6096,097	2698,777
		6114,561	2695,699
		6108,406	2695,699
		6077,634	2704,931
		6037,629	2701,854
		6059,17	2704,931
		6065,324	2704,931
		6025,32	2717,24
		5985,315	2726,472
		6009,933	2717,24
		6022,242	2717,24
		6034,552	2714,163
		6053,015	2717,24
		6022,242	2723,395
		6034,552	2723,395
		6022,242	2723,395
		6022,242	2723,395
		6028,397	2723,395
		6043,783	2714,163
		6056,093	2701,854
		6049,938	2704,931
		6049,938	2711,086
		6074,556	2701,854
		6077,634	2701,854
		6062,247	2704,931
		6062,247	2711,086
		6040,706	2714,163
		6025,32	2717,24
		6009,933	2720,318
		6013,011	2714,163
		6031,474	2708,009
		6049,938	2704,931
		6056,093	2704,931
		6053,015	2708,009
		6059,17	2701,854
		6025,32	2704,931
		6019,165	2708,009
		6028,397	2708,009
		6025,32	2717,24
		6053,015	2708,009
		6022,242	2701,854
		6059,17	2701,854
		6040,706	2714,163
		6056,093	2704,931
		6031,474	2720,318
		6053,015	2704,931
		6034,552	2714,163
		6065,324	2698,777
		6062,247	2695,699
		6093,02	2683,39
		6142,256	2680,313
		6129,947	2683,39
		6136,102	2695,699
		6074,556	2708,009
		6034,552	2714,163
		5988,392	2723,395
		5973,006	2711,086
		5960,697	2714,163
		5957,619	2714,163
		5997,624	2708,009
		6068,402	2701,854
		6093,02	2701,854
		6099,174	2704,931
		6102,252	2714,163
		6074,556	2717,24
		6040,706	2720,318
		6019,165	2720,318
		6006,856	2717,24
		6003,779	2711,086
		6009,933	2711,086
		5997,624	2717,24
		6003,779	2711,086
		6006,856	2717,24
		6025,32	2723,395
		6019,165	2726,472
		6016,088	2723,395
		6019,165	2726,472
		6009,933	2729,55
		6071,479	2717,24
		6111,484	2701,854
		6096,097	2704,931
		6062,247	2701,854
		6077,634	2704,931
		6059,17	2711,086
		6111,484	2704,931
		6028,397	2723,395
		6043,783	2720,318
		6016,088	2726,472
		6034,552	2714,163
		6065,324	2698,777
		6046,861	2711,086
		6068,402	2708,009
		6043,783	2714,163
		6040,706	2717,24
		6040,706	2714,163
		6049,938	2714,163
		6059,17	2714,163
		6062,247	2714,163
		6043,783	2714,163
		6059,17	2714,163
		6059,17	2708,009
		6053,015	2708,009
		6043,783	2711,086
		6031,474	2714,163
		6025,32	2714,163
		6028,397	2717,24
		6049,938	2714,163
		6043,783	2704,931
		6059,17	2689,545
		6077,634	2677,236
		6062,247	2701,854
		6074,556	2686,468
		6089,943	2686,468
		6065,324	2695,699
		6006,856	2717,24
		6089,943	2689,545
		6016,088	2714,163
		6093,02	2689,545
		6028,397	2711,086
		6013,011	2720,318
		6028,397	2711,086
		6059,17	2711,086
		6071,479	2695,699
		6068,402	2701,854
		6043,783	2708,009
		6077,634	2695,699
		6074,556	2704,931
		6013,011	2711,086
		6022,242	2711,086
		6003,779	2717,24
		6037,629	2711,086
		6034,552	2714,163
		6013,011	2714,163
		6028,397	2708,009
		6022,242	2711,086
		6049,938	2704,931
		6053,015	2701,854
		6037,629	2704,931
		6031,474	2708,009
		6003,779	2711,086
		5991,47	2717,24
		6006,856	2711,086
		6043,783	2717,24
		6022,242	2704,931
		6068,402	2714,163
		6089,943	2711,086
		6065,324	2714,163
		6083,788	2708,009
		6062,247	2708,009
		6049,938	2711,086
		6049,938	2711,086
		6074,556	2714,163
		6049,938	2708,009
		6037,629	2708,009
		6037,629	2708,009
		6034,552	2704,931
		6037,629	2708,009
		6040,706	2714,163
		6034,552	2708,009
		6037,629	2701,854
		6025,32	2704,931
		6049,938	2711,086
		6031,474	2714,163
		6053,015	2704,931
		6065,324	2698,777
		6040,706	2708,009
		6065,324	2698,777
		6062,247	2708,009
		6031,474	2720,318
		6040,706	2717,24
		6028,397	2720,318
		6025,32	2720,318
		6046,861	2714,163
		6062,247	2714,163
		6062,247	2711,086
		6059,17	2698,777
		6049,938	2698,777
		6068,402	2698,777
		6105,329	2692,622
		6111,484	2704,931
		6099,174	2704,931
		6074,556	2704,931
		6009,933	2714,163
		5923,769	2723,395
		5923,769	2720,318
		5933,001	2717,24
		5923,769	2711,086
		5954,542	2711,086
		6022,242	2708,009
		5969,929	2720,318
		6108,406	2704,931
		6086,865	2698,777
		6096,097	2711,086
		6089,943	2708,009
		6071,479	2711,086
		6080,711	2704,931
		6086,865	2704,931
		6093,02	2704,931
		6096,097	2708,009
		6077,634	2714,163
		6016,088	2723,395
		6037,629	2720,318
		6053,015	2708,009
		6034,552	2711,086
		6031,474	2704,931
		6046,861	2708,009
		6016,088	2708,009
		6040,706	2708,009
		6025,32	2714,163
		6043,783	2708,009
		6009,933	2711,086
		6016,088	2704,931
		6028,397	2720,318
		6040,706	2720,318
		6009,933	2717,24
		6019,165	2714,163
		6053,015	2720,318
		6071,479	2723,395
		6068,402	2717,24
		6053,015	2714,163
		6034,552	2717,24
		6034,552	2714,163
		6028,397	2723,395
		6046,861	2717,24
		6046,861	2711,086
		6040,706	2714,163
		6053,015	2711,086
		6043,783	2711,086
		6037,629	2711,086
		6040,706	2704,931
		6068,402	2695,699
		6080,711	2698,777
		6068,402	2701,854
		6062,247	2701,854
		6049,938	2695,699
		6043,783	2695,699
		6059,17	2698,777
		6059,17	2692,622
		6053,015	2708,009
		5997,624	2720,318
		6037,629	2711,086
		6040,706	2711,086
		6016,088	2714,163
		5991,47	2729,55
		6062,247	2708,009
		6108,406	2701,854
		6120,715	2701,854
		6071,479	2711,086
		6105,329	2708,009
		6037,629	2714,163
		6006,856	2720,318
		5997,624	2720,318
		6019,165	2711,086
		6040,706	2704,931
		6040,706	2704,931
		6053,015	2704,931
		6037,629	2698,777
		6071,479	2695,699
		6065,324	2698,777
		6034,552	2695,699
		6031,474	2704,931
		6040,706	2708,009
		6043,783	2714,163
		6009,933	2720,318
		5960,697	2726,472
		5957,619	2726,472
		5979,16	2723,395
		6000,701	2714,163
		5988,392	2717,24
		5979,16	2723,395
		6025,32	2717,24
		6043,783	2711,086
		6068,402	2708,009
		6077,634	2714,163
		6062,247	2714,163
		6056,093	2717,24
		6025,32	2726,472
		5991,47	2729,55
		5997,624	2726,472
		6000,701	2717,24
		6016,088	2708,009
		6025,32	2704,931
		6046,861	2704,931
		6049,938	2720,318
		6053,015	2708,009
		6031,474	2717,24
		6037,629	2723,395
		6031,474	2714,163
		6025,32	2714,163
		6019,165	2735,704
		6031,474	2711,086
		6049,938	2708,009
		6086,865	2701,854
		6096,097	2692,622
		6126,87	2683,39
		6080,711	2686,468
		6129,947	2680,313
		6037,629	2692,622
		6034,552	2689,545
		6016,088	2701,854
		6019,165	2701,854
		6013,011	2701,854
		6056,093	2704,931
		6086,865	2695,699
		6089,943	2704,931
		6056,093	2717,24
		6049,938	2717,24
		6028,397	2714,163
		6016,088	2711,086
		6025,32	2714,163
		6034,552	2711,086
		6037,629	2714,163
		6019,165	2717,24
		6031,474	2717,24
		6046,861	2711,086
		6056,093	2714,163
		6065,324	2714,163
		6059,17	2714,163
		6040,706	2708,009
		6028,397	2711,086
		6019,165	2708,009
		6025,32	2711,086
		6028,397	2714,163
		6028,397	2708,009
		6040,706	2711,086
		6025,32	2704,931
		6043,783	2711,086
		6003,779	2717,24
		5994,547	2717,24
		5982,238	2714,163
		5994,547	2708,009
		6003,779	2704,931
		5994,547	2701,854
		5982,238	2708,009
		5973,006	2711,086
		5976,083	2711,086
		5994,547	2708,009
		6016,088	2711,086
		6040,706	2714,163
		6040,706	2717,24
		6053,015	2717,24
		6065,324	2720,318
		6059,17	2717,24
		6056,093	2717,24
		6056,093	2711,086
		6040,706	2711,086
		6016,088	2714,163
		6003,779	2717,24
		6022,242	2714,163
		6065,324	2695,699
		6077,634	2695,699
		6037,629	2701,854
		6080,711	2701,854
		6049,938	2701,854
		6003,779	2714,163
		6003,779	2717,24
		6031,474	2708,009
		6019,165	2714,163
		5991,47	2726,472
		5969,929	2726,472
		6003,779	2708,009
		5994,547	2729,55
		6096,097	2692,622
		6074,556	2711,086
		6065,324	2704,931
		6031,474	2720,318
		5997,624	2714,163
		6019,165	2714,163
		5988,392	2717,24
		6016,088	2704,931
		6013,011	2711,086
		5997,624	2717,24
		6022,242	2711,086
		6022,242	2714,163
		6031,474	2717,24
		6013,011	2720,318
		6019,165	2714,163
		6016,088	2717,24
		6025,32	2701,854
		6037,629	2695,699
		6034,552	2698,777
		6074,556	2695,699
		6074,556	2698,777
		6049,938	2711,086
		6003,779	2726,472
		6000,701	2720,318
		6009,933	2717,24
		6028,397	2714,163
		6049,938	2711,086
		5966,851	2726,472
		5960,697	2723,395
		6056,093	2711,086
		6009,933	2711,086
		5954,542	2723,395
		5960,697	2714,163
		5979,16	2711,086
		6025,32	2720,318
		6009,933	2717,24
		6074,556	2714,163
		6099,174	2708,009
		6108,406	2695,699
		6089,943	2704,931
		6083,788	2704,931
		6071,479	2714,163
		6071,479	2720,318
		6065,324	2723,395
		6040,706	2726,472
		6031,474	2726,472
		6043,783	2720,318
		6053,015	2717,24
		6059,17	2701,854
		6043,783	2701,854
		6053,015	2701,854
		6009,933	2711,086
		5957,619	2717,24
		5920,692	2726,472
		5945,31	2723,395
		5976,083	2720,318
		6019,165	2720,318
		6037,629	2726,472
		6049,938	2723,395
		6059,17	2720,318
		6034,552	2720,318
		6025,32	2720,318
		6016,088	2720,318
		5979,16	2726,472
		5948,388	2729,55
		5914,538	2735,704
		5889,919	2729,55
		5908,383	2726,472
		5973,006	2717,24
		6003,779	2717,24
		6022,242	2711,086
		6068,402	2701,854
		6096,097	2704,931
		6114,561	2701,854
		6093,02	2704,931
		6102,252	2708,009
		6056,093	2711,086
		6053,015	2704,931
		6056,093	2708,009
		6065,324	2704,931
		6043,783	2698,777
		6022,242	2698,777
		6009,933	2701,854
		5997,624	2698,777
		6025,32	2711,086
		6013,011	2708,009
		6034,552	2723,395
		6013,011	2732,627
		6016,088	2735,704
		6043,783	2726,472
		6034,552	2735,704
		6065,324	2711,086
		6056,093	2711,086
		6037,629	2711,086
		6086,865	2711,086
		6043,783	2711,086
		6053,015	2723,395
		6016,088	2723,395
		5994,547	2729,55
		6043,783	2711,086
		6037,629	2714,163
		6040,706	2717,24
		6037,629	2717,24
		6022,242	2701,854
		6025,32	2717,24
		5976,083	2717,24
		5973,006	2717,24
		5951,465	2735,704
		5929,924	2741,859
		5926,847	2748,013
		5985,315	2729,55
		5988,392	2732,627
		6019,165	2701,854
		5997,624	2708,009
		5939,156	2738,781
		6068,402	2695,699
		6043,783	2704,931
		6009,933	2704,931
		6068,402	2701,854
		6071,479	2701,854
		6080,711	2701,854
		6031,474	2708,009
		6009,933	2714,163
		5994,547	2711,086
		6046,861	2708,009
		6009,933	2720,318
		5985,315	2726,472
		5963,774	2735,704
		5982,238	2732,627
		5966,851	2732,627
		6071,479	2729,55
		6056,093	2729,55
		6046,861	2732,627
		5963,774	2732,627
		6031,474	2726,472
		6074,556	2704,931
		6080,711	2698,777
		6053,015	2701,854
		6080,711	2698,777
		6089,943	2701,854
		6037,629	2711,086
		5960,697	2729,55
		5994,547	2723,395
		5960,697	2726,472
		5942,233	2732,627
		5954,542	2717,24
		5951,465	2723,395
		5942,233	2732,627
		5966,851	2735,704
		5936,078	2732,627
		5960,697	2744,936
		5908,383	2754,168
		5828,374	2760,322
		5849,915	2754,168
		5951,465	2751,091
		5868,378	2754,168
		5926,847	2751,091
		5969,929	2735,704
		5976,083	2732,627
		5982,238	2741,859
		6009,933	2735,704
		5914,538	2748,013
		5997,624	2732,627
		5874,533	2754,168
		5862,224	2754,168
		5877,61	2757,245
		5892,997	2757,245
		5896,074	2769,554
		5880,687	2775,709
		5892,997	2781,863
		5914,538	2748,013
		5892,997	2748,013
		5843,76	2744,936
		5843,76	2741,859
		5871,456	2751,091
		5933,001	2769,554
		6086,865	2729,55
		6203,802	2686,468
		6166,875	2708,009
		6099,174	2720,318
		5948,388	2729,55
		5889,919	2738,781
		5828,374	2744,936
		5729,901	2772,632
		5702,205	2800,327
		5720,669	2824,945
		5748,364	2831,1
		5717,591	2824,945
		5680,664	2831,1
		5576,036	2874,182
		5576,036	2883,414
		5662,2	2852,641
		5702,205	2849,564
		5699,128	2892,646
		5788,369	2889,568
		5816,064	2855,718
		5745,287	2831,1
		5692,973	2821,868
		5751,441	2824,945
		5997,624	2775,709
		6203,802	2686,468
		6256,116	2680,313
		6157,643	2689,545
		6016,088	2717,24
		5914,538	2763,4
		5840,683	2828,023
		5794,523	2849,564
		5763,751	2840,332
		5785,292	2837,254
		5852,992	2821,868
		5969,929	2754,168
		5985,315	2689,545
		5960,697	2763,4
		5923,769	2729,55
		6053,015	2738,781
		6093,02	2738,781
		6053,015	2757,245
		6046,861	2757,245
		6105,329	2726,472
		5951,465	2689,545
		5760,673	2717,24
		5686,819	2754,168
		5628,35	2775,709
		5511,413	2861,873
		5514,491	2926,496
		5674,509	2914,187
		5862,224	2828,023
		6016,088	2741,859
		6062,247	2729,55
		6160,72	2677,236
		6176,107	2664,927
		6179,184	2649,54
		6046,861	2729,55
		6114,561	2689,545
		6080,711	2754,168
		6173,029	2692,622
		6296,121	2624,922
		6265,348	2640,308
		6194,57	2655,695
		5963,774	2763,4
		6114,561	2686,468
		6040,706	2717,24
		6157,643	2658,772
		5951,465	2791,095
		5988,392	2809,559
		5991,47	2803,404
		6013,011	2772,632
		6056,093	2714,163
		6071,479	2692,622
		5982,238	2680,313
		5846,837	2671,081
		5723,746	2741,859
		5640,659	2800,327
		5745,287	2837,254
		5825,296	2837,254
		6117,638	2828,023
		6468,448	2714,163
		6560,767	2631,076
		6471,526	2624,922
		6293,043	2671,081
		6231,498	2671,081
		6253,039	2661,849
		6256,116	2661,849
		6200,725	2689,545
		6083,788	2708,009
		6043,783	2720,318
		6031,474	2735,704
		6059,17	2729,55
		6003,779	2769,554
		5966,851	2797,25
		6031,474	2760,322
		6108,406	2714,163
		6185,338	2701,854
		6200,725	2708,009
		6277,657	2723,395
		6265,348	2720,318
		6003,779	2803,404
		5846,837	2880,336
		5766,828	2923,418
		6634,622	2661,849
		6671,549	2624,922
		6739,249	2624,922
		6806,95	2634,154
		6837,722	2618,767
		6702,322	2646,463
		6619,235	2717,24
		6520,762	2769,554
		6446,907	2824,945
		6379,207	2874,182
		6357,666	2895,723
		6465,371	2871,105
		6579,231	2855,718
		6634,622	2815,713
		6994,664	2664,927
		6803,872	2744,936
		6942,35	2689,545
		6902,345	2711,086
		6834,645	2794,172
		6951,582	2815,713
		7126,987	2751,091
		7053,132	2769,554
		7006,973	2757,245
		7022,359	2766,477
		7053,132	2763,4
		7145,451	2711,086
		7179,301	2686,468
		7133,142	2754,168
		7111,601	2791,095
		7231,615	2763,4
		7253,156	2729,55
		7157,76	2717,24
		6979,277	2794,172
		6899,268	2929,573
		7259,31	2698,777
		6936,195	3028,046
		7142,373	3049,587
		7360,861	2984,964
		7730,134	2824,945
		7883,999	2744,936
		7807,067	2695,699
		7760,907	2637,231
		7548,575	2775,709
		7373,17	2843,409
		7434,715	2898,8
		7290,083	2892,646
		7659,357	2806,482
		7773,216	2757,245
		7816,298	2828,023
		7859,38	2861,873
		7967,085	2806,482
		7976,317	2791,095
		7880,921	2834,177
		7924,003	2837,254
		8031,708	2809,559
		8059,404	2781,863
		8016,322	2781,863
		7880,921	2791,095
		7653,202	2834,177
		7582,425	2874,182
		7739,366	2911,109
		7837,839	2895,723
		8031,708	2797,25
		8176,341	2726,472
		8065,558	2763,4
		7911,694	2828,023
		7739,366	2904,955
		7650,125	2951,114
		7511,647	2941,882
		7407,02	2981,887
		7397,788	3009,582
		7840,917	2877,259
		8022,476	2778,786
		8102,486	2683,39
		8077,867	2781,863
		8130,181	2704,931
		8007,09	2824,945
		7930,158	2898,8
		8022,476	2904,955
		8050,172	2840,332
		8007,09	2831,1
		8065,558	2800,327
		8124,027	2732,627
		7924,003	2794,172
		7530,111	2948,037
		7293,16	3043,432
		7320,856	3034,201
		7373,17	3046,51
		7560,884	3006,505
		8050,172	2803,404
		8370,209	2664,927
		8265,582	2701,854
		8111,718	2751,091
		8047,095	2766,477
		7982,472	2788,018
		7964,008	2806,482
		7954,776	2818,791
		8022,476	2806,482
		8028,631	2766,477
		7927,081	2846,486
		7914,771	2883,414
		7994,781	2778,786
		7917,849	2886,491
		7865,535	2855,718
		7837,839	2815,713
		7905,54	2775,709
		7902,462	2800,327
		7908,617	2818,791
		7865,535	2828,023
		7797,835	2784,941
		7720,903	2821,868
		7677,821	2837,254
		7693,207	2834,177
		7631,661	2828,023
		7613,198	2840,332
		7588,579	2868,027
		7594,734	2864,95
		7610,12	2871,105
		7588,579	2886,491
		7610,12	2883,414
		7680,898	2846,486
		7567,038	2871,105
		7477,797	2861,873
		7422,406	2849,564
		7400,865	2837,254
		7397,788	2868,027
		7533,188	2874,182
		7813,221	2757,245
		7850,149	2769,554
		7773,216	2769,554
		7647,048	2812,636
		7545,498	2818,791
		7490,106	2815,713
		7530,111	2803,404
		7557,807	2815,713
		7560,884	2840,332
		7603,966	2812,636
		7640,893	2778,786
		7647,048	2778,786
		7588,579	2775,709
		7508,57	2794,172
		7450,102	2806,482
		7437,793	2809,559
		7428,561	2809,559
		7428,561	2809,559
		7443,947	2815,713
		7434,715	2803,404
		7403,942	2809,559
		7403,942	2812,636
		7403,942	2821,868
		7385,479	2818,791
		7336,242	2837,254
		7360,861	2843,409
		7394,711	2843,409
		7400,865	2864,95
		7419,329	2868,027
		7453,179	2861,873
		7548,575	2818,791
		7576,27	2775,709
		7468,565	2803,404
		7354,706	2815,713
		7213,151	2849,564
		7247,001	2824,945
		7234,692	2837,254
		7283,928	2828,023
		7271,619	2852,641
		7293,16	2846,486
		7231,615	2840,332
		7271,619	2846,486
		7345,474	2849,564
		7410,097	2843,409
		7157,76	2886,491
		7699,362	2717,24
		7277,774	2849,564
		7317,779	2806,482
		7674,743	2748,013
		7563,961	2760,322
		7268,542	2858,795
		7720,903	2741,859
		7247,001	2868,027
		7576,27	2769,554
		7468,565	2781,863
		7305,469	2821,868
		7154,683	2855,718
		7114,678	2874,182
		7160,837	2871,105
		7203,919	2852,641
		7182,378	2880,336
		7280,851	2849,564
		7397,788	2812,636
		7493,184	2803,404
		7508,57	2781,863
		7487,029	2763,4
		7511,647	2754,168
		7496,261	2760,322
		7496,261	2754,168
		7443,947	2751,091
		7391,633	2772,632
		7407,02	2791,095
		7465,488	2800,327
		7471,643	2797,25
		7490,106	2791,095
		7483,952	2791,095
		7425,483	2803,404
		7391,633	2806,482
		7370,092	2800,327
		7299,315	2818,791
		7216,228	2837,254
		7213,151	2861,873
		7320,856	2840,332
		7459,334	2781,863
		7447,024	2778,786
		7333,165	2815,713
		7259,31	2828,023
		7382,402	2788,018
		7410,097	2781,863
		7437,793	2784,941
		7517,802	2751,091
		7496,261	2744,936
		7305,469	2794,172
		7139,296	2849,564
		7031,591	2864,95
		7136,219	2892,646
		6902,345	2935,728
		7474,72	2754,168
		7634,739	2729,55
		7659,357	2723,395
		7613,198	2741,859
		7551,652	2757,245
		7533,188	2744,936
		7459,334	2760,322
		7376,247	2803,404
		7262,387	2868,027
		7231,615	2880,336
		7250,078	2874,182
		7342,397	2812,636
		7428,561	2772,632
		7425,483	2772,632
		7367,015	2806,482
		7370,092	2800,327
		7465,488	2748,013
		7468,565	2726,472
		7443,947	2738,781
		7342,397	2772,632
		7394,711	2760,322
		7234,692	2797,25
		7265,465	2800,327
		7323,933	2794,172
		7363,938	2784,941
		7360,861	2772,632
		7391,633	2766,477
		7370,092	2754,168
		7339,32	2763,4
		7287,006	2778,786
		6985,432	2840,332
		7117,755	2806,482
		6856,186	2874,182
		7046,978	2871,105
		7447,024	2791,095
		6868,495	2868,027
		7610,12	2760,322
		7683,975	2698,777
		7554,729	2708,009
		7287,006	2803,404
		7280,851	2812,636
		7354,706	2772,632
		7403,942	2748,013
		7250,078	2760,322
		7274,697	2766,477
		7299,315	2757,245
		7327,01	2766,477
		7333,165	2784,941
		7345,474	2803,404
		7345,474	2803,404
		7342,397	2797,25
		7345,474	2803,404
		7370,092	2772,632
		7357,783	2766,477
		7311,624	2760,322
		7210,074	2788,018
		7188,533	2797,25
		7148,528	2809,559
		7176,224	2815,713
		7216,228	2803,404
		7123,91	2824,945
		7102,369	2815,713
		7010,05	2834,177
		7050,055	2824,945
		7071,596	2821,868
		7117,755	2824,945
		7333,165	2748,013
		7345,474	2738,781
		7327,01	2751,091
		7314,701	2754,168
		7253,156	2778,786
		7219,306	2784,941
		7311,624	2763,4
		7219,306	2781,863
		7206,996	2781,863
		7247,001	2748,013
		7231,615	2757,245
		7333,165	2751,091
		7299,315	2769,554
		7308,547	2778,786
		7287,006	2781,863
		7213,151	2788,018
		7130,064	2791,095
		7096,214	2794,172
		7136,219	2781,863
		7206,996	2775,709
		7213,151	2778,786
		7262,387	2772,632
		7247,001	2766,477
		7216,228	2778,786
		7160,837	2794,172
		7243,924	2778,786
		7166,992	2788,018
		7163,914	2778,786
		7133,142	2775,709
		7080,828	2794,172
		7019,282	2812,636
		6988,509	2815,713
		6979,277	2797,25
		7037,746	2775,709
		7108,523	2754,168
		7197,765	2760,322
		7243,924	2781,863
		7342,397	2744,936
		7290,083	2769,554
		7280,851	2766,477
		7299,315	2757,245
		7311,624	2757,245
		7290,083	2757,245
		7351,629	2748,013
		7108,523	2778,786
		7188,533	2769,554
		7043,9	2784,941
		7071,596	2778,786
		7108,523	2781,863
		7074,673	2784,941
		7086,982	2766,477
		7188,533	2748,013
		7157,76	2751,091
		7120,832	2760,322
		7093,137	2772,632
		7120,832	2775,709
		7210,074	2760,322
		7210,074	2763,4
		7213,151	2760,322
[truncated: 20,417 more rows]
