# Supplementary material for: Assessment of upper limb motor control: establishing normative benchmarks for clinical applications
Source: PeerJ. 2025 Aug 22;13:e19859. doi: 10.7717/peerj.19859 (PMC12377353; doi:10.7717/peerj.19859)
Supplement: Supplemental Information 1 [file peerj-13-19859-s001.zip › translated_csvs/advanced_mdurance-test-246579.csv]

angle_window_	angles_bíceps_braquial_derecho_tríceps_braquial_largo_derecho	emg_muscle_bíceps_braquial_derecho_(µV)	emg_muscle_tríceps_braquial_largo_derecho_(µV)
0,05	79,36	-1880,22	-3763,518
	79,83	-1898,684	-3769,672
	80,1	-1917,148	-3775,827
	80,17	-1901,761	-3778,904
	80,47	-1898,684	-3781,981
	81,3	-1929,457	-3800,445
	81,95	-1892,53	-3788,136
	82,28	-1944,843	-3800,445
	82,62	-1938,689	-3797,368
	82,77	-1947,921	-3797,368
	82,57	-1920,225	-3763,518
	82,23	-1920,225	-3717,358
	81,88	-1929,457	-3637,349
	81,53	-1920,225	-3581,958
	81,26	-1914,071	-3538,876
	80,94	-1929,457	-3498,871
	80,56	-1935,612	-3455,789
	80,26	-1895,607	-3394,244
	79,18	-1907,916	-3428,094
	75,86	-1898,684	-3366,548
	70,69	-1898,684	-3348,084
	65,53	-1907,916	-3298,848
	62,33	-1901,761	-3286,539
	62,13	-1917,148	-3261,921
	63,38	-1917,148	-3249,611
	64,47	-1920,225	-3215,761
	65,78	-1932,534	-3197,298
	67,69	-1929,457	-3172,679
	70,05	-1861,757	-3144,984
	72,4	-1895,607	-3138,829
	74,2	-1923,302	-3132,675
	75,25	-1963,307	-3114,211
	75,69	-1910,993	-3166,525
	75,93	-1978,693	-3104,979
	76,3	-2003,312	-3083,438
	76,54	-1966,384	-3061,897
	76,5	-1920,225	-3052,665
	76,45	-1923,302	-3034,202
	76,44	-1966,384	-2966,501
	76,3	-1966,384	-2988,042
	76,14	-1950,998	-3018,815
	76,15	-1972,539	-2889,569
	76,07	-1994,08	-2941,883
	75,84	-1966,384	-2871,106
	75,66	-1994,08	-2920,342
	75,67	-1994,08	-2858,796
	75,82	-2064,857	-2824,946
	75,94	-2000,234	-2938,806
	75,87	-2031,007	-2766,478
	75,67	-1987,925	-2757,246
	75,45	-1981,771	-2760,323
	75,22	-1969,462	-2763,401
	74,98	-1997,157	-2751,092
	74,73	-1997,157	-2717,241
	74,43	-2012,544	-2704,932
	74,11	-2067,935	-2788,019
	73,86	-2006,389	-2683,391
	73,67	-1972,539	-2658,773
	73,54	-1969,462	-2646,464
	73,46	-1957,153	-2643,387
	73,37	-1914,071	-2612,614
	73,23	-1917,148	-2621,846
	73,11	-1914,071	-2591,073
	73	-1901,761	-2597,227
	72,86	-1889,452	-2587,996
	72,74	-1926,38	-2575,686
	72,65	-1935,612	-2587,996
	72,6	-1923,302	-2560,3
	72,59	-1935,612	-2529,527
	72,63	-1914,071	-2541,836
	72,74	-1926,38	-2520,295
	72,82	-1904,839	-2504,909
	72,8	-1861,757	-2498,754
	72,8	-1892,53	-2495,677
	72,9	-1901,761	-2504,909
	72,99	-1901,761	-2477,213
	72,91	-1864,834	-2449,518
	72,64	-1898,684	-2431,054
	72,4	-1870,989	-2443,363
	72,3	-1914,071	-2403,359
	72,22	-1914,071	-2394,127
	72,01	-1923,302	-2378,74
	71,68	-1917,148	-2357,199
	71,33	-1895,607	-2344,89
	70,98	-1874,066	-2335,658
	70,63	-1874,066	-2329,504
	70,4	-1870,989	-2323,349
	70,37	-1870,989	-2317,195
	70,39	-1886,375	-2307,963
	70,35	-1904,839	-2289,499
	70,29	-1910,993	-2274,113
	70,22	-1870,989	-2311,04
	70,18	-1904,839	-2271,035
	70,22	-1886,375	-2271,035
	70,3	-1880,22	-2271,035
	70,42	-1883,298	-2252,572
	70,51	-1870,989	-2243,34
	70,52	-1858,679	-2231,031
	70,53	-1849,448	-2227,953
	70,55	-1843,293	-2206,412
	70,58	-1827,907	-2203,335
	70,64	-1827,907	-2194,103
	70,77	-1837,138	-2194,103
	70,96	-1837,138	-2181,794
	71,11	-1840,216	-2175,64
	71,19	-1837,138	-2157,176
	71,3	-1889,452	-2147,944
	71,49	-1978,693	-2138,712
	71,67	-2043,316	-2135,635
	71,79	-2046,394	-2126,403
	71,89	-2037,162	-2107,939
	71,96	-2067,935	-2089,476
	72	-2080,244	-2071,012
	72,06	-2061,78	-2052,548
	72,11	-2077,167	-2034,085
	72,15	-2083,321	-2031,007
	72,13	-2089,476	-2003,312
	72,04	-2074,089	-1991,003
	71,92	-2089,476	-1994,08
	71,84	-2092,553	-1991,003
	71,85	-2095,63	-1984,848
	71,95	-2077,167	-1975,616
	72,03	-2092,553	-1950,998
	72,04	-2095,63	-1917,148
	71,93	-2061,78	-1907,916
	71,73	-2046,394	-1895,607
	71,57	-2031,007	-1852,525
	71,47	-2043,316	-1806,366
	71,44	-2077,167	-1766,361
	71,46	-2067,935	-1683,274
	71,43	-2015,621	-1594,033
	71,34	-1950,998	-1538,642
	71,21	-1898,684	-1477,096
	71,13	-1726,356	-1427,86
	71,22	-1572,492	-1363,237
	71,5	-1470,942	-917,031
	71,7	-1443,246	-720,085
	71,05	-1430,937	-636,998
	68,25	-1427,86	-596,993
	62,84	-1440,169	-566,221
	54,36	-1430,937	-550,834
	42,18	-1427,86	-529,293
	26,79	-1437,092	-529,293
	8,55	-1470,942	-516,984
	-11,82	-1477,096	-513,907
	-27,55	-1474,019	-495,443
	-34,16	-1480,174	-476,979
	-36,54	-1529,41	-464,67
	-37,76	-1612,497	-452,361
	-37,56	-1695,583	-418,511
	-36,58	-1815,597	-381,584
	-35,2	-1852,525	-366,197
	-32,38	-1889,452	-360,043
	-26,77	-2027,93	-393,893
	-18,55	-1769,438	-390,815
	-8,61	-2101,785	-387,738
	2,16	-2234,108	-393,893
	12,92	-2372,586	-350,811
	23,31	-2372,586	-240,029
	33,59	-2375,663	-141,556
	43,75	-2446,441	9,231
	53,42	-2384,895	-83,087
	62,52	-2520,295	113,859
	71,16	-2511,063	144,632
	79,51	-2517,218	193,868
	87,64	-2600,305	320,037
	95,15	-2606,459	360,042
	101,11	-2547,991	249,259
	104,76	-2612,614	406,201
	106,5	-2631,077	446,206
	107,41	-2649,541	446,206
	108,08	-2603,382	458,515
	108,56	-2720,319	418,51
	108,84	-2597,227	433,896
	108,92	-2748,014	418,51
	108,87	-2751,092	424,665
	108,72	-2741,86	427,742
	108,34	-2754,169	415,433
	107,98	-2791,096	415,433
	107,89	-2769,555	415,433
	107,88	-2748,014	415,433
	107,66	-2757,246	415,433
	107,31	-2738,782	412,355
	106,94	-2748,014	400,046
	106,49	-2668,005	390,814
	106,07	-2708,01	403,124
	105,72	-2661,85	378,505
	105,3	-2664,928	372,351
	104,9	-2674,159	366,196
	104,72	-2671,082	344,655
	104,43	-2689,546	298,496
	103,31	-2668,005	323,114
	100,52	-2738,782	267,723
	95,49	-2781,864	249,259
	87,84	-2824,946	224,641
	77,9	-2824,946	273,878
	66,04	-2788,019	236,95
	52,21	-2751,092	160,018
	36,51	-2720,319	92,318
	19,76	-2720,319	67,7
	3,24	-2680,314	-12,31
	-11,19	-2664,928	-40,005
	-23,42	-2612,614	-73,855
	-34,87	-2600,305	-104,628
	-43,97	-2600,305	-126,169
	-49,94	-2597,227	-138,478
	-55,26	-2584,918	-92,319
	-60,94	-2569,532	-95,396
	-65,79	-2523,373	-107,705
	-67,69	-2587,996	-107,705
	-66,76	-2523,373	-129,246
	-64,63	-2495,677	-156,942
	-60,68	-2495,677	-190,792
	-55,01	-2477,213	-221,565
	-48,69	-2421,822	-335,424
	-42,05	-2443,363	-255,415
	-35,07	-2431,054	-369,274
	-27,51	-2431,054	-301,574
	-18,73	-2424,9	-356,965
	-8,54	-2412,59	-424,666
	2,7	-2409,513	-409,279
	15,37	-2418,745	-455,438
	29,71	-2421,822	-483,134
	44,63	-2434,131	-510,829
	59,09	-2427,977	-541,602
	71,54	-2449,518	-578,53
	81,19	-2455,672	-615,457
	88,27	-2427,977	-643,153
	93,38	-2412,59	-673,925
	97,46	-2415,668	-726,239
	101,37	-2403,359	-763,167
	104,92	-2397,204	-797,017
	106,76	-2409,513	-830,867
	106,61	-2400,281	-858,562
	105,22	-2375,663	-892,413
	103,55	-2341,813	-944,726
	102,48	-2326,426	-1015,504
	102,06	-2329,504	-1030,89
	101,74	-2332,581	-984,731
	101,23	-2344,89	-917,031
	100,71	-2354,122	-1101,668
	100,44	-2332,581	-1058,586
	100,45	-2360,277	-1147,827
	100,56	-2338,736	-1190,909
	100,54	-2320,272	-1227,836
	100,32	-2307,963	-1270,918
	99,81	-2304,885	-1323,232
	98,95	-2264,881	-1381,701
	98,07	-2234,108	-1446,324
	97,6	-2187,949	-1510,946
	97,65	-2200,258	-1544,797
	98,03	-2187,949	-1569,415
	97,18	-2175,64	-1590,956
	92,55	-2231,031	-1640,192
	82,73	-2227,953	-1658,656
	67,61	-2200,258	-1618,651
	48,35	-2194,103	-1612,497
	26,48	-2227,953	-1714,047
	2,63	-2231,031	-1698,661
	-20,68	-2231,031	-1686,352
	-39,49	-2209,49	-1732,511
	-54,6	-2221,799	-1760,206
	-68,98	-2221,799	-1800,211
	-81,23	-2200,258	-1830,984
	-89,47	-2197,181	-1864,834
	-94,2	-2187,949	-1895,607
	-96,1	-2184,871	-2012,544
	-95,82	-2200,258	-1941,766
	-94,34	-2175,64	-2101,785
	-92,84	-2197,181	-2169,485
	-90,38	-2206,412	-2234,108
	-84,69	-2163,33	-2280,267
	-77,37	-2157,176	-2332,581
	-70,63	-2157,176	-2317,195
	-63,14	-2144,867	-2311,04
	-54,61	-2129,48	-2292,576
	-45,31	-2129,48	-2286,422
	-34,56	-2129,48	-2280,267
	-22,97	-2117,171	-2277,19
	-11,21	-2129,48	-2271,035
	0,7	-2135,635	-2271,035
	12,59	-2120,249	-2277,19
	24,24	-2129,48	-2292,576
	35,2	-2151,021	-2307,963
	45,64	-2160,253	-2314,117
	55,98	-2120,249	-2314,117
	65,85	-2092,553	-2326,426
	75,09	-2074,089	-2341,813
	83,85	-2083,321	-2329,504
	91,91	-2083,321	-2335,658
	98,31	-2074,089	-2326,426
	101,29	-2052,548	-2320,272
	100,82	-2055,626	-2326,426
	99,08	-2064,857	-2338,736
	97,83	-2083,321	-2338,736
	97,32	-2080,244	-2335,658
	96,92	-2080,244	-2329,504
	96,24	-2086,398	-2326,426
	95,33	-2089,476	-2326,426
	94,63	-2064,857	-2326,426
	94,3	-2055,626	-2323,349
	94,19	-2058,703	-2320,272
	94,05	-2067,935	-2317,195
	93,82	-2067,935	-2314,117
	93,71	-2058,703	-2311,04
	93,78	-2043,316	-2311,04
	93,84	-2034,085	-2314,117
	93,76	-2000,234	-2311,04
	92,98	-1994,08	-2301,808
	90,39	-2000,234	-2311,04
	84,52	-1997,157	-2298,731
	74,12	-2006,389	-2311,04
	59,6	-2000,234	-2298,731
	41,34	-2009,466	-2295,654
	19,67	-1997,157	-2301,808
	-3,73	-1947,921	-2289,499
	-26,02	-1920,225	-2280,267
	-43,56	-1917,148	-2298,731
	-59,52	-1910,993	-2311,04
	-77,36	-1914,071	-2320,272
	-91,51	-1947,921	-2320,272
	-98,69	-1972,539	-2329,504
	-101,51	-1981,771	-2332,581
	-102,68	-2018,698	-2341,813
	-102,25	-2012,544	-2338,736
	-98,67	-1997,157	-2344,89
	-92,5	-2034,085	-2360,277
	-85,57	-2003,312	-2354,122
	-78,33	-1963,307	-2363,354
	-70,37	-1954,075	-2378,74
	-62,13	-1966,384	-2347,967
	-53,57	-1975,616	-2387,972
	-43,86	-1960,23	-2384,895
	-33	-1984,848	-2400,281
	-21,58	-1950,998	-2403,359
	-10,25	-1917,148	-2427,977
	0,86	-1938,689	-2440,286
	12	-1947,921	-2446,441
	23,07	-1972,539	-2449,518
	34,14	-2018,698	-2461,827
	45,77	-2012,544	-2471,059
	59	-2015,621	-2464,904
	72,65	-2018,698	-2483,368
	83,99	-1994,08	-2501,832
	91,6	-1991,003	-2495,677
	93,76	-2006,389	-2501,832
	89,7	-1978,693	-2523,373
	82,51	-1984,848	-2507,986
	78,35	-1978,693	-2526,45
	78,13	-1994,08	-2535,682
	78,19	-1991,003	-2535,682
	77,62	-1994,08	-2538,759
	77,03	-2006,389	-2551,068
	76,81	-2021,775	-2566,455
	76,97	-2009,466	-2563,377
	77,27	-1987,925	-2584,918
	77,39	-1975,616	-2594,15
	77,39	-1981,771	-2609,537
	77,64	-1997,157	-2578,764
	78,19	-1997,157	-2563,377
	78,61	-2006,389	-2615,691
	78,54	-1997,157	-2621,846
	77,95	-1978,693	-2631,077
	77,15	-1969,462	-2634,155
	76,28	-1923,302	-2637,232
	74,99	-1938,689	-2643,387
	73,04	-1947,921	-2637,232
	71,24	-1960,23	-2649,541
	70,57	-1972,539	-2655,696
	70,7	-1987,925	-2658,773
	70,56	-2009,466	-2668,005
	70,09	-2021,775	-2674,159
	69,61	-2000,234	-2674,159
	68,47	-2018,698	-2680,314
	65,09	-1994,08	-2683,391
	57,53	-1994,08	-2686,469
	44,2	-1987,925	-2692,623
	25,98	-1994,08	-2698,778
	5,92	-2003,312	-2692,623
	-13,91	-2037,162	-2692,623
	-33,23	-2027,93	-2708,01
	-50,85	-2024,853	-2714,164
	-66,28	-1991,003	-2720,319
	-77,72	-2000,234	-2720,319
	-81,04	-2012,544	-2723,396
	-78,06	-2009,466	-2723,396
	-74,32	-2003,312	-2732,628
	-71,49	-1987,925	-2738,782
	-68,87	-1987,925	-2744,937
	-66,15	-1987,925	-2744,937
	-62,54	-1994,08	-2744,937
	-57,61	-2009,466	-2744,937
	-51,87	-2021,775	-2754,169
	-45,68	-2006,389	-2760,323
	-38,59	-1984,848	-2775,71
	-29,97	-1981,771	-2775,71
	-19,94	-1978,693	-2781,864
	-8,83	-1991,003	-2781,864
	3,18	-1991,003	-2784,942
	15,53	-2006,389	-2788,019
	27,84	-2015,621	-2797,251
	39,61	-1978,693	-2794,173
	50,2	-1954,075	-2800,328
	57,61	-1963,307	-2803,405
	59,06	-2003,312	-2840,333
	55,62	-1969,462	-2840,333
	53,48	-1963,307	-2846,487
	54,8	-1950,998	-2858,796
	56,34	-1954,075	-2861,874
	56,96	-1972,539	-2871,106
	57,28	-2015,621	-2880,337
	57,8	-2009,466	-2871,106
	58,4	-1981,771	-2877,26
	58,98	-1972,539	-2877,26
	59,71	-1975,616	-2880,337
	60,51	-1987,925	-2883,415
	61,21	-1991,003	-2889,569
	61,81	-1991,003	-2895,724
	62,3	-1984,848	-2904,956
	62,66	-1978,693	-2908,033
	62,57	-1987,925	-2914,188
	61,36	-1984,848	-2926,497
	58,44	-1972,539	-2929,574
	53,24	-1938,689	-2926,497
	45,67	-1947,921	-2935,729
	36,88	-1957,153	-2938,806
	26,92	-1950,998	-2938,806
	15,58	-1950,998	-2941,883
	3,36	-1947,921	-2938,806
	-10,4	-1941,766	-2948,038
	-26,93	-1963,307	-2954,192
	-43,26	-1969,462	-2957,27
	-53,27	-1963,307	-2960,347
	-57,65	-1950,998	-2951,115
	-60,01	-1944,843	-2957,27
	-61,02	-1944,843	-2963,424
	-60,99	-1950,998	-2966,501
	-60,47	-1969,462	-2978,81
	-60,05	-1981,771	-3000,351
	-59,96	-1966,384	-3000,351
	-60,33	-1972,539	-2994,197
	-61,04	-1960,23	-2991,12
	-62,02	-1991,003	-2984,965
	-62,56	-2018,698	-2991,12
	-61,66	-1997,157	-2997,274
	-58,98	-1966,384	-3009,583
	-54,41	-1978,693	-3006,506
	-48	-1963,307	-3006,506
	-39,66	-1975,616	-3018,815
	-28,92	-1978,693	-3021,892
	-15,76	-1950,998	-3021,892
	-1,59	-1957,153	-3024,97
	12,41	-1981,771	-3034,202
	26,13	-1975,616	-3034,202
	39,41	-1975,616	-3028,047
	52,26	-1981,771	-3034,202
	65,42	-1972,539	-3028,047
	78,75	-1972,539	-3021,892
	88,66	-1981,771	-3034,202
	92,82	-1963,307	-3043,433
	93,67	-1944,843	-3046,511
	93,27	-1960,23	-3049,588
	92,55	-1997,157	-3071,129
	92,65	-1969,462	-3071,129
	93,5	-1978,693	-3064,974
	93,63	-1987,925	-3068,052
	92,82	-1981,771	-3074,206
	92,35	-1963,307	-3061,897
	92,48	-1960,23	-3077,284
	92,61	-1923,302	-3086,515
	92,73	-1941,766	-3077,284
	92,94	-1947,921	-3086,515
	93,09	-1926,38	-3092,67
	93,05	-1923,302	-3089,593
	92,93	-1929,457	-3095,747
	92,98	-1938,689	-3108,056
	93,17	-1966,384	-3108,056
	93,35	-1938,689	-3104,979
	93,45	-1935,612	-3098,825
	93,48	-1966,384	-3101,902
	92,98	-1963,307	-3101,902
	90,82	-1991,003	-3114,211
	85,64	-1997,157	-3117,288
	76,24	-1975,616	-3117,288
	62,89	-1947,921	-3120,366
	46,55	-1926,38	-3129,597
	27,06	-1947,921	-3120,366
	5,56	-1920,225	-3123,443
	-16,8	-1929,457	-3129,597
	-37,52	-1901,761	-3135,752
	-53,25	-1867,911	-3135,752
	-65,64	-1864,834	-3135,752
	-74,52	-1889,452	-3138,829
	-78,03	-1950,998	-3138,829
	-77,93	-1957,153	-3144,984
	-76,1	-1938,689	-3141,906
	-73,52	-1957,153	-3141,906
	-70,73	-1963,307	-3148,061
	-68,21	-1969,462	-3151,138
	-66,67	-1981,771	-3148,061
	-65,77	-1978,693	-3151,138
	-64,24	-1994,08	-3154,216
	-62,33	-1994,08	-3157,293
	-60,24	-1984,848	-3160,37
	-56,6	-1957,153	-3163,447
	-50,51	-1960,23	-3166,525
	-42,35	-1954,075	-3163,447
	-32,7	-1895,607	-3166,525
	-21,86	-1926,38	-3178,834
	-10,3	-1932,534	-3172,679
	1,76	-1935,612	-3163,447
	14,42	-1957,153	-3175,757
	27,54	-1938,689	-3191,143
	40,65	-1944,843	-3197,298
	53,49	-1950,998	-3191,143
	65,52	-1954,075	-3184,988
	75,51	-1969,462	-3197,298
	82,86	-1994,08	-3191,143
	87,5	-1987,925	-3197,298
	89,84	-1991,003	-3188,066
	91,1	-1966,384	-3188,066
	92,01	-1944,843	-3200,375
	92,4	-1910,993	-3215,761
	92,04	-1914,071	-3209,607
	91,19	-1926,38	-3221,916
	90,33	-1920,225	-3221,916
	89,65	-1914,071	-3218,839
	89,26	-1910,993	-3221,916
	88,99	-1910,993	-3221,916
	88,78	-1914,071	-3234,225
	88,84	-1910,993	-3234,225
	89,11	-1960,23	-3228,07
	89,34	-1920,225	-3228,07
	89,56	-1898,684	-3221,916
	89,85	-1987,925	-3224,993
	90,09	-1877,143	-3218,839
	90,01	-1883,298	-3237,302
	89,15	-1880,22	-3243,457
	87,07	-1880,22	-3243,457
	83,95	-1914,071	-3255,766
	79,79	-1944,843	-3255,766
	74,11	-1972,539	-3252,689
	66,41	-2018,698	-3246,534
	55,6	-1944,843	-3243,457
	40,39	-1932,534	-3249,611
	20,08	-1923,302	-3237,302
	-3,69	-1910,993	-3255,766
	-27,51	-1923,302	-3252,689
	-48,11	-1935,612	-3258,843
	-64,05	-1910,993	-3258,843
	-73,73	-1932,534	-3264,998
	-77,9	-1923,302	-3258,843
	-80,41	-1914,071	-3255,766
	-82,11	-1898,684	-3258,843
	-83,08	-1947,921	-3261,921
	-84,16	-1950,998	-3261,921
	-84,46	-1941,766	-3268,075
	-83,84	-1947,921	-3271,152
	-83,78	-1944,843	-3271,152
	-84,18	-1923,302	-3268,075
	-83,41	-1926,38	-3280,384
	-79,3	-1944,843	-3283,462
	-73,06	-1963,307	-3264,998
	-66,48	-1941,766	-3271,152
	-58,91	-1944,843	-3271,152
	-50,02	-1987,925	-3264,998
	-39,54	-1957,153	-3268,075
	-27,65	-1978,693	-3274,23
	-13,91	-1932,534	-3271,152
	2,33	-1907,916	-3268,075
	20,57	-1926,38	-3264,998
	40,14	-1938,689	-3261,921
	61,34	-1935,612	-3271,152
	82,74	-1926,38	-3274,23
	99,77	-1920,225	-3268,075
	105,18	-1941,766	-3268,075
	101,73	-1950,998	-3271,152
	100,03	-1954,075	-3274,23
	100,98	-1901,761	-3283,462
	101,11	-1950,998	-3274,23
	100,26	-1935,612	-3271,152
	99,79	-1932,534	-3305,002
	99,68	-1914,071	-3292,693
	99,49	-1904,839	-3289,616
	99,34	-1889,452	-3295,771
	99,33	-1867,911	-3289,616
	99,33	-1917,148	-3280,384
	99,19	-1944,843	-3295,771
	98,98	-1892,53	-3286,539
	98,88	-1926,38	-3289,616
	98,8	-1938,689	-3298,848
	98,42	-1874,066	-3314,234
	97,51	-1834,061	-3308,08
	95,62	-1861,757	-3301,925
	91,95	-1895,607	-3298,848
	86,11	-1892,53	-3308,08
	78,21	-1907,916	-3311,157
	68,45	-1929,457	-3308,08
	56,5	-1960,23	-3305,002
	41,56	-2003,312	-3305,002
	23	-1991,003	-3301,925
	2,11	-1954,075	-3301,925
	-20,32	-1926,38	-3308,08
	-43,94	-1914,071	-3311,157
	-64,93	-1929,457	-3308,08
	-80,29	-1941,766	-3314,234
	-90,55	-1938,689	-3314,234
	-96,42	-1923,302	-3317,312
	-98,54	-1941,766	-3314,234
	-98,18	-1920,225	-3314,234
	-96,96	-1904,839	-3314,234
	-95,49	-1864,834	-3308,08
	-93,12	-1870,989	-3305,002
	-89,68	-1883,298	-3311,157
	-85,29	-1855,602	-3308,08
	-80,32	-1883,298	-3341,93
	-74,29	-1886,375	-3326,543
	-66,54	-1920,225	-3311,157
	-57,22	-1889,452	-3338,853
	-46,64	-1907,916	-3314,234
	-35,36	-1914,071	-3320,389
	-23,45	-1920,225	-3308,08
	-10,54	-1914,071	-3329,621
	3,32	-1920,225	-3335,775
	17,69	-1923,302	-3326,543
	32,2	-1920,225	-3326,543
	47,11	-1892,53	-3326,543
	62,51	-1892,53	-3354,239
	76,27	-1877,143	-3348,084
	84,94	-1892,53	-3363,471
	87,82	-1901,761	-3357,316
	88,24	-1914,071	-3354,239
	89,18	-1892,53	-3357,316
	90,43	-1874,066	-3363,471
	90,84	-1867,911	-3357,316
	90,17	-1883,298	-3357,316
	88,93	-1895,607	-3354,239
	87,8	-1870,989	-3351,162
	87,04	-1864,834	-3351,162
	86,46	-1923,302	-3357,316
	86	-1877,143	-3357,316
	85,71	-1898,684	-3351,162
	85,65	-1877,143	-3363,471
	85,72	-1867,911	-3375,78
	85,79	-1846,37	-3369,625
	85,58	-1864,834	-3375,78
	84,51	-1877,143	-3372,703
	82,09	-1843,293	-3378,857
	78,28	-1864,834	-3366,548
	73,66	-1864,834	-3372,703
	68,89	-1889,452	-3369,625
	64,6	-1920,225	-3388,089
	61,27	-1938,689	-3400,398
	58,99	-1914,071	-3397,321
	57,72	-1892,53	-3391,166
	56,93	-1886,375	-3391,166
	55,38	-1892,53	-3388,089
	51,54	-1907,916	-3394,244
	44,1	-1917,148	-3388,089
	32,15	-1935,612	-3394,244
	15,95	-1941,766	-3391,166
	-4,81	-1910,993	-3397,321
	-30,2	-1895,607	-3400,398
	-55,57	-1892,53	-3403,476
	-73,73	-1870,989	-3397,321
	-83,76	-1846,37	-3406,553
	-91,26	-1849,448	-3403,476
	-97,15	-1855,602	-3400,398
	-98,92	-1877,143	-3406,553
	-98,65	-1874,066	-3406,553
	-97,87	-1855,602	-3403,476
	-95,79	-1864,834	-3406,553
	-93	-1880,22	-3409,63
	-90,36	-1874,066	-3412,707
	-87,3	-1855,602	-3409,63
	-82,82	-1861,757	-3409,63
	-76,53	-1886,375	-3415,785
	-68,86	-1886,375	-3418,862
	-60,46	-1880,22	-3415,785
	-50,68	-1880,22	-3421,939
	-38,75	-1883,298	-3409,63
	-25,37	-1867,911	-3406,553
	-11,88	-1867,911	-3406,553
	0,88	-1877,143	-3415,785
	11,6	-1858,679	-3418,862
	18,87	-1840,216	-3418,862
	23,34	-1837,138	-3415,785
	27,32	-1877,143	-3428,094
	31,36	-1892,53	-3418,862
	34,76	-1877,143	-3415,785
	38,6	-1883,298	-3421,939
	43,84	-1880,22	-3431,171
	49,92	-1864,834	-3437,326
	56,04	-1843,293	-3437,326
	61,25	-1843,293	-3434,248
	64,89	-1874,066	-3443,48
	67,2	-1883,298	-3443,48
	68,99	-1849,448	-3434,248
	70,39	-1821,752	-3431,171
	71,04	-1812,52	-3437,326
	71,21	-1880,22	-3446,558
	71,49	-1830,984	-3440,403
	71,64	-1794,057	-3443,48
	71,31	-1846,37	-3446,558
	71,07	-1917,148	-3443,48
	71,21	-1929,457	-3449,635
	71,13	-1889,452	-3443,48
	70,74	-1883,298	-3443,48
	70,37	-1877,143	-3443,48
	70	-1870,989	-3443,48
	69,57	-1877,143	-3449,635
	69,1	-1874,066	-3443,48
	68,63	-1870,989	-3443,48
	68,33	-1864,834	-3446,558
	68,27	-1864,834	-3446,558
	68,24	-1864,834	-3449,635
	68,12	-1858,679	-3446,558
	67,98	-1858,679	-3443,48
	67,93	-1864,834	-3446,558
	67,97	-1870,989	-3449,635
	67,88	-1867,911	-3446,558
	67,65	-1892,53	-3458,867
	67,59	-1883,298	-3458,867
	67,8	-1895,607	-3458,867
	68,11	-1877,143	-3455,789
	68,27	-1849,448	-3465,021
	68,15	-1846,37	-3468,098
	67,91	-1812,52	-3458,867
	67,82	-1815,597	-3455,789
	67,89	-1812,52	-3461,944
	67,75	-1797,134	-3452,712
	67,4	-1834,061	-3458,867
	67,26	-1840,216	-3461,944
	67,37	-1861,757	-3468,098
	67,53	-1867,911	-3458,867
	67,72	-1870,989	-3455,789
	67,94	-1852,525	-3465,021
	68,16	-1846,37	-3480,408
	68,3	-1834,061	-3483,485
	68,42	-1821,752	-3477,33
	68,62	-1874,066	-3474,253
	68,84	-1883,298	-3474,253
	69,05	-1910,993	-3486,562
	69,24	-1889,452	-3495,794
	69,39	-1886,375	-3495,794
	69,45	-1880,22	-3492,717
	69,42	-1837,138	-3486,562
	69,3	-1861,757	-3489,639
	69,1	-1870,989	-3486,562
	68,91	-1864,834	-3486,562
	68,77	-1861,757	-3486,562
	68,61	-1861,757	-3483,485
	68,42	-1861,757	-3477,33
	68,22	-1858,679	-3480,408
	68,1	-1855,602	-3483,485
	68,08	-1861,757	-3480,408
	68,12	-1858,679	-3480,408
	68,13	-1849,448	-3477,33
	68,07	-1846,37	-3480,408
	67,91	-1843,293	-3483,485
	67,67	-1834,061	-3489,639
	67,39	-1852,525	-3489,639
	67,13	-1834,061	-3492,717
	66,87	-1870,989	-3489,639
	66,55	-1849,448	-3489,639
	66,29	-1821,752	-3483,485
	66,2	-1800,211	-3489,639
	66,19	-1803,288	-3486,562
	66,06	-1772,516	-3495,794
	65,87	-1803,288	-3498,871
	65,78	-1843,293	-3495,794
	65,71	-1830,984	-3498,871
		-1870,989	-3492,717
		-1889,452	-3501,949
		-1889,452	-3501,949
		-1883,298	-3498,871
		-1861,757	-3495,794
		-1846,37	-3492,717
		-1852,525	-3486,562
		-1855,602	-3480,408
		-1858,679	-3489,639
		-1840,216	-3483,485
		-1855,602	-3492,717
		-1861,757	-3505,026
		-1849,448	-3501,949
		-1834,061	-3505,026
		-1824,829	-3501,949
		-1824,829	-3501,949
		-1824,829	-3505,026
		-1834,061	-3511,18
		-1827,907	-3508,103
		-1824,829	-3501,949
		-1830,984	-3501,949
		-1843,293	-3498,871
		-1855,602	-3508,103
		-1843,293	-3511,18
		-1846,37	-3508,103
		-1827,907	-3505,026
		-1818,675	-3505,026
		-1830,984	-3508,103
		-1846,37	-3514,258
		-1840,216	-3505,026
		-1840,216	-3505,026
		-1827,907	-3508,103
		-1840,216	-3514,258
		-1846,37	-3520,412
		-1849,448	-3523,49
		-1840,216	-3523,49
		-1834,061	-3514,258
		-1843,293	-3520,412
		-1849,448	-3526,567
		-1852,525	-3526,567
		-1852,525	-3529,644
		-1837,138	-3523,49
		-1846,37	-3520,412
		-1843,293	-3526,567
		-1846,37	-3520,412
		-1843,293	-3517,335
		-1827,907	-3526,567
		-1827,907	-3532,721
		-1824,829	-3517,335
		-1843,293	-3538,876
		-1837,138	-3529,644
		-1837,138	-3520,412
		-1837,138	-3508,103
		-1840,216	-3508,103
		-1843,293	-3505,026
		-1843,293	-3511,18
		-1840,216	-3514,258
		-1837,138	-3520,412
		-1834,061	-3523,49
		-1830,984	-3529,644
		-1827,907	-3541,953
		-1812,52	-3557,34
		-1809,443	-3566,572
		-1827,907	-3566,572
		-1827,907	-3563,494
		-1834,061	-3545,031
		-1821,752	-3545,031
		-1809,443	-3551,185
		-1809,443	-3551,185
		-1818,675	-3548,108
		-1815,597	-3554,262
		-1815,597	-3545,031
		-1818,675	-3538,876
		-1815,597	-3538,876
		-1812,52	-3541,953
		-1815,597	-3545,031
		-1812,52	-3545,031
		-1824,829	-3505,026
		-1830,984	-3498,871
		-1827,907	-3505,026
		-1830,984	-3517,335
		-1830,984	-3532,721
		-1830,984	-3551,185
		-1830,984	-3569,649
		-1830,984	-3591,19
		-1827,907	-3606,576
		-1815,597	-3594,267
		-1809,443	-3581,958
		-1803,288	-3572,726
		-1794,057	-3569,649
		-1797,134	-3575,803
		-1803,288	-3578,881
		-1803,288	-3572,726
		-1803,288	-3578,881
		-1809,443	-3566,572
		-1809,443	-3545,031
		-1803,288	-3532,721
		-1803,288	-3545,031
		-1803,288	-3545,031
		-1797,134	-3551,185
		-1794,057	-3557,34
		-1809,443	-3575,803
		-1827,907	-3554,262
		-1827,907	-3538,876
		-1809,443	-3526,567
		-1803,288	-3541,953
		-1803,288	-3554,262
		-1803,288	-3572,726
		-1809,443	-3585,035
		-1806,366	-3585,035
		-1809,443	-3591,19
		-1803,288	-3597,344
		-1806,366	-3581,958
		-1797,134	-3554,262
		-1797,134	-3557,34
		-1803,288	-3554,262
		-1800,211	-3554,262
		-1800,211	-3557,34
		-1803,288	-3554,262
		-1794,057	-3557,34
		-1797,134	-3554,262
		-1800,211	-3554,262
		-1800,211	-3554,262
		-1800,211	-3554,262
		-1787,902	-3554,262
		-1806,366	-3557,34
		-1797,134	-3554,262
		-1797,134	-3554,262
		-1790,979	-3554,262
		-1803,288	-3554,262
		-1787,902	-3557,34
		-1775,593	-3557,34
		-1781,747	-3551,185
		-1772,516	-3560,417
		-1790,979	-3578,881
		-1794,057	-3572,726
		-1781,747	-3569,649
		-1754,052	-3566,572
		-1735,588	-3569,649
		-1723,279	-3560,417
		-1680,197	-3548,108
		-1606,342	-3535,799
		-1529,41	-3514,258
		-1470,942	-3505,026
		-1470,942	-3517,335
		-1514,024	-3514,258
		-1510,946	-3492,717
		-1514,024	-3477,33
		-1483,251	-3458,867
		-1415,551	-3446,558
		-1335,541	-3440,403
		-1264,764	-3428,094
		-1230,914	-3449,635
		-1277,073	-3446,558
		-1286,305	-3440,403
		-1283,228	-3418,862
		-1298,614	-3400,398
		-1218,605	-3375,78
		-1086,281	-3366,548
		-978,577	-3363,471
		-941,649	-3341,93
		-975,499	-3335,775
		-1061,663	-3338,853
		-1172,445	-3332,698
		-1304,769	-3317,312
		-1474,019	-3298,848
		-1483,251	-3292,693
		-1430,937	-3295,771
		-1360,16	-3295,771
		-1332,464	-3292,693
		-1314	-3283,462
		-1390,932	-3249,611
		-1421,705	-3243,457
		-1437,092	-3237,302
		-1424,783	-3231,148
		-1406,319	-3221,916
		-1427,86	-3209,607
		-1461,71	-3209,607
		-1474,019	-3197,298
		-1452,478	-3178,834
		-1418,628	-3175,757
		-1409,396	-3169,602
		-1412,473	-3160,37
		-1415,551	-3148,061
		-1455,555	-3148,061
		-1507,869	-3144,984
		-1575,569	-3154,216
		-1618,651	-3138,829
		-1646,347	-3126,52
		-1717,124	-3120,366
		-1744,82	-3123,443
		-1723,279	-3117,288
		-1717,124	-3120,366
		-1744,82	-3120,366
		-1726,356	-3120,366
		-1750,975	-3123,443
		-1738,665	-3123,443
		-1744,82	-3120,366
		-1760,206	-3117,288
		-1778,67	-3126,52
		-1763,284	-3120,366
		-1738,665	-3108,056
		-1738,665	-3123,443
		-1781,747	-3157,293
		-1815,597	-3163,447
		-1840,216	-3163,447
		-1834,061	-3163,447
		-1837,138	-3181,911
		-1812,52	-3184,988
		-1790,979	-3178,834
		-1830,984	-3181,911
		-1827,907	-3191,143
		-1821,752	-3178,834
		-1843,293	-3206,529
		-1864,834	-3221,916
		-1883,298	-3228,07
		-1874,066	-3234,225
		-1877,143	-3224,993
		-1883,298	-3224,993
		-1886,375	-3228,07
		-1898,684	-3212,684
		-1898,684	-3221,916
		-1923,302	-3200,375
		-1910,993	-3172,679
		-1861,757	-3166,525
		-1843,293	-3172,679
		-1852,525	-3172,679
		-1861,757	-3172,679
		-1843,293	-3178,834
		-1855,602	-3175,757
		-1864,834	-3172,679
		-1889,452	-3175,757
		-1892,53	-3175,757
		-1901,761	-3188,066
		-1907,916	-3200,375
		-1889,452	-3206,529
		-1877,143	-3215,761
		-1892,53	-3209,607
		-1907,916	-3206,529
		-1898,684	-3206,529
		-1883,298	-3218,839
		-1883,298	-3194,22
		-1870,989	-3200,375
		-1809,443	-3209,607
		-1769,438	-3212,684
		-1720,202	-3215,761
		-1707,893	-3218,839
		-1704,815	-3221,916
		-1707,893	-3224,993
		-1720,202	-3224,993
		-1787,902	-3212,684
		-1932,534	-3184,988
		-1960,23	-3191,143
		-1957,153	-3191,143
		-1981,771	-3188,066
		-1963,307	-3169,602
		-1926,38	-3163,447
		-1926,38	-3157,293
		-1904,839	-3151,138
		-1895,607	-3157,293
		-1886,375	-3157,293
		-1883,298	-3151,138
		-1880,22	-3157,293
		-1895,607	-3166,525
		-1901,761	-3166,525
		-1886,375	-3154,216
		-1886,375	-3148,061
		-1889,452	-3148,061
		-1904,839	-3160,37
		-1901,761	-3172,679
		-1874,066	-3166,525
		-1895,607	-3166,525
		-1880,22	-3166,525
		-1889,452	-3172,679
		-1880,22	-3166,525
		-1880,22	-3166,525
		-1880,22	-3163,447
		-1864,834	-3166,525
		-1827,907	-3169,602
		-1790,979	-3181,911
		-1766,361	-3181,911
		-1757,129	-3181,911
		-1781,747	-3175,757
		-1861,757	-3203,452
		-1935,612	-3206,529
		-1914,071	-3181,911
		-1914,071	-3184,988
		-1920,225	-3191,143
		-1892,53	-3197,298
		-1898,684	-3203,452
		-1901,761	-3197,298
		-1883,298	-3197,298
		-1849,448	-3206,529
		-1830,984	-3209,607
		-1794,057	-3212,684
		-1803,288	-3215,761
		-1809,443	-3212,684
		-1821,752	-3209,607
		-1827,907	-3224,993
		-1858,679	-3218,839
		-1827,907	-3224,993
		-1840,216	-3218,839
		-1812,52	-3231,148
		-1787,902	-3234,225
		-1763,284	-3249,611
		-1750,975	-3252,689
		-1735,588	-3249,611
		-1720,202	-3252,689
		-1763,284	-3252,689
		-1781,747	-3255,766
		-1827,907	-3264,998
		-1843,293	-3261,921
		-1849,448	-3255,766
		-1849,448	-3255,766
		-1834,061	-3264,998
		-1821,752	-3261,921
		-1824,829	-3261,921
		-1830,984	-3258,843
		-1846,37	-3258,843
		-1824,829	-3264,998
		-1775,593	-3268,075
		-1707,893	-3271,152
		-1677,12	-3268,075
		-1670,965	-3258,843
		-1677,12	-3268,075
		-1670,965	-3264,998
		-1627,883	-3264,998
		-1621,729	-3277,307
		-1643,27	-3283,462
		-1707,893	-3292,693
		-1741,743	-3286,539
		-1747,897	-3271,152
		-1787,902	-3271,152
		-1864,834	-3271,152
		-1898,684	-3274,23
		-1855,602	-3271,152
		-1821,752	-3261,921
		-1803,288	-3264,998
		-1772,516	-3271,152
		-1775,593	-3258,843
		-1787,902	-3264,998
		-1775,593	-3274,23
		-1775,593	-3283,462
		-1766,361	-3292,693
		-1769,438	-3289,616
		-1760,206	-3283,462
		-1729,434	-3283,462
		-1720,202	-3286,539
		-1720,202	-3292,693
		-1754,052	-3305,002
		-1754,052	-3301,925
		-1735,588	-3295,771
		-1729,434	-3298,848
		-1695,583	-3295,771
		-1677,12	-3298,848
		-1720,202	-3295,771
		-1646,347	-3317,312
		-1667,888	-3345,007
		-1664,811	-3341,93
		-1649,424	-3338,853
		-1640,192	-3338,853
		-1603,265	-3338,853
		-1609,42	-3345,007
		-1627,883	-3338,853
		-1624,806	-3345,007
		-1541,719	-3351,162
		-1547,874	-3348,084
		-1587,879	-3351,162
		-1624,806	-3345,007
		-1667,888	-3351,162
		-1692,506	-3351,162
		-1735,588	-3354,239
		-1778,67	-3360,394
		-1787,902	-3360,394
		-1720,202	-3366,548
		-1680,197	-3378,857
		-1658,656	-3385,012
		-1658,656	-3385,012
		-1649,424	-3385,012
		-1624,806	-3388,089
		-1618,651	-3397,321
		-1597,11	-3406,553
		-1587,879	-3409,63
		-1594,033	-3412,707
		-1600,188	-3412,707
		-1606,342	-3415,785
		-1609,42	-3418,862
		-1603,265	-3421,939
		-1618,651	-3412,707
		-1600,188	-3406,553
		-1581,724	-3412,707
		-1597,11	-3421,939
		-1621,729	-3421,939
		-1615,574	-3412,707
		-1600,188	-3418,862
		-1575,569	-3440,403
		-1584,801	-3443,48
		-1569,415	-3431,171
		-1621,729	-3443,48
		-1640,192	-3443,48
		-1640,192	-3446,558
		-1667,888	-3443,48
		-1667,888	-3446,558
		-1649,424	-3437,326
		-1634,038	-3434,248
		-1609,42	-3428,094
		-1609,42	-3437,326
		-1624,806	-3440,403
		-1612,497	-3425,017
		-1612,497	-3434,248
		-1569,415	-3428,094
		-1520,178	-3431,171
		-1547,874	-3428,094
		-1510,946	-3449,635
		-1480,174	-3437,326
		-1523,256	-3458,867
		-1547,874	-3452,712
		-1609,42	-3452,712
		-1624,806	-3449,635
		-1606,342	-3449,635
		-1547,874	-3449,635
		-1520,178	-3455,789
		-1535,565	-3461,944
		-1550,951	-3461,944
		-1590,956	-3468,098
		-1606,342	-3468,098
		-1621,729	-3465,021
		-1606,342	-3461,944
		-1612,497	-3468,098
		-1587,879	-3480,408
		-1600,188	-3483,485
		-1584,801	-3480,408
		-1587,879	-3489,639
		-1590,956	-3486,562
		-1566,338	-3489,639
		-1560,183	-3486,562
		-1563,26	-3483,485
		-1563,26	-3486,562
		-1560,183	-3486,562
		-1544,797	-3495,794
		-1520,178	-3492,717
		-1517,101	-3495,794
		-1492,483	-3486,562
		-1523,256	-3498,871
		-1507,869	-3492,717
		-1526,333	-3505,026
		-1504,792	-3501,949
		-1492,483	-3511,18
		-1517,101	-3520,412
		-1535,565	-3517,335
		-1560,183	-3517,335
		-1597,11	-3526,567
		-1554,028	-3505,026
		-1544,797	-3501,949
		-1498,637	-3492,717
		-1480,174	-3492,717
		-1510,946	-3489,639
		-1510,946	-3489,639
		-1486,328	-3492,717
		-1470,942	-3492,717
		-1467,865	-3498,871
		-1464,787	-3505,026
		-1470,942	-3508,103
		-1470,942	-3508,103
		-1470,942	-3498,871
		-1480,174	-3508,103
		-1492,483	-3517,335
		-1498,637	-3511,18
		-1495,56	-3514,258
		-1501,715	-3517,335
		-1449,401	-3514,258
		-1363,237	-3511,18
		-1394,01	-3495,794
		-1360,16	-3505,026
		-1421,705	-3498,871
		-1517,101	-3511,18
		-1474,019	-3508,103
		-1547,874	-3514,258
		-1563,26	-3517,335
		-1486,328	-3514,258
		-1397,087	-3498,871
		-1397,087	-3486,562
		-1474,019	-3486,562
		-1541,719	-3505,026
		-1544,797	-3508,103
		-1600,188	-3514,258
		-1572,492	-3501,949
		-1535,565	-3505,026
		-1492,483	-3517,335
		-1504,792	-3523,49
		-1470,942	-3517,335
		-1446,324	-3508,103
		-1446,324	-3508,103
		-1443,246	-3517,335
		-1452,478	-3517,335
		-1449,401	-3511,18
		-1449,401	-3508,103
		-1452,478	-3508,103
		-1455,555	-3508,103
		-1424,783	-3520,412
		-1394,01	-3520,412
		-1390,932	-3514,258
		-1384,778	-3514,258
		-1390,932	-3517,335
		-1415,551	-3517,335
		-1455,555	-3523,49
		-1495,56	-3523,49
		-1495,56	-3526,567
		-1504,792	-3535,799
		-1498,637	-3535,799
		-1477,096	-3532,721
		-1474,019	-3526,567
		-1483,251	-3529,644
		-1492,483	-3535,799
		-1489,405	-3541,953
		-1464,787	-3538,876
		-1440,169	-3529,644
		-1461,71	-3545,031
		-1467,865	-3545,031
		-1467,865	-3548,108
		-1449,401	-3541,953
		-1409,396	-3523,49
		-1424,783	-3523,49
		-1434,014	-3541,953
		-1421,705	-3535,799
		-1452,478	-3557,34
		-1504,792	-3560,417
		-1504,792	-3551,185
		-1495,56	-3535,799
		-1458,633	-3529,644
		-1443,246	-3520,412
		-1421,705	-3523,49
		-1406,319	-3523,49
		-1381,701	-3532,721
		-1372,469	-3526,567
		-1390,932	-3526,567
		-1409,396	-3520,412
		-1430,937	-3520,412
		-1424,783	-3532,721
		-1443,246	-3526,567
		-1458,633	-3529,644
		-1477,096	-3517,335
		-1363,237	-3520,412
		-1400,164	-3529,644
		-1350,928	-3520,412
		-1264,764	-3523,49
		-1227,836	-3532,721
		-1292,459	-3535,799
		-1366,314	-3526,567
		-1249,377	-3538,876
		-1437,092	-3520,412
		-1504,792	-3526,567
		-1554,028	-3523,49
		-1557,106	-3520,412
		-1480,174	-3511,18
		-1443,246	-3501,949
		-1443,246	-3501,949
		-1378,623	-3511,18
		-1372,469	-3514,258
		-1360,16	-3498,871
		-1366,314	-3495,794
		-1394,01	-3495,794
		-1406,319	-3492,717
		-1400,164	-3483,485
		-1412,473	-3468,098
		-1434,014	-3461,944
		-1384,778	-3477,33
		-1341,696	-3471,176
		-1332,464	-3474,253
		-1350,928	-3468,098
		-1397,087	-3477,33
		-1467,865	-3486,562
		-1489,405	-3480,408
		-1455,555	-3474,253
		-1409,396	-3483,485
		-1418,628	-3480,408
		-1437,092	-3492,717
		-1437,092	-3489,639
		-1397,087	-3486,562
		-1387,855	-3489,639
		-1415,551	-3486,562
		-1372,469	-3483,485
		-1363,237	-3486,562
		-1363,237	-3489,639
		-1375,546	-3492,717
		-1369,391	-3489,639
		-1357,082	-3489,639
		-1344,773	-3498,871
		-1350,928	-3498,871
		-1350,928	-3495,794
		-1347,85	-3492,717
		-1347,85	-3477,33
		-1347,85	-3465,021
		-1350,928	-3455,789
		-1369,391	-3446,558
		-1390,932	-3446,558
		-1384,778	-3443,48
		-1369,391	-3437,326
		-1344,773	-3437,326
		-1347,85	-3446,558
		-1369,391	-3452,712
		-1357,082	-3443,48
		-1298,614	-3434,248
		-1304,769	-3425,017
		-1270,918	-3434,248
		-1277,073	-3434,248
		-1295,537	-3437,326
		-1307,846	-3437,326
		-1338,619	-3440,403
		-1360,16	-3428,094
		-1360,16	-3440,403
		-1369,391	-3452,712
		-1344,773	-3434,248
		-1350,928	-3443,48
		-1384,778	-3446,558
		-1384,778	-3443,48
		-1360,16	-3443,48
		-1329,387	-3446,558
		-1320,155	-3452,712
		-1273,996	-3477,33
		-1323,232	-3471,176
		-1237,068	-3461,944
		-1264,764	-3461,944
		-1277,073	-3452,712
		-1261,687	-3468,098
		-1301,691	-3443,48
		-1341,696	-3428,094
		-1357,082	-3431,171
		-1347,85	-3428,094
		-1357,082	-3425,017
		-1332,464	-3418,862
		-1332,464	-3431,171
		-1350,928	-3412,707
		-1357,082	-3409,63
		-1354,005	-3403,476
		-1329,387	-3403,476
		-1329,387	-3406,553
		-1360,16	-3409,63
		-1347,85	-3418,862
		-1286,305	-3412,707
		-1298,614	-3406,553
		-1280,15	-3415,785
		-1304,769	-3412,707
		-1298,614	-3415,785
		-1273,996	-3403,476
		-1255,532	-3406,553
		-1289,382	-3409,63
		-1255,532	-3403,476
		-1295,537	-3409,63
		-1338,619	-3403,476
		-1344,773	-3397,321
		-1298,614	-3412,707
		-1286,305	-3418,862
		-1283,228	-3425,017
		-1295,537	-3421,939
		-1329,387	-3406,553
		-1292,459	-3418,862
		-1295,537	-3412,707
		-1314	-3425,017
		-1329,387	-3415,785
		-1347,85	-3415,785
		-1338,619	-3406,553
		-1354,005	-3412,707
		-1363,237	-3406,553
		-1304,769	-3391,166
		-1301,691	-3388,089
		-1326,309	-3391,166
		-1289,382	-3394,244
		-1289,382	-3403,476
		-1277,073	-3412,707
		-1273,996	-3409,63
		-1273,996	-3412,707
		-1301,691	-3403,476
		-1304,769	-3400,398
		-1314	-3400,398
		-1273,996	-3418,862
		-1292,459	-3421,939
		-1298,614	-3431,171
		-1277,073	-3406,553
		-1307,846	-3431,171
		-1326,309	-3425,017
		-1344,773	-3425,017
		-1329,387	-3434,248
		-1246,3	-3434,248
		-1273,996	-3434,248
		-1243,223	-3440,403
		-1363,237	-3428,094
		-1335,541	-3431,171
		-1354,005	-3428,094
		-1323,232	-3425,017
		-1320,155	-3421,939
		-1323,232	-3431,171
		-1310,923	-3437,326
		-1338,619	-3446,558
		-1320,155	-3443,48
		-1317,078	-3452,712
		-1317,078	-3468,098
		-1301,691	-3465,021
		-1295,537	-3465,021
		-1289,382	-3458,867
		-1270,918	-3446,558
		-1289,382	-3446,558
		-1243,223	-3446,558
		-1218,605	-3449,635
		-1237,068	-3461,944
		-1270,918	-3483,485
		-1283,228	-3489,639
		-1280,15	-3480,408
		-1298,614	-3471,176
		-1310,923	-3471,176
		-1310,923	-3471,176
		-1301,691	-3468,098
		-1280,15	-3461,944
		-1261,687	-3465,021
		-1261,687	-3461,944
		-1270,918	-3449,635
		-1255,532	-3440,403
		-1317,078	-3455,789
		-1301,691	-3452,712
		-1286,305	-3437,326
		-1261,687	-3434,248
		-1246,3	-3431,171
		-1252,455	-3437,326
		-1252,455	-3446,558
		-1292,459	-3458,867
		-1335,541	-3458,867
		-1329,387	-3455,789
		-1295,537	-3449,635
		-1277,073	-3458,867
		-1270,918	-3465,021
		-1283,228	-3468,098
		-1301,691	-3474,253
		-1304,769	-3461,944
		-1307,846	-3455,789
		-1304,769	-3465,021
		-1273,996	-3458,867
		-1298,614	-3465,021
		-1301,691	-3468,098
		-1298,614	-3461,944
		-1307,846	-3468,098
		-1289,382	-3468,098
		-1292,459	-3461,944
		-1230,914	-3474,253
		-1273,996	-3461,944
		-1264,764	-3471,176
		-1246,3	-3480,408
		-1267,841	-3471,176
		-1298,614	-3468,098
		-1317,078	-3471,176
		-1292,459	-3468,098
		-1298,614	-3471,176
		-1258,609	-3477,33
		-1304,769	-3468,098
		-1267,841	-3477,33
		-1335,541	-3471,176
		-1375,546	-3474,253
		-1406,319	-3486,562
		-1403,242	-3492,717
		-1406,319	-3498,871
		-1341,696	-3492,717
		-1292,459	-3495,794
		-1292,459	-3489,639
		-1295,537	-3474,253
		-1301,691	-3471,176
		-1329,387	-3474,253
		-1387,855	-3471,176
		-1400,164	-3471,176
		-1406,319	-3465,021
		-1381,701	-3471,176
		-1375,546	-3474,253
		-1350,928	-3471,176
		-1338,619	-3477,33
		-1335,541	-3480,408
		-1332,464	-3483,485
		-1323,232	-3480,408
		-1323,232	-3477,33
		-1338,619	-3455,789
		-1335,541	-3425,017
		-1350,928	-3431,171
		-1347,85	-3415,785
		-1292,459	-3412,707
		-1320,155	-3412,707
		-1363,237	-3409,63
		-1357,082	-3409,63
		-1360,16	-3406,553
		-1390,932	-3406,553
		-1394,01	-3409,63
		-1372,469	-3412,707
		-1372,469	-3412,707
		-1369,391	-3406,553
		-1360,16	-3406,553
		-1366,314	-3403,476
		-1354,005	-3397,321
		-1354,005	-3400,398
		-1360,16	-3418,862
		-1387,855	-3431,171
		-1378,623	-3425,017
		-1366,314	-3415,785
		-1360,16	-3425,017
		-1354,005	-3421,939
		-1338,619	-3421,939
		-1323,232	-3425,017
		-1320,155	-3425,017
		-1317,078	-3425,017
		-1326,309	-3434,248
		-1354,005	-3437,326
		-1375,546	-3431,171
		-1372,469	-3418,862
		-1338,619	-3421,939
		-1307,846	-3418,862
		-1335,541	-3431,171
		-1323,232	-3443,48
		-1338,619	-3446,558
		-1366,314	-3446,558
		-1366,314	-3449,635
		-1360,16	-3446,558
		-1360,16	-3446,558
		-1357,082	-3443,48
		-1360,16	-3443,48
		-1369,391	-3449,635
		-1360,16	-3446,558
		-1354,005	-3443,48
		-1354,005	-3452,712
		-1357,082	-3452,712
		-1360,16	-3455,789
		-1354,005	-3455,789
		-1335,541	-3455,789
		-1338,619	-3455,789
		-1344,773	-3455,789
		-1335,541	-3461,944
		-1366,314	-3461,944
		-1298,614	-3458,867
		-1326,309	-3461,944
		-1314	-3443,48
		-1301,691	-3449,635
		-1335,541	-3449,635
		-1344,773	-3458,867
		-1347,85	-3458,867
		-1304,769	-3471,176
		-1249,377	-3480,408
		-1267,841	-3477,33
		-1320,155	-3474,253
		-1258,609	-3483,485
		-1354,005	-3480,408
		-1424,783	-3486,562
		-1446,324	-3483,485
		-1387,855	-3480,408
		-1335,541	-3483,485
		-1323,232	-3486,562
		-1347,85	-3486,562
		-1360,16	-3483,485
		-1347,85	-3468,098
		-1366,314	-3477,33
		-1378,623	-3486,562
		-1409,396	-3492,717
		-1443,246	-3486,562
		-1406,319	-3492,717
		-1375,546	-3486,562
		-1375,546	-3483,485
		-1363,237	-3477,33
		-1335,541	-3480,408
		-1320,155	-3489,639
		-1338,619	-3514,258
		-1366,314	-3514,258
		-1354,005	-3511,18
		-1344,773	-3505,026
		-1347,85	-3508,103
		-1344,773	-3511,18
		-1350,928	-3511,18
		-1360,16	-3508,103
		-1347,85	-3508,103
		-1360,16	-3508,103
		-1344,773	-3508,103
		-1347,85	-3505,026
		-1347,85	-3508,103
		-1347,85	-3498,871
		-1350,928	-3508,103
		-1341,696	-3498,871
		-1332,464	-3514,258
		-1298,614	-3520,412
		-1317,078	-3529,644
		-1323,232	-3529,644
		-1314	-3523,49
		-1317,078	-3526,567
		-1332,464	-3514,258
		-1369,391	-3508,103
		-1372,469	-3508,103
		-1369,391	-3520,412
		-1354,005	-3523,49
		-1369,391	-3520,412
		-1372,469	-3514,258
		-1378,623	-3526,567
		-1381,701	-3529,644
		-1375,546	-3520,412
		-1378,623	-3520,412
		-1378,623	-3529,644
		-1366,314	-3529,644
		-1341,696	-3538,876
		-1341,696	-3538,876
		-1338,619	-3535,799
		-1357,082	-3538,876
		-1360,16	-3538,876
		-1378,623	-3541,953
		-1378,623	-3541,953
		-1338,619	-3538,876
		-1354,005	-3541,953
		-1357,082	-3538,876
		-1347,85	-3541,953
		-1335,541	-3538,876
		-1335,541	-3541,953
		-1307,846	-3545,031
		-1280,15	-3545,031
		-1289,382	-3538,876
		-1301,691	-3538,876
		-1295,537	-3517,335
		-1289,382	-3520,412
		-1360,16	-3557,34
		-1455,555	-3566,572
		-1458,633	-3578,881
		-1430,937	-3581,958
		-1424,783	-3585,035
		-1412,473	-3581,958
		-1400,164	-3581,958
		-1384,778	-3575,803
		-1387,855	-3578,881
		-1366,314	-3575,803
		-1357,082	-3575,803
		-1369,391	-3578,881
		-1375,546	-3572,726
		-1381,701	-3569,649
		-1400,164	-3560,417
		-1409,396	-3557,34
		-1390,932	-3560,417
		-1378,623	-3569,649
		-1387,855	-3581,958
		-1394,01	-3585,035
		-1384,778	-3581,958
		-1381,701	-3575,803
		-1378,623	-3572,726
		-1375,546	-3572,726
		-1390,932	-3572,726
		-1387,855	-3566,572
		-1403,242	-3588,113
		-1317,078	-3588,113
		-1320,155	-3585,035
		-1341,696	-3581,958
		-1317,078	-3588,113
		-1314	-3591,19
		-1332,464	-3572,726
		-1298,614	-3581,958
		-1381,701	-3563,494
		-1409,396	-3566,572
		-1409,396	-3575,803
		-1412,473	-3572,726
		-1409,396	-3572,726
		-1406,319	-3575,803
		-1384,778	-3572,726
		-1390,932	-3575,803
		-1384,778	-3575,803
		-1387,855	-3572,726
		-1369,391	-3578,881
		-1357,082	-3578,881
		-1338,619	-3585,035
		-1350,928	-3588,113
		-1372,469	-3581,958
		-1360,16	-3585,035
		-1341,696	-3581,958
		-1375,546	-3572,726
		-1347,85	-3575,803
		-1350,928	-3588,113
		-1354,005	-3585,035
		-1350,928	-3575,803
		-1378,623	-3575,803
		-1397,087	-3581,958
		-1418,628	-3585,035
		-1440,169	-3575,803
		-1452,478	-3585,035
		-1458,633	-3588,113
		-1467,865	-3588,113
		-1440,169	-3581,958
		-1415,551	-3578,881
		-1390,932	-3572,726
		-1372,469	-3575,803
		-1360,16	-3572,726
		-1332,464	-3581,958
		-1310,923	-3588,113
		-1350,928	-3581,958
		-1375,546	-3581,958
		-1397,087	-3591,19
		-1397,087	-3581,958
		-1409,396	-3578,881
		-1461,71	-3578,881
		-1467,865	-3585,035
		-1412,473	-3585,035
		-1372,469	-3578,881
		-1372,469	-3572,726
		-1400,164	-3575,803
		-1400,164	-3585,035
		-1409,396	-3600,422
		-1412,473	-3603,499
		-1421,705	-3588,113
		-1406,319	-3594,267
		-1400,164	-3585,035
		-1412,473	-3585,035
		-1437,092	-3594,267
		-1406,319	-3578,881
		-1409,396	-3585,035
		-1394,01	-3588,113
		-1384,778	-3591,19
		-1387,855	-3591,19
		-1397,087	-3594,267
		-1378,623	-3594,267
		-1372,469	-3591,19
		-1360,16	-3588,113
		-1363,237	-3585,035
		-1329,387	-3581,958
		-1304,769	-3594,267
		-1307,846	-3581,958
		-1292,459	-3597,344
		-1289,382	-3591,19
		-1341,696	-3591,19
		-1403,242	-3594,267
		-1452,478	-3600,422
		-1495,56	-3597,344
		-1498,637	-3597,344
		-1523,256	-3591,19
		-1483,251	-3578,881
		-1461,71	-3581,958
		-1430,937	-3588,113
		-1427,86	-3588,113
		-1446,324	-3597,344
		-1427,86	-3597,344
		-1430,937	-3600,422
		-1424,783	-3594,267
		-1415,551	-3588,113
		-1415,551	-3585,035
		-1412,473	-3588,113
		-1412,473	-3591,19
		-1397,087	-3594,267
		-1403,242	-3600,422
		-1415,551	-3594,267
		-1406,319	-3588,113
		-1366,314	-3581,958
		-1360,16	-3575,803
		-1369,391	-3585,035
		-1384,778	-3600,422
		-1418,628	-3609,654
		-1421,705	-3603,499
		-1421,705	-3600,422
		-1403,242	-3597,344
		-1406,319	-3597,344
		-1409,396	-3597,344
		-1403,242	-3597,344
		-1418,628	-3600,422
		-1424,783	-3594,267
		-1409,396	-3588,113
		-1372,469	-3581,958
		-1310,923	-3578,881
		-1307,846	-3594,267
		-1326,309	-3600,422
		-1314	-3600,422
		-1317,078	-3603,499
		-1320,155	-3594,267
		-1360,16	-3597,344
		-1390,932	-3597,344
		-1452,478	-3612,731
		-1495,56	-3612,731
		-1541,719	-3603,499
		-1529,41	-3591,19
		-1455,555	-3606,576
		-1406,319	-3615,808
		-1390,932	-3609,654
		-1378,623	-3594,267
		-1390,932	-3600,422
		-1403,242	-3603,499
		-1424,783	-3603,499
		-1440,169	-3603,499
		-1412,473	-3600,422
		-1400,164	-3597,344
		-1409,396	-3609,654
		-1412,473	-3606,576
		-1430,937	-3603,499
		-1418,628	-3591,19
		-1394,01	-3591,19
		-1387,855	-3603,499
		-1403,242	-3603,499
		-1437,092	-3597,344
		-1421,705	-3591,19
		-1418,628	-3603,499
		-1415,551	-3600,422
		-1397,087	-3591,19
		-1397,087	-3591,19
		-1406,319	-3585,035
		-1403,242	-3585,035
		-1394,01	-3581,958
		-1394,01	-3575,803
		-1390,932	-3572,726
		-1372,469	-3588,113
		-1378,623	-3591,19
		-1397,087	-3594,267
		-1390,932	-3588,113
		-1378,623	-3597,344
		-1400,164	-3606,576
		-1394,01	-3597,344
		-1390,932	-3600,422
		-1403,242	-3591,19
		-1409,396	-3597,344
		-1443,246	-3594,267
		-1434,014	-3585,035
		-1418,628	-3572,726
		-1424,783	-3569,649
		-1412,473	-3588,113
		-1400,164	-3585,035
		-1406,319	-3591,19
		-1418,628	-3603,499
		-1434,014	-3603,499
		-1418,628	-3597,344
		-1415,551	-3609,654
		-1344,773	-3603,499
		-1326,309	-3606,576
		-1314	-3606,576
		-1317,078	-3606,576
		-1357,082	-3603,499
		-1397,087	-3597,344
		-1452,478	-3606,576
		-1477,096	-3609,654
		-1489,405	-3609,654
		-1492,483	-3621,963
		-1474,019	-3618,885
		-1443,246	-3615,808
		-1418,628	-3603,499
		-1424,783	-3603,499
		-1437,092	-3600,422
		-1412,473	-3625,04
		-1430,937	-3621,963
		-1430,937	-3609,654
		-1427,86	-3606,576
		-1446,324	-3612,731
		-1470,942	-3615,808
		-1452,478	-3618,885
		-1434,014	-3615,808
		-1400,164	-3615,808
		-1387,855	-3609,654
		-1357,082	-3606,576
		-1335,541	-3603,499
		-1326,309	-3603,499
		-1338,619	-3603,499
		-1369,391	-3606,576
		-1427,86	-3612,731
		-1474,019	-3609,654
		-1489,405	-3609,654
		-1455,555	-3606,576
		-1427,86	-3606,576
		-1421,705	-3603,499
		-1403,242	-3609,654
		-1406,319	-3603,499
		-1397,087	-3606,576
		-1397,087	-3618,885
		-1378,623	-3621,963
		-1406,319	-3625,04
		-1400,164	-3615,808
		-1400,164	-3609,654
		-1394,01	-3609,654
		-1406,319	-3615,808
		-1452,478	-3615,808
		-1467,865	-3612,731
		-1461,71	-3609,654
		-1427,86	-3603,499
		-1421,705	-3621,963
		-1440,169	-3628,117
		-1474,019	-3628,117
		-1467,865	-3615,808
		-1461,71	-3621,963
		-1430,937	-3618,885
		-1394,01	-3609,654
		-1384,778	-3600,422
		-1372,469	-3600,422
		-1369,391	-3600,422
		-1384,778	-3597,344
		-1437,092	-3612,731
		-1492,483	-3631,194
		-1467,865	-3621,963
		-1455,555	-3621,963
		-1455,555	-3628,117
		-1440,169	-3621,963
		-1437,092	-3621,963
		-1437,092	-3631,194
		-1446,324	-3628,117
		-1421,705	-3621,963
		-1437,092	-3625,04
		-1437,092	-3625,04
		-1434,014	-3621,963
		-1415,551	-3621,963
		-1403,242	-3615,808
		-1400,164	-3615,808
		-1381,701	-3612,731
		-1381,701	-3609,654
		-1366,314	-3603,499
		-1375,546	-3597,344
		-1409,396	-3609,654
		-1434,014	-3606,576
		-1427,86	-3603,499
		-1415,551	-3621,963
		-1427,86	-3625,04
		-1424,783	-3625,04
		-1421,705	-3625,04
		-1443,246	-3621,963
		-1418,628	-3621,963
		-1400,164	-3628,117
		-1437,092	-3637,349
		-1412,473	-3625,04
		-1406,319	-3625,04
		-1412,473	-3625,04
		-1424,783	-3631,194
		-1434,014	-3628,117
		-1415,551	-3625,04
		-1437,092	-3628,117
		-1424,783	-3621,963
		-1430,937	-3628,117
		-1381,701	-3625,04
		-1360,16	-3628,117
		-1418,628	-3625,04
		-1369,391	-3628,117
		-1387,855	-3625,04
		-1394,01	-3625,04
		-1412,473	-3631,194
		-1400,164	-3625,04
[truncated: 34,245 more rows]
