# Supplementary material for: Assessment of upper limb motor control: establishing normative benchmarks for clinical applications
Source: PeerJ. 2025 Aug 22;13:e19859. doi: 10.7717/peerj.19859 (PMC12377353; doi:10.7717/peerj.19859)
Supplement: Supplemental Information 1 [file peerj-13-19859-s001.zip › translated_csvs/advanced_mdurance-test-246581.csv]

angle_window_	angles_bíceps_braquial_derecho_tríceps_braquial_largo_derecho	emg_muscle_bíceps_braquial_derecho_(µV)	emg_muscle_tríceps_braquial_largo_derecho_(µV)
0,05	78	-2852,642	-2237,185
	77,9	-2834,178	-2224,876
	77,82	-2864,951	-2237,185
	77,72	-2861,874	-2237,185
	77,58	-2886,492	-2246,417
	77,41	-2889,569	-2249,494
	77,26	-2889,569	-2234,108
	77,11	-2892,647	-2234,108
	76,92	-2886,492	-2237,185
	76,75	-2858,796	-2221,799
	76,69	-2855,719	-2215,644
	76,76	-2874,183	-2224,876
	76,89	-2889,569	-2237,185
	76,99	-2895,724	-2237,185
	77,06	-2926,497	-2240,263
	77,09	-2923,419	-2246,417
	77,08	-2895,724	-2240,263
	77,03	-2904,956	-2243,34
	76,97	-2883,415	-2243,34
	76,91	-2895,724	-2240,263
	76,8	-2864,951	-2231,031
	76,67	-2846,487	-2227,953
	76,58	-2898,801	-2243,34
	76,54	-2874,183	-2231,031
	76,48	-2852,642	-2231,031
	76,3	-2892,647	-2240,263
	76,03	-2855,719	-2231,031
	75,76	-2901,878	-2243,34
	75,55	-2874,183	-2234,108
	75,36	-2883,415	-2240,263
	75,1	-2861,874	-2237,185
	74,73	-2889,569	-2249,494
	74,36	-2874,183	-2252,572
	74,1	-2914,188	-2240,263
	73,82	-2837,255	-2243,34
	73,41	-2843,41	-2240,263
	72,88	-2868,028	-2243,34
	72,26	-2861,874	-2237,185
	71,66	-2861,874	-2231,031
	71,18	-2871,106	-2224,876
	70,86	-2911,11	-2218,722
	70,68	-2889,569	-2215,644
	70,52	-2877,26	-2231,031
	70,29	-2917,265	-2264,881
	70,05	-2935,729	-2264,881
	69,9	-2923,419	-2255,649
	69,78	-2917,265	-2246,417
	69,59	-2892,647	-2249,494
	69,32	-2889,569	-2249,494
	69,01	-2904,956	-2249,494
	68,74	-2914,188	-2243,34
	68,61	-2917,265	-2246,417
	68,55	-2908,033	-2243,34
	68,52	-2886,492	-2234,108
	68,51	-2908,033	-2246,417
	68,44	-2883,415	-2234,108
	68,18	-2868,028	-2246,417
	67,83	-2908,033	-2243,34
	67,59	-2846,487	-2243,34
	67,5	-2871,106	-2237,185
	67,44	-2871,106	-2255,649
	67,3	-2883,415	-2252,572
	67,06	-2877,26	-2249,494
	66,77	-2877,26	-2252,572
	66,65	-2886,492	-2249,494
	66,82	-2880,337	-2246,417
	67,12	-2868,028	-2240,263
	67,4	-2874,183	-2246,417
	67,62	-2883,415	-2237,185
	67,78	-2892,647	-2231,031
	67,87	-2864,951	-2231,031
	67,84	-2871,106	-2227,953
	67,69	-2858,796	-2237,185
	67,55	-2874,183	-2246,417
	67,48	-2889,569	-2258,726
	67,63	-2895,724	-2246,417
	68,39	-2892,647	-2252,572
	69,25	-2877,26	-2240,263
	67,7	-2883,415	-2258,726
	60,46	-2834,178	-2237,185
	46,17	-2858,796	-2246,417
	26,43	-2868,028	-2255,649
	5,62	-2843,41	-2243,34
	-13,36	-2889,569	-2249,494
	-32,8	-2892,647	-2246,417
	-50,26	-2898,801	-2234,108
	-61,92	-2923,419	-2240,263
	-70,06	-2948,038	-2231,031
	-75,79	-2951,115	-2227,953
	-78,75	-2944,96	-2231,031
	-78,59	-2951,115	-2227,953
	-73,7	-2911,11	-2212,567
	-63,46	-2889,569	-2231,031
	-49,03	-2914,188	-2249,494
	-31,25	-2911,11	-2249,494
	-11,14	-2932,651	-2252,572
	9,56	-2892,647	-2240,263
	29,03	-2972,656	-2252,572
	46,07	-2957,27	-2231,031
	61,32	-2923,419	-2224,876
	75,88	-2895,724	-2227,953
	88,66	-2917,265	-2240,263
	95,99	-2920,342	-2234,108
	95,64	-2914,188	-2240,263
	91,51	-2904,956	-2249,494
	88,84	-2908,033	-2264,881
	88,24	-2843,41	-2252,572
	88,69	-2840,333	-2252,572
	89,91	-2843,41	-2249,494
	90,99	-2837,255	-2240,263
	90,75	-2855,719	-2234,108
	89,19	-2886,492	-2249,494
	86,64	-2904,956	-2249,494
	82,35	-2904,956	-2237,185
	74,88	-2883,415	-2231,031
	62,93	-2877,26	-2231,031
	47,74	-2868,028	-2234,108
	31,12	-2908,033	-2243,34
	12,21	-2954,192	-2252,572
	-10,15	-2966,501	-2249,494
	-32,6	-2957,27	-2249,494
	-50,42	-2957,27	-2252,572
	-65,8	-2948,038	-2258,726
	-78,63	-2951,115	-2258,726
	-85,47	-2951,115	-2249,494
	-89,65	-2926,497	-2243,34
	-91,85	-2914,188	-2237,185
	-90,48	-2901,878	-2234,108
	-87,72	-2889,569	-2237,185
	-83,54	-2889,569	-2237,185
	-76,7	-2898,801	-2237,185
	-67,14	-2911,11	-2240,263
	-56,29	-2935,729	-2258,726
	-44,32	-2920,342	-2255,649
	-30,04	-2914,188	-2243,34
	-13,31	-2914,188	-2249,494
	4,79	-2868,028	-2243,34
	22,87	-2886,492	-2246,417
	39,82	-2883,415	-2261,804
	54,33	-2920,342	-2271,035
	65,84	-2908,033	-2261,804
	74,2	-2895,724	-2246,417
	78,45	-2898,801	-2249,494
	78,18	-2895,724	-2255,649
	76,11	-2938,806	-2240,263
	75,25	-2951,115	-2237,185
	75,8	-2951,115	-2246,417
	76,46	-2975,733	-2271,035
	76,73	-2978,81	-2264,881
	77,16	-2895,724	-2264,881
	77,76	-2904,956	-2261,804
	78,19	-2926,497	-2267,958
	78,57	-2901,878	-2261,804
	78,95	-2901,878	-2261,804
	79,16	-2917,265	-2264,881
	79,19	-2920,342	-2258,726
	78,41	-2901,878	-2258,726
	75,33	-2914,188	-2249,494
	67,4	-2911,11	-2252,572
	51,14	-2877,26	-2252,572
	28,07	-2904,956	-2249,494
	2,88	-2892,647	-2255,649
	-21,94	-2898,801	-2252,572
	-45,68	-2914,188	-2274,113
	-67,15	-2911,11	-2258,726
	-82,23	-2938,806	-2274,113
	-90,12	-2929,574	-2274,113
	-93,78	-2941,883	-2274,113
	-94,47	-2932,651	-2264,881
	-92,06	-2926,497	-2274,113
	-86,51	-2908,033	-2249,494
	-78	-2908,033	-2274,113
	-67,23	-2895,724	-2264,881
	-54,02	-2895,724	-2264,881
	-38,55	-2877,26	-2261,804
	-22,06	-2886,492	-2255,649
	-4,89	-2898,801	-2252,572
	12,62	-2908,033	-2249,494
	30,69	-2920,342	-2261,804
	49,32	-2908,033	-2246,417
	69,25	-2911,11	-2271,035
	88,58	-2914,188	-2271,035
	99	-2898,801	-2267,958
	97,55	-2908,033	-2267,958
	92,45	-2920,342	-2267,958
	90,76	-2911,11	-2267,958
	91,55	-2871,106	-2261,804
	91,7	-2855,719	-2261,804
	90,82	-2868,028	-2252,572
	90,14	-2898,801	-2255,649
	90,02	-2935,729	-2280,267
	89,91	-2920,342	-2274,113
	89,57	-2960,347	-2274,113
	88,97	-2984,965	-2267,958
	87,28	-2948,038	-2264,881
	83,29	-2926,497	-2264,881
	76,13	-2923,419	-2261,804
	63,56	-2941,883	-2264,881
	44,13	-2926,497	-2258,726
	20,83	-2917,265	-2255,649
	-2,33	-2935,729	-2261,804
	-24,28	-2935,729	-2267,958
	-46,1	-2914,188	-2261,804
	-64,32	-2920,342	-2267,958
	-74,66	-2951,115	-2274,113
	-80,03	-2917,265	-2271,035
	-83,33	-2963,424	-2286,422
	-83,47	-2883,415	-2261,804
	-80,77	-2874,183	-2258,726
	-76,94	-2886,492	-2252,572
	-72,27	-2886,492	-2252,572
	-67,1	-2972,656	-2271,035
	-61,93	-2917,265	-2261,804
	-55,75	-2978,81	-2267,958
	-47,77	-2948,038	-2267,958
	-36,96	-2917,265	-2258,726
	-21,67	-2920,342	-2258,726
	-2,87	-2877,26	-2252,572
	17,55	-2901,878	-2274,113
	39,03	-2917,265	-2271,035
	59,25	-2880,337	-2267,958
	74,81	-2944,96	-2286,422
	84,83	-2898,801	-2258,726
	90,98	-2975,733	-2298,731
	94,88	-2926,497	-2267,958
	96,16	-2938,806	-2277,19
	94,62	-2941,883	-2274,113
	92,7	-2935,729	-2274,113
	92,58	-2926,497	-2271,035
	93,68	-2929,574	-2271,035
	94,22	-2932,651	-2267,958
	93,68	-2948,038	-2261,804
	92,45	-2948,038	-2274,113
	90,6	-2926,497	-2280,267
	87,49	-2917,265	-2277,19
	80,61	-2898,801	-2267,958
	65,62	-2901,878	-2267,958
	42,53	-2871,106	-2264,881
	16,53	-2855,719	-2264,881
	-10,11	-2849,565	-2261,804
	-37,36	-2861,874	-2264,881
	-61,46	-2855,719	-2267,958
	-76,23	-2855,719	-2267,958
	-82,62	-2868,028	-2274,113
	-86,52	-2874,183	-2267,958
	-87,99	-2911,11	-2264,881
	-86,67	-2963,424	-2261,804
	-86,2	-2954,192	-2261,804
	-86,17	-2898,801	-2237,185
	-82,81	-2941,883	-2249,494
	-76,83	-2963,424	-2258,726
	-71,21	-2963,424	-2258,726
	-66,34	-2957,27	-2271,035
	-60,34	-2898,801	-2267,958
	-51,82	-2889,569	-2261,804
	-41,06	-2889,569	-2252,572
	-27,7	-2898,801	-2252,572
	-11,1	-2914,188	-2255,649
	8,24	-2978,81	-2283,345
	28,77	-2981,888	-2277,19
	49,93	-2917,265	-2258,726
	70,04	-2966,501	-2277,19
	84,93	-2929,574	-2271,035
	91,9	-2938,806	-2271,035
	92,29	-2923,419	-2264,881
	90,73	-2904,956	-2252,572
	90,5	-2901,878	-2252,572
	91,81	-2914,188	-2252,572
	93,37	-2923,419	-2249,494
	94,09	-2935,729	-2240,263
	94,01	-2898,801	-2240,263
	93,68	-2904,956	-2234,108
	93,42	-2908,033	-2258,726
	93,03	-2926,497	-2243,34
	92,17	-2917,265	-2267,958
	90,81	-2941,883	-2277,19
	88,95	-2951,115	-2280,267
	86,44	-2960,347	-2271,035
	82,89	-2957,27	-2264,881
	77,19	-2938,806	-2258,726
	67,44	-2914,188	-2249,494
	51,9	-2920,342	-2261,804
	29,96	-2920,342	-2267,958
	3,96	-2911,11	-2271,035
	-22,64	-2932,651	-2277,19
	-46,74	-2941,883	-2277,19
	-65,43	-2929,574	-2271,035
	-77,27	-2929,574	-2267,958
	-84,66	-2914,188	-2261,804
	-90,14	-2904,956	-2261,804
	-92,49	-2901,878	-2264,881
	-90,79	-2895,724	-2264,881
	-87,29	-2901,878	-2255,649
	-83,12	-2883,415	-2258,726
	-77,5	-2904,956	-2258,726
	-70,75	-2911,11	-2264,881
	-63,36	-2889,569	-2255,649
	-53,89	-2883,415	-2255,649
	-41,05	-2908,033	-2258,726
	-25,73	-2957,27	-2274,113
	-8,64	-2938,806	-2261,804
	10,34	-2935,729	-2258,726
	30,42	-2901,878	-2258,726
	50,16	-2901,878	-2267,958
	67,8	-2929,574	-2283,345
	82,01	-2957,27	-2274,113
	92,43	-2923,419	-2274,113
	98,4	-2920,342	-2264,881
	100,4	-2923,419	-2258,726
	100,9	-2908,033	-2255,649
	101,64	-2898,801	-2249,494
	102,46	-2926,497	-2261,804
	102,39	-2901,878	-2252,572
	101,15	-2889,569	-2255,649
	99,29	-2911,11	-2267,958
	96,56	-2954,192	-2277,19
	91,46	-2938,806	-2264,881
	81,72	-2923,419	-2264,881
	65,62	-2920,342	-2264,881
	44,15	-2901,878	-2267,958
	20,2	-2917,265	-2267,958
	-2,08	-2914,188	-2261,804
	-21,05	-2908,033	-2252,572
	-38,19	-2926,497	-2249,494
	-52,84	-2911,11	-2249,494
	-62,99	-2895,724	-2255,649
	-67,8	-2904,956	-2258,726
	-69,47	-2932,651	-2261,804
	-69,74	-2929,574	-2258,726
	-68,26	-2960,347	-2255,649
	-65,68	-2948,038	-2249,494
	-63,06	-2938,806	-2234,108
	-60,03	-2932,651	-2237,185
	-56,15	-2938,806	-2249,494
	-51,61	-2938,806	-2271,035
	-45,67	-2938,806	-2264,881
	-36,59	-2926,497	-2261,804
	-22,73	-2938,806	-2261,804
	-5,37	-2923,419	-2261,804
	12,95	-2935,729	-2271,035
	30,94	-2932,651	-2264,881
	48,08	-2883,415	-2246,417
	64,35	-2877,26	-2240,263
	78,42	-2874,183	-2240,263
	87,83	-2920,342	-2261,804
	92,48	-2926,497	-2258,726
	94,63	-2911,11	-2255,649
	96,03	-2892,647	-2249,494
	96,89	-2895,724	-2255,649
	96,72	-2914,188	-2258,726
	95,7	-2892,647	-2243,34
	94,72	-2892,647	-2243,34
	94,22	-2880,337	-2246,417
	94,08	-2935,729	-2255,649
	94,23	-2929,574	-2274,113
	94,11	-2883,415	-2240,263
	92,34	-2975,733	-2258,726
	87,75	-2975,733	-2255,649
	79,96	-2926,497	-2252,572
	68,37	-2911,11	-2246,417
	51,7	-2895,724	-2246,417
	30,2	-2864,951	-2246,417
	6,41	-2892,647	-2246,417
	-17,32	-2864,951	-2237,185
	-38,87	-2877,26	-2231,031
	-54,7	-2883,415	-2234,108
	-64,57	-2914,188	-2255,649
	-70,64	-2948,038	-2252,572
	-73,57	-2951,115	-2258,726
	-74,71	-2978,81	-2267,958
	-75,01	-2963,424	-2252,572
	-74,65	-2954,192	-2255,649
	-73,97	-2938,806	-2258,726
	-72,7	-2935,729	-2252,572
	-70,3	-2923,419	-2246,417
	-65,82	-2926,497	-2243,34
	-60,09	-2932,651	-2243,34
	-55,17	-2904,956	-2240,263
	-49,53	-2871,106	-2237,185
	-40,84	-2901,878	-2234,108
	-28,92	-2908,033	-2237,185
	-13,72	-2923,419	-2240,263
	4,13	-2926,497	-2243,34
	22,97	-2944,96	-2249,494
	41,36	-2944,96	-2243,34
	58,41	-2917,265	-2227,953
	72,39	-2908,033	-2234,108
	80,61	-2908,033	-2227,953
	82,43	-2935,729	-2231,031
	82,15	-2957,27	-2252,572
	84,06	-2948,038	-2258,726
	86,83	-2911,11	-2243,34
	87,99	-2883,415	-2246,417
	87,67	-2911,11	-2255,649
	87,28	-2911,11	-2240,263
	87,65	-2917,265	-2240,263
	88,34	-2908,033	-2237,185
	88,51	-2904,956	-2237,185
	87,52	-2904,956	-2240,263
	85,61	-2901,878	-2234,108
	83,36	-2926,497	-2240,263
	79,79	-2929,574	-2231,031
	72,76	-2941,883	-2224,876
	60,53	-2941,883	-2221,799
	42,77	-2920,342	-2224,876
	20,37	-2917,265	-2234,108
	-3,11	-2923,419	-2237,185
	-25,94	-2938,806	-2227,953
	-46,27	-2923,419	-2224,876
	-61,83	-2895,724	-2224,876
	-74,01	-2904,956	-2237,185
	-83,46	-2932,651	-2243,34
	-90,16	-2911,11	-2243,34
	-92,54	-2941,883	-2249,494
	-91,3	-2895,724	-2240,263
	-88,82	-2911,11	-2240,263
	-85,22	-2892,647	-2234,108
	-79,99	-2880,337	-2240,263
	-72,89	-2892,647	-2243,34
	-65,99	-2874,183	-2231,031
	-59,82	-2892,647	-2231,031
	-52,3	-2908,033	-2243,34
	-42,22	-2911,11	-2240,263
	-28,23	-2908,033	-2234,108
	-9,95	-2904,956	-2231,031
	10,25	-2923,419	-2237,185
	30,5	-2923,419	-2231,031
	51,18	-2926,497	-2231,031
	69	-2938,806	-2224,876
	76,01	-2935,729	-2227,953
	75,95	-2975,733	-2221,799
	76,81	-2966,501	-2218,722
	78,27	-2926,497	-2209,49
	79,81	-2898,801	-2218,722
	81,21	-2920,342	-2234,108
	82,68	-2911,11	-2237,185
	84,03	-2889,569	-2224,876
	83,83	-2886,492	-2231,031
	80,76	-2889,569	-2227,953
	74,29	-2868,028	-2231,031
	65,04	-2874,183	-2231,031
	56,4	-2895,724	-2227,953
	52,65	-2898,801	-2218,722
	53,31	-2984,965	-2227,953
	54,06	-2975,733	-2227,953
	51,15	-2938,806	-2206,412
	42,43	-2978,81	-2224,876
	27,09	-2948,038	-2212,567
	6,09	-2895,724	-2184,871
	-17,29	-2868,028	-2187,949
	-39,82	-2883,415	-2209,49
	-58,58	-2914,188	-2227,953
	-71,95	-2935,729	-2237,185
	-80,2	-2932,651	-2227,953
	-85,55	-2951,115	-2237,185
	-89,02	-2908,033	-2215,644
	-89,07	-2904,956	-2209,49
	-85,73	-2938,806	-2221,799
	-80,46	-2938,806	-2224,876
	-74,35	-2932,651	-2215,644
	-67,69	-2957,27	-2231,031
	-60,95	-2963,424	-2246,417
	-54,22	-2929,574	-2218,722
	-46,62	-2938,806	-2227,953
	-38	-2954,192	-2234,108
	-28,64	-2954,192	-2234,108
	-17,53	-2935,729	-2221,799
	-2,68	-2917,265	-2218,722
	17,04	-2948,038	-2227,953
	39,87	-2889,569	-2221,799
	59,71	-2889,569	-2224,876
	69,75	-2892,647	-2227,953
	71,32	-2898,801	-2227,953
	71,22	-2911,11	-2227,953
	72,4	-2923,419	-2224,876
	74,29	-2935,729	-2212,567
	76,02	-2935,729	-2218,722
	77,32	-2935,729	-2212,567
	77,99	-2935,729	-2215,644
	78,12	-2904,956	-2203,335
	78,09	-2880,337	-2197,181
	78,31	-2874,183	-2215,644
	78,86	-2889,569	-2231,031
	79,37	-2892,647	-2224,876
	79,6	-2861,874	-2218,722
	79,67	-2901,878	-2231,031
	79,63	-2880,337	-2215,644
	79,51	-2904,956	-2218,722
	79,39	-2935,729	-2218,722
	79,33	-2935,729	-2203,335
	79,27	-2935,729	-2200,258
	79,12	-2920,342	-2197,181
	78,9	-2886,492	-2191,026
	78,56	-2901,878	-2200,258
	78,02	-2911,11	-2218,722
	77,48	-2880,337	-2200,258
	77,1	-2941,883	-2227,953
	76,82	-2944,96	-2218,722
	76,52	-2923,419	-2215,644
	76,19	-2904,956	-2209,49
	75,86	-2917,265	-2203,335
	75,57	-2920,342	-2215,644
	75,33	-2911,11	-2197,181
	75,15	-2898,801	-2203,335
	74,99	-2914,188	-2191,026
	74,75	-2889,569	-2197,181
	74,36	-2877,26	-2206,412
	73,92	-2914,188	-2215,644
	73,51	-2932,651	-2194,103
	73,18	-2895,724	-2191,026
	72,93	-2880,337	-2203,335
	72,7	-2886,492	-2206,412
	72,41	-2883,415	-2206,412
	72,11	-2880,337	-2212,567
	71,83	-2883,415	-2184,871
	71,53	-2908,033	-2215,644
	71,22	-2914,188	-2215,644
	70,99	-2904,956	-2212,567
	70,8	-2889,569	-2206,412
	70,54	-2886,492	-2200,258
	70,17	-2886,492	-2194,103
	69,76	-2895,724	-2187,949
	69,27	-2889,569	-2178,717
	68,73	-2877,26	-2175,64
	68,39	-2877,26	-2175,64
	68,35	-2871,106	-2181,794
	68,35	-2954,192	-2215,644
	68,18	-2914,188	-2203,335
	67,96	-2997,274	-2224,876
	67,68	-2944,96	-2212,567
	67	-2920,342	-2203,335
	66,17	-2926,497	-2203,335
	65,88	-2920,342	-2197,181
	66,1	-2923,419	-2200,258
	66,16	-2929,574	-2200,258
	65,91	-2917,265	-2197,181
	65,68	-2904,956	-2194,103
	65,61	-2920,342	-2197,181
	65,64	-2908,033	-2191,026
	65,67	-2895,724	-2191,026
	65,67	-2917,265	-2203,335
	65,65	-2914,188	-2200,258
	65,64	-2917,265	-2200,258
		-2904,956	-2197,181
		-2898,801	-2197,181
		-2883,415	-2181,794
		-2877,26	-2175,64
		-2877,26	-2184,871
		-2877,26	-2184,871
		-2880,337	-2184,871
		-2898,801	-2197,181
		-2908,033	-2206,412
		-2858,796	-2191,026
		-2831,101	-2181,794
		-2834,178	-2184,871
		-2840,333	-2178,717
		-2868,028	-2178,717
		-2901,878	-2175,64
		-2901,878	-2160,253
		-2926,497	-2181,794
		-2889,569	-2197,181
		-2901,878	-2197,181
		-2898,801	-2191,026
		-2892,647	-2181,794
		-2889,569	-2175,64
		-2877,26	-2187,949
		-2883,415	-2191,026
		-2889,569	-2194,103
		-2895,724	-2194,103
		-2898,801	-2194,103
		-2892,647	-2187,949
		-2908,033	-2200,258
		-2932,651	-2197,181
		-2926,497	-2184,871
		-2914,188	-2191,026
		-2908,033	-2184,871
		-2895,724	-2169,485
		-2840,333	-2160,253
		-2803,405	-2157,176
		-2800,328	-2160,253
		-2852,642	-2181,794
		-2917,265	-2197,181
		-2908,033	-2194,103
		-2892,647	-2181,794
		-2904,956	-2175,64
		-2920,342	-2178,717
		-2923,419	-2181,794
		-2935,729	-2191,026
		-2935,729	-2194,103
		-2954,192	-2197,181
		-2954,192	-2187,949
		-2948,038	-2184,871
		-2911,11	-2178,717
		-2901,878	-2175,64
		-2880,337	-2169,485
		-2880,337	-2175,64
		-2898,801	-2181,794
		-2904,956	-2175,64
		-2938,806	-2175,64
		-2932,651	-2166,408
		-2929,574	-2178,717
		-2877,26	-2175,64
		-2911,11	-2191,026
		-2874,183	-2169,485
		-2914,188	-2191,026
		-2895,724	-2172,562
		-2898,801	-2178,717
		-2917,265	-2191,026
		-2941,883	-2194,103
		-2944,96	-2191,026
		-2917,265	-2187,949
		-2914,188	-2184,871
		-2889,569	-2181,794
		-2892,647	-2175,64
		-2883,415	-2172,562
		-2871,106	-2175,64
		-2904,956	-2181,794
		-2855,719	-2172,562
		-2852,642	-2178,717
		-2858,796	-2181,794
		-2868,028	-2178,717
		-2880,337	-2172,562
		-2864,951	-2175,64
		-2892,647	-2166,408
		-2883,415	-2166,408
		-2883,415	-2178,717
		-2917,265	-2178,717
		-2911,11	-2175,64
		-2868,028	-2163,33
		-2877,26	-2166,408
		-2889,569	-2163,33
		-2892,647	-2172,562
		-2901,878	-2169,485
		-2883,415	-2163,33
		-2898,801	-2178,717
		-2917,265	-2184,871
		-2920,342	-2181,794
		-2892,647	-2166,408
		-2889,569	-2163,33
		-2889,569	-2157,176
		-2895,724	-2160,253
		-2889,569	-2160,253
		-2880,337	-2181,794
		-2892,647	-2184,871
		-2895,724	-2178,717
		-2895,724	-2169,485
		-2889,569	-2175,64
		-2898,801	-2172,562
		-2877,26	-2166,408
		-2880,337	-2163,33
		-2908,033	-2181,794
		-2914,188	-2187,949
		-2864,951	-2172,562
		-2861,874	-2175,64
		-2883,415	-2169,485
		-2889,569	-2172,562
		-2895,724	-2175,64
		-2898,801	-2178,717
		-2904,956	-2169,485
		-2880,337	-2169,485
		-2883,415	-2172,562
		-2886,492	-2169,485
		-2889,569	-2175,64
		-2889,569	-2178,717
		-2904,956	-2178,717
		-2898,801	-2169,485
		-2901,878	-2163,33
		-2889,569	-2166,408
		-2889,569	-2172,562
		-2911,11	-2178,717
		-2904,956	-2178,717
		-2889,569	-2181,794
		-2926,497	-2184,871
		-2855,719	-2160,253
		-2920,342	-2175,64
		-2874,183	-2166,408
		-2886,492	-2169,485
		-2880,337	-2172,562
		-2892,647	-2172,562
		-2904,956	-2181,794
		-2883,415	-2175,64
		-2846,487	-2169,485
		-2846,487	-2172,562
		-2868,028	-2184,871
		-2868,028	-2187,949
		-2864,951	-2184,871
		-2858,796	-2184,871
		-2889,569	-2184,871
		-2880,337	-2181,794
		-2901,878	-2178,717
		-2901,878	-2181,794
		-2886,492	-2169,485
		-2843,41	-2172,562
		-2858,796	-2178,717
		-2871,106	-2172,562
		-2883,415	-2175,64
		-2904,956	-2172,562
		-2938,806	-2169,485
		-2960,347	-2172,562
		-2966,501	-2175,64
		-2914,188	-2178,717
		-2904,956	-2181,794
		-2883,415	-2184,871
		-2834,178	-2169,485
		-2861,874	-2175,64
		-2843,41	-2169,485
		-2877,26	-2169,485
		-2898,801	-2166,408
		-2920,342	-2166,408
		-2914,188	-2163,33
		-2911,11	-2172,562
		-2895,724	-2187,949
		-2874,183	-2181,794
		-2871,106	-2187,949
		-2874,183	-2184,871
		-2904,956	-2184,871
		-2908,033	-2191,026
		-2898,801	-2191,026
		-2895,724	-2194,103
		-2901,878	-2184,871
		-2904,956	-2191,026
		-2917,265	-2197,181
		-2929,574	-2200,258
		-2904,956	-2187,949
		-2908,033	-2187,949
		-2920,342	-2187,949
		-2895,724	-2178,717
		-2886,492	-2181,794
		-2868,028	-2181,794
		-2874,183	-2175,64
		-2858,796	-2175,64
		-2868,028	-2169,485
		-2904,956	-2169,485
		-2880,337	-2178,717
		-2923,419	-2175,64
		-2898,801	-2172,562
		-2868,028	-2175,64
		-2874,183	-2184,871
		-2895,724	-2169,485
		-2840,333	-2178,717
		-2837,255	-2172,562
		-2901,878	-2197,181
		-2920,342	-2194,103
		-2883,415	-2187,949
		-2874,183	-2178,717
		-2883,415	-2169,485
		-2877,26	-2178,717
		-2895,724	-2169,485
		-2889,569	-2175,64
		-2904,956	-2169,485
		-2920,342	-2172,562
		-2938,806	-2187,949
		-2908,033	-2184,871
		-2932,651	-2194,103
		-2898,801	-2178,717
		-2926,497	-2181,794
		-2914,188	-2181,794
		-2914,188	-2178,717
		-2901,878	-2175,64
		-2911,11	-2175,64
		-2898,801	-2175,64
		-2889,569	-2175,64
		-2883,415	-2178,717
		-2883,415	-2166,408
		-2892,647	-2175,64
		-2889,569	-2172,562
		-2914,188	-2169,485
		-2923,419	-2172,562
		-2901,878	-2181,794
		-2892,647	-2184,871
		-2886,492	-2172,562
		-2917,265	-2175,64
		-2932,651	-2178,717
		-2923,419	-2178,717
		-2901,878	-2178,717
		-2895,724	-2181,794
		-2914,188	-2187,949
		-2929,574	-2184,871
		-2929,574	-2191,026
		-2941,883	-2194,103
		-2920,342	-2181,794
		-2904,956	-2178,717
		-2877,26	-2178,717
		-2883,415	-2172,562
		-2895,724	-2181,794
		-2874,183	-2178,717
		-2852,642	-2178,717
		-2846,487	-2181,794
		-2840,333	-2181,794
		-2837,255	-2172,562
		-2871,106	-2181,794
		-2908,033	-2184,871
		-2932,651	-2184,871
		-2960,347	-2181,794
		-2951,115	-2172,562
		-2843,41	-2175,64
		-2932,651	-2163,33
		-2892,647	-2157,176
		-2861,874	-2163,33
		-2868,028	-2178,717
		-2908,033	-2184,871
		-2932,651	-2172,562
		-2929,574	-2184,871
		-2917,265	-2178,717
		-2926,497	-2181,794
		-2957,27	-2184,871
		-2911,11	-2178,717
		-2889,569	-2178,717
		-2901,878	-2181,794
		-2920,342	-2187,949
		-2904,956	-2181,794
		-2898,801	-2184,871
		-2874,183	-2175,64
		-2874,183	-2175,64
		-2883,415	-2184,871
		-2901,878	-2175,64
		-2911,11	-2181,794
		-2923,419	-2172,562
		-2898,801	-2166,408
		-2880,337	-2157,176
		-2901,878	-2172,562
		-2895,724	-2166,408
		-2944,96	-2194,103
		-2920,342	-2187,949
		-2944,96	-2203,335
		-2898,801	-2197,181
		-2898,801	-2191,026
		-2948,038	-2197,181
		-2911,11	-2187,949
		-2883,415	-2181,794
		-2904,956	-2191,026
		-2877,26	-2175,64
		-2908,033	-2184,871
		-2957,27	-2209,49
		-2883,415	-2178,717
		-2883,415	-2172,562
		-2886,492	-2160,253
		-2901,878	-2172,562
		-2911,11	-2175,64
		-2911,11	-2175,64
		-2938,806	-2184,871
		-2911,11	-2181,794
		-2935,729	-2191,026
		-2923,419	-2184,871
		-2944,96	-2187,949
		-2917,265	-2166,408
		-2908,033	-2197,181
		-2929,574	-2206,412
		-2901,878	-2175,64
		-2951,115	-2181,794
		-2892,647	-2181,794
		-2935,729	-2206,412
		-2908,033	-2191,026
		-2920,342	-2191,026
		-2917,265	-2181,794
		-2858,796	-2187,949
		-2877,26	-2187,949
		-2895,724	-2187,949
		-2883,415	-2191,026
		-2868,028	-2184,871
		-2908,033	-2178,717
		-2904,956	-2175,64
		-2935,729	-2184,871
		-2938,806	-2181,794
		-2929,574	-2181,794
		-2923,419	-2191,026
		-2932,651	-2197,181
		-2895,724	-2191,026
		-2911,11	-2187,949
		-2843,41	-2184,871
		-2852,642	-2163,33
		-2849,565	-2163,33
		-2852,642	-2157,176
		-2923,419	-2181,794
		-2984,965	-2200,258
		-2984,965	-2200,258
		-2972,656	-2191,026
		-2969,579	-2206,412
		-2938,806	-2187,949
		-2929,574	-2184,871
		-2898,801	-2172,562
		-2858,796	-2163,33
		-2871,106	-2157,176
		-2886,492	-2187,949
		-2868,028	-2160,253
		-2846,487	-2175,64
		-2901,878	-2175,64
		-2951,115	-2187,949
		-2963,424	-2200,258
		-2929,574	-2184,871
		-2920,342	-2181,794
		-2886,492	-2169,485
		-2911,11	-2187,949
		-2871,106	-2184,871
		-2889,569	-2187,949
		-2880,337	-2172,562
		-2892,647	-2160,253
		-2889,569	-2166,408
		-2886,492	-2172,562
		-2904,956	-2197,181
		-2938,806	-2206,412
		-2935,729	-2194,103
		-2864,951	-2169,485
		-2914,188	-2184,871
		-2914,188	-2178,717
		-2941,883	-2191,026
		-2960,347	-2197,181
		-2935,729	-2191,026
		-2926,497	-2178,717
		-2914,188	-2194,103
		-2941,883	-2206,412
		-2929,574	-2200,258
		-2923,419	-2187,949
		-2951,115	-2194,103
		-2923,419	-2197,181
		-2920,342	-2181,794
		-2926,497	-2187,949
		-2920,342	-2184,871
		-2920,342	-2191,026
		-2926,497	-2187,949
		-2935,729	-2194,103
		-2914,188	-2181,794
		-2920,342	-2187,949
		-2904,956	-2181,794
		-2917,265	-2191,026
		-2908,033	-2187,949
		-2917,265	-2191,026
		-2917,265	-2175,64
		-2868,028	-2166,408
		-2871,106	-2166,408
		-2889,569	-2184,871
		-2880,337	-2172,562
		-2920,342	-2215,644
		-2914,188	-2215,644
		-2917,265	-2200,258
		-2932,651	-2206,412
		-2929,574	-2194,103
		-2926,497	-2194,103
		-2904,956	-2191,026
		-2904,956	-2187,949
		-2920,342	-2184,871
		-2923,419	-2184,871
		-2914,188	-2184,871
		-2929,574	-2191,026
		-2938,806	-2178,717
		-2957,27	-2184,871
		-2926,497	-2184,871
		-2923,419	-2181,794
		-2908,033	-2178,717
		-2901,878	-2175,64
		-2892,647	-2181,794
		-2898,801	-2187,949
		-2898,801	-2184,871
		-2901,878	-2187,949
		-2904,956	-2191,026
		-2889,569	-2178,717
		-2898,801	-2191,026
		-2923,419	-2191,026
		-2935,729	-2191,026
		-2926,497	-2187,949
		-2911,11	-2194,103
		-2911,11	-2194,103
		-2932,651	-2197,181
		-2951,115	-2200,258
		-2938,806	-2194,103
		-2923,419	-2181,794
		-2929,574	-2175,64
		-2914,188	-2181,794
		-2895,724	-2175,64
		-2917,265	-2172,562
		-2883,415	-2178,717
		-2874,183	-2181,794
		-2892,647	-2187,949
		-2969,579	-2224,876
		-2969,579	-2224,876
		-2975,733	-2212,567
		-2975,733	-2209,49
		-2960,347	-2209,49
		-2901,878	-2203,335
		-2920,342	-2200,258
		-2923,419	-2215,644
		-2926,497	-2212,567
		-2920,342	-2200,258
		-2901,878	-2200,258
		-2926,497	-2203,335
		-2889,569	-2200,258
		-2886,492	-2197,181
		-2892,647	-2200,258
		-2892,647	-2187,949
		-2908,033	-2194,103
		-2920,342	-2194,103
		-2935,729	-2184,871
		-2932,651	-2187,949
		-2911,11	-2187,949
		-2923,419	-2197,181
		-2895,724	-2194,103
		-2895,724	-2197,181
		-2917,265	-2194,103
		-2944,96	-2200,258
		-2914,188	-2191,026
		-2923,419	-2200,258
		-2895,724	-2200,258
		-2895,724	-2203,335
		-2901,878	-2206,412
		-2904,956	-2212,567
		-2895,724	-2209,49
		-2895,724	-2206,412
		-2874,183	-2194,103
		-2861,874	-2184,871
		-2868,028	-2184,871
		-2901,878	-2200,258
		-2957,27	-2197,181
		-2898,801	-2197,181
		-2901,878	-2200,258
		-2917,265	-2212,567
		-2904,956	-2206,412
		-2908,033	-2215,644
		-2889,569	-2212,567
		-2864,951	-2206,412
		-2855,719	-2203,335
		-2837,255	-2203,335
		-2880,337	-2194,103
		-2911,11	-2191,026
		-2920,342	-2206,412
		-2914,188	-2218,722
		-2923,419	-2215,644
		-2914,188	-2206,412
		-2938,806	-2200,258
		-2911,11	-2197,181
		-2895,724	-2184,871
		-2920,342	-2203,335
		-2889,569	-2184,871
		-2898,801	-2191,026
		-2917,265	-2187,949
		-2914,188	-2194,103
		-2917,265	-2191,026
		-2908,033	-2191,026
		-2908,033	-2197,181
		-2920,342	-2218,722
		-2929,574	-2209,49
		-2926,497	-2203,335
		-2914,188	-2203,335
		-2938,806	-2218,722
		-2938,806	-2218,722
		-2935,729	-2218,722
		-2911,11	-2206,412
		-2926,497	-2206,412
		-2892,647	-2203,335
		-2889,569	-2206,412
		-2883,415	-2209,49
		-2883,415	-2206,412
		-2895,724	-2203,335
		-2932,651	-2209,49
		-2920,342	-2206,412
		-2917,265	-2203,335
		-2935,729	-2212,567
		-2895,724	-2206,412
		-2923,419	-2203,335
		-2917,265	-2203,335
		-2932,651	-2215,644
		-2911,11	-2209,49
		-2898,801	-2212,567
		-2889,569	-2215,644
		-2895,724	-2215,644
		-2914,188	-2215,644
		-2901,878	-2206,412
		-2904,956	-2203,335
		-2908,033	-2200,258
		-2895,724	-2194,103
		-2883,415	-2191,026
		-2898,801	-2209,49
		-2886,492	-2200,258
		-2880,337	-2200,258
		-2917,265	-2224,876
		-2911,11	-2218,722
		-2868,028	-2209,49
		-2880,337	-2215,644
		-2871,106	-2203,335
		-2914,188	-2209,49
		-2935,729	-2209,49
		-2923,419	-2206,412
		-2938,806	-2200,258
		-2926,497	-2206,412
		-2904,956	-2203,335
		-2883,415	-2212,567
		-2929,574	-2218,722
		-2938,806	-2215,644
		-2908,033	-2203,335
		-2889,569	-2206,412
		-2898,801	-2209,49
		-2901,878	-2200,258
		-2883,415	-2200,258
		-2889,569	-2203,335
		-2908,033	-2206,412
		-2895,724	-2200,258
		-2898,801	-2206,412
		-2926,497	-2209,49
		-2926,497	-2206,412
		-2898,801	-2200,258
		-2917,265	-2203,335
		-2898,801	-2203,335
		-2898,801	-2194,103
		-2908,033	-2209,49
		-2898,801	-2212,567
		-2889,569	-2203,335
		-2898,801	-2221,799
		-2889,569	-2203,335
		-2889,569	-2197,181
		-2886,492	-2197,181
		-2889,569	-2206,412
		-2914,188	-2224,876
		-2911,11	-2231,031
		-2917,265	-2221,799
		-2926,497	-2212,567
		-2929,574	-2206,412
		-2932,651	-2209,49
		-2917,265	-2203,335
		-2824,946	-2191,026
		-2812,637	-2194,103
		-2849,565	-2209,49
		-2824,946	-2200,258
		-2886,492	-2209,49
		-2898,801	-2203,335
		-2898,801	-2221,799
		-2874,183	-2212,567
		-2855,719	-2203,335
		-2886,492	-2221,799
		-2877,26	-2197,181
		-2892,647	-2206,412
		-2864,951	-2200,258
		-2874,183	-2197,181
		-2889,569	-2209,49
		-2935,729	-2221,799
		-2954,192	-2218,722
		-2864,951	-2197,181
		-2849,565	-2191,026
		-2929,574	-2197,181
		-2861,874	-2197,181
		-2901,878	-2203,335
		-2929,574	-2203,335
		-2926,497	-2197,181
		-2917,265	-2191,026
		-2914,188	-2191,026
		-2898,801	-2197,181
		-2926,497	-2209,49
		-2914,188	-2206,412
		-2883,415	-2194,103
		-2868,028	-2194,103
		-2874,183	-2187,949
		-2883,415	-2197,181
		-2914,188	-2212,567
		-2917,265	-2206,412
		-2901,878	-2197,181
		-2920,342	-2203,335
		-2908,033	-2200,258
		-2886,492	-2197,181
		-2895,724	-2200,258
		-2886,492	-2194,103
		-2883,415	-2187,949
		-2880,337	-2184,871
		-2864,951	-2178,717
		-2852,642	-2175,64
		-2886,492	-2178,717
		-2861,874	-2178,717
		-2901,878	-2181,794
		-2926,497	-2206,412
		-2886,492	-2191,026
		-2904,956	-2200,258
		-2889,569	-2197,181
		-2858,796	-2191,026
		-2861,874	-2191,026
		-2871,106	-2200,258
		-2886,492	-2206,412
		-2886,492	-2197,181
		-2874,183	-2194,103
		-2874,183	-2197,181
		-2877,26	-2191,026
		-2883,415	-2191,026
		-2874,183	-2184,871
		-2849,565	-2175,64
		-2834,178	-2172,562
		-2815,714	-2166,408
		-2831,101	-2175,64
		-2846,487	-2181,794
		-2889,569	-2200,258
		-2874,183	-2191,026
		-2861,874	-2187,949
		-2874,183	-2194,103
		-2892,647	-2194,103
		-2889,569	-2203,335
		-2871,106	-2187,949
		-2861,874	-2187,949
		-2880,337	-2187,949
		-2858,796	-2187,949
		-2868,028	-2194,103
		-2868,028	-2194,103
		-2880,337	-2194,103
		-2858,796	-2191,026
		-2858,796	-2187,949
		-2880,337	-2187,949
		-2886,492	-2184,871
		-2901,878	-2184,871
		-2898,801	-2181,794
		-2874,183	-2172,562
		-2843,41	-2172,562
		-2815,714	-2169,485
		-2834,178	-2172,562
		-2800,328	-2163,33
		-2781,864	-2172,562
		-2809,56	-2181,794
		-2821,869	-2184,871
		-2818,792	-2181,794
		-2815,714	-2178,717
		-2889,569	-2203,335
		-2904,956	-2191,026
		-2877,26	-2184,871
		-2868,028	-2194,103
		-2877,26	-2181,794
		-2864,951	-2184,871
		-2864,951	-2181,794
		-2837,255	-2178,717
		-2824,946	-2172,562
		-2840,333	-2178,717
		-2864,951	-2181,794
		-2871,106	-2181,794
		-2883,415	-2181,794
		-2877,26	-2172,562
		-2877,26	-2172,562
		-2864,951	-2178,717
		-2828,024	-2175,64
		-2840,333	-2172,562
		-2880,337	-2172,562
		-2871,106	-2175,64
		-2868,028	-2172,562
		-2883,415	-2175,64
		-2892,647	-2172,562
		-2861,874	-2163,33
		-2840,333	-2157,176
		-2824,946	-2157,176
		-2824,946	-2160,253
		-2834,178	-2169,485
		-2849,565	-2166,408
		-2855,719	-2175,64
		-2852,642	-2178,717
		-2849,565	-2175,64
		-2849,565	-2172,562
		-2846,487	-2175,64
		-2828,024	-2169,485
		-2834,178	-2163,33
		-2831,101	-2157,176
		-2849,565	-2151,021
		-2843,41	-2147,944
		-2843,41	-2163,33
		-2901,878	-2197,181
		-2880,337	-2178,717
		-2868,028	-2160,253
		-2855,719	-2163,33
		-2846,487	-2166,408
		-2861,874	-2169,485
		-2852,642	-2169,485
		-2840,333	-2172,562
		-2837,255	-2172,562
		-2840,333	-2163,33
		-2824,946	-2160,253
		-2797,251	-2147,944
		-2806,483	-2151,021
		-2828,024	-2157,176
		-2864,951	-2169,485
		-2864,951	-2172,562
		-2864,951	-2160,253
		-2837,255	-2163,33
		-2837,255	-2154,099
		-2828,024	-2157,176
		-2818,792	-2157,176
		-2821,869	-2154,099
		-2806,483	-2151,021
		-2828,024	-2147,944
		-2843,41	-2151,021
		-2843,41	-2151,021
		-2828,024	-2151,021
		-2815,714	-2157,176
		-2864,951	-2169,485
		-2824,946	-2151,021
		-2883,415	-2175,64
		-2864,951	-2163,33
		-2868,028	-2157,176
		-2855,719	-2154,099
		-2846,487	-2147,944
		-2861,874	-2147,944
		-2849,565	-2154,099
		-2828,024	-2154,099
		-2831,101	-2154,099
		-2821,869	-2147,944
		-2815,714	-2129,48
		-2806,483	-2123,326
		-2821,869	-2132,558
		-2831,101	-2129,48
		-2821,869	-2138,712
		-2824,946	-2154,099
		-2868,028	-2166,408
		-2868,028	-2166,408
		-2861,874	-2163,33
		-2852,642	-2160,253
		-2855,719	-2160,253
		-2846,487	-2157,176
		-2843,41	-2154,099
		-2849,565	-2163,33
		-2861,874	-2151,021
		-2846,487	-2151,021
		-2849,565	-2160,253
		-2855,719	-2144,867
		-2843,41	-2151,021
		-2864,951	-2154,099
		-2834,178	-2154,099
		-2868,028	-2160,253
		-2834,178	-2154,099
		-2843,41	-2147,944
		-2855,719	-2157,176
		-2821,869	-2147,944
		-2828,024	-2144,867
		-2828,024	-2144,867
		-2824,946	-2144,867
		-2843,41	-2154,099
		-2806,483	-2138,712
		-2840,333	-2154,099
		-2846,487	-2144,867
		-2840,333	-2147,944
		-2840,333	-2144,867
		-2868,028	-2157,176
		-2861,874	-2151,021
		-2849,565	-2141,789
		-2840,333	-2141,789
		-2846,487	-2147,944
		-2864,951	-2147,944
		-2840,333	-2138,712
		-2791,096	-2135,635
		-2824,946	-2132,558
		-2828,024	-2135,635
		-2834,178	-2141,789
		-2815,714	-2132,558
		-2812,637	-2132,558
		-2837,255	-2138,712
		-2834,178	-2144,867
		-2849,565	-2138,712
		-2824,946	-2144,867
		-2828,024	-2138,712
		-2831,101	-2138,712
		-2840,333	-2138,712
		-2861,874	-2144,867
		-2852,642	-2135,635
		-2846,487	-2132,558
		-2846,487	-2138,712
		-2849,565	-2141,789
		-2837,255	-2129,48
		-2815,714	-2117,171
		-2843,41	-2120,249
		-2855,719	-2123,326
		-2871,106	-2117,171
		-2852,642	-2123,326
		-2831,101	-2129,48
		-2852,642	-2129,48
		-2840,333	-2135,635
		-2834,178	-2135,635
		-2834,178	-2132,558
		-2818,792	-2123,326
		-2815,714	-2117,171
		-2818,792	-2114,094
		-2837,255	-2117,171
		-2877,26	-2120,249
		-2858,796	-2117,171
		-2843,41	-2117,171
		-2861,874	-2114,094
		-2837,255	-2114,094
		-2828,024	-2107,939
		-2824,946	-2098,708
		-2809,56	-2095,63
		-2824,946	-2111,017
		-2834,178	-2129,48
		-2846,487	-2132,558
		-2858,796	-2138,712
		-2855,719	-2135,635
		-2846,487	-2132,558
		-2840,333	-2126,403
		-2837,255	-2123,326
		-2831,101	-2111,017
		-2821,869	-2114,094
		-2824,946	-2111,017
		-2855,719	-2111,017
		-2828,024	-2111,017
		-2843,41	-2114,094
		-2831,101	-2107,939
		-2837,255	-2114,094
		-2834,178	-2117,171
		-2868,028	-2117,171
		-2858,796	-2111,017
		-2855,719	-2111,017
		-2846,487	-2107,939
		-2812,637	-2111,017
		-2849,565	-2117,171
		-2797,251	-2095,63
		-2788,019	-2107,939
		-2797,251	-2089,476
		-2821,869	-2101,785
		-2858,796	-2111,017
		-2824,946	-2111,017
		-2871,106	-2114,094
		-2815,714	-2111,017
		-2800,328	-2117,171
		-2834,178	-2129,48
		-2843,41	-2120,249
		-2849,565	-2114,094
		-2846,487	-2111,017
		-2843,41	-2117,171
		-2855,719	-2117,171
		-2824,946	-2104,862
		-2809,56	-2095,63
		-2809,56	-2101,785
		-2828,024	-2104,862
		-2871,106	-2126,403
		-2834,178	-2111,017
		-2837,255	-2123,326
		-2818,792	-2117,171
		-2828,024	-2117,171
		-2837,255	-2117,171
		-2821,869	-2117,171
		-2809,56	-2114,094
		-2809,56	-2111,017
		-2809,56	-2107,939
		-2815,714	-2111,017
		-2806,483	-2101,785
		-2837,255	-2123,326
		-2824,946	-2123,326
		-2837,255	-2111,017
		-2837,255	-2107,939
		-2803,405	-2107,939
		-2818,792	-2104,862
		-2812,637	-2095,63
		-2806,483	-2092,553
		-2806,483	-2089,476
		-2824,946	-2107,939
		-2828,024	-2117,171
		-2806,483	-2114,094
		-2840,333	-2114,094
		-2840,333	-2117,171
		-2837,255	-2104,862
		-2846,487	-2104,862
		-2846,487	-2114,094
		-2852,642	-2123,326
		-2852,642	-2117,171
		-2837,255	-2120,249
		-2831,101	-2114,094
		-2824,946	-2117,171
		-2824,946	-2107,939
		-2834,178	-2114,094
		-2824,946	-2107,939
		-2815,714	-2111,017
		-2800,328	-2104,862
		-2788,019	-2111,017
		-2781,864	-2104,862
		-2809,56	-2104,862
		-2821,869	-2114,094
		-2837,255	-2117,171
		-2852,642	-2120,249
		-2831,101	-2114,094
		-2812,637	-2107,939
		-2803,405	-2111,017
		-2815,714	-2117,171
		-2828,024	-2111,017
		-2840,333	-2107,939
		-2852,642	-2117,171
		-2843,41	-2107,939
		-2809,56	-2104,862
		-2812,637	-2104,862
		-2818,792	-2117,171
		-2824,946	-2111,017
		-2818,792	-2098,708
		-2791,096	-2086,398
		-2784,942	-2083,321
		-2788,019	-2089,476
		-2840,333	-2114,094
		-2837,255	-2123,326
		-2831,101	-2111,017
		-2812,637	-2111,017
		-2818,792	-2123,326
		-2809,56	-2107,939
		-2800,328	-2111,017
		-2784,942	-2126,403
		-2788,019	-2123,326
		-2791,096	-2117,171
		-2803,405	-2120,249
		-2794,173	-2126,403
		-2809,56	-2117,171
		-2791,096	-2132,558
		-2809,56	-2126,403
		-2812,637	-2120,249
		-2837,255	-2120,249
		-2840,333	-2117,171
		-2818,792	-2120,249
		-2852,642	-2114,094
		-2846,487	-2120,249
		-2840,333	-2104,862
		-2837,255	-2104,862
		-2812,637	-2101,785
		-2800,328	-2101,785
		-2809,56	-2107,939
		-2843,41	-2117,171
		-2824,946	-2114,094
		-2821,869	-2117,171
		-2824,946	-2114,094
		-2818,792	-2107,939
		-2788,019	-2101,785
		-2781,864	-2098,708
		-2766,478	-2089,476
		-2815,714	-2111,017
		-2824,946	-2111,017
		-2763,401	-2098,708
		-2760,323	-2086,398
		-2778,787	-2104,862
		-2837,255	-2123,326
		-2818,792	-2111,017
		-2763,401	-2086,398
		-2831,101	-2114,094
		-2846,487	-2123,326
		-2806,483	-2114,094
		-2763,401	-2107,939
		-2769,555	-2104,862
		-2840,333	-2120,249
		-2800,328	-2111,017
		-2806,483	-2123,326
		-2809,56	-2114,094
		-2803,405	-2114,094
		-2772,633	-2111,017
		-2784,942	-2107,939
		-2781,864	-2111,017
		-2803,405	-2107,939
		-2809,56	-2111,017
		-2828,024	-2120,249
		-2818,792	-2117,171
		-2794,173	-2111,017
		-2766,478	-2104,862
		-2769,555	-2089,476
		-2757,246	-2086,398
		-2763,401	-2095,63
		-2828,024	-2123,326
		-2818,792	-2117,171
		-2784,942	-2104,862
		-2784,942	-2107,939
		-2784,942	-2114,094
		-2784,942	-2111,017
		-2766,478	-2101,785
		-2803,405	-2123,326
		-2809,56	-2114,094
		-2803,405	-2104,862
		-2797,251	-2104,862
		-2800,328	-2101,785
		-2788,019	-2092,553
		-2769,555	-2095,63
		-2772,633	-2114,094
		-2784,942	-2123,326
		-2781,864	-2123,326
		-2788,019	-2123,326
		-2778,787	-2117,171
		-2772,633	-2104,862
		-2772,633	-2111,017
		-2748,014	-2107,939
		-2757,246	-2101,785
		-2744,937	-2111,017
		-2751,092	-2107,939
		-2772,633	-2117,171
		-2766,478	-2120,249
		-2772,633	-2111,017
		-2775,71	-2107,939
		-2778,787	-2107,939
		-2766,478	-2101,785
		-2760,323	-2101,785
		-2769,555	-2111,017
		-2788,019	-2114,094
		-2781,864	-2107,939
		-2775,71	-2111,017
		-2763,401	-2107,939
		-2763,401	-2111,017
		-2788,019	-2111,017
		-2791,096	-2107,939
		-2781,864	-2107,939
		-2788,019	-2114,094
		-2778,787	-2104,862
		-2754,169	-2095,63
		-2744,937	-2104,862
		-2760,323	-2107,939
		-2754,169	-2111,017
		-2757,246	-2117,171
		-2788,019	-2117,171
		-2766,478	-2117,171
		-2744,937	-2095,63
		-2754,169	-2111,017
		-2800,328	-2126,403
		-2803,405	-2123,326
		-2794,173	-2123,326
		-2748,014	-2101,785
		-2778,787	-2104,862
		-2791,096	-2114,094
		-2751,092	-2092,553
		-2732,628	-2089,476
		-2741,86	-2098,708
		-2748,014	-2120,249
		-2800,328	-2141,789
		-2766,478	-2111,017
		-2754,169	-2114,094
		-2726,473	-2114,094
		-2708,01	-2107,939
		-2723,396	-2111,017
		-2748,014	-2117,171
		-2741,86	-2120,249
		-2766,478	-2129,48
		-2766,478	-2114,094
		-2815,714	-2123,326
		-2784,942	-2123,326
		-2821,869	-2141,789
		-2812,637	-2126,403
		-2781,864	-2126,403
		-2800,328	-2129,48
		-2788,019	-2123,326
		-2778,787	-2123,326
		-2741,86	-2120,249
		-2741,86	-2120,249
		-2757,246	-2120,249
		-2754,169	-2117,171
		-2766,478	-2126,403
		-2775,71	-2123,326
		-2784,942	-2117,171
		-2794,173	-2123,326
		-2778,787	-2117,171
		-2763,401	-2117,171
		-2754,169	-2114,094
		-2735,705	-2120,249
		-2735,705	-2111,017
		-2741,86	-2114,094
		-2744,937	-2114,094
		-2760,323	-2111,017
		-2781,864	-2111,017
		-2772,633	-2107,939
		-2760,323	-2111,017
		-2763,401	-2120,249
		-2769,555	-2126,403
		-2769,555	-2132,558
		-2744,937	-2132,558
		-2726,473	-2120,249
		-2726,473	-2107,939
		-2778,787	-2132,558
		-2772,633	-2117,171
		-2723,396	-2111,017
		-2729,551	-2117,171
		-2729,551	-2111,017
		-2751,092	-2117,171
		-2775,71	-2123,326
		-2775,71	-2123,326
		-2778,787	-2123,326
		-2751,092	-2111,017
		-2738,782	-2129,48
		-2754,169	-2138,712
		-2775,71	-2129,48
		-2751,092	-2120,249
		-2751,092	-2126,403
		-2744,937	-2135,635
		-2769,555	-2138,712
		-2751,092	-2129,48
		-2781,864	-2135,635
		-2757,246	-2123,326
		-2788,019	-2126,403
		-2806,483	-2126,403
		-2751,092	-2132,558
		-2769,555	-2117,171
		-2757,246	-2123,326
		-2797,251	-2126,403
		-2735,705	-2111,017
		-2769,555	-2117,171
		-2735,705	-2111,017
		-2751,092	-2120,249
		-2760,323	-2114,094
		-2791,096	-2129,48
		-2751,092	-2126,403
		-2778,787	-2126,403
		-2784,942	-2129,48
		-2769,555	-2123,326
		-2772,633	-2123,326
		-2738,782	-2117,171
		-2754,169	-2123,326
		-2760,323	-2120,249
		-2763,401	-2120,249
		-2763,401	-2117,171
		-2754,169	-2120,249
		-2772,633	-2132,558
		-2775,71	-2126,403
		-2812,637	-2129,48
		-2751,092	-2114,094
		-2760,323	-2123,326
		-2738,782	-2114,094
		-2720,319	-2117,171
		-2735,705	-2132,558
		-2726,473	-2111,017
		-2751,092	-2132,558
		-2720,319	-2123,326
		-2763,401	-2120,249
		-2806,483	-2135,635
		-2803,405	-2141,789
		-2757,246	-2129,48
		-2788,019	-2132,558
		-2732,628	-2123,326
		-2760,323	-2123,326
		-2766,478	-2135,635
		-2772,633	-2120,249
		-2794,173	-2129,48
		-2775,71	-2120,249
		-2754,169	-2138,712
		-2766,478	-2126,403
		-2763,401	-2120,249
		-2751,092	-2132,558
		-2735,705	-2132,558
		-2735,705	-2135,635
		-2744,937	-2132,558
		-2748,014	-2129,48
		-2748,014	-2126,403
		-2760,323	-2126,403
		-2741,86	-2129,48
		-2738,782	-2126,403
		-2726,473	-2129,48
		-2741,86	-2129,48
		-2732,628	-2132,558
		-2760,323	-2120,249
		-2763,401	-2107,939
		-2751,092	-2107,939
		-2720,319	-2095,63
		-2701,855	-2123,326
		-2711,087	-2098,708
		-2720,319	-2126,403
		-2732,628	-2120,249
		-2735,705	-2114,094
		-2732,628	-2114,094
		-2729,551	-2126,403
		-2726,473	-2126,403
		-2763,401	-2138,712
		-2778,787	-2144,867
		-2754,169	-2129,48
		-2744,937	-2129,48
		-2732,628	-2135,635
		-2732,628	-2132,558
		-2751,092	-2138,712
		-2757,246	-2138,712
		-2754,169	-2132,558
		-2760,323	-2129,48
		-2766,478	-2129,48
		-2781,864	-2138,712
		-2698,778	-2129,48
		-2760,323	-2129,48
		-2689,546	-2135,635
		-2683,391	-2126,403
		-2726,473	-2123,326
		-2695,7	-2117,171
		-2760,323	-2123,326
		-2788,019	-2138,712
		-2775,71	-2141,789
		-2806,483	-2138,712
		-2794,173	-2129,48
		-2766,478	-2123,326
		-2748,014	-2114,094
		-2744,937	-2135,635
		-2735,705	-2114,094
		-2754,169	-2135,635
		-2757,246	-2132,558
		-2760,323	-2135,635
		-2766,478	-2135,635
		-2775,71	-2135,635
		-2763,401	-2126,403
		-2760,323	-2114,094
		-2723,396	-2101,785
		-2698,778	-2107,939
		-2701,855	-2123,326
		-2723,396	-2126,403
		-2748,014	-2135,635
		-2766,478	-2138,712
		-2775,71	-2147,944
		-2784,942	-2141,789
		-2788,019	-2135,635
		-2769,555	-2129,48
		-2757,246	-2120,249
		-2726,473	-2111,017
		-2741,86	-2111,017
		-2732,628	-2120,249
		-2763,401	-2129,48
		-2797,251	-2132,558
		-2806,483	-2138,712
		-2800,328	-2138,712
		-2754,169	-2135,635
		-2763,401	-2135,635
		-2763,401	-2129,48
		-2772,633	-2126,403
		-2794,173	-2135,635
		-2781,864	-2138,712
		-2766,478	-2135,635
		-2744,937	-2135,635
		-2744,937	-2132,558
		-2757,246	-2126,403
		-2735,705	-2129,48
		-2757,246	-2129,48
		-2757,246	-2126,403
		-2763,401	-2126,403
		-2766,478	-2126,403
		-2726,473	-2135,635
		-2741,86	-2138,712
		-2729,551	-2120,249
		-2757,246	-2123,326
		-2748,014	-2129,48
		-2744,937	-2126,403
		-2741,86	-2120,249
		-2744,937	-2120,249
		-2772,633	-2135,635
		-2760,323	-2132,558
		-2763,401	-2132,558
		-2754,169	-2129,48
		-2754,169	-2132,558
		-2732,628	-2126,403
		-2720,319	-2126,403
		-2751,092	-2147,944
		-2726,473	-2129,48
		-2763,401	-2147,944
		-2711,087	-2129,48
		-2723,396	-2141,789
		-2726,473	-2138,712
		-2729,551	-2129,48
		-2741,86	-2141,789
		-2732,628	-2132,558
		-2760,323	-2135,635
		-2803,405	-2147,944
		-2788,019	-2138,712
		-2763,401	-2144,867
		-2741,86	-2138,712
		-2784,942	-2138,712
		-2741,86	-2123,326
		-2751,092	-2138,712
		-2744,937	-2126,403
		-2757,246	-2129,48
		-2741,86	-2132,558
		-2748,014	-2135,635
		-2738,782	-2123,326
		-2720,319	-2126,403
		-2723,396	-2117,171
		-2711,087	-2111,017
		-2729,551	-2117,171
		-2772,633	-2132,558
		-2778,787	-2126,403
		-2781,864	-2126,403
		-2800,328	-2126,403
		-2815,714	-2123,326
		-2784,942	-2114,094
		-2751,092	-2126,403
		-2748,014	-2126,403
		-2726,473	-2120,249
		-2698,778	-2126,403
		-2717,241	-2135,635
		-2744,937	-2141,789
		-2757,246	-2135,635
		-2781,864	-2129,48
		-2797,251	-2132,558
		-2784,942	-2138,712
		-2803,405	-2135,635
		-2791,096	-2138,712
		-2763,401	-2141,789
		-2751,092	-2135,635
		-2791,096	-2132,558
		-2738,782	-2135,635
		-2726,473	-2132,558
		-2729,551	-2132,558
		-2751,092	-2135,635
		-2772,633	-2135,635
		-2775,71	-2126,403
		-2772,633	-2120,249
		-2778,787	-2117,171
		-2784,942	-2126,403
		-2766,478	-2123,326
		-2757,246	-2123,326
		-2769,555	-2138,712
		-2763,401	-2135,635
		-2751,092	-2123,326
		-2741,86	-2120,249
		-2738,782	-2120,249
		-2738,782	-2123,326
		-2732,628	-2123,326
		-2751,092	-2129,48
		-2748,014	-2129,48
		-2757,246	-2132,558
		-2744,937	-2129,48
		-2769,555	-2138,712
		-2760,323	-2135,635
		-2766,478	-2135,635
		-2766,478	-2138,712
		-2757,246	-2135,635
		-2760,323	-2129,48
		-2748,014	-2126,403
		-2741,86	-2138,712
		-2781,864	-2160,253
		-2791,096	-2160,253
		-2772,633	-2151,021
		-2763,401	-2144,867
		-2757,246	-2141,789
		-2751,092	-2141,789
		-2760,323	-2138,712
		-2723,396	-2126,403
		-2714,164	-2126,403
		-2692,623	-2123,326
		-2674,159	-2126,403
		-2695,7	-2129,48
		-2701,855	-2138,712
		-2720,319	-2144,867
		-2738,782	-2138,712
		-2760,323	-2141,789
		-2760,323	-2138,712
		-2741,86	-2141,789
		-2732,628	-2141,789
		-2744,937	-2129,48
		-2769,555	-2132,558
		-2784,942	-2132,558
		-2788,019	-2138,712
		-2754,169	-2144,867
		-2744,937	-2141,789
		-2729,551	-2144,867
		-2726,473	-2141,789
		-2726,473	-2132,558
		-2735,705	-2129,48
		-2735,705	-2120,249
		-2732,628	-2120,249
		-2757,246	-2126,403
		-2791,096	-2138,712
		-2812,637	-2144,867
		-2757,246	-2123,326
		-2748,014	-2138,712
		-2751,092	-2141,789
		-2757,246	-2141,789
		-2763,401	-2138,712
		-2766,478	-2144,867
		-2754,169	-2135,635
		-2778,787	-2138,712
		-2778,787	-2141,789
		-2763,401	-2144,867
		-2729,551	-2132,558
		-2726,473	-2126,403
		-2723,396	-2129,48
		-2714,164	-2129,48
		-2717,241	-2129,48
		-2735,705	-2138,712
		-2769,555	-2141,789
		-2754,169	-2141,789
		-2760,323	-2129,48
		-2732,628	-2135,635
		-2741,86	-2126,403
		-2741,86	-2114,094
		-2704,932	-2107,939
		-2689,546	-2107,939
		-2704,932	-2111,017
		-2794,173	-2157,176
		-2760,323	-2147,944
		-2729,551	-2141,789
		-2766,478	-2147,944
		-2751,092	-2135,635
		-2754,169	-2135,635
		-2772,633	-2144,867
		-2760,323	-2135,635
		-2763,401	-2141,789
		-2751,092	-2135,635
		-2751,092	-2129,48
		-2766,478	-2135,635
		-2760,323	-2144,867
		-2757,246	-2135,635
		-2744,937	-2129,48
		-2738,782	-2123,326
		-2726,473	-2120,249
		-2748,014	-2129,48
		-2751,092	-2135,635
		-2751,092	-2126,403
		-2714,164	-2120,249
		-2751,092	-2138,712
		-2760,323	-2135,635
		-2748,014	-2117,171
		-2748,014	-2129,48
		-2760,323	-2120,249
		-2760,323	-2123,326
		-2763,401	-2141,789
		-2754,169	-2120,249
		-2769,555	-2141,789
		-2775,71	-2135,635
		-2769,555	-2132,558
		-2763,401	-2126,403
		-2769,555	-2129,48
		-2723,396	-2120,249
		-2732,628	-2123,326
		-2757,246	-2132,558
		-2751,092	-2126,403
		-2732,628	-2129,48
		-2735,705	-2132,558
		-2748,014	-2147,944
[truncated: 23,496 more rows]
