# Supplementary material for: Assessment of upper limb motor control: establishing normative benchmarks for clinical applications
Source: PeerJ. 2025 Aug 22;13:e19859. doi: 10.7717/peerj.19859 (PMC12377353; doi:10.7717/peerj.19859)
Supplement: Supplemental Information 1 [file peerj-13-19859-s001.zip › translated_csvs/advanced_mdurance-test-246582.csv]

angle_window_	angles_bíceps_braquial_derecho_tríceps_braquial_largo_derecho	emg_muscle_bíceps_braquial_derecho_(µV)	emg_muscle_tríceps_braquial_largo_derecho_(µV)
0,05	83,52	-3080,361	-3295,771
	83,92	-3064,974	-3292,693
	84,32	-3071,129	-3292,693
	84,33	-3049,588	-3292,693
	84,02	-3021,892	-3289,616
	83,79	-3040,356	-3295,771
	83,7	-3068,052	-3292,693
	83,39	-3083,438	-3292,693
	82,71	-3046,511	-3295,771
	82,03	-3028,047	-3292,693
	81,7	-3089,593	-3295,771
	81,56	-3064,974	-3301,925
	81,41	-3061,897	-3295,771
	81,38	-3092,67	-3298,848
	81,45	-3043,433	-3292,693
	81,48	-3064,974	-3286,539
	81,55	-3043,433	-3292,693
	81,79	-3080,361	-3280,384
	82,01	-3129,597	-3311,157
	82,08	-3132,675	-3311,157
	82,36	-3117,288	-3298,848
	83,3	-3111,134	-3295,771
	84,87	-3101,902	-3292,693
	86,88	-3095,747	-3295,771
	89,29	-3092,67	-3295,771
	91,29	-3111,134	-3286,539
	91,57	-3126,52	-3289,616
	90,17	-3117,288	-3292,693
	88,25	-3071,129	-3295,771
	86,59	-3021,892	-3298,848
	84,92	-3003,429	-3295,771
	83,35	-2984,965	-3295,771
	82,29	-3003,429	-3289,616
	81,53	-3028,047	-3298,848
	80,66	-3080,361	-3301,925
	79,89	-2944,96	-3280,384
	79,61	-3098,825	-3292,693
	79,42	-3086,515	-3292,693
	78,96	-3068,052	-3305,002
	78,49	-2960,347	-3286,539
	78,21	-3049,588	-3298,848
	77,9	-3101,902	-3305,002
	77,18	-3095,747	-3305,002
	76,29	-3111,134	-3295,771
	75,7	-3117,288	-3295,771
	75,09	-3061,897	-3292,693
	73,95	-3064,974	-3298,848
	73,04	-3034,202	-3298,848
	73,22	-3040,356	-3298,848
	74,08	-3046,511	-3298,848
	74,86	-3077,284	-3301,925
	75,37	-3111,134	-3301,925
	75,95	-3101,902	-3301,925
	76,61	-3083,438	-3292,693
	76,89	-3006,506	-3292,693
	76,87	-3089,593	-3286,539
	76,94	-3043,433	-3305,002
	77,31	-3108,056	-3305,002
	77,89	-3138,829	-3292,693
	78,37	-3104,979	-3283,462
	78,67	-3024,97	-3268,075
	78,78	-3074,206	-3286,539
	78,5	-3028,047	-3264,998
	77,94	-3040,356	-3274,23
	77,53	-3061,897	-3274,23
	77,34	-3101,902	-3308,08
	77,29	-3068,052	-3308,08
	77,22	-3089,593	-3298,848
	77,19	-3043,433	-3274,23
	77,26	-3101,902	-3308,08
	77,27	-3108,056	-3311,157
	77,11	-3095,747	-3295,771
	77,02	-3120,366	-3308,08
	77,13	-3077,284	-3295,771
	77,3	-3071,129	-3286,539
	77,44	-3061,897	-3295,771
	77,22	-3080,361	-3305,002
	76,38	-3068,052	-3292,693
	75,4	-3080,361	-3305,002
	74,88	-3086,515	-3305,002
	74,84	-3031,124	-3292,693
	74,92	-3074,206	-3298,848
	74,92	-3034,202	-3295,771
	75	-3058,82	-3295,771
	75,21	-3031,124	-3289,616
	75,36	-3064,974	-3292,693
	75,35	-3083,438	-3298,848
	75,3	-3040,356	-3283,462
	75,26	-3080,361	-3286,539
	75,11	-3071,129	-3292,693
	74,87	-3052,665	-3292,693
	74,68	-3034,202	-3283,462
	74,6	-3061,897	-3298,848
	74,48	-3031,124	-3286,539
	74,32	-3034,202	-3292,693
	74,22	-3049,588	-3292,693
	74,11	-3061,897	-3301,925
	73,92	-3055,743	-3286,539
	73,62	-3055,743	-3292,693
	73,28	-3052,665	-3280,384
	72,95	-3043,433	-3274,23
	72,66	-3055,743	-3289,616
	72,41	-3046,511	-3277,307
	72,19	-3028,047	-3271,152
	71,96	-3052,665	-3286,539
	71,64	-2981,888	-3255,766
	71,25	-2997,274	-3261,921
	70,87	-2988,042	-3252,689
	70,5	-3077,284	-3298,848
	70,14	-3092,67	-3298,848
	69,73	-3089,593	-3292,693
	69,26	-3021,892	-3271,152
	68,75	-3055,743	-3280,384
	68,24	-3104,979	-3295,771
	67,77	-3052,665	-3289,616
	67,4	-3052,665	-3292,693
	67,1	-3049,588	-3292,693
	66,83	-3061,897	-3289,616
	66,62	-3055,743	-3289,616
	66,39	-3040,356	-3286,539
	66,1	-3031,124	-3277,307
	65,78	-3071,129	-3280,384
	65,47	-3077,284	-3280,384
	65,22	-3086,515	-3289,616
	65,04	-3080,361	-3292,693
	64,91	-3058,82	-3277,307
	64,78	-3040,356	-3289,616
	64,67	-3043,433	-3280,384
	64,66	-3058,82	-3274,23
	64,83	-3037,279	-3286,539
	65,14	-3058,82	-3271,152
	65,5	-3015,738	-3268,075
	65,8	-3071,129	-3289,616
	66,05	-3098,825	-3298,848
	66,29	-2997,274	-3261,921
	66,5	-3064,974	-3280,384
	66,61	-3071,129	-3286,539
	66,62	-3083,438	-3289,616
	66,64	-3046,511	-3283,462
	66,69	-3055,743	-3277,307
	66,74	-3077,284	-3286,539
	66,75	-3086,515	-3289,616
	66,73	-3034,202	-3289,616
	66,66	-3028,047	-3292,693
	66,54	-3012,661	-3289,616
	66,38	-2994,197	-3289,616
	66,19	-2960,347	-3286,539
	65,94	-2963,424	-3277,307
	65,74	-2978,81	-3271,152
	65,66	-3018,815	-3280,384
	65,65	-3055,743	-3286,539
	65,61	-3120,366	-3280,384
	65,55	-3095,747	-3283,462
	65,44	-3058,82	-3280,384
	65,3	-3024,97	-3280,384
	65,15	-3021,892	-3286,539
	65	-3031,124	-3286,539
	64,93	-3040,356	-3283,462
	65,02	-3068,052	-3289,616
	65,15	-3098,825	-3283,462
	65,13	-3083,438	-3277,307
	64,95	-3095,747	-3268,075
	64,75	-3086,515	-3264,998
	64,59	-3080,361	-3268,075
	64,47	-3077,284	-3283,462
	64,29	-3077,284	-3280,384
	64	-3074,206	-3277,307
	63,65	-3080,361	-3280,384
	63,28	-3058,82	-3283,462
	62,85	-3052,665	-3280,384
	62,37	-3074,206	-3280,384
	61,93	-3077,284	-3286,539
	61,62	-3043,433	-3274,23
	61,5	-3028,047	-3271,152
	61,45	-3052,665	-3268,075
	61,31	-3061,897	-3277,307
	61,08	-3058,82	-3280,384
	60,87	-3077,284	-3268,075
	60,76	-3064,974	-3280,384
	60,72	-3043,433	-3271,152
	60,79	-3068,052	-3271,152
	60,97	-3068,052	-3271,152
	61,08	-3052,665	-3261,921
	60,96	-3049,588	-3268,075
	60,7	-3028,047	-3268,075
	60,59	-3000,351	-3274,23
	60,7	-3009,583	-3280,384
	60,86	-2994,197	-3280,384
	60,97	-3024,97	-3286,539
	61,02	-3037,279	-3280,384
	61,04	-3077,284	-3261,921
	60,95	-3074,206	-3261,921
	60,71	-3074,206	-3268,075
	60,39	-3092,67	-3280,384
	60,2	-3086,515	-3271,152
	60,28	-3083,438	-3277,307
	60,53	-3074,206	-3271,152
	60,76	-3061,897	-3258,843
	60,85	-3021,892	-3258,843
	60,85	-3009,583	-3258,843
	60,86	-2997,274	-3255,766
	60,93	-3012,661	-3268,075
	61,01	-3012,661	-3264,998
	61,1	-3006,506	-3271,152
	61,21	-3034,202	-3277,307
	61,36	-3064,974	-3283,462
	61,45	-3049,588	-3271,152
	61,44	-3061,897	-3271,152
	61,39	-3095,747	-3268,075
	61,34	-3083,438	-3261,921
	61,27	-3046,511	-3258,843
	61,18	-3000,351	-3274,23
	61,13	-3028,047	-3258,843
	61,07	-3003,429	-3283,462
	60,99	-2994,197	-3277,307
	60,88	-2984,965	-3271,152
	60,71	-2994,197	-3280,384
	60,53	-3009,583	-3268,075
	60,35	-3031,124	-3255,766
	60,13	-2991,12	-3261,921
	59,94	-3043,433	-3249,611
	59,92	-3061,897	-3261,921
	60,07	-3083,438	-3271,152
	60,54	-3101,902	-3274,23
	61,94	-3080,361	-3271,152
	64,94	-3083,438	-3274,23
	68,16	-3092,67	-3277,307
	69,04	-3089,593	-3271,152
	65,86	-3064,974	-3274,23
	55,96	-3068,052	-3268,075
	38,61	-3055,743	-3264,998
	16,43	-3037,279	-3271,152
	-6,13	-3028,047	-3268,075
	-25,87	-3015,738	-3264,998
	-43,1	-3018,815	-3261,921
	-56,21	-3028,047	-3261,921
	-64,42	-3043,433	-3268,075
	-70,06	-3040,356	-3255,766
	-73,53	-3046,511	-3255,766
	-74,64	-3040,356	-3261,921
	-74,38	-3055,743	-3258,843
	-73,05	-3046,511	-3258,843
	-70,33	-3049,588	-3258,843
	-65,77	-3055,743	-3258,843
	-58,16	-3064,974	-3261,921
	-46,17	-3071,129	-3264,998
	-29,19	-3037,279	-3264,998
	-8,95	-3068,052	-3261,921
	12,25	-3021,892	-3258,843
	32,95	-3000,351	-3249,611
	51,06	-3006,506	-3249,611
	64,47	-3006,506	-3258,843
	72,81	-3024,97	-3277,307
	77,04	-3003,429	-3268,075
	78,5	-3055,743	-3283,462
	79,26	-3028,047	-3274,23
	80,41	-3028,047	-3271,152
	81,44	-3028,047	-3264,998
	81,93	-3052,665	-3264,998
	80,65	-3071,129	-3264,998
	74,75	-3068,052	-3255,766
	61,39	-3037,279	-3246,534
	41,23	-3040,356	-3255,766
	17,75	-3028,047	-3243,457
	-6,65	-3015,738	-3249,611
	-29,01	-3052,665	-3246,534
	-46,81	-3021,892	-3264,998
	-59,73	-3021,892	-3249,611
	-67,75	-3024,97	-3268,075
	-71,17	-3058,82	-3255,766
	-71,03	-3089,593	-3264,998
	-69,02	-3024,97	-3249,611
	-66,27	-3046,511	-3261,921
	-62,83	-3015,738	-3240,38
	-57,63	-3021,892	-3246,534
	-49,12	-3015,738	-3255,766
	-35,92	-3003,429	-3252,689
	-18,05	-3052,665	-3264,998
	2,24	-3006,506	-3255,766
	22,92	-3083,438	-3255,766
	42,93	-3037,279	-3246,534
	61,6	-3028,047	-3271,152
	78,39	-3049,588	-3246,534
	91,24	-3052,665	-3255,766
	97,08	-3068,052	-3249,611
	96,22	-3052,665	-3268,075
	93,41	-3080,361	-3249,611
	91,76	-3064,974	-3252,689
	91,55	-3071,129	-3249,611
	91,96	-3055,743	-3258,843
	91,84	-3046,511	-3249,611
	90,57	-3080,361	-3261,921
	87,23	-3049,588	-3246,534
	79,02	-3086,515	-3246,534
	63,08	-3040,356	-3240,38
	41,37	-3034,202	-3237,302
	17,73	-3031,124	-3240,38
	-5,88	-3037,279	-3237,302
	-25,63	-3064,974	-3255,766
	-40,62	-3058,82	-3255,766
	-50,73	-3037,279	-3243,457
	-55,03	-3028,047	-3246,534
	-55,27	-3031,124	-3249,611
	-53,7	-3049,588	-3249,611
	-51,41	-3064,974	-3246,534
	-47,67	-3052,665	-3249,611
	-40,56	-3052,665	-3255,766
	-27,98	-3055,743	-3252,689
	-10,34	-3049,588	-3246,534
	9,93	-3068,052	-3264,998
	30,52	-3049,588	-3252,689
	50,38	-3046,511	-3252,689
	68,64	-3040,356	-3252,689
	84,77	-3031,124	-3252,689
	97,13	-3031,124	-3252,689
	104,49	-3024,97	-3249,611
	108,31	-3028,047	-3246,534
	110,24	-3024,97	-3249,611
	111,4	-3034,202	-3249,611
	111,95	-3043,433	-3255,766
	111,2	-3052,665	-3255,766
	108,66	-3046,511	-3249,611
	104,11	-3031,124	-3249,611
	96,19	-3012,661	-3237,302
	82,44	-3043,433	-3255,766
	62,95	-3049,588	-3252,689
	40,12	-3018,815	-3243,457
	16,03	-3015,738	-3246,534
	-7,71	-3058,82	-3249,611
	-30,85	-3058,82	-3237,302
	-51,87	-3049,588	-3237,302
	-64,44	-3055,743	-3246,534
	-67,94	-3064,974	-3243,457
	-67,28	-3061,897	-3237,302
	-62,92	-3058,82	-3234,225
	-54,47	-3064,974	-3240,38
	-42,61	-3064,974	-3249,611
	-27,81	-3083,438	-3271,152
	-10,38	-3052,665	-3261,921
	8,44	-3064,974	-3255,766
	26,99	-3058,82	-3252,689
	44,98	-3058,82	-3249,611
	62,67	-3043,433	-3246,534
	79,26	-3046,511	-3243,457
	93,46	-3052,665	-3246,534
	103,58	-3071,129	-3249,611
	108,13	-3068,052	-3249,611
	108,34	-3058,82	-3246,534
	106,96	-3046,511	-3255,766
	104,8	-3046,511	-3246,534
	100,6	-3058,82	-3246,534
	92,44	-3046,511	-3240,38
	78,88	-3046,511	-3237,302
	60,58	-3049,588	-3234,225
	38,87	-3046,511	-3237,302
	14,79	-3040,356	-3231,148
	-9,83	-3043,433	-3228,07
	-32,51	-3043,433	-3240,38
	-49,91	-3068,052	-3249,611
	-60,45	-3043,433	-3243,457
	-64,68	-3028,047	-3240,38
	-63,17	-3031,124	-3243,457
	-57,48	-3028,047	-3255,766
	-49,38	-3037,279	-3255,766
	-38,58	-3021,892	-3258,843
	-24,3	-3024,97	-3261,921
	-6,75	-3018,815	-3252,689
	13	-3015,738	-3252,689
	33,27	-3034,202	-3246,534
	53,59	-3061,897	-3252,689
	73,86	-3068,052	-3240,38
	93,56	-3086,515	-3255,766
	107,88	-3046,511	-3240,38
	110,97	-3058,82	-3240,38
	106,98	-3089,593	-3246,534
	104,16	-3101,902	-3261,921
	104,04	-3098,825	-3249,611
	104,13	-3114,211	-3243,457
	102,9	-3089,593	-3237,302
	99,28	-3046,511	-3243,457
	91,35	-3043,433	-3249,611
	77,68	-3058,82	-3252,689
	58,62	-3058,82	-3249,611
	35,77	-3052,665	-3240,38
	11,22	-3046,511	-3234,225
	-11,5	-3064,974	-3237,302
	-30,08	-3080,361	-3237,302
	-43,91	-3077,284	-3234,225
	-52,36	-3086,515	-3237,302
	-55,32	-3086,515	-3252,689
	-54,44	-3074,206	-3252,689
	-51,72	-3061,897	-3249,611
	-47,88	-3058,82	-3252,689
	-44,15	-3049,588	-3237,302
	-38,89	-3064,974	-3231,148
	-27,83	-3080,361	-3240,38
	-9,9	-3071,129	-3231,148
	10,99	-3040,356	-3231,148
	32,16	-3034,202	-3234,225
	53,21	-3058,82	-3252,689
	72,78	-3061,897	-3234,225
	89,52	-3092,67	-3258,843
	102,07	-3098,825	-3258,843
	109,03	-3068,052	-3246,534
	110,87	-3049,588	-3237,302
	110,38	-3068,052	-3240,38
	110,36	-3080,361	-3243,457
	111,48	-3068,052	-3240,38
	112,76	-3037,279	-3243,457
	113,33	-3040,356	-3249,611
	113,19	-3034,202	-3246,534
	112,06	-3015,738	-3240,38
	108,62	-3024,97	-3240,38
	101,47	-3015,738	-3231,148
	90,2	-2997,274	-3218,839
	73,63	-3024,97	-3218,839
	52,08	-3089,593	-3231,148
	28,1	-3108,056	-3243,457
	3,71	-3086,515	-3243,457
	-18,55	-3092,67	-3249,611
	-36,36	-3098,825	-3249,611
	-45,7	-3086,515	-3240,38
	-49,91	-3080,361	-3240,38
	-54,39	-3064,974	-3237,302
	-56,11	-3074,206	-3234,225
	-54,45	-3068,052	-3234,225
	-51,35	-3095,747	-3240,38
	-46,78	-3092,67	-3243,457
	-39,82	-3080,361	-3237,302
	-29,76	-3092,67	-3237,302
	-16,26	-3095,747	-3237,302
	0,22	-3071,129	-3234,225
	18,54	-3018,815	-3224,993
	37,38	-3003,429	-3228,07
	56,59	-2994,197	-3234,225
	75,98	-2981,888	-3234,225
	93,26	-3000,351	-3231,148
	106,28	-3043,433	-3240,38
	114,06	-3123,443	-3234,225
	117,13	-3144,984	-3237,302
	118,09	-3129,597	-3234,225
	118,73	-3080,361	-3228,07
	118,39	-3074,206	-3231,148
	115,6	-3064,974	-3218,839
	109,8	-3061,897	-3228,07
	101,28	-3064,974	-3221,916
	89,7	-3064,974	-3218,839
	74,45	-3061,897	-3215,761
	55,67	-3074,206	-3221,916
	33,52	-3080,361	-3212,684
	10,45	-3080,361	-3215,761
	-11,94	-3092,67	-3221,916
	-34,06	-3064,974	-3215,761
	-52,54	-3021,892	-3224,993
	-65,63	-3031,124	-3237,302
	-74,16	-3037,279	-3237,302
	-77,75	-3028,047	-3221,916
	-77,25	-3068,052	-3231,148
	-73,22	-3058,82	-3231,148
	-67,16	-3052,665	-3234,225
	-60,35	-3089,593	-3243,457
	-51,09	-3117,288	-3243,457
	-37,53	-3083,438	-3231,148
	-19,47	-3071,129	-3231,148
	0,7	-3104,979	-3224,993
	20,91	-3086,515	-3218,839
	42,41	-3086,515	-3231,148
	66,42	-3071,129	-3224,993
	88,04	-3061,897	-3218,839
	99,94	-3058,82	-3212,684
	102,29	-3052,665	-3221,916
	101,39	-3043,433	-3224,993
	101,44	-3046,511	-3218,839
	102,53	-3064,974	-3224,993
	103,24	-3089,593	-3231,148
	102,08	-3061,897	-3224,993
	98,02	-3055,743	-3224,993
	90,81	-3043,433	-3218,839
	79,83	-3037,279	-3212,684
	63,92	-3034,202	-3215,761
	43,66	-3031,124	-3215,761
	21,62	-3058,82	-3228,07
	-0,93	-3061,897	-3224,993
	-21,99	-3034,202	-3221,916
	-39,33	-3064,974	-3231,148
	-49,89	-3074,206	-3212,684
	-54,06	-3077,284	-3218,839
	-54,86	-3077,284	-3218,839
	-52,3	-3071,129	-3228,07
	-47,93	-3074,206	-3224,993
	-42,55	-3074,206	-3224,993
	-35,65	-3064,974	-3221,916
	-26,1	-3058,82	-3218,839
	-13,18	-3055,743	-3215,761
	2,37	-3052,665	-3218,839
	18,98	-3061,897	-3218,839
	35,89	-3061,897	-3212,684
	53,08	-3043,433	-3203,452
	71,36	-3031,124	-3206,529
	92,11	-3021,892	-3194,22
	111,79	-2978,81	-3181,911
	122,97	-2932,651	-3188,066
	124,81	-2914,188	-3197,298
	122,91	-2929,574	-3206,529
	121,55	-3052,665	-3231,148
	120,99	-3018,815	-3218,839
	118,88	-2984,965	-3231,148
	112,88	-3003,429	-3218,839
	101,32	-3034,202	-3215,761
	84,76	-3058,82	-3218,839
	63,62	-3058,82	-3218,839
	40,73	-3077,284	-3221,916
	17,31	-3098,825	-3212,684
	-7,26	-3148,061	-3203,452
	-29,4	-3098,825	-3209,607
	-47,59	-3089,593	-3200,375
	-60,99	-3092,67	-3215,761
	-68,45	-3086,515	-3218,839
	-70,93	-3095,747	-3218,839
	-69,74	-3089,593	-3212,684
	-65,81	-3080,361	-3212,684
	-61,03	-3080,361	-3203,452
	-56,21	-3068,052	-3200,375
	-50,15	-3058,82	-3203,452
	-41,01	-3061,897	-3206,529
	-27,41	-3058,82	-3209,607
	-10,09	-3058,82	-3203,452
	8,52	-3064,974	-3203,452
	25,57	-3052,665	-3200,375
	39,27	-3055,743	-3197,298
	50,04	-3046,511	-3209,607
	59,68	-3068,052	-3212,684
	70,12	-3055,743	-3209,607
	81,13	-3034,202	-3194,22
	90,77	-3049,588	-3200,375
	96,96	-3012,661	-3197,298
	98,82	-3024,97	-3194,22
	97,98	-3009,583	-3194,22
	96,44	-3040,356	-3215,761
	95,51	-3089,593	-3231,148
	95,35	-3024,97	-3206,529
	95,3	-3021,892	-3206,529
	95,18	-3021,892	-3206,529
	94,81	-3058,82	-3212,684
	94,52	-3031,124	-3209,607
	95,01	-3046,511	-3206,529
	96	-3058,82	-3209,607
	96,82	-3058,82	-3206,529
	97,24	-3058,82	-3200,375
	97,33	-3043,433	-3200,375
	97,48	-3043,433	-3209,607
	97,73	-3040,356	-3215,761
	97,91	-3037,279	-3209,607
	98,16	-3046,511	-3203,452
	98,57	-3052,665	-3206,529
	98,84	-3049,588	-3197,298
	98,75	-3034,202	-3197,298
	98,49	-3012,661	-3197,298
	98,24	-3049,588	-3212,684
	97,84	-3086,515	-3212,684
	97,31	-3012,661	-3212,684
	97,1	-3046,511	-3197,298
	97,18	-3095,747	-3191,143
	96,88	-3098,825	-3194,22
	96,43	-3114,211	-3197,298
	96,48	-3111,134	-3194,22
	96,77	-3077,284	-3197,298
	96,75	-3064,974	-3206,529
	96,23	-3077,284	-3209,607
	95,49	-3055,743	-3206,529
	94,79	-3068,052	-3212,684
	94,23	-3058,82	-3197,298
	94,02	-2984,965	-3206,529
	93,83	-2963,424	-3206,529
	93,13	-3034,202	-3203,452
	91,78	-2948,038	-3200,375
	89,99	-2954,192	-3209,607
	88,06	-2938,806	-3206,529
	86,07	-3080,361	-3197,298
	84,37	-3003,429	-3212,684
	83,35	-3055,743	-3188,066
	82,89	-3055,743	-3197,298
	82,64	-3092,67	-3203,452
	82,41	-3126,52	-3200,375
	82,11	-3138,829	-3203,452
	81,52	-3108,056	-3206,529
	80,68	-3129,597	-3203,452
	80	-3086,515	-3200,375
	79,67	-3080,361	-3200,375
	79,53	-3083,438	-3197,298
	79,31	-3064,974	-3200,375
	79,07	-3049,588	-3197,298
	79,13	-3028,047	-3197,298
	79,37	-3012,661	-3184,988
	79,36	-3068,052	-3191,143
	79,03	-3012,661	-3191,143
	78,49	-3080,361	-3194,22
	77,73	-3074,206	-3191,143
	76,68	-3071,129	-3184,988
	75,42	-3064,974	-3197,298
	74,5	-3012,661	-3194,22
	74,23	-3000,351	-3197,298
	74,25	-3006,506	-3191,143
	74,33	-3012,661	-3188,066
	74,73	-3034,202	-3212,684
	75,73	-3043,433	-3203,452
	77,08	-3049,588	-3184,988
	78,22	-3031,124	-3172,679
	78,97	-3015,738	-3178,834
	79,41	-3055,743	-3206,529
	79,62	-3092,67	-3203,452
	79,55	-3074,206	-3191,143
	79,33	-3064,974	-3200,375
	79,18	-3061,897	-3200,375
	79,09	-3077,284	-3218,839
	78,78	-3068,052	-3212,684
	78,03	-3089,593	-3218,839
	77,04	-3049,588	-3203,452
	76,1	-3058,82	-3206,529
	75,34	-3055,743	-3203,452
	75,03	-3040,356	-3197,298
	75,04	-3064,974	-3206,529
	74,8	-3049,588	-3194,22
	74,46	-3049,588	-3194,22
	74,71	-3058,82	-3191,143
	75,48	-3049,588	-3191,143
	75,79	-3055,743	-3200,375
	74,95	-3055,743	-3197,298
	74,18	-3049,588	-3194,22
	73,43	-3043,433	-3197,298
		-3058,82	-3197,298
		-3064,974	-3197,298
		-3046,511	-3191,143
		-3043,433	-3188,066
		-3037,279	-3191,143
		-3040,356	-3194,22
		-3068,052	-3203,452
		-3077,284	-3209,607
		-3052,665	-3197,298
		-3046,511	-3191,143
		-3055,743	-3191,143
		-3058,82	-3197,298
		-3058,82	-3203,452
		-3077,284	-3206,529
		-3071,129	-3197,298
		-3071,129	-3200,375
		-3068,052	-3197,298
		-3064,974	-3200,375
		-3074,206	-3206,529
		-3071,129	-3197,298
		-3061,897	-3197,298
		-3058,82	-3194,22
		-3058,82	-3194,22
		-3052,665	-3194,22
		-3049,588	-3197,298
		-3046,511	-3197,298
		-3043,433	-3191,143
		-3046,511	-3191,143
		-3046,511	-3188,066
		-3049,588	-3181,911
		-3046,511	-3188,066
		-3043,433	-3188,066
		-3034,202	-3194,22
		-3049,588	-3197,298
		-3061,897	-3191,143
		-3055,743	-3188,066
		-3049,588	-3181,911
		-3037,279	-3181,911
		-3034,202	-3181,911
		-3037,279	-3188,066
		-3034,202	-3194,22
		-3031,124	-3191,143
		-3037,279	-3194,22
		-3046,511	-3188,066
		-3040,356	-3188,066
		-3043,433	-3184,988
		-3046,511	-3181,911
		-3055,743	-3181,911
		-3043,433	-3178,834
		-3015,738	-3169,602
		-3012,661	-3172,679
		-3021,892	-3178,834
		-3046,511	-3175,757
		-3058,82	-3197,298
		-2975,733	-3200,375
		-2969,579	-3200,375
		-3009,583	-3194,22
		-3055,743	-3200,375
		-3074,206	-3194,22
		-2978,81	-3188,066
		-3077,284	-3184,988
		-3074,206	-3178,834
		-3077,284	-3175,757
		-3034,202	-3178,834
		-3086,515	-3206,529
		-3080,361	-3206,529
		-3046,511	-3194,22
		-3043,433	-3188,066
		-3061,897	-3191,143
		-3055,743	-3188,066
		-3061,897	-3188,066
		-3071,129	-3194,22
		-3043,433	-3188,066
		-3052,665	-3191,143
		-3049,588	-3191,143
		-3052,665	-3191,143
		-3064,974	-3191,143
		-3098,825	-3184,988
		-3098,825	-3188,066
		-3089,593	-3184,988
		-3086,515	-3181,911
		-3080,361	-3178,834
		-3074,206	-3172,679
		-3068,052	-3172,679
		-3061,897	-3178,834
		-3058,82	-3175,757
		-3049,588	-3178,834
		-3049,588	-3188,066
		-3046,511	-3181,911
		-3043,433	-3178,834
		-3043,433	-3181,911
		-3040,356	-3178,834
		-3058,82	-3188,066
		-3061,897	-3188,066
		-3040,356	-3175,757
		-3037,279	-3181,911
		-3049,588	-3184,988
		-3083,438	-3200,375
		-3092,67	-3203,452
		-3074,206	-3194,22
		-3064,974	-3194,22
		-3058,82	-3197,298
		-3064,974	-3184,988
		-3064,974	-3188,066
		-3058,82	-3191,143
		-3049,588	-3184,988
		-3077,284	-3194,22
		-3064,974	-3181,911
		-3154,216	-3209,607
		-2997,274	-3172,679
		-3108,056	-3197,298
		-3012,661	-3175,757
		-3101,902	-3191,143
		-3049,588	-3178,834
		-3049,588	-3194,22
		-3101,902	-3200,375
		-3015,738	-3188,066
		-3028,047	-3184,988
		-3012,661	-3181,911
		-3024,97	-3169,602
		-3012,661	-3172,679
		-3000,351	-3160,37
		-3012,661	-3148,061
		-3000,351	-3141,906
		-3034,202	-3157,293
		-3077,284	-3169,602
		-3092,67	-3172,679
		-3111,134	-3191,143
		-3104,979	-3188,066
		-3061,897	-3184,988
		-3000,351	-3191,143
		-3015,738	-3203,452
		-3018,815	-3200,375
		-2975,733	-3188,066
		-2963,424	-3191,143
		-2994,197	-3197,298
		-3015,738	-3188,066
		-3046,511	-3172,679
		-3117,288	-3175,757
		-3123,443	-3175,757
		-3148,061	-3172,679
		-3151,138	-3178,834
		-3148,061	-3169,602
		-3114,211	-3169,602
		-3101,902	-3166,525
		-3101,902	-3169,602
		-3092,67	-3160,37
		-3089,593	-3160,37
		-3089,593	-3148,061
		-3077,284	-3141,906
		-3058,82	-3144,984
		-3086,515	-3175,757
		-3095,747	-3194,22
		-3101,902	-3181,911
		-3104,979	-3172,679
		-3104,979	-3175,757
		-3101,902	-3172,679
		-3071,129	-3169,602
		-3055,743	-3160,37
		-3055,743	-3160,37
		-3043,433	-3163,447
		-3031,124	-3166,525
		-3037,279	-3169,602
		-3043,433	-3166,525
		-3043,433	-3166,525
		-3043,433	-3163,447
		-3040,356	-3151,138
		-3034,202	-3148,061
		-3024,97	-3151,138
		-3015,738	-3151,138
		-3021,892	-3160,37
		-3024,97	-3160,37
		-3037,279	-3163,447
		-3031,124	-3157,293
		-3052,665	-3169,602
		-3061,897	-3166,525
		-3046,511	-3151,138
		-3015,738	-3138,829
		-3024,97	-3148,061
		-3058,82	-3160,37
		-3052,665	-3157,293
		-3064,974	-3160,37
		-3071,129	-3163,447
		-3037,279	-3157,293
		-3043,433	-3157,293
		-3028,047	-3154,216
		-3024,97	-3148,061
		-3031,124	-3154,216
		-3040,356	-3163,447
		-3049,588	-3169,602
		-3052,665	-3166,525
		-3046,511	-3166,525
		-3031,124	-3166,525
		-3012,661	-3157,293
		-2984,965	-3138,829
		-2957,27	-3129,597
		-2969,579	-3135,752
		-3040,356	-3163,447
		-3074,206	-3163,447
		-3071,129	-3160,37
		-3061,897	-3154,216
		-3052,665	-3154,216
		-3034,202	-3157,293
		-3021,892	-3151,138
		-3018,815	-3151,138
		-3031,124	-3154,216
		-3049,588	-3160,37
		-3040,356	-3151,138
		-3024,97	-3135,752
		-3012,661	-3135,752
		-2997,274	-3135,752
		-2981,888	-3135,752
		-2978,81	-3141,906
		-3003,429	-3154,216
		-3040,356	-3154,216
		-3046,511	-3148,061
		-3021,892	-3144,984
		-3068,052	-3151,138
		-3000,351	-3144,984
		-3024,97	-3151,138
		-3024,97	-3163,447
		-3003,429	-3144,984
		-3006,506	-3148,061
		-3006,506	-3148,061
		-3015,738	-3163,447
		-3064,974	-3148,061
		-3009,583	-3144,984
		-3068,052	-3151,138
		-3012,661	-3141,906
		-3021,892	-3138,829
		-3021,892	-3138,829
		-3018,815	-3135,752
		-3015,738	-3129,597
		-2994,197	-3123,443
		-2972,656	-3111,134
		-2960,347	-3111,134
		-3000,351	-3132,675
		-3052,665	-3144,984
		-3031,124	-3132,675
		-3031,124	-3132,675
		-3043,433	-3138,829
		-3009,583	-3132,675
		-3021,892	-3129,597
		-3021,892	-3135,752
		-3018,815	-3132,675
		-3024,97	-3138,829
		-3037,279	-3138,829
		-3034,202	-3129,597
		-3031,124	-3126,52
		-3028,047	-3129,597
		-3024,97	-3120,366
		-3006,506	-3120,366
		-3015,738	-3129,597
		-3046,511	-3126,52
		-3043,433	-3123,443
		-3037,279	-3114,211
		-3015,738	-3104,979
		-3024,97	-3114,211
		-3024,97	-3114,211
		-3009,583	-3117,288
		-3015,738	-3138,829
		-3028,047	-3132,675
		-3037,279	-3132,675
		-3034,202	-3135,752
		-3028,047	-3138,829
		-3024,97	-3129,597
		-3018,815	-3123,443
		-3021,892	-3123,443
		-3024,97	-3126,52
		-3018,815	-3123,443
		-3009,583	-3126,52
		-3009,583	-3126,52
		-2994,197	-3126,52
		-3003,429	-3120,366
		-2975,733	-3123,443
		-2988,042	-3117,288
		-3009,583	-3120,366
		-3003,429	-3114,211
		-3000,351	-3101,902
		-3015,738	-3101,902
		-3021,892	-3114,211
		-3034,202	-3098,825
		-3009,583	-3098,825
		-2981,888	-3098,825
		-3018,815	-3123,443
		-3018,815	-3126,52
		-3006,506	-3114,211
		-3031,124	-3111,134
		-3064,974	-3132,675
		-3043,433	-3141,906
		-2984,965	-3129,597
		-2984,965	-3126,52
		-2997,274	-3120,366
		-3012,661	-3120,366
		-3021,892	-3117,288
		-3015,738	-3123,443
		-3009,583	-3123,443
		-3024,97	-3135,752
		-3018,815	-3126,52
		-3000,351	-3126,52
		-2988,042	-3123,443
		-2984,965	-3129,597
		-2994,197	-3132,675
		-2988,042	-3126,52
		-3003,429	-3132,675
		-3003,429	-3132,675
		-3006,506	-3129,597
		-3024,97	-3135,752
		-3000,351	-3135,752
		-3049,588	-3129,597
		-3052,665	-3120,366
		-3028,047	-3120,366
		-2981,888	-3120,366
		-3009,583	-3129,597
		-2966,501	-3120,366
		-2994,197	-3148,061
		-2984,965	-3141,906
		-2969,579	-3135,752
		-2969,579	-3132,675
		-2969,579	-3129,597
		-2981,888	-3129,597
		-2991,12	-3126,52
		-3015,738	-3114,211
		-3040,356	-3108,056
		-3021,892	-3104,979
		-2997,274	-3098,825
		-3037,279	-3132,675
		-3034,202	-3138,829
		-3037,279	-3135,752
		-3018,815	-3111,134
		-3028,047	-3129,597
		-3040,356	-3138,829
		-3021,892	-3129,597
		-3046,511	-3132,675
		-3021,892	-3135,752
		-2978,81	-3126,52
		-3009,583	-3132,675
		-2981,888	-3135,752
		-2951,115	-3138,829
		-2908,033	-3132,675
		-2966,501	-3141,906
		-3031,124	-3144,984
		-2843,41	-3129,597
		-2821,869	-3135,752
		-2821,869	-3138,829
		-2843,41	-3132,675
		-2914,188	-3129,597
		-2991,12	-3129,597
		-3092,67	-3129,597
		-3120,366	-3132,675
		-3108,056	-3129,597
		-3104,979	-3123,443
		-3086,515	-3117,288
		-3061,897	-3123,443
		-3043,433	-3123,443
		-3024,97	-3132,675
		-3024,97	-3135,752
		-3024,97	-3132,675
		-3018,815	-3138,829
		-3021,892	-3135,752
		-3015,738	-3132,675
		-2997,274	-3126,52
		-2966,501	-3129,597
		-2969,579	-3132,675
		-2951,115	-3123,443
		-2923,419	-3129,597
		-2960,347	-3141,906
		-2917,265	-3120,366
		-2978,81	-3154,216
		-2997,274	-3148,061
		-3049,588	-3144,984
		-3024,97	-3138,829
		-3043,433	-3148,061
		-3052,665	-3154,216
		-3028,047	-3151,138
		-3034,202	-3141,906
		-3028,047	-3154,216
		-3021,892	-3157,293
		-3012,661	-3160,37
		-3012,661	-3157,293
		-3015,738	-3157,293
		-3003,429	-3151,138
		-2978,81	-3144,984
		-2944,96	-3138,829
		-2938,806	-3148,061
		-3006,506	-3218,839
		-3071,129	-3221,916
		-2935,729	-3191,143
		-3031,124	-3197,298
		-3024,97	-3197,298
		-3006,506	-3221,916
		-3015,738	-3218,839
		-3003,429	-3218,839
		-3028,047	-3234,225
		-3024,97	-3255,766
		-3037,279	-3274,23
		-3037,279	-3292,693
		-3018,815	-3305,002
		-3055,743	-3338,853
		-3083,438	-3341,93
		-3221,916	-3366,548
		-3264,998	-3428,094
		-3111,134	-3409,63
		-3224,993	-3425,017
		-3055,743	-3394,244
		-3015,738	-3360,394
		-3021,892	-3391,166
		-3015,738	-3314,234
		-3031,124	-3348,084
		-3068,052	-3326,543
		-3089,593	-3311,157
		-3215,761	-3280,384
		-3114,211	-3277,307
		-3151,138	-3289,616
		-3138,829	-3283,462
		-2969,579	-3354,239
		-2984,965	-3505,026
		-2975,733	-3397,321
		-2997,274	-3578,881
		-3034,202	-3609,654
		-3012,661	-3646,581
		-3003,429	-3566,572
		-2969,579	-3581,958
		-2944,96	-3591,19
		-2941,883	-3609,654
		-2957,27	-3671,199
		-2966,501	-3735,822
		-2975,733	-3766,595
		-2984,965	-3569,649
		-2997,274	-3314,234
		-3052,665	-3286,539
		-3086,515	-3277,307
		-2988,042	-3329,621
		-3000,351	-3717,358
		-3000,351	-3748,131
		-2981,888	-3674,276
		-2941,883	-3677,354
		-3046,511	-3671,199
		-3009,583	-3661,967
		-2972,656	-3692,74
		-2978,81	-3671,199
		-2975,733	-3655,813
		-2960,347	-3612,731
		-3000,351	-3625,04
		-3058,82	-3612,731
		-3028,047	-3597,344
		-2966,501	-3637,349
		-3064,974	-3631,194
		-3046,511	-3609,654
		-3089,593	-3634,272
		-3151,138	-3665,045
		-3095,747	-3637,349
		-3138,829	-3674,276
		-3160,37	-3698,895
		-3148,061	-3646,581
		-3148,061	-3717,358
		-3092,67	-3723,513
		-3068,052	-3735,822
		-3046,511	-3769,672
		-3040,356	-3772,75
		-3077,284	-3634,272
		-3077,284	-3828,141
		-3089,593	-3914,305
		-3104,979	-3988,159
		-3114,211	-3631,194
		-3089,593	-3858,913
		-3148,061	-3683,508
		-3049,588	-3797,368
		-3040,356	-4292,81
		-3040,356	-4292,81
		-3046,511	-4302,042
		-3071,129	-4111,251
		-3021,892	-4317,429
		-3068,052	-4308,197
		-3055,743	-4326,66
		-3003,429	-4378,974
		-3049,588	-4366,665
		-3046,511	-4317,429
		-3077,284	-4351,279
		-2960,347	-4428,211
		-2991,12	-4412,824
		-2991,12	-4477,447
		-3000,351	-4400,515
		-2960,347	-4462,061
		-2963,424	-4437,443
		-2948,038	-4335,892
		-3009,583	-4317,429
		-2972,656	-4169,719
		-2997,274	-4080,478
		-3021,892	-3548,108
		-3012,661	-3498,871
		-3037,279	-3634,272
		-3028,047	-3421,939
		-3058,82	-3409,63
		-3052,665	-3452,712
		-3058,82	-3449,635
		-2963,424	-3529,644
		-3012,661	-3489,639
		-3043,433	-3837,372
		-2994,197	-3560,417
		-3012,661	-3591,19
		-3000,351	-3625,04
		-3043,433	-3661,967
		-3135,752	-3692,74
		-3197,298	-3735,822
		-3144,984	-3763,518
		-3108,056	-3769,672
		-3101,902	-3769,672
		-3101,902	-3772,75
		-3058,82	-3781,981
		-3000,351	-3791,213
		-3009,583	-3806,6
		-3009,583	-3818,909
		-3015,738	-3843,527
		-3009,583	-3861,991
		-2997,274	-3883,532
		-2988,042	-3898,918
		-2984,965	-3914,305
		-2984,965	-3923,536
		-2991,12	-3932,768
		-3000,351	-3957,386
		-3009,583	-3982,005
		-2892,647	-3991,237
		-2821,869	-4000,468
		-2794,173	-3997,391
		-2794,173	-4003,546
		-2794,173	-4022,009
		-2769,555	-4148,178
		-2818,792	-4062,014
		-2649,541	-4225,11
		-2618,768	-4329,738
		-2606,459	-4308,197
		-2591,073	-4277,424
		-2815,714	-4031,241
		-2597,227	-4329,738
		-2498,754	-4314,351
		-2495,677	-4308,197
		-2517,218	-4280,501
		-2544,914	-4286,656
		-2557,223	-4329,738
		-2511,063	-4302,042
		-2563,377	-4295,888
		-2624,923	-4305,119
		-2628	-4298,965
		-2600,305	-4262,038
		-2615,691	-4286,656
		-2615,691	-4212,801
		-2643,387	-4200,492
		-2677,237	-4105,096
		-2677,237	-4077,401
		-2689,546	-4058,937
		-2674,159	-4037,396
		-2717,241	-4157,41
		-2655,696	-3994,314
		-2631,077	-4000,468
		-2600,305	-3994,314
		-2584,918	-3985,082
		-2569,532	-3975,85
		-2474,136	-3954,309
		-2517,218	-3960,464
		-2424,9	-3938,923
		-2443,363	-3938,923
		-2443,363	-3960,464
		-2461,827	-3975,85
		-2455,672	-4117,405
		-2446,441	-4200,492
		-2455,672	-4258,96
		-2406,436	-4052,782
		-2384,895	-4268,192
		-2369,508	-4311,274
		-2375,663	-4329,738
		-2387,972	-4345,124
		-2378,74	-4298,965
		-2372,586	-4255,883
		-2384,895	-4225,11
		-2378,74	-4191,26
		-2375,663	-4169,719
		-2381,818	-4142,023
		-2378,74	-4114,328
		-2397,204	-4102,019
		-2449,518	-4074,323
		-2507,986	-4098,942
		-2507,986	-3975,85
		-2507,986	-3942
		-2544,914	-3898,918
		-2551,068	-3883,532
		-2535,682	-3846,604
		-2523,373	-3815,831
		-2532,604	-3785,059
		-2551,068	-3760,44
		-2569,532	-3738,899
		-2520,295	-3714,281
		-2517,218	-3683,508
		-2529,527	-3665,045
		-2535,682	-3643,504
		-2547,991	-3615,808
		-2569,532	-3603,499
		-2631,077	-3591,19
		-2680,314	-3591,19
		-2674,159	-3572,726
		-2661,85	-3563,494
		-2646,464	-3551,185
		-2655,696	-3548,108
		-2686,469	-3541,953
		-2704,932	-3538,876
		-2723,396	-3532,721
		-2698,778	-3514,258
		-2692,623	-3492,717
		-2714,164	-3477,33
		-2729,551	-3468,098
		-2689,546	-3480,408
		-2729,551	-3452,712
		-2751,092	-3443,48
		-2751,092	-3418,862
		-2649,541	-3369,625
		-2631,077	-3345,007
		-2637,232	-3357,316
		-2624,923	-3366,548
		-2643,387	-3345,007
		-2631,077	-3341,93
		-2628	-3335,775
		-2643,387	-3326,543
		-2692,623	-3308,08
		-2677,237	-3292,693
		-2661,85	-3277,307
		-2689,546	-3274,23
		-2714,164	-3264,998
		-2695,7	-3243,457
		-2689,546	-3234,225
		-2674,159	-3228,07
		-2618,768	-3200,375
		-2643,387	-3212,684
		-2600,305	-3188,066
		-2594,15	-3163,447
		-2603,382	-3154,216
		-2637,232	-3148,061
		-2686,469	-3151,138
		-2683,391	-3148,061
		-2674,159	-3141,906
		-2668,005	-3141,906
		-2640,309	-3129,597
		-2603,382	-3129,597
		-2575,686	-3120,366
		-2554,145	-3117,288
		-2560,3	-3104,979
		-2554,145	-3104,979
		-2563,377	-3092,67
		-2606,459	-3086,515
		-2606,459	-3052,665
		-2547,991	-3049,588
		-2628	-3064,974
		-2631,077	-3068,052
		-2529,527	-3052,665
		-2563,377	-3068,052
		-2541,836	-3052,665
		-2581,841	-3092,67
		-2474,136	-3040,356
		-2578,764	-3074,206
		-2538,759	-3058,82
		-2501,832	-3006,506
		-2461,827	-3003,429
		-2421,822	-2988,042
		-2507,986	-3012,661
		-2557,223	-3052,665
		-2452,595	-3024,97
		-2431,054	-3003,429
		-2554,145	-3052,665
		-2624,923	-3049,588
		-2606,459	-3024,97
		-2566,455	-3021,892
		-2535,682	-3009,583
		-2563,377	-2997,274
		-2584,918	-3003,429
		-2584,918	-3000,351
		-2624,923	-2994,197
		-2652,618	-2988,042
		-2637,232	-2981,888
		-2628	-2988,042
		-2615,691	-2981,888
		-2624,923	-2978,81
		-2603,382	-2984,965
		-2609,537	-2988,042
		-2609,537	-2994,197
		-2600,305	-2984,965
		-2597,227	-2984,965
		-2575,686	-2975,733
		-2587,996	-2960,347
		-2591,073	-2957,27
		-2612,614	-2963,424
		-2664,928	-2963,424
		-2661,85	-2957,27
		-2668,005	-2957,27
		-2655,696	-2948,038
		-2674,159	-2944,96
		-2698,778	-2941,883
		-2711,087	-2948,038
		-2701,855	-2944,96
		-2698,778	-2941,883
		-2723,396	-2948,038
		-2791,096	-2969,579
		-2791,096	-2972,656
		-2778,787	-2969,579
		-2778,787	-2960,347
		-2757,246	-2951,115
		-2720,319	-2948,038
		-2714,164	-2944,96
		-2723,396	-2932,651
		-2711,087	-2917,265
		-2674,159	-2908,033
		-2597,227	-2901,878
		-2714,164	-2941,883
		-2735,705	-2944,96
		-2772,633	-2932,651
		-2843,41	-2926,497
		-2874,183	-2920,342
		-2895,724	-2917,265
		-2864,951	-2923,419
		-2852,642	-2932,651
		-2849,565	-2938,806
		-2852,642	-2938,806
		-2855,719	-2929,574
		-2818,792	-2895,724
		-2784,942	-2901,878
		-2791,096	-2911,11
		-2837,255	-2904,956
		-2843,41	-2923,419
		-2821,869	-2904,956
		-2738,782	-2877,26
		-2772,633	-2908,033
		-2837,255	-2917,265
		-2751,092	-2874,183
		-2923,419	-2957,27
		-2898,801	-2926,497
		-2874,183	-2951,115
		-2920,342	-2911,11
		-2926,497	-2914,188
		-2914,188	-2908,033
		-2898,801	-2908,033
		-2889,569	-2904,956
		-2880,337	-2892,647
		-2861,874	-2886,492
		-2818,792	-2864,951
		-2797,251	-2855,719
		-2923,419	-2911,11
		-2948,038	-2923,419
		-2960,347	-2926,497
		-2938,806	-2929,574
		-2954,192	-2929,574
		-2831,101	-2864,951
		-2994,197	-2944,96
		-3003,429	-2951,115
		-2997,274	-2938,806
		-2957,27	-2920,342
		-2908,033	-2898,801
		-2886,492	-2883,415
		-2864,951	-2883,415
		-2849,565	-2901,878
		-2849,565	-2917,265
		-2926,497	-2969,579
		-3006,506	-2984,965
		-3000,351	-2981,888
		-2966,501	-2957,27
		-2988,042	-2957,27
		-3123,443	-2960,347
		-3028,047	-2966,501
		-3104,979	-2975,733
		-3101,902	-2954,192
		-3086,515	-2951,115
		-3095,747	-2951,115
		-3068,052	-2944,96
		-3064,974	-2938,806
		-3031,124	-2926,497
		-2994,197	-2901,878
		-2954,192	-2855,719
		-2975,733	-2880,337
		-2886,492	-2834,178
		-2914,188	-2849,565
		-2904,956	-2834,178
		-3006,506	-2886,492
		-3074,206	-2908,033
		-3037,279	-2914,188
		-3055,743	-2904,956
		-3151,138	-2926,497
		-3126,52	-2911,11
		-3089,593	-2920,342
		-3123,443	-2889,569
		-3114,211	-2880,337
		-3086,515	-2868,028
		-3058,82	-2855,719
		-3031,124	-2846,487
		-3037,279	-2843,41
		-3046,511	-2837,255
		-3055,743	-2821,869
		-3061,897	-2815,714
		-3052,665	-2800,328
		-3046,511	-2803,405
		-3043,433	-2794,173
		-3052,665	-2781,864
		-3043,433	-2775,71
		-3003,429	-2772,633
		-2969,579	-2751,092
		-2944,96	-2732,628
		-2948,038	-2726,473
		-2954,192	-2735,705
		-3046,511	-2757,246
		-3111,134	-2784,942
		-3080,361	-2775,71
		-3086,515	-2778,787
		-3101,902	-2788,019
		-3080,361	-2772,633
		-3101,902	-2784,942
		-3064,974	-2769,555
		-3074,206	-2763,401
		-3074,206	-2760,323
		-3077,284	-2760,323
		-3061,897	-2760,323
		-3055,743	-2760,323
		-3037,279	-2741,86
		-3024,97	-2751,092
		-3049,588	-2754,169
		-3040,356	-2751,092
		-3077,284	-2751,092
		-3129,597	-2748,014
		-3132,675	-2741,86
		-3138,829	-2744,937
		-3120,366	-2744,937
		-3101,902	-2748,014
		-3024,97	-2748,014
		-2994,197	-2751,092
		-3012,661	-2754,169
		-3028,047	-2748,014
		-3031,124	-2748,014
		-3009,583	-2744,937
		-2981,888	-2744,937
		-2972,656	-2741,86
		-2923,419	-2744,937
		-2926,497	-2757,246
		-2963,424	-2775,71
		-2969,579	-2778,787
		-2975,733	-2784,942
		-2960,347	-2778,787
		-3003,429	-2781,864
		-2997,274	-2784,942
		-2963,424	-2741,86
		-3000,351	-2772,633
		-2991,12	-2775,71
		-2972,656	-2772,633
		-2948,038	-2775,71
		-2877,26	-2775,71
		-2824,946	-2769,555
		-2849,565	-2766,478
		-2901,878	-2769,555
		-2954,192	-2763,401
		-2944,96	-2772,633
		-2911,11	-2766,478
		-2914,188	-2760,323
		-2880,337	-2757,246
		-2843,41	-2757,246
		-2831,101	-2751,092
		-2818,792	-2748,014
		-2821,869	-2766,478
		-2895,724	-2781,864
		-2917,265	-2797,251
		-2858,796	-2781,864
		-2849,565	-2766,478
		-2806,483	-2757,246
		-2828,024	-2766,478
		-2858,796	-2778,787
		-2877,26	-2781,864
		-2883,415	-2778,787
		-2861,874	-2772,633
		-2834,178	-2778,787
		-2849,565	-2772,633
		-2846,487	-2748,014
		-2858,796	-2735,705
		-2843,41	-2732,628
		-2791,096	-2726,473
		-2723,396	-2729,551
		-2735,705	-2741,86
		-2812,637	-2757,246
		-2821,869	-2735,705
		-2704,932	-2732,628
		-2815,714	-2763,401
		-2806,483	-2760,323
		-2778,787	-2754,169
		-2784,942	-2732,628
		-2781,864	-2726,473
		-2741,86	-2698,778
		-2708,01	-2664,928
		-2655,696	-2640,309
		-2643,387	-2637,232
		-2584,918	-2612,614
		-2858,796	-2763,401
		-2920,342	-2797,251
		-2631,077	-2643,387
		-2591,073	-2628
		-2880,337	-2695,7
		-2868,028	-2668,005
		-2917,265	-2698,778
		-2855,719	-2658,773
		-2886,492	-2671,082
		-2840,333	-2640,309
		-2855,719	-2646,464
		-2864,951	-2655,696
		-2692,623	-2701,855
		-2858,796	-2661,85
		-2766,478	-2655,696
		-2806,483	-2729,551
		-2763,401	-2655,696
		-2671,082	-2726,473
		-2809,56	-2683,391
		-2800,328	-2655,696
		-2821,869	-2652,618
		-2837,255	-2658,773
		-2744,937	-2652,618
		-2806,483	-2677,237
		-2735,705	-2689,546
		-2821,869	-2668,005
		-2803,405	-2677,237
		-2815,714	-2686,469
		-2883,415	-2661,85
		-2828,024	-2658,773
		-2824,946	-2689,546
		-2812,637	-2680,314
		-2803,405	-2686,469
		-2775,71	-2683,391
		-2775,71	-2686,469
		-2766,478	-2674,159
		-2748,014	-2668,005
		-2738,782	-2677,237
		-2754,169	-2695,7
		-2754,169	-2674,159
		-2726,473	-2671,082
		-2708,01	-2671,082
		-2760,323	-2698,778
		-2843,41	-2738,782
		-2868,028	-2751,092
		-2849,565	-2751,092
		-2809,56	-2738,782
		-2791,096	-2723,396
		-2791,096	-2723,396
		-2757,246	-2711,087
		-2748,014	-2704,932
		-2732,628	-2689,546
		-2683,391	-2680,314
		-2714,164	-2741,86
		-2677,237	-2704,932
		-2852,642	-2772,633
		-2784,942	-2748,014
		-2781,864	-2748,014
		-2757,246	-2751,092
		-2794,173	-2766,478
		-2751,092	-2748,014
		-2714,164	-2748,014
		-2708,01	-2738,782
		-2772,633	-2748,014
		-2708,01	-2741,86
		-2621,846	-2741,86
		-2646,464	-2738,782
		-2701,855	-2763,401
		-2671,082	-2757,246
		-2646,464	-2769,555
		-2680,314	-2772,633
		-2661,85	-2754,169
		-2640,309	-2766,478
		-2631,077	-2763,401
		-2624,923	-2766,478
		-2603,382	-2760,323
		-2631,077	-2760,323
		-2631,077	-2754,169
		-2615,691	-2754,169
		-2597,227	-2763,401
		-2621,846	-2772,633
		-2603,382	-2763,401
		-2578,764	-2754,169
		-2551,068	-2751,092
		-2437,209	-2744,937
		-2366,431	-2744,937
		-2298,731	-2735,705
		-2329,504	-2741,86
		-2252,572	-2726,473
		-2221,799	-2729,551
		-2209,49	-2720,319
		-2277,19	-2717,241
		-2206,412	-2717,241
		-2332,581	-2717,241
		-2344,89	-2720,319
		-2341,813	-2714,164
		-2341,813	-2704,932
		-2329,504	-2698,778
		-2323,349	-2704,932
		-2295,654	-2717,241
		-2311,04	-2701,855
		-2267,958	-2695,7
		-2307,963	-2723,396
		-2277,19	-2711,087
		-2323,349	-2711,087
		-2394,127	-2748,014
		-2440,286	-2714,164
		-2452,595	-2711,087
		-2409,513	-2711,087
		-2412,59	-2720,319
		-2427,977	-2729,551
		-2471,059	-2748,014
		-2492,6	-2754,169
		-2464,904	-2757,246
		-2480,291	-2763,401
		-2507,986	-2748,014
		-2495,677	-2754,169
		-2504,909	-2763,401
		-2511,063	-2751,092
		-2501,832	-2763,401
		-2517,218	-2748,014
		-2477,213	-2751,092
		-2471,059	-2754,169
		-2471,059	-2748,014
		-2492,6	-2751,092
		-2486,445	-2757,246
		-2495,677	-2757,246
		-2523,373	-2757,246
		-2557,223	-2754,169
		-2569,532	-2748,014
		-2581,841	-2744,937
		-2587,996	-2748,014
		-2584,918	-2757,246
		-2538,759	-2757,246
		-2354,122	-2754,169
		-2258,726	-2738,782
		-2258,726	-2723,396
		-2187,949	-2711,087
		-2178,717	-2717,241
		-2237,185	-2732,628
		-2144,867	-2732,628
		-2071,012	-2726,473
		-2003,312	-2717,241
		-1972,539	-2711,087
		-2049,471	-2741,86
		-2264,881	-2775,71
		-2181,794	-2760,323
		-2120,249	-2760,323
		-2307,963	-2763,401
		-2255,649	-2744,937
		-2227,953	-2735,705
		-2203,335	-2741,86
		-2200,258	-2744,937
		-2224,876	-2735,705
		-2240,263	-2735,705
		-2212,567	-2738,782
		-2221,799	-2726,473
		-2227,953	-2729,551
		-2243,34	-2732,628
		-2215,644	-2729,551
		-2209,49	-2748,014
		-2209,49	-2751,092
		-2212,567	-2748,014
		-2209,49	-2754,169
		-2221,799	-2751,092
		-2231,031	-2757,246
		-2280,267	-2763,401
		-2301,808	-2757,246
		-2289,499	-2763,401
		-2255,649	-2757,246
		-2215,644	-2754,169
		-2218,722	-2757,246
		-2267,958	-2751,092
		-2295,654	-2766,478
		-2335,658	-2784,942
		-2394,127	-2788,019
		-2329,504	-2772,633
		-2307,963	-2772,633
		-2329,504	-2772,633
		-2323,349	-2772,633
		-2363,354	-2788,019
		-2372,586	-2781,864
		-2369,508	-2781,864
		-2384,895	-2791,096
		-2363,354	-2784,942
		-2335,658	-2797,251
		-2298,731	-2781,864
		-2286,422	-2772,633
		-2326,426	-2800,328
		-2360,277	-2806,483
		-2424,9	-2828,024
		-2403,359	-2809,56
		-2394,127	-2812,637
		-2455,672	-2828,024
		-2384,895	-2806,483
		-2341,813	-2806,483
		-2363,354	-2821,869
		-2400,281	-2821,869
		-2455,672	-2821,869
		-2520,295	-2818,792
		-2532,604	-2815,714
		-2541,836	-2803,405
		-2504,909	-2803,405
		-2446,441	-2794,173
		-2421,822	-2778,787
		-2443,363	-2788,019
		-2421,822	-2784,942
		-2431,054	-2775,71
		-2437,209	-2775,71
		-2443,363	-2769,555
		-2458,75	-2800,328
		-2458,75	-2828,024
		-2507,986	-2837,255
		-2495,677	-2828,024
		-2498,754	-2821,869
		-2526,45	-2815,714
		-2544,914	-2812,637
		-2603,382	-2828,024
		-2631,077	-2840,333
		-2606,459	-2828,024
		-2572,609	-2821,869
		-2557,223	-2818,792
		-2532,604	-2828,024
		-2504,909	-2824,946
		-2547,991	-2828,024
		-2551,068	-2828,024
		-2557,223	-2834,178
		-2566,455	-2831,101
		-2581,841	-2837,255
		-2587,996	-2840,333
		-2560,3	-2834,178
		-2563,377	-2837,255
		-2584,918	-2840,333
		-2606,459	-2843,41
		-2615,691	-2840,333
		-2591,073	-2834,178
		-2560,3	-2828,024
		-2560,3	-2818,792
		-2566,455	-2824,946
		-2560,3	-2824,946
		-2566,455	-2828,024
		-2581,841	-2840,333
		-2575,686	-2828,024
		-2640,309	-2846,487
		-2658,773	-2837,255
		-2701,855	-2858,796
		-2649,541	-2831,101
		-2698,778	-2846,487
		-2698,778	-2858,796
		-2714,164	-2864,951
		-2726,473	-2868,028
		-2698,778	-2843,41
		-2689,546	-2837,255
		-2637,232	-2834,178
		-2578,764	-2843,41
		-2594,15	-2840,333
		-2618,768	-2824,946
		-2575,686	-2834,178
		-2661,85	-2834,178
		-2652,618	-2828,024
		-2606,459	-2815,714
		-2646,464	-2849,565
		-2763,401	-2895,724
		-2677,237	-2861,874
		-2757,246	-2883,415
		-2788,019	-2895,724
		-2597,227	-2821,869
		-2683,391	-2883,415
		-2686,469	-2892,647
		-2708,01	-2874,183
		-2677,237	-2889,569
		-2692,623	-2874,183
		-2704,932	-2868,028
		-2704,932	-2871,106
		-2677,237	-2877,26
		-2711,087	-2868,028
		-2683,391	-2868,028
		-2661,85	-2858,796
		-2674,159	-2849,565
		-2689,546	-2861,874
		-2661,85	-2843,41
		-2628	-2840,333
		-2674,159	-2861,874
		-2677,237	-2868,028
		-2680,314	-2874,183
		-2671,082	-2883,415
		-2717,241	-2880,337
		-2714,164	-2886,492
		-2711,087	-2871,106
		-2704,932	-2877,26
		-2689,546	-2880,337
		-2683,391	-2883,415
		-2661,85	-2880,337
		-2658,773	-2880,337
		-2664,928	-2874,183
		-2674,159	-2880,337
		-2674,159	-2883,415
		-2677,237	-2883,415
		-2674,159	-2883,415
		-2677,237	-2883,415
		-2689,546	-2880,337
		-2748,014	-2880,337
		-2757,246	-2874,183
		-2741,86	-2886,492
		-2717,241	-2886,492
		-2692,623	-2880,337
		-2683,391	-2886,492
		-2658,773	-2886,492
		-2637,232	-2889,569
		-2674,159	-2886,492
		-2661,85	-2886,492
		-2646,464	-2874,183
		-2655,696	-2864,951
		-2664,928	-2874,183
		-2587,996	-2871,106
		-2538,759	-2874,183
		-2634,155	-2868,028
		-2686,469	-2889,569
		-2587,996	-2880,337
		-2769,555	-2904,956
		-2744,937	-2886,492
		-2751,092	-2901,878
		-2711,087	-2901,878
		-2708,01	-2898,801
		-2738,782	-2904,956
		-2741,86	-2904,956
		-2735,705	-2904,956
		-2723,396	-2904,956
		-2723,396	-2904,956
		-2735,705	-2904,956
		-2726,473	-2898,801
		-2720,319	-2901,878
		-2720,319	-2889,569
		-2720,319	-2889,569
		-2723,396	-2898,801
		-2738,782	-2898,801
		-2732,628	-2901,878
		-2751,092	-2901,878
		-2741,86	-2892,647
		-2692,623	-2901,878
		-2698,778	-2895,724
		-2689,546	-2898,801
		-2680,314	-2874,183
		-2701,855	-2883,415
		-2668,005	-2874,183
		-2652,618	-2868,028
		-2624,923	-2861,874
		-2646,464	-2883,415
		-2624,923	-2877,26
		-2674,159	-2886,492
		-2581,841	-2874,183
		-2631,077	-2883,415
		-2640,309	-2892,647
		-2726,473	-2917,265
		-2784,942	-2911,11
		-2744,937	-2908,033
		-2784,942	-2929,574
		-2794,173	-2948,038
		-2763,401	-2920,342
		-2772,633	-2904,956
		-2763,401	-2904,956
		-2754,169	-2904,956
		-2744,937	-2901,878
		-2748,014	-2904,956
		-2741,86	-2892,647
		-2741,86	-2898,801
		-2757,246	-2889,569
		-2751,092	-2883,415
		-2754,169	-2886,492
		-2797,251	-2889,569
		-2797,251	-2889,569
		-2748,014	-2883,415
		-2714,164	-2892,647
		-2671,082	-2883,415
		-2708,01	-2883,415
		-2695,7	-2874,183
		-2698,778	-2904,956
		-2720,319	-2920,342
		-2778,787	-2938,806
		-2775,71	-2926,497
		-2751,092	-2904,956
		-2735,705	-2898,801
		-2738,782	-2904,956
		-2751,092	-2911,11
		-2723,396	-2904,956
		-2751,092	-2911,11
		-2748,014	-2911,11
		-2720,319	-2904,956
		-2751,092	-2895,724
		-2754,169	-2895,724
		-2726,473	-2911,11
		-2735,705	-2904,956
		-2748,014	-2898,801
		-2766,478	-2892,647
		-2775,71	-2895,724
		-2769,555	-2886,492
		-2763,401	-2886,492
		-2766,478	-2886,492
		-2754,169	-2880,337
		-2778,787	-2892,647
		-2806,483	-2904,956
		-2791,096	-2898,801
		-2763,401	-2889,569
		-2726,473	-2883,415
		-2717,241	-2877,26
		-2704,932	-2868,028
		-2760,323	-2892,647
		-2717,241	-2864,951
		-2757,246	-2874,183
		-2744,937	-2904,956
		-2738,782	-2901,878
		-2748,014	-2898,801
		-2763,401	-2908,033
		-2788,019	-2898,801
		-2803,405	-2889,569
		-2775,71	-2901,878
		-2754,169	-2904,956
		-2766,478	-2895,724
		-2800,328	-2895,724
		-2806,483	-2895,724
		-2784,942	-2883,415
		-2788,019	-2886,492
		-2781,864	-2889,569
		-2766,478	-2886,492
		-2760,323	-2877,26
		-2778,787	-2880,337
		-2763,401	-2871,106
		-2689,546	-2855,719
		-2664,928	-2852,642
		-2671,082	-2849,565
		-2692,623	-2858,796
		-2766,478	-2904,956
		-2806,483	-2914,188
		-2840,333	-2923,419
		-2877,26	-2932,651
		-2831,101	-2908,033
		-2797,251	-2895,724
		-2784,942	-2898,801
		-2778,787	-2904,956
		-2775,71	-2898,801
		-2846,487	-2917,265
		-2812,637	-2920,342
		-2800,328	-2911,11
		-2828,024	-2904,956
		-2784,942	-2898,801
		-2821,869	-2895,724
		-2775,71	-2892,647
		-2772,633	-2889,569
		-2751,092	-2898,801
		-2757,246	-2901,878
		-2732,628	-2895,724
		-2723,396	-2895,724
		-2732,628	-2880,337
		-2763,401	-2877,26
		-2781,864	-2883,415
		-2797,251	-2883,415
		-2797,251	-2883,415
		-2800,328	-2880,337
		-2797,251	-2886,492
		-2751,092	-2892,647
		-2748,014	-2892,647
		-2775,71	-2880,337
		-2809,56	-2874,183
		-2806,483	-2877,26
		-2791,096	-2864,951
		-2772,633	-2871,106
		-2766,478	-2889,569
		-2698,778	-2886,492
		-2698,778	-2886,492
		-2744,937	-2911,11
		-2708,01	-2892,647
		-2711,087	-2880,337
		-2720,319	-2874,183
		-2788,019	-2892,647
		-2769,555	-2892,647
		-2763,401	-2883,415
		-2809,56	-2908,033
[truncated: 28,196 more rows]
