# Supplementary material for: Assessment of upper limb motor control: establishing normative benchmarks for clinical applications
Source: PeerJ. 2025 Aug 22;13:e19859. doi: 10.7717/peerj.19859 (PMC12377353; doi:10.7717/peerj.19859)
Supplement: Supplemental Information 1 [file peerj-13-19859-s001.zip › translated_csvs/advanced_mdurance-test-246583.csv]

angle_window_	angles_bíceps_braquial_derecho_tríceps_braquial_largo_derecho	emg_muscle_bíceps_braquial_derecho_(µV)	emg_muscle_tríceps_braquial_largo_derecho_(µV)
0,05	74,27	-2766,478	-2209,49
	73,85	-2652,618	-2194,103
	73,45	-2824,946	-2206,412
	73,01	-2695,7	-2203,335
	72,55	-2597,227	-2203,335
	72,13	-2514,141	-2200,258
	71,64	-2440,286	-2194,103
	71,19	-2477,213	-2194,103
	70,98	-2591,073	-2194,103
	70,78	-2775,71	-2203,335
	70,36	-2898,801	-2221,799
	69,71	-2868,028	-2221,799
	68,97	-2744,937	-2212,567
	68,32	-2868,028	-2218,722
	67,83	-2649,541	-2209,49
	67,45	-2701,855	-2218,722
	66,98	-2643,387	-2212,567
	66,26	-2621,846	-2215,644
	65,39	-2628	-2209,49
	64,71	-2686,469	-2203,335
	64,5	-2661,85	-2203,335
	64,56	-2668,005	-2197,181
	64,58	-2692,623	-2197,181
	64,32	-2738,782	-2200,258
	63,02	-2741,86	-2191,026
	59,26	-2775,71	-2187,949
	52,52	-2797,251	-2197,181
	45,08	-2698,778	-2197,181
	40,62	-2726,473	-2200,258
	40,08	-2664,928	-2194,103
	41,52	-2741,86	-2206,412
	43,48	-2751,092	-2209,49
	45,57	-2828,024	-2221,799
	47,78	-2738,782	-2206,412
	50,07	-2668,005	-2191,026
	52,18	-2797,251	-2221,799
	53,62	-2711,087	-2200,258
	53,53	-2578,764	-2203,335
	50,4	-2581,841	-2197,181
	44,82	-2597,227	-2194,103
	40,9	-2572,609	-2197,181
	41,01	-2631,077	-2203,335
	43,6	-2618,768	-2197,181
	46,84	-2668,005	-2197,181
	49,99	-2738,782	-2212,567
	52,84	-2766,478	-2206,412
	55,42	-2791,096	-2218,722
	57,68	-2701,855	-2209,49
	59,64	-2692,623	-2209,49
	61,08	-2704,932	-2206,412
	61,77	-2751,092	-2212,567
	61,95	-2692,623	-2206,412
	61,91	-2680,314	-2206,412
	61,92	-2701,855	-2197,181
	62,02	-2652,618	-2200,258
	62,15	-2646,464	-2191,026
	62,24	-2704,932	-2200,258
	62,31	-2652,618	-2200,258
	62,42	-2603,382	-2200,258
	62,55	-2631,077	-2200,258
	62,61	-2606,459	-2203,335
	62,59	-2661,85	-2197,181
	62,61	-2677,237	-2194,103
	62,71	-2674,159	-2194,103
	62,78	-2680,314	-2200,258
	62,81	-2751,092	-2203,335
	62,83	-2788,019	-2203,335
	62,81	-2806,483	-2203,335
	62,72	-2818,792	-2221,799
	62,68	-2797,251	-2221,799
	62,71	-2800,328	-2215,644
	62,74	-2772,633	-2215,644
	62,7	-2692,623	-2212,567
	62,65	-2686,469	-2200,258
	62,64	-2714,164	-2209,49
	62,65	-2643,387	-2200,258
	62,66	-2637,232	-2200,258
	62,65	-2658,773	-2197,181
	62,59	-2631,077	-2194,103
	62,41	-2597,227	-2187,949
	62,09	-2631,077	-2187,949
	61,69	-2569,532	-2184,871
	61,29	-2677,237	-2194,103
	60,95	-2778,787	-2200,258
	60,74	-2708,01	-2194,103
	60,64	-2572,609	-2187,949
	60,69	-2803,405	-2206,412
	60,84	-2846,487	-2209,49
	60,96	-2828,024	-2203,335
	60,93	-2812,637	-2206,412
	60,82	-2843,41	-2215,644
	60,71	-2791,096	-2212,567
	60,65	-2757,246	-2200,258
	60,67	-2729,551	-2203,335
	60,76	-2738,782	-2200,258
	60,91	-2701,855	-2215,644
	61,07	-2631,077	-2203,335
	61,26	-2600,305	-2203,335
	61,51	-2618,768	-2200,258
	61,77	-2634,155	-2194,103
	61,97	-2655,696	-2194,103
	62,07	-2692,623	-2194,103
	62,11	-2701,855	-2200,258
	62,17	-2649,541	-2200,258
	62,3	-2634,155	-2200,258
	62,49	-2615,691	-2200,258
	62,63	-2612,614	-2197,181
	62,58	-2544,914	-2187,949
	62,16	-2711,087	-2209,49
	60,94	-2763,401	-2212,567
	57,13	-2846,487	-2218,722
	48,1	-2754,169	-2206,412
	33,92	-2686,469	-2200,258
	16,74	-2640,309	-2197,181
	-2,06	-2594,15	-2197,181
	-22,67	-2541,836	-2191,026
	-43,73	-2538,759	-2184,871
	-59,41	-2538,759	-2178,717
	-66,88	-2671,082	-2181,794
	-69,1	-2729,551	-2187,949
	-65,57	-2751,092	-2197,181
	-56,35	-2735,705	-2203,335
	-44,49	-2748,014	-2206,412
	-30,99	-2729,551	-2212,567
	-16,59	-2668,005	-2200,258
	-2,13	-2689,546	-2206,412
	11,4	-2695,7	-2206,412
	22,92	-2738,782	-2212,567
	32,09	-2686,469	-2200,258
	39,2	-2748,014	-2203,335
	44,48	-2704,932	-2203,335
	48,87	-2741,86	-2200,258
	53,53	-2778,787	-2206,412
	58,69	-2741,86	-2194,103
	63,5	-2720,319	-2197,181
	66,5	-2757,246	-2187,949
	67,71	-2788,019	-2191,026
	67,81	-2806,483	-2197,181
	67,43	-2778,787	-2194,103
	67,04	-2741,86	-2197,181
	66,81	-2680,314	-2197,181
	66,93	-2649,541	-2197,181
	67,23	-2634,155	-2197,181
	67,49	-2628	-2200,258
	67,71	-2649,541	-2200,258
	68,32	-2677,237	-2206,412
	70,54	-2711,087	-2209,49
	75,69	-2729,551	-2212,567
	81,87	-2683,391	-2203,335
	85,03	-2668,005	-2206,412
	85,11	-2603,382	-2194,103
	84,9	-2529,527	-2187,949
	84,79	-2538,759	-2184,871
	84,18	-2591,073	-2184,871
	82,93	-2618,768	-2184,871
	81,01	-2591,073	-2184,871
	78,65	-2671,082	-2194,103
	75,26	-2594,15	-2184,871
	70,63	-2652,618	-2191,026
	64,93	-2551,068	-2178,717
	58,2	-2600,305	-2187,949
	50,73	-2652,618	-2197,181
	42,72	-2738,782	-2194,103
	34,34	-2852,642	-2203,335
	25,67	-2603,382	-2191,026
	17,01	-2674,159	-2194,103
	8,62	-2960,347	-2224,876
	-0,11	-2846,487	-2218,722
	-10,2	-2664,928	-2194,103
	-21,11	-2674,159	-2194,103
	-30,74	-2763,401	-2212,567
	-37,37	-2708,01	-2197,181
	-41,2	-2692,623	-2200,258
	-43,25	-2723,396	-2209,49
	-44,05	-2751,092	-2191,026
	-44,12	-2760,323	-2191,026
	-43,75	-2723,396	-2187,949
	-43,05	-2732,628	-2187,949
	-42,07	-2717,241	-2184,871
	-40,93	-2686,469	-2191,026
	-39,76	-2655,696	-2197,181
	-38,56	-2643,387	-2197,181
	-37,38	-2603,382	-2191,026
	-36,24	-2606,459	-2197,181
	-34,78	-2664,928	-2197,181
	-32,23	-2794,173	-2209,49
	-27,92	-2748,014	-2209,49
	-21,76	-2754,169	-2212,567
	-14,09	-2757,246	-2206,412
	-5,19	-2748,014	-2197,181
	4,83	-2748,014	-2197,181
	15,9	-2714,164	-2197,181
	27,23	-2708,01	-2187,949
	37,71	-2717,241	-2178,717
	47,02	-2668,005	-2181,794
	55,31	-2646,464	-2187,949
	62,08	-2637,232	-2187,949
	67,06	-2674,159	-2184,871
	71,04	-2726,473	-2197,181
	74,94	-2726,473	-2191,026
	78,8	-2708,01	-2184,871
	83,91	-2735,705	-2194,103
	89,32	-2714,164	-2200,258
	91,82	-2544,914	-2200,258
	91,9	-2412,59	-2178,717
	92,17	-2664,928	-2203,335
	93,52	-2535,682	-2178,717
	94,87	-2671,082	-2184,871
	94,86	-2449,518	-2181,794
	93,45	-2818,792	-2194,103
	92,01	-2864,951	-2191,026
	91,36	-2892,647	-2209,49
	89,68	-2738,782	-2197,181
	83,88	-2843,41	-2206,412
	73,28	-2658,773	-2194,103
	62,27	-2689,546	-2187,949
	54,59	-2671,082	-2194,103
	49,23	-2671,082	-2178,717
	44,07	-2674,159	-2184,871
	38,15	-2655,696	-2184,871
	31,34	-2704,932	-2203,335
	23,69	-2655,696	-2187,949
	15,91	-2717,241	-2197,181
	8,17	-2714,164	-2200,258
	0,51	-2680,314	-2191,026
	-7,18	-2692,623	-2197,181
	-15,02	-2698,778	-2191,026
	-20,25	-2720,319	-2200,258
	-21,91	-2720,319	-2191,026
	-22,21	-2744,937	-2200,258
	-22,28	-2708,01	-2194,103
	-22,58	-2708,01	-2197,181
	-22,96	-2640,309	-2175,64
	-23,12	-2683,391	-2191,026
	-23,05	-2686,469	-2184,871
	-22,66	-2711,087	-2187,949
	-21,57	-2720,319	-2181,794
	-19,81	-2717,241	-2175,64
	-17,13	-2760,323	-2178,717
	-13,26	-2828,024	-2184,871
	-8,51	-2784,942	-2200,258
	-3,17	-2587,996	-2187,949
	2,19	-2584,918	-2184,871
	7,5	-2624,923	-2187,949
	12,92	-2658,773	-2191,026
	18,46	-2686,469	-2184,871
	24,57	-2711,087	-2191,026
	31,96	-2655,696	-2191,026
	39,58	-2824,946	-2187,949
	45,88	-2689,546	-2191,026
	50,91	-2735,705	-2197,181
	54,73	-2643,387	-2181,794
	57,78	-2649,541	-2169,485
	60,67	-2640,309	-2172,562
	63,93	-2677,237	-2172,562
	67,19	-2628	-2181,794
	70,46	-2603,382	-2175,64
	74,63	-2637,232	-2169,485
	78,79	-2720,319	-2181,794
	81,6	-2831,101	-2181,794
	83,44	-2748,014	-2187,949
	85,45	-2837,255	-2191,026
	88,5	-2717,241	-2194,103
	92,73	-2655,696	-2191,026
	97,36	-2652,618	-2184,871
	101,42	-2677,237	-2184,871
	103,75	-2708,01	-2191,026
	104,19	-2661,85	-2187,949
	103,83	-2732,628	-2191,026
	103,41	-2603,382	-2178,717
	102,6	-2594,15	-2175,64
	100,45	-2621,846	-2181,794
	96,27	-2584,918	-2172,562
	89,66	-2646,464	-2163,33
	80,8	-2689,546	-2169,485
	70,24	-2714,164	-2169,485
	58,85	-2772,633	-2172,562
	47,91	-2754,169	-2178,717
	37,93	-2757,246	-2178,717
	28,54	-2803,405	-2197,181
	19,48	-2760,323	-2187,949
	10,45	-2680,314	-2187,949
	0,96	-2698,778	-2187,949
	-9,59	-2640,309	-2184,871
	-21,32	-2760,323	-2181,794
	-31,49	-2631,077	-2181,794
	-38,77	-2661,85	-2175,64
	-45,46	-2624,923	-2181,794
	-51,49	-2575,686	-2172,562
	-54,75	-2661,85	-2178,717
	-55,17	-2643,387	-2178,717
	-54,11	-2621,846	-2175,64
	-53	-2643,387	-2175,64
	-51,7	-2661,85	-2172,562
	-49,83	-2729,551	-2169,485
	-47,25	-2818,792	-2178,717
	-42,63	-2775,71	-2181,794
	-36,12	-2720,319	-2181,794
	-28,53	-2704,932	-2184,871
	-20,03	-2711,087	-2184,871
	-10,89	-2701,855	-2194,103
	-1,35	-2683,391	-2191,026
	8,17	-2704,932	-2187,949
	17,44	-2674,159	-2187,949
	26,12	-2760,323	-2184,871
	34,19	-2720,319	-2187,949
	42,59	-2655,696	-2187,949
	51,85	-2624,923	-2181,794
	61,72	-2572,609	-2166,408
	71,69	-2677,237	-2172,562
	81,5	-2751,092	-2175,64
	90,95	-2726,473	-2172,562
	99,47	-2701,855	-2169,485
	107,53	-2717,241	-2172,562
	113,43	-2732,628	-2175,64
	114,11	-2704,932	-2172,562
	111	-2729,551	-2184,871
	108,53	-2708,01	-2191,026
	107,57	-2692,623	-2194,103
	106,17	-2683,391	-2191,026
	104,9	-2711,087	-2184,871
	104,06	-2772,633	-2194,103
	102,92	-2597,227	-2172,562
	101,15	-2809,56	-2200,258
	97,56	-2606,459	-2178,717
	91,54	-2554,145	-2175,64
	84,13	-2794,173	-2194,103
	76,3	-2748,014	-2191,026
	68,8	-2668,005	-2172,562
	62,05	-2772,633	-2184,871
	55,86	-2788,019	-2187,949
	49,8	-2572,609	-2178,717
	43,55	-2541,836	-2166,408
	36,84	-2575,686	-2166,408
	29,52	-2615,691	-2166,408
	21,68	-2720,319	-2187,949
	13,57	-2704,932	-2184,871
	5,91	-2704,932	-2194,103
	-1,16	-2541,836	-2187,949
	-8,53	-2615,691	-2187,949
	-16,9	-2569,532	-2194,103
	-24,76	-2557,223	-2178,717
	-31,55	-2711,087	-2175,64
	-38,54	-2794,173	-2181,794
	-44,28	-2689,546	-2181,794
	-47,57	-2735,705	-2194,103
	-48,72	-2600,305	-2178,717
	-48,15	-2772,633	-2175,64
	-46,49	-2766,478	-2187,949
	-44,27	-2655,696	-2191,026
	-42,01	-2640,309	-2187,949
	-39,66	-2649,541	-2187,949
	-36,94	-2686,469	-2187,949
	-34	-2726,473	-2187,949
	-30,85	-2698,778	-2181,794
	-27,16	-2735,705	-2181,794
	-22,38	-2772,633	-2175,64
	-15,86	-2628	-2184,871
	-7,9	-2800,328	-2194,103
	1,24	-2760,323	-2194,103
	11,13	-2551,068	-2184,871
	20,89	-2551,068	-2178,717
	30,88	-2517,218	-2181,794
	41,3	-2824,946	-2178,717
	51,63	-2704,932	-2175,64
	61,87	-2781,864	-2181,794
	72,21	-2775,71	-2178,717
	82,06	-2723,396	-2187,949
	90,65	-2686,469	-2181,794
	98,07	-2652,618	-2181,794
	105,12	-2637,232	-2178,717
	111,39	-2661,85	-2184,871
	115,62	-2652,618	-2184,871
	116,64	-2695,7	-2181,794
	114,48	-2744,937	-2184,871
	111,88	-2729,551	-2191,026
	111,04	-2723,396	-2197,181
	111,56	-2683,391	-2191,026
	111,98	-2643,387	-2187,949
	111,93	-2547,991	-2191,026
	111,63	-2486,445	-2184,871
	111,2	-2572,609	-2197,181
	110,54	-2474,136	-2175,64
	109,8	-2557,223	-2184,871
	109,47	-2587,996	-2175,64
	109,27	-2797,251	-2187,949
	107,56	-2738,782	-2184,871
	102,95	-2680,314	-2178,717
	94,88	-2686,469	-2181,794
	83,89	-2751,092	-2194,103
	71,15	-2757,246	-2197,181
	56,76	-2729,551	-2191,026
	41,66	-2711,087	-2194,103
	27,77	-2655,696	-2197,181
	16,54	-2606,459	-2184,871
	8,52	-2624,923	-2184,871
	2,28	-2637,232	-2184,871
	-4,12	-2603,382	-2178,717
	-11,62	-2575,686	-2169,485
	-19,8	-2637,232	-2175,64
	-27,56	-2661,85	-2181,794
	-35,04	-2661,85	-2178,717
	-41,23	-2692,623	-2178,717
	-45,28	-2763,401	-2187,949
	-47,3	-2760,323	-2191,026
	-47,47	-2751,092	-2203,335
	-46,88	-2631,077	-2194,103
	-45,84	-2581,841	-2187,949
	-44,72	-2591,073	-2184,871
	-43,56	-2609,537	-2191,026
	-41,81	-2649,541	-2191,026
	-38,76	-2726,473	-2191,026
	-34	-2658,773	-2191,026
	-27,34	-2584,918	-2181,794
	-18,71	-2609,537	-2175,64
	-8,23	-2631,077	-2172,562
	3,28	-2664,928	-2172,562
	14,67	-2704,932	-2172,562
	25,43	-2735,705	-2187,949
	36,03	-2704,932	-2191,026
	47,46	-2680,314	-2184,871
	59,38	-2692,623	-2178,717
	70,45	-2729,551	-2187,949
	80,52	-2723,396	-2187,949
	90,06	-2738,782	-2187,949
	98,7	-2695,7	-2194,103
	104,18	-2618,768	-2200,258
	105,92	-2507,986	-2200,258
	106,23	-2427,977	-2181,794
	106,73	-2446,441	-2184,871
	107,63	-2504,909	-2175,64
	107,62	-2686,469	-2178,717
	106,74	-2778,787	-2181,794
	106,3	-2812,637	-2178,717
	106,39	-2788,019	-2184,871
	106,48	-2788,019	-2191,026
	106,34	-2772,633	-2187,949
	105,48	-2698,778	-2175,64
	103,36	-2723,396	-2172,562
	99,83	-2732,628	-2181,794
	94,54	-2714,164	-2187,949
	87,27	-2674,159	-2181,794
	78,42	-2692,623	-2184,871
	68,15	-2744,937	-2184,871
	56,72	-2812,637	-2203,335
	44,79	-2775,71	-2200,258
	32,5	-2748,014	-2191,026
	19,06	-2729,551	-2200,258
	3,67	-2708,01	-2194,103
	-13,04	-2628	-2184,871
	-28,97	-2615,691	-2184,871
	-42,39	-2717,241	-2194,103
	-53,13	-2631,077	-2184,871
	-59,56	-2637,232	-2175,64
	-62,61	-2646,464	-2172,562
	-64,88	-2695,7	-2172,562
	-65,82	-2704,932	-2184,871
	-65,8	-2643,387	-2172,562
	-65,31	-2674,159	-2175,64
	-63,94	-2689,546	-2178,717
	-61,75	-2683,391	-2175,64
	-59,34	-2732,628	-2184,871
	-56,7	-2643,387	-2184,871
	-53,8	-2563,377	-2181,794
	-50,79	-2455,672	-2184,871
	-47,62	-2708,01	-2184,871
	-43,88	-2418,745	-2181,794
	-38,94	-2446,441	-2175,64
	-32,63	-2554,145	-2166,408
	-25,34	-2800,328	-2187,949
	-17,11	-2803,405	-2187,949
	-8,05	-2581,841	-2178,717
	1,52	-2717,241	-2184,871
	11,38	-2686,469	-2178,717
	21,19	-2507,986	-2175,64
	30,92	-2483,368	-2175,64
	40,82	-2458,75	-2172,562
	51,09	-2566,455	-2175,64
	61,63	-2800,328	-2175,64
	71,62	-2954,192	-2187,949
	80,01	-2720,319	-2172,562
	86,69	-2954,192	-2197,181
	91,95	-2812,637	-2191,026
	96,55	-2711,087	-2184,871
	101,42	-2680,314	-2187,949
	106,69	-2658,773	-2187,949
	111,29	-2628	-2178,717
	113,63	-2668,005	-2178,717
	112,92	-2668,005	-2178,717
	110,84	-2652,618	-2178,717
	109,85	-2661,85	-2178,717
	109,45	-2624,923	-2178,717
	108,6	-2674,159	-2166,408
	107,62	-2680,314	-2166,408
	106,4	-2726,473	-2172,562
	103,9	-2744,937	-2181,794
	99,28	-2717,241	-2175,64
	92,66	-2726,473	-2184,871
	84,51	-2708,01	-2175,64
	75,03	-2692,623	-2169,485
	64,26	-2671,082	-2169,485
	53,93	-2686,469	-2181,794
	45,06	-2677,237	-2181,794
	36,55	-2668,005	-2184,871
	27,59	-2680,314	-2184,871
	17,67	-2680,314	-2181,794
	7,03	-2704,932	-2169,485
	-3,86	-2735,705	-2181,794
	-15	-2701,855	-2181,794
	-26,46	-2701,855	-2178,717
	-37,49	-2661,85	-2172,562
	-46,45	-2640,309	-2163,33
	-52,31	-2547,991	-2166,408
	-53,93	-2754,169	-2178,717
	-53,43	-2415,668	-2157,176
	-54,01	-2351,045	-2163,33
	-54,55	-2363,354	-2151,021
	-54,12	-2427,977	-2138,712
	-53,5	-2501,832	-2141,789
	-52,97	-2754,169	-2163,33
	-52,29	-2944,96	-2181,794
	-51,16	-2981,888	-2197,181
	-49,63	-2664,928	-2187,949
	-47,76	-2541,836	-2181,794
	-45,24	-2529,527	-2175,64
	-41,99	-2535,682	-2166,408
	-37,96	-2569,532	-2166,408
	-32,56	-2661,85	-2178,717
	-25,83	-2600,305	-2172,562
	-18,31	-2603,382	-2175,64
	-10,25	-2631,077	-2172,562
	-1,85	-2668,005	-2172,562
	6,63	-2646,464	-2166,408
	15,15	-2591,073	-2157,176
	23,45	-2621,846	-2157,176
	31,19	-2812,637	-2200,258
	38,17	-2671,082	-2163,33
	45,2	-2686,469	-2163,33
	53,69	-2708,01	-2163,33
	62,92	-2812,637	-2172,562
	71,48	-2815,714	-2172,562
	78,97	-2775,71	-2169,485
	85,24	-2834,178	-2181,794
	90,27	-2720,319	-2181,794
	94,27	-2640,309	-2178,717
	97,71	-2606,459	-2178,717
	101,14	-2788,019	-2181,794
	104,69	-2615,691	-2178,717
	107,68	-2643,387	-2175,64
	109,29	-2686,469	-2172,562
	109,25	-2714,164	-2166,408
	108,12	-2791,096	-2169,485
	106,84	-2800,328	-2175,64
	105,77	-2741,86	-2175,64
	104,33	-2714,164	-2169,485
	102,01	-2646,464	-2163,33
	98,24	-2631,077	-2160,253
	92,15	-2640,309	-2160,253
	84,05	-2658,773	-2163,33
	74,79	-2668,005	-2163,33
	64,47	-2649,541	-2166,408
	53,57	-2606,459	-2166,408
	42,66	-2517,218	-2163,33
	31,78	-2581,841	-2166,408
	21,29	-2517,218	-2163,33
	11,42	-2557,223	-2157,176
	2,32	-2701,855	-2175,64
	-6,15	-2821,869	-2184,871
	-14,68	-2754,169	-2172,562
	-23,51	-2704,932	-2175,64
	-30,64	-2698,778	-2178,717
	-35,19	-2634,155	-2163,33
	-38,68	-2547,991	-2151,021
	-41,32	-2554,145	-2147,944
	-42,69	-2708,01	-2169,485
	-42,98	-2763,401	-2178,717
	-42,83	-2781,864	-2178,717
	-42,52	-2763,401	-2175,64
	-41,91	-2711,087	-2172,562
	-41,12	-2671,082	-2175,64
	-40,23	-2606,459	-2172,562
	-39,25	-2520,295	-2166,408
	-38,03	-2529,527	-2157,176
	-36,21	-2624,923	-2166,408
	-33,19	-2744,937	-2187,949
	-28,71	-2788,019	-2184,871
	-23,02	-2748,014	-2178,717
	-16,37	-2741,86	-2169,485
	-8,83	-2717,241	-2172,562
	-0,46	-2618,768	-2160,253
	8,63	-2560,3	-2144,867
	18,15	-2649,541	-2154,099
	27,71	-2704,932	-2160,253
	37,67	-2723,396	-2166,408
	48,41	-2723,396	-2172,562
	58,8	-2723,396	-2175,64
	67,95	-2720,319	-2175,64
	75,94	-2692,623	-2172,562
	82,85	-2695,7	-2169,485
	89,25	-2800,328	-2175,64
	95,32	-2778,787	-2169,485
	100,62	-2834,178	-2178,717
	105,33	-2735,705	-2175,64
	109,48	-2689,546	-2181,794
	110,86	-2597,227	-2175,64
	108,93	-2514,141	-2169,485
	107,24	-2507,986	-2163,33
	107,3	-2526,45	-2157,176
	107,42	-2600,305	-2157,176
	107,03	-2689,546	-2169,485
	106,37	-2723,396	-2163,33
	104,49	-2741,86	-2160,253
	101,56	-2744,937	-2178,717
	98,2	-2612,614	-2166,408
	93,95	-2551,068	-2157,176
	88,71	-2511,063	-2157,176
	83,11	-2587,996	-2166,408
	77,41	-2729,551	-2166,408
	71,29	-2655,696	-2166,408
	64,46	-2784,942	-2175,64
	56,32	-2824,946	-2175,64
	46,52	-2772,633	-2184,871
	35,1	-2760,323	-2187,949
	22,81	-2661,85	-2178,717
	10,79	-2587,996	-2169,485
	1,02	-2557,223	-2166,408
	-6,04	-2535,682	-2163,33
	-12,93	-2554,145	-2163,33
	-20,83	-2572,609	-2157,176
	-28,58	-2643,387	-2160,253
	-34,67	-2674,159	-2163,33
	-38,94	-2683,391	-2157,176
	-42,97	-2711,087	-2163,33
	-47	-2754,169	-2172,562
	-49,26	-2751,092	-2172,562
	-49,51	-2729,551	-2175,64
	-48,68	-2671,082	-2175,64
	-47,38	-2584,918	-2169,485
	-45,75	-2581,841	-2172,562
	-43,64	-2547,991	-2172,562
	-41,02	-2618,768	-2160,253
	-37,26	-2554,145	-2157,176
	-31,8	-2732,628	-2166,408
	-24,74	-2788,019	-2163,33
	-16,64	-2797,251	-2160,253
	-7,95	-2843,41	-2166,408
	1,35	-2843,41	-2163,33
	11,3	-2818,792	-2169,485
	21,5	-2652,618	-2163,33
	31,41	-2677,237	-2160,253
	41,11	-2621,846	-2157,176
	50,86	-2560,3	-2151,021
	60,45	-2529,527	-2151,021
	69,41	-2544,914	-2157,176
	77,5	-2575,686	-2163,33
	84,54	-2597,227	-2166,408
	90,19	-2547,991	-2157,176
	94,35	-2544,914	-2157,176
	97,89	-2575,686	-2163,33
	102,35	-2634,155	-2169,485
	106,76	-2655,696	-2172,562
	108,26	-2671,082	-2163,33
	106,42	-2751,092	-2172,562
	104,22	-2824,946	-2175,64
	103,59	-2868,028	-2166,408
	103,16	-2806,483	-2157,176
	102,43	-2754,169	-2157,176
	101,59	-2587,996	-2151,021
	99,81	-2532,604	-2147,944
	96,8	-2569,532	-2157,176
	92,5	-2594,15	-2154,099
	86,85	-2655,696	-2147,944
	80,05	-2791,096	-2163,33
	72	-2837,255	-2175,64
	62,21	-2803,405	-2184,871
	51,13	-2738,782	-2184,871
	40,09	-2704,932	-2181,794
	29,32	-2708,01	-2178,717
	18,92	-2729,551	-2178,717
	9,36	-2766,478	-2175,64
	0,21	-2738,782	-2163,33
	-9,91	-2775,71	-2163,33
	-21,56	-2708,01	-2160,253
	-31,52	-2643,387	-2160,253
	-38,09	-2547,991	-2157,176
	-43,01	-2615,691	-2157,176
	-46,97	-2514,141	-2154,099
	-49,52	-2507,986	-2154,099
	-49,84	-2523,373	-2157,176
	-48,31	-2566,455	-2147,944
	-46,29	-2735,705	-2141,789
	-44,54	-2652,618	-2147,944
	-42,96	-2831,101	-2163,33
	-41,15	-2797,251	-2151,021
	-38,66	-2806,483	-2169,485
	-35,51	-2692,623	-2163,33
	-31,48	-2686,469	-2154,099
	-26,48	-2720,319	-2166,408
	-20,84	-2664,928	-2157,176
	-14,77	-2674,159	-2160,253
	-8,24	-2634,155	-2157,176
	-1,45	-2723,396	-2160,253
	5,41	-2708,01	-2166,408
	12,47	-2674,159	-2157,176
	19,86	-2680,314	-2157,176
	27,63	-2637,232	-2151,021
	35,83	-2640,309	-2154,099
	44,59	-2677,237	-2157,176
	53,87	-2668,005	-2151,021
	63,83	-2714,164	-2151,021
	74,88	-2692,623	-2151,021
	86,22	-2726,473	-2147,944
	96,23	-2751,092	-2144,867
	104,85	-2781,864	-2175,64
	112,4	-2775,71	-2169,485
	115,94	-2769,555	-2154,099
	115,12	-2723,396	-2169,485
	113,75	-2772,633	-2172,562
	112,93	-2649,541	-2166,408
	112,36	-2701,855	-2169,485
	111,96	-2569,532	-2163,33
	111,83	-2535,682	-2160,253
	111,41	-2554,145	-2160,253
	109,31	-2615,691	-2154,099
	105,54	-2624,923	-2135,635
	100,33	-2677,237	-2147,944
	93,31	-2757,246	-2166,408
	85,05	-2717,241	-2154,099
	76,25	-2658,773	-2147,944
	66,78	-2680,314	-2154,099
	56,45	-2704,932	-2163,33
	45,6	-2689,546	-2154,099
	34,37	-2720,319	-2166,408
	22,69	-2689,546	-2154,099
	10,39	-2732,628	-2169,485
	-2,64	-2778,787	-2163,33
	-15,42	-2754,169	-2166,408
	-25,42	-2778,787	-2163,33
	-31,87	-2671,082	-2166,408
	-36,58	-2723,396	-2163,33
	-39,81	-2760,323	-2163,33
	-41,33	-2708,01	-2147,944
	-42,16	-2637,232	-2166,408
	-42,54	-2671,082	-2151,021
	-42,25	-2729,551	-2141,789
	-41,71	-2594,15	-2157,176
	-41,19	-2637,232	-2154,099
	-40,56	-2775,71	-2154,099
	-39,73	-2766,478	-2160,253
	-38,48	-2744,937	-2154,099
	-36,59	-2751,092	-2151,021
	-34,02	-2708,01	-2160,253
	-30,55	-2711,087	-2163,33
	-26,1	-2708,01	-2160,253
	-20,84	-2708,01	-2166,408
	-14,99	-2695,7	-2160,253
	-8,6	-2686,469	-2163,33
	-1,66	-2689,546	-2166,408
	5,62	-2692,623	-2169,485
	12,92	-2692,623	-2166,408
	20,29	-2689,546	-2166,408
	27,88	-2677,237	-2163,33
	35,57	-2606,459	-2166,408
	43,26	-2664,928	-2166,408
	51,31	-2446,441	-2157,176
	60,53	-2434,131	-2151,021
	70,7	-2431,054	-2144,867
	80,1	-2640,309	-2138,712
	88,41	-2492,6	-2138,712
	95,84	-2794,173	-2144,867
	101,36	-2800,328	-2163,33
	105,57	-2480,291	-2160,253
	109,05	-2671,082	-2163,33
	110,99	-2772,633	-2157,176
	112,59	-2794,173	-2154,099
	115,89	-2775,71	-2157,176
	118,86	-2760,323	-2160,253
	119,13	-2744,937	-2157,176
	118,25	-2812,637	-2163,33
	117,66	-2812,637	-2166,408
	117,18	-2717,241	-2157,176
	116,68	-2729,551	-2160,253
	116,27	-2708,01	-2154,099
	115,08	-2708,01	-2151,021
	111,89	-2701,855	-2151,021
	106,81	-2686,469	-2147,944
	100,85	-2686,469	-2151,021
	94,41	-2664,928	-2151,021
	87,37	-2628	-2151,021
	80,17	-2606,459	-2157,176
	72,87	-2591,073	-2154,099
	65,09	-2507,986	-2154,099
	56,61	-2446,441	-2157,176
	47,13	-2387,972	-2154,099
	36,7	-2431,054	-2144,867
	26,04	-2551,068	-2151,021
	16,74	-2591,073	-2151,021
	9,55	-2671,082	-2147,944
	3,52	-2781,864	-2151,021
	-2,35	-2892,647	-2163,33
	-8,06	-2815,714	-2144,867
	-13,44	-2781,864	-2147,944
	-18,41	-2772,633	-2147,944
	-22,55	-2781,864	-2154,099
	-25,87	-2744,937	-2154,099
	-28,78	-2711,087	-2151,021
	-31,16	-2717,241	-2144,867
	-32,62	-2717,241	-2144,867
	-33,16	-2698,778	-2154,099
	-32,97	-2698,778	-2151,021
	-32,12	-2689,546	-2157,176
	-30,72	-2686,469	-2157,176
	-28,82	-2692,623	-2157,176
	-26,38	-2677,237	-2160,253
	-23,4	-2655,696	-2154,099
	-19,86	-2655,696	-2147,944
	-15,61	-2661,85	-2154,099
	-10,65	-2671,082	-2157,176
	-5,22	-2674,159	-2157,176
	0,54	-2683,391	-2157,176
	6,56	-2704,932	-2160,253
	12,71	-2692,623	-2160,253
	18,9	-2649,541	-2154,099
	25,03	-2612,614	-2151,021
	31,08	-2535,682	-2151,021
	37,24	-2424,9	-2151,021
	43,68	-2249,494	-2138,712
	50,68	-2154,099	-2129,48
	58,81	-2203,335	-2120,249
	67,96	-2363,354	-2123,326
	76,69	-2551,068	-2126,403
	83,92	-2957,27	-2169,485
	89,77	-2963,424	-2175,64
	94,63	-2948,038	-2178,717
	98,81	-2892,647	-2178,717
	103,45	-2806,483	-2169,485
	109,47	-2766,478	-2157,176
	113,62	-2741,86	-2154,099
	113,84	-2720,319	-2154,099
	113,08	-2624,923	-2141,789
	112,92	-2649,541	-2138,712
	112,52	-2695,7	-2135,635
	111,73	-2701,855	-2135,635
	111,38	-2674,159	-2141,789
	111,4	-2584,918	-2141,789
	111,18	-2400,281	-2135,635
	110,83	-2344,89	-2132,558
	110,56	-2384,895	-2141,789
	110,21	-2431,054	-2141,789
	109,7	-2671,082	-2123,326
	109,25	-2886,492	-2138,712
	109,14	-2984,965	-2157,176
	109,32	-2960,347	-2166,408
	109,5	-2828,024	-2172,562
	109,6	-2729,551	-2169,485
	109,54	-2668,005	-2163,33
	109,33	-2634,155	-2157,176
	109,15	-2655,696	-2151,021
	109	-2704,932	-2147,944
	108,87	-2628	-2144,867
	108,85	-2434,131	-2141,789
	108,87	-2387,972	-2151,021
	108,86	-2347,967	-2147,944
	108,8	-2397,204	-2138,712
	108,7	-2504,909	-2135,635
	108,62	-2655,696	-2135,635
	108,58	-2840,333	-2144,867
	108,25	-2868,028	-2157,176
	107,28	-2726,473	-2154,099
	106,03	-2664,928	-2147,944
	105,15	-2560,3	-2141,789
	104,82	-2486,445	-2141,789
	105,06	-2563,377	-2160,253
	105,78	-2631,077	-2160,253
	106,52	-2708,01	-2160,253
	106,91	-2766,478	-2163,33
	107,05	-2775,71	-2163,33
	107,23	-2772,633	-2154,099
	107,34	-2781,864	-2132,558
	107,09	-2788,019	-2129,48
	106,48	-2800,328	-2141,789
	105,73	-2769,555	-2144,867
	105,05	-2729,551	-2138,712
	104,56	-2732,628	-2151,021
	104,23	-2720,319	-2151,021
	103,88	-2680,314	-2154,099
	103,38	-2452,595	-2157,176
	102,9	-2704,932	-2144,867
	102,62	-2584,918	-2157,176
	102,54	-2415,668	-2160,253
	102,91	-2394,127	-2160,253
	103,81	-2431,054	-2157,176
	104,38	-2431,054	-2141,789
	103,95	-2664,928	-2163,33
	102,75	-2624,923	-2151,021
	101,34	-2452,595	-2135,635
	100,45	-2578,764	-2138,712
	100	-2686,469	-2129,48
		-2618,768	-2120,249
		-2754,169	-2135,635
		-2794,173	-2147,944
		-2738,782	-2147,944
		-2714,164	-2144,867
		-2717,241	-2141,789
		-2748,014	-2151,021
		-2680,314	-2154,099
		-2634,155	-2157,176
		-2683,391	-2151,021
		-2668,005	-2157,176
		-2735,705	-2147,944
		-2711,087	-2147,944
		-2732,628	-2151,021
		-2788,019	-2157,176
		-2711,087	-2157,176
		-2744,937	-2154,099
		-2683,391	-2144,867
		-2698,778	-2151,021
		-2640,309	-2147,944
		-2686,469	-2141,789
		-2686,469	-2147,944
		-2557,223	-2141,789
		-2483,368	-2138,712
		-2369,508	-2135,635
		-2295,654	-2135,635
		-2274,113	-2135,635
		-2304,885	-2129,48
		-2424,9	-2117,171
		-2551,068	-2126,403
		-2791,096	-2154,099
		-2843,41	-2157,176
		-2831,101	-2169,485
		-2766,478	-2163,33
		-2741,86	-2160,253
		-2729,551	-2160,253
		-2744,937	-2147,944
		-2726,473	-2147,944
		-2769,555	-2141,789
		-2791,096	-2151,021
		-2778,787	-2144,867
		-2781,864	-2147,944
		-2791,096	-2141,789
		-2744,937	-2144,867
		-2698,778	-2151,021
		-2692,623	-2151,021
		-2692,623	-2147,944
		-2695,7	-2151,021
		-2695,7	-2151,021
		-2692,623	-2154,099
		-2695,7	-2151,021
		-2692,623	-2147,944
		-2686,469	-2154,099
		-2680,314	-2151,021
		-2680,314	-2154,099
		-2634,155	-2147,944
		-2621,846	-2147,944
		-2609,537	-2144,867
		-2480,291	-2132,558
		-2354,122	-2126,403
		-2314,117	-2126,403
		-2326,426	-2126,403
		-2381,818	-2132,558
		-2578,764	-2126,403
		-2760,323	-2151,021
		-2846,487	-2163,33
		-2843,41	-2163,33
		-2791,096	-2160,253
		-2784,942	-2160,253
		-2772,633	-2157,176
		-2794,173	-2160,253
		-2726,473	-2147,944
		-2772,633	-2154,099
		-2708,01	-2147,944
		-2763,401	-2144,867
		-2763,401	-2147,944
		-2784,942	-2154,099
		-2741,86	-2144,867
		-2735,705	-2147,944
		-2708,01	-2138,712
		-2726,473	-2141,789
		-2686,469	-2138,712
		-2692,623	-2138,712
		-2689,546	-2144,867
		-2677,237	-2157,176
		-2683,391	-2147,944
		-2677,237	-2151,021
		-2671,082	-2157,176
		-2677,237	-2154,099
		-2671,082	-2157,176
		-2674,159	-2154,099
		-2671,082	-2151,021
		-2612,614	-2144,867
		-2507,986	-2138,712
		-2366,431	-2132,558
		-2267,958	-2129,48
		-2255,649	-2120,249
		-2347,967	-2111,017
		-2504,909	-2107,939
		-2861,874	-2132,558
		-2991,12	-2166,408
		-2868,028	-2154,099
		-2800,328	-2147,944
		-2748,014	-2144,867
		-2760,323	-2144,867
		-2751,092	-2151,021
		-2695,7	-2141,789
		-2658,773	-2132,558
		-2643,387	-2135,635
		-2701,855	-2144,867
		-2668,005	-2141,789
		-2701,855	-2144,867
		-2732,628	-2138,712
		-2738,782	-2138,712
		-2744,937	-2138,712
		-2714,164	-2138,712
		-2711,087	-2135,635
		-2692,623	-2132,558
		-2689,546	-2129,48
		-2683,391	-2129,48
		-2683,391	-2132,558
		-2680,314	-2132,558
		-2680,314	-2138,712
		-2668,005	-2135,635
		-2680,314	-2135,635
		-2683,391	-2141,789
		-2668,005	-2144,867
		-2668,005	-2141,789
		-2671,082	-2141,789
		-2664,928	-2138,712
		-2677,237	-2138,712
		-2680,314	-2141,789
		-2686,469	-2141,789
		-2683,391	-2144,867
		-2677,237	-2144,867
		-2680,314	-2141,789
		-2680,314	-2138,712
		-2671,082	-2135,635
		-2668,005	-2132,558
		-2668,005	-2141,789
		-2668,005	-2144,867
		-2671,082	-2144,867
		-2674,159	-2141,789
		-2677,237	-2144,867
		-2686,469	-2144,867
		-2683,391	-2144,867
		-2658,773	-2141,789
		-2683,391	-2144,867
		-2658,773	-2135,635
		-2668,005	-2144,867
		-2680,314	-2144,867
		-2683,391	-2138,712
		-2680,314	-2138,712
		-2671,082	-2135,635
		-2668,005	-2132,558
		-2658,773	-2132,558
		-2655,696	-2141,789
		-2664,928	-2147,944
		-2661,85	-2147,944
		-2655,696	-2151,021
		-2652,618	-2141,789
		-2661,85	-2151,021
		-2686,469	-2144,867
		-2692,623	-2141,789
		-2661,85	-2132,558
		-2640,309	-2135,635
		-2643,387	-2135,635
		-2643,387	-2135,635
		-2652,618	-2135,635
		-2658,773	-2132,558
		-2652,618	-2129,48
		-2655,696	-2126,403
		-2652,618	-2129,48
		-2649,541	-2135,635
		-2649,541	-2132,558
		-2646,464	-2135,635
		-2649,541	-2132,558
		-2655,696	-2138,712
		-2664,928	-2138,712
		-2680,314	-2144,867
		-2677,237	-2147,944
		-2640,309	-2144,867
		-2643,387	-2144,867
		-2652,618	-2147,944
		-2658,773	-2147,944
		-2658,773	-2151,021
		-2646,464	-2141,789
		-2652,618	-2147,944
		-2637,232	-2141,789
		-2631,077	-2144,867
		-2652,618	-2132,558
		-2637,232	-2144,867
		-2634,155	-2138,712
		-2652,618	-2129,48
		-2634,155	-2132,558
		-2646,464	-2129,48
		-2655,696	-2129,48
		-2652,618	-2126,403
		-2649,541	-2129,48
		-2646,464	-2138,712
		-2640,309	-2141,789
		-2646,464	-2141,789
		-2637,232	-2147,944
		-2628	-2151,021
		-2643,387	-2151,021
		-2643,387	-2144,867
		-2640,309	-2151,021
		-2640,309	-2147,944
		-2631,077	-2141,789
		-2634,155	-2147,944
		-2621,846	-2138,712
		-2615,691	-2138,712
		-2597,227	-2141,789
		-2609,537	-2144,867
		-2609,537	-2144,867
		-2609,537	-2172,562
		-2612,614	-2187,949
		-2609,537	-2184,871
		-2606,459	-2181,794
		-2603,382	-2175,64
		-2612,614	-2172,562
		-2615,691	-2141,789
		-2615,691	-2160,253
		-2612,614	-2135,635
		-2587,996	-2169,485
		-2597,227	-2123,326
		-2600,305	-2126,403
		-2603,382	-2135,635
		-2597,227	-2194,103
		-2591,073	-2218,722
		-2603,382	-2258,726
		-2621,846	-2277,19
		-2628	-2261,804
		-2615,691	-2261,804
		-2594,15	-2255,649
		-2594,15	-2261,804
		-2594,15	-2258,726
		-2591,073	-2264,881
		-2600,305	-2252,572
		-2591,073	-2264,881
		-2587,996	-2274,113
		-2584,918	-2274,113
		-2575,686	-2280,267
		-2575,686	-2280,267
		-2578,764	-2277,19
		-2581,841	-2271,035
		-2594,15	-2271,035
		-2606,459	-2274,113
		-2621,846	-2264,881
		-2609,537	-2261,804
		-2563,377	-2264,881
		-2566,455	-2267,958
		-2591,073	-2274,113
		-2591,073	-2283,345
		-2581,841	-2298,731
		-2578,764	-2307,963
		-2584,918	-2314,117
		-2581,841	-2317,195
		-2581,841	-2317,195
		-2587,996	-2317,195
		-2587,996	-2332,581
		-2584,918	-2323,349
		-2572,609	-2332,581
		-2563,377	-2335,658
		-2563,377	-2335,658
		-2563,377	-2317,195
		-2566,455	-2301,808
		-2569,532	-2280,267
		-2560,3	-2258,726
		-2544,914	-2249,494
		-2541,836	-2227,953
		-2538,759	-2227,953
		-2551,068	-2212,567
		-2572,609	-2197,181
		-2551,068	-2194,103
		-2526,45	-2209,49
		-2523,373	-2246,417
		-2535,682	-2264,881
		-2520,295	-2246,417
		-2514,141	-2237,185
		-2526,45	-2237,185
		-2520,295	-2240,263
		-2541,836	-2249,494
		-2547,991	-2249,494
		-2532,604	-2234,108
		-2495,677	-2231,031
		-2455,672	-2234,108
		-2406,436	-2221,799
		-2403,359	-2197,181
		-2437,209	-2169,485
		-2495,677	-2147,944
		-2554,145	-2126,403
		-2584,918	-2117,171
		-2606,459	-2111,017
		-2597,227	-2107,939
		-2551,068	-2092,553
		-2554,145	-2052,548
		-2544,914	-2027,93
		-2554,145	-1981,771
		-2452,595	-1914,071
		-2277,19	-1904,839
		-2123,326	-1907,916
		-2049,471	-1910,993
		-1935,612	-1920,225
		-1849,448	-1932,534
		-1877,143	-1938,689
		-2212,567	-1963,307
		-2369,508	-1972,539
		-2637,232	-2000,234
		-2846,487	-2037,162
		-2898,801	-2074,089
		-2889,569	-2138,712
		-2821,869	-2246,417
		-2775,71	-2240,263
		-2717,241	-2240,263
		-2587,996	-2191,026
		-2637,232	-2237,185
		-2544,914	-2178,717
		-2621,846	-2246,417
		-2486,445	-2191,026
		-2163,33	-2049,471
		-2378,74	-2240,263
		-2132,558	-1978,693
		-2261,804	-2283,345
		-2197,181	-2304,885
		-2191,026	-2246,417
		-2304,885	-2271,035
		-2126,403	-1907,916
		-2237,185	-1898,684
		-2317,195	-1898,684
		-2387,972	-1889,452
		-2461,827	-1870,989
		-2569,532	-1815,597
		-2754,169	-1794,057
		-2797,251	-1754,052
		-2631,077	-1670,965
		-2357,199	-1677,12
		-2351,045	-1701,738
		-2477,213	-1720,202
		-2434,131	-1769,438
		-2532,604	-1775,593
		-2649,541	-1784,825
		-2532,604	-1446,324
		-2686,469	-1775,593
		-2757,246	-1766,361
		-2704,932	-1781,747
		-2658,773	-1240,146
		-2544,914	-1193,986
		-2489,522	-1227,836
		-2427,977	-1255,532
		-2415,668	-1292,459
		-2427,977	-1286,305
		-2394,127	-1298,614
		-2440,286	-1326,309
		-2452,595	-1403,242
		-2344,89	-1357,082
		-2249,494	-1390,932
		-2594,15	-1153,982
		-2255,649	-1418,628
		-2311,04	-1434,014
		-2363,354	-1430,937
		-2406,436	-1427,86
		-2861,874	-1403,242
		-2560,3	-1415,551
		-2932,651	-1400,164
		-2923,419	-1430,937
		-2861,874	-1434,014
		-2769,555	-1421,705
		-2711,087	-1421,705
		-2680,314	-1421,705
		-2437,209	-1427,86
		-2671,082	-1424,783
		-2680,314	-1424,783
		-2671,082	-1415,551
		-2674,159	-1375,546
		-2584,918	-1347,85
		-2498,754	-1326,309
		-2486,445	-1304,769
		-2467,981	-1289,382
		-2514,141	-1341,696
		-2440,286	-1273,996
		-2418,745	-1230,914
		-2437,209	-1203,218
		-2498,754	-1200,141
		-2511,063	-1212,45
		-2495,677	-1233,991
		-2517,218	-1277,073
		-2504,909	-1255,532
		-2637,232	-1329,387
		-2572,609	-1295,537
		-2569,532	-1338,619
		-2486,445	-1347,85
		-2520,295	-1360,16
		-2489,522	-1338,619
		-2544,914	-1384,778
		-2686,469	-1412,473
		-2834,178	-1455,555
		-2791,096	-1440,169
		-2840,333	-1455,555
		-2843,41	-1467,865
		-2797,251	-1458,633
		-2698,778	-1437,092
		-2649,541	-1440,169
		-2668,005	-1437,092
		-2637,232	-1440,169
		-2624,923	-1437,092
		-2615,691	-1440,169
		-2578,764	-1443,246
		-2532,604	-1455,555
		-2495,677	-1455,555
		-2517,218	-1461,71
		-2504,909	-1464,787
		-2520,295	-1464,787
		-2486,445	-1458,633
		-2554,145	-1464,787
		-2461,827	-1455,555
		-2572,609	-1477,096
		-2612,614	-1467,865
		-2591,073	-1486,328
		-2668,005	-1498,637
		-2751,092	-1510,946
		-2757,246	-1510,946
		-2717,241	-1498,637
		-2698,778	-1495,56
		-2791,096	-1510,946
		-2726,473	-1498,637
		-2757,246	-1532,487
		-2812,637	-1520,178
		-2689,546	-1532,487
		-2631,077	-1532,487
		-2566,455	-1526,333
		-2572,609	-1529,41
		-2535,682	-1532,487
		-2523,373	-1535,565
		-2504,909	-1535,565
		-2612,614	-1557,106
		-2554,145	-1544,797
		-2674,159	-1563,26
		-2683,391	-1569,415
		-2664,928	-1557,106
		-2781,864	-1597,11
		-2781,864	-1584,801
		-2729,551	-1597,11
		-2720,319	-1581,724
		-2711,087	-1590,956
		-2652,618	-1590,956
		-2634,155	-1584,801
		-2578,764	-1590,956
		-2498,754	-1581,724
		-2480,291	-1590,956
		-2514,141	-1612,497
		-2483,368	-1615,574
		-2640,309	-1594,033
		-2455,672	-1612,497
		-2446,441	-1609,42
		-2480,291	-1615,574
		-2711,087	-1587,879
		-2538,759	-1624,806
		-2569,532	-1634,038
		-2569,532	-1634,038
		-2584,918	-1634,038
		-2621,846	-1630,961
		-2668,005	-1627,883
		-2658,773	-1621,729
		-2677,237	-1627,883
		-2711,087	-1646,347
		-2720,319	-1652,501
		-2671,082	-1643,27
		-2643,387	-1646,347
		-2640,309	-1640,192
		-2649,541	-1646,347
		-2631,077	-1649,424
		-2615,691	-1652,501
		-2581,841	-1664,811
		-2557,223	-1670,965
		-2526,45	-1667,888
		-2486,445	-1674,042
		-2440,286	-1677,12
		-2403,359	-1674,042
		-2289,499	-1670,965
		-2160,253	-1667,888
		-2071,012	-1655,579
		-2043,316	-1658,656
		-2049,471	-1655,579
		-2024,853	-1661,733
		-2089,476	-1661,733
		-2326,426	-1661,733
		-2464,904	-1680,197
		-2760,323	-1710,97
		-2880,337	-1714,047
		-2874,183	-1698,661
		-3000,351	-1717,124
		-3068,052	-1750,975
		-2938,806	-1744,82
		-2824,946	-1741,743
		-2723,396	-1738,665
		-2668,005	-1729,434
		-2643,387	-1732,511
		-2637,232	-1732,511
		-2612,614	-1732,511
		-2597,227	-1732,511
		-2594,15	-1735,588
		-2609,537	-1738,665
		-2612,614	-1738,665
		-2563,377	-1738,665
		-2514,141	-1741,743
		-2471,059	-1738,665
		-2455,672	-1735,588
		-2415,668	-1738,665
		-2357,199	-1741,743
		-2301,808	-1741,743
		-2307,963	-1747,897
		-2363,354	-1750,975
		-2449,518	-1757,129
		-2480,291	-1754,052
		-2581,841	-1757,129
		-2624,923	-1766,361
		-2646,464	-1769,438
		-2708,01	-1775,593
		-2686,469	-1781,747
		-2664,928	-1778,67
		-2655,696	-1778,67
		-2637,232	-1775,593
		-2624,923	-1769,438
		-2655,696	-1781,747
		-2587,996	-1781,747
		-2421,822	-1769,438
		-2378,74	-1763,284
		-2424,9	-1781,747
		-2544,914	-1772,516
		-2467,981	-1781,747
		-2631,077	-1766,361
		-2877,26	-1812,52
		-2877,26	-1812,52
		-2591,073	-1797,134
		-2628	-1809,443
		-2603,382	-1797,134
		-2806,483	-1824,829
		-2637,232	-1794,057
		-2689,546	-1790,979
		-2680,314	-1797,134
		-2634,155	-1806,366
		-2674,159	-1803,288
		-2674,159	-1809,443
		-2581,841	-1806,366
		-2547,991	-1809,443
		-2520,295	-1806,366
		-2517,218	-1806,366
		-2517,218	-1803,288
		-2557,223	-1803,288
		-2618,768	-1800,211
		-2581,841	-1797,134
		-2554,145	-1806,366
		-2471,059	-1809,443
		-2437,209	-1809,443
		-2400,281	-1815,597
		-2421,822	-1806,366
		-2480,291	-1806,366
		-2643,387	-1806,366
		-2547,991	-1809,443
		-2723,396	-1815,597
		-2741,86	-1821,752
		-2717,241	-1821,752
		-2689,546	-1824,829
		-2683,391	-1821,752
		-2717,241	-1815,597
		-2751,092	-1821,752
		-2769,555	-1837,138
		-2751,092	-1837,138
		-2658,773	-1824,829
		-2624,923	-1824,829
		-2631,077	-1821,752
		-2640,309	-1830,984
		-2624,923	-1827,907
		-2572,609	-1827,907
		-2581,841	-1827,907
		-2704,932	-1830,984
		-2581,841	-1824,829
		-2591,073	-1821,752
		-2677,237	-1834,061
		-2477,213	-1840,216
		-2547,991	-1837,138
		-2418,745	-1837,138
		-2560,3	-1818,675
		-2424,9	-1830,984
		-2674,159	-1821,752
		-2668,005	-1830,984
		-2594,15	-1830,984
		-2544,914	-1824,829
		-2544,914	-1827,907
		-2541,836	-1827,907
		-2566,455	-1824,829
		-2769,555	-1818,675
		-2723,396	-1818,675
		-2889,569	-1824,829
		-2997,274	-1849,448
		-2972,656	-1852,525
		-2864,951	-1840,216
		-2686,469	-1843,293
		-2711,087	-1843,293
		-2791,096	-1843,293
		-2683,391	-1846,37
		-2683,391	-1846,37
		-2664,928	-1855,602
		-2640,309	-1855,602
		-2566,455	-1843,293
		-2560,3	-1852,525
		-2566,455	-1852,525
		-2551,068	-1846,37
		-2554,145	-1837,138
		-2603,382	-1834,061
		-2664,928	-1837,138
		-2628	-1827,907
		-2652,618	-1827,907
		-2714,164	-1840,216
		-2695,7	-1824,829
		-2763,401	-1830,984
		-2711,087	-1837,138
		-2658,773	-1852,525
		-2760,323	-1837,138
		-2720,319	-1849,448
		-2695,7	-1840,216
		-2615,691	-1846,37
		-2658,773	-1849,448
		-2674,159	-1858,679
		-2606,459	-1846,37
		-2551,068	-1852,525
		-2689,546	-1818,675
		-2763,401	-1821,752
		-2526,45	-1834,061
		-2889,569	-1843,293
		-2892,647	-1852,525
		-2581,841	-1830,984
		-2520,295	-1843,293
		-2800,328	-1843,293
		-2680,314	-1834,061
		-2677,237	-1834,061
		-2689,546	-1840,216
		-2686,469	-1834,061
		-2692,623	-1837,138
		-2689,546	-1840,216
		-2717,241	-1840,216
		-2517,218	-1849,448
		-2683,391	-1837,138
		-2646,464	-1840,216
		-2671,082	-1837,138
		-2763,401	-1821,752
		-2803,405	-1834,061
		-2628	-1837,138
		-2729,551	-1824,829
		-2643,387	-1837,138
		-2652,618	-1840,216
		-2643,387	-1840,216
		-2618,768	-1821,752
		-2655,696	-1815,597
		-2704,932	-1827,907
		-2661,85	-1818,675
		-2711,087	-1840,216
		-2711,087	-1834,061
		-2649,541	-1821,752
		-2692,623	-1815,597
		-2677,237	-1809,443
		-2615,691	-1812,52
		-2631,077	-1815,597
		-2683,391	-1812,52
		-2729,551	-1806,366
		-2772,633	-1806,366
		-2748,014	-1809,443
		-2744,937	-1812,52
		-2726,473	-1818,675
		-2692,623	-1812,52
		-2668,005	-1806,366
		-2692,623	-1797,134
		-2908,033	-1818,675
		-2806,483	-1803,288
		-2803,405	-1800,211
		-2557,223	-1797,134
		-2520,295	-1794,057
		-2498,754	-1794,057
		-2495,677	-1790,979
		-2904,956	-1812,52
		-2695,7	-1797,134
		-2554,145	-1784,825
		-2874,183	-1809,443
		-2658,773	-1787,902
		-2812,637	-1812,52
		-2852,642	-1815,597
		-2843,41	-1806,366
		-2898,801	-1812,52
		-2895,724	-1812,52
		-2791,096	-1806,366
		-2840,333	-1803,288
		-2772,633	-1800,211
		-2751,092	-1797,134
		-2766,478	-1790,979
		-2729,551	-1794,057
		-2741,86	-1794,057
		-2791,096	-1787,902
		-2791,096	-1800,211
		-2778,787	-1797,134
		-2757,246	-1784,825
		-2748,014	-1787,902
		-2760,323	-1790,979
		-2738,782	-1784,825
		-2714,164	-1781,747
		-2689,546	-1781,747
		-2726,473	-1784,825
		-2603,382	-1778,67
		-2480,291	-1772,516
		-2514,141	-1772,516
		-2446,441	-1772,516
		-2455,672	-1763,284
		-2606,459	-1760,206
		-2729,551	-1763,284
		-2517,218	-1763,284
		-2886,492	-1784,825
		-2920,342	-1784,825
		-2889,569	-1790,979
		-2815,714	-1787,902
		-2797,251	-1790,979
		-2781,864	-1794,057
		-2757,246	-1790,979
		-2748,014	-1790,979
		-2735,705	-1790,979
		-2738,782	-1794,057
		-2800,328	-1797,134
		-2720,319	-1784,825
		-2729,551	-1790,979
		-2720,319	-1781,747
		-2671,082	-1772,516
		-2544,914	-1769,438
		-2723,396	-1781,747
		-2415,668	-1757,129
		-2344,89	-1754,052
		-2729,551	-1778,67
		-2329,504	-1747,897
		-2400,281	-1741,743
		-2726,473	-1790,979
		-2421,822	-1738,665
		-2547,991	-1735,588
		-2754,169	-1754,052
		-2901,878	-1775,593
		-2901,878	-1778,67
		-2917,265	-1775,593
		-2895,724	-1778,67
		-2883,415	-1778,67
		-2914,188	-1781,747
		-2843,41	-1781,747
		-2800,328	-1775,593
		-2784,942	-1772,516
		-2735,705	-1766,361
		-2763,401	-1766,361
		-2732,628	-1766,361
		-2732,628	-1763,284
		-2729,551	-1766,361
		-2723,396	-1763,284
		-2717,241	-1760,206
		-2677,237	-1760,206
		-2637,232	-1754,052
		-2554,145	-1754,052
		-2535,682	-1760,206
		-2526,45	-1757,129
		-2563,377	-1760,206
		-2615,691	-1766,361
		-2729,551	-1763,284
		-2874,183	-1775,593
		-2892,647	-1781,747
		-2824,946	-1775,593
		-2744,937	-1760,206
		-2732,628	-1757,129
		-2723,396	-1747,897
		-2720,319	-1744,82
		-2714,164	-1738,665
		-2717,241	-1732,511
		-2711,087	-1726,356
		-2708,01	-1735,588
		-2714,164	-1747,897
		-2714,164	-1750,975
		-2729,551	-1769,438
		-2732,628	-1772,516
		-2729,551	-1766,361
		-2717,241	-1766,361
		-2704,932	-1760,206
		-2720,319	-1766,361
		-2717,241	-1763,284
		-2714,164	-1757,129
		-2714,164	-1754,052
		-2711,087	-1754,052
		-2704,932	-1775,593
		-2714,164	-1747,897
		-2711,087	-1760,206
		-2711,087	-1778,67
		-2698,778	-1766,361
		-2714,164	-1763,284
		-2695,7	-1790,979
		-2680,314	-1769,438
		-2689,546	-1754,052
		-2683,391	-1729,434
		-2677,237	-1704,815
		-2674,159	-1701,738
		-2674,159	-1698,661
		-2689,546	-1714,047
		-2701,855	-1723,279
		-2701,855	-1738,665
		-2701,855	-1747,897
		-2708,01	-1747,897
		-2711,087	-1738,665
		-2704,932	-1735,588
		-2701,855	-1738,665
		-2692,623	-1738,665
		-2680,314	-1741,743
		-2677,237	-1744,82
		-2683,391	-1744,82
		-2689,546	-1738,665
		-2689,546	-1738,665
		-2674,159	-1744,82
		-2686,469	-1744,82
		-2671,082	-1744,82
		-2686,469	-1744,82
		-2674,159	-1729,434
		-2674,159	-1750,975
		-2658,773	-1738,665
		-2646,464	-1717,124
		-2624,923	-1695,583
		-2624,923	-1686,352
		-2615,691	-1664,811
		-2615,691	-1658,656
		-2624,923	-1667,888
		-2640,309	-1686,352
		-2655,696	-1698,661
		-2664,928	-1714,047
		-2689,546	-1766,361
		-2704,932	-1757,129
		-2701,855	-1738,665
		-2708,01	-1735,588
		-2720,319	-1741,743
		-2701,855	-1735,588
		-2680,314	-1732,511
		-2683,391	-1714,047
		-2674,159	-1701,738
		-2658,773	-1698,661
		-2597,227	-1701,738
		-2606,459	-1723,279
		-2600,305	-1738,665
		-2597,227	-1735,588
		-2603,382	-1710,97
		-2600,305	-1652,501
		-2575,686	-1603,265
		-2557,223	-1550,951
		-2563,377	-1510,946
		-2563,377	-1544,797
		-2581,841	-1609,42
		-2624,923	-1686,352
		-2668,005	-1738,665
		-2689,546	-1769,438
		-2695,7	-1790,979
		-2671,082	-1790,979
		-2615,691	-1772,516
		-2520,295	-1757,129
		-2403,359	-1735,588
		-2277,19	-1717,124
		-2252,572	-1698,661
		-2314,117	-1720,202
		-2295,654	-1698,661
		-2329,504	-1701,738
		-2434,131	-1689,429
		-2649,541	-1704,815
		-2781,864	-1710,97
		-2864,951	-1714,047
		-2889,569	-1720,202
		-2898,801	-1710,97
		-2834,178	-1701,738
		-2769,555	-1695,583
		-2729,551	-1692,506
		-2704,932	-1701,738
		-2686,469	-1701,738
		-2689,546	-1704,815
		-2668,005	-1698,661
		-2634,155	-1704,815
		-2646,464	-1695,583
		-2600,305	-1698,661
		-2434,131	-1701,738
		-2566,455	-1701,738
		-2264,881	-1704,815
		-2049,471	-1698,661
		-2114,094	-1704,815
		-1981,771	-1695,583
		-2012,544	-1686,352
		-2271,035	-1677,12
		-2403,359	-1677,12
		-2711,087	-1692,506
		-2920,342	-1701,738
		-2908,033	-1714,047
		-2843,41	-1720,202
		-2486,445	-1661,733
		-2427,977	-1594,033
		-2723,396	-1634,038
		-2581,841	-1710,97
		-2594,15	-1597,11
		-2615,691	-1600,188
		-2683,391	-1720,202
		-2686,469	-1630,961
		-2544,914	-1600,188
		-2547,991	-1594,033
		-2424,9	-1581,724
		-2347,967	-1569,415
		-2338,736	-1560,183
		-2415,668	-1566,338
		-2477,213	-1587,879
		-2391,049	-1581,724
		-2431,054	-1581,724
		-2415,668	-1587,879
		-2443,363	-1590,956
		-2403,359	-1572,492
		-2415,668	-1547,874
		-2526,45	-1541,719
		-2692,623	-1538,642
		-2908,033	-1572,492
		-2692,623	-1538,642
		-2898,801	-1587,879
		-2834,178	-1587,879
		-2824,946	-1594,033
		-2769,555	-1609,42
		-2701,855	-1640,192
		-2624,923	-1627,883
		-2526,45	-1615,574
		-2480,291	-1603,265
		-2458,75	-1597,11
		-2474,136	-1581,724
		-2427,977	-1569,415
		-2329,504	-1544,797
		-2443,363	-1557,106
		-2458,75	-1557,106
		-2455,672	-1569,415
		-2504,909	-1572,492
		-2563,377	-1557,106
		-2738,782	-1569,415
		-2889,569	-1590,956
		-2868,028	-1587,879
		-2797,251	-1560,183
		-2784,942	-1550,951
		-2757,246	-1547,874
		-2794,173	-1547,874
		-2781,864	-1541,719
		-2772,633	-1541,719
		-2723,396	-1535,565
		-2680,314	-1514,024
		-2649,541	-1498,637
		-2683,391	-1504,792
		-2600,305	-1498,637
		-2624,923	-1477,096
		-2652,618	-1403,242
		-2686,469	-1381,701
		-2723,396	-1412,473
		-2704,932	-1400,164
		-2741,86	-1424,783
		-2751,092	-1443,246
		-2686,469	-1440,169
		-2655,696	-1446,324
		-2661,85	-1455,555
		-2680,314	-1458,633
		-2557,223	-1474,019
		-2400,281	-1480,174
		-2637,232	-1461,71
		-2187,949	-1477,096
		-2003,312	-1477,096
		-1806,366	-1474,019
		-1932,534	-1455,555
		-2880,337	-1504,792
		-1757,129	-1464,787
		-3224,993	-1557,106
		-3341,93	-1597,11
		-2394,127	-1467,865
		-3295,771	-1606,342
		-3061,897	-1594,033
		-2935,729	-1578,647
		-3181,911	-1597,11
		-2834,178	-1563,26
		-2794,173	-1550,951
		-2748,014	-1550,951
		-2674,159	-1563,26
		-2695,7	-1557,106
		-2674,159	-1566,338
		-2661,85	-1575,569
		-2652,618	-1584,801
		-2511,063	-1578,647
		-2520,295	-1581,724
		-2581,841	-1584,801
		-2575,686	-1597,11
		-2634,155	-1600,188
		-2597,227	-1597,11
		-2655,696	-1597,11
		-2766,478	-1615,574
		-2717,241	-1603,265
		-2640,309	-1603,265
		-2714,164	-1615,574
		-2655,696	-1615,574
		-2664,928	-1621,729
		-2658,773	-1627,883
		-2637,232	-1637,115
		-2643,387	-1637,115
		-2652,618	-1637,115
		-2671,082	-1649,424
		-2631,077	-1640,192
		-2628	-1646,347
		-2683,391	-1649,424
		-2784,942	-1667,888
		-2781,864	-1664,811
		-2763,401	-1658,656
		-2732,628	-1652,501
		-2751,092	-1655,579
		-2778,787	-1658,656
		-2797,251	-1670,965
		-2751,092	-1677,12
		-2655,696	-1674,042
		-2674,159	-1670,965
		-2560,3	-1680,197
		-2557,223	-1661,733
		-2624,923	-1661,733
		-2523,373	-1683,274
		-2449,518	-1683,274
		-2397,204	-1670,965
		-2381,818	-1670,965
		-2551,068	-1670,965
		-2658,773	-1677,12
		-2840,333	-1695,583
		-2914,188	-1698,661
		-2911,11	-1704,815
		-2871,106	-1704,815
		-2735,705	-1707,893
		-2784,942	-1695,583
		-2655,696	-1707,893
		-2520,295	-1686,352
		-2421,822	-1677,12
		-2415,668	-1674,042
		-2477,213	-1683,274
		-2507,986	-1689,429
		-2529,527	-1689,429
		-2603,382	-1686,352
		-2655,696	-1683,274
		-2812,637	-1698,661
		-2895,724	-1723,279
		-2784,942	-1720,202
		-2603,382	-1710,97
		-2560,3	-1710,97
		-2529,527	-1714,047
		-2504,909	-1714,047
		-2483,368	-1704,815
		-2544,914	-1704,815
		-2680,314	-1720,202
		-2794,173	-1723,279
		-2880,337	-1723,279
		-2941,883	-1735,588
		-2951,115	-1747,897
		-2797,251	-1735,588
		-2769,555	-1735,588
		-2732,628	-1735,588
		-2683,391	-1732,511
		-2671,082	-1732,511
		-2680,314	-1735,588
		-2683,391	-1726,356
		-2692,623	-1729,434
		-2692,623	-1732,511
		-2686,469	-1732,511
		-2606,459	-1732,511
		-2486,445	-1726,356
		-2400,281	-1717,124
		-2400,281	-1714,047
		-2455,672	-1723,279
		-2526,45	-1726,356
		-2600,305	-1717,124
		-2624,923	-1714,047
		-2735,705	-1732,511
		-2729,551	-1738,665
		-2741,86	-1738,665
		-2671,082	-1726,356
		-2661,85	-1714,047
		-2711,087	-1714,047
		-2871,106	-1735,588
		-2932,651	-1754,052
		-2674,159	-1747,897
		-2634,155	-1741,743
		-2628	-1735,588
		-2668,005	-1729,434
		-2701,855	-1726,356
		-2732,628	-1726,356
		-2754,169	-1735,588
		-2720,319	-1735,588
		-2581,841	-1723,279
		-2489,522	-1717,124
		-2461,827	-1717,124
		-2507,986	-1717,124
		-2486,445	-1720,202
		-2547,991	-1717,124
		-2640,309	-1720,202
		-2781,864	-1732,511
		-2643,387	-1723,279
		-2784,942	-1723,279
		-2738,782	-1735,588
		-2708,01	-1720,202
		-2797,251	-1732,511
[truncated: 39,288 more rows]
