# Supplementary material for: Assessment of upper limb motor control: establishing normative benchmarks for clinical applications
Source: PeerJ. 2025 Aug 22;13:e19859. doi: 10.7717/peerj.19859 (PMC12377353; doi:10.7717/peerj.19859)
Supplement: Supplemental Information 1 [file peerj-13-19859-s001.zip › translated_csvs/advanced_mdurance-test-246585.csv]

angle_window_	angles_bíceps_braquial_derecho_tríceps_braquial_largo_derecho	emg_muscle_bíceps_braquial_derecho_(µV)	emg_muscle_tríceps_braquial_largo_derecho_(µV)
0,05	88,31	-1080,127	-3064,974
	88,31	-1153,982	-3052,665
	88,14	-1240,146	-3055,743
	87,99	-1307,846	-3064,974
	88,24	-1083,204	-3055,743
	88,25	-1326,309	-3071,129
	87,46	-1061,663	-3061,897
	86,5	-1344,773	-3074,206
	86,03	-1310,923	-3071,129
	85,57	-1233,991	-3068,052
	84,65	-1190,909	-3068,052
	83,54	-1193,986	-3071,129
	82,72	-1163,213	-3068,052
	82,33	-1110,9	-3074,206
	82,48	-1113,977	-3077,284
	83,24	-1129,363	-3071,129
	83,88	-1169,368	-3071,129
	83,37	-1255,532	-3068,052
	81,72	-1314	-3074,206
	80,1	-1326,309	-3074,206
	79,29	-1320,155	-3068,052
	79,29	-1307,846	-3071,129
	80,07	-1261,687	-3071,129
	81,05	-1187,832	-3068,052
	81,42	-1049,354	-3058,82
	81,02	-984,731	-3049,588
	80,28	-1003,195	-3049,588
	79,77	-1107,822	-3052,665
	79,52	-1249,377	-3064,974
	79,29	-1357,082	-3086,515
	78,83	-1350,928	-3086,515
	78,15	-1344,773	-3098,825
	77,45	-1304,769	-3101,902
	76,79	-1261,687	-3095,747
	76,12	-1289,382	-3086,515
	75,46	-1280,15	-3058,82
	74,85	-1246,3	-3055,743
	74,14	-1267,841	-3055,743
	73,35	-1258,609	-3055,743
	72,54	-1237,068	-3058,82
	71,76	-1249,377	-3061,897
	71,14	-1230,914	-3061,897
	70,74	-1237,068	-3061,897
	70,4	-1135,518	-3055,743
	69,68	-1073,972	-3058,82
	68,63	-1049,354	-3068,052
	67,61	-1021,658	-3061,897
	66,71	-1040,122	-3055,743
	66,02	-1292,459	-3064,974
	65,82	-1384,778	-3080,361
	66,11	-1110,9	-3046,511
	66,44	-1295,537	-3086,515
	66,55	-1264,764	-3077,284
	66,47	-1224,759	-3077,284
	66,26	-1197,064	-3074,206
	65,97	-1206,295	-3074,206
	65,69	-1193,986	-3068,052
	65,49	-1193,986	-3064,974
	65,37	-1255,532	-3077,284
	65,28	-1212,45	-3064,974
	65,13	-1209,373	-3068,052
	64,92	-1258,609	-3077,284
	64,81	-1258,609	-3071,129
	64,8	-1264,764	-3074,206
	64,71	-1261,687	-3071,129
	64,49	-1252,455	-3074,206
	64,31	-1227,836	-3074,206
	64,3	-1240,146	-3074,206
	64,48	-1218,605	-3071,129
	64,73	-1190,909	-3068,052
	64,88	-1221,682	-3074,206
	64,92	-1203,218	-3068,052
	64,88	-1221,682	-3064,974
	64,9	-1206,295	-3064,974
	65,07	-1197,064	-3071,129
	65,25	-1135,518	-3064,974
	65,35	-1203,218	-3074,206
	65,36	-1206,295	-3064,974
	65,36	-1246,3	-3058,82
	65,36	-1144,75	-3061,897
	65,07	-1332,464	-3064,974
	63,75	-1341,696	-3064,974
	59,31	-1329,387	-3071,129
	49,78	-1261,687	-3061,897
	35,52	-1286,305	-3064,974
	18,4	-1252,455	-3064,974
	-0,43	-1252,455	-3064,974
	-21,16	-1264,764	-3071,129
	-41,23	-1224,759	-3074,206
	-53,18	-1193,986	-3077,284
	-57,43	-1267,841	-3071,129
	-59,61	-1175,523	-3077,284
	-60,34	-1153,982	-3074,206
	-60,22	-1120,132	-3071,129
	-59,36	-1123,209	-3071,129
	-57,17	-1126,286	-3068,052
	-53,54	-1135,518	-3064,974
	-48,49	-1209,373	-3064,974
	-41,64	-1150,904	-3074,206
	-32,54	-1169,368	-3071,129
	-21,01	-1144,75	-3058,82
	-6,95	-1157,059	-3058,82
	8,81	-1147,827	-3058,82
	23,94	-1221,682	-3064,974
	37,4	-1314	-3074,206
	50,08	-1298,614	-3077,284
	61,96	-1261,687	-3080,361
	73,22	-1267,841	-3068,052
	82,17	-1163,213	-3080,361
	86,94	-1110,9	-3074,206
	89,56	-1230,914	-3083,438
	91,4	-1147,827	-3071,129
	92,18	-1144,75	-3071,129
	92,02	-1163,213	-3071,129
	90,7	-1212,45	-3068,052
	86,48	-1221,682	-3068,052
	77,45	-1212,45	-3068,052
	64,52	-1233,991	-3074,206
	49,27	-1227,836	-3068,052
	32,27	-1237,068	-3068,052
	14,72	-1283,228	-3064,974
	-2,36	-1344,773	-3080,361
	-18,85	-1338,619	-3077,284
	-33,25	-1344,773	-3074,206
	-43,9	-1314	-3074,206
	-51,42	-1249,377	-3074,206
	-55,76	-1215,527	-3074,206
	-57,17	-1169,368	-3077,284
	-57,07	-1126,286	-3077,284
	-56,21	-1184,754	-3083,438
	-54,88	-1224,759	-3080,361
	-52,59	-1255,532	-3080,361
	-48,7	-1289,382	-3077,284
	-42,44	-1338,619	-3083,438
	-33,58	-1277,073	-3074,206
	-22,75	-1215,527	-3068,052
	-10,08	-1147,827	-3061,897
	4,15	-1187,832	-3071,129
	18,98	-1157,059	-3064,974
	33,44	-1193,986	-3068,052
	47,19	-1206,295	-3068,052
	60,22	-1209,373	-3064,974
	72,03	-1203,218	-3064,974
	81,87	-1240,146	-3080,361
	88,36	-1190,909	-3071,129
	90,37	-1230,914	-3077,284
	90,7	-1221,682	-3068,052
	90,84	-1258,609	-3071,129
	88,95	-1252,455	-3080,361
	84,26	-1215,527	-3071,129
	75,96	-1209,373	-3068,052
	64,39	-1172,445	-3074,206
	51,02	-1077,05	-3064,974
	36,85	-1104,745	-3068,052
	22,26	-1095,513	-3064,974
	8,37	-1150,904	-3058,82
	-3,88	-1206,295	-3061,897
	-13,58	-1354,005	-3080,361
	-21,57	-1394,01	-3080,361
	-30,68	-1403,242	-3080,361
	-41,26	-1310,923	-3074,206
	-50,65	-1369,391	-3086,515
	-56,51	-1277,073	-3074,206
	-58,58	-1267,841	-3077,284
	-59,8	-1197,064	-3074,206
	-62,67	-1240,146	-3071,129
	-65,81	-1212,45	-3077,284
	-67,6	-1175,523	-3068,052
	-67,93	-1187,832	-3071,129
	-67,11	-1175,523	-3071,129
	-64,92	-1197,064	-3080,361
	-60,33	-1190,909	-3074,206
	-51,64	-1169,368	-3077,284
	-37,41	-1150,904	-3074,206
	-18,48	-1166,291	-3064,974
	2,33	-1166,291	-3071,129
	21,28	-1252,455	-3074,206
	36,18	-1181,677	-3064,974
	48,77	-1258,609	-3061,897
	61,79	-1270,918	-3058,82
	75,61	-1317,078	-3074,206
	90,26	-1178,6	-3064,974
	103,82	-1264,764	-3068,052
	110,6	-1138,595	-3064,974
	111,12	-1110,9	-3064,974
	111,67	-1055,509	-3071,129
	112,2	-1227,836	-3074,206
	110,23	-1267,841	-3071,129
	107,65	-1283,228	-3080,361
	105,85	-1267,841	-3071,129
	102,49	-1240,146	-3086,515
	94,83	-1184,754	-3086,515
	82,03	-1160,136	-3071,129
	64,98	-1209,373	-3061,897
	45,19	-1295,537	-3061,897
	24,99	-1390,932	-3080,361
	6,12	-1354,005	-3064,974
	-11	-1329,387	-3083,438
	-27,29	-1270,918	-3080,361
	-44,47	-1237,068	-3071,129
	-60,48	-1221,682	-3071,129
	-72,94	-1190,909	-3064,974
	-79,99	-1190,909	-3071,129
	-82,5	-1230,914	-3068,052
	-81,98	-1221,682	-3077,284
	-78,79	-1200,141	-3080,361
	-75,33	-1203,218	-3080,361
	-71,28	-1187,832	-3083,438
	-64,81	-1166,291	-3077,284
	-55,13	-1157,059	-3068,052
	-44,95	-1169,368	-3071,129
	-34,96	-1187,832	-3071,129
	-22,37	-1193,986	-3071,129
	-6,91	-1200,141	-3071,129
	10,46	-1181,677	-3061,897
	27,9	-1224,759	-3068,052
	43,84	-1240,146	-3074,206
	57,4	-1193,986	-3068,052
	68,41	-1169,368	-3064,974
	78,21	-1227,836	-3074,206
	89,8	-1252,455	-3089,593
	100,76	-1221,682	-3077,284
	103,96	-1243,223	-3077,284
	102,2	-1326,309	-3083,438
	102,6	-1372,469	-3086,515
	103,77	-1341,696	-3086,515
	102,93	-1298,614	-3080,361
	100,18	-1215,527	-3077,284
	94,95	-1175,523	-3074,206
	86,43	-1120,132	-3077,284
	74,29	-1086,281	-3074,206
	58,91	-1089,359	-3068,052
	41,48	-1101,668	-3071,129
	25,22	-1104,745	-3068,052
	11,5	-1129,363	-3061,897
	-0,52	-1209,373	-3061,897
	-10,06	-1243,223	-3064,974
	-18,18	-1264,764	-3071,129
	-27,38	-1249,377	-3068,052
	-38,82	-1178,6	-3064,974
	-49,04	-1187,832	-3074,206
	-56,03	-1181,677	-3077,284
	-59,28	-1178,6	-3074,206
	-59,62	-1175,523	-3071,129
	-59,19	-1212,45	-3068,052
	-57,06	-1307,846	-3077,284
	-53,68	-1369,391	-3089,593
	-49,15	-1326,309	-3083,438
	-41,43	-1258,609	-3080,361
	-29,92	-1230,914	-3077,284
	-15,89	-1197,064	-3080,361
	-0,42	-1190,909	-3071,129
	14,81	-1206,295	-3071,129
	29,11	-1203,218	-3058,82
	43,21	-1206,295	-3061,897
	57,7	-1175,523	-3058,82
	71,27	-1215,527	-3064,974
	82,19	-1227,836	-3071,129
	90,76	-1190,909	-3055,743
	98,49	-1221,682	-3068,052
	106,25	-1178,6	-3064,974
	112,81	-1126,286	-3058,82
	116,52	-1187,832	-3077,284
	117,64	-1175,523	-3071,129
	117,01	-1230,914	-3086,515
	116,19	-1184,754	-3068,052
	117,1	-1224,759	-3092,67
	119,02	-1070,895	-3071,129
	119,82	-1135,518	-3080,361
	118,11	-1095,513	-3068,052
	112,41	-1233,991	-3052,665
	102,23	-1363,237	-3058,82
	88,4	-1381,701	-3068,052
	71,71	-1310,923	-3074,206
	53,06	-1366,314	-3074,206
	33,71	-1193,986	-3071,129
	15,87	-1055,509	-3061,897
	1,4	-1049,354	-3061,897
	-11,57	-1117,054	-3068,052
	-26,31	-1181,677	-3071,129
	-40,09	-1267,841	-3068,052
	-48,09	-1406,319	-3083,438
	-50,88	-1406,319	-3089,593
	-50,96	-1344,773	-3083,438
	-49,95	-1273,996	-3080,361
	-48,14	-1181,677	-3080,361
	-44,93	-1323,232	-3080,361
	-40,4	-1227,836	-3071,129
	-34,89	-1209,373	-3071,129
	-28,83	-1335,541	-3074,206
	-22,18	-1286,305	-3071,129
	-14,3	-1178,6	-3077,284
	-4,05	-1123,209	-3074,206
	7,71	-1200,141	-3077,284
	19,7	-1187,832	-3064,974
	32,59	-1267,841	-3068,052
	46,54	-1126,286	-3080,361
	60,5	-1326,309	-3071,129
	73,34	-1163,213	-3064,974
	84,5	-1132,441	-3058,82
	93,74	-1141,673	-3055,743
	101,42	-1193,986	-3058,82
	105,74	-1283,228	-3071,129
	106,27	-1135,518	-3055,743
	105,74	-1357,082	-3074,206
	105,58	-1292,459	-3061,897
	105,58	-1237,068	-3068,052
	104,81	-1086,281	-3074,206
	102,28	-1150,904	-3068,052
	97,3	-1009,349	-3068,052
	89,5	-1255,532	-3071,129
	79,15	-1387,855	-3083,438
	66,56	-1083,204	-3071,129
	51,26	-1006,272	-3064,974
	34,15	-1378,623	-3080,361
	16,64	-1347,85	-3068,052
	-0,27	-1341,696	-3064,974
	-16,37	-1264,764	-3061,897
	-30,99	-1172,445	-3058,82
	-40,61	-1058,586	-3064,974
	-45	-1117,054	-3052,665
	-47,76	-1083,204	-3064,974
	-50,11	-997,04	-3064,974
	-51,41	-981,654	-3046,511
	-51,66	-1046,277	-3040,356
	-51	-1221,682	-3055,743
	-49,37	-1307,846	-3061,897
	-46,59	-1357,082	-3061,897
	-42,2	-1437,092	-3068,052
	-35,55	-1510,946	-3083,438
	-26,62	-1452,478	-3089,593
	-15,07	-1341,696	-3089,593
	0,04	-1144,75	-3077,284
	17,56	-1009,349	-3077,284
	35,36	-1058,586	-3068,052
	51,33	-1144,75	-3064,974
	64,53	-1246,3	-3058,82
	74,97	-1338,619	-3064,974
	83,11	-1394,01	-3074,206
	90,54	-1366,314	-3068,052
	96,02	-1298,614	-3061,897
	98,21	-1258,609	-3061,897
	98,44	-1286,305	-3055,743
	98,19	-1347,85	-3058,82
	96,71	-1394,01	-3058,82
	92,72	-1357,082	-3071,129
	86,2	-1292,459	-3074,206
	77,46	-1261,687	-3071,129
	67,51	-1246,3	-3068,052
	56,25	-1246,3	-3058,82
	43,33	-1298,614	-3068,052
	29,24	-1286,305	-3083,438
	15,08	-1298,614	-3083,438
	1,78	-1301,691	-3074,206
	-11,81	-1252,455	-3068,052
	-26,02	-1233,991	-3058,82
	-37,04	-1307,846	-3061,897
	-42,57	-1249,377	-3058,82
	-45,08	-1249,377	-3058,82
	-47,13	-1323,232	-3061,897
	-48,41	-1280,15	-3061,897
	-47,99	-1212,45	-3058,82
	-46,15	-1200,141	-3068,052
	-42,98	-1172,445	-3068,052
	-38	-1273,996	-3058,82
	-31,19	-1178,6	-3068,052
	-23,22	-1200,141	-3058,82
	-14,65	-1424,783	-3080,361
	-5,52	-1390,932	-3077,284
	4,09	-1289,382	-3071,129
	13,75	-1286,305	-3064,974
	22,76	-1267,841	-3061,897
	30,84	-1273,996	-3064,974
	38,33	-1270,918	-3074,206
	46,24	-1261,687	-3071,129
	55,57	-1258,609	-3071,129
	65,82	-1350,928	-3074,206
	75,69	-1277,073	-3074,206
	84,1	-1277,073	-3068,052
	90,97	-1255,532	-3071,129
	97,78	-1289,382	-3077,284
	103,31	-1273,996	-3080,361
	105,22	-1283,228	-3061,897
	104,64	-1249,377	-3055,743
	104,03	-1267,841	-3061,897
	103,65	-1298,614	-3068,052
	102,53	-1264,764	-3055,743
	100,69	-1243,223	-3080,361
	97,75	-1295,537	-3077,284
	92,7	-1267,841	-3074,206
	85,68	-1273,996	-3061,897
	77,23	-1283,228	-3058,82
	66,9	-1240,146	-3046,511
	53,93	-1237,068	-3055,743
	40,06	-1264,764	-3071,129
	26,34	-1267,841	-3068,052
	12,56	-1252,455	-3068,052
	-0,42	-1258,609	-3061,897
	-13,02	-1243,223	-3061,897
	-25,57	-1261,687	-3068,052
	-37,43	-1261,687	-3061,897
	-46,67	-1261,687	-3061,897
	-51,44	-1261,687	-3058,82
	-52,41	-1258,609	-3055,743
	-51,54	-1246,3	-3058,82
	-49,25	-1187,832	-3061,897
	-45,48	-1000,117	-3058,82
	-40,48	-1092,436	-3061,897
	-34,14	-664,694	-3037,279
	-26,23	-673,925	-3024,97
	-16,59	-895,49	-3021,892
	-5,43	-1249,377	-3031,124
	6,66	-569,298	-3034,202
	19,27	-809,326	-3043,433
	32,07	-1504,792	-3055,743
	45,03	-1387,855	-3089,593
	58,3	-1233,991	-3064,974
	71,32	-1338,619	-3071,129
	82,75	-1390,932	-3061,897
	92,1	-1338,619	-3077,284
	100,93	-1212,45	-3068,052
	108,17	-1215,527	-3055,743
	110,95	-1193,986	-3064,974
	110,26	-1495,56	-3089,593
	108,47	-1597,11	-3089,593
	106,33	-1224,759	-3046,511
	104,19	-1357,082	-3058,82
	102,45	-1363,237	-3071,129
	100,71	-1320,155	-3077,284
	98,31	-1372,469	-3074,206
	95,18	-1178,6	-3074,206
	91,66	-1246,3	-3077,284
	87,22	-920,108	-3061,897
	81,28	-1406,319	-3074,206
	74,18	-744,703	-3049,588
	65,88	-781,63	-3043,433
	56,45	-833,944	-3058,82
	46,06	-913,954	-3046,511
	33,94	-1344,773	-3052,665
	20,15	-1101,668	-3052,665
	5,64	-1474,019	-3064,974
	-8,59	-1329,387	-3083,438
	-22,12	-1443,246	-3080,361
	-34,45	-1184,754	-3061,897
	-43,28	-1126,286	-3046,511
	-47,27	-1150,904	-3028,047
	-48,42	-1107,822	-3043,433
	-48,68	-1193,986	-3046,511
	-47,7	-1135,518	-3052,665
	-45,29	-1200,141	-3052,665
	-41,56	-1193,986	-3049,588
	-36,24	-1360,16	-3061,897
	-29,13	-1212,45	-3046,511
	-20,4	-1409,396	-3068,052
	-10,75	-1523,256	-3077,284
	-0,85	-1317,078	-3049,588
	9,03	-1307,846	-3052,665
	19,04	-1317,078	-3055,743
	29,19	-1240,146	-3058,82
	39,56	-1307,846	-3052,665
	50,75	-1215,527	-3049,588
	62,3	-1233,991	-3049,588
	72,96	-1163,213	-3046,511
	82,08	-1061,663	-3046,511
	89,96	-978,577	-3043,433
	98,04	-892,413	-3037,279
	106,02	-960,113	-3043,433
	110,16	-1098,591	-3040,356
	109,45	-1243,223	-3043,433
	107,03	-1526,333	-3049,588
	105,61	-1603,265	-3064,974
	105,26	-1430,937	-3052,665
	104,62	-889,335	-3043,433
	103,55	-735,471	-3034,202
	102,69	-618,534	-3015,738
	102,08	-750,858	-3012,661
	101,17	-1043,199	-3018,815
	99,77	-1310,923	-3009,583
	98,46	-1667,888	-3024,97
	97,82	-1880,22	-3077,284
	97,77	-1800,211	-3068,052
	97,72	-1649,424	-3052,665
	97,23	-1390,932	-3037,279
	96,51	-1264,764	-3037,279
	95,95	-1237,068	-3040,356
	95,52	-1230,914	-3037,279
	94,96	-1240,146	-3037,279
	94,01	-1249,377	-3021,892
	93	-1360,16	-3021,892
	92,41	-1498,637	-3046,511
	92,14	-1486,328	-3052,665
	92,07	-1418,628	-3046,511
	92,11	-1375,546	-3037,279
	92,08	-1381,701	-3031,124
	91,96	-1394,01	-3031,124
	91,71	-1335,541	-3024,97
	91,47	-1255,532	-3018,815
	91,47	-1215,527	-3028,047
	91,52	-1230,914	-3028,047
	91,29	-1224,759	-3021,892
	90,74	-1267,841	-3021,892
	90,19	-1246,3	-3012,661
	89,8	-1203,218	-3015,738
	89,57	-1160,136	-3009,583
	89,34	-1166,291	-3000,351
	89,21	-1172,445	-3006,506
	89,43	-1184,754	-3018,815
	89,79	-1246,3	-3012,661
	89,87	-1335,541	-3021,892
	89,71	-1289,382	-3034,202
	89,09	-1169,368	-3028,047
	87,38	-1138,595	-3018,815
	85,62	-1129,363	-3015,738
	85,55	-1141,673	-3012,661
	86,54	-1163,213	-3012,661
	87,59	-1197,064	-3009,583
	88,63	-1406,319	-3024,97
	89,4	-1375,546	-3015,738
	89,49	-1350,928	-3018,815
	88,44	-1354,005	-3021,892
	86,84	-1363,237	-3015,738
	86,03	-1427,86	-3021,892
	86,18	-1369,391	-3015,738
	86,92	-1237,068	-3006,506
	88,16	-1240,146	-3006,506
	89,4	-1187,832	-3009,583
	89,92	-1153,982	-3003,429
	89,92	-1120,132	-2997,274
		-1193,986	-3000,351
		-1307,846	-3018,815
		-1261,687	-3018,815
		-1230,914	-3012,661
		-1344,773	-3037,279
		-1387,855	-3037,279
		-1394,01	-3021,892
		-1415,551	-3012,661
		-1421,705	-3012,661
		-1403,242	-3009,583
		-1286,305	-3003,429
		-1120,132	-2997,274
		-1089,359	-2991,12
		-1338,619	-3000,351
		-1387,855	-2997,274
		-1384,778	-2988,042
		-1430,937	-2997,274
		-1387,855	-3009,583
		-1289,382	-3003,429
		-1215,527	-3003,429
		-1255,532	-3006,506
		-1304,769	-3003,429
		-1387,855	-3015,738
		-1430,937	-3015,738
		-1406,319	-3018,815
		-1261,687	-3012,661
		-1132,441	-3012,661
		-1070,895	-3009,583
		-1043,199	-3000,351
		-984,731	-2991,12
		-895,49	-2981,888
		-1138,595	-2994,197
		-1267,841	-2991,12
		-1381,701	-2981,888
		-1461,71	-2975,733
		-1729,434	-3015,738
		-1726,356	-3031,124
		-1452,478	-3015,738
		-1600,188	-3024,97
		-1366,314	-3003,429
		-1338,619	-3006,506
		-1304,769	-3018,815
		-1289,382	-3012,661
		-1286,305	-3015,738
		-1390,932	-3012,661
		-1289,382	-3012,661
		-1387,855	-3012,661
		-1286,305	-3015,738
		-1283,228	-3009,583
		-1283,228	-3009,583
		-1237,068	-3003,429
		-1206,295	-2997,274
		-1218,605	-2997,274
		-1215,527	-2997,274
		-1233,991	-2994,197
		-1237,068	-3006,506
		-1123,209	-3009,583
		-1037,045	-3000,351
		-1095,513	-3015,738
		-1197,064	-2994,197
		-1344,773	-2994,197
		-1492,483	-3018,815
		-1560,183	-3031,124
		-1461,71	-3024,97
		-1357,082	-3012,661
		-1301,691	-3015,738
		-1332,464	-3018,815
		-1326,309	-3028,047
		-1261,687	-3012,661
		-1295,537	-3012,661
		-1295,537	-3006,506
		-1307,846	-2997,274
		-1332,464	-2997,274
		-1387,855	-3000,351
		-1354,005	-3000,351
		-1354,005	-3012,661
		-1310,923	-3021,892
		-1292,459	-3015,738
		-1283,228	-3018,815
		-1273,996	-3018,815
		-1206,295	-3012,661
		-1098,591	-3012,661
		-1024,736	-3009,583
		-1043,199	-3009,583
		-993,963	-3006,506
		-1280,15	-3003,429
		-1129,363	-3003,429
		-1461,71	-3018,815
		-1504,792	-3024,97
		-1532,487	-3021,892
		-1492,483	-3028,047
		-1532,487	-3021,892
		-1430,937	-3034,202
		-1160,136	-3018,815
		-1320,155	-3021,892
		-1080,127	-3015,738
		-1052,431	-3000,351
		-1058,586	-2994,197
		-1187,832	-2997,274
		-1295,537	-3012,661
		-1381,701	-3021,892
		-1452,478	-3031,124
		-1434,014	-3024,97
		-1317,078	-3009,583
		-1292,459	-2997,274
		-1332,464	-3006,506
		-1298,614	-3024,97
		-1280,15	-3015,738
		-1344,773	-3015,738
		-1277,073	-3009,583
		-1421,705	-3021,892
		-1406,319	-3021,892
		-1387,855	-3012,661
		-1394,01	-3021,892
		-1335,541	-3018,815
		-1310,923	-3015,738
		-1267,841	-3015,738
		-1252,455	-3015,738
		-1215,527	-3009,583
		-1200,141	-3012,661
		-1255,532	-3018,815
		-1255,532	-3012,661
		-1209,373	-3012,661
		-1200,141	-3003,429
		-1190,909	-3015,738
		-1104,745	-3012,661
		-1110,9	-3003,429
		-1218,605	-3015,738
		-1317,078	-3021,892
		-1363,237	-3012,661
		-1424,783	-3012,661
		-1412,473	-3015,738
		-1406,319	-3021,892
		-1329,387	-3012,661
		-1317,078	-3012,661
		-1317,078	-3018,815
		-1286,305	-3021,892
		-1304,769	-3024,97
		-1378,623	-3028,047
		-1381,701	-3028,047
		-1381,701	-3031,124
		-1363,237	-3021,892
		-1375,546	-3021,892
		-1307,846	-3018,815
		-1320,155	-3015,738
		-1347,85	-3021,892
		-1310,923	-3012,661
		-1304,769	-3015,738
		-1332,464	-3015,738
		-1304,769	-3021,892
		-1255,532	-3018,815
		-1129,363	-3012,661
		-1117,054	-3000,351
		-1218,605	-3012,661
		-1409,396	-3012,661
		-1252,455	-3009,583
		-1470,942	-3031,124
		-1104,745	-3003,429
		-1384,778	-3028,047
		-1421,705	-3031,124
		-1329,387	-3024,97
		-1292,459	-3015,738
		-1394,01	-3018,815
		-1372,469	-3012,661
		-1335,541	-3006,506
		-1363,237	-3012,661
		-1390,932	-3018,815
		-1314	-3018,815
		-1366,314	-3024,97
		-1289,382	-3009,583
		-1301,691	-3015,738
		-1286,305	-3015,738
		-1187,832	-3015,738
		-1181,677	-3012,661
		-1203,218	-3012,661
		-1233,991	-3018,815
		-1184,754	-3015,738
		-1237,068	-3012,661
		-1203,218	-3031,124
		-1258,609	-3040,356
		-1273,996	-3028,047
		-1230,914	-3040,356
		-1237,068	-3024,97
		-1298,614	-3024,97
		-1323,232	-3009,583
		-1289,382	-3006,506
		-1255,532	-3012,661
		-1267,841	-3015,738
		-1304,769	-3018,815
		-1329,387	-3021,892
		-1489,405	-3024,97
		-1286,305	-3021,892
		-1517,101	-3034,202
		-1507,869	-3037,279
		-1452,478	-3037,279
		-1363,237	-3034,202
		-1301,691	-3028,047
		-1298,614	-3031,124
		-1292,459	-3031,124
		-1307,846	-3034,202
		-1317,078	-3028,047
		-1329,387	-3028,047
		-1341,696	-3031,124
		-1320,155	-3024,97
		-1310,923	-3021,892
		-1317,078	-3031,124
		-1280,15	-3028,047
		-1301,691	-3028,047
		-1187,832	-3018,815
		-1277,073	-3024,97
		-1181,677	-3021,892
		-1221,682	-3031,124
		-1224,759	-3031,124
		-1224,759	-3018,815
		-1347,85	-3028,047
		-1409,396	-3037,279
		-1409,396	-3043,433
		-1317,078	-3031,124
		-1292,459	-3031,124
		-1289,382	-3031,124
		-1295,537	-3028,047
		-1243,223	-3021,892
		-1289,382	-3021,892
		-1280,15	-3018,815
		-1230,914	-3018,815
		-1255,532	-3021,892
		-1283,228	-3018,815
		-1354,005	-3031,124
		-1341,696	-3024,97
		-1360,16	-3015,738
		-1400,164	-3031,124
		-1366,314	-3031,124
		-1320,155	-3031,124
		-1301,691	-3028,047
		-1270,918	-3024,97
		-1113,977	-3018,815
		-1055,509	-3028,047
		-1089,359	-3028,047
		-1101,668	-3021,892
		-1135,518	-3003,429
		-1286,305	-3000,351
		-1403,242	-3012,661
		-1387,855	-3015,738
		-1227,836	-3018,815
		-1089,359	-3009,583
		-1046,277	-3012,661
		-1070,895	-3012,661
		-1206,295	-3021,892
		-1332,464	-3018,815
		-1483,251	-3034,202
		-1554,028	-3049,588
		-1320,155	-3028,047
		-1557,106	-3052,665
		-1230,914	-3018,815
		-1157,059	-3018,815
		-1163,213	-2997,274
		-1304,769	-3028,047
		-1138,595	-3015,738
		-1135,518	-3006,506
		-1227,836	-3037,279
		-1166,291	-3018,815
		-1292,459	-3018,815
		-1237,068	-3012,661
		-1338,619	-3018,815
		-1258,609	-3012,661
		-1144,75	-3009,583
		-1273,996	-3018,815
		-1332,464	-3028,047
		-1230,914	-3006,506
		-1280,15	-3012,661
		-1397,087	-3037,279
		-1304,769	-3028,047
		-1277,073	-3024,97
		-1298,614	-3021,892
		-1218,605	-3021,892
		-1104,745	-3012,661
		-1046,277	-3012,661
		-1040,122	-3006,506
		-1098,591	-3009,583
		-1338,619	-3015,738
		-1424,783	-3024,97
		-1535,565	-3040,356
		-1514,024	-3040,356
		-1366,314	-3018,815
		-1430,937	-3037,279
		-1375,546	-3034,202
		-1366,314	-3028,047
		-1255,532	-3028,047
		-1107,822	-3028,047
		-1206,295	-2991,12
		-1289,382	-3012,661
		-1055,509	-3028,047
		-1132,441	-3018,815
		-1292,459	-3015,738
		-1547,874	-3040,356
		-1483,251	-3028,047
		-1366,314	-3028,047
		-1480,174	-3040,356
		-1326,309	-3021,892
		-1372,469	-3028,047
		-1329,387	-3015,738
		-1375,546	-3037,279
		-1332,464	-3031,124
		-1292,459	-3031,124
		-1314	-3031,124
		-1289,382	-3037,279
		-1292,459	-3028,047
		-1286,305	-3037,279
		-1283,228	-3037,279
		-1298,614	-3034,202
		-1307,846	-3028,047
		-1273,996	-3028,047
		-1286,305	-3028,047
		-1270,918	-3031,124
		-1273,996	-3028,047
		-1277,073	-3031,124
		-1267,841	-3031,124
		-1277,073	-3031,124
		-1104,745	-3028,047
		-1117,054	-3024,97
		-1135,518	-3031,124
		-1110,9	-3028,047
		-1230,914	-3028,047
		-1120,132	-3024,97
		-1120,132	-3028,047
		-1178,6	-3034,202
		-1227,836	-3040,356
		-1255,532	-3043,433
		-1277,073	-3049,588
		-1243,223	-3043,433
		-1227,836	-3049,588
		-1212,45	-3043,433
		-1221,682	-3046,511
		-1209,373	-3034,202
		-1215,527	-3028,047
		-1277,073	-3028,047
		-1341,696	-3040,356
		-1394,01	-3049,588
		-1289,382	-3046,511
		-1277,073	-3052,665
		-1264,764	-3052,665
		-1264,764	-3052,665
		-1273,996	-3046,511
		-1295,537	-3043,433
		-1187,832	-3049,588
		-1258,609	-3046,511
		-1175,523	-3046,511
		-1163,213	-3049,588
		-1184,754	-3046,511
		-1221,682	-3043,433
		-1255,532	-3043,433
		-1215,527	-3046,511
		-1178,6	-3043,433
		-1197,064	-3046,511
		-1243,223	-3043,433
		-1224,759	-3040,356
		-1153,982	-3037,279
		-1230,914	-3043,433
		-1083,204	-3031,124
		-1070,895	-3031,124
		-1064,74	-3024,97
		-1107,822	-3028,047
		-1123,209	-3024,97
		-1267,841	-3040,356
		-1175,523	-3031,124
		-1286,305	-3049,588
		-1252,455	-3055,743
		-1283,228	-3052,665
		-1252,455	-3049,588
		-1178,6	-3046,511
		-1098,591	-3043,433
		-1120,132	-3031,124
		-1163,213	-3028,047
		-1193,986	-3031,124
		-1249,377	-3040,356
		-1317,078	-3043,433
		-1335,541	-3046,511
		-1304,769	-3046,511
		-1270,918	-3037,279
		-1301,691	-3040,356
		-1273,996	-3037,279
		-1304,769	-3043,433
		-1301,691	-3046,511
		-1240,146	-3049,588
		-1224,759	-3046,511
		-1193,986	-3040,356
		-1206,295	-3049,588
		-1187,832	-3040,356
		-1193,986	-3043,433
		-1184,754	-3031,124
		-1157,059	-3043,433
		-1110,9	-3037,279
		-1117,054	-3040,356
		-1073,972	-3037,279
		-1098,591	-3034,202
		-1135,518	-3021,892
		-1227,836	-3024,97
		-1314	-3043,433
		-1329,387	-3043,433
		-1307,846	-3034,202
		-1277,073	-3034,202
		-1193,986	-3034,202
		-1086,281	-3031,124
		-1024,736	-3034,202
		-1040,122	-3031,124
		-1113,977	-3018,815
		-1227,836	-3018,815
		-1335,541	-3021,892
		-1372,469	-3037,279
		-1357,082	-3046,511
		-1292,459	-3037,279
		-1221,682	-3028,047
		-1095,513	-3028,047
		-913,954	-3021,892
		-843,176	-3015,738
		-947,804	-3003,429
		-1107,822	-2994,197
		-1409,396	-3018,815
		-1510,946	-3031,124
		-1458,633	-3028,047
		-1397,087	-3028,047
		-1292,459	-3028,047
		-1267,841	-3028,047
		-1298,614	-3024,97
		-1357,082	-3040,356
		-1350,928	-3049,588
		-1341,696	-3046,511
		-1286,305	-3037,279
		-1215,527	-3031,124
		-1175,523	-3024,97
		-1175,523	-3024,97
		-1206,295	-3018,815
		-1249,377	-3009,583
		-1310,923	-3015,738
		-1273,996	-3015,738
		-1212,45	-3009,583
		-1197,064	-3003,429
		-1190,909	-3006,506
		-1221,682	-3000,351
		-1252,455	-3000,351
		-1273,996	-3024,97
		-1144,75	-3015,738
		-1113,977	-3012,661
		-1138,595	-3015,738
		-1197,064	-3031,124
		-1163,213	-3028,047
		-1233,991	-3034,202
		-1289,382	-3028,047
		-1381,701	-3034,202
		-1332,464	-3034,202
		-1240,146	-3018,815
		-1150,904	-3021,892
		-1120,132	-3009,583
		-1172,445	-3015,738
		-1206,295	-3018,815
		-1273,996	-3021,892
		-1326,309	-3021,892
		-1335,541	-3015,738
		-1301,691	-3012,661
		-1283,228	-3018,815
		-1157,059	-3024,97
		-1123,209	-3024,97
		-1086,281	-3028,047
		-1070,895	-3018,815
		-1135,518	-3015,738
		-1181,677	-3018,815
		-1067,818	-3015,738
		-1243,223	-3015,738
		-1289,382	-3028,047
		-1209,373	-3034,202
		-1209,373	-3040,356
		-1113,977	-3015,738
		-1314	-3052,665
		-1230,914	-3046,511
		-1160,136	-3049,588
		-1101,668	-3055,743
		-1110,9	-3055,743
		-1147,827	-3046,511
		-1187,832	-3031,124
		-1280,15	-3040,356
		-1335,541	-3040,356
		-1354,005	-3040,356
		-1270,918	-3049,588
		-1237,068	-3046,511
		-1237,068	-3046,511
		-1227,836	-3052,665
		-1200,141	-3046,511
		-1184,754	-3049,588
		-1261,687	-3055,743
		-1301,691	-3058,82
		-1264,764	-3055,743
		-1289,382	-3061,897
		-1200,141	-3043,433
		-1197,064	-3034,202
		-1178,6	-3037,279
		-1163,213	-3040,356
		-1184,754	-3040,356
		-1246,3	-3034,202
		-1317,078	-3043,433
		-1372,469	-3049,588
		-1357,082	-3049,588
		-1314	-3052,665
		-1335,541	-3049,588
		-1347,85	-3058,82
		-1310,923	-3049,588
		-1320,155	-3058,82
		-1289,382	-3055,743
		-1267,841	-3049,588
		-1233,991	-3040,356
		-1252,455	-3040,356
		-1261,687	-3046,511
		-1273,996	-3049,588
		-1252,455	-3052,665
		-1264,764	-3055,743
		-1258,609	-3052,665
		-1280,15	-3055,743
		-1240,146	-3055,743
		-1230,914	-3046,511
		-1215,527	-3046,511
		-1200,141	-3046,511
		-1206,295	-3046,511
		-1209,373	-3046,511
		-1190,909	-3046,511
		-1200,141	-3052,665
		-1160,136	-3049,588
		-1120,132	-3046,511
		-1129,363	-3049,588
		-1200,141	-3052,665
		-1310,923	-3052,665
		-1338,619	-3052,665
		-1283,228	-3055,743
		-1341,696	-3052,665
		-1169,368	-3043,433
		-1055,509	-3037,279
		-1067,818	-3040,356
		-1073,972	-3037,279
		-1160,136	-3052,665
		-1052,431	-3037,279
		-1203,218	-3052,665
		-1280,15	-3049,588
		-1292,459	-3052,665
		-1323,232	-3061,897
		-1295,537	-3049,588
		-1372,469	-3074,206
		-1286,305	-3061,897
		-1317,078	-3061,897
		-1372,469	-3064,974
		-1314	-3071,129
		-1369,391	-3068,052
		-1252,455	-3068,052
		-1203,218	-3068,052
		-1172,445	-3058,82
		-1178,6	-3064,974
		-1138,595	-3055,743
		-1193,986	-3046,511
		-1258,609	-3049,588
		-1243,223	-3046,511
		-1277,073	-3058,82
		-1301,691	-3064,974
		-1292,459	-3061,897
		-1252,455	-3055,743
		-1246,3	-3055,743
		-1280,15	-3058,82
		-1258,609	-3058,82
		-1255,532	-3061,897
		-1197,064	-3058,82
		-1126,286	-3052,665
		-1169,368	-3052,665
		-1129,363	-3052,665
		-1227,836	-3052,665
		-1233,991	-3058,82
		-1197,064	-3052,665
		-1178,6	-3040,356
		-1166,291	-3037,279
		-1206,295	-3037,279
		-1283,228	-3064,974
		-1243,223	-3061,897
		-1166,291	-3058,82
		-1153,982	-3055,743
		-1172,445	-3064,974
		-1218,605	-3064,974
		-1206,295	-3058,82
		-1363,237	-3064,974
		-1246,3	-3052,665
		-1375,546	-3064,974
		-1347,85	-3055,743
		-1304,769	-3046,511
		-1289,382	-3055,743
		-1258,609	-3052,665
		-1221,682	-3049,588
		-1224,759	-3049,588
		-1237,068	-3052,665
		-1240,146	-3052,665
		-1221,682	-3046,511
		-1317,078	-3052,665
		-1341,696	-3055,743
		-1317,078	-3052,665
		-1298,614	-3049,588
		-1240,146	-3052,665
		-1233,991	-3055,743
		-1218,605	-3055,743
		-1200,141	-3052,665
		-1193,986	-3052,665
		-1200,141	-3058,82
		-1190,909	-3055,743
		-1126,286	-3052,665
		-1104,745	-3043,433
		-1153,982	-3052,665
		-1227,836	-3068,052
		-1243,223	-3049,588
		-1224,759	-3064,974
		-1218,605	-3064,974
		-1249,377	-3055,743
		-1218,605	-3055,743
		-1166,291	-3052,665
		-1147,827	-3046,511
		-1193,986	-3049,588
		-1230,914	-3043,433
		-1258,609	-3043,433
		-1289,382	-3061,897
		-1295,537	-3064,974
		-1218,605	-3058,82
		-1144,75	-3052,665
		-1147,827	-3055,743
		-1110,9	-3049,588
		-1089,359	-3049,588
		-1083,204	-3046,511
		-1172,445	-3055,743
		-1280,15	-3071,129
		-1249,377	-3064,974
		-1212,45	-3052,665
		-1298,614	-3064,974
		-1344,773	-3064,974
		-1317,078	-3061,897
		-1317,078	-3061,897
		-1289,382	-3055,743
		-1258,609	-3052,665
		-1193,986	-3043,433
		-1190,909	-3046,511
		-1209,373	-3055,743
		-1212,45	-3055,743
		-1187,832	-3052,665
		-1200,141	-3049,588
		-1200,141	-3055,743
		-1218,605	-3049,588
		-1197,064	-3049,588
		-1218,605	-3055,743
		-1227,836	-3055,743
		-1221,682	-3058,82
		-1218,605	-3052,665
		-1230,914	-3055,743
		-1252,455	-3052,665
		-1233,991	-3049,588
		-1187,832	-3052,665
		-1172,445	-3046,511
		-1147,827	-3043,433
		-1206,295	-3043,433
		-1261,687	-3046,511
		-1270,918	-3055,743
		-1224,759	-3052,665
		-1104,745	-3049,588
		-1083,204	-3043,433
		-1107,822	-3043,433
		-1083,204	-3043,433
		-1190,909	-3043,433
		-1301,691	-3049,588
		-1338,619	-3052,665
		-1301,691	-3061,897
		-1261,687	-3061,897
		-1237,068	-3055,743
		-1200,141	-3052,665
		-1206,295	-3052,665
		-1221,682	-3052,665
		-1237,068	-3043,433
		-1267,841	-3049,588
		-1261,687	-3046,511
		-1218,605	-3052,665
		-1178,6	-3052,665
		-1181,677	-3049,588
		-1200,141	-3052,665
		-1230,914	-3046,511
		-1292,459	-3055,743
		-1329,387	-3061,897
		-1326,309	-3061,897
		-1298,614	-3058,82
		-1277,073	-3061,897
		-1215,527	-3061,897
		-1184,754	-3058,82
		-1197,064	-3052,665
		-1203,218	-3055,743
		-1227,836	-3052,665
		-1246,3	-3052,665
		-1277,073	-3055,743
		-1267,841	-3052,665
		-1107,822	-3046,511
		-1009,349	-3037,279
		-1006,272	-3037,279
		-1015,504	-3037,279
		-1070,895	-3028,047
		-1172,445	-3024,97
		-1301,691	-3037,279
		-1384,778	-3049,588
		-1427,86	-3064,974
		-1427,86	-3071,129
		-1363,237	-3068,052
		-1267,841	-3064,974
		-1224,759	-3058,82
		-1221,682	-3058,82
		-1190,909	-3055,743
		-1169,368	-3052,665
		-1193,986	-3046,511
		-1203,218	-3040,356
		-1227,836	-3043,433
		-1129,363	-3043,433
		-1089,359	-3043,433
		-1113,977	-3040,356
		-1175,523	-3034,202
		-1270,918	-3037,279
		-1347,85	-3055,743
		-1347,85	-3058,82
		-1277,073	-3052,665
		-1261,687	-3052,665
		-1289,382	-3061,897
		-1286,305	-3052,665
		-1267,841	-3049,588
		-1267,841	-3055,743
		-1261,687	-3055,743
		-1209,373	-3049,588
		-1190,909	-3043,433
		-1197,064	-3037,279
		-1172,445	-3043,433
		-1160,136	-3046,511
		-1181,677	-3046,511
		-1255,532	-3046,511
		-1233,991	-3049,588
		-1221,682	-3049,588
		-1172,445	-3049,588
		-1138,595	-3040,356
		-1132,441	-3040,356
		-1181,677	-3043,433
		-1304,769	-3049,588
		-1369,391	-3055,743
		-1384,778	-3064,974
		-1390,932	-3068,052
		-1301,691	-3052,665
		-1270,918	-3055,743
		-1240,146	-3052,665
		-1218,605	-3043,433
		-1209,373	-3037,279
		-1187,832	-3040,356
		-1169,368	-3049,588
		-1123,209	-3034,202
		-1120,132	-3034,202
		-1187,832	-3043,433
		-1246,3	-3046,511
		-1240,146	-3049,588
		-1243,223	-3049,588
		-1240,146	-3043,433
		-1277,073	-3049,588
		-1273,996	-3049,588
		-1237,068	-3046,511
		-1224,759	-3049,588
		-1261,687	-3049,588
		-1230,914	-3052,665
		-1157,059	-3043,433
		-1141,673	-3046,511
		-1160,136	-3055,743
		-1163,213	-3034,202
		-1203,218	-3037,279
		-1317,078	-3055,743
		-1341,696	-3052,665
		-1409,396	-3052,665
		-1400,164	-3052,665
		-1354,005	-3049,588
		-1320,155	-3046,511
		-1307,846	-3046,511
		-1273,996	-3046,511
		-1240,146	-3046,511
		-1138,595	-3046,511
		-1067,818	-3046,511
		-966,267	-3046,511
		-960,113	-3043,433
		-1046,277	-3037,279
		-1172,445	-3034,202
		-1292,459	-3046,511
		-1403,242	-3049,588
		-1486,328	-3061,897
		-1495,56	-3074,206
		-1443,246	-3064,974
		-1280,15	-3046,511
		-1338,619	-3055,743
		-1273,996	-3049,588
		-1209,373	-3043,433
		-1144,75	-3034,202
		-1077,05	-3028,047
		-1080,127	-3028,047
		-1098,591	-3037,279
		-1120,132	-3043,433
		-1314	-3061,897
		-1341,696	-3061,897
		-1363,237	-3058,82
		-1304,769	-3055,743
		-1283,228	-3061,897
		-1218,605	-3058,82
		-1141,673	-3052,665
		-1113,977	-3049,588
		-1181,677	-3046,511
		-1354,005	-3055,743
		-1378,623	-3049,588
		-1437,092	-3058,82
		-1440,169	-3058,82
		-1387,855	-3055,743
		-1310,923	-3052,665
		-1209,373	-3049,588
		-1141,673	-3052,665
		-1083,204	-3043,433
		-1184,754	-3043,433
		-1280,15	-3049,588
		-1277,073	-3058,82
		-1292,459	-3052,665
		-1357,082	-3064,974
		-1415,551	-3074,206
		-1338,619	-3061,897
		-1273,996	-3052,665
		-1203,218	-3055,743
		-1237,068	-3055,743
		-1206,295	-3052,665
		-1215,527	-3052,665
		-1230,914	-3046,511
		-1286,305	-3055,743
		-1255,532	-3055,743
		-1249,377	-3049,588
		-1341,696	-3058,82
		-1292,459	-3052,665
		-1304,769	-3052,665
		-1209,373	-3058,82
		-1289,382	-3061,897
		-1304,769	-3058,82
		-1166,291	-3052,665
		-1150,904	-3055,743
		-1144,75	-3058,82
		-1141,673	-3046,511
		-1280,15	-3052,665
		-1323,232	-3058,82
		-1314	-3055,743
		-1273,996	-3049,588
		-1314	-3046,511
		-1332,464	-3046,511
		-1357,082	-3049,588
		-1332,464	-3046,511
		-1323,232	-3046,511
		-1350,928	-3049,588
		-1363,237	-3052,665
		-1341,696	-3052,665
		-1166,291	-3049,588
		-1258,609	-3058,82
		-1129,363	-3046,511
		-1064,74	-3046,511
		-1043,199	-3043,433
		-1080,127	-3037,279
		-1175,523	-3037,279
		-1320,155	-3040,356
		-1314	-3046,511
		-1178,6	-3046,511
		-1240,146	-3055,743
		-1230,914	-3043,433
		-1169,368	-3040,356
		-1301,691	-3049,588
		-1360,16	-3046,511
		-1406,319	-3052,665
		-1277,073	-3046,511
		-1200,141	-3055,743
		-1181,677	-3052,665
		-1193,986	-3058,82
		-1200,141	-3055,743
		-1273,996	-3058,82
		-1249,377	-3049,588
		-1178,6	-3055,743
		-1249,377	-3055,743
		-1249,377	-3052,665
		-1298,614	-3046,511
		-1172,445	-3046,511
		-1369,391	-3046,511
		-1338,619	-3049,588
		-1366,314	-3055,743
		-1270,918	-3049,588
		-1221,682	-3052,665
		-1187,832	-3049,588
		-1203,218	-3052,665
		-1178,6	-3043,433
		-1163,213	-3040,356
		-1227,836	-3046,511
		-1255,532	-3049,588
		-1224,759	-3049,588
		-1184,754	-3049,588
		-1227,836	-3058,82
		-1246,3	-3049,588
		-1233,991	-3049,588
		-1249,377	-3046,511
		-1277,073	-3046,511
		-1332,464	-3052,665
		-1292,459	-3046,511
		-1273,996	-3049,588
		-1270,918	-3052,665
		-1252,455	-3046,511
		-1252,455	-3040,356
		-1277,073	-3046,511
		-1317,078	-3046,511
		-1190,909	-3043,433
		-1067,818	-3043,433
		-997,04	-3043,433
		-1027,813	-3034,202
		-1141,673	-3037,279
		-1221,682	-3037,279
		-1354,005	-3043,433
		-1440,169	-3055,743
		-1363,237	-3064,974
		-1329,387	-3058,82
		-1267,841	-3049,588
		-1273,996	-3046,511
		-1335,541	-3046,511
		-1381,701	-3049,588
		-1372,469	-3055,743
		-1326,309	-3049,588
		-1267,841	-3049,588
		-1233,991	-3046,511
		-1157,059	-3046,511
		-1141,673	-3043,433
		-1132,441	-3040,356
		-1175,523	-3040,356
		-1240,146	-3052,665
		-1295,537	-3055,743
		-1240,146	-3052,665
		-1230,914	-3052,665
		-1200,141	-3055,743
		-1166,291	-3049,588
		-1187,832	-3052,665
		-1184,754	-3043,433
		-1221,682	-3040,356
		-1237,068	-3049,588
		-1286,305	-3055,743
		-1240,146	-3043,433
		-1243,223	-3040,356
		-1326,309	-3043,433
		-1394,01	-3049,588
		-1403,242	-3052,665
		-1249,377	-3049,588
		-1206,295	-3049,588
		-1190,909	-3055,743
		-1172,445	-3055,743
		-1197,064	-3055,743
		-1237,068	-3052,665
		-1277,073	-3064,974
		-1289,382	-3068,052
		-1233,991	-3052,665
		-1209,373	-3049,588
		-1193,986	-3049,588
		-1233,991	-3049,588
		-1280,15	-3052,665
		-1314	-3055,743
		-1246,3	-3052,665
		-1218,605	-3049,588
		-1200,141	-3046,511
		-1190,909	-3049,588
		-1221,682	-3049,588
		-1258,609	-3049,588
		-1264,764	-3043,433
		-1270,918	-3058,82
		-1237,068	-3052,665
		-1203,218	-3049,588
		-1187,832	-3043,433
		-1252,455	-3052,665
		-1301,691	-3055,743
		-1280,15	-3052,665
		-1249,377	-3052,665
		-1295,537	-3055,743
		-1264,764	-3055,743
		-1218,605	-3049,588
		-1224,759	-3046,511
		-1240,146	-3043,433
		-1267,841	-3049,588
		-1289,382	-3055,743
		-1227,836	-3040,356
		-1301,691	-3058,82
		-1289,382	-3049,588
		-1329,387	-3055,743
		-1332,464	-3064,974
		-1286,305	-3068,052
		-1221,682	-3064,974
		-1184,754	-3068,052
		-1107,822	-3061,897
		-1086,281	-3058,82
		-1030,89	-3049,588
		-1080,127	-3046,511
		-1160,136	-3049,588
		-1153,982	-3043,433
		-1218,605	-3055,743
		-1273,996	-3052,665
		-1286,305	-3049,588
		-1335,541	-3058,82
		-1366,314	-3058,82
		-1341,696	-3068,052
		-1304,769	-3068,052
		-1286,305	-3064,974
		-1252,455	-3061,897
		-1264,764	-3058,82
		-1107,822	-3061,897
		-1089,359	-3052,665
		-1113,977	-3052,665
		-1197,064	-3055,743
		-1233,991	-3052,665
		-1267,841	-3049,588
		-1237,068	-3058,82
		-1314	-3046,511
		-1307,846	-3052,665
		-1332,464	-3052,665
		-1369,391	-3058,82
		-1357,082	-3061,897
		-1267,841	-3064,974
		-1184,754	-3068,052
		-1169,368	-3068,052
		-1175,523	-3061,897
		-1197,064	-3061,897
		-1252,455	-3055,743
		-1304,769	-3058,82
		-1400,164	-3068,052
		-1240,146	-3068,052
		-1224,759	-3058,82
		-1184,754	-3061,897
		-1129,363	-3052,665
		-1024,736	-3055,743
		-1000,117	-3049,588
		-1018,581	-3046,511
		-1101,668	-3058,82
		-1193,986	-3052,665
		-1227,836	-3052,665
		-1295,537	-3064,974
		-1301,691	-3068,052
		-1304,769	-3068,052
		-1384,778	-3077,284
		-1360,16	-3071,129
		-1360,16	-3064,974
		-1397,087	-3068,052
		-1375,546	-3074,206
		-1280,15	-3068,052
		-1264,764	-3061,897
		-1258,609	-3061,897
		-1221,682	-3061,897
		-1193,986	-3064,974
		-1175,523	-3058,82
		-1160,136	-3061,897
		-1160,136	-3049,588
		-1175,523	-3058,82
		-1218,605	-3058,82
		-1273,996	-3068,052
		-1255,532	-3058,82
		-1227,836	-3061,897
		-1209,373	-3061,897
		-1178,6	-3061,897
		-1181,677	-3061,897
		-1157,059	-3068,052
		-1126,286	-3071,129
		-1138,595	-3061,897
		-1237,068	-3074,206
		-1267,841	-3068,052
		-1360,16	-3061,897
		-1415,551	-3071,129
		-1323,232	-3064,974
		-1314	-3064,974
		-1295,537	-3064,974
		-1261,687	-3061,897
		-1246,3	-3068,052
		-1230,914	-3068,052
		-1243,223	-3074,206
		-1209,373	-3061,897
		-1110,9	-3061,897
		-1104,745	-3064,974
		-1138,595	-3064,974
		-1160,136	-3068,052
		-1197,064	-3064,974
		-1221,682	-3064,974
		-1270,918	-3064,974
		-1307,846	-3061,897
		-1280,15	-3074,206
		-1141,673	-3071,129
		-1083,204	-3058,82
		-1132,441	-3068,052
		-1190,909	-3071,129
		-1203,218	-3068,052
		-1249,377	-3055,743
		-1307,846	-3058,82
		-1344,773	-3064,974
		-1323,232	-3077,284
		-1295,537	-3083,438
		-1230,914	-3080,361
		-1175,523	-3074,206
		-1147,827	-3061,897
		-1153,982	-3071,129
		-1153,982	-3052,665
		-1160,136	-3068,052
		-1280,15	-3068,052
		-1350,928	-3080,361
		-1298,614	-3074,206
		-1286,305	-3068,052
		-1332,464	-3077,284
		-1329,387	-3077,284
		-1215,527	-3068,052
		-1181,677	-3068,052
		-1181,677	-3068,052
		-1175,523	-3064,974
		-1237,068	-3058,82
		-1317,078	-3064,974
		-1295,537	-3071,129
		-1187,832	-3064,974
		-1200,141	-3068,052
		-1224,759	-3071,129
		-1129,363	-3058,82
		-1187,832	-3074,206
		-1224,759	-3086,515
		-1193,986	-3077,284
		-1169,368	-3071,129
		-1261,687	-3064,974
		-1221,682	-3071,129
		-1286,305	-3071,129
		-1264,764	-3068,052
		-1215,527	-3061,897
		-1249,377	-3064,974
		-1264,764	-3071,129
		-1252,455	-3071,129
		-1280,15	-3071,129
		-1280,15	-3071,129
		-1289,382	-3068,052
		-1295,537	-3068,052
		-1221,682	-3077,284
		-1163,213	-3074,206
		-1292,459	-3071,129
		-1126,286	-3068,052
		-1113,977	-3071,129
		-1117,054	-3061,897
		-1132,441	-3064,974
		-1267,841	-3077,284
		-1218,605	-3074,206
		-1267,841	-3071,129
		-1270,918	-3074,206
		-1240,146	-3068,052
		-1193,986	-3071,129
		-1126,286	-3055,743
		-1135,518	-3064,974
		-1181,677	-3068,052
		-1209,373	-3058,82
		-1252,455	-3064,974
		-1200,141	-3074,206
		-1150,904	-3077,284
		-1117,054	-3064,974
		-1132,441	-3055,743
		-1193,986	-3052,665
		-1270,918	-3068,052
		-1227,836	-3071,129
		-1200,141	-3064,974
		-1240,146	-3071,129
		-1190,909	-3068,052
		-1184,754	-3071,129
		-1169,368	-3058,82
		-1184,754	-3071,129
		-1144,75	-3071,129
		-1335,541	-3077,284
		-1320,155	-3074,206
		-1113,977	-3068,052
		-1184,754	-3068,052
		-1366,314	-3077,284
		-1255,532	-3068,052
		-1200,141	-3064,974
		-1372,469	-3074,206
		-1344,773	-3074,206
		-1280,15	-3077,284
		-1314	-3077,284
		-1117,054	-3074,206
		-1187,832	-3080,361
		-1101,668	-3071,129
		-1098,591	-3064,974
		-1123,209	-3052,665
		-1190,909	-3058,82
		-1270,918	-3064,974
		-1172,445	-3049,588
		-1307,846	-3068,052
		-1249,377	-3064,974
		-1270,918	-3074,206
		-1264,764	-3077,284
		-1310,923	-3080,361
		-1280,15	-3074,206
		-1037,045	-3071,129
		-1150,904	-3071,129
		-1150,904	-3071,129
		-898,567	-3058,82
		-1273,996	-3064,974
		-984,731	-3049,588
		-1310,923	-3061,897
		-1381,701	-3061,897
		-1372,469	-3071,129
		-1354,005	-3071,129
		-1406,319	-3071,129
		-1363,237	-3074,206
		-1230,914	-3074,206
		-1310,923	-3074,206
		-877,026	-3064,974
		-1064,74	-3068,052
		-1064,74	-3052,665
		-1120,132	-3040,356
		-1129,363	-3071,129
		-1264,764	-3058,82
		-1366,314	-3074,206
		-1412,473	-3092,67
		-1375,546	-3089,593
		-1323,232	-3080,361
		-1323,232	-3080,361
		-1273,996	-3083,438
		-1264,764	-3077,284
		-1261,687	-3068,052
		-1240,146	-3058,82
		-1206,295	-3061,897
		-1150,904	-3061,897
		-1166,291	-3058,82
		-1172,445	-3064,974
		-1169,368	-3061,897
		-1169,368	-3064,974
		-1163,213	-3064,974
		-1215,527	-3071,129
		-1197,064	-3061,897
		-1233,991	-3061,897
		-1314	-3071,129
		-1341,696	-3086,515
		-1286,305	-3077,284
		-1252,455	-3071,129
		-1163,213	-3074,206
		-1135,518	-3077,284
		-1070,895	-3068,052
		-1052,431	-3071,129
		-1083,204	-3061,897
		-1120,132	-3061,897
		-1160,136	-3058,82
		-1249,377	-3071,129
		-1320,155	-3080,361
		-1270,918	-3068,052
		-1252,455	-3074,206
		-1169,368	-3074,206
		-1101,668	-3074,206
		-1080,127	-3077,284
		-1101,668	-3071,129
		-1132,441	-3071,129
		-1163,213	-3074,206
		-1190,909	-3074,206
		-1197,064	-3074,206
		-1197,064	-3080,361
		-1206,295	-3080,361
		-1200,141	-3080,361
		-1215,527	-3068,052
		-1184,754	-3058,82
		-1206,295	-3064,974
		-1286,305	-3068,052
		-1277,073	-3061,897
		-1292,459	-3074,206
		-1240,146	-3064,974
		-1233,991	-3064,974
		-1206,295	-3068,052
		-1212,45	-3074,206
		-1172,445	-3074,206
		-1160,136	-3074,206
		-1197,064	-3083,438
		-1144,75	-3086,515
		-1113,977	-3080,361
		-1172,445	-3086,515
		-1077,05	-3068,052
		-1080,127	-3061,897
		-1117,054	-3064,974
		-1160,136	-3061,897
		-1240,146	-3058,82
		-1354,005	-3071,129
		-1415,551	-3080,361
		-1363,237	-3080,361
		-1301,691	-3074,206
		-1286,305	-3080,361
		-1277,073	-3080,361
		-1255,532	-3077,284
		-1277,073	-3077,284
		-1286,305	-3083,438
		-1270,918	-3083,438
		-1243,223	-3083,438
		-1227,836	-3080,361
		-1212,45	-3077,284
		-1187,832	-3080,361
		-1160,136	-3077,284
		-1073,972	-3077,284
		-1027,813	-3074,206
		-972,422	-3068,052
		-953,958	-3068,052
		-944,726	-3058,82
		-1058,586	-3064,974
		-1153,982	-3071,129
		-1249,377	-3071,129
		-1295,537	-3083,438
		-1280,15	-3080,361
		-1280,15	-3077,284
		-1332,464	-3080,361
		-1344,773	-3080,361
		-1335,541	-3077,284
		-1292,459	-3080,361
		-1267,841	-3080,361
		-1246,3	-3080,361
		-1212,45	-3083,438
		-1212,45	-3077,284
		-1227,836	-3080,361
		-1190,909	-3077,284
		-1218,605	-3080,361
		-1120,132	-3071,129
		-1040,122	-3071,129
		-984,731	-3068,052
		-1003,195	-3061,897
		-1144,75	-3061,897
		-1055,509	-3061,897
		-1258,609	-3068,052
		-1443,246	-3083,438
		-1366,314	-3092,67
		-1283,228	-3083,438
		-1273,996	-3083,438
		-1310,923	-3089,593
		-1261,687	-3083,438
		-1240,146	-3077,284
		-1224,759	-3077,284
		-1221,682	-3077,284
		-1218,605	-3080,361
		-1221,682	-3077,284
		-1218,605	-3074,206
		-1215,527	-3077,284
		-1218,605	-3080,361
		-1209,373	-3077,284
		-1209,373	-3077,284
		-1206,295	-3077,284
		-1209,373	-3077,284
		-1212,45	-3077,284
		-1209,373	-3077,284
		-1206,295	-3080,361
		-1206,295	-3083,438
		-1206,295	-3080,361
		-1117,054	-3074,206
		-1129,363	-3077,284
		-1153,982	-3068,052
		-1193,986	-3071,129
		-1212,45	-3077,284
		-1150,904	-3077,284
		-1037,045	-3077,284
		-1000,117	-3074,206
		-1246,3	-3080,361
		-1270,918	-3086,515
		-1027,813	-3080,361
		-978,577	-3074,206
		-972,422	-3061,897
		-1212,45	-3080,361
		-1258,609	-3089,593
		-1292,459	-3089,593
		-1298,614	-3083,438
		-1314	-3080,361
		-1381,701	-3095,747
		-1249,377	-3083,438
		-1033,968	-3077,284
		-944,726	-3071,129
		-966,267	-3068,052
		-1030,89	-3068,052
		-1138,595	-3068,052
		-1310,923	-3074,206
		-1449,401	-3089,593
		-1510,946	-3101,902
		-1372,469	-3101,902
		-1258,609	-3086,515
		-1172,445	-3077,284
		-1123,209	-3083,438
		-1098,591	-3086,515
		-1073,972	-3083,438
		-1030,89	-3080,361
		-1046,277	-3068,052
		-1150,904	-3074,206
		-1221,682	-3074,206
		-1301,691	-3083,438
		-1350,928	-3086,515
		-1323,232	-3086,515
		-1255,532	-3089,593
		-1203,218	-3086,515
		-1153,982	-3077,284
		-1098,591	-3077,284
		-1104,745	-3083,438
		-1132,441	-3083,438
		-1144,75	-3086,515
		-1104,745	-3089,593
		-1083,204	-3089,593
		-1083,204	-3077,284
		-1246,3	-3092,67
		-1344,773	-3092,67
		-1347,85	-3092,67
		-1378,623	-3092,67
		-1335,541	-3086,515
		-1249,377	-3089,593
		-1187,832	-3089,593
		-1144,75	-3080,361
		-1117,054	-3080,361
		-1092,436	-3071,129
		-1077,05	-3064,974
		-1064,74	-3071,129
		-1073,972	-3080,361
		-1117,054	-3071,129
		-1178,6	-3061,897
		-1338,619	-3077,284
		-1461,71	-3092,67
		-1446,324	-3092,67
		-1369,391	-3089,593
		-1310,923	-3089,593
		-1184,754	-3077,284
		-1138,595	-3080,361
		-1061,663	-3077,284
		-1018,581	-3080,361
		-1055,509	-3077,284
		-1110,9	-3074,206
		-1172,445	-3074,206
		-1243,223	-3077,284
		-1314	-3077,284
		-1301,691	-3080,361
		-1218,605	-3077,284
		-1117,054	-3074,206
		-1110,9	-3074,206
		-1135,518	-3074,206
		-1197,064	-3074,206
		-1166,291	-3080,361
		-1261,687	-3083,438
		-1230,914	-3092,67
		-1310,923	-3080,361
		-1181,677	-3086,515
		-1181,677	-3080,361
		-1221,682	-3083,438
		-1246,3	-3077,284
		-1197,064	-3083,438
		-1243,223	-3074,206
		-1252,455	-3068,052
		-1144,75	-3077,284
		-1077,05	-3064,974
		-1092,436	-3071,129
		-1092,436	-3064,974
		-1110,9	-3068,052
		-1141,673	-3068,052
		-1264,764	-3077,284
		-1261,687	-3071,129
		-1218,605	-3071,129
		-1132,441	-3083,438
		-1098,591	-3077,284
		-1132,441	-3083,438
		-1092,436	-3074,206
		-1064,74	-3068,052
		-1129,363	-3071,129
		-1184,754	-3071,129
		-1264,764	-3074,206
		-1277,073	-3068,052
		-1310,923	-3068,052
		-1338,619	-3077,284
		-1329,387	-3083,438
		-1295,537	-3074,206
		-1280,15	-3077,284
		-1218,605	-3074,206
		-1157,059	-3080,361
		-1092,436	-3080,361
		-1070,895	-3077,284
		-1052,431	-3077,284
		-1083,204	-3071,129
		-1141,673	-3071,129
		-1147,827	-3071,129
[truncated: 21,753 more rows]
