# Supplementary material for: Assessment of upper limb motor control: establishing normative benchmarks for clinical applications
Source: PeerJ. 2025 Aug 22;13:e19859. doi: 10.7717/peerj.19859 (PMC12377353; doi:10.7717/peerj.19859)
Supplement: Supplemental Information 1 [file peerj-13-19859-s001.zip › translated_csvs/advanced_mdurance-test-246586.csv]

angle_window_	angles_bíceps_braquial_derecho_tríceps_braquial_largo_derecho	emg_muscle_bíceps_braquial_derecho_(µV)	emg_muscle_tríceps_braquial_largo_derecho_(µV)
0,05	87,79	-264,647	-2095,63
	87,49	-332,347	-2095,63
	86,89	-215,41	-2101,785
	86,26	-144,633	-2104,862
	85,87	-141,556	-2101,785
	85,7	-203,101	-2107,939
	85,59	-403,125	-2114,094
	85,41	-409,279	-2114,094
	85,17	-356,965	-2114,094
	84,99	-338,502	-2126,403
	84,89	-276,956	-2120,249
	84,76	-193,869	-2095,63
	84,51	-243,106	-2095,63
	84,2	-270,801	-2092,553
	83,88	-440,052	-2092,553
	83,54	-473,902	-2095,63
	83,14	-446,207	-2111,017
	82,72	-409,279	-2111,017
	82,36	-178,483	-2092,553
	82,02	-473,902	-2114,094
	81,57	-120,015	-2089,476
	81,02	-110,783	-2083,321
	80,53	-409,279	-2098,708
	80,11	-566,221	-2111,017
	79,68	-286,188	-2086,398
	79,19	-501,598	-2101,785
	78,62	-520,061	-2114,094
	78,06	-452,361	-2107,939
	77,59	-283,111	-2098,708
	77,21	-498,52	-2107,939
	76,87	-356,965	-2104,862
	76,51	-261,57	-2107,939
	76,15	-193,869	-2098,708
	75,82	-276,956	-2104,862
	75,52	-310,806	-2104,862
	75,24	-307,729	-2098,708
	74,96	-187,715	-2101,785
	74,66	-356,965	-2101,785
	74,37	-372,352	-2107,939
	74,1	-344,656	-2101,785
	73,81	-326,193	-2089,476
	73,55	-338,502	-2092,553
	73,32	-369,274	-2101,785
	73,12	-329,27	-2095,63
	72,96	-323,115	-2095,63
	72,82	-412,356	-2098,708
	72,69	-276,956	-2089,476
	72,53	-273,879	-2107,939
	72,39	-249,26	-2089,476
	72,31	-446,207	-2104,862
	72,23	-436,975	-2111,017
	72,09	-338,502	-2098,708
	71,83	-375,429	-2098,708
	71,55	-443,129	-2107,939
	71,48	-436,975	-2104,862
	71,68	-384,661	-2095,63
	71,59	-320,038	-2092,553
	69,1	-267,724	-2086,398
	60,79	-258,492	-2092,553
	46,6	-227,719	-2104,862
	29,09	-190,792	-2095,63
	10,01	-316,961	-2104,862
	-10,64	-381,584	-2111,017
	-27,91	-304,652	-2098,708
	-38,68	-313,883	-2104,862
	-41,41	-332,347	-2101,785
	-35,21	-301,574	-2104,862
	-24,81	-264,647	-2092,553
	-11,96	-400,047	-2111,017
	2,22	-433,897	-2132,558
	16,04	-313,883	-2126,403
	28,42	-206,178	-2107,939
	39,64	-230,797	-2107,939
	50,39	-273,879	-2114,094
	60,97	-258,492	-2107,939
	72,16	-295,42	-2107,939
	84,44	-307,729	-2111,017
	96,11	-301,574	-2123,326
	105,66	-218,488	-2117,171
	109,26	-215,41	-2117,171
	105,67	-240,029	-2107,939
	99,22	-326,193	-2117,171
	91,48	-393,893	-2117,171
	81,7	-415,434	-2129,48
	69,65	-400,047	-2123,326
	55,88	-433,897	-2120,249
	41,33	-436,975	-2123,326
	26,79	-424,666	-2123,326
	12,72	-384,661	-2120,249
	-0,77	-316,961	-2120,249
	-14,84	-233,874	-2126,403
	-28,54	-267,724	-2126,403
	-37,66	-163,097	-2126,403
	-41,92	-107,705	-2117,171
	-43,31	-89,242	-2107,939
	-41,66	-76,933	-2101,785
	-36,41	-135,401	-2114,094
	-27,11	-240,029	-2114,094
	-14,12	-384,661	-2111,017
	1,37	-529,293	-2114,094
	18,15	-630,844	-2129,48
	35,7	-640,075	-2132,558
	52,81	-516,984	-2132,558
	67,33	-424,666	-2123,326
	78,42	-372,352	-2123,326
	89,51	-353,888	-2120,249
	98,54	-276,956	-2117,171
	100,33	-221,565	-2114,094
	98,08	-206,178	-2101,785
	96,05	-187,715	-2104,862
	93,36	-138,478	-2098,708
	87,89	-156,942	-2095,63
	78,85	-227,719	-2101,785
	66,73	-276,956	-2089,476
	53,27	-316,961	-2095,63
	39,02	-329,27	-2107,939
	23,84	-215,41	-2098,708
	8,34	-95,396	-2089,476
	-7,05	-120,015	-2089,476
	-21,74	-261,57	-2083,321
	-32,55	-215,41	-2092,553
	-38,6	-283,111	-2089,476
	-41,63	-409,279	-2086,398
	-42,33	-520,061	-2086,398
	-41,01	-436,975	-2083,321
	-36,23	-400,047	-2083,321
	-27,61	-390,815	-2092,553
	-16,54	-360,043	-2086,398
	-3,78	-335,424	-2086,398
	10,25	-326,193	-2089,476
	25,01	-295,42	-2077,167
	39,78	-280,033	-2074,089
	53,85	-270,801	-2071,012
	66,37	-255,415	-2067,935
	76,3	-332,347	-2086,398
	83,12	-366,197	-2092,553
	88,73	-381,584	-2098,708
	96	-353,888	-2092,553
	101,45	-375,429	-2092,553
	101,4	-381,584	-2089,476
	97,59	-412,356	-2086,398
	91,93	-363,12	-2092,553
	85,22	-356,965	-2080,244
	76,33	-381,584	-2083,321
	64,71	-360,043	-2083,321
	51,24	-363,12	-2080,244
	35,78	-320,038	-2077,167
	17,87	-320,038	-2086,398
	-1,24	-363,12	-2092,553
	-19,46	-363,12	-2092,553
	-32,4	-335,424	-2086,398
	-39,49	-301,574	-2080,244
	-44,22	-381,584	-2092,553
	-46,81	-203,101	-2077,167
	-46,46	-224,642	-2086,398
	-42,79	-280,033	-2086,398
	-35,88	-301,574	-2083,321
	-26,42	-421,588	-2086,398
	-15,1	-363,12	-2080,244
	-2,66	-476,979	-2086,398
	10,18	-255,415	-2080,244
	23,47	-400,047	-2080,244
	37,45	-215,41	-2092,553
	51,7	-224,642	-2092,553
	65,26	-264,647	-2092,553
	77,03	-350,811	-2083,321
	86,51	-495,443	-2098,708
	97,05	-526,216	-2114,094
	107,27	-504,675	-2114,094
	110,61	-467,748	-2111,017
	109,57	-375,429	-2086,398
	107,52	-384,661	-2086,398
	102,55	-326,193	-2077,167
	94,4	-295,42	-2077,167
	84,19	-360,043	-2083,321
	72,49	-400,047	-2080,244
	58,92	-421,588	-2080,244
	42,93	-323,115	-2083,321
	25,12	-184,637	-2086,398
	7,86	-49,237	-2083,321
	-6,84	-46,16	-2071,012
	-19,8	-169,251	-2067,935
	-29,52	-261,57	-2074,089
	-33,93	-636,998	-2095,63
	-34,61	-507,752	-2092,553
	-32,52	-566,221	-2107,939
	-27,62	-627,766	-2104,862
	-20,4	-393,893	-2095,63
	-11,39	-384,661	-2098,708
	0,16	-356,965	-2098,708
	14,25	-390,815	-2089,476
	29	-252,338	-2086,398
	43,29	-283,111	-2089,476
	57,22	-283,111	-2083,321
	70,3	-504,675	-2101,785
	81,24	-480,057	-2098,708
	89,17	-470,825	-2095,63
	95,47	-372,352	-2089,476
	101,58	-203,101	-2080,244
	104,02	-169,251	-2077,167
	102,5	-369,274	-2083,321
	101,7	-246,183	-2083,321
	101,03	-276,956	-2086,398
	97,08	-295,42	-2089,476
	88,51	-295,42	-2089,476
	76,11	-400,047	-2095,63
	61,45	-455,438	-2092,553
	45,17	-461,593	-2101,785
	27,87	-418,511	-2104,862
	12,13	-372,352	-2104,862
	0,32	-356,965	-2107,939
	-9,52	-360,043	-2101,785
	-19,14	-372,352	-2098,708
	-25,79	-443,129	-2101,785
	-28,71	-449,284	-2095,63
	-29,56	-369,274	-2095,63
	-28,26	-344,656	-2098,708
	-24,22	-329,27	-2095,63
	-17,26	-323,115	-2095,63
	-8,54	-347,733	-2095,63
	0,93	-390,815	-2095,63
	11,58	-378,506	-2092,553
	23,76	-390,815	-2092,553
	36,74	-424,666	-2107,939
	49,95	-350,811	-2104,862
	63,1	-292,342	-2101,785
	75,43	-270,801	-2086,398
	87,01	-295,42	-2080,244
	99,7	-326,193	-2086,398
	109,43	-384,661	-2095,63
	109,83	-369,274	-2101,785
	105,75	-304,652	-2098,708
	102,04	-292,342	-2095,63
	97,4	-240,029	-2089,476
	91	-292,342	-2092,553
	82,39	-313,883	-2086,398
	71,66	-329,27	-2083,321
	58,9	-310,806	-2089,476
	44,02	-264,647	-2092,553
	27,66	-153,865	-2092,553
	10,95	-126,169	-2089,476
	-5,07	-172,328	-2080,244
	-19,1	-430,82	-2101,785
	-28,63	-603,148	-2107,939
	-33,35	-686,235	-2123,326
	-35,66	-680,08	-2120,249
	-35,96	-498,52	-2104,862
	-33,97	-433,897	-2098,708
	-29,77	-396,97	-2098,708
	-23,45	-264,647	-2092,553
	-16,04	-227,719	-2086,398
	-8,01	-304,652	-2086,398
	1,18	-341,579	-2095,63
	11,57	-243,106	-2086,398
	22,84	-427,743	-2092,553
	34,82	-513,907	-2095,63
	47,97	-526,216	-2095,63
	61,99	-498,52	-2095,63
	75,41	-415,434	-2098,708
	87,07	-295,42	-2095,63
	96,96	-206,178	-2101,785
	105,4	-181,56	-2101,785
	109,49	-150,787	-2095,63
	109,57	-184,637	-2095,63
	108,36	-212,333	-2095,63
	105,18	-363,12	-2095,63
	99,17	-483,134	-2095,63
	89,64	-504,675	-2089,476
	77,49	-504,675	-2098,708
	63,19	-492,366	-2114,094
	46,33	-390,815	-2114,094
	28,88	-298,497	-2111,017
	12,57	-267,724	-2104,862
	-3,34	-240,029	-2101,785
	-18,84	-261,57	-2101,785
	-29,06	-320,038	-2092,553
	-32,35	-356,965	-2092,553
	-32,28	-360,043	-2089,476
	-29,53	-369,274	-2080,244
	-23,51	-310,806	-2089,476
	-15,59	-338,502	-2098,708
	-7,8	-375,429	-2101,785
	0,59	-363,12	-2092,553
	10,79	-430,82	-2101,785
	21,98	-486,211	-2104,862
	32,95	-455,438	-2098,708
	43,74	-409,279	-2098,708
	55,13	-347,733	-2104,862
	67,16	-344,656	-2114,094
	78,85	-335,424	-2114,094
	89,22	-307,729	-2107,939
	99,37	-356,965	-2104,862
	108,67	-415,434	-2107,939
	111,69	-440,052	-2101,785
	107,72	-464,67	-2107,939
	101,54	-526,216	-2107,939
	95,5	-486,211	-2104,862
	88,37	-449,284	-2111,017
	78,93	-409,279	-2117,171
	67,36	-301,574	-2114,094
	53,82	-298,497	-2114,094
	39,36	-298,497	-2117,171
	24,83	-332,347	-2107,939
	9,96	-366,197	-2098,708
	-6,26	-360,043	-2089,476
	-21,65	-326,193	-2086,398
	-31,92	-344,656	-2107,939
	-37,58	-400,047	-2114,094
	-40,96	-369,274	-2104,862
	-41,66	-326,193	-2104,862
	-39,01	-116,937	-2107,939
	-33,79	-80,01	-2095,63
	-27,19	-123,092	-2095,63
	-20,38	-264,647	-2092,553
	-12,76	-440,052	-2095,63
	-3,07	-603,148	-2101,785
	8,42	-440,052	-2095,63
	21,08	-584,684	-2111,017
	34,73	-273,879	-2104,862
	49,98	-240,029	-2104,862
	66,57	-307,729	-2114,094
	82,96	-421,588	-2120,249
	98,06	-424,666	-2111,017
	110,27	-443,129	-2104,862
	113,94	-560,066	-2114,094
	109,79	-513,907	-2123,326
	103,02	-409,279	-2120,249
	95,29	-332,347	-2111,017
	86,66	-249,26	-2111,017
	74,54	-153,865	-2101,785
	59,31	-107,705	-2086,398
	42,62	-166,174	-2095,63
	26,18	-313,883	-2107,939
	10,89	-409,279	-2107,939
	-5,49	-510,829	-2111,017
	-24,52	-609,303	-2126,403
	-42,87	-640,075	-2132,558
	-55,76	-523,139	-2129,48
	-63,74	-461,593	-2123,326
	-67,85	-396,97	-2111,017
	-67,1	-400,047	-2114,094
	-62,64	-289,265	-2107,939
	-55,64	-280,033	-2101,785
	-46,33	-307,729	-2095,63
	-34,58	-338,502	-2089,476
	-20,51	-396,97	-2095,63
	-5,43	-458,516	-2101,785
	9,29	-415,434	-2101,785
	23,51	-286,188	-2101,785
	38,37	-261,57	-2101,785
	54,76	-264,647	-2107,939
	71,51	-203,101	-2104,862
	85,65	-233,874	-2101,785
	96,48	-341,579	-2101,785
	103,23	-495,443	-2111,017
	102,78	-483,134	-2114,094
	99,71	-452,361	-2111,017
	101,83	-449,284	-2126,403
	106,16	-372,352	-2129,48
	106,58	-363,12	-2114,094
	102,12	-366,197	-2111,017
	94	-326,193	-2114,094
	82,81	-206,178	-2101,785
	68,75	-169,251	-2095,63
	52,24	-160,019	-2104,862
	33,56	-196,947	-2101,785
	14	-360,043	-2095,63
	-4,65	-387,738	-2104,862
	-21,98	-378,506	-2098,708
	-37,46	-396,97	-2104,862
	-51,11	-390,815	-2111,017
	-62,98	-369,274	-2107,939
	-70,53	-316,961	-2114,094
	-72,41	-369,274	-2117,171
	-69,53	-433,897	-2120,249
	-62,9	-381,584	-2107,939
	-53,72	-375,429	-2101,785
	-42,83	-412,356	-2104,862
	-30,32	-495,443	-2117,171
	-16,35	-467,748	-2126,403
	-1,24	-430,82	-2120,249
	14,5	-384,661	-2111,017
	30,38	-387,738	-2101,785
	46,93	-390,815	-2101,785
	63,25	-396,97	-2104,862
	77,75	-338,502	-2098,708
	91,04	-363,12	-2111,017
	102,02	-415,434	-2111,017
	105,68	-375,429	-2111,017
	104,06	-372,352	-2114,094
	104,48	-406,202	-2111,017
	106,12	-412,356	-2114,094
	105,82	-347,733	-2107,939
	104,83	-344,656	-2107,939
	104,77	-335,424	-2111,017
	104,88	-353,888	-2114,094
	104,49	-280,033	-2098,708
	103,89	-304,652	-2095,63
	103,19	-430,82	-2101,785
	102,2	-590,839	-2120,249
	101,13	-584,684	-2126,403
	100,37	-486,211	-2132,558
	99,92	-436,975	-2114,094
	99,55	-470,825	-2120,249
	99,28	-415,434	-2117,171
	99,08	-372,352	-2111,017
	98,86	-320,038	-2104,862
	98,59	-203,101	-2101,785
	98,21	-240,029	-2104,862
	97,68	-258,492	-2114,094
	97,38	-449,284	-2120,249
	97,63	-313,883	-2111,017
	98,1	-326,193	-2107,939
	98,43	-332,347	-2104,862
	98,52	-381,584	-2104,862
	98,63	-440,052	-2120,249
	98,67	-390,815	-2114,094
	98,5	-507,752	-2138,712
	98,54	-421,588	-2120,249
	98,82	-418,511	-2120,249
	98,84	-406,202	-2120,249
	98,12	-350,811	-2114,094
	97,08	-224,642	-2104,862
	96,62	-86,164	-2107,939
	96,76	-55,392	-2107,939
	96,84	-95,396	-2089,476
	96,81	-273,879	-2098,708
	96,68	-409,279	-2095,63
	96,21	-553,911	-2104,862
	95,99	-652,385	-2123,326
	96,3	-649,307	-2117,171
	96,71	-550,834	-2132,558
	97,01	-486,211	-2132,558
	97,15	-467,748	-2126,403
	97,22	-409,279	-2114,094
	97,43	-323,115	-2101,785
	97,71	-276,956	-2101,785
	97,87	-212,333	-2120,249
	97,92	-246,183	-2098,708
	97,92	-307,729	-2101,785
		-510,829	-2120,249
		-538,525	-2129,48
		-538,525	-2135,635
		-504,675	-2123,326
		-203,101	-2098,708
		-449,284	-2114,094
		-470,825	-2114,094
		-270,801	-2114,094
		-332,347	-2111,017
		-267,724	-2101,785
		-267,724	-2107,939
		-255,415	-2101,785
		-236,951	-2101,785
		-215,41	-2098,708
		-329,27	-2114,094
		-400,047	-2111,017
		-440,052	-2114,094
		-504,675	-2111,017
		-523,139	-2123,326
		-523,139	-2126,403
		-501,598	-2126,403
		-384,661	-2114,094
		-286,188	-2111,017
		-264,647	-2117,171
		-292,342	-2117,171
		-332,347	-2120,249
		-353,888	-2114,094
		-421,588	-2114,094
		-455,438	-2120,249
		-403,125	-2114,094
		-335,424	-2117,171
		-375,429	-2111,017
		-415,434	-2111,017
		-390,815	-2107,939
		-335,424	-2086,398
		-424,666	-2107,939
		-360,043	-2092,553
		-418,511	-2111,017
		-430,82	-2114,094
		-387,738	-2104,862
		-390,815	-2101,785
		-421,588	-2107,939
		-409,279	-2107,939
		-375,429	-2111,017
		-369,274	-2114,094
		-400,047	-2107,939
		-378,506	-2107,939
		-350,811	-2111,017
		-366,197	-2117,171
		-350,811	-2101,785
		-307,729	-2104,862
		-338,502	-2111,017
		-338,502	-2114,094
		-280,033	-2107,939
		-316,961	-2114,094
		-381,584	-2120,249
		-436,975	-2120,249
		-427,743	-2123,326
		-261,57	-2120,249
		-169,251	-2114,094
		-110,783	-2101,785
		-135,401	-2098,708
		-249,26	-2114,094
		-569,298	-2107,939
		-744,703	-2132,558
		-618,534	-2095,63
		-735,471	-2126,403
		-581,607	-2098,708
		-516,984	-2107,939
		-440,052	-2107,939
		-369,274	-2111,017
		-240,029	-2120,249
		-249,26	-2101,785
		-372,352	-2092,553
		-276,956	-2089,476
		-461,593	-2098,708
		-520,061	-2111,017
		-510,829	-2107,939
		-510,829	-2111,017
		-430,82	-2101,785
		-473,902	-2107,939
		-489,289	-2117,171
		-464,67	-2107,939
		-424,666	-2104,862
		-406,202	-2111,017
		-412,356	-2111,017
		-406,202	-2111,017
		-390,815	-2111,017
		-363,12	-2111,017
		-329,27	-2107,939
		-310,806	-2111,017
		-286,188	-2111,017
		-273,879	-2114,094
		-267,724	-2132,558
		-301,574	-2132,558
		-313,883	-2117,171
		-329,27	-2111,017
		-390,815	-2104,862
		-440,052	-2111,017
		-406,202	-2104,862
		-270,801	-2098,708
		-132,324	-2092,553
		-104,628	-2089,476
		-163,097	-2089,476
		-215,41	-2104,862
		-264,647	-2107,939
		-353,888	-2111,017
		-473,902	-2111,017
		-520,061	-2126,403
		-461,593	-2107,939
		-495,443	-2107,939
		-523,139	-2104,862
		-470,825	-2114,094
		-513,907	-2117,171
		-507,752	-2123,326
		-504,675	-2114,094
		-473,902	-2098,708
		-421,588	-2095,63
		-483,134	-2111,017
		-427,743	-2117,171
		-360,043	-2104,862
		-335,424	-2104,862
		-353,888	-2104,862
		-378,506	-2107,939
		-409,279	-2107,939
		-446,207	-2111,017
		-458,516	-2111,017
		-452,361	-2114,094
		-387,738	-2111,017
		-375,429	-2123,326
		-301,574	-2114,094
		-236,951	-2111,017
		-221,565	-2111,017
		-236,951	-2104,862
		-307,729	-2111,017
		-384,661	-2114,094
		-329,27	-2117,171
		-246,183	-2107,939
		-160,019	-2101,785
		-64,623	-2080,244
		-73,855	-2071,012
		-283,111	-2095,63
		-366,197	-2101,785
		-495,443	-2120,249
		-587,762	-2126,403
		-667,771	-2138,712
		-667,771	-2135,635
		-658,539	-2126,403
		-615,457	-2129,48
		-529,293	-2117,171
		-452,361	-2104,862
		-572,375	-2123,326
		-390,815	-2098,708
		95,395	-2092,553
		-129,246	-2098,708
		40,004	-2086,398
		-350,811	-2098,708
		-104,628	-2083,321
		-283,111	-2086,398
		-563,143	-2101,785
		-741,626	-2117,171
		-726,239	-2126,403
		-689,312	-2129,48
		-492,366	-2126,403
		-449,284	-2120,249
		-393,893	-2114,094
		-412,356	-2123,326
		-406,202	-2132,558
		-338,502	-2123,326
		-316,961	-2117,171
		-378,506	-2120,249
		-366,197	-2104,862
		-366,197	-2114,094
		-307,729	-2120,249
		-196,947	-2107,939
		-227,719	-2092,553
		-390,815	-2104,862
		-443,129	-2107,939
		-452,361	-2104,862
		-593,916	-2126,403
		-600,071	-2135,635
		-593,916	-2126,403
		-529,293	-2117,171
		-504,675	-2120,249
		-430,82	-2114,094
		-464,67	-2114,094
		-393,893	-2117,171
		-329,27	-2114,094
		-283,111	-2117,171
		-258,492	-2117,171
		-283,111	-2114,094
		-273,879	-2104,862
		-298,497	-2104,862
		-181,56	-2104,862
		80,009	-2092,553
		104,627	-2086,398
		-507,752	-2092,553
		-344,656	-2098,708
		-689,312	-2095,63
		-904,722	-2138,712
		-864,717	-2144,867
		-107,705	-2092,553
		-750,858	-2138,712
		-566,221	-2132,558
		-495,443	-2123,326
		-489,289	-2123,326
		-476,979	-2120,249
		-427,743	-2114,094
		-396,97	-2104,862
		-320,038	-2092,553
		-267,724	-2098,708
		-203,101	-2117,171
		-184,637	-2114,094
		-280,033	-2111,017
		-400,047	-2104,862
		-504,675	-2104,862
		-520,061	-2101,785
		-504,675	-2107,939
		-507,752	-2117,171
		-427,743	-2104,862
		-418,511	-2107,939
		-430,82	-2111,017
		-504,675	-2120,249
		-510,829	-2123,326
		-449,284	-2120,249
		-372,352	-2117,171
		-320,038	-2114,094
		-320,038	-2111,017
		-338,502	-2117,171
		-353,888	-2117,171
		-369,274	-2111,017
		-341,579	-2101,785
		-390,815	-2114,094
		-353,888	-2126,403
		-295,42	-2120,249
		-304,652	-2117,171
		-378,506	-2120,249
		-409,279	-2120,249
		-316,961	-2117,171
		-458,516	-2120,249
		-489,289	-2120,249
		-470,825	-2111,017
		-473,902	-2117,171
		-532,37	-2117,171
		-572,375	-2120,249
		-227,719	-2111,017
		-486,211	-2107,939
		-480,057	-2123,326
		-283,111	-2114,094
		-267,724	-2111,017
		-387,738	-2101,785
		-353,888	-2095,63
		-329,27	-2104,862
		-270,801	-2101,785
		-427,743	-2114,094
		-230,797	-2111,017
		-633,921	-2129,48
		-470,825	-2114,094
		-587,762	-2126,403
		-326,193	-2107,939
		-643,153	-2132,558
		-507,752	-2123,326
		-427,743	-2120,249
		-406,202	-2123,326
		-400,047	-2107,939
		-406,202	-2104,862
		-403,125	-2123,326
		-424,666	-2104,862
		-390,815	-2114,094
		-267,724	-2092,553
		-338,502	-2111,017
		-412,356	-2123,326
		-406,202	-2129,48
		-347,733	-2120,249
		-313,883	-2114,094
		-347,733	-2104,862
		-403,125	-2098,708
		-264,647	-2107,939
		-310,806	-2107,939
		-529,293	-2114,094
		-507,752	-2123,326
		-430,82	-2104,862
		-203,101	-2111,017
		-415,434	-2111,017
		-344,656	-2107,939
		-356,965	-2114,094
		-381,584	-2111,017
		-347,733	-2114,094
		-366,197	-2123,326
		-406,202	-2120,249
		-360,043	-2111,017
		-366,197	-2114,094
		-316,961	-2111,017
		-360,043	-2120,249
		-372,352	-2120,249
		-375,429	-2117,171
		-544,68	-2120,249
		-418,511	-2114,094
		-495,443	-2117,171
		-433,897	-2117,171
		-298,497	-2111,017
		-255,415	-2104,862
		-289,265	-2098,708
		-338,502	-2098,708
		-344,656	-2104,862
		-412,356	-2120,249
		-323,115	-2129,48
		-335,424	-2129,48
		-415,434	-2120,249
		-556,989	-2126,403
		-636,998	-2135,635
		-596,993	-2123,326
		-550,834	-2123,326
		-440,052	-2114,094
		-403,125	-2111,017
		-369,274	-2120,249
		-307,729	-2117,171
		-276,956	-2107,939
		-280,033	-2111,017
		-320,038	-2111,017
		-403,125	-2111,017
		-492,366	-2107,939
		-504,675	-2107,939
		-529,293	-2120,249
		-415,434	-2132,558
		-301,574	-2123,326
		-295,42	-2117,171
		-356,965	-2114,094
		-307,729	-2104,862
		-332,347	-2098,708
		-387,738	-2111,017
		-280,033	-2104,862
		-298,497	-2095,63
		-483,134	-2114,094
		-467,748	-2111,017
		-483,134	-2114,094
		-507,752	-2114,094
		-526,216	-2117,171
		-489,289	-2117,171
		-461,593	-2120,249
		-486,211	-2117,171
		-495,443	-2126,403
		-436,975	-2123,326
		-384,661	-2123,326
		-381,584	-2123,326
		-381,584	-2120,249
		-366,197	-2111,017
		-396,97	-2111,017
		-415,434	-2114,094
		-320,038	-2114,094
		-270,801	-2114,094
		-267,724	-2117,171
		-218,488	-2095,63
		-360,043	-2098,708
		-467,748	-2123,326
		-476,979	-2126,403
		-443,129	-2114,094
		-350,811	-2107,939
		-381,584	-2114,094
		-396,97	-2107,939
		-529,293	-2117,171
		-529,293	-2126,403
		-483,134	-2126,403
		-446,207	-2123,326
		-415,434	-2120,249
		-421,588	-2111,017
		-473,902	-2120,249
		-492,366	-2117,171
		-446,207	-2111,017
		-498,52	-2117,171
		-356,965	-2107,939
		-326,193	-2107,939
		-307,729	-2111,017
		-360,043	-2114,094
		-338,502	-2107,939
		-329,27	-2114,094
		-418,511	-2120,249
		-363,12	-2114,094
		-449,284	-2111,017
		-464,67	-2123,326
		-415,434	-2120,249
		-307,729	-2114,094
		-283,111	-2117,171
		-415,434	-2111,017
		-307,729	-2111,017
		-486,211	-2111,017
		-498,52	-2107,939
		-409,279	-2107,939
		-393,893	-2114,094
		-440,052	-2123,326
		-421,588	-2111,017
		-421,588	-2114,094
		-409,279	-2117,171
		-403,125	-2114,094
		-452,361	-2126,403
		-446,207	-2126,403
		-393,893	-2120,249
		-363,12	-2111,017
		-360,043	-2114,094
		-409,279	-2117,171
		-353,888	-2117,171
		-316,961	-2114,094
		-356,965	-2114,094
		-393,893	-2114,094
		-470,825	-2129,48
		-486,211	-2129,48
		-498,52	-2129,48
		-547,757	-2126,403
		-384,661	-2101,785
		-446,207	-2117,171
		-344,656	-2098,708
		-313,883	-2095,63
		-246,183	-2092,553
		-236,951	-2092,553
		-264,647	-2101,785
		-313,883	-2104,862
		-433,897	-2117,171
		-489,289	-2117,171
		-556,989	-2129,48
		-526,216	-2135,635
		-467,748	-2138,712
		-384,661	-2123,326
		-310,806	-2101,785
		-486,211	-2114,094
		-378,506	-2101,785
		-538,525	-2129,48
		-470,825	-2123,326
		-415,434	-2117,171
		-409,279	-2123,326
		-378,506	-2117,171
		-378,506	-2111,017
		-427,743	-2111,017
		-498,52	-2123,326
		-516,984	-2126,403
		-458,516	-2117,171
		-412,356	-2123,326
		-406,202	-2123,326
		-323,115	-2114,094
		-233,874	-2107,939
		-236,951	-2107,939
		-276,956	-2107,939
		-270,801	-2095,63
		-298,497	-2086,398
		-415,434	-2123,326
		-446,207	-2129,48
		-452,361	-2123,326
		-446,207	-2114,094
		-464,67	-2114,094
		-523,139	-2123,326
		-507,752	-2123,326
		-400,047	-2126,403
		-313,883	-2104,862
		-313,883	-2098,708
		-353,888	-2104,862
		-347,733	-2104,862
		-301,574	-2107,939
		-243,106	-2107,939
		-270,801	-2114,094
		-252,338	-2129,48
		-412,356	-2107,939
		-587,762	-2111,017
		-735,471	-2154,099
		-772,399	-2129,48
		-504,675	-2117,171
		-627,766	-2135,635
		-467,748	-2114,094
		-436,975	-2111,017
		-363,12	-2120,249
		-338,502	-2120,249
		-424,666	-2114,094
		-378,506	-2123,326
		-310,806	-2111,017
		-209,256	-2117,171
		-353,888	-2117,171
		-375,429	-2111,017
		-393,893	-2104,862
		-393,893	-2114,094
		-384,661	-2107,939
		-449,284	-2111,017
		-523,139	-2117,171
		-544,68	-2126,403
		-507,752	-2120,249
		-446,207	-2117,171
		-329,27	-2117,171
		-329,27	-2123,326
		-313,883	-2117,171
		-332,347	-2117,171
		-332,347	-2117,171
		-350,811	-2111,017
		-467,748	-2111,017
		-356,965	-2111,017
		-424,666	-2123,326
		-366,197	-2123,326
		-338,502	-2111,017
		-329,27	-2107,939
		-369,274	-2101,785
		-378,506	-2120,249
		-329,27	-2107,939
		-270,801	-2111,017
		-329,27	-2114,094
		-624,689	-2114,094
		-400,047	-2104,862
		-627,766	-2126,403
		-553,911	-2132,558
		-516,984	-2104,862
		-384,661	-2111,017
		-316,961	-2114,094
		-347,733	-2107,939
		-292,342	-2107,939
		-307,729	-2117,171
		-443,129	-2104,862
		-563,143	-2123,326
		-547,757	-2126,403
		-483,134	-2120,249
		-461,593	-2117,171
		-489,289	-2120,249
		-603,148	-2132,558
		-356,965	-2123,326
		-412,356	-2117,171
		-350,811	-2117,171
		-270,801	-2107,939
		-236,951	-2098,708
		-267,724	-2095,63
		-310,806	-2107,939
		-356,965	-2107,939
		-476,979	-2117,171
		-433,897	-2111,017
		-538,525	-2132,558
		-443,129	-2123,326
		-412,356	-2117,171
		-396,97	-2111,017
		-424,666	-2114,094
		-498,52	-2111,017
		-476,979	-2107,939
		-360,043	-2104,862
		-166,174	-2104,862
		-178,483	-2104,862
		-240,029	-2104,862
		-393,893	-2114,094
		-473,902	-2111,017
		-575,452	-2104,862
		-664,694	-2111,017
		-689,312	-2129,48
		-541,602	-2126,403
		-421,588	-2114,094
		-396,97	-2114,094
		-409,279	-2107,939
		-421,588	-2114,094
		-458,516	-2120,249
		-489,289	-2123,326
		-467,748	-2117,171
		-412,356	-2114,094
		-335,424	-2114,094
		-298,497	-2111,017
		-209,256	-2101,785
		-166,174	-2104,862
		-147,71	-2101,785
		-206,178	-2098,708
		-406,202	-2104,862
		-458,516	-2098,708
		-538,525	-2111,017
		-627,766	-2123,326
		-541,602	-2114,094
		-535,448	-2114,094
		-529,293	-2114,094
		-443,129	-2114,094
		-372,352	-2107,939
		-353,888	-2120,249
		-323,115	-2120,249
		-341,579	-2111,017
		-356,965	-2114,094
		-418,511	-2120,249
		-409,279	-2120,249
		-409,279	-2117,171
		-455,438	-2120,249
		-489,289	-2114,094
		-458,516	-2117,171
		-424,666	-2111,017
		-378,506	-2107,939
		-353,888	-2107,939
		-403,125	-2111,017
		-427,743	-2126,403
		-436,975	-2126,403
		-433,897	-2126,403
		-421,588	-2126,403
		-412,356	-2120,249
		-424,666	-2117,171
		-452,361	-2123,326
		-421,588	-2129,48
		-393,893	-2126,403
		-372,352	-2123,326
		-403,125	-2123,326
		-378,506	-2123,326
		-332,347	-2111,017
		-344,656	-2104,862
		-360,043	-2111,017
		-320,038	-2111,017
		-344,656	-2114,094
		-393,893	-2114,094
		-387,738	-2101,785
		-387,738	-2092,553
		-513,907	-2114,094
		-520,061	-2129,48
		-492,366	-2120,249
		-544,68	-2117,171
		-633,921	-2138,712
		-556,989	-2123,326
		-495,443	-2117,171
		-406,202	-2114,094
		-350,811	-2120,249
		-323,115	-2111,017
		-415,434	-2107,939
		-436,975	-2104,862
		-507,752	-2123,326
		-470,825	-2120,249
		-424,666	-2123,326
		-384,661	-2126,403
		-366,197	-2129,48
		-356,965	-2120,249
		-326,193	-2107,939
		-520,061	-2132,558
		-489,289	-2126,403
		-467,748	-2123,326
		-446,207	-2123,326
		-480,057	-2126,403
		-464,67	-2126,403
		-363,12	-2114,094
		-249,26	-2107,939
		-224,642	-2114,094
		-227,719	-2111,017
		-283,111	-2104,862
		-393,893	-2114,094
		-440,052	-2111,017
		-498,52	-2114,094
		-513,907	-2098,708
		-547,757	-2101,785
		-578,53	-2114,094
		-553,911	-2126,403
		-421,588	-2123,326
		-406,202	-2120,249
		-400,047	-2117,171
		-400,047	-2120,249
		-424,666	-2120,249
		-427,743	-2117,171
		-443,129	-2114,094
		-455,438	-2120,249
		-400,047	-2123,326
		-372,352	-2117,171
		-338,502	-2114,094
		-326,193	-2111,017
		-320,038	-2120,249
		-301,574	-2104,862
		-393,893	-2111,017
		-440,052	-2120,249
		-427,743	-2120,249
		-433,897	-2120,249
		-418,511	-2123,326
		-393,893	-2107,939
		-387,738	-2101,785
		-375,429	-2111,017
		-338,502	-2111,017
		-326,193	-2111,017
		-326,193	-2117,171
		-332,347	-2114,094
		-396,97	-2114,094
		-553,911	-2120,249
		-612,38	-2123,326
		-615,457	-2117,171
		-529,293	-2114,094
		-464,67	-2117,171
		-406,202	-2111,017
		-464,67	-2120,249
		-516,984	-2120,249
		-483,134	-2117,171
		-424,666	-2117,171
		-384,661	-2123,326
		-344,656	-2117,171
		-360,043	-2117,171
		-344,656	-2117,171
		-335,424	-2114,094
		-273,879	-2111,017
		-212,333	-2107,939
		-233,874	-2114,094
		-316,961	-2104,862
		-510,829	-2107,939
		-587,762	-2123,326
		-596,993	-2135,635
		-470,825	-2126,403
		-375,429	-2126,403
		-344,656	-2123,326
		-436,975	-2123,326
		-532,37	-2129,48
		-578,53	-2123,326
		-560,066	-2117,171
		-486,211	-2120,249
		-390,815	-2114,094
		-353,888	-2123,326
		-323,115	-2120,249
		-326,193	-2117,171
		-347,733	-2111,017
		-356,965	-2114,094
		-310,806	-2117,171
		-329,27	-2117,171
		-363,12	-2111,017
		-341,579	-2104,862
		-446,207	-2111,017
		-480,057	-2111,017
		-464,67	-2120,249
		-473,902	-2129,48
		-415,434	-2117,171
		-433,897	-2117,171
		-458,516	-2114,094
		-449,284	-2111,017
		-424,666	-2117,171
		-406,202	-2120,249
		-421,588	-2114,094
		-446,207	-2120,249
		-523,139	-2129,48
		-529,293	-2132,558
		-501,598	-2129,48
		-458,516	-2123,326
		-406,202	-2120,249
		-378,506	-2123,326
		-415,434	-2135,635
		-427,743	-2132,558
		-440,052	-2123,326
		-387,738	-2114,094
		-347,733	-2104,862
		-261,57	-2107,939
		-267,724	-2114,094
		-335,424	-2107,939
		-449,284	-2107,939
		-556,989	-2114,094
		-603,148	-2117,171
		-609,303	-2123,326
		-520,061	-2126,403
		-443,129	-2126,403
		-424,666	-2126,403
		-396,97	-2126,403
		-412,356	-2120,249
		-421,588	-2117,171
		-412,356	-2117,171
		-449,284	-2107,939
		-440,052	-2107,939
		-412,356	-2114,094
		-344,656	-2114,094
		-301,574	-2120,249
		-252,338	-2104,862
		-369,274	-2114,094
		-526,216	-2129,48
		-532,37	-2126,403
		-566,221	-2129,48
		-335,424	-2101,785
		-384,661	-2104,862
		-495,443	-2120,249
		-270,801	-2107,939
		-476,979	-2107,939
		-224,642	-2098,708
		-249,26	-2117,171
		-292,342	-2107,939
		-430,82	-2120,249
		-507,752	-2120,249
		-563,143	-2123,326
		-636,998	-2123,326
		-627,766	-2120,249
		-418,511	-2120,249
		-344,656	-2111,017
		-532,37	-2111,017
		-301,574	-2107,939
		-310,806	-2107,939
		-396,97	-2114,094
		-467,748	-2117,171
		-421,588	-2114,094
		-384,661	-2114,094
		-304,652	-2114,094
		-292,342	-2111,017
		-295,42	-2098,708
		-292,342	-2101,785
		-304,652	-2101,785
		-381,584	-2104,862
		-433,897	-2117,171
		-473,902	-2117,171
		-590,839	-2123,326
		-652,385	-2129,48
		-578,53	-2129,48
		-489,289	-2120,249
		-458,516	-2117,171
		-526,216	-2129,48
		-449,284	-2120,249
		-415,434	-2123,326
		-409,279	-2123,326
		-436,975	-2129,48
		-449,284	-2129,48
		-446,207	-2114,094
		-443,129	-2117,171
		-418,511	-2111,017
		-387,738	-2114,094
		-372,352	-2120,249
		-295,42	-2104,862
		-289,265	-2104,862
		-252,338	-2104,862
		-258,492	-2111,017
		-273,879	-2111,017
		-316,961	-2107,939
		-381,584	-2117,171
		-390,815	-2111,017
		-427,743	-2104,862
		-520,061	-2114,094
		-600,071	-2120,249
		-584,684	-2126,403
		-566,221	-2126,403
		-538,525	-2114,094
		-538,525	-2120,249
		-541,602	-2117,171
		-489,289	-2114,094
		-372,352	-2104,862
		-329,27	-2114,094
		-332,347	-2104,862
		-356,965	-2101,785
		-393,893	-2114,094
		-387,738	-2114,094
		-455,438	-2117,171
		-449,284	-2114,094
		-424,666	-2120,249
		-353,888	-2114,094
		-341,579	-2107,939
		-360,043	-2107,939
		-384,661	-2114,094
		-344,656	-2114,094
		-289,265	-2107,939
		-387,738	-2123,326
		-369,274	-2126,403
		-313,883	-2120,249
		-415,434	-2120,249
		-495,443	-2126,403
		-529,293	-2126,403
		-529,293	-2123,326
		-529,293	-2101,785
		-492,366	-2101,785
		-464,67	-2098,708
		-443,129	-2101,785
		-418,511	-2111,017
		-436,975	-2111,017
		-421,588	-2114,094
		-440,052	-2107,939
		-526,216	-2117,171
		-513,907	-2126,403
		-427,743	-2120,249
		-396,97	-2117,171
		-387,738	-2114,094
		-369,274	-2117,171
		-326,193	-2111,017
		-344,656	-2107,939
		-360,043	-2101,785
		-372,352	-2111,017
		-347,733	-2111,017
		-344,656	-2111,017
		-356,965	-2114,094
		-356,965	-2101,785
		-406,202	-2101,785
		-510,829	-2111,017
		-541,602	-2114,094
		-516,984	-2117,171
		-433,897	-2107,939
		-470,825	-2114,094
		-436,975	-2111,017
		-443,129	-2114,094
		-492,366	-2126,403
		-464,67	-2120,249
		-486,211	-2123,326
		-473,902	-2117,171
		-455,438	-2104,862
		-400,047	-2107,939
		-393,893	-2111,017
		-387,738	-2104,862
		-421,588	-2114,094
		-440,052	-2117,171
		-470,825	-2117,171
		-480,057	-2117,171
		-480,057	-2111,017
		-486,211	-2104,862
		-498,52	-2111,017
		-436,975	-2111,017
		-433,897	-2111,017
		-393,893	-2111,017
		-424,666	-2117,171
		-360,043	-2114,094
		-329,27	-2101,785
		-369,274	-2107,939
		-378,506	-2104,862
		-430,82	-2111,017
		-406,202	-2107,939
		-378,506	-2111,017
		-387,738	-2111,017
		-372,352	-2098,708
		-396,97	-2089,476
		-476,979	-2095,63
		-486,211	-2092,553
		-486,211	-2098,708
		-510,829	-2107,939
		-513,907	-2117,171
		-458,516	-2114,094
		-446,207	-2111,017
		-458,516	-2111,017
		-452,361	-2107,939
		-384,661	-2104,862
		-400,047	-2107,939
		-400,047	-2107,939
		-353,888	-2101,785
		-409,279	-2114,094
		-436,975	-2123,326
		-375,429	-2114,094
		-323,115	-2107,939
		-338,502	-2107,939
		-387,738	-2101,785
		-421,588	-2101,785
		-341,579	-2101,785
		-418,511	-2107,939
		-443,129	-2114,094
		-415,434	-2098,708
		-461,593	-2095,63
		-529,293	-2095,63
		-677,003	-2117,171
		-600,071	-2101,785
		-507,752	-2117,171
		-532,37	-2114,094
		-501,598	-2114,094
		-470,825	-2111,017
		-452,361	-2107,939
		-375,429	-2117,171
		-409,279	-2107,939
		-366,197	-2114,094
		-320,038	-2107,939
		-304,652	-2104,862
		-347,733	-2120,249
		-347,733	-2117,171
		-344,656	-2101,785
		-356,965	-2098,708
		-427,743	-2092,553
		-513,907	-2101,785
		-526,216	-2098,708
		-486,211	-2098,708
		-492,366	-2092,553
		-498,52	-2101,785
		-464,67	-2114,094
		-369,274	-2117,171
		-350,811	-2126,403
		-418,511	-2114,094
		-446,207	-2117,171
		-476,979	-2117,171
		-492,366	-2120,249
		-520,061	-2123,326
		-501,598	-2126,403
		-458,516	-2123,326
		-464,67	-2120,249
		-504,675	-2114,094
		-446,207	-2107,939
		-353,888	-2104,862
		-273,879	-2104,862
		-98,474	-2095,63
		-64,623	-2092,553
		-169,251	-2086,398
		-316,961	-2092,553
		-452,361	-2095,63
		-553,911	-2132,558
		-630,844	-2132,558
		-612,38	-2123,326
		-547,757	-2132,558
		-541,602	-2126,403
		-455,438	-2114,094
		-363,12	-2107,939
		-363,12	-2111,017
		-227,719	-2111,017
		-313,883	-2123,326
		-338,502	-2104,862
		-446,207	-2098,708
		-566,221	-2098,708
		-643,153	-2111,017
		-609,303	-2114,094
		-544,68	-2111,017
		-473,902	-2117,171
		-403,125	-2117,171
		-350,811	-2117,171
		-298,497	-2098,708
		-400,047	-2111,017
		-446,207	-2117,171
		-495,443	-2120,249
		-433,897	-2107,939
		-467,748	-2114,094
		-501,598	-2123,326
		-412,356	-2114,094
		-375,429	-2107,939
		-415,434	-2104,862
		-403,125	-2117,171
		-446,207	-2107,939
		-538,525	-2117,171
		-418,511	-2117,171
		-563,143	-2126,403
		-529,293	-2117,171
		-495,443	-2120,249
		-440,052	-2117,171
		-421,588	-2117,171
		-467,748	-2117,171
		-529,293	-2126,403
		-507,752	-2120,249
		-486,211	-2114,094
		-458,516	-2111,017
		-424,666	-2117,171
		-427,743	-2129,48
		-372,352	-2123,326
		-326,193	-2117,171
		-375,429	-2123,326
		-350,811	-2120,249
		-313,883	-2104,862
		-396,97	-2101,785
		-436,975	-2092,553
		-489,289	-2101,785
		-486,211	-2098,708
		-440,052	-2107,939
		-415,434	-2120,249
		-430,82	-2129,48
		-384,661	-2114,094
		-400,047	-2107,939
		-489,289	-2117,171
		-535,448	-2120,249
		-572,375	-2123,326
		-464,67	-2120,249
		-400,047	-2117,171
		-412,356	-2114,094
		-378,506	-2104,862
		-381,584	-2101,785
		-412,356	-2104,862
		-443,129	-2095,63
		-590,839	-2135,635
		-507,752	-2114,094
		-458,516	-2117,171
		-523,139	-2123,326
		-449,284	-2123,326
		-400,047	-2123,326
		-406,202	-2123,326
		-400,047	-2126,403
		-387,738	-2123,326
		-387,738	-2120,249
		-387,738	-2117,171
		-350,811	-2117,171
		-418,511	-2117,171
		-335,424	-2117,171
		-415,434	-2107,939
		-440,052	-2111,017
		-375,429	-2111,017
		-320,038	-2107,939
		-470,825	-2114,094
		-329,27	-2104,862
		-369,274	-2104,862
		-520,061	-2107,939
		-581,607	-2117,171
		-578,53	-2126,403
		-486,211	-2114,094
		-433,897	-2120,249
		-400,047	-2120,249
		-353,888	-2120,249
		-326,193	-2120,249
		-323,115	-2123,326
		-332,347	-2114,094
		-360,043	-2114,094
		-430,82	-2114,094
		-516,984	-2120,249
		-446,207	-2117,171
		-495,443	-2114,094
		-492,366	-2104,862
		-572,375	-2111,017
		-532,37	-2104,862
		-603,148	-2129,48
		-563,143	-2117,171
		-547,757	-2117,171
		-486,211	-2120,249
		-403,125	-2117,171
		-381,584	-2117,171
		-378,506	-2107,939
		-436,975	-2107,939
		-495,443	-2114,094
		-489,289	-2114,094
		-449,284	-2120,249
		-480,057	-2120,249
		-375,429	-2117,171
		-363,12	-2117,171
		-356,965	-2104,862
		-369,274	-2101,785
		-400,047	-2092,553
		-476,979	-2104,862
		-430,82	-2107,939
		-409,279	-2104,862
		-418,511	-2107,939
		-427,743	-2111,017
		-406,202	-2111,017
		-400,047	-2111,017
		-452,361	-2120,249
		-446,207	-2111,017
		-446,207	-2104,862
		-476,979	-2107,939
		-501,598	-2120,249
		-501,598	-2120,249
		-433,897	-2114,094
		-378,506	-2111,017
		-356,965	-2107,939
		-360,043	-2101,785
		-396,97	-2107,939
		-492,366	-2111,017
		-572,375	-2120,249
		-492,366	-2114,094
		-424,666	-2114,094
		-372,352	-2107,939
		-338,502	-2104,862
		-323,115	-2098,708
		-393,893	-2114,094
		-384,661	-2111,017
		-390,815	-2104,862
		-403,125	-2104,862
		-498,52	-2117,171
		-538,525	-2114,094
		-535,448	-2117,171
		-538,525	-2123,326
		-430,82	-2114,094
		-406,202	-2114,094
		-415,434	-2114,094
		-507,752	-2123,326
		-443,129	-2117,171
		-510,829	-2129,48
		-421,588	-2111,017
		-452,361	-2104,862
		-433,897	-2117,171
		-443,129	-2114,094
		-440,052	-2104,862
		-480,057	-2104,862
		-440,052	-2107,939
		-424,666	-2098,708
		-396,97	-2098,708
		-353,888	-2104,862
		-329,27	-2101,785
		-363,12	-2098,708
		-396,97	-2104,862
		-455,438	-2107,939
		-461,593	-2114,094
		-480,057	-2117,171
		-507,752	-2111,017
		-467,748	-2117,171
		-467,748	-2111,017
		-458,516	-2107,939
		-467,748	-2107,939
		-473,902	-2111,017
		-458,516	-2107,939
		-452,361	-2117,171
		-520,061	-2111,017
		-406,202	-2101,785
		-415,434	-2107,939
		-393,893	-2107,939
		-421,588	-2117,171
		-427,743	-2120,249
		-378,506	-2107,939
		-400,047	-2104,862
		-430,82	-2092,553
		-480,057	-2095,63
		-556,989	-2107,939
		-501,598	-2104,862
		-516,984	-2114,094
		-520,061	-2120,249
		-430,82	-2104,862
		-378,506	-2107,939
		-353,888	-2107,939
		-375,429	-2107,939
		-446,207	-2107,939
		-520,061	-2104,862
		-550,834	-2114,094
		-458,516	-2120,249
		-436,975	-2123,326
		-409,279	-2111,017
		-461,593	-2117,171
		-498,52	-2120,249
		-504,675	-2117,171
		-483,134	-2114,094
		-461,593	-2114,094
		-440,052	-2114,094
		-409,279	-2111,017
		-350,811	-2111,017
		-326,193	-2104,862
		-313,883	-2104,862
		-356,965	-2107,939
		-430,82	-2114,094
		-489,289	-2111,017
		-560,066	-2120,249
		-501,598	-2114,094
		-366,197	-2111,017
		-341,579	-2104,862
		-378,506	-2114,094
		-387,738	-2114,094
		-446,207	-2101,785
		-516,984	-2107,939
		-664,694	-2123,326
		-615,457	-2123,326
		-513,907	-2111,017
		-430,82	-2114,094
		-473,902	-2114,094
		-449,284	-2111,017
		-443,129	-2114,094
		-440,052	-2117,171
		-381,584	-2107,939
		-424,666	-2123,326
		-406,202	-2107,939
		-387,738	-2104,862
		-344,656	-2104,862
		-258,492	-2104,862
		-175,406	-2111,017
		-135,401	-2104,862
		-150,787	-2092,553
		-378,506	-2089,476
		-581,607	-2101,785
		-766,244	-2129,48
		-763,167	-2126,403
		-732,394	-2135,635
		-661,616	-2129,48
		-587,762	-2123,326
		-560,066	-2120,249
		-486,211	-2120,249
		-393,893	-2123,326
		-396,97	-2117,171
		-430,82	-2111,017
		-467,748	-2111,017
		-433,897	-2111,017
		-421,588	-2104,862
		-449,284	-2111,017
		-498,52	-2123,326
		-480,057	-2120,249
		-430,82	-2111,017
		-412,356	-2114,094
		-412,356	-2114,094
		-387,738	-2114,094
		-375,429	-2114,094
		-390,815	-2111,017
		-495,443	-2117,171
		-489,289	-2111,017
		-501,598	-2114,094
		-492,366	-2114,094
		-464,67	-2114,094
		-473,902	-2107,939
		-464,67	-2111,017
		-486,211	-2114,094
		-461,593	-2117,171
		-403,125	-2120,249
		-344,656	-2114,094
		-363,12	-2111,017
		-476,979	-2120,249
		-495,443	-2114,094
		-458,516	-2114,094
		-443,129	-2129,48
		-390,815	-2123,326
		-393,893	-2123,326
		-400,047	-2123,326
		-427,743	-2114,094
		-516,984	-2107,939
		-538,525	-2107,939
		-572,375	-2111,017
		-538,525	-2111,017
		-523,139	-2107,939
		-535,448	-2111,017
		-480,057	-2114,094
		-390,815	-2117,171
		-335,424	-2123,326
		-313,883	-2117,171
		-301,574	-2101,785
		-344,656	-2104,862
		-390,815	-2117,171
		-433,897	-2123,326
		-504,675	-2120,249
		-621,612	-2132,558
		-646,23	-2135,635
		-612,38	-2123,326
		-541,602	-2117,171
		-483,134	-2117,171
		-461,593	-2120,249
		-443,129	-2117,171
		-400,047	-2101,785
		-538,525	-2117,171
		-603,148	-2120,249
		-575,452	-2117,171
		-504,675	-2111,017
		-443,129	-2111,017
		-378,506	-2111,017
		-323,115	-2111,017
		-329,27	-2111,017
		-369,274	-2111,017
		-455,438	-2111,017
		-544,68	-2120,249
		-569,298	-2126,403
		-578,53	-2135,635
		-566,221	-2129,48
		-516,984	-2114,094
		-510,829	-2114,094
		-369,274	-2129,48
		-455,438	-2120,249
		-298,497	-2117,171
		-344,656	-2129,48
		-249,26	-2107,939
		-258,492	-2107,939
		-356,965	-2111,017
		-433,897	-2117,171
		-510,829	-2123,326
		-627,766	-2129,48
		-640,075	-2123,326
		-658,539	-2129,48
		-535,448	-2120,249
		-421,588	-2123,326
		-458,516	-2120,249
		-403,125	-2129,48
		-369,274	-2129,48
		-350,811	-2120,249
		-366,197	-2120,249
		-424,666	-2123,326
		-421,588	-2114,094
		-495,443	-2117,171
		-433,897	-2117,171
		-372,352	-2107,939
		-323,115	-2104,862
		-280,033	-2107,939
		-276,956	-2117,171
		-310,806	-2123,326
		-363,12	-2114,094
		-440,052	-2114,094
		-553,911	-2129,48
		-584,684	-2132,558
		-547,757	-2135,635
		-507,752	-2138,712
		-483,134	-2132,558
		-455,438	-2117,171
		-473,902	-2117,171
		-523,139	-2117,171
		-541,602	-2114,094
		-541,602	-2123,326
		-458,516	-2117,171
		-433,897	-2117,171
		-440,052	-2117,171
		-461,593	-2120,249
		-470,825	-2120,249
		-476,979	-2120,249
		-467,748	-2117,171
		-443,129	-2120,249
		-470,825	-2123,326
		-516,984	-2123,326
		-520,061	-2123,326
		-510,829	-2120,249
		-501,598	-2117,171
		-473,902	-2117,171
		-473,902	-2120,249
		-446,207	-2123,326
		-446,207	-2123,326
		-461,593	-2120,249
		-455,438	-2111,017
		-446,207	-2114,094
		-449,284	-2117,171
		-470,825	-2126,403
		-480,057	-2123,326
		-467,748	-2123,326
		-489,289	-2126,403
		-498,52	-2126,403
		-467,748	-2123,326
		-406,202	-2107,939
		-316,961	-2123,326
		-329,27	-2117,171
		-307,729	-2107,939
		-313,883	-2107,939
		-304,652	-2107,939
		-387,738	-2111,017
		-529,293	-2120,249
		-446,207	-2123,326
		-430,82	-2126,403
		-461,593	-2117,171
		-498,52	-2123,326
		-443,129	-2123,326
		-486,211	-2123,326
		-523,139	-2123,326
		-480,057	-2123,326
		-461,593	-2117,171
		-476,979	-2114,094
		-443,129	-2120,249
		-452,361	-2123,326
		-495,443	-2135,635
		-400,047	-2129,48
		-384,661	-2129,48
		-440,052	-2129,48
		-461,593	-2126,403
		-461,593	-2126,403
		-470,825	-2129,48
		-400,047	-2117,171
		-393,893	-2117,171
		-427,743	-2123,326
		-384,661	-2117,171
		-433,897	-2120,249
		-532,37	-2117,171
		-489,289	-2114,094
		-433,897	-2120,249
		-430,82	-2120,249
		-430,82	-2129,48
		-461,593	-2135,635
		-480,057	-2120,249
		-421,588	-2114,094
		-473,902	-2126,403
		-520,061	-2120,249
		-467,748	-2111,017
		-476,979	-2114,094
		-504,675	-2117,171
		-569,298	-2117,171
		-584,684	-2129,48
		-603,148	-2132,558
		-523,139	-2126,403
		-495,443	-2117,171
		-492,366	-2117,171
		-461,593	-2114,094
		-443,129	-2117,171
		-455,438	-2117,171
		-427,743	-2117,171
		-409,279	-2114,094
		-384,661	-2114,094
		-403,125	-2107,939
		-409,279	-2101,785
		-366,197	-2104,862
		-307,729	-2117,171
		-353,888	-2117,171
		-301,574	-2114,094
		-298,497	-2117,171
		-387,738	-2111,017
		-455,438	-2114,094
		-612,38	-2117,171
		-695,466	-2129,48
		-658,539	-2135,635
		-590,839	-2123,326
		-513,907	-2123,326
		-467,748	-2120,249
		-436,975	-2123,326
		-415,434	-2120,249
		-443,129	-2120,249
		-492,366	-2123,326
		-507,752	-2129,48
		-464,67	-2120,249
		-430,82	-2117,171
		-467,748	-2129,48
		-458,516	-2132,558
		-440,052	-2120,249
		-378,506	-2111,017
		-258,492	-2107,939
		-249,26	-2107,939
		-283,111	-2104,862
		-353,888	-2101,785
		-461,593	-2114,094
		-516,984	-2114,094
		-560,066	-2123,326
		-581,607	-2135,635
		-523,139	-2132,558
		-513,907	-2126,403
		-532,37	-2117,171
		-541,602	-2111,017
		-523,139	-2104,862
		-529,293	-2111,017
		-461,593	-2111,017
		-452,361	-2129,48
		-452,361	-2138,712
		-440,052	-2135,635
		-452,361	-2123,326
		-430,82	-2114,094
		-418,511	-2120,249
		-421,588	-2117,171
		-424,666	-2123,326
		-424,666	-2129,48
		-483,134	-2129,48
		-504,675	-2126,403
		-544,68	-2120,249
		-510,829	-2117,171
		-486,211	-2120,249
		-436,975	-2120,249
		-455,438	-2120,249
		-427,743	-2114,094
		-430,82	-2111,017
		-436,975	-2111,017
		-495,443	-2111,017
		-470,825	-2120,249
		-412,356	-2132,558
		-344,656	-2126,403
		-289,265	-2111,017
		-332,347	-2111,017
		-360,043	-2114,094
		-467,748	-2114,094
		-627,766	-2126,403
		-643,153	-2126,403
		-569,298	-2129,48
		-513,907	-2126,403
		-486,211	-2117,171
		-464,67	-2111,017
		-443,129	-2117,171
		-464,67	-2114,094
		-541,602	-2129,48
		-553,911	-2129,48
		-563,143	-2129,48
		-516,984	-2120,249
		-498,52	-2117,171
		-446,207	-2120,249
		-384,661	-2126,403
		-323,115	-2126,403
		-292,342	-2123,326
		-360,043	-2126,403
		-387,738	-2117,171
		-449,284	-2114,094
		-535,448	-2101,785
		-532,37	-2104,862
		-486,211	-2107,939
		-501,598	-2117,171
		-489,289	-2114,094
		-467,748	-2117,171
		-572,375	-2132,558
		-529,293	-2126,403
		-467,748	-2123,326
		-470,825	-2120,249
		-433,897	-2117,171
		-412,356	-2114,094
		-403,125	-2117,171
		-390,815	-2114,094
		-412,356	-2120,249
		-455,438	-2135,635
		-421,588	-2126,403
		-384,661	-2104,862
		-443,129	-2111,017
		-523,139	-2147,944
		-449,284	-2144,867
		-436,975	-2132,558
		-461,593	-2120,249
		-513,907	-2107,939
		-452,361	-2098,708
		-489,289	-2101,785
		-550,834	-2117,171
		-495,443	-2123,326
		-421,588	-2123,326
		-452,361	-2129,48
		-520,061	-2126,403
		-547,757	-2123,326
		-535,448	-2123,326
		-452,361	-2120,249
		-483,134	-2120,249
		-403,125	-2111,017
		-353,888	-2104,862
		-307,729	-2101,785
		-433,897	-2120,249
		-489,289	-2117,171
		-347,733	-2111,017
		-467,748	-2104,862
		-566,221	-2129,48
		-535,448	-2126,403
		-526,216	-2120,249
		-590,839	-2135,635
		-513,907	-2120,249
		-464,67	-2120,249
		-532,37	-2123,326
		-461,593	-2123,326
[truncated: 18,639 more rows]
