# Supplementary material for: Assessment of upper limb motor control: establishing normative benchmarks for clinical applications
Source: PeerJ. 2025 Aug 22;13:e19859. doi: 10.7717/peerj.19859 (PMC12377353; doi:10.7717/peerj.19859)
Supplement: Supplemental Information 1 [file peerj-13-19859-s001.zip › translated_csvs/advanced_mdurance-test-246588.csv]

angle_window_	angles_bíceps_braquial_derecho_tríceps_braquial_largo_derecho	emg_muscle_bíceps_braquial_derecho_(µV)	emg_muscle_tríceps_braquial_largo_derecho_(µV)
0,05	87,47	-2295,654	587,761
	87,46	-2301,808	590,838
	87,46	-2301,808	584,683
	87,51	-2314,117	581,606
	87,58	-2314,117	593,915
	87,65	-2311,04	587,761
	87,7	-2314,117	590,838
	87,69	-2307,963	581,606
	87,68	-2304,885	578,529
	87,68	-2295,654	584,683
	87,68	-2295,654	575,451
	87,67	-2286,422	575,451
	87,66	-2289,499	575,451
	87,66	-2311,04	581,606
	87,65	-2301,808	581,606
	87,6	-2304,885	575,451
	87,53	-2307,963	584,683
	87,44	-2295,654	584,683
	87,36	-2317,195	581,606
	87,33	-2304,885	575,451
	87,36	-2307,963	581,606
	87,43	-2298,731	587,761
	87,51	-2289,499	593,915
	87,55	-2292,576	593,915
	87,52	-2301,808	593,915
	87,42	-2307,963	587,761
	87,36	-2289,499	581,606
	87,4	-2301,808	587,761
	87,5	-2286,422	578,529
	87,57	-2283,345	593,915
	87,56	-2289,499	593,915
	87,53	-2301,808	593,915
	87,55	-2323,349	581,606
	87,61	-2317,195	590,838
	87,64	-2320,272	581,606
	87,6	-2307,963	581,606
	87,55	-2307,963	590,838
	87,51	-2301,808	587,761
	87,52	-2295,654	584,683
	87,56	-2304,885	596,992
	87,62	-2301,808	578,529
	87,65	-2298,731	584,683
	87,64	-2298,731	590,838
	87,58	-2304,885	584,683
	87,48	-2304,885	575,451
	87,39	-2307,963	572,374
	87,34	-2304,885	581,606
	87,34	-2301,808	578,529
	87,36	-2307,963	584,683
	87,36	-2301,808	575,451
	87,31	-2320,272	572,374
	87,25	-2314,117	575,451
	87,2	-2320,272	578,529
	87,15	-2320,272	581,606
	87,14	-2304,885	575,451
	87,2	-2311,04	575,451
	87,27	-2307,963	578,529
	87,29	-2311,04	572,374
	87,22	-2298,731	575,451
	87,15	-2301,808	578,529
	87,13	-2307,963	575,451
	87,14	-2323,349	587,761
	87,17	-2332,581	596,992
	87,2	-2329,504	581,606
	87,27	-2311,04	572,374
	87,37	-2304,885	578,529
	87,49	-2298,731	560,065
	87,65	-2304,885	581,606
	87,91	-2277,19	560,065
	88,26	-2283,345	566,22
	88,61	-2295,654	575,451
	89,02	-2292,576	578,529
	89,52	-2301,808	569,297
	90,05	-2298,731	563,142
	90,58	-2304,885	575,451
	91,26	-2304,885	578,529
	92,1	-2295,654	560,065
	93,1	-2298,731	569,297
	94,27	-2301,808	569,297
	95,29	-2301,808	575,451
	95,55	-2295,654	575,451
	94,86	-2292,576	581,606
	93,94	-2292,576	581,606
	93,64	-2289,499	578,529
	94,35	-2301,808	572,374
	95,94	-2311,04	581,606
	97,32	-2311,04	578,529
	97,77	-2304,885	578,529
	97,67	-2311,04	575,451
	97,54	-2307,963	584,683
	97,48	-2304,885	584,683
	97,15	-2301,808	572,374
	96,15	-2307,963	572,374
	94,48	-2304,885	575,451
	92,54	-2295,654	569,297
	90,94	-2286,422	569,297
	90,26	-2283,345	566,22
	90,7	-2271,035	563,142
	92,05	-2298,731	569,297
	93,82	-2286,422	569,297
	95,61	-2295,654	569,297
	96,98	-2311,04	556,988
	97,53	-2317,195	560,065
	97,28	-2304,885	566,22
	96,48	-2304,885	563,142
	95,39	-2304,885	550,833
	94,03	-2314,117	572,374
	92,41	-2311,04	566,22
	90,99	-2304,885	563,142
	90,5	-2311,04	569,297
	91,29	-2298,731	556,988
	92,25	-2301,808	553,91
	90,65	-2304,885	563,142
	83,95	-2311,04	578,529
	71,44	-2304,885	556,988
	54,37	-2311,04	575,451
	34,29	-2307,963	584,683
	11,85	-2311,04	553,91
	-11,82	-2295,654	569,297
	-32,66	-2304,885	553,91
	-46,76	-2307,963	556,988
	-54,75	-2311,04	553,91
	-59,58	-2301,808	547,756
	-62	-2311,04	560,065
	-62,09	-2314,117	553,91
	-60,84	-2311,04	560,065
	-58,73	-2314,117	560,065
	-56,06	-2323,349	569,297
	-52,75	-2311,04	560,065
	-48,35	-2320,272	569,297
	-42,42	-2317,195	569,297
	-34,62	-2311,04	563,142
	-24,87	-2298,731	569,297
	-13,53	-2292,576	556,988
	-1,3	-2289,499	556,988
	11,24	-2298,731	563,142
	23,77	-2307,963	560,065
	36,29	-2304,885	563,142
	48,9	-2298,731	563,142
	61,16	-2304,885	566,22
	72,96	-2326,426	569,297
	85,34	-2311,04	560,065
	98,85	-2307,963	556,988
	111,66	-2311,04	556,988
	120,92	-2304,885	569,297
	124,47	-2301,808	569,297
	122,36	-2317,195	572,374
	117,7	-2320,272	566,22
	113,75	-2314,117	563,142
	111,32	-2311,04	566,22
	109,86	-2320,272	569,297
	108,76	-2314,117	569,297
	107,92	-2317,195	575,451
	107,6	-2329,504	569,297
	107,67	-2298,731	566,22
	107,73	-2301,808	563,142
	107,44	-2304,885	569,297
	106,28	-2304,885	566,22
	103,53	-2298,731	569,297
	98,58	-2311,04	569,297
	91,43	-2323,349	563,142
	82,64	-2320,272	563,142
	72,56	-2311,04	560,065
	61,66	-2295,654	550,833
	50,33	-2307,963	566,22
	39,13	-2304,885	563,142
	28,74	-2289,499	560,065
	19,37	-2304,885	560,065
	10,71	-2301,808	563,142
	2,04	-2298,731	572,374
	-7,19	-2292,576	569,297
	-17,28	-2307,963	556,988
	-29,66	-2304,885	563,142
	-43,29	-2304,885	560,065
	-53,3	-2298,731	560,065
	-57,63	-2307,963	566,22
	-58,45	-2298,731	566,22
	-58,03	-2298,731	569,297
	-57,51	-2292,576	569,297
	-57,28	-2301,808	572,374
	-57,24	-2304,885	575,451
	-57,5	-2314,117	581,606
	-57,86	-2326,426	578,529
	-57,8	-2317,195	578,529
	-56,87	-2320,272	581,606
	-54,87	-2332,581	578,529
	-51,62	-2329,504	566,22
	-47,27	-2289,499	538,524
	-41,89	-2283,345	553,91
	-35,32	-2335,658	569,297
	-27,42	-2323,349	550,833
	-17,78	-2283,345	550,833
	-6,59	-2289,499	556,988
	5,53	-2304,885	563,142
	18,23	-2304,885	563,142
	31,35	-2298,731	560,065
	44,66	-2307,963	553,91
	57,81	-2307,963	563,142
	70,79	-2304,885	553,91
	84	-2295,654	547,756
	97,37	-2298,731	550,833
	108,93	-2301,808	553,91
	116,36	-2307,963	547,756
	118,8	-2301,808	550,833
	117,38	-2298,731	544,679
	114,6	-2311,04	550,833
	112	-2307,963	563,142
	110,07	-2298,731	572,374
	108,96	-2295,654	572,374
	108,51	-2289,499	563,142
	108,52	-2295,654	566,22
	108,94	-2307,963	563,142
	109,55	-2311,04	550,833
	109,05	-2292,576	560,065
	105,59	-2320,272	541,601
	99,1	-2329,504	547,756
	90,82	-2320,272	547,756
	81,43	-2317,195	553,91
	71,38	-2317,195	547,756
	61,09	-2307,963	544,679
	51,05	-2283,345	541,601
	41,62	-2298,731	544,679
	32,59	-2277,19	541,601
	23,73	-2301,808	556,988
	15,18	-2289,499	550,833
	6,96	-2301,808	550,833
	-1,28	-2307,963	556,988
	-9,79	-2301,808	560,065
	-19	-2307,963	547,756
	-29,62	-2307,963	547,756
	-40,45	-2304,885	556,988
	-49,03	-2307,963	553,91
	-55,11	-2304,885	553,91
	-59,7	-2307,963	553,91
	-62,82	-2304,885	553,91
	-64,26	-2298,731	550,833
	-64,62	-2298,731	560,065
	-64,69	-2304,885	553,91
	-64,8	-2298,731	550,833
	-64,92	-2298,731	547,756
	-65,32	-2301,808	560,065
	-66,06	-2304,885	563,142
	-66,56	-2311,04	560,065
	-66,6	-2307,963	556,988
	-65,89	-2307,963	553,91
	-64,03	-2307,963	553,91
	-61,13	-2323,349	556,988
	-57,76	-2317,195	560,065
	-54,71	-2317,195	547,756
	-51,75	-2283,345	550,833
	-47,91	-2289,499	541,601
	-42,48	-2289,499	553,91
	-35,08	-2307,963	550,833
	-26,03	-2292,576	550,833
	-15,53	-2329,504	535,447
	-3,59	-2323,349	538,524
	9,17	-2311,04	556,988
	22,05	-2326,426	538,524
	34,59	-2317,195	547,756
	46,8	-2326,426	553,91
	59,21	-2326,426	553,91
	71,99	-2311,04	541,601
	84,61	-2314,117	556,988
	96,7	-2304,885	553,91
	108,76	-2314,117	553,91
	118,84	-2295,654	550,833
	122,72	-2317,195	563,142
	120,18	-2320,272	556,988
	114,74	-2307,963	547,756
	109,22	-2292,576	544,679
	104,64	-2298,731	547,756
	101,56	-2320,272	556,988
	100,24	-2311,04	560,065
	100,22	-2307,963	550,833
	101,18	-2307,963	553,91
	103,11	-2304,885	556,988
	105,38	-2314,117	553,91
	107,22	-2317,195	550,833
	108,28	-2314,117	553,91
	107,84	-2311,04	560,065
	104,8	-2304,885	560,065
	99,19	-2311,04	556,988
	91,92	-2307,963	550,833
	83,4	-2307,963	544,679
	73,53	-2314,117	550,833
	62,57	-2314,117	550,833
	51,06	-2311,04	550,833
	39,65	-2317,195	547,756
	28,69	-2314,117	550,833
	17,97	-2307,963	544,679
	7,33	-2311,04	544,679
	-3,09	-2307,963	547,756
	-12,98	-2314,117	547,756
	-22,14	-2307,963	553,91
	-31,19	-2301,808	553,91
	-41,02	-2307,963	550,833
	-50,11	-2307,963	553,91
	-56,45	-2317,195	553,91
	-60,36	-2320,272	547,756
	-61,56	-2320,272	544,679
	-60,17	-2311,04	541,601
	-58,91	-2304,885	544,679
	-58,79	-2304,885	553,91
	-58,8	-2320,272	547,756
	-58,85	-2320,272	553,91
	-58,85	-2320,272	553,91
	-58,55	-2307,963	553,91
	-57,63	-2307,963	547,756
	-55,77	-2301,808	544,679
	-53,12	-2295,654	538,524
	-49,7	-2298,731	541,601
	-44,39	-2304,885	544,679
	-36,62	-2311,04	544,679
	-27,2	-2314,117	550,833
	-17	-2314,117	544,679
	-6,65	-2314,117	550,833
	3,64	-2320,272	550,833
	13,69	-2317,195	550,833
	23,35	-2320,272	556,988
	34,07	-2320,272	553,91
	48,16	-2323,349	553,91
	64,48	-2314,117	550,833
	78,88	-2311,04	547,756
	88,23	-2317,195	541,601
	92,85	-2317,195	538,524
	94,92	-2320,272	535,447
	95,58	-2320,272	535,447
	95,56	-2317,195	538,524
	95,27	-2311,04	538,524
	94,65	-2314,117	532,369
	93,97	-2314,117	541,601
	93,32	-2311,04	547,756
	92,58	-2320,272	541,601
	91,91	-2323,349	538,524
	91,28	-2332,581	541,601
	90,84	-2338,736	541,601
	91	-2332,581	529,292
	91,5	-2326,426	523,138
	91,16	-2307,963	529,292
	89,38	-2295,654	532,369
	85,4	-2301,808	544,679
	78,1	-2320,272	556,988
	68,4	-2335,658	547,756
	57,08	-2335,658	541,601
	43,64	-2332,581	541,601
	28,53	-2320,272	535,447
	13,72	-2323,349	532,369
	-0,23	-2326,426	532,369
	-13,56	-2307,963	529,292
	-25,64	-2307,963	532,369
	-37,66	-2326,426	550,833
	-50,92	-2311,04	541,601
	-62,91	-2332,581	544,679
	-70,43	-2326,426	544,679
	-73,49	-2301,808	529,292
	-73,43	-2323,349	529,292
	-71,29	-2314,117	532,369
	-68,88	-2320,272	532,369
	-67,42	-2320,272	510,828
	-66,48	-2301,808	523,138
	-65,85	-2320,272	526,215
	-65,64	-2314,117	535,447
	-65,76	-2323,349	516,983
	-65,77	-2320,272	532,369
	-65,02	-2314,117	535,447
	-62,84	-2304,885	529,292
	-59,74	-2307,963	538,524
	-57,28	-2314,117	541,601
	-54,67	-2304,885	541,601
	-49,91	-2304,885	538,524
	-43,1	-2295,654	538,524
	-35,12	-2298,731	529,292
	-26,26	-2301,808	529,292
	-16,12	-2304,885	529,292
	-4,26	-2307,963	529,292
	9,28	-2301,808	529,292
	23,63	-2301,808	544,679
	38,59	-2304,885	547,756
	54,38	-2311,04	547,756
	70,82	-2323,349	544,679
	84,95	-2323,349	547,756
	92,72	-2314,117	544,679
	94,41	-2317,195	538,524
	93,34	-2301,808	538,524
	91,32	-2301,808	535,447
	88,78	-2295,654	532,369
	86,21	-2307,963	532,369
	84,09	-2304,885	529,292
	82,84	-2295,654	529,292
	82,15	-2307,963	532,369
	81,64	-2311,04	535,447
	81,19	-2307,963	532,369
	80,73	-2317,195	529,292
	79,93	-2317,195	526,215
	78,03	-2323,349	526,215
	74,83	-2317,195	532,369
	69,92	-2311,04	529,292
	63,19	-2320,272	526,215
	54,81	-2323,349	529,292
	45,17	-2326,426	526,215
	35,28	-2323,349	532,369
	25,65	-2311,04	532,369
	16,25	-2314,117	523,138
	6,95	-2311,04	520,06
	-2,23	-2317,195	526,215
	-11,25	-2311,04	523,138
	-20,17	-2304,885	526,215
	-28,78	-2295,654	532,369
	-37,16	-2292,576	535,447
	-44,82	-2298,731	535,447
	-50,2	-2329,504	550,833
	-52,2	-2320,272	538,524
	-50,88	-2323,349	547,756
	-48,03	-2329,504	550,833
	-45,96	-2323,349	547,756
	-45,55	-2314,117	526,215
	-45,85	-2307,963	526,215
	-46,25	-2320,272	532,369
	-47,52	-2298,731	529,292
	-49,49	-2289,499	526,215
	-49,67	-2307,963	526,215
	-47,4	-2338,736	529,292
	-43,52	-2338,736	513,906
	-38,2	-2338,736	520,06
	-31,44	-2320,272	526,215
	-23,29	-2304,885	526,215
	-14,39	-2311,04	532,369
	-4,85	-2317,195	532,369
	5,33	-2314,117	532,369
	15,97	-2320,272	532,369
	26,89	-2320,272	529,292
	38,12	-2320,272	529,292
	49,67	-2317,195	532,369
	62,03	-2317,195	526,215
	74,38	-2317,195	526,215
	83,24	-2323,349	529,292
	86,97	-2320,272	529,292
	88,18	-2317,195	532,369
	89,2	-2317,195	529,292
	89,96	-2320,272	538,524
	90,29	-2320,272	535,447
	90,55	-2329,504	541,601
	90,86	-2323,349	541,601
	90,83	-2317,195	538,524
	90,57	-2301,808	538,524
	90,59	-2311,04	535,447
	90,85	-2317,195	538,524
	91,15	-2317,195	538,524
	90,61	-2326,426	535,447
	87,48	-2326,426	535,447
	80,92	-2326,426	541,601
	71,3	-2320,272	544,679
	59,28	-2332,581	550,833
	46,02	-2326,426	535,447
	32,99	-2326,426	550,833
	20,32	-2317,195	526,215
	7,68	-2295,654	526,215
	-3,8	-2298,731	526,215
	-12,98	-2304,885	532,369
	-21,1	-2304,885	529,292
	-30,17	-2298,731	516,983
	-39,99	-2311,04	526,215
	-49,44	-2329,504	535,447
	-57,77	-2320,272	529,292
	-63,89	-2335,658	523,138
	-68,22	-2323,349	526,215
	-71,05	-2338,736	523,138
	-71,38	-2332,581	529,292
	-70,47	-2326,426	541,601
	-70,02	-2323,349	538,524
	-70,55	-2314,117	535,447
	-71,66	-2314,117	535,447
	-72,21	-2317,195	538,524
	-71,29	-2320,272	538,524
	-68,56	-2317,195	541,601
	-64,54	-2323,349	535,447
	-59,55	-2326,426	535,447
	-53,21	-2323,349	538,524
	-45,53	-2329,504	535,447
	-36,86	-2329,504	538,524
	-26,88	-2329,504	538,524
	-15,45	-2320,272	538,524
	-3,05	-2304,885	538,524
	9,81	-2298,731	544,679
	22,73	-2295,654	550,833
	35,56	-2295,654	556,988
	48,37	-2298,731	560,065
	61,11	-2301,808	563,142
	73,61	-2311,04	547,756
	85,66	-2317,195	541,601
	94,72	-2323,349	510,828
	99,17	-2347,967	526,215
	101,92	-2344,89	507,751
	104,22	-2329,504	520,06
	105,08	-2335,658	523,138
	104,96	-2338,736	532,369
	104,55	-2332,581	535,447
	104,15	-2320,272	523,138
	103,92	-2326,426	523,138
	103,72	-2329,504	532,369
	103,18	-2326,426	532,369
	102,08	-2326,426	532,369
	100,27	-2332,581	532,369
	97,28	-2320,272	532,369
	92,82	-2323,349	532,369
	87,03	-2326,426	532,369
	79,96	-2323,349	532,369
	71,67	-2320,272	529,292
	62,1	-2323,349	532,369
	51,24	-2320,272	541,601
	40,03	-2320,272	544,679
	28,74	-2326,426	544,679
	17,51	-2332,581	541,601
	6,53	-2326,426	541,601
	-4,76	-2332,581	538,524
	-16,46	-2335,658	544,679
	-28,18	-2335,658	547,756
	-38,82	-2335,658	556,988
	-47,41	-2332,581	560,065
	-54,89	-2326,426	550,833
	-61,9	-2314,117	532,369
	-67,59	-2307,963	529,292
	-71	-2311,04	532,369
	-72,26	-2341,813	532,369
	-72,59	-2332,581	529,292
	-72,43	-2357,199	532,369
	-71,94	-2329,504	535,447
	-71,62	-2329,504	529,292
	-71,8	-2323,349	516,983
	-72,53	-2311,04	516,983
	-73,59	-2317,195	529,292
	-74,63	-2317,195	523,138
	-75,39	-2320,272	516,983
	-75,83	-2329,504	523,138
	-75,94	-2341,813	535,447
	-75,38	-2347,967	535,447
	-74,08	-2338,736	532,369
	-72,1	-2326,426	529,292
	-69,05	-2329,504	526,215
	-64,62	-2329,504	520,06
	-58,72	-2329,504	516,983
	-51,21	-2329,504	523,138
	-41,83	-2335,658	529,292
	-30,17	-2332,581	523,138
	-16,55	-2323,349	523,138
	-1,81	-2317,195	523,138
	13,35	-2326,426	526,215
	28,42	-2323,349	535,447
	42,53	-2335,658	538,524
	54,89	-2335,658	538,524
	65,96	-2326,426	544,679
	76,48	-2341,813	547,756
	86,14	-2341,813	547,756
	94,03	-2338,736	538,524
	99,82	-2341,813	535,447
	103,72	-2326,426	523,138
	105,49	-2329,504	516,983
	105,48	-2329,504	520,06
	104,79	-2344,89	523,138
	103,87	-2347,967	520,06
	102,97	-2341,813	523,138
	102,36	-2326,426	526,215
	101,87	-2323,349	516,983
	101,31	-2329,504	529,292
	100,51	-2317,195	520,06
	99,09	-2314,117	532,369
	96,81	-2332,581	535,447
	93,84	-2320,272	532,369
	90,54	-2326,426	513,906
	86,42	-2317,195	520,06
	80,93	-2317,195	520,06
	73,85	-2332,581	526,215
	65,27	-2335,658	523,138
	55,08	-2329,504	523,138
	43,68	-2335,658	529,292
	31,51	-2332,581	523,138
	18,18	-2320,272	520,06
	2,64	-2332,581	520,06
	-15,96	-2323,349	520,06
	-33,68	-2311,04	523,138
	-45,36	-2314,117	526,215
	-52,28	-2326,426	538,524
	-59,62	-2332,581	538,524
	-67,93	-2323,349	523,138
	-73,42	-2320,272	523,138
	-74,72	-2317,195	523,138
	-73,69	-2320,272	523,138
	-72,75	-2323,349	529,292
	-72,27	-2335,658	523,138
	-71,78	-2329,504	516,983
	-71,88	-2329,504	523,138
	-72,53	-2329,504	520,06
	-72,3	-2332,581	520,06
	-70,1	-2326,426	526,215
	-66	-2323,349	529,292
	-60,31	-2323,349	523,138
	-53,6	-2338,736	520,06
	-45,88	-2329,504	520,06
	-35,61	-2329,504	523,138
	-21,46	-2335,658	523,138
	-4,36	-2329,504	526,215
	13,83	-2329,504	529,292
	32,03	-2332,581	529,292
	49,77	-2335,658	529,292
	67,26	-2335,658	526,215
	83,44	-2338,736	526,215
	95,3	-2338,736	523,138
	102,22	-2332,581	520,06
	105,98	-2335,658	520,06
	107,57	-2341,813	529,292
	107,65	-2338,736	529,292
	106,88	-2338,736	529,292
	105,82	-2323,349	529,292
	105,2	-2332,581	526,215
	105,04	-2335,658	523,138
	104,98	-2332,581	526,215
	104,9	-2329,504	523,138
	104,88	-2341,813	520,06
	104,75	-2344,89	516,983
	103,92	-2341,813	520,06
	101,85	-2332,581	520,06
	98,33	-2332,581	523,138
	93,31	-2335,658	529,292
	86,86	-2329,504	526,215
	79,11	-2326,426	520,06
	69,9	-2320,272	513,906
	58,71	-2323,349	520,06
	46,07	-2323,349	523,138
	32,92	-2314,117	523,138
	19,08	-2311,04	523,138
	3,1	-2323,349	526,215
	-15,02	-2323,349	532,369
	-33,75	-2326,426	529,292
	-52,02	-2329,504	529,292
	-67,64	-2326,426	529,292
	-78,38	-2314,117	526,215
	-84,23	-2320,272	529,292
	-87,27	-2320,272	529,292
	-88,32	-2323,349	529,292
	-87,03	-2326,426	532,369
	-84,1	-2329,504	535,447
	-80,37	-2332,581	529,292
	-76,39	-2338,736	523,138
	-70,75	-2332,581	523,138
	-62,7	-2329,504	520,06
	-52,87	-2326,426	516,983
	-42,45	-2326,426	526,215
	-33,25	-2323,349	523,138
	-24,54	-2314,117	523,138
	-14,88	-2314,117	526,215
	-4,18	-2317,195	529,292
	6,87	-2323,349	535,447
	17,74	-2338,736	532,369
	28,39	-2332,581	526,215
	39,11	-2326,426	532,369
	49,77	-2329,504	529,292
	59,82	-2332,581	529,292
	68,92	-2332,581	529,292
	77,18	-2329,504	526,215
	84,82	-2332,581	516,983
	91,93	-2341,813	510,828
	98,7	-2338,736	516,983
	105,3	-2341,813	523,138
	112,25	-2344,89	526,215
	119,44	-2341,813	513,906
	124,74	-2341,813	520,06
	126,42	-2357,199	520,06
	125,39	-2360,277	523,138
	123,52	-2354,122	523,138
	121,9	-2341,813	513,906
	120,87	-2335,658	510,828
	120,31	-2329,504	520,06
	120,06	-2323,349	513,906
	120	-2335,658	526,215
	119,96	-2317,195	513,906
	119,82	-2326,426	504,674
	119,66	-2329,504	516,983
	119,59	-2329,504	510,828
	119,54	-2329,504	520,06
	119,24	-2341,813	523,138
	118,61	-2341,813	523,138
	117,91	-2338,736	526,215
	117,48	-2347,967	529,292
	117,42	-2344,89	526,215
	117,52	-2341,813	526,215
	117,59	-2335,658	520,06
	117,53	-2326,426	510,828
	117,33	-2338,736	510,828
	117,13	-2338,736	513,906
	117,07	-2341,813	520,06
	117,14	-2344,89	520,06
	117,27	-2335,658	520,06
	117,38	-2329,504	523,138
	117,36	-2329,504	529,292
	117,11	-2335,658	532,369
	116,55	-2332,581	526,215
	115,73	-2341,813	523,138
	114,76	-2344,89	520,06
	113,74	-2351,045	523,138
	112,83	-2357,199	523,138
	112,14	-2357,199	526,215
	111,6	-2351,045	526,215
	111,25	-2357,199	529,292
	111,11	-2357,199	529,292
	111,1	-2357,199	529,292
	111,14	-2354,122	532,369
	111,15	-2344,89	535,447
	111,12	-2341,813	544,679
	111,02	-2332,581	538,524
	110,86	-2335,658	538,524
	110,72	-2347,967	529,292
	110,67	-2332,581	526,215
	110,63	-2329,504	532,369
	110,45	-2338,736	535,447
	110,04	-2347,967	532,369
	109,54	-2360,277	523,138
	109,09	-2363,354	516,983
	108,69	-2363,354	513,906
	108,34	-2338,736	516,983
	108,01	-2338,736	523,138
	107,73	-2347,967	529,292
	107,49	-2344,89	526,215
	107,3	-2354,122	538,524
	107,11	-2335,658	523,138
	106,87	-2341,813	523,138
	106,58	-2351,045	529,292
	106,22	-2351,045	529,292
	105,73	-2344,89	529,292
	105,19	-2338,736	532,369
	104,72	-2351,045	538,524
	104,34	-2351,045	529,292
	104,09	-2351,045	529,292
	103,97	-2363,354	529,292
		-2363,354	523,138
		-2363,354	535,447
		-2357,199	529,292
		-2357,199	526,215
		-2360,277	526,215
		-2366,431	523,138
		-2366,431	526,215
		-2347,967	523,138
		-2354,122	523,138
		-2366,431	520,06
		-2366,431	523,138
		-2357,199	532,369
		-2360,277	532,369
		-2369,508	529,292
		-2363,354	535,447
		-2363,354	532,369
		-2360,277	535,447
		-2369,508	532,369
		-2369,508	535,447
		-2366,431	532,369
		-2360,277	535,447
		-2363,354	535,447
		-2357,199	532,369
		-2372,586	541,601
		-2372,586	544,679
		-2360,277	526,215
		-2351,045	529,292
		-2366,431	523,138
		-2347,967	526,215
		-2347,967	532,369
		-2347,967	529,292
		-2351,045	529,292
		-2354,122	526,215
		-2347,967	520,06
		-2354,122	529,292
		-2354,122	535,447
		-2357,199	541,601
		-2354,122	532,369
		-2347,967	526,215
		-2341,813	529,292
		-2347,967	526,215
		-2354,122	516,983
		-2351,045	520,06
		-2366,431	523,138
		-2366,431	520,06
		-2357,199	520,06
		-2369,508	526,215
		-2369,508	535,447
		-2363,354	538,524
		-2369,508	535,447
		-2378,74	523,138
		-2363,354	523,138
		-2351,045	510,828
		-2375,663	513,906
		-2366,431	516,983
		-2363,354	523,138
		-2354,122	529,292
		-2357,199	529,292
		-2354,122	526,215
		-2360,277	520,06
		-2366,431	523,138
		-2369,508	526,215
		-2360,277	532,369
		-2363,354	529,292
		-2363,354	532,369
		-2357,199	526,215
		-2360,277	529,292
		-2378,74	529,292
		-2375,663	520,06
		-2372,586	510,828
		-2363,354	513,906
		-2369,508	520,06
		-2375,663	520,06
		-2372,586	520,06
		-2378,74	510,828
		-2384,895	523,138
		-2381,818	529,292
		-2372,586	532,369
		-2363,354	529,292
		-2363,354	526,215
		-2347,967	513,906
		-2366,431	516,983
		-2366,431	523,138
		-2351,045	516,983
		-2363,354	526,215
		-2384,895	520,06
		-2384,895	529,292
		-2369,508	529,292
		-2375,663	523,138
		-2372,586	532,369
		-2378,74	535,447
		-2378,74	532,369
		-2372,586	523,138
		-2363,354	520,06
		-2354,122	523,138
		-2360,277	520,06
		-2360,277	529,292
		-2372,586	520,06
		-2369,508	520,06
		-2357,199	520,06
		-2357,199	526,215
		-2366,431	526,215
		-2372,586	520,06
		-2369,508	520,06
		-2372,586	507,751
		-2372,586	504,674
		-2372,586	513,906
		-2375,663	513,906
		-2381,818	513,906
		-2381,818	516,983
		-2372,586	516,983
		-2363,354	510,828
		-2369,508	510,828
		-2360,277	507,751
		-2360,277	516,983
		-2363,354	526,215
		-2375,663	526,215
		-2375,663	526,215
		-2363,354	520,06
		-2366,431	526,215
		-2369,508	523,138
		-2363,354	516,983
		-2372,586	516,983
		-2372,586	516,983
		-2369,508	513,906
		-2372,586	513,906
		-2369,508	516,983
		-2378,74	513,906
		-2391,049	526,215
		-2381,818	513,906
		-2384,895	507,751
		-2378,74	507,751
		-2381,818	513,906
		-2381,818	510,828
		-2400,281	516,983
		-2400,281	516,983
		-2397,204	520,06
		-2384,895	516,983
		-2397,204	523,138
		-2378,74	520,06
		-2378,74	516,983
		-2372,586	520,06
		-2384,895	526,215
		-2363,354	513,906
		-2360,277	510,828
		-2369,508	501,597
		-2372,586	504,674
		-2372,586	513,906
		-2372,586	513,906
		-2369,508	510,828
		-2381,818	510,828
		-2384,895	507,751
		-2381,818	507,751
		-2375,663	516,983
		-2375,663	523,138
		-2372,586	520,06
		-2381,818	516,983
		-2381,818	520,06
		-2372,586	520,06
		-2378,74	520,06
		-2384,895	516,983
		-2384,895	520,06
		-2375,663	513,906
		-2375,663	513,906
		-2372,586	513,906
		-2375,663	516,983
		-2381,818	516,983
		-2381,818	520,06
		-2375,663	520,06
		-2381,818	516,983
		-2378,74	520,06
		-2375,663	513,906
		-2387,972	516,983
		-2391,049	520,06
		-2394,127	520,06
		-2397,204	510,828
		-2372,586	504,674
		-2372,586	516,983
		-2384,895	520,06
		-2391,049	516,983
		-2384,895	516,983
		-2381,818	516,983
		-2372,586	516,983
		-2372,586	520,06
		-2378,74	507,751
		-2375,663	516,983
		-2378,74	520,06
		-2381,818	507,751
		-2391,049	504,674
		-2394,127	507,751
		-2394,127	510,828
		-2397,204	501,597
		-2384,895	501,597
		-2384,895	507,751
		-2384,895	507,751
		-2369,508	513,906
		-2366,431	504,674
		-2387,972	516,983
		-2378,74	510,828
		-2394,127	501,597
		-2384,895	504,674
		-2372,586	504,674
		-2375,663	507,751
		-2375,663	510,828
		-2378,74	513,906
		-2391,049	520,06
		-2387,972	510,828
		-2391,049	507,751
		-2403,359	510,828
		-2400,281	513,906
		-2403,359	510,828
		-2397,204	507,751
		-2375,663	504,674
		-2384,895	498,519
		-2384,895	513,906
		-2387,972	516,983
		-2384,895	510,828
		-2381,818	492,365
		-2384,895	489,288
		-2387,972	492,365
		-2394,127	498,519
		-2381,818	501,597
		-2387,972	498,519
		-2397,204	504,674
		-2400,281	495,442
		-2400,281	495,442
		-2394,127	501,597
		-2391,049	504,674
		-2397,204	498,519
		-2406,436	501,597
		-2387,972	489,288
		-2372,586	492,365
		-2384,895	498,519
		-2394,127	507,751
		-2400,281	507,751
		-2409,513	492,365
		-2409,513	489,288
		-2403,359	495,442
		-2397,204	501,597
		-2397,204	504,674
		-2375,663	510,828
		-2369,508	513,906
		-2384,895	513,906
		-2384,895	510,828
		-2378,74	501,597
		-2372,586	504,674
		-2375,663	501,597
		-2391,049	495,442
		-2406,436	492,365
		-2409,513	492,365
		-2391,049	483,133
		-2394,127	483,133
		-2403,359	483,133
		-2403,359	498,519
		-2406,436	498,519
		-2412,59	501,597
		-2409,513	501,597
		-2400,281	495,442
		-2400,281	492,365
		-2394,127	501,597
		-2400,281	492,365
		-2403,359	489,288
		-2406,436	495,442
		-2403,359	495,442
		-2415,668	498,519
		-2415,668	495,442
		-2427,977	495,442
		-2427,977	492,365
		-2427,977	492,365
		-2412,59	498,519
		-2397,204	489,288
		-2397,204	498,519
		-2415,668	498,519
		-2412,59	501,597
		-2415,668	501,597
		-2409,513	504,674
		-2409,513	498,519
		-2403,359	492,365
		-2391,049	492,365
		-2406,436	495,442
		-2415,668	501,597
		-2418,745	489,288
		-2427,977	486,21
		-2421,822	483,133
		-2418,745	483,133
		-2415,668	476,978
		-2409,513	480,056
		-2381,818	486,21
		-2391,049	489,288
		-2412,59	492,365
		-2406,436	492,365
		-2415,668	492,365
		-2424,9	492,365
		-2409,513	495,442
		-2424,9	489,288
		-2424,9	495,442
		-2431,054	489,288
		-2427,977	486,21
		-2427,977	489,288
		-2431,054	486,21
		-2434,131	480,056
		-2421,822	473,901
		-2418,745	473,901
		-2409,513	476,978
		-2403,359	480,056
		-2406,436	486,21
		-2415,668	486,21
		-2427,977	486,21
		-2421,822	486,21
		-2412,59	483,133
		-2418,745	483,133
		-2424,9	480,056
		-2406,436	476,978
		-2409,513	486,21
		-2421,822	489,288
		-2412,59	495,442
		-2403,359	489,288
		-2403,359	489,288
		-2409,513	492,365
		-2412,59	501,597
		-2412,59	498,519
		-2406,436	486,21
		-2403,359	489,288
		-2406,436	492,365
		-2424,9	489,288
		-2418,745	480,056
		-2412,59	483,133
		-2424,9	476,978
		-2437,209	473,901
		-2427,977	480,056
		-2434,131	486,21
		-2434,131	483,133
		-2434,131	492,365
		-2434,131	498,519
		-2434,131	498,519
		-2415,668	476,978
		-2424,9	483,133
		-2427,977	486,21
		-2421,822	480,056
		-2421,822	486,21
		-2437,209	489,288
		-2418,745	486,21
		-2437,209	492,365
		-2440,286	489,288
		-2452,595	495,442
		-2449,518	495,442
		-2452,595	492,365
		-2471,059	486,21
		-2415,668	467,747
		-2461,827	492,365
		-2406,436	464,669
		-2394,127	470,824
		-2406,436	486,21
		-2412,59	486,21
		-2409,513	486,21
		-2412,59	492,365
		-2424,9	486,21
		-2440,286	486,21
		-2437,209	486,21
		-2437,209	486,21
		-2427,977	473,901
		-2427,977	470,824
		-2431,054	480,056
		-2421,822	486,21
		-2418,745	486,21
		-2434,131	483,133
		-2437,209	486,21
		-2431,054	486,21
		-2437,209	486,21
		-2434,131	492,365
		-2431,054	492,365
		-2424,9	489,288
		-2424,9	486,21
		-2431,054	489,288
		-2427,977	486,21
		-2424,9	492,365
		-2424,9	486,21
		-2431,054	495,442
		-2437,209	489,288
		-2440,286	483,133
		-2443,363	489,288
		-2446,441	492,365
		-2449,518	489,288
		-2434,131	489,288
		-2421,822	486,21
		-2427,977	495,442
		-2424,9	495,442
		-2440,286	498,519
		-2440,286	498,519
		-2440,286	492,365
		-2443,363	486,21
		-2434,131	473,901
		-2427,977	480,056
		-2427,977	476,978
		-2424,9	476,978
		-2431,054	486,21
		-2440,286	483,133
		-2437,209	483,133
		-2440,286	489,288
		-2443,363	483,133
		-2437,209	483,133
		-2440,286	483,133
		-2427,977	486,21
		-2434,131	486,21
		-2455,672	486,21
		-2440,286	486,21
		-2449,518	489,288
		-2449,518	489,288
		-2437,209	489,288
		-2437,209	480,056
		-2443,363	486,21
		-2443,363	492,365
		-2434,131	492,365
		-2437,209	489,288
		-2440,286	498,519
		-2440,286	495,442
		-2440,286	495,442
		-2440,286	483,133
		-2434,131	492,365
		-2446,441	483,133
		-2452,595	486,21
		-2449,518	486,21
		-2443,363	483,133
		-2449,518	480,056
		-2449,518	483,133
		-2434,131	495,442
		-2427,977	486,21
		-2443,363	483,133
		-2434,131	492,365
		-2431,054	483,133
		-2440,286	489,288
		-2449,518	486,21
		-2449,518	489,288
		-2434,131	480,056
		-2431,054	480,056
		-2434,131	489,288
		-2446,441	483,133
		-2449,518	480,056
		-2452,595	486,21
		-2427,977	486,21
		-2455,672	486,21
		-2449,518	486,21
		-2446,441	486,21
		-2443,363	483,133
		-2437,209	495,442
		-2434,131	495,442
		-2437,209	492,365
		-2431,054	495,442
		-2446,441	495,442
		-2446,441	495,442
		-2437,209	492,365
		-2440,286	492,365
		-2431,054	504,674
		-2424,9	504,674
		-2424,9	504,674
		-2427,977	510,828
		-2434,131	501,597
		-2443,363	492,365
		-2449,518	504,674
		-2443,363	504,674
		-2437,209	495,442
		-2449,518	483,133
		-2464,904	486,21
		-2449,518	486,21
		-2455,672	489,288
		-2452,595	470,824
		-2443,363	480,056
		-2446,441	495,442
		-2455,672	501,597
		-2458,75	501,597
		-2452,595	501,597
		-2446,441	501,597
		-2443,363	492,365
		-2424,9	483,133
		-2421,822	473,901
		-2431,054	476,978
		-2434,131	489,288
		-2437,209	486,21
		-2446,441	492,365
		-2452,595	495,442
		-2458,75	498,519
		-2458,75	495,442
		-2455,672	495,442
		-2455,672	495,442
		-2455,672	489,288
		-2461,827	492,365
		-2474,136	504,674
		-2446,441	489,288
		-2467,981	501,597
		-2449,518	498,519
		-2458,75	495,442
		-2455,672	501,597
		-2461,827	498,519
		-2461,827	501,597
		-2455,672	504,674
		-2449,518	498,519
		-2458,75	492,365
		-2458,75	476,978
		-2443,363	476,978
		-2446,441	480,056
		-2449,518	470,824
		-2458,75	467,747
		-2452,595	476,978
		-2449,518	486,21
		-2449,518	483,133
		-2452,595	489,288
		-2461,827	492,365
		-2461,827	495,442
		-2464,904	489,288
		-2461,827	489,288
		-2458,75	495,442
		-2452,595	498,519
		-2446,441	504,674
		-2449,518	495,442
		-2464,904	492,365
		-2471,059	492,365
		-2461,827	498,519
		-2452,595	498,519
		-2443,363	492,365
		-2440,286	489,288
		-2443,363	489,288
		-2449,518	504,674
		-2458,75	507,751
		-2471,059	492,365
		-2467,981	483,133
		-2455,672	492,365
		-2443,363	486,21
		-2443,363	486,21
		-2440,286	483,133
		-2446,441	486,21
		-2449,518	492,365
		-2449,518	483,133
		-2452,595	501,597
		-2440,286	495,442
		-2427,977	495,442
		-2449,518	507,751
		-2464,904	510,828
		-2467,981	498,519
		-2458,75	489,288
		-2437,209	495,442
		-2455,672	489,288
		-2458,75	486,21
		-2440,286	495,442
		-2443,363	489,288
		-2443,363	486,21
		-2449,518	486,21
		-2446,441	498,519
		-2443,363	492,365
		-2446,441	486,21
		-2446,441	486,21
		-2455,672	492,365
		-2461,827	486,21
		-2458,75	495,442
		-2446,441	495,442
		-2443,363	495,442
		-2440,286	495,442
		-2434,131	495,442
		-2437,209	498,519
		-2431,054	498,519
		-2443,363	498,519
		-2446,441	480,056
		-2449,518	495,442
		-2449,518	476,978
		-2443,363	473,901
		-2431,054	486,21
		-2431,054	492,365
		-2437,209	501,597
		-2446,441	513,906
		-2446,441	510,828
		-2464,904	495,442
		-2449,518	504,674
		-2446,441	480,056
		-2440,286	489,288
		-2446,441	483,133
		-2461,827	480,056
		-2455,672	483,133
		-2458,75	486,21
		-2446,441	486,21
		-2452,595	476,978
		-2449,518	480,056
		-2446,441	483,133
		-2446,441	486,21
		-2437,209	489,288
		-2443,363	495,442
		-2449,518	486,21
		-2443,363	483,133
		-2455,672	486,21
		-2449,518	495,442
		-2446,441	498,519
		-2440,286	495,442
		-2455,672	492,365
		-2458,75	498,519
		-2452,595	498,519
		-2446,441	489,288
		-2449,518	495,442
		-2458,75	501,597
		-2461,827	492,365
		-2464,904	476,978
		-2474,136	473,901
		-2461,827	480,056
		-2449,518	486,21
		-2449,518	489,288
		-2440,286	495,442
		-2446,441	489,288
		-2449,518	480,056
		-2446,441	476,978
		-2458,75	473,901
		-2455,672	476,978
		-2458,75	486,21
		-2446,441	486,21
		-2437,209	489,288
		-2446,441	483,133
		-2452,595	483,133
		-2461,827	483,133
		-2449,518	483,133
		-2449,518	476,978
		-2452,595	476,978
		-2449,518	483,133
		-2449,518	480,056
		-2446,441	476,978
		-2452,595	476,978
		-2449,518	480,056
		-2446,441	483,133
		-2443,363	480,056
		-2461,827	483,133
		-2452,595	476,978
		-2461,827	483,133
		-2461,827	483,133
		-2467,981	480,056
		-2449,518	480,056
		-2464,904	476,978
		-2455,672	470,824
		-2446,441	476,978
		-2440,286	486,21
		-2446,441	473,901
		-2443,363	480,056
		-2449,518	480,056
		-2446,441	483,133
		-2455,672	483,133
		-2455,672	480,056
		-2455,672	480,056
		-2458,75	483,133
		-2461,827	480,056
		-2464,904	483,133
		-2467,981	486,21
		-2461,827	480,056
		-2455,672	480,056
		-2455,672	473,901
		-2443,363	467,747
		-2452,595	476,978
		-2440,286	473,901
		-2440,286	476,978
		-2446,441	470,824
		-2449,518	480,056
		-2455,672	483,133
		-2458,75	480,056
		-2452,595	486,21
		-2446,441	480,056
		-2446,441	476,978
		-2437,209	473,901
		-2440,286	483,133
		-2440,286	489,288
		-2449,518	489,288
		-2452,595	492,365
		-2464,904	486,21
		-2440,286	473,901
		-2434,131	467,747
		-2452,595	464,669
		-2477,213	467,747
		-2464,904	470,824
		-2458,75	495,442
		-2461,827	480,056
		-2455,672	473,901
		-2458,75	476,978
		-2458,75	467,747
		-2464,904	470,824
		-2449,518	470,824
		-2449,518	467,747
		-2446,441	470,824
		-2461,827	467,747
		-2467,981	461,592
		-2467,981	467,747
		-2471,059	470,824
		-2471,059	461,592
		-2464,904	461,592
		-2461,827	458,515
		-2461,827	455,437
		-2464,904	455,437
		-2464,904	455,437
		-2455,672	461,592
		-2455,672	470,824
		-2458,75	476,978
		-2464,904	476,978
		-2455,672	470,824
		-2455,672	464,669
		-2464,904	464,669
		-2455,672	461,592
		-2452,595	467,747
		-2455,672	464,669
		-2458,75	455,437
		-2455,672	455,437
		-2464,904	458,515
		-2474,136	458,515
		-2471,059	461,592
		-2474,136	461,592
		-2461,827	455,437
		-2471,059	461,592
		-2452,595	458,515
		-2443,363	452,36
		-2464,904	464,669
		-2480,291	480,056
		-2471,059	476,978
		-2477,213	467,747
		-2477,213	461,592
		-2480,291	461,592
		-2474,136	467,747
		-2477,213	470,824
		-2461,827	461,592
		-2467,981	470,824
		-2467,981	452,36
		-2477,213	449,283
		-2458,75	461,592
		-2461,827	461,592
		-2471,059	452,36
		-2458,75	461,592
		-2446,441	455,437
		-2455,672	458,515
		-2474,136	455,437
		-2483,368	449,283
		-2464,904	461,592
		-2474,136	461,592
		-2443,363	443,128
		-2474,136	449,283
		-2471,059	461,592
		-2474,136	473,901
		-2467,981	467,747
		-2474,136	473,901
		-2477,213	464,669
		-2480,291	452,36
		-2483,368	464,669
		-2464,904	452,36
		-2480,291	467,747
		-2455,672	452,36
		-2461,827	458,515
		-2471,059	467,747
		-2477,213	467,747
		-2474,136	467,747
		-2474,136	467,747
		-2461,827	461,592
		-2477,213	467,747
		-2474,136	470,824
		-2474,136	467,747
		-2464,904	461,592
		-2471,059	464,669
		-2471,059	467,747
		-2461,827	461,592
		-2464,904	461,592
		-2483,368	470,824
		-2474,136	467,747
		-2474,136	449,283
		-2467,981	461,592
		-2474,136	467,747
		-2467,981	446,206
		-2480,291	446,206
		-2480,291	449,283
		-2477,213	470,824
		-2477,213	470,824
		-2480,291	467,747
		-2464,904	458,515
		-2471,059	461,592
		-2480,291	461,592
		-2467,981	464,669
		-2461,827	455,437
		-2455,672	464,669
		-2467,981	467,747
		-2471,059	464,669
		-2474,136	461,592
		-2467,981	461,592
		-2474,136	458,515
		-2474,136	455,437
		-2474,136	452,36
		-2471,059	452,36
		-2477,213	470,824
		-2477,213	467,747
		-2483,368	473,901
		-2474,136	461,592
		-2489,522	473,901
		-2477,213	467,747
		-2477,213	467,747
		-2467,981	461,592
		-2467,981	452,36
		-2464,904	467,747
		-2458,75	464,669
		-2467,981	458,515
		-2461,827	464,669
		-2477,213	458,515
		-2464,904	467,747
		-2486,445	449,283
		-2477,213	464,669
		-2483,368	458,515
		-2464,904	464,669
		-2471,059	470,824
		-2474,136	467,747
		-2464,904	464,669
		-2471,059	464,669
		-2467,981	470,824
		-2483,368	461,592
		-2480,291	458,515
		-2486,445	461,592
		-2474,136	455,437
		-2483,368	452,36
		-2483,368	449,283
		-2486,445	449,283
		-2474,136	455,437
		-2471,059	464,669
		-2467,981	455,437
		-2461,827	449,283
		-2474,136	455,437
		-2474,136	461,592
		-2477,213	461,592
		-2477,213	455,437
		-2467,981	458,515
		-2480,291	458,515
		-2489,522	461,592
		-2486,445	467,747
		-2492,6	458,515
		-2486,445	449,283
		-2489,522	440,051
		-2489,522	455,437
		-2489,522	461,592
		-2480,291	458,515
		-2477,213	461,592
		-2477,213	464,669
		-2483,368	464,669
		-2492,6	455,437
		-2489,522	455,437
		-2474,136	440,051
		-2471,059	443,128
		-2483,368	452,36
		-2474,136	458,515
		-2471,059	452,36
		-2467,981	449,283
		-2474,136	449,283
		-2477,213	452,36
		-2474,136	458,515
		-2477,213	452,36
		-2474,136	455,437
		-2477,213	452,36
		-2483,368	455,437
		-2489,522	464,669
		-2483,368	467,747
		-2474,136	452,36
		-2483,368	452,36
		-2483,368	461,592
		-2480,291	461,592
		-2486,445	461,592
		-2489,522	461,592
		-2492,6	461,592
		-2498,754	467,747
		-2492,6	464,669
		-2477,213	452,36
		-2477,213	449,283
		-2477,213	455,437
		-2474,136	452,36
		-2471,059	452,36
		-2489,522	464,669
		-2483,368	458,515
		-2501,832	449,283
		-2489,522	464,669
		-2501,832	452,36
		-2501,832	458,515
		-2480,291	452,36
		-2486,445	455,437
		-2492,6	455,437
		-2489,522	461,592
		-2486,445	464,669
		-2483,368	464,669
		-2483,368	464,669
		-2483,368	461,592
		-2489,522	458,515
		-2495,677	464,669
		-2495,677	464,669
		-2492,6	458,515
		-2495,677	467,747
		-2498,754	464,669
		-2498,754	464,669
		-2498,754	464,669
		-2504,909	470,824
		-2486,445	470,824
		-2483,368	473,901
		-2504,909	470,824
		-2495,677	473,901
		-2489,522	470,824
		-2492,6	464,669
		-2480,291	455,437
		-2489,522	464,669
		-2492,6	452,36
		-2486,445	467,747
		-2477,213	461,592
		-2486,445	458,515
		-2489,522	464,669
		-2495,677	461,592
		-2492,6	470,824
		-2489,522	467,747
		-2492,6	470,824
		-2483,368	464,669
		-2474,136	464,669
		-2480,291	464,669
		-2489,522	486,21
		-2495,677	480,056
		-2501,832	480,056
		-2504,909	476,978
		-2498,754	470,824
		-2501,832	473,901
		-2501,832	470,824
		-2492,6	464,669
		-2492,6	464,669
		-2495,677	464,669
		-2498,754	470,824
		-2498,754	470,824
		-2498,754	464,669
		-2498,754	464,669
		-2489,522	455,437
		-2489,522	461,592
		-2495,677	464,669
		-2504,909	461,592
		-2504,909	470,824
		-2504,909	467,747
		-2501,832	470,824
		-2498,754	476,978
		-2489,522	476,978
		-2486,445	473,901
		-2495,677	467,747
		-2501,832	461,592
		-2498,754	455,437
		-2486,445	452,36
		-2474,136	458,515
		-2471,059	470,824
		-2483,368	470,824
		-2467,981	461,592
		-2489,522	458,515
		-2495,677	464,669
		-2495,677	464,669
		-2498,754	470,824
		-2492,6	470,824
		-2492,6	455,437
		-2486,445	449,283
		-2501,832	458,515
		-2492,6	458,515
		-2511,063	458,515
		-2507,986	464,669
		-2504,909	461,592
		-2504,909	458,515
		-2504,909	461,592
		-2504,909	467,747
		-2514,141	473,901
		-2504,909	473,901
		-2495,677	461,592
		-2511,063	473,901
		-2486,445	464,669
		-2489,522	464,669
		-2477,213	461,592
		-2483,368	467,747
		-2483,368	473,901
		-2486,445	470,824
		-2486,445	461,592
		-2492,6	464,669
		-2514,141	470,824
		-2489,522	467,747
		-2492,6	470,824
		-2501,832	467,747
		-2498,754	473,901
		-2495,677	473,901
		-2489,522	476,978
		-2492,6	473,901
		-2501,832	464,669
		-2495,677	461,592
		-2498,754	458,515
		-2486,445	458,515
		-2489,522	473,901
		-2504,909	473,901
		-2495,677	470,824
		-2504,909	480,056
		-2498,754	470,824
		-2523,373	486,21
		-2535,682	476,978
		-2526,45	467,747
		-2507,986	455,437
		-2504,909	461,592
		-2511,063	467,747
		-2514,141	461,592
		-2507,986	470,824
		-2511,063	473,901
		-2511,063	473,901
		-2507,986	461,592
		-2495,677	464,669
		-2501,832	473,901
		-2498,754	467,747
		-2523,373	470,824
		-2507,986	476,978
		-2504,909	458,515
		-2517,218	473,901
		-2517,218	461,592
		-2523,373	467,747
		-2511,063	464,669
		-2507,986	461,592
		-2523,373	470,824
		-2523,373	458,515
		-2507,986	464,669
		-2529,527	458,515
		-2529,527	461,592
		-2526,45	461,592
		-2511,063	464,669
		-2514,141	464,669
		-2520,295	464,669
		-2514,141	464,669
		-2514,141	464,669
		-2511,063	464,669
		-2511,063	464,669
		-2498,754	461,592
		-2492,6	455,437
		-2504,909	461,592
		-2511,063	458,515
		-2517,218	461,592
		-2541,836	461,592
		-2544,914	461,592
		-2520,295	461,592
		-2526,45	464,669
		-2511,063	473,901
		-2504,909	467,747
		-2495,677	470,824
		-2511,063	470,824
		-2511,063	476,978
		-2514,141	473,901
		-2511,063	470,824
		-2517,218	476,978
		-2514,141	461,592
		-2523,373	452,36
		-2517,218	464,669
		-2498,754	452,36
		-2504,909	461,592
		-2520,295	449,283
		-2507,986	461,592
		-2492,6	476,978
		-2495,677	470,824
		-2498,754	476,978
		-2504,909	467,747
		-2511,063	467,747
		-2507,986	467,747
		-2498,754	467,747
		-2498,754	464,669
		-2511,063	464,669
		-2504,909	467,747
		-2514,141	455,437
		-2526,45	452,36
		-2520,295	458,515
		-2514,141	461,592
		-2511,063	458,515
		-2514,141	473,901
		-2526,45	464,669
		-2504,909	430,819
		-2538,759	436,974
		-2517,218	430,819
		-2520,295	446,206
		-2511,063	440,051
		-2517,218	443,128
		-2507,986	455,437
		-2514,141	458,515
		-2511,063	455,437
		-2514,141	461,592
		-2511,063	449,283
		-2520,295	452,36
		-2520,295	461,592
		-2520,295	464,669
		-2517,218	458,515
		-2511,063	461,592
		-2507,986	455,437
		-2507,986	461,592
		-2523,373	461,592
		-2511,063	464,669
		-2529,527	464,669
		-2526,45	467,747
		-2523,373	470,824
		-2517,218	470,824
		-2514,141	464,669
		-2511,063	473,901
		-2507,986	467,747
		-2507,986	461,592
		-2507,986	458,515
		-2504,909	455,437
		-2504,909	443,128
		-2492,6	443,128
		-2486,445	449,283
		-2483,368	449,283
		-2504,909	461,592
		-2507,986	467,747
		-2504,909	464,669
		-2504,909	467,747
		-2504,909	467,747
		-2504,909	467,747
		-2514,141	467,747
		-2501,832	467,747
		-2501,832	464,669
		-2498,754	461,592
		-2514,141	473,901
		-2520,295	476,978
		-2520,295	483,133
		-2520,295	483,133
		-2511,063	480,056
		-2489,522	461,592
		-2498,754	470,824
		-2486,445	458,515
		-2498,754	464,669
		-2495,677	473,901
		-2498,754	461,592
		-2507,986	455,437
		-2514,141	452,36
		-2511,063	452,36
		-2517,218	470,824
		-2523,373	470,824
		-2523,373	473,901
		-2526,45	473,901
		-2520,295	473,901
		-2507,986	473,901
		-2507,986	467,747
		-2511,063	473,901
		-2514,141	480,056
		-2501,832	467,747
		-2498,754	470,824
		-2501,832	470,824
		-2495,677	467,747
		-2498,754	467,747
		-2498,754	455,437
		-2507,986	458,515
		-2517,218	476,978
		-2498,754	464,669
		-2517,218	480,056
		-2517,218	473,901
		-2523,373	464,669
		-2517,218	461,592
		-2507,986	467,747
		-2520,295	461,592
		-2501,832	461,592
		-2495,677	461,592
		-2492,6	461,592
		-2495,677	464,669
		-2504,909	464,669
		-2504,909	464,669
		-2501,832	470,824
		-2507,986	470,824
		-2517,218	473,901
		-2514,141	470,824
		-2517,218	480,056
		-2507,986	476,978
		-2517,218	464,669
		-2520,295	458,515
		-2520,295	461,592
		-2523,373	470,824
		-2517,218	470,824
		-2507,986	470,824
		-2520,295	467,747
		-2517,218	464,669
		-2517,218	464,669
		-2514,141	473,901
		-2507,986	470,824
		-2511,063	467,747
		-2507,986	464,669
		-2514,141	464,669
		-2507,986	464,669
		-2520,295	464,669
		-2511,063	470,824
		-2504,909	476,978
		-2507,986	473,901
		-2501,832	476,978
		-2507,986	476,978
		-2498,754	470,824
		-2501,832	467,747
		-2504,909	470,824
		-2517,218	470,824
		-2514,141	467,747
		-2514,141	461,592
		-2511,063	458,515
		-2517,218	458,515
		-2517,218	458,515
		-2511,063	452,36
		-2511,063	458,515
		-2517,218	449,283
		-2511,063	455,437
		-2498,754	458,515
		-2486,445	464,669
		-2498,754	470,824
		-2507,986	470,824
		-2501,832	446,206
		-2507,986	455,437
		-2514,141	446,206
		-2517,218	458,515
		-2514,141	470,824
		-2520,295	470,824
		-2526,45	467,747
		-2526,45	464,669
		-2520,295	461,592
		-2514,141	458,515
		-2520,295	455,437
		-2520,295	458,515
		-2511,063	467,747
		-2514,141	476,978
		-2514,141	476,978
		-2507,986	476,978
		-2501,832	467,747
		-2504,909	464,669
		-2498,754	458,515
		-2507,986	449,283
		-2514,141	452,36
		-2517,218	461,592
		-2526,45	467,747
		-2529,527	470,824
		-2529,527	470,824
		-2529,527	464,669
		-2526,45	461,592
		-2514,141	470,824
		-2523,373	467,747
		-2532,604	470,824
		-2529,527	467,747
		-2517,218	455,437
		-2520,295	458,515
		-2511,063	470,824
		-2507,986	473,901
		-2504,909	476,978
		-2501,832	476,978
		-2514,141	470,824
		-2501,832	473,901
		-2517,218	470,824
		-2532,604	470,824
		-2520,295	464,669
		-2514,141	452,36
		-2501,832	452,36
		-2498,754	458,515
		-2504,909	473,901
		-2504,909	480,056
		-2511,063	473,901
		-2523,373	464,669
		-2517,218	473,901
		-2523,373	470,824
		-2520,295	470,824
		-2514,141	470,824
		-2514,141	467,747
		-2517,218	464,669
		-2523,373	464,669
		-2529,527	470,824
		-2501,832	461,592
		-2529,527	467,747
		-2507,986	470,824
		-2520,295	470,824
		-2520,295	467,747
		-2526,45	473,901
		-2520,295	464,669
		-2511,063	467,747
		-2486,445	455,437
		-2498,754	464,669
		-2526,45	461,592
		-2526,45	464,669
		-2523,373	461,592
		-2520,295	470,824
		-2514,141	464,669
		-2514,141	458,515
		-2523,373	455,437
[truncated: 32,429 more rows]
