# Supplementary material for: Assessment of upper limb motor control: establishing normative benchmarks for clinical applications
Source: PeerJ. 2025 Aug 22;13:e19859. doi: 10.7717/peerj.19859 (PMC12377353; doi:10.7717/peerj.19859)
Supplement: Supplemental Information 1 [file peerj-13-19859-s001.zip › translated_csvs/advanced_mdurance-test-246589.csv]

angle_window_	angles_bíceps_braquial_derecho_tríceps_braquial_largo_derecho	emg_muscle_bíceps_braquial_derecho_(µV)	emg_muscle_tríceps_braquial_largo_derecho_(µV)
0,05	81,38	-3391,166	2403,358
	81,35	-3418,862	2397,203
	81,46	-3437,326	2391,048
	81,62	-3434,248	2400,28
	81,75	-3425,017	2403,358
	81,75	-3406,553	2406,435
	81,63	-3357,316	2415,667
	81,4	-3369,625	2412,589
	81,14	-3391,166	2412,589
	80,91	-3418,862	2409,512
	80,61	-3421,939	2400,28
	80	-3385,012	2403,358
	79,11	-3351,162	2409,512
	78,05	-3354,239	2412,589
	76,99	-3372,703	2412,589
	76,15	-3406,553	2400,28
	75,62	-3375,78	2409,512
	75,43	-3381,935	2406,435
	75,49	-3385,012	2406,435
	75,49	-3375,78	2409,512
	75,35	-3385,012	2403,358
	75,17	-3385,012	2400,28
	74,98	-3363,471	2406,435
	74,87	-3388,089	2403,358
	74,82	-3372,703	2406,435
	74,63	-3375,78	2394,126
	73,96	-3394,244	2406,435
	72,46	-3388,089	2403,358
	70,06	-3381,935	2406,435
	67,25	-3366,548	2409,512
	64,91	-3372,703	2406,435
	63,65	-3363,471	2403,358
	63,52	-3357,316	2400,28
	64,13	-3363,471	2406,435
	64,98	-3369,625	2403,358
	65,84	-3378,857	2400,28
	66,66	-3372,703	2400,28
	67,46	-3378,857	2403,358
	68,24	-3388,089	2400,28
	68,95	-3394,244	2406,435
	69,58	-3400,398	2403,358
	70,12	-3385,012	2409,512
	70,57	-3406,553	2409,512
	70,99	-3378,857	2406,435
	71,38	-3369,625	2406,435
	71,72	-3360,394	2397,203
	71,98	-3363,471	2394,126
	72,12	-3363,471	2400,28
	72,24	-3372,703	2409,512
	72,44	-3372,703	2409,512
	72,7	-3372,703	2409,512
	73	-3381,935	2406,435
	73,33	-3385,012	2412,589
	73,69	-3385,012	2403,358
	73,93	-3375,78	2403,358
	73,87	-3381,935	2394,126
	73,54	-3372,703	2387,971
	73,33	-3378,857	2397,203
	73,17	-3378,857	2391,048
	73,04	-3388,089	2387,971
	73,35	-3388,089	2394,126
	73,85	-3397,321	2394,126
	74,31	-3397,321	2391,048
	74,49	-3388,089	2394,126
	74,18	-3391,166	2400,28
	73,72	-3394,244	2397,203
	73,52	-3381,935	2397,203
	73,72	-3378,857	2397,203
	74,42	-3388,089	2391,048
	75,16	-3394,244	2391,048
	75,5	-3372,703	2391,048
	75,34	-3375,78	2397,203
	74,63	-3381,935	2397,203
	73,3	-3391,166	2391,048
	71,52	-3397,321	2397,203
	69,96	-3403,476	2394,126
	68,98	-3421,939	2394,126
	68,46	-3425,017	2391,048
	68,37	-3406,553	2391,048
	68,6	-3391,166	2391,048
	68,89	-3372,703	2400,28
	69,27	-3369,625	2400,28
	70,21	-3360,394	2403,358
	71,93	-3372,703	2409,512
	71,28	-3381,935	2400,28
	62,67	-3397,321	2394,126
	45,14	-3425,017	2387,971
	22,3	-3428,094	2394,126
	-1,95	-3443,48	2387,971
	-23,43	-3449,635	2384,894
	-37,84	-3428,094	2384,894
	-43,56	-3400,398	2387,971
	-41,93	-3388,089	2391,048
	-34,98	-3366,548	2394,126
	-25,19	-3360,394	2394,126
	-13,55	-3351,162	2394,126
	0,42	-3363,471	2391,048
	16,03	-3372,703	2391,048
	31,34	-3363,471	2400,28
	45,3	-3372,703	2400,28
	58,25	-3378,857	2394,126
	70,75	-3378,857	2397,203
	82,6	-3378,857	2391,048
	92,24	-3378,857	2394,126
	98,36	-3381,935	2397,203
	101,41	-3378,857	2387,971
	102,26	-3391,166	2394,126
	101,2	-3388,089	2400,28
	98,28	-3388,089	2403,358
	93,12	-3388,089	2397,203
	85,03	-3378,857	2409,512
	73,6	-3388,089	2406,435
	58,08	-3385,012	2403,358
	38,99	-3381,935	2406,435
	20,06	-3385,012	2403,358
	3,71	-3391,166	2394,126
	-10,85	-3372,703	2397,203
	-23,75	-3351,162	2400,28
	-34,22	-3385,012	2394,126
	-42,9	-3345,007	2406,435
	-50,52	-3375,78	2415,667
	-56,14	-3391,166	2406,435
	-58,93	-3397,321	2400,28
	-59,77	-3394,244	2406,435
	-59,85	-3397,321	2409,512
	-59,67	-3397,321	2412,589
	-59,45	-3391,166	2418,744
	-59,19	-3375,78	2409,512
	-59,02	-3378,857	2412,589
	-58,45	-3385,012	2409,512
	-56,57	-3388,089	2406,435
	-52,88	-3397,321	2415,667
	-47,35	-3412,707	2409,512
	-40,49	-3409,63	2406,435
	-32,51	-3406,553	2412,589
	-23,34	-3400,398	2412,589
	-12,85	-3391,166	2415,667
	-0,68	-3391,166	2415,667
	13,19	-3385,012	2412,589
	27,51	-3388,089	2406,435
	41,19	-3378,857	2406,435
	54,25	-3381,935	2412,589
	66,89	-3397,321	2412,589
	78,14	-3403,476	2409,512
	86,45	-3394,244	2412,589
	91,56	-3394,244	2412,589
	94,37	-3397,321	2412,589
	95,52	-3381,935	2409,512
	95,57	-3372,703	2409,512
	95,23	-3369,625	2409,512
	94,53	-3391,166	2406,435
	92,95	-3381,935	2412,589
	89,65	-3381,935	2409,512
	84,15	-3385,012	2406,435
	76,46	-3381,935	2403,358
	66,88	-3378,857	2409,512
	55,82	-3385,012	2412,589
	44,13	-3381,935	2409,512
	33,04	-3391,166	2415,667
	23,18	-3400,398	2409,512
	14,45	-3385,012	2421,821
	6,31	-3391,166	2403,358
	-1,79	-3394,244	2403,358
	-10,58	-3400,398	2409,512
	-19,97	-3428,094	2406,435
	-28,68	-3431,171	2406,435
	-35,4	-3428,094	2403,358
	-39,31	-3412,707	2406,435
	-40,68	-3418,862	2406,435
	-41,01	-3418,862	2403,358
	-41,58	-3409,63	2406,435
	-42,29	-3415,785	2409,512
	-42,63	-3428,094	2412,589
	-42,23	-3415,785	2409,512
	-40,6	-3431,171	2406,435
	-37,51	-3409,63	2409,512
	-32,86	-3378,857	2406,435
	-26,59	-3369,625	2397,203
	-17,9	-3372,703	2406,435
	-6,24	-3372,703	2406,435
	7,45	-3372,703	2409,512
	20,3	-3381,935	2412,589
	30,74	-3400,398	2406,435
	38,76	-3391,166	2412,589
	44,35	-3415,785	2403,358
	48,09	-3425,017	2406,435
	50,22	-3418,862	2400,28
	51,45	-3418,862	2406,435
	52,5	-3403,476	2403,358
	53,98	-3388,089	2406,435
	55,46	-3394,244	2409,512
	55,98	-3406,553	2409,512
	54,97	-3406,553	2403,358
	51,2	-3394,244	2403,358
	43,85	-3394,244	2409,512
	33,32	-3385,012	2406,435
	19,97	-3378,857	2409,512
	3,7	-3372,703	2406,435
	-15,1	-3366,548	2415,667
	-34,64	-3366,548	2409,512
	-52,82	-3375,78	2412,589
	-65,66	-3381,935	2403,358
	-71,37	-3369,625	2397,203
	-72,85	-3363,471	2397,203
	-72,78	-3381,935	2400,28
	-71,69	-3400,398	2397,203
	-70,06	-3412,707	2400,28
	-68,85	-3409,63	2406,435
	-68,06	-3418,862	2403,358
	-67,53	-3391,166	2406,435
	-66,79	-3381,935	2400,28
	-64,98	-3397,321	2403,358
	-61,79	-3391,166	2406,435
	-57,36	-3388,089	2406,435
	-51,61	-3375,78	2412,589
	-44,22	-3388,089	2409,512
	-34,2	-3385,012	2406,435
	-20,32	-3385,012	2406,435
	-3,1	-3397,321	2397,203
	14,71	-3397,321	2397,203
	31,65	-3388,089	2400,28
	48,02	-3397,321	2397,203
	62,31	-3381,935	2403,358
	71,93	-3385,012	2403,358
	77,2	-3378,857	2403,358
	80,24	-3375,78	2406,435
	82,14	-3375,78	2403,358
	83,53	-3391,166	2403,358
	84,75	-3381,935	2403,358
	85,69	-3391,166	2406,435
	85,97	-3400,398	2400,28
	84,5	-3400,398	2400,28
	80,05	-3403,476	2397,203
	72,51	-3412,707	2391,048
	62,23	-3412,707	2391,048
	49,3	-3421,939	2387,971
	34,88	-3381,935	2391,048
	20,85	-3391,166	2397,203
	7,82	-3394,244	2397,203
	-4,59	-3415,785	2400,28
	-17,13	-3412,707	2397,203
	-30,83	-3409,63	2400,28
	-45,34	-3403,476	2400,28
	-56,76	-3388,089	2400,28
	-62,21	-3372,703	2406,435
	-63,68	-3354,239	2406,435
	-63,04	-3369,625	2406,435
	-61,55	-3357,316	2406,435
	-60,58	-3369,625	2403,358
	-60,46	-3381,935	2403,358
	-61,25	-3388,089	2406,435
	-62,97	-3375,78	2409,512
	-64,24	-3381,935	2409,512
	-63,74	-3385,012	2400,28
	-60,23	-3388,089	2397,203
	-52,47	-3378,857	2400,28
	-40,42	-3381,935	2403,358
	-24,9	-3378,857	2400,28
	-8,04	-3378,857	2400,28
	8,83	-3406,553	2403,358
	25,8	-3418,862	2397,203
	41,94	-3425,017	2391,048
	53,11	-3400,398	2384,894
	57,98	-3397,321	2394,126
	60,21	-3412,707	2394,126
	61,79	-3425,017	2391,048
	62,9	-3412,707	2394,126
	63,73	-3409,63	2397,203
	64,31	-3406,553	2397,203
	64,41	-3394,244	2397,203
	63,18	-3391,166	2403,358
	59,8	-3394,244	2397,203
	53,93	-3394,244	2394,126
	44,41	-3372,703	2397,203
	29,39	-3375,78	2391,048
	9,48	-3363,471	2394,126
	-10,2	-3381,935	2394,126
	-24,45	-3360,394	2394,126
	-34,56	-3391,166	2391,048
	-43,95	-3385,012	2394,126
	-52,88	-3378,857	2397,203
	-60,51	-3381,935	2397,203
	-65,81	-3381,935	2397,203
	-68,77	-3381,935	2400,28
	-70,58	-3381,935	2400,28
	-71,59	-3394,244	2397,203
	-71,16	-3406,553	2394,126
	-70,12	-3403,476	2384,894
	-69,89	-3388,089	2394,126
	-70,56	-3388,089	2394,126
	-71,81	-3375,78	2391,048
	-72,93	-3378,857	2391,048
	-72,5	-3372,703	2391,048
	-69,69	-3378,857	2384,894
	-64,32	-3391,166	2387,971
	-55,8	-3397,321	2387,971
	-44,16	-3409,63	2384,894
	-29,81	-3406,553	2384,894
	-13,39	-3406,553	2384,894
	3,86	-3412,707	2381,817
	20,55	-3406,553	2384,894
	36,25	-3360,394	2387,971
	51,64	-3363,471	2394,126
	66,47	-3372,703	2384,894
	78,49	-3381,935	2381,817
	86,15	-3385,012	2381,817
	90,14	-3385,012	2384,894
	91,95	-3391,166	2384,894
	92,99	-3388,089	2384,894
	94,12	-3394,244	2384,894
	95,69	-3397,321	2391,048
	98,47	-3400,398	2384,894
	101,9	-3397,321	2387,971
	103,67	-3391,166	2384,894
	102,26	-3381,935	2387,971
	97,11	-3385,012	2391,048
	88,76	-3400,398	2387,971
	78,84	-3400,398	2387,971
	67,71	-3381,935	2381,817
	54,21	-3400,398	2391,048
	38,05	-3394,244	2391,048
	20,12	-3400,398	2394,126
	1,7	-3406,553	2397,203
	-16,24	-3415,785	2397,203
	-32,74	-3409,63	2394,126
	-46,71	-3406,553	2397,203
	-56,84	-3403,476	2391,048
	-61,7	-3394,244	2391,048
	-62,35	-3391,166	2394,126
	-61,72	-3409,63	2397,203
	-61,3	-3412,707	2394,126
	-61,43	-3385,012	2394,126
	-62,14	-3378,857	2400,28
	-63,58	-3388,089	2397,203
	-65,39	-3375,78	2394,126
	-65,93	-3375,78	2391,048
	-64,37	-3366,548	2387,971
	-61,14	-3425,017	2381,817
	-55,88	-3421,939	2378,739
	-47,5	-3418,862	2384,894
	-36	-3385,012	2387,971
	-22,09	-3418,862	2391,048
	-6,24	-3391,166	2391,048
	10,31	-3357,316	2397,203
	26,08	-3409,63	2391,048
	40,76	-3409,63	2387,971
	54,49	-3415,785	2391,048
	66,73	-3391,166	2387,971
	76,59	-3394,244	2387,971
	83,67	-3381,935	2391,048
	88,78	-3375,78	2391,048
	93	-3391,166	2397,203
	96,03	-3394,244	2391,048
	97,56	-3388,089	2394,126
	98,33	-3375,78	2397,203
	98,77	-3385,012	2403,358
	99	-3378,857	2400,28
	98,79	-3378,857	2403,358
	97,29	-3385,012	2397,203
	93,44	-3388,089	2397,203
	86,41	-3385,012	2397,203
	76,36	-3403,476	2394,126
	63,44	-3403,476	2394,126
	47,73	-3394,244	2394,126
	30,95	-3388,089	2400,28
	14,86	-3385,012	2403,358
	-1,1	-3391,166	2406,435
	-18,14	-3409,63	2409,512
	-35,88	-3406,553	2394,126
	-51,62	-3406,553	2400,28
	-61,81	-3388,089	2394,126
	-65,86	-3394,244	2394,126
	-66,32	-3369,625	2400,28
	-65,4	-3369,625	2397,203
	-64,24	-3375,78	2397,203
	-63,13	-3394,244	2397,203
	-61,57	-3394,244	2403,358
	-59,01	-3381,935	2406,435
	-55,49	-3391,166	2403,358
	-50,57	-3381,935	2394,126
	-42,73	-3378,857	2384,894
	-31,12	-3388,089	2394,126
	-16,54	-3394,244	2394,126
	-0,3	-3394,244	2394,126
	16,28	-3421,939	2394,126
	32,81	-3440,403	2397,203
	49,21	-3446,558	2397,203
	64,05	-3437,326	2397,203
	76,33	-3431,171	2400,28
	85,85	-3394,244	2394,126
	93,21	-3369,625	2397,203
	99,28	-3415,785	2397,203
	104,15	-3375,78	2397,203
	107,21	-3354,239	2397,203
	108,22	-3351,162	2403,358
	105,62	-3341,93	2406,435
	97,7	-3332,698	2412,589
	85,35	-3335,775	2409,512
	70,1	-3335,775	2406,435
	52,34	-3357,316	2400,28
	33,68	-3363,471	2397,203
	16,03	-3354,239	2400,28
	-0,34	-3351,162	2403,358
	-16,03	-3369,625	2403,358
	-30,95	-3378,857	2400,28
	-44,06	-3375,78	2403,358
	-54,33	-3381,935	2403,358
	-61,46	-3385,012	2397,203
	-65,6	-3385,012	2406,435
	-67,05	-3397,321	2394,126
	-66,42	-3391,166	2397,203
	-64,83	-3394,244	2400,28
	-62,97	-3400,398	2406,435
	-60,69	-3406,553	2406,435
	-57,96	-3400,398	2406,435
	-54,83	-3391,166	2400,28
	-50,23	-3394,244	2406,435
	-43,62	-3375,78	2394,126
	-34,79	-3348,084	2400,28
	-23,36	-3363,471	2397,203
	-9,69	-3369,625	2391,048
	5,82	-3338,853	2397,203
	22,4	-3360,394	2391,048
	39,11	-3369,625	2397,203
	54,85	-3360,394	2394,126
	68,46	-3369,625	2397,203
	79,51	-3372,703	2403,358
	87,65	-3372,703	2403,358
	93,28	-3378,857	2403,358
	97,53	-3372,703	2403,358
	100,3	-3378,857	2403,358
	100,76	-3397,321	2406,435
	97,66	-3397,321	2409,512
	89,14	-3381,935	2409,512
	75,58	-3375,78	2412,589
	59,06	-3385,012	2409,512
	40,98	-3409,63	2403,358
	23,55	-3415,785	2400,28
	7,97	-3403,476	2403,358
	-6,33	-3391,166	2406,435
	-19,54	-3378,857	2400,28
	-31,21	-3391,166	2400,28
	-41,24	-3394,244	2403,358
	-50,29	-3385,012	2403,358
	-58,62	-3366,548	2400,28
	-65,11	-3369,625	2400,28
	-68,73	-3391,166	2403,358
	-69,81	-3360,394	2406,435
	-69,7	-3363,471	2415,667
	-68,99	-3363,471	2412,589
	-67,69	-3375,78	2409,512
	-66,27	-3378,857	2409,512
	-64,73	-3385,012	2409,512
	-62,31	-3378,857	2409,512
	-58,41	-3388,089	2403,358
	-51,85	-3385,012	2409,512
	-41,56	-3385,012	2412,589
	-27,81	-3372,703	2412,589
	-11,56	-3357,316	2412,589
	5,43	-3363,471	2406,435
	21,55	-3345,007	2415,667
	36,53	-3348,084	2415,667
	50,91	-3357,316	2418,744
	64,72	-3354,239	2418,744
	77,1	-3360,394	2415,667
	87,13	-3360,394	2415,667
	95,17	-3357,316	2415,667
	101,57	-3369,625	2415,667
	105,82	-3375,78	2412,589
	108,25	-3381,935	2394,126
	109,73	-3375,78	2400,28
	110,53	-3385,012	2403,358
	110,14	-3418,862	2403,358
	107,8	-3425,017	2403,358
	103,47	-3421,939	2409,512
	97,2	-3403,476	2409,512
	90,3	-3388,089	2412,589
	85,95	-3372,703	2409,512
	85,3	-3375,78	2409,512
	86,56	-3375,78	2412,589
	88,21	-3372,703	2412,589
	89,72	-3360,394	2409,512
	90,77	-3369,625	2406,435
	91,27	-3357,316	2412,589
	91,3	-3372,703	2406,435
	91,17	-3360,394	2409,512
	91,12	-3369,625	2412,589
	91,15	-3360,394	2406,435
	90,96	-3372,703	2409,512
	90,4	-3366,548	2406,435
	89,83	-3363,471	2403,358
	89,51	-3354,239	2406,435
	89,32	-3357,316	2403,358
	89,02	-3372,703	2400,28
	88,51	-3378,857	2403,358
	87,85	-3431,171	2400,28
	87,27	-3437,326	2394,126
	86,92	-3381,935	2412,589
	86,6	-3418,862	2400,28
	86,17	-3366,548	2412,589
	85,73	-3366,548	2412,589
	85,35	-3375,78	2409,512
	85,01	-3412,707	2397,203
	84,6	-3366,548	2406,435
	84,05	-3372,703	2397,203
	83,38	-3381,935	2391,048
	82,59	-3385,012	2397,203
	81,6	-3375,78	2397,203
	80,34	-3391,166	2391,048
	78,99	-3372,703	2403,358
	77,87	-3378,857	2400,28
	76,96	-3369,625	2397,203
	75,88	-3372,703	2400,28
	74,46	-3397,321	2403,358
	72,95	-3397,321	2400,28
	71,49	-3400,398	2403,358
	70	-3357,316	2397,203
	68,57	-3363,471	2394,126
	67,49	-3372,703	2412,589
	66,67	-3348,084	2400,28
	65,77	-3400,398	2406,435
	64,6	-3345,007	2403,358
	62,98	-3388,089	2400,28
	60,83	-3348,084	2400,28
	58,35	-3381,935	2406,435
	55,33	-3366,548	2403,358
	51,58	-3378,857	2406,435
	46,86	-3385,012	2409,512
	39,89	-3375,78	2403,358
	29,25	-3360,394	2400,28
	17,11	-3360,394	2406,435
	7,05	-3366,548	2403,358
	0,76	-3375,78	2400,28
	-1,92	-3375,78	2409,512
	-3,23	-3372,703	2406,435
	-4,31	-3357,316	2409,512
	-4,46	-3375,78	2406,435
	-3,88	-3381,935	2406,435
	-3,49	-3369,625	2400,28
	-3,01	-3369,625	2403,358
	-2,18	-3363,471	2409,512
	-1,67	-3354,239	2412,589
		-3341,93	2418,744
		-3354,239	2415,667
		-3381,935	2415,667
		-3400,398	2406,435
		-3375,78	2403,358
		-3428,094	2400,28
		-3428,094	2400,28
		-3434,248	2409,512
		-3388,089	2421,821
		-3418,862	2415,667
		-3431,171	2412,589
		-3360,394	2415,667
		-3357,316	2412,589
		-3363,471	2418,744
		-3372,703	2412,589
		-3372,703	2406,435
		-3363,471	2412,589
		-3363,471	2418,744
		-3363,471	2415,667
		-3360,394	2415,667
		-3354,239	2412,589
		-3363,471	2406,435
		-3378,857	2406,435
		-3394,244	2412,589
		-3381,935	2415,667
		-3369,625	2418,744
		-3363,471	2421,821
		-3360,394	2418,744
		-3363,471	2421,821
		-3357,316	2418,744
		-3338,853	2418,744
		-3351,162	2418,744
		-3363,471	2421,821
		-3363,471	2418,744
		-3369,625	2421,821
		-3366,548	2421,821
		-3375,78	2421,821
		-3375,78	2424,899
		-3375,78	2431,053
		-3391,166	2424,899
		-3385,012	2427,976
		-3391,166	2424,899
		-3391,166	2424,899
		-3394,244	2421,821
		-3391,166	2424,899
		-3375,78	2424,899
		-3369,625	2427,976
		-3366,548	2421,821
		-3369,625	2421,821
		-3375,78	2412,589
		-3369,625	2409,512
		-3360,394	2415,667
		-3363,471	2406,435
		-3372,703	2403,358
		-3385,012	2406,435
		-3394,244	2403,358
		-3391,166	2406,435
		-3385,012	2409,512
		-3381,935	2406,435
		-3369,625	2409,512
		-3354,239	2409,512
		-3354,239	2409,512
		-3366,548	2406,435
		-3381,935	2400,28
		-3394,244	2406,435
		-3388,089	2409,512
		-3388,089	2403,358
		-3372,703	2406,435
		-3357,316	2409,512
		-3378,857	2409,512
		-3385,012	2409,512
		-3369,625	2409,512
		-3366,548	2415,667
		-3372,703	2415,667
		-3372,703	2415,667
		-3360,394	2418,744
		-3381,935	2421,821
		-3397,321	2412,589
		-3400,398	2415,667
		-3363,471	2415,667
		-3412,707	2403,358
		-3394,244	2400,28
		-3381,935	2400,28
		-3366,548	2406,435
		-3363,471	2406,435
		-3360,394	2406,435
		-3366,548	2409,512
		-3394,244	2406,435
		-3391,166	2415,667
		-3391,166	2412,589
		-3388,089	2412,589
		-3372,703	2415,667
		-3338,853	2415,667
		-3338,853	2415,667
		-3348,084	2415,667
		-3354,239	2415,667
		-3378,857	2412,589
		-3369,625	2415,667
		-3381,935	2406,435
		-3381,935	2406,435
		-3375,78	2403,358
		-3372,703	2406,435
		-3369,625	2403,358
		-3369,625	2400,28
		-3357,316	2400,28
		-3357,316	2406,435
		-3369,625	2403,358
		-3369,625	2400,28
		-3372,703	2397,203
		-3378,857	2397,203
		-3394,244	2394,126
		-3403,476	2391,048
		-3400,398	2391,048
		-3397,321	2391,048
		-3375,78	2387,971
		-3369,625	2387,971
		-3394,244	2384,894
		-3421,939	2391,048
		-3428,094	2394,126
		-3409,63	2397,203
		-3397,321	2397,203
		-3375,78	2406,435
		-3357,316	2400,28
		-3338,853	2397,203
		-3332,698	2400,28
		-3305,002	2400,28
		-3323,466	2406,435
		-3351,162	2400,28
		-3354,239	2400,28
		-3357,316	2403,358
		-3366,548	2406,435
		-3360,394	2412,589
		-3366,548	2403,358
		-3412,707	2403,358
		-3366,548	2412,589
		-3431,171	2394,126
		-3418,862	2397,203
		-3431,171	2394,126
		-3406,553	2406,435
		-3394,244	2400,28
		-3357,316	2406,435
		-3341,93	2409,512
		-3372,703	2403,358
		-3341,93	2409,512
		-3335,775	2412,589
		-3345,007	2409,512
		-3351,162	2403,358
		-3360,394	2406,435
		-3375,78	2409,512
		-3378,857	2406,435
		-3385,012	2406,435
		-3397,321	2400,28
		-3394,244	2394,126
		-3397,321	2394,126
		-3394,244	2397,203
		-3375,78	2400,28
		-3369,625	2403,358
		-3366,548	2406,435
		-3341,93	2409,512
		-3335,775	2409,512
		-3345,007	2412,589
		-3348,084	2400,28
		-3360,394	2397,203
		-3381,935	2409,512
		-3375,78	2403,358
		-3381,935	2412,589
		-3378,857	2412,589
		-3375,78	2412,589
		-3375,78	2403,358
		-3385,012	2394,126
		-3388,089	2391,048
		-3369,625	2394,126
		-3372,703	2406,435
		-3360,394	2400,28
		-3372,703	2406,435
		-3369,625	2412,589
		-3378,857	2415,667
		-3369,625	2418,744
		-3375,78	2412,589
		-3360,394	2412,589
		-3363,471	2415,667
		-3366,548	2403,358
		-3372,703	2397,203
		-3385,012	2394,126
		-3388,089	2387,971
		-3378,857	2403,358
		-3381,935	2397,203
		-3378,857	2400,28
		-3375,78	2403,358
		-3363,471	2400,28
		-3363,471	2400,28
		-3360,394	2403,358
		-3366,548	2406,435
		-3354,239	2406,435
		-3357,316	2406,435
		-3363,471	2406,435
		-3375,78	2403,358
		-3381,935	2397,203
		-3366,548	2403,358
		-3378,857	2400,28
		-3378,857	2400,28
		-3388,089	2400,28
		-3431,171	2394,126
		-3431,171	2394,126
		-3412,707	2397,203
		-3388,089	2397,203
		-3412,707	2394,126
		-3372,703	2400,28
		-3360,394	2403,358
		-3354,239	2403,358
		-3354,239	2403,358
		-3357,316	2409,512
		-3363,471	2409,512
		-3357,316	2397,203
		-3360,394	2403,358
		-3372,703	2400,28
		-3385,012	2397,203
		-3375,78	2403,358
		-3372,703	2400,28
		-3372,703	2397,203
		-3391,166	2394,126
		-3409,63	2387,971
		-3415,785	2397,203
		-3409,63	2406,435
		-3403,476	2409,512
		-3394,244	2409,512
		-3391,166	2406,435
		-3372,703	2403,358
		-3363,471	2400,28
		-3375,78	2409,512
		-3363,471	2412,589
		-3372,703	2415,667
		-3375,78	2400,28
		-3369,625	2394,126
		-3372,703	2391,048
		-3363,471	2400,28
		-3357,316	2403,358
		-3354,239	2403,358
		-3363,471	2394,126
		-3366,548	2394,126
		-3363,471	2397,203
		-3357,316	2400,28
		-3363,471	2397,203
		-3369,625	2400,28
		-3375,78	2409,512
		-3372,703	2406,435
		-3375,78	2409,512
		-3363,471	2412,589
		-3363,471	2409,512
		-3372,703	2412,589
		-3375,78	2403,358
		-3378,857	2403,358
		-3381,935	2409,512
		-3372,703	2424,899
		-3366,548	2434,13
		-3360,394	2431,053
		-3354,239	2437,208
		-3366,548	2443,362
		-3403,476	2440,285
		-3406,553	2437,208
		-3415,785	2437,208
		-3425,017	2437,208
		-3418,862	2449,517
		-3425,017	2440,285
		-3415,785	2455,671
		-3425,017	2449,517
		-3434,248	2446,44
		-3461,944	2455,671
		-3449,635	2461,826
		-3455,789	2452,594
		-3449,635	2461,826
		-3474,253	2461,826
		-3471,176	2458,749
		-3461,944	2455,671
		-3458,867	2458,749
		-3443,48	2440,285
		-3406,553	2443,362
		-3391,166	2443,362
		-3458,867	2449,517
		-3431,171	2434,13
		-3394,244	2443,362
		-3418,862	2440,285
		-3431,171	2434,13
		-3465,021	2449,517
		-3428,094	2437,208
		-3418,862	2440,285
		-3412,707	2437,208
		-3412,707	2431,053
		-3412,707	2418,744
		-3437,326	2434,13
		-3434,248	2421,821
		-3428,094	2427,976
		-3437,326	2427,976
		-3425,017	2427,976
		-3443,48	2431,053
		-3443,48	2434,13
		-3428,094	2434,13
		-3418,862	2434,13
		-3403,476	2434,13
		-3403,476	2437,208
		-3400,398	2437,208
		-3428,094	2434,13
		-3400,398	2434,13
		-3397,321	2437,208
		-3394,244	2443,362
		-3394,244	2440,285
		-3403,476	2440,285
		-3403,476	2443,362
		-3403,476	2440,285
		-3406,553	2440,285
		-3409,63	2437,208
		-3406,553	2440,285
		-3406,553	2446,44
		-3403,476	2440,285
		-3406,553	2443,362
		-3406,553	2446,44
		-3406,553	2443,362
		-3403,476	2443,362
		-3406,553	2440,285
		-3400,398	2440,285
		-3403,476	2440,285
		-3409,63	2440,285
		-3409,63	2443,362
		-3412,707	2443,362
		-3415,785	2440,285
		-3415,785	2434,13
		-3406,553	2434,13
		-3406,553	2434,13
		-3406,553	2434,13
		-3400,398	2434,13
		-3394,244	2437,208
		-3388,089	2434,13
		-3391,166	2434,13
		-3397,321	2437,208
		-3397,321	2434,13
		-3397,321	2434,13
		-3403,476	2427,976
		-3409,63	2427,976
		-3418,862	2418,744
		-3418,862	2418,744
		-3418,862	2412,589
		-3412,707	2415,667
		-3418,862	2412,589
		-3421,939	2412,589
		-3415,785	2418,744
		-3409,63	2421,821
		-3406,553	2415,667
		-3406,553	2412,589
		-3406,553	2418,744
		-3406,553	2418,744
		-3403,476	2418,744
		-3406,553	2418,744
		-3403,476	2418,744
		-3400,398	2412,589
		-3403,476	2412,589
		-3400,398	2412,589
		-3406,553	2415,667
		-3409,63	2412,589
		-3425,017	2412,589
		-3431,171	2415,667
		-3434,248	2412,589
		-3428,094	2403,358
		-3425,017	2394,126
		-3418,862	2387,971
		-3431,171	2391,048
		-3437,326	2391,048
		-3437,326	2397,203
		-3440,403	2397,203
		-3434,248	2394,126
		-3428,094	2397,203
		-3415,785	2394,126
		-3412,707	2397,203
		-3403,476	2397,203
		-3397,321	2391,048
		-3394,244	2391,048
		-3391,166	2400,28
		-3397,321	2394,126
		-3397,321	2394,126
		-3403,476	2397,203
		-3403,476	2397,203
		-3406,553	2394,126
		-3409,63	2391,048
		-3415,785	2394,126
		-3421,939	2394,126
		-3412,707	2387,971
		-3409,63	2384,894
		-3409,63	2381,817
		-3418,862	2381,817
		-3421,939	2378,739
		-3425,017	2381,817
		-3418,862	2378,739
		-3418,862	2378,739
		-3428,094	2375,662
		-3431,171	2372,585
		-3428,094	2375,662
		-3474,253	2375,662
		-3446,558	2378,739
		-3480,408	2369,507
		-3474,253	2375,662
		-3483,485	2375,662
		-3489,639	2372,585
		-3474,253	2378,739
		-3452,712	2378,739
		-3428,094	2375,662
		-3409,63	2375,662
		-3406,553	2372,585
		-3406,553	2378,739
		-3400,398	2381,817
		-3378,857	2387,971
		-3385,012	2384,894
		-3388,089	2384,894
		-3406,553	2384,894
		-3415,785	2381,817
		-3428,094	2375,662
		-3434,248	2375,662
		-3443,48	2381,817
		-3440,403	2384,894
		-3437,326	2387,971
		-3434,248	2387,971
		-3431,171	2387,971
		-3434,248	2394,126
		-3446,558	2394,126
		-3425,017	2397,203
		-3415,785	2403,358
		-3409,63	2394,126
		-3406,553	2391,048
		-3381,935	2384,894
		-3375,78	2394,126
		-3394,244	2397,203
		-3400,398	2400,28
		-3394,244	2406,435
		-3397,321	2409,512
		-3394,244	2412,589
		-3391,166	2412,589
		-3397,321	2415,667
		-3394,244	2415,667
		-3397,321	2415,667
		-3394,244	2415,667
		-3400,398	2415,667
		-3391,166	2412,589
		-3403,476	2412,589
		-3412,707	2415,667
		-3418,862	2406,435
		-3418,862	2406,435
		-3412,707	2409,512
		-3415,785	2415,667
		-3443,48	2415,667
		-3468,098	2424,899
		-3471,176	2421,821
		-3465,021	2424,899
		-3458,867	2424,899
		-3449,635	2424,899
		-3449,635	2431,053
		-3425,017	2431,053
		-3403,476	2424,899
		-3400,398	2421,821
		-3403,476	2424,899
		-3409,63	2427,976
		-3403,476	2424,899
		-3403,476	2431,053
		-3418,862	2431,053
		-3446,558	2427,976
		-3461,944	2427,976
		-3461,944	2427,976
		-3437,326	2421,821
		-3412,707	2431,053
		-3397,321	2437,208
		-3400,398	2437,208
		-3394,244	2434,13
		-3369,625	2440,285
		-3372,703	2434,13
		-3381,935	2427,976
		-3360,394	2427,976
		-3360,394	2437,208
		-3372,703	2437,208
		-3381,935	2443,362
		-3381,935	2446,44
		-3388,089	2452,594
		-3385,012	2458,749
		-3394,244	2452,594
		-3394,244	2446,44
		-3400,398	2443,362
		-3397,321	2443,362
		-3388,089	2437,208
		-3378,857	2446,44
		-3369,625	2452,594
		-3418,862	2455,671
		-3394,244	2455,671
		-3431,171	2455,671
		-3428,094	2449,517
		-3425,017	2458,749
		-3421,939	2446,44
		-3409,63	2449,517
		-3403,476	2458,749
		-3403,476	2452,594
		-3385,012	2440,285
		-3391,166	2446,44
		-3397,321	2446,44
		-3406,553	2449,517
		-3409,63	2452,594
		-3428,094	2449,517
		-3437,326	2458,749
		-3443,48	2455,671
		-3477,33	2455,671
		-3477,33	2458,749
		-3465,021	2455,671
		-3452,712	2449,517
		-3443,48	2449,517
		-3431,171	2452,594
		-3409,63	2455,671
		-3412,707	2449,517
		-3431,171	2452,594
		-3437,326	2458,749
		-3440,403	2455,671
		-3428,094	2452,594
		-3406,553	2449,517
		-3421,939	2458,749
		-3418,862	2458,749
		-3385,012	2458,749
		-3372,703	2458,749
		-3385,012	2458,749
		-3369,625	2455,671
		-3372,703	2455,671
		-3409,63	2452,594
		-3418,862	2449,517
		-3406,553	2452,594
		-3400,398	2449,517
		-3400,398	2443,362
		-3409,63	2440,285
		-3412,707	2443,362
		-3421,939	2437,208
		-3440,403	2431,053
		-3431,171	2440,285
		-3421,939	2443,362
		-3434,248	2431,053
		-3415,785	2440,285
		-3409,63	2443,362
		-3400,398	2443,362
		-3388,089	2437,208
		-3391,166	2434,13
		-3394,244	2434,13
		-3397,321	2434,13
		-3400,398	2443,362
		-3400,398	2440,285
		-3412,707	2443,362
		-3425,017	2446,44
		-3421,939	2449,517
		-3421,939	2446,44
		-3431,171	2440,285
		-3446,558	2434,13
		-3443,48	2434,13
		-3443,48	2434,13
		-3431,171	2427,976
		-3431,171	2434,13
		-3440,403	2434,13
		-3449,635	2427,976
		-3455,789	2434,13
		-3449,635	2427,976
		-3440,403	2431,053
		-3446,558	2431,053
		-3446,558	2431,053
		-3446,558	2437,208
		-3446,558	2443,362
		-3434,248	2437,208
		-3425,017	2440,285
		-3443,48	2434,13
		-3458,867	2434,13
		-3452,712	2449,517
		-3449,635	2446,44
		-3455,789	2443,362
		-3455,789	2449,517
		-3461,944	2443,362
		-3489,639	2437,208
		-3498,871	2427,976
		-3492,717	2431,053
		-3477,33	2427,976
		-3477,33	2427,976
		-3468,098	2434,13
		-3474,253	2434,13
		-3492,717	2437,208
		-3483,485	2434,13
		-3486,562	2437,208
		-3461,944	2443,362
		-3437,326	2443,362
		-3431,171	2437,208
		-3431,171	2440,285
		-3437,326	2437,208
		-3449,635	2424,899
		-3434,248	2415,667
		-3449,635	2427,976
		-3452,712	2431,053
		-3452,712	2427,976
		-3452,712	2421,821
		-3449,635	2424,899
		-3452,712	2424,899
		-3449,635	2434,13
		-3449,635	2431,053
		-3458,867	2427,976
		-3452,712	2431,053
		-3468,098	2424,899
		-3471,176	2424,899
		-3483,485	2415,667
		-3471,176	2418,744
		-3465,021	2431,053
		-3452,712	2431,053
		-3455,789	2421,821
		-3458,867	2421,821
		-3458,867	2431,053
		-3452,712	2434,13
		-3449,635	2434,13
		-3461,944	2424,899
		-3446,558	2440,285
		-3452,712	2437,208
		-3437,326	2434,13
		-3452,712	2440,285
		-3425,017	2443,362
		-3440,403	2443,362
		-3431,171	2443,362
		-3440,403	2443,362
		-3434,248	2446,44
		-3431,171	2443,362
		-3443,48	2440,285
		-3428,094	2440,285
		-3434,248	2427,976
		-3437,326	2434,13
		-3443,48	2437,208
		-3443,48	2434,13
		-3440,403	2440,285
		-3437,326	2434,13
		-3437,326	2431,053
		-3437,326	2437,208
		-3431,171	2427,976
		-3431,171	2424,899
		-3434,248	2424,899
		-3437,326	2424,899
		-3431,171	2421,821
		-3425,017	2427,976
		-3425,017	2427,976
		-3425,017	2427,976
		-3434,248	2418,744
		-3431,171	2421,821
		-3431,171	2424,899
		-3431,171	2431,053
		-3431,171	2431,053
		-3431,171	2431,053
		-3428,094	2427,976
		-3428,094	2434,13
		-3425,017	2421,821
		-3421,939	2424,899
		-3428,094	2424,899
		-3428,094	2421,821
		-3431,171	2412,589
		-3428,094	2409,512
		-3428,094	2418,744
		-3412,707	2427,976
		-3415,785	2424,899
		-3425,017	2424,899
		-3415,785	2427,976
		-3412,707	2427,976
		-3418,862	2427,976
		-3428,094	2421,821
		-3421,939	2427,976
		-3415,785	2427,976
		-3418,862	2437,208
		-3415,785	2431,053
		-3418,862	2434,13
		-3418,862	2434,13
		-3425,017	2434,13
		-3434,248	2418,744
		-3421,939	2424,899
		-3415,785	2427,976
		-3412,707	2427,976
		-3409,63	2427,976
		-3409,63	2434,13
		-3403,476	2437,208
		-3397,321	2440,285
		-3400,398	2443,362
		-3397,321	2440,285
		-3394,244	2443,362
		-3412,707	2427,976
		-3403,476	2443,362
		-3409,63	2412,589
		-3412,707	2418,744
		-3412,707	2409,512
		-3415,785	2418,744
		-3412,707	2412,589
		-3421,939	2406,435
		-3412,707	2421,821
		-3418,862	2406,435
		-3412,707	2424,899
		-3412,707	2427,976
		-3418,862	2427,976
		-3421,939	2424,899
		-3415,785	2424,899
		-3415,785	2421,821
		-3415,785	2418,744
		-3418,862	2424,899
		-3415,785	2431,053
		-3418,862	2421,821
		-3418,862	2418,744
		-3418,862	2418,744
		-3415,785	2424,899
		-3418,862	2418,744
		-3418,862	2421,821
		-3421,939	2415,667
		-3425,017	2415,667
		-3418,862	2415,667
		-3418,862	2415,667
		-3415,785	2415,667
		-3412,707	2415,667
		-3415,785	2415,667
		-3409,63	2421,821
		-3400,398	2418,744
		-3409,63	2415,667
		-3409,63	2415,667
		-3418,862	2409,512
		-3418,862	2403,358
		-3412,707	2406,435
		-3418,862	2403,358
		-3412,707	2403,358
		-3415,785	2409,512
		-3412,707	2409,512
		-3409,63	2409,512
		-3415,785	2406,435
		-3412,707	2394,126
		-3406,553	2400,28
		-3409,63	2403,358
		-3406,553	2403,358
		-3412,707	2406,435
		-3415,785	2403,358
		-3415,785	2403,358
		-3415,785	2400,28
		-3415,785	2400,28
		-3409,63	2403,358
		-3412,707	2403,358
		-3418,862	2403,358
		-3421,939	2403,358
		-3434,248	2403,358
		-3446,558	2403,358
		-3455,789	2397,203
		-3446,558	2391,048
		-3455,789	2400,28
		-3458,867	2400,28
		-3465,021	2400,28
		-3471,176	2400,28
		-3437,326	2403,358
		-3425,017	2384,894
		-3434,248	2397,203
		-3406,553	2387,971
		-3400,398	2397,203
		-3394,244	2397,203
		-3397,321	2391,048
		-3391,166	2372,585
		-3391,166	2384,894
		-3385,012	2387,971
		-3378,857	2387,971
		-3385,012	2409,512
		-3388,089	2412,589
		-3421,939	2406,435
		-3406,553	2415,667
		-3415,785	2412,589
		-3421,939	2418,744
		-3443,48	2418,744
		-3443,48	2421,821
		-3443,48	2415,667
		-3480,408	2400,28
		-3483,485	2391,048
		-3471,176	2394,126
		-3446,558	2400,28
		-3431,171	2400,28
		-3406,553	2400,28
		-3378,857	2400,28
		-3357,316	2403,358
		-3357,316	2415,667
		-3372,703	2403,358
		-3385,012	2403,358
		-3400,398	2400,28
		-3394,244	2403,358
		-3415,785	2397,203
		-3418,862	2394,126
		-3409,63	2391,048
		-3425,017	2394,126
		-3440,403	2394,126
		-3455,789	2384,894
		-3452,712	2397,203
		-3446,558	2394,126
		-3431,171	2391,048
		-3428,094	2394,126
		-3428,094	2387,971
		-3431,171	2381,817
		-3452,712	2378,739
		-3458,867	2375,662
		-3455,789	2381,817
		-3434,248	2384,894
		-3415,785	2384,894
		-3381,935	2400,28
		-3385,012	2403,358
		-3372,703	2397,203
		-3372,703	2384,894
		-3388,089	2378,739
		-3406,553	2372,585
		-3409,63	2381,817
		-3418,862	2375,662
		-3385,012	2387,971
		-3391,166	2397,203
		-3400,398	2406,435
		-3412,707	2409,512
		-3425,017	2415,667
		-3415,785	2418,744
		-3412,707	2418,744
		-3406,553	2424,899
		-3397,321	2427,976
		-3397,321	2427,976
		-3403,476	2421,821
		-3415,785	2424,899
		-3421,939	2427,976
		-3428,094	2431,053
		-3418,862	2431,053
		-3434,248	2434,13
		-3428,094	2431,053
		-3415,785	2431,053
		-3409,63	2431,053
		-3421,939	2431,053
		-3412,707	2434,13
		-3385,012	2443,362
		-3400,398	2443,362
		-3421,939	2440,285
		-3443,48	2431,053
		-3440,403	2434,13
		-3431,171	2434,13
		-3406,553	2437,208
		-3431,171	2434,13
		-3418,862	2449,517
		-3415,785	2443,362
		-3406,553	2458,749
		-3375,78	2464,903
		-3378,857	2464,903
		-3397,321	2464,903
		-3403,476	2461,826
		-3415,785	2458,749
		-3431,171	2458,749
		-3437,326	2467,98
		-3437,326	2486,444
		-3446,558	2489,521
		-3443,48	2495,676
		-3434,248	2492,599
		-3437,326	2498,753
		-3461,944	2498,753
		-3520,412	2486,444
		-3520,412	2480,29
		-3520,412	2480,29
		-3517,335	2480,29
		-3483,485	2474,135
		-3434,248	2483,367
		-3412,707	2480,29
		-3400,398	2480,29
		-3400,398	2489,521
		-3406,553	2489,521
		-3403,476	2486,444
		-3403,476	2492,599
		-3418,862	2486,444
		-3428,094	2483,367
		-3431,171	2489,521
		-3428,094	2492,599
		-3434,248	2489,521
		-3431,171	2486,444
		-3428,094	2480,29
		-3434,248	2474,135
		-3428,094	2467,98
		-3431,171	2471,058
		-3437,326	2477,212
		-3434,248	2474,135
		-3437,326	2471,058
		-3449,635	2461,826
		-3455,789	2455,671
		-3458,867	2458,749
		-3455,789	2458,749
		-3468,098	2452,594
		-3480,408	2446,44
		-3489,639	2452,594
		-3471,176	2443,362
		-3483,485	2440,285
		-3455,789	2446,44
		-3437,326	2449,517
		-3428,094	2449,517
		-3465,021	2434,13
		-3511,18	2427,976
		-3443,48	2446,44
		-3508,103	2421,821
		-3501,949	2418,744
		-3517,335	2412,589
		-3517,335	2415,667
		-3508,103	2415,667
		-3477,33	2415,667
		-3452,712	2409,512
		-3449,635	2412,589
		-3468,098	2409,512
		-3455,789	2415,667
		-3440,403	2415,667
		-3443,48	2418,744
		-3449,635	2412,589
		-3452,712	2406,435
		-3431,171	2403,358
		-3425,017	2397,203
		-3446,558	2403,358
		-3434,248	2406,435
		-3440,403	2400,28
		-3449,635	2394,126
		-3449,635	2387,971
		-3458,867	2384,894
		-3471,176	2391,048
		-3468,098	2384,894
		-3449,635	2384,894
		-3452,712	2372,585
		-3437,326	2375,662
		-3443,48	2381,817
		-3461,944	2381,817
		-3461,944	2381,817
		-3465,021	2378,739
		-3465,021	2378,739
		-3458,867	2384,894
		-3461,944	2378,739
		-3465,021	2384,894
		-3477,33	2369,507
		-3477,33	2363,353
		-3449,635	2363,353
		-3449,635	2369,507
		-3486,562	2369,507
		-3505,026	2375,662
		-3511,18	2375,662
		-3508,103	2384,894
		-3489,639	2381,817
		-3477,33	2372,585
		-3440,403	2369,507
		-3465,021	2369,507
		-3437,326	2369,507
		-3428,094	2369,507
		-3428,094	2378,739
		-3446,558	2375,662
		-3455,789	2372,585
		-3465,021	2363,353
		-3446,558	2375,662
		-3452,712	2372,585
		-3443,48	2369,507
		-3434,248	2366,43
		-3434,248	2363,353
		-3421,939	2357,198
		-3421,939	2363,353
		-3428,094	2360,276
		-3465,021	2360,276
		-3480,408	2360,276
		-3477,33	2363,353
		-3458,867	2357,198
		-3449,635	2351,044
		-3437,326	2354,121
		-3418,862	2354,121
		-3421,939	2347,966
		-3431,171	2344,889
		-3428,094	2347,966
		-3412,707	2357,198
		-3412,707	2360,276
		-3418,862	2354,121
		-3421,939	2357,198
		-3440,403	2351,044
		-3437,326	2351,044
		-3443,48	2344,889
		-3437,326	2338,735
		-3443,48	2351,044
		-3434,248	2341,812
		-3434,248	2341,812
		-3434,248	2341,812
		-3428,094	2344,889
		-3425,017	2344,889
		-3425,017	2341,812
		-3428,094	2347,966
		-3437,326	2347,966
		-3443,48	2351,044
		-3443,48	2344,889
		-3437,326	2347,966
		-3468,098	2344,889
		-3455,789	2347,966
		-3486,562	2341,812
		-3492,717	2332,58
		-3492,717	2338,735
		-3489,639	2338,735
		-3489,639	2344,889
		-3471,176	2347,966
		-3455,789	2344,889
		-3437,326	2354,121
		-3431,171	2357,198
		-3421,939	2354,121
		-3412,707	2354,121
		-3418,862	2347,966
		-3406,553	2357,198
		-3403,476	2351,044
		-3403,476	2357,198
		-3415,785	2357,198
		-3409,63	2363,353
		-3406,553	2363,353
		-3428,094	2366,43
		-3425,017	2363,353
		-3428,094	2360,276
		-3421,939	2360,276
		-3418,862	2372,585
		-3431,171	2357,198
		-3440,403	2360,276
		-3465,021	2360,276
		-3505,026	2363,353
		-3498,871	2369,507
		-3480,408	2369,507
		-3425,017	2360,276
		-3443,48	2360,276
		-3449,635	2360,276
		-3409,63	2357,198
		-3421,939	2357,198
		-3412,707	2360,276
		-3397,321	2366,43
		-3378,857	2366,43
		-3397,321	2360,276
		-3409,63	2363,353
		-3400,398	2369,507
		-3400,398	2366,43
		-3406,553	2360,276
		-3415,785	2363,353
		-3409,63	2375,662
		-3415,785	2369,507
		-3428,094	2369,507
		-3431,171	2369,507
		-3449,635	2360,276
		-3440,403	2363,353
		-3458,867	2363,353
		-3458,867	2363,353
		-3452,712	2363,353
		-3443,48	2363,353
		-3449,635	2360,276
		-3458,867	2360,276
		-3446,558	2360,276
		-3425,017	2357,198
		-3421,939	2366,43
		-3412,707	2369,507
		-3418,862	2375,662
		-3415,785	2372,585
		-3412,707	2381,817
		-3415,785	2378,739
		-3412,707	2378,739
		-3406,553	2381,817
		-3409,63	2381,817
		-3421,939	2381,817
		-3415,785	2391,048
		-3425,017	2397,203
		-3434,248	2400,28
		-3434,248	2397,203
		-3440,403	2400,28
		-3449,635	2400,28
		-3446,558	2406,435
		-3437,326	2406,435
		-3425,017	2412,589
		-3412,707	2415,667
		-3418,862	2409,512
		-3412,707	2412,589
		-3418,862	2409,512
		-3421,939	2400,28
		-3415,785	2400,28
		-3421,939	2403,358
		-3440,403	2406,435
		-3449,635	2409,512
		-3449,635	2409,512
		-3440,403	2409,512
		-3434,248	2412,589
		-3434,248	2418,744
		-3428,094	2424,899
		-3418,862	2415,667
		-3428,094	2421,821
		-3458,867	2424,899
		-3461,944	2421,821
		-3443,48	2418,744
		-3421,939	2412,589
		-3391,166	2409,512
		-3388,089	2415,667
		-3397,321	2424,899
		-3388,089	2434,13
		-3391,166	2434,13
		-3394,244	2431,053
		-3406,553	2437,208
		-3418,862	2434,13
		-3431,171	2434,13
		-3437,326	2437,208
		-3428,094	2434,13
		-3415,785	2440,285
		-3418,862	2443,362
		-3418,862	2443,362
		-3418,862	2446,44
		-3428,094	2443,362
		-3431,171	2440,285
		-3434,248	2440,285
		-3375,78	2461,826
		-3388,089	2464,903
		-3409,63	2474,135
		-3428,094	2474,135
		-3449,635	2474,135
		-3446,558	2477,212
		-3434,248	2483,367
		-3434,248	2474,135
		-3425,017	2489,521
		-3434,248	2489,521
		-3409,63	2486,444
		-3400,398	2492,599
		-3409,63	2492,599
		-3428,094	2492,599
		-3431,171	2486,444
		-3428,094	2486,444
		-3421,939	2486,444
		-3421,939	2480,29
		-3418,862	2480,29
		-3409,63	2474,135
		-3400,398	2474,135
		-3412,707	2467,98
		-3428,094	2471,058
		-3434,248	2471,058
		-3440,403	2474,135
		-3437,326	2474,135
		-3437,326	2471,058
		-3452,712	2471,058
		-3452,712	2464,903
		-3458,867	2467,98
		-3449,635	2458,749
		-3452,712	2458,749
		-3440,403	2461,826
		-3431,171	2477,212
		-3434,248	2467,98
		-3421,939	2474,135
		-3415,785	2471,058
		-3397,321	2474,135
		-3385,012	2477,212
		-3385,012	2483,367
		-3372,703	2486,444
		-3378,857	2489,521
		-3397,321	2486,444
		-3412,707	2483,367
		-3418,862	2489,521
		-3425,017	2483,367
		-3412,707	2467,98
		-3412,707	2471,058
		-3412,707	2474,135
		-3406,553	2471,058
		-3403,476	2477,212
		-3400,398	2477,212
		-3400,398	2483,367
		-3406,553	2492,599
		-3428,094	2483,367
		-3437,326	2483,367
		-3452,712	2477,212
		-3461,944	2474,135
		-3452,712	2474,135
		-3446,558	2480,29
		-3434,248	2483,367
		-3425,017	2486,444
		-3425,017	2489,521
		-3418,862	2498,753
		-3412,707	2504,908
		-3409,63	2507,985
		-3391,166	2514,14
		-3391,166	2520,294
		-3406,553	2517,217
		-3431,171	2514,14
		-3446,558	2504,908
		-3452,712	2504,908
		-3443,48	2511,062
		-3449,635	2504,908
		-3446,558	2504,908
		-3425,017	2511,062
		-3403,476	2511,062
		-3412,707	2507,985
		-3425,017	2507,985
		-3437,326	2507,985
		-3440,403	2504,908
		-3449,635	2504,908
		-3443,48	2504,908
		-3437,326	2504,908
		-3418,862	2511,062
		-3428,094	2504,908
		-3434,248	2504,908
		-3431,171	2501,831
		-3437,326	2495,676
		-3440,403	2492,599
		-3431,171	2492,599
		-3415,785	2483,367
		-3443,48	2492,599
		-3431,171	2492,599
		-3400,398	2477,212
		-3391,166	2480,29
		-3388,089	2480,29
		-3391,166	2477,212
		-3397,321	2471,058
		-3394,244	2474,135
		-3391,166	2471,058
		-3397,321	2467,98
		-3397,321	2471,058
		-3391,166	2471,058
		-3394,244	2464,903
		-3394,244	2464,903
		-3391,166	2464,903
		-3403,476	2458,749
		-3412,707	2461,826
		-3409,63	2464,903
		-3425,017	2455,671
		-3425,017	2449,517
		-3431,171	2452,594
		-3434,248	2452,594
		-3428,094	2449,517
		-3440,403	2452,594
		-3437,326	2455,671
		-3428,094	2458,749
		-3409,63	2461,826
		-3412,707	2458,749
		-3421,939	2458,749
		-3443,48	2455,671
		-3452,712	2461,826
		-3461,944	2449,517
		-3465,021	2443,362
		-3446,558	2440,285
		-3425,017	2449,517
		-3403,476	2455,671
		-3415,785	2455,671
		-3418,862	2461,826
		-3409,63	2464,903
		-3406,553	2461,826
		-3415,785	2452,594
		-3406,553	2446,44
		-3440,403	2452,594
		-3455,789	2452,594
		-3461,944	2446,44
		-3458,867	2443,362
		-3446,558	2443,362
		-3461,944	2446,44
		-3486,562	2449,517
		-3486,562	2446,44
		-3489,639	2440,285
		-3492,717	2440,285
		-3480,408	2449,517
		-3465,021	2440,285
		-3449,635	2437,208
		-3428,094	2446,44
		-3431,171	2446,44
		-3418,862	2446,44
		-3409,63	2449,517
		-3431,171	2452,594
		-3415,785	2449,517
		-3437,326	2449,517
		-3461,944	2446,44
		-3458,867	2455,671
		-3458,867	2455,671
		-3452,712	2452,594
		-3458,867	2455,671
		-3461,944	2452,594
		-3449,635	2443,362
		-3443,48	2446,44
		-3446,558	2446,44
		-3465,021	2440,285
		-3480,408	2437,208
		-3483,485	2437,208
		-3468,098	2446,44
		-3474,253	2440,285
		-3468,098	2452,594
		-3468,098	2452,594
		-3458,867	2455,671
		-3452,712	2449,517
		-3443,48	2446,44
		-3437,326	2455,671
		-3431,171	2452,594
		-3440,403	2446,44
		-3446,558	2446,44
		-3437,326	2449,517
		-3440,403	2455,671
		-3455,789	2464,903
		-3452,712	2458,749
		-3461,944	2458,749
		-3452,712	2458,749
		-3465,021	2458,749
		-3474,253	2455,671
		-3461,944	2455,671
		-3458,867	2455,671
		-3458,867	2452,594
		-3465,021	2455,671
		-3480,408	2458,749
		-3486,562	2461,826
		-3501,949	2458,749
		-3508,103	2452,594
		-3486,562	2455,671
		-3461,944	2455,671
		-3434,248	2458,749
		-3421,939	2458,749
		-3412,707	2464,903
		-3415,785	2467,98
		-3412,707	2474,135
		-3409,63	2477,212
		-3418,862	2477,212
		-3437,326	2477,212
		-3440,403	2471,058
		-3437,326	2471,058
		-3452,712	2471,058
		-3431,171	2471,058
		-3449,635	2477,212
		-3449,635	2474,135
		-3483,485	2471,058
		-3477,33	2474,135
		-3452,712	2474,135
		-3437,326	2477,212
		-3434,248	2477,212
		-3421,939	2480,29
		-3418,862	2477,212
		-3440,403	2474,135
		-3421,939	2474,135
		-3421,939	2477,212
		-3421,939	2474,135
		-3449,635	2477,212
		-3446,558	2477,212
		-3452,712	2477,212
		-3468,098	2467,98
		-3458,867	2477,212
		-3461,944	2483,367
		-3474,253	2486,444
		-3434,248	2477,212
		-3458,867	2489,521
		-3458,867	2486,444
		-3468,098	2483,367
		-3468,098	2474,135
		-3406,553	2492,599
		-3434,248	2489,521
		-3415,785	2489,521
		-3421,939	2483,367
		-3434,248	2489,521
		-3437,326	2486,444
		-3434,248	2486,444
		-3434,248	2486,444
		-3452,712	2477,212
		-3440,403	2483,367
		-3434,248	2486,444
		-3443,48	2483,367
		-3458,867	2483,367
		-3461,944	2480,29
		-3461,944	2483,367
		-3489,639	2489,521
		-3498,871	2492,599
		-3489,639	2492,599
		-3492,717	2492,599
		-3495,794	2483,367
		-3495,794	2489,521
		-3480,408	2495,676
		-3452,712	2492,599
		-3437,326	2501,831
		-3421,939	2511,062
		-3409,63	2517,217
		-3412,707	2514,14
		-3409,63	2517,217
		-3421,939	2517,217
		-3443,48	2511,062
		-3452,712	2504,908
		-3468,098	2507,985
		-3480,408	2511,062
		-3471,176	2498,753
		-3477,33	2501,831
		-3471,176	2501,831
		-3465,021	2498,753
		-3465,021	2504,908
		-3486,562	2504,908
		-3505,026	2507,985
		-3505,026	2507,985
		-3480,408	2507,985
		-3495,794	2504,908
		-3483,485	2507,985
		-3486,562	2507,985
		-3483,485	2507,985
		-3483,485	2511,062
		-3480,408	2511,062
		-3465,021	2511,062
		-3461,944	2507,985
		-3468,098	2511,062
		-3465,021	2507,985
		-3437,326	2517,217
		-3412,707	2517,217
		-3428,094	2526,449
		-3418,862	2523,372
		-3418,862	2526,449
		-3425,017	2520,294
		-3425,017	2520,294
		-3431,171	2520,294
		-3440,403	2520,294
		-3446,558	2517,217
		-3468,098	2514,14
		-3471,176	2520,294
		-3483,485	2517,217
		-3505,026	2517,217
		-3508,103	2504,908
		-3514,258	2507,985
		-3492,717	2507,985
		-3480,408	2511,062
		-3449,635	2507,985
		-3428,094	2517,217
		-3428,094	2517,217
		-3434,248	2511,062
		-3471,176	2501,831
		-3468,098	2507,985
		-3468,098	2504,908
		-3477,33	2498,753
		-3474,253	2495,676
		-3465,021	2501,831
		-3458,867	2498,753
		-3458,867	2498,753
		-3452,712	2507,985
		-3461,944	2504,908
		-3461,944	2504,908
		-3452,712	2507,985
		-3443,48	2507,985
		-3434,248	2511,062
		-3455,789	2501,831
		-3461,944	2498,753
		-3455,789	2498,753
		-3458,867	2498,753
		-3458,867	2495,676
		-3474,253	2498,753
		-3477,33	2492,599
		-3477,33	2492,599
		-3474,253	2492,599
		-3498,871	2498,753
		-3532,721	2492,599
		-3551,185	2489,521
		-3566,572	2489,521
		-3569,649	2486,444
		-3548,108	2489,521
		-3523,49	2489,521
		-3468,098	2486,444
		-3465,021	2486,444
		-3461,944	2483,367
		-3431,171	2483,367
		-3437,326	2483,367
		-3446,558	2486,444
		-3452,712	2492,599
		-3461,944	2495,676
		-3449,635	2492,599
		-3437,326	2495,676
		-3443,48	2501,831
		-3446,558	2492,599
		-3434,248	2498,753
		-3458,867	2501,831
		-3446,558	2492,599
		-3465,021	2495,676
		-3489,639	2495,676
		-3498,871	2498,753
		-3492,717	2501,831
		-3477,33	2495,676
		-3483,485	2498,753
		-3468,098	2492,599
		-3474,253	2495,676
		-3477,33	2495,676
		-3474,253	2498,753
		-3468,098	2498,753
[truncated: 23,466 more rows]
