# Supplementary material for: Assessment of upper limb motor control: establishing normative benchmarks for clinical applications
Source: PeerJ. 2025 Aug 22;13:e19859. doi: 10.7717/peerj.19859 (PMC12377353; doi:10.7717/peerj.19859)
Supplement: Supplemental Information 1 [file peerj-13-19859-s001.zip › translated_csvs/advanced_mdurance-test-246591.csv]

angle_window_	angles_bíceps_braquial_derecho_tríceps_braquial_largo_derecho	emg_muscle_bíceps_braquial_derecho_(µV)	emg_muscle_tríceps_braquial_largo_derecho_(µV)
0,05	78,65	-3695,817	3169,601
	78,57	-3738,899	3163,446
	78,61	-3649,658	3178,833
	78,69	-3705,049	3169,601
	78,74	-3634,272	3172,678
	78,85	-3671,199	3169,601
	79,16	-3625,04	3175,756
	79,54	-3618,885	3163,446
	79,7	-3628,117	3169,601
	79,54	-3680,431	3163,446
	79,16	-3680,431	3157,292
	78,81	-3677,354	3160,369
	78,7	-3665,045	3157,292
	78,79	-3671,199	3166,524
	78,9	-3649,658	3154,215
	78,91	-3646,581	3157,292
	78,86	-3652,735	3154,215
	78,83	-3646,581	3151,137
	78,93	-3661,967	3157,292
	79,11	-3692,74	3163,446
	79,22	-3686,586	3166,524
	79,14	-3677,354	3172,678
	78,94	-3634,272	3181,91
	78,75	-3618,885	3184,987
	78,64	-3686,586	3163,446
	78,58	-3668,122	3178,833
	78,53	-3618,885	3191,142
	78,42	-3637,349	3188,065
	78,25	-3652,735	3175,756
	78,03	-3683,508	3169,601
	77,83	-3665,045	3172,678
	77,7	-3674,276	3169,601
	77,63	-3692,74	3181,91
	77,56	-3677,354	3184,987
	77,43	-3668,122	3181,91
	77,27	-3640,426	3184,987
	77,12	-3621,963	3181,91
	77,02	-3625,04	3175,756
	76,94	-3618,885	3184,987
	76,81	-3615,808	3188,065
	76,62	-3612,731	3181,91
	76,44	-3625,04	3181,91
	76,28	-3628,117	3188,065
	76,16	-3646,581	3181,91
	76,07	-3680,431	3175,756
	76,02	-3680,431	3172,678
	75,96	-3658,89	3175,756
	75,85	-3652,735	3178,833
	75,65	-3661,967	3175,756
	75,18	-3646,581	3172,678
	74,36	-3643,504	3163,446
	73,37	-3646,581	3166,524
	72,57	-3646,581	3166,524
	72,15	-3646,581	3169,601
	72,13	-3643,504	3175,756
	72,32	-3649,658	3172,678
	72,47	-3665,045	3178,833
	72,5	-3652,735	3169,601
	72,46	-3655,813	3175,756
	72,36	-3665,045	3178,833
	72,22	-3649,658	3172,678
	72,12	-3677,354	3169,601
	72,13	-3692,74	3181,91
	72,2	-3692,74	3181,91
	72,25	-3692,74	3178,833
	72,29	-3686,586	3184,987
	72,35	-3674,276	3178,833
	72,39	-3686,586	3184,987
	72,34	-3705,049	3166,524
	72,24	-3701,972	3160,369
	72,17	-3683,508	3178,833
	72,19	-3671,199	3169,601
	72,3	-3677,354	3175,756
	72,4	-3680,431	3166,524
	72,45	-3634,272	3169,601
	72,41	-3631,194	3175,756
	72,35	-3631,194	3181,91
	72,31	-3621,963	3181,91
	72,31	-3631,194	3172,678
	72,3	-3628,117	3181,91
	72,24	-3621,963	3194,219
	72,11	-3631,194	3191,142
	71,98	-3637,349	3191,142
	71,88	-3643,504	3184,987
	71,77	-3649,658	3175,756
	71,57	-3658,89	3175,756
	71,35	-3652,735	3169,601
	71,21	-3655,813	3184,987
	71,19	-3652,735	3184,987
	71,25	-3661,967	3188,065
	71,26	-3674,276	3188,065
	71,19	-3668,122	3184,987
	71,09	-3661,967	3181,91
	70,99	-3655,813	3181,91
	70,85	-3637,349	3154,215
	70,59	-3631,194	3157,292
	70,13	-3646,581	3157,292
	69,44	-3655,813	3169,601
	68,39	-3658,89	3163,446
	65,97	-3701,972	3160,369
	59,3	-3729,668	3157,292
	45,42	-3655,813	3169,601
	24,87	-3726,59	3157,292
	1,28	-3680,431	3163,446
	-22,62	-3655,813	3154,215
	-42,98	-3677,354	3154,215
	-55,19	-3640,426	3154,215
	-59,48	-3634,272	3157,292
	-58,85	-3591,19	3160,369
	-54,39	-3643,504	3154,215
	-45,99	-3649,658	3141,905
	-32,62	-3674,276	3141,905
	-13,48	-3671,199	3138,828
	8,5	-3674,276	3144,983
	29,63	-3677,354	3148,06
	47,14	-3671,199	3141,905
	60,32	-3652,735	3148,06
	69,16	-3618,885	3160,369
	71,75	-3640,426	3160,369
	67,89	-3652,735	3157,292
	58,51	-3655,813	3157,292
	44,09	-3658,89	3163,446
	25,91	-3677,354	3126,519
	6,36	-3646,581	3157,292
	-12,11	-3671,199	3114,21
	-28,12	-3661,967	3123,442
	-41,53	-3674,276	3138,828
	-52,17	-3658,89	3138,828
	-59,73	-3646,581	3135,751
	-64,37	-3661,967	3141,905
	-66,97	-3658,89	3138,828
	-67,75	-3643,504	3138,828
	-66,8	-3637,349	3144,983
	-64,67	-3631,194	3144,983
	-60,97	-3649,658	3141,905
	-55	-3698,895	3144,983
	-46,06	-3745,054	3144,983
	-33,53	-3763,518	3135,751
	-17,3	-3729,668	3129,596
	1,85	-3701,972	3132,674
	21,55	-3652,735	3144,983
	39,94	-3625,04	3148,06
	57,24	-3606,576	3141,905
	74,83	-3612,731	3135,751
	92,25	-3634,272	3141,905
	105,89	-3649,658	3148,06
	111,58	-3649,658	3144,983
	107,67	-3643,504	3138,828
	98,17	-3640,426	3135,751
	87,42	-3652,735	3126,519
	75,43	-3652,735	3123,442
	61,59	-3689,663	3126,519
	45,46	-3677,354	3126,519
	27,12	-3705,049	3129,596
	8,93	-3720,436	3123,442
	-6,7	-3671,199	3132,674
	-20,32	-3631,194	3129,596
	-32,72	-3711,204	3129,596
	-43,56	-3637,349	3132,674
	-52,69	-3634,272	3135,751
	-59,4	-3637,349	3126,519
	-63,19	-3621,963	3123,442
	-64,9	-3658,89	3129,596
	-65,21	-3621,963	3120,365
	-64,36	-3683,508	3126,519
	-62,62	-3689,663	3123,442
	-59,8	-3677,354	3129,596
	-55,68	-3637,349	3126,519
	-50,15	-3646,581	3123,442
	-42,16	-3625,04	3126,519
	-30,91	-3609,654	3132,674
	-16,34	-3597,344	3129,596
	0,64	-3621,963	3138,828
	18,18	-3649,658	3138,828
	34,81	-3621,963	3138,828
	50,35	-3634,272	3135,751
	65,85	-3640,426	3126,519
	81,47	-3637,349	3129,596
	95,71	-3618,885	3126,519
	106,49	-3612,731	3126,519
	111,36	-3628,117	3126,519
	108,72	-3637,349	3123,442
	100,15	-3658,89	3126,519
	88,86	-3665,045	3123,442
	76,25	-3677,354	3120,365
	61,63	-3661,967	3111,133
	44,11	-3661,967	3111,133
	23,37	-3665,045	3111,133
	1,09	-3665,045	3108,055
	-19	-3661,967	3111,133
	-34,75	-3674,276	3114,21
	-47,11	-3689,663	3114,21
	-55,92	-3729,668	3117,287
	-60,81	-3751,209	3123,442
	-63,28	-3689,663	3126,519
	-64,38	-3634,272	3129,596
	-64,59	-3625,04	3123,442
	-63,8	-3618,885	3126,519
	-61,81	-3612,731	3117,287
	-57,63	-3628,117	3114,21
	-50,2	-3640,426	3108,055
	-38,57	-3652,735	3108,055
	-22,03	-3671,199	3104,978
	-1,79	-3661,967	3108,055
	19,79	-3661,967	3117,287
	40,32	-3671,199	3114,21
	58,78	-3609,654	3126,519
	75,21	-3609,654	3120,365
	88,49	-3597,344	3120,365
	97,57	-3609,654	3108,055
	102,15	-3625,04	3101,901
	101,05	-3631,194	3101,901
	94,18	-3652,735	3108,055
	83,06	-3661,967	3108,055
	67,99	-3677,354	3104,978
	48,92	-3689,663	3095,746
	26,4	-3698,895	3092,669
	2,35	-3698,895	3098,824
	-20,09	-3686,586	3104,978
	-38,29	-3658,89	3098,824
	-50,92	-3640,426	3104,978
	-58,31	-3597,344	3101,901
	-61,92	-3621,963	3104,978
	-62,97	-3609,654	3104,978
	-62,36	-3606,576	3098,824
	-61,07	-3615,808	3098,824
	-59,18	-3628,117	3101,901
	-56,75	-3643,504	3098,824
	-53,36	-3646,581	3098,824
	-47,19	-3649,658	3098,824
	-37,32	-3655,813	3104,978
	-23,66	-3655,813	3104,978
	-6,95	-3655,813	3101,901
	10,4	-3655,813	3101,901
	26,47	-3646,581	3104,978
	41,42	-3640,426	3114,21
	55,78	-3640,426	3114,21
	69,28	-3640,426	3104,978
	80,87	-3640,426	3098,824
	89,97	-3628,117	3098,824
	97,28	-3621,963	3095,746
	101,82	-3621,963	3098,824
	101,6	-3628,117	3101,901
	96,65	-3634,272	3104,978
	88,1	-3643,504	3108,055
	76,55	-3665,045	3104,978
	61,7	-3671,199	3108,055
	43,12	-3668,122	3108,055
	22,43	-3677,354	3089,592
	1,73	-3695,817	3089,592
	-18,62	-3680,431	3098,824
	-37,34	-3640,426	3104,978
	-50,85	-3625,04	3101,901
	-58,01	-3634,272	3098,824
	-61,38	-3671,199	3104,978
	-62,53	-3631,194	3101,901
	-61,61	-3628,117	3092,669
	-59,33	-3621,963	3098,824
	-56,34	-3649,658	3089,592
	-52,26	-3665,045	3089,592
	-46,61	-3668,122	3092,669
	-39	-3668,122	3098,824
	-27,88	-3652,735	3098,824
	-12,55	-3649,658	3101,901
	4,27	-3655,813	3101,901
	19,57	-3655,813	3098,824
	32,86	-3665,045	3098,824
	44,48	-3665,045	3095,746
	54,87	-3665,045	3095,746
	64,55	-3631,194	3098,824
	73,41	-3621,963	3098,824
	81,3	-3628,117	3104,978
	88,1	-3631,194	3101,901
	93,35	-3628,117	3098,824
	96,22	-3621,963	3098,824
	95,41	-3634,272	3095,746
	90,24	-3652,735	3092,669
	80,7	-3665,045	3092,669
	66,86	-3674,276	3092,669
	49,27	-3671,199	3092,669
	29,44	-3668,122	3095,746
	9,61	-3665,045	3095,746
	-8,52	-3665,045	3095,746
	-23,61	-3668,122	3092,669
	-34,89	-3708,127	3089,592
	-43,07	-3665,045	3095,746
	-49,38	-3714,281	3092,669
	-54,51	-3701,972	3098,824
	-57,69	-3698,895	3095,746
	-58,85	-3692,74	3104,978
	-58,88	-3671,199	3095,746
	-58,1	-3634,272	3092,669
	-56,89	-3615,808	3089,592
	-54,51	-3640,426	3089,592
	-49,44	-3643,504	3092,669
	-40,09	-3668,122	3092,669
	-26,44	-3689,663	3083,437
	-10,58	-3661,967	3080,36
	6,91	-3649,658	3083,437
	23,84	-3646,581	3086,514
	40,4	-3631,194	3089,592
	56,6	-3637,349	3092,669
	69,74	-3625,04	3095,746
	80,7	-3618,885	3092,669
	90,78	-3618,885	3089,592
	99,9	-3628,117	3092,669
	105,07	-3625,04	3083,437
	101,41	-3628,117	3089,592
	88,07	-3637,349	3083,437
	70,12	-3658,89	3083,437
	49,84	-3671,199	3086,514
	28,68	-3661,967	3089,592
	10,64	-3668,122	3104,978
	-3,6	-3671,199	3098,824
	-16,07	-3665,045	3092,669
	-28,12	-3671,199	3086,514
	-39,24	-3665,045	3086,514
	-47,72	-3658,89	3089,592
	-53,52	-3661,967	3086,514
	-58	-3637,349	3089,592
	-61,39	-3640,426	3092,669
	-63,22	-3643,504	3089,592
	-63,18	-3649,658	3095,746
	-61,57	-3668,122	3095,746
	-58,38	-3655,813	3092,669
	-52,6	-3643,504	3092,669
	-42,15	-3661,967	3089,592
	-26,56	-3674,276	3092,669
	-8,73	-3689,663	3089,592
	9,1	-3692,74	3092,669
	26,2	-3695,817	3089,592
	41,85	-3686,586	3086,514
	55,42	-3671,199	3083,437
	67,01	-3674,276	3083,437
	77,42	-3674,276	3083,437
	87,23	-3655,813	3089,592
	96	-3649,658	3089,592
	103,45	-3655,813	3086,514
	110,53	-3643,504	3083,437
	117,19	-3668,122	3083,437
	122,4	-3680,431	3080,36
	124,29	-3683,508	3086,514
	121,11	-3677,354	3089,592
	113,35	-3661,967	3086,514
	102,44	-3668,122	3086,514
	88,66	-3683,508	3089,592
	70,06	-3689,663	3089,592
	46,46	-3714,281	3086,514
	21,44	-3698,895	3086,514
	-1,85	-3683,508	3086,514
	-22,01	-3677,354	3095,746
	-36,69	-3661,967	3095,746
	-45,13	-3649,658	3083,437
	-50,39	-3634,272	3086,514
	-54,19	-3637,349	3083,437
	-56,29	-3634,272	3080,36
	-57,13	-3621,963	3083,437
	-56,75	-3631,194	3077,283
	-54,26	-3631,194	3077,283
	-49,29	-3637,349	3080,36
	-41,87	-3695,817	3086,514
	-31,24	-3717,358	3083,437
	-16,28	-3732,745	3080,36
	2,51	-3720,436	3083,437
	22,75	-3708,127	3080,36
	41,73	-3665,045	3083,437
	58,18	-3646,581	3080,36
	72,87	-3649,658	3080,36
	86,87	-3631,194	3092,669
	100,83	-3603,499	3095,746
	114,96	-3637,349	3095,746
	123,97	-3634,272	3092,669
	122,56	-3609,654	3098,824
	113,75	-3643,504	3092,669
	101,81	-3655,813	3095,746
	87,7	-3658,89	3095,746
	71,24	-3649,658	3095,746
	52,28	-3646,581	3098,824
	32,67	-3661,967	3095,746
	14,09	-3646,581	3098,824
	-3,01	-3658,89	3086,514
	-17,62	-3661,967	3092,669
	-30,61	-3677,354	3086,514
	-42,19	-3680,431	3083,437
	-50,4	-3646,581	3089,592
	-55,21	-3671,199	3092,669
	-57,88	-3671,199	3083,437
	-59,09	-3665,045	3086,514
	-58,83	-3637,349	3092,669
	-56,93	-3634,272	3086,514
	-53,2	-3646,581	3083,437
	-47,42	-3661,967	3092,669
	-39,17	-3652,735	3092,669
	-28,06	-3671,199	3083,437
	-14,07	-3668,122	3089,592
	3,43	-3668,122	3086,514
	24,71	-3649,658	3092,669
	47,93	-3649,658	3089,592
	71,53	-3646,581	3092,669
	93,54	-3634,272	3092,669
	111,08	-3646,581	3092,669
	122,65	-3649,658	3092,669
	128,27	-3649,658	3086,514
	130,69	-3671,199	3080,36
	132,08	-3677,354	3080,36
	132,52	-3668,122	3080,36
	132,89	-3671,199	3086,514
	133,89	-3658,89	3086,514
	134,83	-3658,89	3089,592
	135,02	-3668,122	3083,437
	134,61	-3683,508	3077,283
	133,87	-3692,74	3080,36
	133,18	-3671,199	3080,36
	132,87	-3652,735	3077,283
	132,56	-3631,194	3080,36
	132,05	-3634,272	3077,283
	131,56	-3631,194	3071,128
	131,3	-3621,963	3077,283
	131,06	-3615,808	3074,205
	130,16	-3646,581	3089,592
	128,56	-3658,89	3095,746
	127,01	-3652,735	3098,824
	126,08	-3628,117	3101,901
	125,32	-3628,117	3104,978
	125,22	-3643,504	3095,746
	126,35	-3637,349	3095,746
	127,49	-3625,04	3086,514
	127,75	-3634,272	3074,205
	127,4	-3643,504	3080,36
	126,93	-3637,349	3071,128
	126,32	-3640,426	3086,514
	125,67	-3625,04	3108,055
	125,36	-3628,117	3083,437
	125,33	-3671,199	3092,669
	125,1	-3705,049	3092,669
	124,58	-3711,204	3092,669
	124,24	-3726,59	3098,824
	124,34	-3714,281	3089,592
	124,67	-3680,431	3089,592
	124,72	-3677,354	3086,514
	124,37	-3652,735	3077,283
	123,88	-3618,885	3086,514
	123,39	-3606,576	3086,514
	122,89	-3612,731	3098,824
	122,49	-3646,581	3092,669
	122,27	-3609,654	3086,514
	122,09	-3637,349	3092,669
	121,91	-3606,576	3083,437
	121,9	-3618,885	3086,514
	121,97	-3631,194	3083,437
	121,93	-3631,194	3095,746
	121,73	-3597,344	3080,36
	121,47	-3640,426	3098,824
	121,2	-3661,967	3095,746
	121	-3661,967	3101,901
	120,84	-3661,967	3089,592
	120,48	-3683,508	3089,592
	120,03	-3677,354	3092,669
	119,8	-3661,967	3095,746
	119,65	-3701,972	3092,669
		-3686,586	3092,669
		-3701,972	3089,592
		-3668,122	3092,669
		-3661,967	3104,978
		-3649,658	3101,901
		-3649,658	3095,746
		-3631,194	3095,746
		-3631,194	3098,824
		-3618,885	3095,746
		-3615,808	3089,592
		-3646,581	3095,746
		-3640,426	3092,669
		-3692,74	3083,437
		-3720,436	3083,437
		-3720,436	3083,437
		-3711,204	3083,437
		-3692,74	3086,514
		-3646,581	3086,514
		-3668,122	3083,437
		-3615,808	3092,669
		-3618,885	3092,669
		-3625,04	3089,592
		-3628,117	3092,669
		-3671,199	3092,669
		-3686,586	3092,669
		-3680,431	3086,514
		-3671,199	3086,514
		-3661,967	3086,514
		-3646,581	3080,36
		-3585,035	3083,437
		-3625,04	3080,36
		-3603,499	3086,514
		-3643,504	3080,36
		-3658,89	3080,36
		-3668,122	3080,36
		-3665,045	3086,514
		-3652,735	3083,437
		-3643,504	3083,437
		-3625,04	3086,514
		-3625,04	3086,514
		-3631,194	3089,592
		-3621,963	3092,669
		-3612,731	3092,669
		-3621,963	3092,669
		-3640,426	3098,824
		-3637,349	3098,824
		-3634,272	3104,978
		-3628,117	3098,824
		-3612,731	3104,978
		-3621,963	3101,901
		-3609,654	3104,978
		-3640,426	3086,514
		-3640,426	3083,437
		-3631,194	3074,205
		-3618,885	3083,437
		-3600,422	3077,283
		-3625,04	3083,437
		-3628,117	3083,437
		-3628,117	3083,437
		-3631,194	3086,514
		-3634,272	3092,669
		-3628,117	3095,746
		-3634,272	3101,901
		-3649,658	3092,669
		-3637,349	3080,36
		-3655,813	3077,283
		-3674,276	3086,514
		-3677,354	3095,746
		-3680,431	3092,669
		-3674,276	3092,669
		-3689,663	3092,669
		-3708,127	3089,592
		-3692,74	3086,514
		-3649,658	3095,746
		-3683,508	3080,36
		-3665,045	3083,437
		-3643,504	3083,437
		-3631,194	3083,437
		-3628,117	3098,824
		-3612,731	3101,901
		-3621,963	3104,978
		-3658,89	3092,669
		-3652,735	3089,592
		-3640,426	3101,901
		-3655,813	3098,824
		-3637,349	3095,746
		-3637,349	3095,746
		-3634,272	3095,746
		-3643,504	3098,824
		-3658,89	3108,055
		-3655,813	3104,978
		-3643,504	3104,978
		-3652,735	3104,978
		-3646,581	3101,901
		-3649,658	3098,824
		-3649,658	3104,978
		-3665,045	3101,901
		-3698,895	3104,978
		-3711,204	3101,901
		-3711,204	3098,824
		-3695,817	3098,824
		-3689,663	3095,746
		-3680,431	3104,978
		-3643,504	3108,055
		-3634,272	3114,21
		-3640,426	3114,21
		-3634,272	3120,365
		-3621,963	3114,21
		-3621,963	3114,21
		-3643,504	3117,287
		-3658,89	3120,365
		-3677,354	3117,287
		-3674,276	3117,287
		-3661,967	3123,442
		-3658,89	3126,519
		-3658,89	3126,519
		-3661,967	3123,442
		-3665,045	3129,596
		-3652,735	3135,751
		-3646,581	3135,751
		-3661,967	3138,828
		-3655,813	3141,905
		-3646,581	3148,06
		-3631,194	3144,983
		-3652,735	3138,828
		-3658,89	3138,828
		-3637,349	3138,828
		-3665,045	3154,215
		-3668,122	3157,292
		-3652,735	3163,446
		-3634,272	3163,446
		-3649,658	3154,215
		-3668,122	3157,292
		-3655,813	3157,292
		-3677,354	3154,215
		-3628,117	3160,369
		-3625,04	3166,524
		-3631,194	3172,678
		-3637,349	3166,524
		-3646,581	3169,601
		-3652,735	3175,756
		-3671,199	3169,601
		-3674,276	3172,678
		-3637,349	3166,524
		-3665,045	3175,756
		-3637,349	3172,678
		-3612,731	3178,833
		-3628,117	3175,756
		-3625,04	3181,91
		-3606,576	3184,987
		-3606,576	3188,065
		-3628,117	3188,065
		-3655,813	3181,91
		-3671,199	3169,601
		-3655,813	3181,91
		-3655,813	3178,833
		-3649,658	3188,065
		-3649,658	3191,142
		-3661,967	3191,142
		-3661,967	3184,987
		-3649,658	3188,065
		-3649,658	3191,142
		-3655,813	3191,142
		-3658,89	3191,142
		-3646,581	3188,065
		-3658,89	3197,297
		-3649,658	3194,219
		-3652,735	3194,219
		-3655,813	3197,297
		-3649,658	3194,219
		-3683,508	3200,374
		-3714,281	3203,451
		-3705,049	3203,451
		-3695,817	3197,297
		-3671,199	3200,374
		-3677,354	3197,297
		-3674,276	3200,374
		-3655,813	3209,606
		-3634,272	3203,451
		-3625,04	3209,606
		-3621,963	3209,606
		-3649,658	3209,606
		-3637,349	3209,606
		-3640,426	3209,606
		-3643,504	3212,683
		-3649,658	3212,683
		-3643,504	3212,683
		-3640,426	3209,606
		-3631,194	3218,838
		-3621,963	3218,838
		-3628,117	3218,838
		-3637,349	3212,683
		-3643,504	3215,76
		-3643,504	3212,683
		-3643,504	3215,76
		-3649,658	3209,606
		-3652,735	3209,606
		-3643,504	3209,606
		-3640,426	3212,683
		-3649,658	3228,069
		-3668,122	3218,838
		-3680,431	3215,76
		-3671,199	3215,76
		-3674,276	3215,76
		-3674,276	3212,683
		-3677,354	3206,528
		-3683,508	3206,528
		-3671,199	3209,606
		-3649,658	3212,683
		-3634,272	3215,76
		-3631,194	3215,76
		-3612,731	3218,838
		-3606,576	3221,915
		-3628,117	3218,838
		-3621,963	3218,838
		-3637,349	3206,528
		-3668,122	3212,683
		-3701,972	3200,374
		-3726,59	3203,451
		-3714,281	3191,142
		-3674,276	3191,142
		-3661,967	3194,219
		-3649,658	3197,297
		-3615,808	3203,451
		-3591,19	3200,374
		-3603,499	3200,374
		-3621,963	3194,219
		-3631,194	3197,297
		-3625,04	3194,219
		-3634,272	3200,374
		-3637,349	3200,374
		-3649,658	3206,528
		-3649,658	3212,683
		-3640,426	3206,528
		-3637,349	3206,528
		-3637,349	3200,374
		-3634,272	3191,142
		-3658,89	3181,91
		-3741,977	3178,833
		-3726,59	3184,987
		-3701,972	3191,142
		-3655,813	3194,219
		-3646,581	3197,297
		-3640,426	3191,142
		-3658,89	3181,91
		-3652,735	3181,91
		-3677,354	3188,065
		-3677,354	3172,678
		-3692,74	3160,369
		-3686,586	3163,446
		-3701,972	3163,446
		-3655,813	3169,601
		-3637,349	3172,678
		-3621,963	3172,678
		-3643,504	3166,524
		-3652,735	3169,601
		-3646,581	3163,446
		-3618,885	3151,137
		-3618,885	3157,292
		-3637,349	3166,524
		-3631,194	3163,446
		-3606,576	3157,292
		-3585,035	3166,524
		-3594,267	3166,524
		-3585,035	3166,524
		-3631,194	3157,292
		-3628,117	3163,446
		-3609,654	3166,524
		-3628,117	3154,215
		-3618,885	3157,292
		-3609,654	3160,369
		-3615,808	3163,446
		-3609,654	3166,524
		-3615,808	3166,524
		-3628,117	3163,446
		-3637,349	3160,369
		-3637,349	3163,446
		-3649,658	3166,524
		-3637,349	3160,369
		-3671,199	3166,524
		-3661,967	3163,446
		-3680,431	3160,369
		-3720,436	3151,137
		-3720,436	3148,06
		-3711,204	3163,446
		-3689,663	3148,06
		-3668,122	3141,905
		-3661,967	3141,905
		-3637,349	3129,596
		-3628,117	3138,828
		-3575,803	3141,905
		-3572,726	3151,137
		-3609,654	3160,369
		-3621,963	3157,292
		-3628,117	3148,06
		-3634,272	3135,751
		-3628,117	3138,828
		-3621,963	3135,751
		-3640,426	3132,674
		-3640,426	3132,674
		-3640,426	3135,751
		-3640,426	3138,828
		-3643,504	3141,905
		-3646,581	3144,983
		-3643,504	3141,905
		-3652,735	3141,905
		-3655,813	3138,828
		-3652,735	3135,751
		-3652,735	3141,905
		-3652,735	3138,828
		-3640,426	3129,596
		-3649,658	3138,828
		-3643,504	3132,674
		-3643,504	3129,596
		-3655,813	3135,751
		-3646,581	3129,596
		-3646,581	3126,519
		-3655,813	3126,519
		-3717,358	3132,674
		-3661,967	3132,674
		-3751,209	3138,828
		-3748,131	3135,751
		-3735,822	3129,596
		-3720,436	3123,442
		-3640,426	3104,978
		-3677,354	3114,21
		-3600,422	3098,824
		-3600,422	3101,901
		-3591,19	3117,287
		-3591,19	3126,519
		-3615,808	3129,596
		-3649,658	3123,442
		-3668,122	3123,442
		-3680,431	3126,519
		-3686,586	3126,519
		-3674,276	3126,519
		-3665,045	3126,519
		-3640,426	3123,442
		-3637,349	3126,519
		-3652,735	3123,442
		-3668,122	3129,596
		-3661,967	3126,519
		-3643,504	3123,442
		-3646,581	3120,365
		-3646,581	3120,365
		-3631,194	3114,21
		-3615,808	3114,21
		-3615,808	3114,21
		-3600,422	3111,133
		-3634,272	3114,21
		-3668,122	3111,133
		-3665,045	3114,21
		-3668,122	3126,519
		-3658,89	3123,442
		-3658,89	3117,287
		-3649,658	3111,133
		-3631,194	3117,287
		-3625,04	3117,287
		-3640,426	3114,21
		-3612,731	3114,21
		-3634,272	3120,365
		-3643,504	3104,978
		-3671,199	3104,978
		-3618,885	3114,21
		-3671,199	3108,055
		-3661,967	3114,21
		-3621,963	3114,21
		-3609,654	3117,287
		-3628,117	3114,21
		-3628,117	3114,21
		-3649,658	3108,055
		-3655,813	3104,978
		-3658,89	3108,055
		-3658,89	3114,21
		-3683,508	3117,287
		-3683,508	3108,055
		-3695,817	3104,978
		-3686,586	3108,055
		-3668,122	3108,055
		-3649,658	3111,133
		-3649,658	3111,133
		-3658,89	3104,978
		-3668,122	3101,901
		-3674,276	3101,901
		-3677,354	3098,824
		-3677,354	3104,978
		-3686,586	3101,901
		-3640,426	3101,901
		-3658,89	3101,901
		-3631,194	3104,978
		-3621,963	3101,901
		-3625,04	3098,824
		-3594,267	3104,978
		-3634,272	3101,901
		-3606,576	3108,055
		-3643,504	3104,978
		-3646,581	3108,055
		-3646,581	3114,21
		-3640,426	3111,133
		-3652,735	3111,133
		-3674,276	3108,055
		-3683,508	3108,055
		-3689,663	3104,978
		-3686,586	3111,133
		-3646,581	3111,133
		-3643,504	3111,133
		-3640,426	3098,824
		-3634,272	3098,824
		-3649,658	3104,978
		-3658,89	3104,978
		-3671,199	3108,055
		-3652,735	3111,133
		-3634,272	3104,978
		-3621,963	3104,978
		-3609,654	3101,901
		-3609,654	3111,133
		-3625,04	3108,055
		-3655,813	3101,901
		-3658,89	3104,978
		-3683,508	3101,901
		-3683,508	3104,978
		-3652,735	3108,055
		-3658,89	3108,055
		-3661,967	3098,824
		-3646,581	3098,824
		-3628,117	3098,824
		-3603,499	3101,901
		-3628,117	3104,978
		-3646,581	3098,824
		-3668,122	3101,901
		-3671,199	3095,746
		-3649,658	3101,901
		-3643,504	3092,669
		-3655,813	3095,746
		-3671,199	3101,901
		-3661,967	3101,901
		-3652,735	3104,978
		-3665,045	3101,901
		-3671,199	3108,055
		-3628,117	3108,055
		-3600,422	3101,901
		-3597,344	3104,978
		-3612,731	3101,901
		-3631,194	3101,901
		-3634,272	3098,824
		-3640,426	3092,669
		-3640,426	3095,746
		-3646,581	3111,133
		-3665,045	3111,133
		-3652,735	3111,133
		-3631,194	3114,21
		-3634,272	3111,133
		-3646,581	3111,133
		-3634,272	3111,133
		-3637,349	3111,133
		-3646,581	3111,133
		-3640,426	3098,824
		-3643,504	3101,901
		-3658,89	3104,978
		-3658,89	3104,978
		-3655,813	3111,133
		-3628,117	3111,133
		-3618,885	3120,365
		-3631,194	3114,21
		-3646,581	3120,365
		-3655,813	3123,442
		-3680,431	3098,824
		-3674,276	3104,978
		-3671,199	3114,21
		-3698,895	3114,21
		-3711,204	3111,133
		-3717,358	3104,978
		-3717,358	3108,055
		-3692,74	3111,133
		-3720,436	3104,978
		-3637,349	3111,133
		-3640,426	3104,978
		-3631,194	3104,978
		-3618,885	3114,21
		-3615,808	3117,287
		-3606,576	3114,21
		-3615,808	3111,133
		-3612,731	3117,287
		-3628,117	3114,21
		-3625,04	3114,21
		-3625,04	3114,21
		-3634,272	3117,287
		-3643,504	3117,287
		-3661,967	3117,287
		-3671,199	3111,133
		-3668,122	3114,21
		-3661,967	3123,442
		-3634,272	3111,133
		-3646,581	3111,133
		-3612,731	3120,365
		-3618,885	3126,519
		-3625,04	3111,133
		-3625,04	3104,978
		-3634,272	3104,978
		-3634,272	3111,133
		-3634,272	3111,133
		-3643,504	3104,978
		-3637,349	3108,055
		-3646,581	3101,901
		-3658,89	3104,978
		-3665,045	3104,978
		-3689,663	3098,824
		-3701,972	3098,824
		-3695,817	3104,978
		-3683,508	3108,055
		-3655,813	3101,901
		-3637,349	3101,901
		-3615,808	3108,055
		-3621,963	3108,055
		-3612,731	3101,901
		-3615,808	3095,746
		-3618,885	3095,746
		-3628,117	3098,824
		-3637,349	3098,824
		-3652,735	3101,901
		-3665,045	3108,055
		-3668,122	3101,901
		-3661,967	3104,978
		-3628,117	3104,978
		-3628,117	3108,055
		-3640,426	3098,824
		-3643,504	3095,746
		-3618,885	3101,901
		-3615,808	3101,901
		-3646,581	3092,669
		-3634,272	3095,746
		-3621,963	3095,746
		-3634,272	3098,824
		-3646,581	3098,824
		-3637,349	3095,746
		-3643,504	3095,746
		-3640,426	3095,746
		-3646,581	3092,669
		-3652,735	3101,901
		-3661,967	3108,055
		-3708,127	3098,824
		-3711,204	3095,746
		-3698,895	3089,592
		-3692,74	3083,437
		-3674,276	3074,205
		-3649,658	3083,437
		-3634,272	3083,437
		-3603,499	3098,824
		-3569,649	3101,901
		-3572,726	3104,978
		-3600,422	3111,133
		-3634,272	3098,824
		-3643,504	3089,592
		-3655,813	3080,36
		-3652,735	3077,283
		-3652,735	3086,514
		-3649,658	3083,437
		-3652,735	3086,514
		-3658,89	3095,746
		-3646,581	3092,669
		-3643,504	3095,746
		-3646,581	3098,824
		-3637,349	3108,055
		-3637,349	3114,21
		-3649,658	3104,978
		-3637,349	3104,978
		-3634,272	3108,055
		-3625,04	3108,055
		-3625,04	3111,133
		-3634,272	3104,978
		-3618,885	3114,21
		-3637,349	3098,824
		-3646,581	3095,746
		-3649,658	3086,514
		-3655,813	3089,592
		-3649,658	3098,824
		-3634,272	3098,824
		-3646,581	3095,746
		-3646,581	3095,746
		-3658,89	3095,746
		-3652,735	3095,746
		-3674,276	3095,746
		-3689,663	3092,669
		-3677,354	3089,592
		-3655,813	3098,824
		-3649,658	3095,746
		-3668,122	3092,669
		-3668,122	3098,824
		-3671,199	3104,978
		-3634,272	3104,978
		-3621,963	3095,746
		-3615,808	3095,746
		-3615,808	3098,824
		-3618,885	3089,592
		-3615,808	3098,824
		-3640,426	3101,901
		-3658,89	3098,824
		-3668,122	3098,824
		-3668,122	3092,669
		-3661,967	3095,746
		-3661,967	3092,669
		-3655,813	3098,824
		-3668,122	3089,592
		-3640,426	3095,746
		-3646,581	3086,514
		-3658,89	3089,592
		-3637,349	3098,824
		-3634,272	3101,901
		-3628,117	3101,901
		-3628,117	3101,901
		-3625,04	3101,901
		-3634,272	3098,824
		-3618,885	3101,901
		-3643,504	3089,592
		-3640,426	3092,669
		-3698,895	3086,514
		-3726,59	3092,669
		-3726,59	3092,669
		-3668,122	3089,592
		-3665,045	3089,592
		-3668,122	3098,824
		-3637,349	3104,978
		-3609,654	3104,978
		-3594,267	3111,133
		-3600,422	3117,287
		-3600,422	3114,21
		-3625,04	3111,133
		-3643,504	3111,133
		-3646,581	3108,055
		-3643,504	3108,055
		-3640,426	3114,21
		-3640,426	3111,133
		-3631,194	3111,133
		-3615,808	3114,21
		-3606,576	3117,287
		-3606,576	3117,287
		-3628,117	3101,901
		-3646,581	3098,824
		-3643,504	3104,978
		-3649,658	3108,055
		-3652,735	3114,21
		-3655,813	3111,133
		-3658,89	3111,133
		-3658,89	3108,055
		-3646,581	3108,055
		-3655,813	3108,055
		-3652,735	3101,901
		-3658,89	3104,978
		-3671,199	3101,901
		-3698,895	3108,055
		-3708,127	3111,133
		-3695,817	3111,133
		-3705,049	3104,978
		-3680,431	3101,901
		-3695,817	3104,978
		-3705,049	3111,133
		-3683,508	3101,901
		-3661,967	3101,901
		-3597,344	3117,287
		-3631,194	3098,824
		-3646,581	3098,824
		-3588,113	3123,442
		-3591,19	3129,596
		-3615,808	3104,978
		-3591,19	3126,519
		-3600,422	3123,442
		-3600,422	3123,442
		-3615,808	3117,287
		-3621,963	3117,287
		-3631,194	3120,365
		-3646,581	3108,055
		-3658,89	3126,519
		-3637,349	3123,442
		-3649,658	3120,365
		-3649,658	3117,287
		-3634,272	3129,596
		-3634,272	3126,519
		-3640,426	3111,133
		-3643,504	3104,978
		-3671,199	3117,287
		-3668,122	3117,287
		-3677,354	3114,21
		-3705,049	3108,055
		-3726,59	3104,978
		-3652,735	3108,055
		-3705,049	3098,824
		-3677,354	3095,746
		-3609,654	3117,287
		-3606,576	3126,519
		-3609,654	3123,442
		-3637,349	3101,901
		-3729,668	3101,901
		-3618,885	3120,365
		-3606,576	3123,442
		-3628,117	3120,365
		-3637,349	3120,365
		-3637,349	3114,21
		-3631,194	3111,133
		-3631,194	3114,21
		-3631,194	3114,21
		-3634,272	3120,365
		-3628,117	3126,519
		-3628,117	3117,287
		-3640,426	3114,21
		-3646,581	3123,442
		-3649,658	3120,365
		-3649,658	3114,21
		-3640,426	3120,365
		-3643,504	3117,287
		-3646,581	3114,21
		-3646,581	3114,21
		-3655,813	3120,365
		-3661,967	3123,442
		-3671,199	3120,365
		-3674,276	3117,287
		-3661,967	3120,365
		-3652,735	3120,365
		-3680,431	3120,365
		-3714,281	3126,519
		-3726,59	3120,365
		-3674,276	3120,365
		-3695,817	3120,365
		-3665,045	3120,365
		-3655,813	3120,365
		-3649,658	3126,519
		-3658,89	3126,519
		-3631,194	3129,596
		-3621,963	3129,596
		-3646,581	3126,519
		-3643,504	3123,442
		-3668,122	3126,519
		-3646,581	3120,365
		-3686,586	3117,287
		-3711,204	3117,287
		-3708,127	3120,365
		-3698,895	3123,442
		-3680,431	3129,596
		-3665,045	3126,519
		-3634,272	3123,442
		-3621,963	3126,519
		-3625,04	3129,596
		-3606,576	3126,519
		-3643,504	3123,442
		-3625,04	3129,596
		-3625,04	3132,674
		-3643,504	3129,596
		-3658,89	3129,596
		-3652,735	3126,519
		-3652,735	3132,674
		-3655,813	3126,519
		-3643,504	3129,596
		-3658,89	3129,596
		-3637,349	3120,365
		-3628,117	3135,751
		-3643,504	3129,596
		-3640,426	3129,596
		-3665,045	3129,596
		-3640,426	3126,519
		-3652,735	3129,596
		-3695,817	3123,442
		-3671,199	3123,442
		-3720,436	3126,519
		-3711,204	3132,674
		-3701,972	3135,751
		-3708,127	3126,519
		-3683,508	3126,519
		-3689,663	3123,442
		-3677,354	3129,596
		-3689,663	3117,287
		-3677,354	3120,365
		-3665,045	3117,287
		-3683,508	3123,442
		-3652,735	3117,287
		-3655,813	3120,365
		-3625,04	3123,442
		-3637,349	3126,519
		-3665,045	3126,519
		-3655,813	3123,442
		-3637,349	3126,519
		-3637,349	3129,596
		-3637,349	3129,596
		-3634,272	3129,596
		-3631,194	3132,674
		-3621,963	3129,596
		-3621,963	3129,596
		-3628,117	3126,519
		-3631,194	3126,519
		-3634,272	3129,596
		-3631,194	3129,596
		-3625,04	3135,751
		-3640,426	3135,751
		-3643,504	3135,751
		-3668,122	3129,596
		-3652,735	3135,751
		-3668,122	3129,596
		-3677,354	3126,519
		-3677,354	3126,519
		-3649,658	3129,596
		-3671,199	3129,596
		-3661,967	3132,674
		-3658,89	3135,751
		-3658,89	3135,751
		-3649,658	3148,06
		-3643,504	3138,828
		-3658,89	3141,905
		-3643,504	3138,828
		-3652,735	3138,828
		-3655,813	3141,905
		-3658,89	3141,905
		-3655,813	3138,828
		-3658,89	3138,828
		-3665,045	3141,905
		-3652,735	3144,983
		-3649,658	3135,751
		-3661,967	3135,751
		-3655,813	3141,905
		-3652,735	3141,905
		-3661,967	3132,674
		-3668,122	3138,828
		-3668,122	3141,905
		-3661,967	3135,751
		-3655,813	3129,596
		-3661,967	3132,674
		-3655,813	3141,905
		-3646,581	3132,674
		-3668,122	3129,596
		-3671,199	3126,519
		-3665,045	3132,674
		-3661,967	3135,751
		-3665,045	3141,905
		-3677,354	3135,751
		-3686,586	3135,751
		-3708,127	3138,828
		-3705,049	3138,828
		-3683,508	3138,828
		-3658,89	3138,828
		-3655,813	3126,519
		-3655,813	3123,442
		-3686,586	3138,828
		-3698,895	3141,905
		-3732,745	3132,674
		-3751,209	3129,596
		-3751,209	3126,519
		-3717,358	3123,442
		-3661,967	3132,674
		-3643,504	3138,828
		-3637,349	3135,751
		-3615,808	3141,905
		-3578,881	3144,983
		-3575,803	3138,828
		-3606,576	3135,751
		-3618,885	3126,519
		-3615,808	3132,674
		-3615,808	3135,751
		-3631,194	3138,828
		-3668,122	3141,905
		-3680,431	3138,828
		-3646,581	3135,751
		-3640,426	3126,519
		-3652,735	3126,519
		-3652,735	3132,674
		-3615,808	3138,828
		-3615,808	3138,828
		-3618,885	3135,751
		-3615,808	3135,751
		-3615,808	3135,751
		-3625,04	3135,751
		-3640,426	3132,674
		-3655,813	3129,596
		-3658,89	3132,674
		-3658,89	3129,596
		-3649,658	3126,519
		-3637,349	3132,674
		-3640,426	3132,674
		-3631,194	3135,751
		-3621,963	3132,674
		-3631,194	3126,519
		-3649,658	3129,596
		-3652,735	3132,674
		-3652,735	3129,596
		-3655,813	3132,674
		-3658,89	3135,751
		-3655,813	3138,828
		-3652,735	3129,596
		-3649,658	3132,674
		-3652,735	3132,674
		-3658,89	3132,674
		-3661,967	3135,751
		-3674,276	3132,674
		-3692,74	3141,905
		-3705,049	3138,828
		-3689,663	3135,751
		-3692,74	3135,751
		-3705,049	3123,442
		-3677,354	3123,442
		-3643,504	3132,674
		-3634,272	3138,828
		-3701,972	3123,442
		-3631,194	3141,905
		-3621,963	3154,215
		-3612,731	3154,215
		-3612,731	3151,137
		-3625,04	3141,905
		-3634,272	3129,596
		-3625,04	3123,442
		-3680,431	3123,442
		-3723,513	3123,442
		-3729,668	3135,751
		-3735,822	3138,828
		-3695,817	3135,751
		-3671,199	3135,751
		-3628,117	3135,751
		-3603,499	3132,674
		-3572,726	3141,905
		-3575,803	3135,751
		-3600,422	3135,751
		-3628,117	3132,674
		-3621,963	3129,596
		-3625,04	3132,674
		-3618,885	3129,596
		-3631,194	3129,596
		-3618,885	3129,596
		-3621,963	3141,905
		-3634,272	3151,137
		-3640,426	3148,06
		-3637,349	3141,905
		-3628,117	3141,905
		-3618,885	3141,905
		-3634,272	3144,983
		-3637,349	3151,137
		-3643,504	3154,215
		-3634,272	3151,137
		-3634,272	3151,137
		-3652,735	3148,06
		-3665,045	3141,905
		-3658,89	3141,905
		-3658,89	3138,828
		-3655,813	3141,905
		-3652,735	3144,983
		-3652,735	3144,983
		-3640,426	3144,983
		-3643,504	3148,06
		-3646,581	3148,06
		-3628,117	3144,983
		-3621,963	3144,983
		-3625,04	3144,983
		-3628,117	3151,137
		-3615,808	3138,828
		-3634,272	3138,828
		-3646,581	3141,905
		-3658,89	3141,905
		-3661,967	3141,905
		-3649,658	3141,905
		-3646,581	3151,137
		-3643,504	3141,905
		-3649,658	3141,905
		-3665,045	3141,905
		-3680,431	3138,828
		-3683,508	3138,828
		-3674,276	3148,06
		-3661,967	3144,983
		-3594,267	3148,06
		-3621,963	3154,215
		-3600,422	3154,215
		-3609,654	3141,905
		-3649,658	3148,06
		-3615,808	3151,137
		-3615,808	3148,06
		-3643,504	3144,983
		-3625,04	3144,983
		-3628,117	3141,905
		-3637,349	3144,983
		-3637,349	3138,828
		-3640,426	3144,983
		-3652,735	3148,06
		-3652,735	3144,983
		-3655,813	3148,06
		-3649,658	3151,137
		-3646,581	3154,215
		-3649,658	3151,137
		-3668,122	3154,215
		-3689,663	3157,292
		-3677,354	3154,215
		-3711,204	3157,292
		-3711,204	3154,215
		-3683,508	3151,137
		-3729,668	3157,292
		-3640,426	3151,137
		-3649,658	3154,215
		-3637,349	3148,06
		-3640,426	3154,215
		-3640,426	3148,06
		-3631,194	3151,137
		-3634,272	3151,137
		-3631,194	3151,137
		-3597,344	3154,215
		-3557,34	3169,601
		-3581,958	3172,678
		-3538,876	3169,601
		-3581,958	3169,601
		-3581,958	3169,601
		-3597,344	3169,601
		-3548,108	3160,369
		-3609,654	3172,678
		-3606,576	3169,601
		-3612,731	3163,446
		-3628,117	3160,369
		-3606,576	3178,833
		-3628,117	3172,678
		-3618,885	3172,678
		-3594,267	3166,524
		-3621,963	3172,678
		-3625,04	3181,91
		-3621,963	3178,833
		-3621,963	3181,91
		-3625,04	3175,756
		-3621,963	3169,601
		-3628,117	3175,756
		-3643,504	3169,601
		-3668,122	3169,601
		-3689,663	3166,524
		-3695,817	3172,678
		-3677,354	3188,065
		-3692,74	3181,91
		-3661,967	3194,219
		-3649,658	3194,219
		-3637,349	3181,91
		-3594,267	3172,678
		-3597,344	3160,369
		-3609,654	3157,292
		-3612,731	3160,369
		-3625,04	3169,601
		-3637,349	3166,524
		-3646,581	3172,678
		-3637,349	3169,601
		-3637,349	3175,756
		-3640,426	3169,601
		-3646,581	3169,601
		-3640,426	3169,601
		-3628,117	3169,601
		-3612,731	3175,756
		-3591,19	3172,678
		-3606,576	3169,601
		-3621,963	3166,524
		-3615,808	3175,756
		-3606,576	3172,678
		-3618,885	3181,91
		-3631,194	3181,91
		-3625,04	3172,678
		-3631,194	3169,601
		-3606,576	3172,678
		-3597,344	3175,756
		-3625,04	3172,678
		-3649,658	3172,678
		-3649,658	3175,756
		-3643,504	3169,601
		-3643,504	3166,524
		-3634,272	3172,678
		-3625,04	3178,833
		-3618,885	3181,91
		-3649,658	3184,987
		-3680,431	3175,756
		-3677,354	3181,91
		-3686,586	3175,756
		-3674,276	3166,524
		-3701,972	3178,833
		-3705,049	3172,678
		-3683,508	3175,756
		-3634,272	3181,91
		-3615,808	3184,987
		-3615,808	3178,833
		-3615,808	3169,601
		-3591,19	3166,524
		-3569,649	3163,446
		-3591,19	3154,215
		-3597,344	3154,215
		-3628,117	3154,215
		-3646,581	3154,215
		-3652,735	3163,446
		-3640,426	3169,601
		-3649,658	3166,524
		-3634,272	3166,524
		-3600,422	3175,756
		-3603,499	3166,524
		-3612,731	3166,524
		-3609,654	3175,756
		-3615,808	3184,987
		-3581,958	3154,215
		-3628,117	3181,91
		-3615,808	3188,065
		-3609,654	3188,065
		-3606,576	3184,987
		-3591,19	3188,065
		-3578,881	3194,219
		-3594,267	3194,219
		-3600,422	3197,297
		-3603,499	3197,297
		-3621,963	3197,297
		-3637,349	3197,297
		-3631,194	3200,374
		-3640,426	3203,451
		-3661,967	3206,528
		-3652,735	3215,76
		-3640,426	3209,606
		-3640,426	3218,838
		-3643,504	3221,915
		-3631,194	3218,838
		-3621,963	3215,76
		-3625,04	3224,992
		-3618,885	3228,069
		-3615,808	3234,224
		-3609,654	3240,379
		-3600,422	3237,301
		-3597,344	3237,301
		-3600,422	3240,379
		-3600,422	3243,456
		-3603,499	3243,456
		-3606,576	3246,533
		-3615,808	3252,688
		-3621,963	3246,533
		-3597,344	3255,765
		-3600,422	3255,765
		-3612,731	3255,765
		-3634,272	3255,765
		-3637,349	3258,842
		-3634,272	3261,92
		-3634,272	3255,765
		-3634,272	3252,688
		-3615,808	3255,765
		-3621,963	3261,92
		-3615,808	3261,92
		-3640,426	3274,229
		-3637,349	3274,229
		-3637,349	3280,383
		-3646,581	3255,765
		-3621,963	3274,229
		-3640,426	3271,151
		-3683,508	3274,229
		-3714,281	3277,306
		-3701,972	3271,151
		-3649,658	3271,151
		-3603,499	3277,306
		-3575,803	3289,615
		-3554,262	3289,615
		-3563,494	3305,001
		-3615,808	3314,233
		-3621,963	3314,233
		-3606,576	3305,001
		-3603,499	3305,001
		-3600,422	3308,079
		-3600,422	3308,079
		-3609,654	3308,079
		-3615,808	3311,156
		-3628,117	3317,311
		-3649,658	3308,079
		-3665,045	3298,847
		-3646,581	3305,001
		-3643,504	3311,156
		-3625,04	3314,233
		-3572,726	3323,465
		-3560,417	3326,542
		-3585,035	3326,542
		-3600,422	3326,542
		-3612,731	3320,388
		-3609,654	3320,388
		-3603,499	3314,233
		-3600,422	3320,388
		-3612,731	3317,311
		-3612,731	3314,233
		-3612,731	3317,311
		-3621,963	3323,465
		-3628,117	3323,465
		-3637,349	3326,542
		-3637,349	3329,62
		-3618,885	3332,697
		-3606,576	3329,62
		-3612,731	3335,774
		-3618,885	3335,774
		-3618,885	3332,697
		-3618,885	3338,852
		-3621,963	3351,161
		-3603,499	3341,929
		-3637,349	3348,083
		-3603,499	3345,006
		-3634,272	3351,161
		-3640,426	3341,929
		-3637,349	3341,929
		-3628,117	3341,929
		-3615,808	3345,006
		-3621,963	3348,083
		-3609,654	3351,161
		-3591,19	3357,315
		-3621,963	3351,161
		-3609,654	3348,083
		-3634,272	3357,315
		-3600,422	3354,238
		-3628,117	3351,161
		-3618,885	3357,315
		-3631,194	3360,393
		-3661,967	3360,393
		-3661,967	3357,315
		-3634,272	3357,315
		-3618,885	3357,315
		-3612,731	3357,315
		-3597,344	3360,393
		-3600,422	3360,393
		-3606,576	3360,393
		-3606,576	3375,779
		-3618,885	3391,165
		-3643,504	3388,088
		-3661,967	3378,856
		-3655,813	3375,779
		-3655,813	3378,856
		-3634,272	3366,547
		-3655,813	3363,47
		-3649,658	3363,47
		-3655,813	3369,624
		-3646,581	3372,702
		-3652,735	3372,702
		-3643,504	3375,779
		-3640,426	3369,624
		-3643,504	3366,547
		-3621,963	3372,702
		-3609,654	3375,779
		-3603,499	3372,702
		-3597,344	3378,856
		-3606,576	3375,779
		-3603,499	3388,088
		-3572,726	3381,934
		-3551,185	3381,934
		-3541,953	3388,088
		-3569,649	3385,011
		-3591,19	3388,088
		-3594,267	3388,088
		-3591,19	3378,856
		-3597,344	3372,702
		-3621,963	3378,856
		-3628,117	3381,934
		-3634,272	3378,856
		-3621,963	3378,856
		-3609,654	3381,934
		-3612,731	3385,011
		-3606,576	3388,088
		-3603,499	3381,934
		-3597,344	3397,32
		-3625,04	3400,397
		-3634,272	3394,243
		-3631,194	3397,32
		-3643,504	3394,243
		-3640,426	3400,397
		-3618,885	3400,397
		-3609,654	3394,243
		-3603,499	3394,243
		-3597,344	3385,011
		-3585,035	3400,397
		-3597,344	3394,243
		-3581,958	3385,011
		-3578,881	3388,088
		-3600,422	3391,165
		-3634,272	3403,475
		-3634,272	3397,32
		-3631,194	3388,088
		-3625,04	3394,243
		-3597,344	3394,243
		-3588,113	3391,165
		-3585,035	3397,32
		-3581,958	3394,243
		-3637,349	3400,397
		-3603,499	3397,32
		-3661,967	3400,397
		-3680,431	3406,552
		-3668,122	3397,32
		-3649,658	3400,397
		-3628,117	3400,397
		-3621,963	3403,475
		-3606,576	3397,32
		-3578,881	3406,552
		-3572,726	3406,552
		-3597,344	3409,629
		-3585,035	3406,552
		-3603,499	3412,706
		-3585,035	3415,784
		-3588,113	3415,784
		-3554,262	3409,629
		-3554,262	3415,784
		-3557,34	3415,784
		-3554,262	3412,706
		-3557,34	3406,552
		-3572,726	3409,629
		-3581,958	3412,706
		-3588,113	3412,706
		-3597,344	3409,629
		-3606,576	3403,475
		-3615,808	3400,397
		-3594,267	3406,552
		-3606,576	3412,706
		-3606,576	3415,784
		-3612,731	3412,706
		-3612,731	3409,629
		-3618,885	3409,629
		-3612,731	3415,784
		-3581,958	3415,784
		-3585,035	3421,938
		-3597,344	3415,784
		-3594,267	3403,475
		-3603,499	3397,32
		-3612,731	3412,706
		-3628,117	3409,629
		-3665,045	3409,629
		-3655,813	3406,552
		-3618,885	3406,552
		-3588,113	3415,784
		-3575,803	3418,861
		-3572,726	3415,784
		-3575,803	3421,938
		-3591,19	3418,861
		-3575,803	3421,938
		-3591,19	3412,706
		-3597,344	3415,784
		-3621,963	3412,706
		-3628,117	3412,706
		-3578,881	3421,938
		-3618,885	3412,706
		-3652,735	3415,784
		-3618,885	3415,784
		-3634,272	3409,629
		-3625,04	3412,706
		-3621,963	3415,784
		-3618,885	3409,629
		-3575,803	3415,784
		-3581,958	3415,784
		-3578,881	3418,861
		-3581,958	3415,784
		-3600,422	3415,784
		-3603,499	3415,784
		-3652,735	3418,861
		-3661,967	3415,784
		-3572,726	3418,861
		-3625,04	3415,784
		-3569,649	3428,093
		-3541,953	3434,247
		-3640,426	3406,552
		-3535,799	3428,093
		-3609,654	3418,861
		-3548,108	3434,247
		-3615,808	3412,706
		-3615,808	3409,629
		-3585,035	3421,938
		-3578,881	3418,861
		-3609,654	3412,706
		-3609,654	3418,861
		-3535,799	3425,016
		-3655,813	3415,784
		-3603,499	3425,016
		-3612,731	3415,784
		-3600,422	3434,247
		-3572,726	3421,938
		-3597,344	3421,938
		-3606,576	3437,325
		-3609,654	3437,325
		-3609,654	3431,17
		-3615,808	3431,17
		-3597,344	3421,938
		-3615,808	3425,016
		-3606,576	3425,016
		-3591,19	3428,093
		-3569,649	3421,938
		-3551,185	3425,016
		-3572,726	3428,093
		-3575,803	3428,093
		-3572,726	3431,17
		-3588,113	3434,247
		-3600,422	3437,325
		-3615,808	3449,634
		-3621,963	3443,479
		-3631,194	3431,17
		-3615,808	3431,17
		-3588,113	3428,093
		-3618,885	3431,17
		-3591,19	3425,016
		-3600,422	3428,093
		-3603,499	3425,016
		-3600,422	3425,016
		-3603,499	3425,016
		-3606,576	3421,938
		-3618,885	3425,016
		-3609,654	3425,016
		-3600,422	3425,016
		-3637,349	3428,093
		-3646,581	3421,938
		-3637,349	3421,938
		-3628,117	3421,938
		-3591,19	3421,938
		-3578,881	3425,016
		-3578,881	3425,016
		-3588,113	3425,016
		-3566,572	3425,016
		-3575,803	3428,093
		-3569,649	3421,938
		-3581,958	3415,784
		-3578,881	3418,861
		-3578,881	3431,17
		-3591,19	3437,325
		-3591,19	3434,247
		-3594,267	3437,325
		-3597,344	3434,247
		-3603,499	3428,093
		-3600,422	3440,402
		-3609,654	3418,861
		-3612,731	3415,784
		-3600,422	3418,861
		-3588,113	3428,093
		-3581,958	3428,093
		-3591,19	3428,093
		-3637,349	3428,093
		-3652,735	3428,093
		-3652,735	3428,093
		-3634,272	3425,016
		-3615,808	3434,247
		-3588,113	3428,093
		-3575,803	3428,093
		-3563,494	3428,093
		-3566,572	3428,093
		-3566,572	3431,17
		-3588,113	3434,247
		-3603,499	3428,093
		-3603,499	3428,093
		-3603,499	3425,016
		-3603,499	3425,016
		-3631,194	3421,938
		-3661,967	3421,938
		-3692,74	3412,706
		-3686,586	3415,784
		-3677,354	3412,706
		-3668,122	3409,629
		-3640,426	3409,629
		-3609,654	3412,706
		-3578,881	3421,938
		-3578,881	3425,016
		-3606,576	3425,016
		-3689,663	3415,784
		-3680,431	3412,706
		-3677,354	3415,784
		-3658,89	3418,861
		-3628,117	3415,784
		-3594,267	3418,861
		-3566,572	3418,861
		-3554,262	3418,861
		-3541,953	3418,861
		-3535,799	3425,016
		-3554,262	3425,016
		-3545,031	3428,093
		-3566,572	3428,093
		-3563,494	3428,093
		-3563,494	3425,016
		-3585,035	3415,784
		-3591,19	3418,861
		-3585,035	3418,861
		-3597,344	3415,784
		-3560,417	3431,17
		-3575,803	3431,17
		-3588,113	3437,325
		-3581,958	3431,17
		-3588,113	3431,17
		-3591,19	3431,17
		-3603,499	3428,093
		-3588,113	3425,016
		-3585,035	3428,093
		-3612,731	3421,938
		-3612,731	3418,861
		-3594,267	3421,938
		-3603,499	3425,016
		-3606,576	3428,093
		-3585,035	3431,17
		-3569,649	3434,247
		-3581,958	3437,325
		-3591,19	3443,479
		-3585,035	3443,479
		-3588,113	3440,402
		-3588,113	3437,325
		-3637,349	3431,17
		-3637,349	3434,247
		-3640,426	3434,247
		-3631,194	3437,325
		-3618,885	3434,247
		-3600,422	3437,325
		-3588,113	3440,402
		-3588,113	3437,325
		-3600,422	3428,093
		-3646,581	3418,861
		-3634,272	3425,016
		-3625,04	3425,016
		-3609,654	3428,093
		-3612,731	3425,016
		-3585,035	3421,938
		-3572,726	3425,016
		-3578,881	3428,093
		-3591,19	3425,016
		-3618,885	3428,093
		-3628,117	3428,093
		-3637,349	3425,016
		-3625,04	3425,016
		-3615,808	3425,016
		-3609,654	3425,016
		-3628,117	3421,938
		-3634,272	3421,938
		-3637,349	3425,016
		-3637,349	3415,784
		-3631,194	3406,552
		-3609,654	3412,706
		-3603,499	3415,784
		-3566,572	3412,706
		-3548,108	3425,016
		-3551,185	3418,861
		-3612,731	3415,784
		-3575,803	3421,938
		-3588,113	3418,861
		-3615,808	3415,784
		-3566,572	3425,016
		-3569,649	3425,016
		-3569,649	3415,784
		-3566,572	3418,861
		-3572,726	3428,093
		-3569,649	3425,016
		-3581,958	3434,247
		-3585,035	3415,784
		-3597,344	3415,784
		-3557,34	3421,938
		-3566,572	3415,784
		-3575,803	3415,784
		-3591,19	3418,861
		-3588,113	3425,016
		-3591,19	3421,938
		-3594,267	3425,016
		-3585,035	3425,016
		-3594,267	3421,938
		-3606,576	3415,784
		-3569,649	3425,016
		-3563,494	3421,938
[truncated: 19,588 more rows]
