# Supplementary material for: Assessment of upper limb motor control: establishing normative benchmarks for clinical applications
Source: PeerJ. 2025 Aug 22;13:e19859. doi: 10.7717/peerj.19859 (PMC12377353; doi:10.7717/peerj.19859)
Supplement: Supplemental Information 1 [file peerj-13-19859-s001.zip › translated_csvs/basic_mdurance-test-195204 (1).csv]

Unnamed: 0	rms_mean_(µV)	mvc_(µV)	mvc_h_(µV)	Unnamed: 4	frames_(0.25s)	rms_bíceps_braquial_izquierdo_(µV)	rms_tríceps_braquial_largo_izquierdo_(µV)
bíceps_braquial_izquierdo	38.19	78.71	933.28		0	19,38	13,45
tríceps_braquial_largo_izquierdo	27.14	67.75	974.23		1	19,07	12,63
					2	19,37	11,98
					3	17,7	12,79
					4	17,09	13,66
					5	17,24	13,14
					6	16,59	12,47
					7	16,58	13,33
					8	16,01	13,03
					9	17,4	12,43
					10	17,79	13,23
					11	15,6	12,29
					12	17,17	12,81
					13	18,85	13,96
					14	16,9	13,29
					15	15,44	12,62
					16	16,56	12,11
					17	17,35	12,46
					18	18,85	14,17
					19	17,47	13,29
					20	70,2	12,49
					21	76,92	16,89
					22	38,61	47,13
					23	23,84	50,79
					24	24,01	25,05
					25	37,27	21,59
					26	51	29,97
					27	64,7	44,15
					28	59,94	43,47
					29	35,45	24,26
					30	19,21	18,59
					31	50,2	16,59
					32	50,65	10,86
					33	21,78	41,13
					34	19,69	44,94
					35	27,21	24,05
					36	40,69	24,65
					37	49,36	27,81
					38	48,92	30,89
					39	58,73	45,29
					40	55,14	41,62
					41	27,05	18,72
					42	37,19	10,29
					43	39,45	9,94
					44	23,32	24,42
					45	23,34	43,75
					46	20,54	39,41
					47	48,74	18,33
					48	57,4	21,26
					49	46,8	33,75
					50	48,14	36,34
					51	43,76	31,84
					52	37,2	30,4
					53	30,44	20,11
					54	24,87	9,6
					55	22,08	16,17
					56	16,86	37,26
					57	10,46	35,13
					58	22,15	14,9
					59	33,07	20,27
					60	50,64	31,23
					61	56,76	34,93
					62	47,42	31,49
					63	36,61	27,54
					64	25,12	17,29
					65	24,64	11,93
					66	22,73	12,88
					67	15,74	16,05
					68	11,45	15,71
					69	31,36	19,24
					70	46,38	25,26
					71	54,19	29,01
					72	53,45	32,64
					73	51,94	35,02
					74	49,51	33,44
					75	39,32	28,19
					76	35,23	25,17
					77	31,36	22,73
					78	28,69	20,45
					79	29,28	21,45
					80	31,3	22,56
					81	33,3	21,33
					82	29,76	20,08
					83	29,52	18,94
					84	32,08	20,8
					85	29,91	22,01
					86	29,2	20,47
					87	27,82	18,03
					88	27,33	16,76
					89	26,3	16,25
					90	29,31	17,91
					91	30,97	18,93
					92	26,85	18,2
					93	26,32	17,52
					94	29,03	21,12
					95	29,2	21,21
					96	28,43	17,01
					97	28,96	18,06
					98	28,6	16,86
					99	27,67	15,41
					100	21,35	15,05
					101	70,13	14,15
					102	71,71	15,87
					103	22,39	45,66
					104	18,08	45,34
					105	35,15	19,87
					106	56,55	30,05
					107	60,59	46,09
					108	63,52	54,27
					109	57,25	43,43
					110	32,35	24,28
					111	54,01	13,95
					112	54,12	9,22
					113	18,99	30,25
					114	13,07	33,47
					115	20,62	20,42
					116	45,72	26,34
					117	56,1	29,06
					118	55,47	30,77
					119	60,32	42,74
					120	57,56	45,45
					121	41,85	33,22
					122	35,22	16,1
					123	38,32	8,04
					124	31,45	10,5
					125	20,08	15,98
					126	9,07	15,76
					127	20,25	15,51
					128	38,38	22,57
					129	53,77	27,55
					130	62,91	43,07
					131	57,35	44,2
					132	48,25	36,33
					133	37,81	29,5
					134	37,9	9,37
					135	38,39	10,68
					136	18,55	23,15
					137	11,54	24,48
					138	17,29	15,13
					139	38,09	15,82
					140	47	23,97
					141	55,22	37,45
					142	60,72	41,88
					143	48,45	33,52
					144	31,83	21,83
					145	47,19	10,88
					146	46,45	14,39
					147	19,06	33,39
					148	16,13	37,57
					149	16,29	24,26
					150	39,35	22,49
					151	53,2	28,61
					152	50,24	28,42
					153	51,41	31,99
					154	46,83	32,45
					155	31,54	22,74
					156	35,79	18,83
					157	38,52	16,94
					158	24,8	26,54
					159	10,8	37,35
					160	8,62	28,01
					161	31,58	18,51
					162	44,02	26,97
					163	48,27	32,01
					164	56,09	37,21
					165	55,66	47,4
					166	53,31	50,44
					167	41,18	35,12
					168	49,81	19,79
					169	53,29	19,27
					170	26,37	27,41
					171	15,05	30,05
					172	8,43	17,33
					173	23,11	13,83
					174	51,14	25,81
					175	59,78	33,19
					176	56,55	42,57
					177	62,16	65,64
					178	52,33	59,47
					179	30,03	22,91
					180	55,53	11,12
					181	54,75	9,77
					182	19,72	41,16
					183	14,59	42,45
					184	20,74	15,98
					185	40,63	18,03
					186	54,45	25,14
					187	61,53	38,84
					188	67,12	54,79
					189	56,85	48,81
					190	34,04	27,19
					191	48,33	29,36
					192	52,14	26,39
					193	32,14	53,14
					194	27,11	67,75
					195	25,09	49,22
					196	45,62	30,83
					197	56,55	29,26
					198	59,29	32,62
					199	70,67	45,86
					200	62,76	47,85
					201	41,84	35,74
					202	42,89	24,77
					203	46,33	13,89
					204	33,2	14,68
					205	19,45	54,51
					206	16,06	56,09
					207	25,26	22,02
					208	58,72	23,67
					209	64,18	28,4
					210	60,23	38,36
					211	63,86	40,17
					212	47,36	29,8
					213	43,44	37,62
					214	53,62	34,68
					215	41,75	18,84
					216	20,28	35
					217	20,04	38,1
					218	31,54	25,29
					219	59,22	21,55
					220	67,55	28,56
					221	69,17	33,02
					222	78,71	38,05
					223	64,17	36,71
					224	32,11	24,36
					225	46,58	19,91
					226	50,73	19,06
					227	24,89	23,17
					228	7,78	23,61
					229	7,55	12,97
					230	30,73	16,77
					231	47,02	24,53
					232	50,72	27,7
					233	69,61	43,35
					234	72,95	55,51
					235	50,03	44,8
					236	38,78	35,55
					237	37,74	29,98
					238	29,37	38,68
					239	16,41	43,42
					240	11,09	23,38
					241	40,31	18,03
					242	62,06	27,56
					243	61,74	33,55
					244	61,82	41,52
					245	72,13	54,45
					246	62,79	48,46
					247	44,91	31,27
					248	43,26	26,84
