# Supplementary material for: Assessment of upper limb motor control: establishing normative benchmarks for clinical applications
Source: PeerJ. 2025 Aug 22;13:e19859. doi: 10.7717/peerj.19859 (PMC12377353; doi:10.7717/peerj.19859)
Supplement: Supplemental Information 1 [file peerj-13-19859-s001.zip › translated_csvs/basic_mdurance-test-195207 (1).csv]

Unnamed: 0	rms_mean_(µV)	mvc_(µV)	mvc_h_(µV)	Unnamed: 4	frames_(0.25s)	rms_bíceps_braquial_izquierdo_(µV)	rms_tríceps_braquial_largo_izquierdo_(µV)
bíceps_braquial_izquierdo	56.59	156.93	933.28		0	23,49	13,5
tríceps_braquial_largo_izquierdo	32.94	97.52	974.23		1	23,55	13,93
					2	24,23	13,97
					3	25,53	15,19
					4	25,93	15,68
					5	24,23	14,06
					6	22,81	12,51
					7	23,15	12,85
					8	23,72	14,21
					9	23,59	13,41
					10	23,28	11,79
					11	24,44	12,79
					12	24,42	13,72
					13	25,43	13,69
					14	25,8	12,99
					15	26,29	14,5
					16	23,6	15,84
					17	151,06	21,45
					18	156,93	24,95
					19	49,71	47,61
					20	39,42	47,74
					21	57,58	30,25
					22	73,06	42,18
					23	66,78	44,44
					24	47,67	31,32
					25	61,98	15,53
					26	55,87	30,75
					27	23,15	39,21
					28	42,14	32,57
					29	52,74	26,32
					30	54,68	31,69
					31	65,15	42,41
					32	61,59	35,15
					33	62,52	18,53
					34	52,02	25,61
					35	15,36	32,45
					36	39,53	33,38
					37	53,86	30,52
					38	59,67	35,96
					39	74,19	49,04
					40	75,64	41,53
					41	74,07	13,33
					42	60,1	26,53
					43	23,88	32,67
					44	40,88	27,93
					45	56,28	33,53
					46	61,65	35,29
					47	79,58	45,68
					48	70,84	42,28
					49	50,7	17,28
					50	45,74	18,93
					51	19,97	23,94
					52	41,16	30,99
					53	62,5	34,01
					54	65,05	33,31
					55	66,19	49,63
					56	55,52	47,92
					57	34,02	28,52
					58	33,98	25,39
					59	32,65	22,24
					60	30,84	23,07
					61	30,74	23,58
					62	32,87	24,3
					63	32,93	23,55
					64	31,23	22,04
					65	28,3	21,43
					66	27,24	20,92
					67	30,03	18,32
					68	31,34	17,34
					69	35,5	18,38
					70	34,32	19,07
					71	28,84	19,01
					72	29,39	18,83
					73	32,45	17,91
					74	31,45	17,1
					75	26,57	16,74
					76	29,06	18,25
					77	29,73	19,74
					78	26,44	18,42
					79	27,78	18,51
					80	28,05	18,47
					81	30,03	17,45
					82	32,17	18,19
					83	31,58	18,48
					84	27,28	19,41
					85	123,61	23,53
					86	124,08	24,17
					87	24,06	30,53
					88	46,63	37,07
					89	60,11	35,19
					90	60,49	35,77
					91	59,9	39,81
					92	51,65	32,49
					93	42,72	14,51
					94	30,43	14,18
					95	30,56	24,62
					96	57,36	37,94
					97	70,1	38,37
					98	82,5	51,31
					99	76,96	59,1
					100	64,02	38,93
					101	60,87	20,04
					102	37,83	42,83
					103	31	44,13
					104	62,27	35,87
					105	77,1	38,68
					106	78,16	38,93
					107	69,69	36,64
					108	73,06	25,85
					109	65,5	20,85
					110	31,94	37,25
					111	40,06	40,29
					112	79,06	34,69
					113	86,52	38,23
					114	87,63	97,52
					115	77,59	95,44
					116	53,42	18,72
					117	50,97	25,49
					118	29,89	50,35
					119	34,68	49,72
					120	55,54	29,87
					121	68,18	31,54
					122	89,37	48,57
					123	81,88	45,62
					124	64,77	21,71
					125	60,12	22,07
					126	28,05	31,62
					127	34,29	32,96
					128	58	29,88
					129	66,7	31,51
					130	68,73	39,33
					131	66,07	42,77
					132	66,01	29,73
					133	61,53	14,23
					134	34,48	26,86
					135	34,51	34,95
					136	66,48	33,11
					137	75,36	31,87
					138	88,93	44,61
					139	90,12	43,09
					140	75	34,62
					141	60,95	29,22
					142	30,42	28,08
					143	30,45	32,68
					144	80,87	26,85
					145	88,59	30,87
					146	74,74	48,93
					147	73,14	49,18
					148	56,89	28,26
					149	45,14	17,99
					150	27,36	22,45
					151	31,1	25,75
					152	66	28,37
					153	76,23	35,56
					154	76,9	57,24
					155	85,79	53,87
					156	101,42	22,8
					157	84,68	22,78
					158	27,01	39,38
					159	48,27	41,38
					160	85,29	37,96
					161	87,35	39,57
					162	69,01	44,31
					163	76,36	46,44
					164	86,2	31,7
					165	69,01	34,2
					166	25,57	44,16
					167	43,34	35,86
					168	72,5	27,11
					169	75,1	26,74
					170	73,56	45,36
					171	98,36	49,7
					172	101,59	27,4
					173	65,11	24,09
					174	19,58	44,65
					175	60,42	46,15
					176	79,92	35,09
					177	97,13	57,71
					178	101,77	68,87
					179	106,53	49,5
					180	90,04	22,93
					181	28,18	14,42
					182	13,82	19,51
					183	61,59	25,58
					184	82,79	31,27
					185	76,38	40,09
					186	67,18	43,24
					187	76,78	45,59
					188	66,8	36,09
					189	27,39	21,96
					190	18,77	25,51
					191	45,64	22,67
					192	74,08	27,17
					193	76,27	32,65
					194	72,02	76,03
					195	93,5	74,35
					196	94,96	20,86
					197	59,01	21,24
					198	28,29	32,42
					199	59,51	33,41
					200	77,54	34,89
					201	69,81	39,48
					202	71,99	60,19
					203	101,48	65,62
					204	94,92	39,35
					205	47,01	17,39
					206	18,29	41,52
					207	65,39	50,43
					208	93,39	42,67
					209	83,01	38,26
					210	72,52	49,68
					211	71,6	57,39
					212	76,43	40,12
					213	63,47	20,79
					214	19,84	49,93
					215	61,91	54,34
					216	89,84	37,19
					217	82,74	34,3
					218	79,27	54,21
					219	72,7	60,15
					220	54,76	36,05
					221	41,75	30,09
					222	20,92	43,09
					223	46,92	35,69
					224	76,15	36,09
					225	83,57	40,5
					226	98,31	65,09
					227	91,11	64,62
					228	56,77	27,1
