# Supplementary material for: Assessment of upper limb motor control: establishing normative benchmarks for clinical applications
Source: PeerJ. 2025 Aug 22;13:e19859. doi: 10.7717/peerj.19859 (PMC12377353; doi:10.7717/peerj.19859)
Supplement: Supplemental Information 1 [file peerj-13-19859-s001.zip › translated_csvs/basic_mdurance-test-195210 (1).csv]

Unnamed: 0	rms_mean_(µV)	mvc_(µV)	mvc_h_(µV)	Unnamed: 4	frames_(0.25s)	rms_bíceps_braquial_izquierdo_(µV)	rms_tríceps_braquial_largo_izquierdo_(µV)
bíceps_braquial_izquierdo	79.29	154.57	933.28		0	23,55	10,78
tríceps_braquial_largo_izquierdo	59.30	177.04	974.23		1	24,82	10,97
					2	26,2	11,5
					3	26,7	11,88
					4	24,38	11,02
					5	21,72	10,93
					6	22,79	10,86
					7	23,21	11,51
					8	23,5	12,28
					9	24,9	12,38
					10	24,28	12,27
					11	21,81	11,53
					12	22,89	11,77
					13	26,42	13,29
					14	29,23	14,73
					15	23,87	15,46
					16	140,7	17,91
					17	142,9	37,33
					18	45,09	49,59
					19	68,33	42,98
					20	72,6	35,79
					21	54,47	40,86
					22	97,4	36,52
					23	95,44	42,7
					24	55,75	55,63
					25	78,39	50,64
					26	74,21	46,73
					27	57,54	47,83
					28	92,12	36,56
					29	87,78	34,45
					30	62,37	37,49
					31	75,37	53,63
					32	69,62	59,22
					33	72,94	52,17
					34	114,81	43,38
					35	105,75	38,15
					36	63,19	52,22
					37	87,51	51,9
					38	91,9	55,31
					39	80,01	51,37
					40	98,57	27,52
					41	88,93	52,48
					42	47,52	60,22
					43	77,86	61,78
					44	81,23	62,24
					45	76,53	52,92
					46	66,27	45,96
					47	30,1	23,12
					48	30,01	22,53
					49	30,23	23,74
					50	29,94	22,67
					51	30,13	21,86
					52	29,85	23,1
					53	29,95	22,09
					54	27,74	18,76
					55	25,77	19,64
					56	26,36	20,6
					57	27,99	18,48
					58	30,48	19,41
					59	28,74	18,74
					60	24,75	15,55
					61	29,17	15,77
					62	29	16,79
					63	25,17	18,59
					64	28,03	19,48
					65	28,27	18,79
					66	26,24	20,27
					67	151,09	27,38
					68	154,57	30,46
					69	52,04	67,4
					70	73,78	80,78
					71	84,89	56,78
					72	72,87	53,83
					73	90,66	52,23
					74	101,85	27,69
					75	72,27	56,73
					76	64,34	73,28
					77	77,28	54,45
					78	72,19	46,63
					79	92,66	43,1
					80	96,1	22,88
					81	60,36	53,46
					82	72,36	81,06
					83	91,38	70,72
					84	84,16	55,82
					85	94,05	47,96
					86	83,12	21,18
					87	44,1	47,85
					88	93,45	65,29
					89	105,73	57,77
					90	82,26	74,11
					91	114,08	70,8
					92	100,97	30,15
					93	40,21	61,75
					94	76,94	86,87
					95	90,92	74,12
					96	89,9	61,36
					97	113,15	49,74
					98	95,39	20,8
					99	52,23	81,8
					100	70,21	106,73
					101	80,8	133,21
					102	80,08	124,26
					103	80,76	57,73
					104	80,05	35,09
					105	64,8	69,1
					106	83,04	83,98
					107	105,08	59,36
					108	96,3	58,13
					109	108,48	54,76
					110	95,47	23,84
					111	48,52	40,1
					112	82,77	58,1
					113	105,77	76,76
					114	95,37	76,78
					115	80,06	55,96
					116	117,57	36,5
					117	110,65	44,53
					118	53,97	64,13
					119	107,13	67,71
					120	116,16	61,06
					121	123,29	58,63
					122	137,22	48,7
					123	93,12	43,23
					124	46,84	67,19
					125	115,09	64,54
					126	130,44	43,58
					127	98,63	63,48
					128	130,18	60,24
					129	121,96	35,66
					130	70,8	111,47
					131	116,79	113,79
					132	144,73	53,54
					133	120,06	55,46
					134	121,79	44,03
					135	111,26	16,66
					136	85,65	42,47
					137	145,16	88,94
					138	138,29	92,44
					139	88,25	97,01
					140	79,94	94,09
					141	84,28	155,8
					142	100,25	157,06
					143	108,52	67,19
					144	99,97	66,56
					145	74,49	123,64
					146	98,94	115,62
					147	90,58	32,79
					148	62,89	40,58
					149	100,52	88,4
					150	113,48	98,78
					151	89,98	149,01
					152	86,83	140,25
					153	81,2	42,93
					154	81,29	52,6
					155	103,46	76,36
					156	109,01	129,16
					157	105,59	113,16
					158	89,11	30,41
					159	67,16	51,11
					160	78,52	72,26
					161	87,64	143,24
					162	81,99	146,07
					163	103,7	146,84
					164	88,32	135,44
					165	42,51	35,32
					166	74,15	40,51
					167	109,6	41,98
					168	118,61	146,18
					169	110,33	159,2
					170	111,83	71,86
					171	91,88	45,09
					172	65,56	76,6
					173	105,63	94,5
					174	111,37	88,64
					175	87,44	65,26
					176	117,24	41,29
					177	112,3	63,6
					178	93,48	117,78
					179	114,71	118,69
					180	109,1	128,85
					181	103,75	177,04
					182	107,33	138,87
					183	103,71	55,6
					184	107,74	58,48
					185	116,84	77,41
					186	102,28	85,58
					187	89,54	149,04
					188	104,89	141,93
					189	88,44	43,15
					190	52	57,18
					191	87,27	51,75
					192	99,33	81,6
					193	109,46	125,02
					194	100,39	110,25
					195	59,5	64,15
					196	19,48	39,15
