# Supplementary material for: Assessment of upper limb motor control: establishing normative benchmarks for clinical applications
Source: PeerJ. 2025 Aug 22;13:e19859. doi: 10.7717/peerj.19859 (PMC12377353; doi:10.7717/peerj.19859)
Supplement: Supplemental Information 1 [file peerj-13-19859-s001.zip › translated_csvs/basic_mdurance-test-195226 (1).csv]

Unnamed: 0	rms_mean_(µV)	mvc_(µV)	mvc_h_(µV)	Unnamed: 4	frames_(0.25s)	rms_right_biceps_brachial_(µV)	rms_right_triceps_brachial_long_(µV)
right_biceps_brachial	49.48	168.24	1621.75		0	10,11	5,63
right_triceps_brachial_long	22.75	128.17	831.80		1	9,62	5,89
					2	9,34	5,46
					3	9,38	5,54
					4	10,39	5,4
					5	11,04	5
					6	10,45	5,29
					7	10,11	5,19
					8	9,55	4,78
					9	10,02	5,04
					10	9,83	4,79
					11	9,64	4,55
					12	11,05	5,63
					13	12,62	6,76
					14	12,83	6,69
					15	11,33	6,32
					16	10,89	6,13
					17	12,23	6,03
					18	15,26	6,5
					19	17,54	6,4
					20	15,25	5,83
					21	16,85	6,59
					22	16,81	15,55
					23	9,51	19
					24	33,41	19,27
					25	76,53	23,13
					26	90,12	24,93
					27	69,44	24,01
					28	57,44	23,52
					29	46,98	18,33
					30	33,25	8,46
					31	30,64	7,02
					32	24,75	8,95
					33	22,07	16,36
					34	10,04	21,34
					35	37,31	20,16
					36	67,64	17,64
					37	84,96	24,08
					38	72,8	24,46
					39	83,09	20,24
					40	80,07	19,66
					41	39,95	12,6
					42	35	5,86
					43	35,43	6,04
					44	30,91	19,91
					45	25,3	56,38
					46	50,04	65,08
					47	71,4	40,6
					48	81,9	23,26
					49	77,5	23,6
					50	63,62	22,41
					51	167,67	20,92
					52	168,24	14,17
					53	60,78	7,58
					54	47,62	8,47
					55	30,18	12,85
					56	25,39	29,51
					57	12,8	31,59
					58	61,68	24,93
					59	89,04	25,5
					60	79,89	25,41
					61	55,81	24,17
					62	61,49	21,71
					63	57,79	17,29
					64	34,12	8
					65	38,58	9,18
					66	34,64	11,78
					67	21,89	19,17
					68	10,01	20,91
					69	43,05	16,95
					70	82,37	20,44
					71	91,42	22,39
					72	69,8	23,2
					73	51,11	22,92
					74	50,04	17,58
					75	40,86	13,34
					76	23,37	10,82
					77	22,49	8,16
					78	20,76	7,39
					79	19,26	7,9
					80	17,98	7,86
					81	17,61	7,16
					82	19,65	6,84
					83	18	6,85
					84	15,02	6,6
					85	15,78	6,8
					86	15,37	6,7
					87	14,51	5,77
					88	15,08	6,41
					89	16,83	7,36
					90	16,08	6,7
					91	14,99	5,82
					92	15,75	6,46
					93	13,82	6,38
					94	13,13	6,32
					95	14,79	6,75
					96	14,7	7,09
					97	14,76	7,43
					98	17,11	7,52
					99	29,77	8,44
					100	32,51	8,34
					101	28,9	10,73
					102	26,22	34,12
					103	21,99	47,48
					104	42,26	39,8
					105	79,21	27,23
					106	87,44	23,21
					107	61,87	20
					108	126,82	21,19
					109	125,87	20,42
					110	37,85	14,11
					111	45	7,65
					112	47,08	13,09
					113	33,33	76,7
					114	22,98	97,59
					115	67,2	66,5
					116	98,63	31,25
					117	92,95	24,86
					118	73,58	23,9
					119	64,05	22,43
					120	47,35	16,66
					121	43,36	10,23
					122	41,17	6,62
					123	60,28	8,34
					124	64,67	17,98
					125	35,95	29,33
					126	68,05	40,67
					127	145,82	41,19
					128	145,59	27,4
					129	78,13	18,04
					130	57,1	21,58
					131	49,19	20,04
					132	45,75	13,01
					133	41,81	7,79
					134	64,35	9,6
					135	66,26	26,84
					136	36,86	53,29
					137	31,35	66,44
					138	70,48	53,07
					139	92,33	29,97
					140	92,18	25,05
					141	78,63	22,97
					142	52,76	20,91
					143	34,12	16,18
					144	31,5	7,84
					145	60,34	9,17
					146	67,49	9,84
					147	43,86	32,01
					148	29,79	61,53
					149	49,99	67,83
					150	99,07	45,87
					151	111,87	22,67
					152	83,99	21,42
					153	60,12	21,82
					154	45,8	19,01
					155	43,62	12,89
					156	38,17	7,23
					157	68,04	8,96
					158	67,61	55,78
					159	25,25	78,08
					160	31,97	61,43
					161	68,44	31
					162	90,36	21,17
					163	76,67	21,27
					164	51,81	20,71
					165	60,01	24,55
					166	53,61	21,71
					167	43,09	9,38
					168	59,23	8,64
					169	53,46	14,16
					170	33,39	42,26
					171	18,1	55,16
					172	36,35	41,37
					173	69,58	24,72
					174	77,27	22,68
					175	61,71	20,15
					176	59,6	20,87
					177	49,14	17,18
					178	48,14	8,62
					179	53,28	7,46
					180	74,26	16,64
					181	70,22	37,67
					182	34,58	100,6
					183	53,5	111,93
					184	74,59	61,75
					185	77,02	20,93
					186	63,86	20,18
					187	60,1	21,57
					188	73,75	20,01
					189	65,09	12,41
					190	29,59	7,19
					191	34,63	8,7
					192	36,99	44,11
					193	24,64	61,56
					194	22,23	50,51
					195	65,42	32,33
					196	90,89	29,07
					197	81,64	27,94
					198	64,4	22,55
					199	61,97	18,51
					200	49,24	15,42
					201	40,85	7,45
					202	55,29	6,65
					203	51,68	9,77
					204	35	34,93
					205	22,63	47,13
					206	58,13	37,83
					207	95,75	25,63
					208	96,53	24,17
					209	67,5	23,11
					210	49,18	20,76
					211	38,87	17,45
					212	35,5	12,1
					213	33,62	8,37
					214	34,96	9,98
					215	38,77	66,14
					216	34,44	128,17
					217	55,1	115,84
					218	139,3	46,04
					219	147,75	25,94
					220	92,49	20,84
					221	91,08	23,67
					222	74,53	23,02
					223	43,72	15,89
					224	38,63	7,28
					225	45,09	6,93
					226	51	13,18
					227	36,15	33,5
					228	19,69	47,93
					229	76,73	42,29
					230	98,14	27,7
					231	92,56	24,08
					232	78,23	24,62
					233	53,56	22,69
					234	41,11	16,38
					235	28,6	12,71
					236	29,65	11,96
