# Supplementary material for: Assessment of upper limb motor control: establishing normative benchmarks for clinical applications
Source: PeerJ. 2025 Aug 22;13:e19859. doi: 10.7717/peerj.19859 (PMC12377353; doi:10.7717/peerj.19859)
Supplement: Supplemental Information 1 [file peerj-13-19859-s001.zip › translated_csvs/basic_mdurance-test-195227 (1).csv]

Unnamed: 0	rms_mean_(µV)	mvc_(µV)	mvc_h_(µV)	Unnamed: 4	frames_(0.25s)	rms_right_biceps_brachial_(µV)	rms_right_triceps_brachial_long_(µV)
right_biceps_brachial	70.76	190.68	1621.75		0	10,09	5,96
right_triceps_brachial_long	29.65	136.25	831.80		1	10,78	5,63
					2	9,99	5,53
					3	10,29	6,15
					4	10,6	6,61
					5	9,94	6,33
					6	9,93	5,79
					7	10,49	5,57
					8	10,89	5,52
					9	10,06	5,91
					10	10,65	5,9
					11	12,04	5,6
					12	13,68	6,8
					13	21,2	9,62
					14	31,11	9,7
					15	45,8	54,19
					16	53,79	58,77
					17	106,03	29,28
					18	114,38	25,54
					19	81,41	22,86
					20	84,36	15,6
					21	65,68	9,94
					22	31,11	33,09
					23	33,35	79,92
					24	76	76,79
					25	102	33,51
					26	82,99	31,95
					27	48,95	25,21
					28	51,6	16,09
					29	54,5	10,97
					30	44,18	98,07
					31	51,05	119,05
					32	178,57	74,03
					33	190,68	34,57
					34	90,82	25,06
					35	54,9	19,93
					36	69,41	11,65
					37	71,28	20,81
					38	44,45	88,42
					39	95,57	88,25
					40	145,95	31,23
					41	123,97	29,73
					42	63,5	26,69
					43	54,77	21,96
					44	49,56	10,98
					45	35,41	40,39
					46	34,51	73,2
					47	108,72	65,21
					48	129,95	48,68
					49	92,11	47,45
					50	66,39	26,72
					51	46,33	21,88
					52	26,03	12,03
					53	21,93	8,62
					54	20,56	8,58
					55	20,58	9,29
					56	19,73	9,36
					57	20,36	8,93
					58	19,82	8,86
					59	19,9	9,28
					60	20,36	9,45
					61	19,01	8,47
					62	17,92	7,65
					63	17,41	7,55
					64	17,43	7,31
					65	16,34	6,67
					66	16,26	7,38
					67	17,66	8,08
					68	20,02	8,15
					69	35,15	14,08
					70	56,46	21,49
					71	52,07	53,4
					72	108,87	59,15
					73	146,98	42,25
					74	116,19	36,14
					75	78,75	23,62
					76	72,91	12,15
					77	64,26	28,53
					78	50,42	61,56
					79	82,36	61,02
					80	110,92	33,46
					81	85,34	28,32
					82	51,5	23,53
					83	62,26	14,65
					84	68,35	9,49
					85	71,55	20,96
					86	57,23	28,02
					87	73,71	32,77
					88	111,47	34,51
					89	100,31	27,82
					90	64,99	20,29
					91	74,95	13,73
					92	78,01	10,39
					93	48,66	61,84
					94	34,36	73,25
					95	97,59	46,09
					96	125,39	41,41
					97	100,68	39,14
					98	63,23	21,8
					99	74,31	13,74
					100	84,76	9,87
					101	60,7	38,96
					102	54,54	42,98
					103	125,83	36,83
					104	137,57	36,25
					105	87,56	23,53
					106	70,94	16,47
					107	74,01	9,85
					108	90,54	10,29
					109	73,55	69,17
					110	42,37	73,26
					111	86,45	33,43
					112	97,85	43,2
					113	77,23	41,46
					114	56,72	20,88
					115	69,31	12,23
					116	76,18	10,56
					117	47,3	110,03
					118	74,14	136,25
					119	122,96	84,29
					120	120,23	30,54
					121	90,58	26,63
					122	82,55	20,93
					123	72,28	12,94
					124	72,79	16,95
					125	64,52	53,94
					126	104,44	55,51
					127	140,21	27,15
					128	115,96	26,98
					129	76,59	29,16
					130	55,58	25,58
					131	67,95	15,27
					132	76,37	10,03
					133	51,12	40,83
					134	63,17	43,71
					135	88,53	23,65
					136	84,09	24,92
					137	75,81	24,87
					138	75,69	17,44
					139	62,88	10,5
					140	63,68	19,4
					141	57,57	35,5
					142	93,72	37,49
					143	145,47	34,07
					144	126,44	30,74
					145	71,6	20,72
					146	72,39	15,58
					147	75,62	11,09
					148	69,66	20,93
					149	53,56	76,79
					150	93,86	79,16
					151	153,83	38,62
					152	139,67	32,19
					153	78,86	23,24
					154	60,85	17,28
					155	68,43	11,45
					156	67,91	15,77
					157	46,51	34,92
					158	76,31	41,37
					159	137,25	35,46
					160	131,44	29,53
					161	79,58	21,25
					162	73,8	14,41
					163	73,62	9,28
					164	71,5	27,56
					165	63,63	37,79
					166	94,81	33,58
					167	115,2	30,99
					168	100,42	30,76
					169	125,43	21,84
					170	134,65	10,81
					171	90,83	10,19
					172	46,76	33,74
					173	37,32	38,87
					174	117,79	32,95
					175	129,98	32,1
					176	80,86	28,28
					177	55,62	24,12
					178	54,45	14,42
					179	60,33	12,98
					180	45,69	56,22
					181	54,61	58,11
					182	99,09	28,33
					183	109,82	29,7
					184	91,48	28,75
					185	84,61	21,1
					186	64,81	8,78
					187	70,9	15,29
					188	65,85	58,75
					189	55,13	60,14
					190	97,24	28,18
					191	108,94	25,17
					192	82,13	21,88
					193	54,4	17,89
					194	55,89	10,42
					195	62,99	16,62
					196	58,06	65,13
					197	69,27	80,68
					198	114,75	55,64
					199	123,68	32,54
					200	91,86	27,55
					201	80,76	18,67
					202	75,1	10,42
					203	75,76	10,98
					204	69	28,13
					205	74,42	34,03
					206	133,49	32,7
					207	129,84	34,03
					208	77,11	25,64
					209	52,64	15,08
					210	30,51	14,1
					211	25,63	12,34
					212	26,61	9,5
