# Supplementary material for: Assessment of upper limb motor control: establishing normative benchmarks for clinical applications
Source: PeerJ. 2025 Aug 22;13:e19859. doi: 10.7717/peerj.19859 (PMC12377353; doi:10.7717/peerj.19859)
Supplement: Supplemental Information 1 [file peerj-13-19859-s001.zip › translated_csvs/basic_mdurance-test-195228 (1).csv]

Unnamed: 0	rms_mean_(µV)	mvc_(µV)	mvc_h_(µV)	Unnamed: 4	frames_(0.25s)	rms_right_biceps_brachial_(µV)	rms_right_triceps_brachial_long_(µV)
right_biceps_brachial	85.13	222.05	1621.75		0	10,75	6,84
right_triceps_brachial_long	32.94	170.19	831.80		1	12,12	7,53
					2	11,7	7,45
					3	9,66	6,56
					4	10,01	6,71
					5	11,06	7,02
					6	11,52	7,62
					7	11,91	6,86
					8	12,07	6,23
					9	11,57	6,9
					10	11,02	7,31
					11	10,55	6,98
					12	10,09	6,89
					13	52,7	12,1
					14	58,14	23,4
					15	95,8	29,15
					16	122,6	26,04
					17	100,53	30,02
					18	69,18	26,44
					19	67,91	12,14
					20	66,93	167,62
					21	112,26	170,19
					22	148,29	36,11
					23	117,63	29,67
					24	68,28	26,93
					25	52,93	15,61
					26	46,37	24,48
					27	108,58	41,09
					28	134,38	43,55
					29	99,42	30,88
					30	67,15	16,94
					31	63,46	10,52
					32	67,19	91,94
					33	147,65	103,29
					34	222,05	67,27
					35	182,14	49,69
					36	65,63	17,8
					37	48,06	12,54
					38	49,1	20,18
					39	47,06	41,54
					40	113,34	51,79
					41	123,59	40,46
					42	70,14	20,95
					43	53,09	14,47
					44	66,64	10,34
					45	72,85	21,35
					46	145,71	37,42
					47	154,46	37,27
					48	93,96	28,36
					49	69,86	25,23
					50	42,32	18,15
					51	26,84	12,72
					52	24,42	12,37
					53	26,35	12,12
					54	27,16	12,41
					55	25,02	12,48
					56	23,44	10,51
					57	24,2	10,21
					58	24,79	11,61
					59	25,13	11,54
					60	25,66	11,26
					61	27,5	11,66
					62	26,12	11,11
					63	22,78	10,65
					64	20,94	11,2
					65	21,94	11,26
					66	25,76	12
					67	26,42	12,24
					68	32,43	12,82
					69	35,01	16,44
					70	54,62	17,1
					71	63,8	25,73
					72	88,11	45,83
					73	148,53	50,23
					74	144,09	39,03
					75	92,12	35,04
					76	72,32	26,82
					77	49,53	13
					78	36,47	38,57
					79	120,62	46,99
					80	151,12	37,87
					81	108,15	30,75
					82	74,86	19,94
					83	64,64	10,62
					84	56,33	46,69
					85	90,32	58,72
					86	122,77	64,34
					87	102,6	55,8
					88	56,23	19,15
					89	63,34	11,16
					90	62,69	41,25
					91	120,86	50,39
					92	145,45	40,17
					93	104,07	31,98
					94	71,97	21,51
					95	64,03	14,33
					96	61,45	53,75
					97	102,73	74,68
					98	135,32	66,24
					99	111,39	46,17
					100	89,07	24,92
					101	91,01	14,09
					102	68,67	55,37
					103	93,42	66,87
					104	134,85	59,62
					105	117,52	48,74
					106	58,07	19,81
					107	52,13	12,49
					108	63,36	90,31
					109	121,44	99,79
					110	142,24	60,39
					111	105,26	45,34
					112	90,04	19,68
					113	70,42	13,38
					114	42,32	40,43
					115	118,32	87,28
					116	145,96	85,78
					117	102,08	41,51
					118	61,14	22,11
					119	66,89	12
					120	78,81	20,95
					121	99,09	37,26
					122	149,57	48,94
					123	141,63	39,5
					124	89,18	19,04
					125	74,33	15,07
					126	70,59	34,64
					127	99,93	51,72
					128	144,41	56,03
					129	135,26	43,12
					130	98,56	34,34
					131	90,4	31,39
					132	75,07	33
					133	94,91	73,09
					134	152,73	77,73
					135	152,43	48,14
					136	88,86	29,14
					137	52,34	17,88
					138	55,88	10,77
					139	85,23	52,71
					140	138,7	72,57
					141	133,86	53,91
					142	77,78	23,24
					143	67,86	15,28
					144	86,7	11,94
					145	90,8	47,92
					146	165,79	55,12
					147	172,68	34,13
					148	82,55	23,55
					149	50,7	16,71
					150	56,8	9,79
					151	67,45	44,73
					152	190,95	53,24
					153	221,53	41,61
					154	129,54	31,93
					155	52,86	17,88
					156	65,79	13,28
					157	71,51	30,59
					158	114,76	39,93
					159	131,87	44,65
					160	95,32	39,38
					161	63	16,42
					162	47,51	9,42
					163	56,6	41,7
					164	103,38	51,31
					165	139,86	61,01
					166	110,42	54,92
					167	49,25	17,03
					168	57,08	8,49
					169	75,91	31,42
					170	99,79	57,63
					171	122,29	66,77
					172	104,73	48,36
					173	65,72	21,37
					174	61,47	15,81
					175	63,51	16,08
					176	107,16	36,92
					177	158,35	40,39
					178	143,57	30,01
					179	89,44	23,95
					180	81,18	14,81
					181	90,98	12,8
					182	98,67	23,51
					183	177,24	36,31
					184	180	36,78
					185	92,52	25,17
					186	89,55	14,71
					187	86,69	18,45
					188	67,79	44,4
					189	173,24	48,68
					190	195,91	33,1
					191	112,77	23,99
					192	54,45	14,71
					193	83,15	12,16
					194	102,92	33,98
					195	159,29	40,39
					196	168,05	58,67
					197	98	54,61
					198	78,01	11,44
					199	79,6	32,09
					200	69,79	50,39
					201	125,91	52,58
					202	135,36	39,85
					203	91,26	24,55
					204	88,76	16,9
					205	90,03	27,52
					206	79,27	58,83
					207	131,78	58,12
					208	136,44	30,9
					209	88,95	28,16
					210	65,34	23,91
					211	38,41	14,67
					212	8,38	0,29
