# Supplementary material for: Assessment of upper limb motor control: establishing normative benchmarks for clinical applications
Source: PeerJ. 2025 Aug 22;13:e19859. doi: 10.7717/peerj.19859 (PMC12377353; doi:10.7717/peerj.19859)
Supplement: Supplemental Information 1 [file peerj-13-19859-s001.zip › translated_csvs/basic_mdurance-test-205520 (1).csv]

Unnamed: 0	rms_mean_(µV)	mvc_(µV)	mvc_h_(µV)	Unnamed: 4	frames_(0.25s)	rms_right_biceps_brachial_(µV)	rms_right_triceps_brachial_long_(µV)
right_biceps_brachial	64.07	146.50	1621.75		0	24,15	6,69
right_triceps_brachial_long	49.12	189.44	831.80		1	19,6	5,99
					2	21,32	6,54
					3	23,22	6,24
					4	22,34	5,89
					5	22,08	6,42
					6	22,1	6,23
					7	21,04	5,84
					8	23,33	6,33
					9	24,6	6,23
					10	22	5,69
					11	21,41	6,14
					12	22,8	6,25
					13	21,17	6,14
					14	21,28	6,52
					15	22,21	7,08
					16	22,82	7,26
					17	22,77	6,92
					18	23,73	7,19
					19	24,67	7,36
					20	23,91	12,38
					21	32,73	17,3
					22	46,76	46,72
					23	44,44	65,41
					24	71,13	51,07
					25	104,44	45,27
					26	105,95	75,6
					27	84,03	70,37
					28	54,45	33,55
					29	31,59	16,23
					30	29,59	9,89
					31	39,76	15,37
					32	38,31	27,04
					33	31,25	45,34
					34	27,38	50,34
					35	79,47	35,54
					36	98,63	23,09
					37	122,18	79,66
					38	127,8	88,21
					39	91,3	49,03
					40	66,09	27,06
					41	40,24	10,63
					42	33,98	15,52
					43	42,56	24,89
					44	45,81	59,31
					45	32,3	61,87
					46	40,61	29,07
					47	85,87	30,4
					48	100,1	85,41
					49	95,61	100,28
					50	86,3	69,13
					51	68,87	38,19
					52	57,33	20,18
					53	36,95	10,44
					54	51,36	22,37
					55	63,96	33,97
					56	50,08	69,38
					57	27,18	65,73
					58	57,71	17,52
					59	101,48	59,39
					60	106,64	114,3
					61	87,96	101,24
					62	73,12	34,72
					63	49,63	26,44
					64	31,06	12,93
					65	27,37	22,55
					66	44,21	27,07
					67	46,81	44,46
					68	29,9	54,31
					69	43,91	38,04
					70	73,57	17,46
					71	95,53	53,96
					72	105,57	110,46
					73	86,9	106,84
					74	48,77	47,03
					75	34,28	16,94
					76	32,69	16,37
					77	55,67	19,01
					78	62,3	40,55
					79	40,94	64,02
					80	27,94	55,19
					81	50,66	24,7
					82	77,01	62,01
					83	117,21	127,05
					84	136,91	122,38
					85	128,06	69,41
					86	109,39	53,36
					87	81,17	26,09
					88	71,34	23,83
					89	72,31	22,23
					90	61,83	21,87
					91	53,8	22,3
					92	53,14	19,35
					93	48,09	20,01
					94	60,8	19,41
					95	68,49	16,6
					96	58,58	16,51
					97	53,5	15,65
					98	55,6	15,98
					99	59,31	14,99
					100	62,38	13,68
					101	57,49	13,38
					102	51,77	13,93
					103	57,36	14,41
					104	55,58	12,58
					105	49,2	13,08
					106	46,81	13,1
					107	47,56	11,76
					108	53,07	13,65
					109	48,72	14,39
					110	47,84	15,31
					111	50,95	16,48
					112	41,63	29,05
					113	39,59	37,16
					114	47,55	139,31
					115	36,52	142,25
					116	90,37	43,08
					117	122,26	43,99
					118	135,66	148,76
					119	134,9	145,77
					120	90,19	32,31
					121	46,95	21,99
					122	49,86	18,18
					123	50,43	27,41
					124	55,94	56,85
					125	66,21	108,82
					126	48,38	97,27
					127	53,96	19,53
					128	75,92	61,13
					129	95,45	145
					130	99,85	136,91
					131	76,96	44,79
					132	61,25	28,9
					133	54,11	15,79
					134	44,13	12,27
					135	50,34	58,1
					136	54,86	104,44
					137	37,07	90,42
					138	56,88	25,51
					139	107,76	50,86
					140	122,89	137,91
					141	112,14	136,18
					142	94,83	69,26
					143	70,41	54,31
					144	59,89	17,12
					145	50,02	15,43
					146	47,82	32,68
					147	68,2	40,79
					148	89,56	77,57
					149	88,68	74,44
					150	107,2	24,07
					151	146,5	76,92
					152	141,89	124,97
					153	96,53	109,82
					154	51,72	46,88
					155	37,32	16,54
					156	36,65	12,3
					157	41,84	27,79
					158	61,99	86,94
					159	53,58	107,4
					160	17,32	70,86
					161	68,22	16,89
					162	118,92	33,25
					163	124,69	116,33
					164	106,87	142,95
					165	79,28	103,49
					166	37,85	51,52
					167	43,85	15,39
					168	46,73	16,12
					169	70,94	37,83
					170	83,56	106,7
					171	54,81	109,35
					172	56,68	44,49
					173	93,7	29,97
					174	121,4	106,96
					175	129,99	145,53
					176	102,6	105,02
					177	63,79	25,66
					178	49,59	13,51
					179	43,87	9,63
					180	54,51	32,43
					181	72,75	46,2
					182	58,99	103,66
					183	20,35	98,73
					184	60	14,64
					185	91,26	53,65
					186	105,45	186,59
					187	122,26	189,44
					188	119,43	64,98
					189	92,08	28,32
					190	69,11	17,92
					191	55,92	15,39
					192	54,92	35,4
					193	54,51	97,99
					194	35,33	98,8
					195	58,28	37,51
					196	100,77	35,79
					197	126,32	159,45
					198	124,01	172,43
					199	97,94	77,58
					200	74,01	21,77
					201	73,8	18,44
					202	63,42	14,52
					203	43,99	45,88
					204	56,07	64,33
					205	51,01	125,97
					206	26,2	119,49
					207	65,56	21,77
					208	83,91	28,45
					209	120,95	131,85
					210	145,21	138,28
					211	106,49	53,12
					212	54,46	21,82
					213	42,07	14,69
					214	36,86	17,71
					215	43,49	18,96
					216	54	17,63
