# Supplementary material for: Assessment of upper limb motor control: establishing normative benchmarks for clinical applications
Source: PeerJ. 2025 Aug 22;13:e19859. doi: 10.7717/peerj.19859 (PMC12377353; doi:10.7717/peerj.19859)
Supplement: Supplemental Information 1 [file peerj-13-19859-s001.zip › translated_csvs/basic_mdurance-test-205522 (1).csv]

Unnamed: 0	rms_mean_(µV)	mvc_(µV)	mvc_h_(µV)	Unnamed: 4	frames_(0.25s)	rms_right_biceps_brachial_(µV)	rms_right_triceps_brachial_long_(µV)
right_biceps_brachial	67.48	187.63	1621.75		0	18,54	6,29
right_triceps_brachial_long	78.40	271.89	831.80		1	16	5,51
					2	14,77	4,79
					3	14,06	4,97
					4	16,03	5,18
					5	16,99	5,11
					6	15,98	4,76
					7	15,25	4,86
					8	14,85	5,29
					9	14,98	5,32
					10	16,38	5,24
					11	16,97	5,42
					12	16,37	5,62
					13	15,85	11,01
					14	25,7	14,78
					15	47,06	117,07
					16	51,47	125,57
					17	91,21	56,42
					18	111,04	124,66
					19	84,67	122,97
					20	51,51	23,02
					21	33,67	23,88
					22	33,05	105,19
					23	27,77	114,5
					24	61,31	54,91
					25	114	103,22
					26	115,8	126,46
					27	81,3	79,15
					28	60,75	24,17
					29	47,52	20,32
					30	41,58	130,52
					31	25,53	139,81
					32	61,63	55,24
					33	100,97	105,81
					34	115,51	146,84
					35	90,91	103,89
					36	55,76	18,48
					37	53,53	57,89
					38	56,25	136,05
					39	45,73	134,05
					40	60,17	54,38
					41	99,71	169,99
					42	106,82	173,4
					43	83,98	42,94
					44	52,06	22,49
					45	47,4	34,88
					46	61,28	118,33
					47	47,21	136,38
					48	87,24	79,39
					49	106,48	97,72
					50	94,9	134,93
					51	92,47	98,88
					52	64,48	31,91
					53	40,55	14,92
					54	66,65	75,29
					55	74,27	120,59
					56	117,33	97,45
					57	138,73	93,2
					58	106,01	163,33
					59	87,51	144,18
					60	78,45	49,88
					61	63,29	19,4
					62	50,13	15,1
					63	42,24	12,54
					64	45,11	13,24
					65	45,34	12,89
					66	38,47	10,12
					67	31,56	8,66
					68	30,48	8,15
					69	30,17	7,11
					70	31,95	7,23
					71	31,11	7,13
					72	30,03	6,86
					73	33,8	9,2
					74	35,39	9,61
					75	32,22	7,44
					76	28,93	7,84
					77	29,8	7,84
					78	33,72	7,32
					79	40,08	9,47
					80	37,35	9,4
					81	27,06	7,29
					82	26,97	7,41
					83	29,21	7,61
					84	33,11	8,28
					85	33,77	8,05
					86	30,29	6,99
					87	28,43	6,88
					88	27,29	7,21
					89	31,51	8,01
					90	41,34	14,97
					91	50,83	45,68
					92	44,18	129,8
					93	64,43	123,53
					94	127,25	118,56
					95	129,94	150,96
					96	81,06	97,22
					97	53,99	21,97
					98	40,83	61,19
					99	69,17	81,83
					100	93,18	108,84
					101	162,1	100,19
					102	187,63	133,98
					103	155,59	133,48
					104	107,14	34,28
					105	45,08	12,61
					106	56,61	45,79
					107	55,73	117,16
					108	47,28	122,48
					109	76,54	92
					110	105,46	271,89
					111	105,54	264,82
					112	82,73	37,43
					113	55,3	12,66
					114	52,25	44,47
					115	58,68	157,52
					116	59,66	178,7
					117	86,25	97,3
					118	128,73	114,02
					119	142,87	204,05
					120	106,78	175,03
					121	55,84	40,62
					122	39,82	20,01
					123	49,65	42,22
					124	77,35	155,65
					125	119,05	152,87
					126	137,74	101,96
					127	137,37	205,72
					128	105,45	181,04
					129	47,72	18,34
					130	45,12	16,73
					131	63,68	22,69
					132	60,76	170,43
					133	54,16	171,52
					134	93,6	104,59
					135	120,91	213,68
					136	105,71	191,6
					137	59,58	36,72
					138	45,54	20,19
					139	80,48	76,2
					140	73,06	139,36
					141	80,3	120,46
					142	105,17	108,54
					143	108,47	146,43
					144	91,24	102,44
					145	52,54	19,63
					146	62,93	20,5
					147	70,17	174,36
					148	90,64	180,65
					149	117,75	110,25
					150	130,41	155,54
					151	122,18	128,37
					152	81,56	44,81
					153	48,63	15,93
					154	82,64	98,94
					155	78,47	205,9
					156	78,52	183,24
					157	97,47	119,43
					158	110,5	181,39
					159	103,42	145,09
					160	58,85	42,79
					161	58,13	17,88
					162	65,98	54,09
					163	53,65	136,31
					164	78,64	127,46
					165	110,25	122,73
					166	121,32	155,2
					167	104,66	101,31
					168	62,73	30,4
					169	52,03	15,21
					170	74,92	78,08
					171	62,25	139,67
					172	56,06	119,91
					173	89,88	120,94
					174	103,92	202,48
					175	102,21	168,52
					176	76,28	39,94
					177	45,26	16,73
					178	53,62	109,28
					179	45,31	137,25
					180	85,07	89,69
					181	105,68	120,43
					182	106,95	200,72
					183	105,18	165,04
					184	74,85	31,12
					185	59,59	18,17
					186	54,66	16,69
					187	47,97	14,58
					188	47,99	13,52
