# Supplementary material for: Assessment of upper limb motor control: establishing normative benchmarks for clinical applications
Source: PeerJ. 2025 Aug 22;13:e19859. doi: 10.7717/peerj.19859 (PMC12377353; doi:10.7717/peerj.19859)
Supplement: Supplemental Information 1 [file peerj-13-19859-s001.zip › translated_csvs/basic_mdurance-test-205523 (1).csv]

Unnamed: 0	rms_mean_(µV)	mvc_(µV)	mvc_h_(µV)	Unnamed: 4	frames_(0.25s)	rms_right_biceps_brachial_(µV)	rms_right_triceps_brachial_long_(µV)
right_biceps_brachial	75.91	205.34	1621.75		0	22,33	7
right_triceps_brachial_long	58.89	196.43	831.80		1	21,2	7,26
					2	20,22	7,28
					3	22,95	7,98
					4	23,24	7,65
					5	22,12	9,16
					6	24,5	9,03
					7	22,59	4,94
					8	19,85	8,08
					9	21,47	8,8
					10	23,54	6,29
					11	23,36	8,26
					12	21,6	8,25
					13	20,46	5,65
					14	21,39	7,29
					15	20,85	8,31
					16	21,77	7,14
					17	22,54	5,4
					18	21,73	7,46
					19	22,47	7,96
					20	23,73	6,02
					21	26,64	14,81
					22	41,03	20,58
					23	51,69	62,52
					24	51,84	67,65
					25	108,18	33,3
					26	136,74	127,42
					27	107,84	129,05
					28	65,31	34,97
					29	49,82	70,91
					30	75,22	70,54
					31	111,24	31,05
					32	123,42	125,47
					33	113,73	127,86
					34	88,82	37,71
					35	64,31	65,2
					36	53,32	69,49
					37	60,85	35,33
					38	73,12	75,75
					39	70,07	81,4
					40	59,56	36,9
					41	53,72	74,27
					42	49,53	79,34
					43	66,15	33,72
					44	83,01	26,93
					45	139,67	107,01
					46	140,47	105,32
					47	62,82	46,12
					48	45,98	82,89
					49	77,44	73,35
					50	145,5	31,12
					51	155,07	83,53
					52	101,94	83,33
					53	65,55	35,78
					54	61,62	90,25
					55	70,58	87,75
					56	106,32	26,09
					57	128,22	91,19
					58	103,92	91,33
					59	61,07	32,74
					60	44,59	93,2
					61	63,79	95,09
					62	85,19	41,27
					63	98,42	196,43
					64	90,58	195,57
					65	73,31	73,31
					66	53,95	96,68
					67	42,2	70,91
					68	97,85	30,73
					69	141,26	114,88
					70	137,18	115,81
					71	90,65	26,63
					72	63,57	87,05
					73	67	91,91
					74	155,15	41,24
					75	205,34	79,88
					76	181,83	87,74
					77	128,34	44,72
					78	90,7	71,44
					79	79,02	81,07
					80	72,85	45,24
					81	126,12	39,92
					82	138,21	124,99
					83	115,25	122,75
					84	86,34	23,21
					85	58,12	17,83
					86	52,28	16,41
					87	44,27	10,9
					88	42,82	12,6
					89	40,34	12,2
					90	42,92	12,93
					91	52,5	18,63
					92	47,49	16,61
					93	41,53	11,37
					94	50,3	14,72
					95	45,76	13,25
					96	34,02	8,63
					97	36,33	11,17
					98	39,05	14,46
					99	40,02	12,55
					100	39,39	11,04
					101	36,38	10,55
					102	34,96	8,09
					103	35,09	10,51
					104	34,09	10,99
					105	34	10,08
					106	37,91	11,21
					107	40,35	10,95
					108	37,68	8,81
					109	39,85	9,78
					110	40,01	9,76
					111	37,55	8,68
					112	37,85	10,77
					113	41,13	11,55
					114	37,94	10,05
					115	32,16	9,02
					116	34,92	10,22
					117	32,22	10,03
					118	30,9	8,78
					119	32,07	10,41
					120	33,11	11,28
					121	39,55	26,13
					122	60,76	84,04
					123	96,06	86,84
					124	110,61	42,12
					125	125,61	128,77
					126	116,87	127,36
					127	71,29	75,03
					128	51,63	96,39
					129	65,96	65,15
					130	81,86	23,35
					131	79,47	147,77
					132	94,26	147,37
					133	87,03	52,27
					134	54	79,62
					135	63,74	67,24
					136	78,06	40,95
					137	94,95	137,95
					138	103,46	135,56
					139	80,58	33,65
					140	73,24	90,9
					141	70,73	89,4
					142	77,96	31,96
					143	123,36	143,6
					144	110,87	143,59
					145	50,67	27,82
					146	48,83	73,53
					147	69,48	82,26
					148	99,91	45,57
					149	128,31	155,48
					150	133,8	157,87
					151	108,15	38,12
					152	76,66	84,63
					153	62,88	99,47
					154	86,12	61,39
					155	133,62	107,85
					156	150,41	107,21
					157	117,59	30,22
					158	84,66	73,33
					159	70,57	99,68
					160	86,03	71,49
					161	130,61	132,04
					162	154,75	136,23
					163	130,96	40,67
					164	103,81	86,76
					165	99,3	100,8
					166	79,17	57,33
					167	105,38	124,53
					168	120,49	134,86
					169	109,64	61,74
					170	107,76	73,6
					171	110,88	88,92
					172	122,84	55,77
					173	135,96	109,53
					174	142,53	122,38
					175	122,41	57,82
					176	74,45	59,11
					177	50,77	95,88
					178	49,58	78,4
					179	100,17	24,69
					180	121,29	120,33
					181	117,71	121,82
					182	99,94	30,24
					183	60,06	87,59
					184	54,75	92,98
					185	86,48	39,21
					186	143,51	106,14
					187	150,47	110,1
					188	99,6	37,64
					189	64,62	80,9
					190	73,91	95,82
					191	111,5	56,8
					192	143,76	103,97
					193	155,47	112,76
					194	119,8	50,44
					195	54,44	18,27
					196	55,37	18,55
