# Supplementary material for: Assessment of upper limb motor control: establishing normative benchmarks for clinical applications
Source: PeerJ. 2025 Aug 22;13:e19859. doi: 10.7717/peerj.19859 (PMC12377353; doi:10.7717/peerj.19859)
Supplement: Supplemental Information 1 [file peerj-13-19859-s001.zip › translated_csvs/basic_mdurance-test-205526.csv]

Unnamed: 0	rms_mean_(µV)	mvc_(µV)	mvc_h_(µV)	Unnamed: 4	frames_(0.25s)	rms_right_biceps_brachial_(µV)	rms_right_triceps_brachial_long_(µV)
right_biceps_brachial	39.68	227.99	1621.75		0	29,4	10,86
right_triceps_brachial_long	25.89	108.95	831.80		1	29,19	10,85
					2	29,07	12,75
					3	27,86	13,32
					4	27,73	11,67
					5	27,76	10,74
					6	32,85	12
					7	38,13	14,52
					8	32,42	13,15
					9	26,23	10,79
					10	23,71	10,17
					11	25,32	10,46
					12	26,74	10,64
					13	23,34	9,78
					14	23,16	9,84
					15	24,39	10,18
					16	27,27	11,83
					17	28,52	12,56
					18	26,59	10,76
					19	25,92	10,87
					20	26,15	10,99
					21	23,88	10,04
					22	26,65	10,75
					23	29,74	10,22
					24	28,32	9,34
					25	26,91	10,31
					26	28,33	12,29
					27	32,98	12,89
					28	30,63	12,7
					29	48,24	19,08
					30	52,72	20,72
					31	36,84	22,23
					32	26,21	23,75
					33	25,93	59,93
					34	33,79	73,31
					35	26,92	47,68
					36	20,53	19,39
					37	37,2	25
					38	70,67	39,54
					39	142,06	60,71
					40	149,78	58,96
					41	87,05	31,75
					42	41,58	14,91
					43	17,5	8,03
					44	25,44	59,37
					45	36,45	85,09
					46	29,87	64,44
					47	30,48	25,63
					48	42,07	22,88
					49	52,43	29,22
					50	128,53	59,44
					51	129,49	55,92
					52	45,98	14,15
					53	14,74	7,69
					54	11,51	10,8
					55	24,2	54,85
					56	28,41	59,29
					57	20,51	33,5
					58	28,69	28,61
					59	40,83	25,41
					60	52,4	29,72
					61	209	103,99
					62	227,99	108,95
					63	101,4	41,24
					64	17,22	12,06
					65	12,16	8,27
					66	17,62	32,17
					67	21,51	44,56
					68	22,55	45,16
					69	23,89	35,89
					70	25,51	21,44
					71	36,35	23,07
					72	41,65	23,64
					73	74,47	34,07
					74	73,41	31,66
					75	27,14	11,32
					76	12,08	8,32
					77	9,16	10,33
					78	17,83	30,13
					79	29,22	43,7
					80	26,02	36,46
					81	20,98	21,11
					82	37,53	25,05
					83	48,07	28,61
					84	86,92	37,68
					85	89,05	36,22
					86	41,68	17,5
					87	11,8	9,32
					88	6,85	9,92
					89	14,15	27,24
					90	22,17	38,63
					91	19,68	31
					92	23,56	18,82
					93	37,01	24,2
					94	64,64	31,15
					95	86,8	34,85
					96	93,98	33,59
					97	85,98	27,64
					98	65,55	21,91
					99	69,36	24,56
					100	64,68	23,69
					101	50,08	19,77
					102	50,47	18,39
					103	45,94	17,7
					104	43,47	18,38
					105	40,35	16,76
					106	43,54	16,9
					107	38,2	15,24
					108	35,1	14,05
					109	36,47	14,13
					110	44,68	26,55
					111	50,53	28,24
					112	43,05	18,67
					113	36,12	16,45
					114	31,83	13,8
					115	28,55	13,6
					116	31,04	14,63
					117	31,69	13,4
					118	27,94	11,72
					119	25,33	10,95
					120	32,28	12,14
					121	30,79	12,63
					122	22,71	11,16
					123	20,87	11,13
					124	17,78	9,71
					125	17,71	23,84
					126	26,56	66,11
					127	28,86	68,25
					128	34,3	36,31
					129	59,41	38,53
					130	66,65	37,99
					131	63	29,61
					132	49,45	21,97
					133	18,92	9,66
					134	9,97	8,89
					135	12,16	19,82
					136	19,87	34,95
					137	22,61	39,71
					138	18,13	28,96
					139	30,35	24,35
					140	46,86	29,1
					141	63,88	30,27
					142	72,63	31,39
					143	55,98	23,59
					144	26,89	11,14
					145	13,98	9,33
					146	14,83	23,49
					147	24,36	104,57
					148	26,23	105,38
					149	21,13	27,81
					150	26,79	18,56
					151	40,86	24,4
					152	58,98	29,11
					153	74,15	31,08
					154	62,15	24,31
					155	29,09	12,45
					156	13,62	9,14
					157	12,24	8,69
					158	18,12	32,43
					159	26,06	45,75
					160	22,47	35,07
					161	17,31	16,02
					162	26,82	19,02
					163	44,54	23,89
					164	64,94	27,9
					165	69,48	26,14
					166	49,48	16,88
					167	21,22	9,85
					168	13,66	7,55
					169	13	13,58
					170	15,4	26,69
					171	15,91	30,62
					172	15,82	23,28
					173	22,93	17,25
					174	34,53	19,71
					175	61,79	27,09
					176	80,41	32,47
					177	68,55	27,54
					178	38,04	15,24
					179	15,56	8,3
					180	8,8	29,05
					181	14,79	45,55
					182	19,32	45,33
					183	18,27	30,34
					184	20,25	15,64
					185	29,97	19,93
					186	45,7	26,26
					187	95,24	41,07
					188	111,06	45,08
					189	69,77	28,32
					190	15,23	9,38
					191	10,85	8,01
					192	12,11	15,34
					193	18,27	26,33
					194	17,36	26,76
					195	16,3	18,23
					196	32,83	17,93
					197	42,61	22,77
					198	79,16	35,13
					199	108,95	47,35
					200	86,93	37,96
					201	34,1	13,28
					202	13,05	8,06
					203	12,93	11,88
					204	17,46	22,15
					205	19,3	29,35
					206	18,96	40,46
					207	21,8	37,84
					208	38,87	24,76
					209	51,56	25,13
					210	64,13	31,57
					211	66,71	31,65
					212	43,49	18,13
					213	11,98	7,2
					214	11,59	9,03
					215	15,66	24,79
					216	21,45	34,39
					217	20,88	28,06
					218	25,49	19,05
					219	36,15	20,52
					220	37,62	21,21
					221	62,78	33,29
					222	89,83	41,08
					223	90,97	37,27
					224	67,48	28,52
					225	42,36	20,46
					226	38,73	17,03
					227	38,21	15,03
					228	38,04	16,14
