# Supplementary material for: Assessment of upper limb motor control: establishing normative benchmarks for clinical applications
Source: PeerJ. 2025 Aug 22;13:e19859. doi: 10.7717/peerj.19859 (PMC12377353; doi:10.7717/peerj.19859)
Supplement: Supplemental Information 1 [file peerj-13-19859-s001.zip › translated_csvs/basic_mdurance-test-205527 (2).csv]

Unnamed: 0	rms_mean_(µV)	mvc_(µV)	mvc_h_(µV)	Unnamed: 4	frames_(0.25s)	rms_right_biceps_brachial_(µV)	rms_right_triceps_brachial_long_(µV)
right_biceps_brachial	39.12	113.47	1621.75		0	19,4	7,18
right_triceps_brachial_long	24.75	62.57	831.80		1	16,48	6,57
					2	15,44	6,1
					3	17,03	6,62
					4	17,92	7,35
					5	16,78	7,01
					6	17,71	6,31
					7	18,08	7,53
					8	16,07	7,49
					9	16,45	6,2
					10	15,37	7,12
					11	16,5	7,95
					12	17,76	8,05
					13	18,35	8,01
					14	20,33	7,66
					15	18,26	7,24
					16	17,14	6,76
					17	18,44	6,79
					18	18,96	7,37
					19	19,69	7,69
					20	19,12	8,12
					21	18,35	8,19
					22	17,14	7,53
					23	17,34	6,4
					24	22,35	12,03
					25	20,37	19,72
					26	13,19	29,03
					27	14,02	31,36
					28	11,79	21,84
					29	16,93	12,55
					30	26,49	17,86
					31	38,21	24,05
					32	42,27	22,42
					33	48,19	21,28
					34	53,97	23,03
					35	46,56	20,49
					36	39,64	17,59
					37	32,78	14,39
					38	23,72	12,61
					39	22,91	12,1
					40	28,35	13,28
					41	26,56	19,8
					42	17,45	17,75
					43	16,59	13,49
					44	18,92	28,05
					45	31,97	29,19
					46	48,32	25,73
					47	69,46	35,54
					48	60,69	29,45
					49	20,32	8,32
					50	13,92	16,91
					51	19,12	28,52
					52	18,89	26,19
					53	24,62	19,83
					54	54,09	30,31
					55	82,42	39,09
					56	67,82	30,21
					57	18,81	8,47
					58	11,82	8,83
					59	23,39	39,73
					60	24,68	41,46
					61	29,26	23,53
					62	55,04	33,22
					63	86,23	41,14
					64	75,31	32,12
					65	24,95	10,8
					66	18,7	19,62
					67	32,47	62,57
					68	35,27	61,04
					69	37,75	23,33
					70	63,34	36,63
					71	78,25	41,84
					72	57,96	28,64
					73	24,76	8,04
					74	28,8	33,21
					75	29,19	44,4
					76	30,53	33,04
					77	49,26	28,42
					78	61,65	34,76
					79	105,67	41,57
					80	97,24	34,47
					81	17,22	8,11
					82	15,68	13,75
					83	25,45	59,07
					84	26,99	59,22
					85	40,84	28,01
					86	73,27	41,57
					87	104,93	51,67
					88	113,47	51,33
					89	96,07	40,71
					90	80,73	32,68
					91	92,29	36,53
					92	83,73	32,84
					93	58,66	23,62
					94	58,75	25,68
					95	52,02	24,21
					96	43,19	22,41
					97	45,59	24,42
					98	46,61	22,93
					99	44,94	20,1
					100	41,24	18,86
					101	46,36	20,66
					102	56,37	24,07
					103	51,19	22,66
					104	41,79	18,95
					105	38,47	17,98
					106	35,77	18,36
					107	36,08	18,31
					108	42,71	19,27
					109	47,83	22,26
					110	52,31	23,08
					111	51,11	21,24
					112	45,43	20,97
					113	38,67	18,96
					114	26,12	15,49
					115	20,32	12,56
					116	24,24	20
					117	21,89	28,73
					118	33,44	29,43
					119	50,03	30,98
					120	80,39	39,54
					121	72,82	32,64
					122	21,9	9,44
					123	16,21	26,49
					124	19,27	37,63
					125	33,13	32,48
					126	62,81	32,5
					127	85,65	41,95
					128	69,75	33,49
					129	24,64	10,83
					130	18,95	9,31
					131	30,83	47,72
					132	29,85	49,36
					133	44,61	27,81
					134	63,25	35,82
					135	66,53	34,23
					136	48,42	21,79
					137	16,02	7,54
					138	14,18	14,36
					139	18,73	31,26
					140	19,42	32,41
					141	35,14	28,05
					142	53,92	36,08
					143	71,17	39,39
					144	61,17	29
					145	25,25	10,34
					146	16,53	10,28
					147	22,69	32,69
					148	28,3	37,61
					149	38,97	29,43
					150	60,97	37,92
					151	99,39	48,88
					152	89,79	39,04
					153	30,3	12,01
					154	14,82	9,2
					155	18,69	59,47
					156	19,17	60,85
					157	32,39	23,98
					158	55,5	33,29
					159	81,29	40
					160	71,53	31,34
					161	27,53	12,81
					162	13,86	7,1
					163	17,91	52,06
					164	18,08	59,4
					165	25	33,48
					166	50,06	31,28
					167	64,57	36,16
					168	55,23	27,08
					169	31,18	12,05
					170	16,35	6,6
					171	18,29	19,57
					172	16,19	22,5
					173	34,9	18,36
					174	62,11	35,57
					175	89,81	45,15
					176	81,97	35,21
					177	37,92	17,05
					178	12,19	6,71
					179	19,66	25,43
					180	20,12	29,26
					181	31,04	27,13
					182	50,06	33,4
					183	69,19	36,75
					184	61,66	29,35
					185	27,38	12,31
					186	17,7	15,95
					187	20,06	26,6
					188	19,6	25,05
					189	33,38	27,64
					190	64,03	36,78
					191	104,9	46,22
					192	94,83	38,78
					193	35,1	11,45
					194	16,23	8,87
					195	20,63	22,47
					196	23,29	26
					197	32,35	22,81
					198	52,29	33,68
					199	64,98	37,39
					200	56,6	28,32
					201	39,51	20,25
					202	35,26	17,25
					203	33,67	16,09
					204	30,4	15,25
					205	30,19	14,91
					206	28,53	15,39
					207	25,86	14,79
					208	21,96	12,12
