# Supplementary material for: Assessment of upper limb motor control: establishing normative benchmarks for clinical applications
Source: PeerJ. 2025 Aug 22;13:e19859. doi: 10.7717/peerj.19859 (PMC12377353; doi:10.7717/peerj.19859)
Supplement: Supplemental Information 1 [file peerj-13-19859-s001.zip › translated_csvs/basic_mdurance-test-205528 (1).csv]

Unnamed: 0	rms_mean_(µV)	mvc_(µV)	mvc_h_(µV)	Unnamed: 4	frames_(0.25s)	rms_right_biceps_brachial_(µV)	rms_right_triceps_brachial_long_(µV)
right_biceps_brachial	52.17	143.08	1621.75		0	13,08	7,76
right_triceps_brachial_long	31.28	103.04	831.80		1	14,83	8,86
					2	16,26	8,52
					3	16,56	7,24
					4	15,68	7,09
					5	14,2	7,06
					6	13,9	7,4
					7	13,95	7,54
					8	13,08	7,31
					9	14,6	7,37
					10	16,52	7,1
					11	15,77	7,31
					12	14,94	7,36
					13	14,74	7,19
					14	12,9	6,86
					15	15,01	7,46
					16	15,95	7,89
					17	16,11	7,59
					18	16,49	6,93
					19	14,91	6,89
					20	14,88	6,63
					21	14,19	7,01
					22	13,43	27,01
					23	16,06	30,96
					24	18,48	24,41
					25	55,39	36,68
					26	79,46	46
					27	74,61	38,08
					28	46,98	21,57
					29	15,68	24,72
					30	23,73	24,47
					31	39,39	23,77
					32	63,49	38,37
					33	74,68	39,13
					34	54,4	23,53
					35	24,19	16,43
					36	28,68	56,46
					37	43,47	58,6
					38	59,23	40,79
					39	61,63	40,37
					40	42,92	21,41
					41	15,68	9,47
					42	31,74	36,46
					43	43,89	39,71
					44	54,77	31,41
					45	75,72	38,59
					46	62,54	28,92
					47	18,81	12,9
					48	25,81	28,42
					49	39,33	32,91
					50	59,75	36,04
					51	99,46	46,28
					52	143,08	53,26
					53	129,63	47,42
					54	88,84	35,79
					55	87,04	33,5
					56	97,5	37,96
					57	96,29	37,28
					58	82,5	33,35
					59	87,2	36,72
					60	74,73	31,02
					61	55,43	22,52
					62	55,81	23,06
					63	72,92	28,54
					64	76,25	29,78
					65	63,09	26,5
					66	55,96	25,15
					67	46,48	20,25
					68	39,05	16,81
					69	40,97	19,51
					70	40,98	20,14
					71	32,03	32,45
					72	26,22	35,46
					73	29,31	25,49
					74	46,55	28,02
					75	72,04	36,04
					76	66,05	29,77
					77	34,35	12,15
					78	28,1	41,41
					79	35,93	46,62
					80	56,97	39,05
					81	109,33	59,61
					82	99,15	50,6
					83	25,34	8,95
					84	29,32	37,21
					85	40,22	42,32
					86	54,6	31,76
					87	69,83	35,04
					88	60,72	27,85
					89	32,08	11,85
					90	29,63	20,56
					91	33,53	27,51
					92	51,59	34,78
					93	109,79	65,81
					94	120,11	65,24
					95	69,53	27,91
					96	24,26	16,09
					97	20,85	26,98
					98	46,98	35,76
					99	83,76	47,49
					100	86,72	51,51
					101	55,04	34,94
					102	31,19	24,34
					103	27,28	33,63
					104	39,41	30,42
					105	70,57	39,28
					106	119,23	58,5
					107	104,32	49,8
					108	26,2	18,34
					109	27,05	26,21
					110	24,1	29,29
					111	36,88	26,21
					112	91,29	50,14
					113	127,31	60,16
					114	96,57	39,76
					115	25,58	101
					116	27,01	103,04
					117	60,27	31,55
					118	94,26	50,74
					119	131,82	63,76
					120	110,36	46,25
					121	25,12	16,56
					122	22,79	20,71
					123	51,03	31,66
					124	84,17	49,81
					125	108,41	59,13
					126	87,61	43,09
					127	28,73	44,65
					128	23,06	48
					129	33,57	28,99
					130	67,36	44,9
					131	116,18	58,1
					132	101,31	43,61
					133	25,38	14,48
					134	22,53	19,49
					135	36,76	27,25
					136	68,68	41,71
					137	92,81	47,89
					138	97,22	43,91
					139	82,15	36,57
					140	79,59	33,37
					141	75,03	30,08
					142	55,63	22,9
					143	54,52	23,54
					144	48,09	22,05
