# Supplementary material for: Assessment of upper limb motor control: establishing normative benchmarks for clinical applications
Source: PeerJ. 2025 Aug 22;13:e19859. doi: 10.7717/peerj.19859 (PMC12377353; doi:10.7717/peerj.19859)
Supplement: Supplemental Information 1 [file peerj-13-19859-s001.zip › translated_csvs/basic_mdurance-test-232877.csv]

Unnamed: 0	rms_mean_(µV)	mvc_(µV)	mvc_h_(µV)	Unnamed: 4	frames_(0.25s)	rms_right_biceps_brachial_(µV)	rms_right_triceps_brachial_long_(µV)
right_biceps_brachial	49.15	129.27	1621.75		0	10,26	4,35
right_triceps_brachial_long	77.16	264.58	831.80		1	10	4,46
					2	11,35	4,85
					3	14,01	5,16
					4	14,51	5,33
					5	12,01	4,93
					6	9,67	4,03
					7	10,35	4,05
					8	12,2	4,45
					9	13,9	5,31
					10	12,36	5,2
					11	9,76	4,51
					12	9,8	4,16
					13	9,72	3,7
					14	11,38	4,15
					15	12,88	4,98
					16	11,92	4,96
					17	11,89	4,57
					18	12,09	7,98
					19	13,67	14,79
					20	18,43	19,44
					21	26,61	36,48
					22	25,41	49,82
					23	14,43	41,63
					24	23,94	24,81
					25	45,03	38,86
					26	46,19	65,35
					27	70,06	116,65
					28	100,22	171,59
					29	129,27	264,58
					30	105,37	244,53
					31	22,04	96,6
					32	31,06	38,83
					33	73,2	96,18
					34	70,23	117,29
					35	22,04	74,34
					36	41,62	32,49
					37	49,17	57,09
					38	48	100,28
					39	70,3	144,5
					40	110,82	137,88
					41	99,77	90,31
					42	38,67	73,53
					43	25,77	58,52
					44	46,65	55,12
					45	49,11	115,61
					46	32,1	106,82
					47	51,3	37,1
					48	57,92	38,11
					49	41,97	114,73
					50	66,62	175,81
					51	84,15	143,13
					52	72,46	47,4
					53	46,41	45,24
					54	23,82	46,06
					55	34,19	29,6
					56	46,96	68,58
					57	41,14	94,91
					58	32,9	72,18
					59	54,86	51,29
					60	54,39	75,19
					61	50,08	110,71
					62	72,65	134,78
					63	90,67	98,62
					64	78,82	25,99
					65	39,53	37,63
					66	17,33	39,22
					67	42,45	35,98
					68	60,01	64,78
					69	47,13	79,65
					70	28,08	57,26
					71	47,92	38,75
					72	51,51	67,25
					73	55,8	171,87
					74	102,71	188,16
					75	101,02	101,7
					76	45,23	46,51
					77	24,33	57,29
					78	49	80,54
					79	49,68	107,7
					80	30,07	93,9
					81	66,5	53,39
					82	73,49	51,08
					83	61,1	109,81
					84	86,78	157,18
					85	87,27	122,97
					86	57,34	69,07
					87	33,58	65,58
					88	25,03	44,67
					89	45,6	75,9
					90	50,58	133,07
					91	32,95	125,34
					92	55,68	79,69
					93	72,53	85,53
					94	58,96	209,49
					95	70,25	246,22
					96	95,14	173
					97	85,98	99,58
					98	48,41	53,1
					99	22,25	56,72
					100	43,23	64,85
					101	46,82	72,64
					102	30,55	74,26
					103	29,46	64,02
					104	53	69,77
					105	58,73	205,26
					106	64,71	228,37
					107	92,68	149,21
					108	94,19	90,48
					109	60,21	48,63
					110	24,86	48,59
					111	40,51	59,18
					112	50,39	88,11
					113	38,14	110,05
					114	44,85	88,12
					115	73,95	56,04
					116	71,86	66,98
					117	54,01	185,06
					118	91,13	214,9
					119	101,11	127,04
					120	70,62	61,32
					121	41,99	43,29
					122	24,26	37,15
					123	40,31	57,07
					124	39,33	76,64
					125	37,52	59,53
					126	59,67	49,43
					127	60,19	124,22
					128	61,72	221,82
					129	96,32	219,07
					130	98,29	112,77
					131	76,11	35,24
					132	70,8	29,33
					133	66,79	24,12
					134	60,28	21,78
					135	52,82	21,91
					136	20,92	1,12
