# Supplementary material for: Assessment of upper limb motor control: establishing normative benchmarks for clinical applications
Source: PeerJ. 2025 Aug 22;13:e19859. doi: 10.7717/peerj.19859 (PMC12377353; doi:10.7717/peerj.19859)
Supplement: Supplemental Information 1 [file peerj-13-19859-s001.zip › translated_csvs/basic_mdurance-test-232879.csv]

Unnamed: 0	rms_mean_(µV)	mvc_(µV)	mvc_h_(µV)	Unnamed: 4	frames_(0.25s)	rms_right_biceps_brachial_(µV)	rms_right_triceps_brachial_long_(µV)
right_biceps_brachial	52.22	105.29	1621.75		0	12,5	5,05
right_triceps_brachial_long	86.80	319.21	831.80		1	16,77	6,48
					2	18,03	6,8
					3	13,51	5,46
					4	12,1	4,89
					5	14,03	5,17
					6	16,46	6,26
					7	15,94	6,23
					8	12,9	5,27
					9	11,47	4,97
					10	11,89	4,73
					11	13,26	4,84
					12	14,67	5,66
					13	17,4	10,15
					14	41,15	38,83
					15	50,05	69,34
					16	40,02	64,05
					17	55,75	52,84
					18	64,87	138,36
					19	66,09	210,3
					20	56,56	165,91
					21	37,86	27,59
					22	38,84	47,73
					23	36,91	55,78
					24	38,43	43,24
					25	48,35	65,86
					26	79,32	141,96
					27	96,59	255,52
					28	70,78	222,99
					29	48,22	41,49
					30	52,39	46,58
					31	34,32	38,16
					32	26,95	23,09
					33	52,57	64,19
					34	70,46	113,3
					35	84,6	161,04
					36	74,25	133,65
					37	44,17	42,71
					38	43,76	53,46
					39	30,83	48,66
					40	24,29	27,64
					41	61,8	52,87
					42	90,56	131,88
					43	102,92	180,88
					44	89,58	138,15
					45	57,34	50,15
					46	44,02	59,34
					47	33,03	58,85
					48	37	40,41
					49	51,47	64,92
					50	69,49	136,19
					51	91,21	195,04
					52	77,77	160,26
					53	38,6	53,05
					54	36,32	46,54
					55	32,96	44,25
					56	35,71	27,26
					57	66,34	89,11
					58	78,15	143,22
					59	81,27	319,21
					60	70,98	301,07
					61	43,74	53,44
					62	40,79	59,07
					63	30,67	58,28
					64	47,9	36,03
					65	71,89	140,16
					66	86,32	219,16
					67	105,29	202,32
					68	87,67	114,74
					69	38,26	49,85
					70	37,06	62,89
					71	31,32	72,36
					72	58,16	60,03
					73	77,57	86,94
					74	77,03	148,99
					75	86,63	214,33
					76	73,37	175,47
					77	40,78	47,61
					78	39,84	51,83
					79	33,41	73,12
					80	38,77	77,45
					81	70,55	75,7
					82	84,76	122,46
					83	87,38	196,09
					84	72,91	169,6
					85	41,25	49,48
					86	39,89	58,66
					87	33,12	57,47
					88	61,13	46,02
					89	85,96	161,24
					90	78,9	194,46
					91	84,86	226,37
					92	80,24	196,96
					93	54,68	27,91
					94	49,81	19,94
					95	57,89	20,48
					96	79,79	24,06
