# Supplementary material for: Assessment of upper limb motor control: establishing normative benchmarks for clinical applications
Source: PeerJ. 2025 Aug 22;13:e19859. doi: 10.7717/peerj.19859 (PMC12377353; doi:10.7717/peerj.19859)
Supplement: Supplemental Information 1 [file peerj-13-19859-s001.zip › translated_csvs/basic_mdurance-test-232881.csv]

Unnamed: 0	rms_mean_(µV)	mvc_(µV)	mvc_h_(µV)	Unnamed: 4	frames_(0.25s)	rms_right_biceps_brachial_(µV)	rms_right_triceps_brachial_long_(µV)
right_biceps_brachial	60.91	121.88	1621.75		0	56,68	14,12
right_triceps_brachial_long	78.55	274.83	831.80		1	60,25	23,52
					2	43,1	25,62
					3	48,63	30,09
					4	37,45	25,65
					5	23,85	7,95
					6	21,31	7,85
					7	22,33	7,71
					8	24,45	7,47
					9	21,74	6,87
					10	19,99	6,41
					11	20,92	6,51
					12	20,1	6,41
					13	19,05	6,2
					14	18,79	7,89
					15	19,78	7,82
					16	20,43	6,36
					17	19,98	6,12
					18	18,7	6,32
					19	19,16	6,7
					20	19,69	5,97
					21	19,81	5,94
					22	29,64	15,39
					23	47,01	35,19
					24	49,72	62,31
					25	57,63	69,05
					26	76,66	73,64
					27	97	78,4
					28	83,62	75,19
					29	47,09	82,76
					30	47,09	79,05
					31	69,47	73,28
					32	85,7	110,93
					33	84,83	117,68
					34	71,21	82,24
					35	49,55	68,82
					36	47,2	70,43
					37	57,63	63,63
					38	76,18	138,1
					39	87,71	180,77
					40	82,75	133,57
					41	68,34	80,93
					42	51,71	73,32
					43	57,84	52,48
					44	79,63	67,46
					45	102,07	94,8
					46	89,22	116,27
					47	52,42	97,64
					48	44,63	71,19
					49	43,75	71,34
					50	93,52	128,3
					51	101,31	256,21
					52	74,73	242,54
					53	70,11	108,13
					54	55,82	70,58
					55	42,84	53,06
					56	92,78	74,89
					57	113,42	179,35
					58	86,38	185,03
					59	73,19	95,44
					60	68,52	84,49
					61	48,46	68,05
					62	76,46	77,12
					63	99,9	174,63
					64	86,8	168,18
					65	79,93	81,75
					66	70,38	92,18
					67	48,53	80,75
					68	59,69	67,82
					69	83,31	152,08
					70	121,37	179,66
					71	116,35	130,78
					72	67,86	88,93
					73	46,27	71,88
					74	48,9	66,92
					75	101,7	147,14
					76	121,88	180,84
					77	87,87	122,49
					78	55,66	70,34
					79	50,44	78,7
					80	63,28	58,08
					81	89,32	89,71
					82	109,46	274,83
					83	91,54	270,25
					84	54,98	98,38
					85	58,19	88,62
					86	52,17	59,43
					87	94,5	69,36
					88	115,22	158,75
					89	108,75	157,07
					90	87,63	65,35
					91	41,49	21,62
					92	33,64	15,29
					93	32,34	12,89
					94	34,09	10,97
					95	36,8	11,17
					96	26,6	8,14
