# Supplementary material for: Assessment of upper limb motor control: establishing normative benchmarks for clinical applications
Source: PeerJ. 2025 Aug 22;13:e19859. doi: 10.7717/peerj.19859 (PMC12377353; doi:10.7717/peerj.19859)
Supplement: Supplemental Information 1 [file peerj-13-19859-s001.zip › translated_csvs/basic_mdurance-test-240835 (2).csv]

Unnamed: 0	rms_mean_(µV)	mvc_(µV)	mvc_h_(µV)	Unnamed: 4	frames_(0.25s)	rms_right_biceps_brachial_(µV)	rms_right_triceps_brachial_long_(µV)
right_biceps_brachial	80.38	318.70	1621.75		0	34,16	5,92
right_triceps_brachial_long	47.02	242.20	831.80		1	32,24	6,8
					2	33,22	6,87
					3	35,97	6,19
					4	35	5,87
					5	33,94	5,74
					6	35,75	5,8
					7	36,39	5,59
					8	35,14	5,83
					9	35,88	6,69
					10	34,81	6,99
					11	32,82	7,08
					12	31,07	6,84
					13	28,91	6,32
					14	31,4	6,39
					15	32,44	6,88
					16	31,87	6,81
					17	32,65	6,34
					18	32,66	6,59
					19	37,84	6,9
					20	40,2	6,82
					21	36,21	6,64
					22	36,4	6,69
					23	36,38	6,65
					24	38,65	6,48
					25	39,45	6,49
					26	34,5	6,23
					27	30,02	6,74
					28	29,74	6,93
					29	31,93	6,65
					30	32,32	6,81
					31	30,78	6,33
					32	30,63	6,24
					33	32,23	6,62
					34	31,73	6,55
					35	32,76	6,57
					36	33,21	5,91
					37	32,36	5,67
					38	35,03	6,48
					39	45,81	7,51
					40	54,88	14,13
					41	51,15	20,25
					42	43,74	46,34
					43	64,28	84,23
					44	213,23	82,43
					45	318,7	46,6
					46	294,66	27,53
					47	176,67	15,73
					48	80,16	12,57
					49	60,15	14,39
					50	46,34	35,28
					51	63,02	145,24
					52	73,37	192,77
					53	70,47	159,86
					54	117,96	97,69
					55	155,97	43,75
					56	221,97	33,21
					57	228,57	22,3
					58	138,01	13,14
					59	80,28	13,75
					60	63,67	23,71
					61	40,64	41,46
					62	73,52	159,02
					63	83,14	202,73
					64	55,64	146,05
					65	75,94	70,37
					66	99,85	31,83
					67	146,12	22,14
					68	175,23	21,07
					69	136,49	17,34
					70	80,39	15,91
					71	60,86	17
					72	52,08	36,34
					73	74,29	154,95
					74	98,89	224,3
					75	80,44	184,48
					76	99,87	84,32
					77	127,77	31,26
					78	200,86	27,45
					79	204,96	23,24
					80	107,22	16,18
					81	77,46	22,53
					82	65,57	33,64
					83	47,11	28,9
					84	51,64	97,25
					85	75,64	202,03
					86	78,75	242,2
					87	63,6	171,1
					88	110,35	51,07
					89	151,54	30,51
					90	217,42	28,45
					91	216,74	23,13
					92	132,79	15,07
					93	86,02	14,68
					94	59,49	13,84
					95	48,03	41,44
					96	71,25	151,71
					97	86,74	229,23
					98	73,69	188,16
					99	92,67	67,76
					100	134	27,98
					101	173,3	26,08
					102	192,54	22,38
					103	143,38	18,28
					104	59,37	17,92
					105	45,22	17,09
					106	40,9	15,29
					107	73,62	133,45
					108	105,6	220,3
					109	94,31	197,18
					110	111,67	91,06
					111	125,67	25,43
					112	113,17	25,66
					113	169,2	24,22
					114	161,48	19,64
					115	78,08	14,54
					116	47,89	13,35
					117	35,03	19,48
					118	60,92	116,45
					119	83,01	220,49
					120	68,54	210,31
					121	76,25	96,73
					122	114,51	25,71
					123	130,07	23,44
					124	204,16	28,15
					125	200,01	24,52
					126	98,73	17,9
					127	64,95	15,78
					128	52,24	26,3
					129	50,55	76,9
					130	72,46	173,37
					131	86,02	212,44
					132	97,9	145,02
					133	106,63	31,73
					134	94,34	24,84
					135	109,59	22,45
					136	128,6	22,68
					137	100,68	18,11
					138	78,97	13,21
					139	82,96	13,26
					140	58,76	18,01
					141	40,99	65,9
					142	60,37	151,08
					143	66,8	172,18
					144	68,42	115,4
					145	104,5	54,34
					146	131,77	30,11
					147	157,86	27,14
					148	147,71	25,9
					149	100,52	19,34
					150	72,21	12,69
					151	54,08	11,14
					152	50,95	11,8
					153	45,32	12,05
					154	39,92	10,24
					155	36,72	8,97
					156	36,73	8,78
					157	37,04	8,77
					158	34,72	9,78
					159	31,63	9,88
					160	32,68	9,38
					161	32,92	9,56
					162	29,12	9,38
					163	28,07	9,01
					164	29,7	9,05
					165	29,87	10,13
					166	30,7	10,72
					167	32,44	10,76
					168	32,27	11,97
