# Supplementary material for: Assessment of upper limb motor control: establishing normative benchmarks for clinical applications
Source: PeerJ. 2025 Aug 22;13:e19859. doi: 10.7717/peerj.19859 (PMC12377353; doi:10.7717/peerj.19859)
Supplement: Supplemental Information 1 [file peerj-13-19859-s001.zip › translated_csvs/basic_mdurance-test-240836 (1).csv]

Unnamed: 0	rms_mean_(µV)	mvc_(µV)	mvc_h_(µV)	Unnamed: 4	frames_(0.25s)	rms_right_biceps_brachial_(µV)	rms_right_triceps_brachial_long_(µV)
right_biceps_brachial	110.28	386.76	1621.75		0	60,14	22,21
right_triceps_brachial_long	92.56	402.13	831.80		1	59,36	26,03
					2	53,51	26,47
					3	52,73	24,13
					4	86,8	33,48
					5	83,56	31,6
					6	48,19	19,72
					7	61,84	23,86
					8	51,17	21,9
					9	58,3	51,61
					10	63,98	163,06
					11	49,24	395,73
					12	169,89	402,13
					13	199,31	175,12
					14	141,72	54,7
					15	123,49	60,37
					16	264,5	77,74
					17	386,76	80,96
					18	311,89	54,47
					19	109,24	25,73
					20	76,87	37,04
					21	66,83	68,73
					22	42,15	195,38
					23	59,57	214,3
					24	84,64	112,82
					25	107,54	50,66
					26	115,5	53,81
					27	125,61	60,79
					28	212,98	66,8
					29	219,93	54,66
					30	121,2	40,97
					31	87,77	56,17
					32	82,29	198,62
					33	49,62	320,75
					34	56,31	276,37
					35	112,25	108
					36	133,92	48,14
					37	107,83	50,68
					38	86,74	50,26
					39	249,77	72,28
					40	282,74	70,35
					41	150,21	44,01
					42	67,02	50,13
					43	65,96	77,93
					44	44,12	199,76
					45	59,95	247,02
					46	92,07	163,47
					47	105,86	43,68
					48	106,41	44,64
					49	117,16	51,91
					50	202,59	62,98
					51	191,36	55,34
					52	65,47	36,97
					53	79,64	46,87
					54	80,52	84,08
					55	47,58	246,74
					56	53,6	325,97
					57	184,5	233,45
					58	208,88	51,5
					59	131,35	43,97
					60	104,34	43,96
					61	131,4	57,38
					62	234,53	66,04
					63	212,17	55,85
					64	87,77	44,93
					65	115,98	46,17
					66	98,28	79,76
					67	47,17	207,1
					68	61,4	286,01
					69	108,77	213,34
					70	133,16	43,3
					71	111,82	42,33
					72	88,76	44,07
					73	227,24	72,9
					74	230,1	67,66
					75	101,81	34,88
					76	82,07	35,79
					77	87,41	67,58
					78	96,07	150,52
					79	73,52	224,47
					80	65,03	195,59
					81	112,52	85,65
					82	133,96	47,65
					83	119,97	52,08
					84	111,36	57,58
					85	308,37	88,11
					86	307,56	79,62
					87	95,52	38,9
					88	92,21	42,24
					89	86,71	48,04
					90	54,49	121,79
					91	36,97	234,38
					92	51,83	207,27
					93	76,17	43,86
					94	86,84	41,59
					95	93,64	44,83
					96	99,89	50,89
					97	120,64	56,55
					98	107,22	48,43
					99	83,42	41,15
					100	93,45	41,49
					101	65,33	99,34
					102	34,41	198,46
					103	42,27	181,84
					104	93,03	63,19
					105	112,49	48,52
					106	93,48	44,37
					107	82,86	39,34
					108	100,66	51,05
					109	100,16	50,07
					110	78,08	38,85
					111	85,81	48,1
					112	93,35	71,38
					113	69,78	169,22
					114	36,49	250,68
					115	91,59	198,22
					116	128,28	52,17
					117	117,79	53,33
					118	92,12	53,76
					119	100,55	55,69
					120	101,67	45,04
					121	89,65	27,8
					122	84,8	30,41
					123	73,16	30,98
					124	73,23	26,81
