# Supplementary material for: Assessment of upper limb motor control: establishing normative benchmarks for clinical applications
Source: PeerJ. 2025 Aug 22;13:e19859. doi: 10.7717/peerj.19859 (PMC12377353; doi:10.7717/peerj.19859)
Supplement: Supplemental Information 1 [file peerj-13-19859-s001.zip › translated_csvs/basic_mdurance-test-240838 (2).csv]

Unnamed: 0	rms_mean_(µV)	mvc_(µV)	mvc_h_(µV)	Unnamed: 4	frames_(0.25s)	rms_right_biceps_brachial_(µV)	rms_right_triceps_brachial_long_(µV)
right_biceps_brachial	87.78	265.07	1621.75		0	24,53	10,85
right_triceps_brachial_long	52.91	258.77	831.80		1	22,21	12,63
					2	22,73	11,4
					3	24,26	9,87
					4	27,22	10,71
					5	26,52	10,53
					6	24,82	10,14
					7	27,05	9,79
					8	26,77	9,74
					9	24,83	10,01
					10	24,9	10,65
					11	24,56	10,76
					12	24,82	10,84
					13	22,94	11,56
					14	20,43	11,55
					15	22,6	10,99
					16	27,67	11,33
					17	27,78	10,8
					18	25,52	9,77
					19	24,78	10,71
					20	25,41	10,3
					21	29,52	12,51
					22	32,85	27,35
					23	48,67	63,9
					24	65,32	150
					25	133,73	144,36
					26	171,12	48,93
					27	188,32	35,7
					28	163,7	26,39
					29	79,32	22,73
					30	47,05	27,5
					31	69,38	150,41
					32	87,51	189,92
					33	164,19	120,73
					34	209,78	32,93
					35	219,47	27,26
					36	174,66	23,16
					37	68,79	19,69
					38	48,35	33,13
					39	76,73	163,72
					40	99,19	195,33
					41	181,16	115,46
					42	204,84	44,13
					43	141,62	39,84
					44	96,35	30,06
					45	61,98	22,49
					46	37,31	24,94
					47	89,26	162,74
					48	111,91	174,51
					49	136,43	73,98
					50	265,07	38,23
					51	261,76	28,84
					52	118,85	17,22
					53	49,8	18,33
					54	77,84	142,13
					55	102,08	196,3
					56	131,23	137,87
					57	175,28	40,05
					58	223,62	39,83
					59	185,56	30,47
					60	62,62	24,56
					61	36,17	27,58
					62	71,07	160,72
					63	84,63	187,05
					64	161	103,97
					65	212,48	42,18
					66	183,61	35,59
					67	121,98	28,29
					68	61,52	21,47
					69	44,28	50,92
					70	64,14	153,25
					71	83,38	161,63
					72	131,55	77,71
					73	218,07	41,56
					74	236,83	31,72
					75	157,34	24,48
					76	72,9	25,75
					77	69,57	140,14
					78	89,2	258,77
					79	118,49	231,4
					80	124,22	73,74
					81	123,31	32,88
					82	175,35	29,33
					83	155,1	27,87
					84	56,62	19,51
					85	51,53	65,02
					86	65,09	156,55
					87	95,43	147,29
					88	121,6	44,07
					89	141,9	34,23
					90	155,72	29,87
					91	124,21	26,74
					92	60,63	21,18
					93	49,11	28,5
					94	55,27	145,9
					95	87,72	161,56
					96	117,51	83,55
					97	149,63	43,53
					98	156,9	26,49
					99	121,09	22,4
					100	74,38	17,23
					101	48,89	12,51
					102	41,89	11,24
					103	41,84	11,23
					104	42,97	11,29
					105	39,63	11,61
					106	39,18	11,66
					107	39,05	11,36
					108	33,86	11,27
					109	30,3	10,78
					110	38,04	10,39
					111	38,5	10,4
					112	33,52	9,54
					113	35,3	9,45
					114	34,21	10,11
					115	31,19	10,6
					116	32,6	11,19
					117	33,62	11,17
					118	31,73	10,97
					119	28,49	10,73
					120	31,79	10,79
