# Supplementary material for: Assessment of upper limb motor control: establishing normative benchmarks for clinical applications
Source: PeerJ. 2025 Aug 22;13:e19859. doi: 10.7717/peerj.19859 (PMC12377353; doi:10.7717/peerj.19859)
Supplement: Supplemental Information 1 [file peerj-13-19859-s001.zip › translated_csvs/basic_mdurance-test-240839 (1).csv]

Unnamed: 0	rms_mean_(µV)	mvc_(µV)	mvc_h_(µV)	Unnamed: 4	frames_(0.25s)	rms_right_biceps_brachial_(µV)	rms_right_triceps_brachial_long_(µV)
right_biceps_brachial	81.69	184.46	1621.75		0	23	11,12
right_triceps_brachial_long	70.58	388.68	831.80		1	21,7	10,92
					2	20,8	10,3
					3	22,55	9,36
					4	21,03	9,8
					5	20,13	10,03
					6	23,28	10,69
					7	23,82	10,94
					8	23,04	9,52
					9	27,12	11,25
					10	39,07	15,22
					11	36,78	14,21
					12	29,27	10,95
					13	53,72	14,39
					14	51,78	15,74
					15	38,71	52,92
					16	46,16	167,2
					17	84,15	168,66
					18	164,36	71,78
					19	184,46	56,35
					20	138,95	46,33
					21	97,9	38,02
					22	64,58	34,12
					23	45,03	145,65
					24	52,21	204,52
					25	87,33	149,15
					26	131,61	51,85
					27	139,5	51,8
					28	105,12	36,46
					29	56,8	24,22
					30	42,84	38,89
					31	60,15	112,48
					32	77,16	202,67
					33	145,79	174,55
					34	154,73	47,4
					35	110,85	50,66
					36	100,87	37,66
					37	73,9	24,73
					38	52,75	50,84
					39	53,18	131,68
					40	75,88	166,02
					41	119,32	117,31
					42	131,07	53,75
					43	126,76	54,67
					44	126,29	44,4
					45	101,39	30,17
					46	71,03	41,51
					47	54,46	125,68
					48	48,06	150,45
					49	109,55	97,05
					50	137,27	54,2
					51	130,34	59,25
					52	107,93	45,74
					53	75,15	30,32
					54	62,8	62
					55	51,81	373,06
					56	85,94	388,68
					57	120,93	127,75
					58	108,17	43,08
					59	78,89	44,16
					60	95,23	44,01
					61	96,41	36,22
					62	79,46	44,53
					63	62,86	146,2
					64	70,82	151,43
					65	97,92	63,09
					66	97,18	45,59
					67	107,97	49,36
					68	111,24	43,72
					69	80,82	37,33
					70	63,79	46,64
					71	50,93	111,17
					72	59,63	156,37
					73	118,81	122,1
					74	126,63	62,18
					75	99,55	62,86
					76	128,65	53,74
					77	115,7	43,98
					78	73,77	42,16
					79	71,17	92,94
					80	74	106,87
					81	123,16	79,9
					82	126,47	61,99
					83	97,08	51,53
					84	85,1	40,84
					85	77,3	29,7
					86	67,4	48,63
					87	45,6	114,57
					88	94,84	110,03
					89	123,11	47,65
					90	102,27	51,33
					91	93,16	52,53
					92	92,69	46,87
					93	91,44	35,22
					94	80,01	27,81
					95	52,37	20,03
					96	20,29	10,6
