# Supplementary material for: Assessment of upper limb motor control: establishing normative benchmarks for clinical applications
Source: PeerJ. 2025 Aug 22;13:e19859. doi: 10.7717/peerj.19859 (PMC12377353; doi:10.7717/peerj.19859)
Supplement: Supplemental Information 1 [file peerj-13-19859-s001.zip › translated_csvs/basic_mdurance-test-240841 (2).csv]

Unnamed: 0	rms_mean_(µV)	mvc_(µV)	mvc_h_(µV)	Unnamed: 4	frames_(0.25s)	rms_right_biceps_brachial_(µV)	rms_right_triceps_brachial_long_(µV)
right_biceps_brachial	106.17	261.24	1621.75		0	24,17	8,26
right_triceps_brachial_long	50.47	187.01	831.80		1	23,66	8,83
					2	28,25	10,41
					3	28,87	10,32
					4	24,27	8,59
					5	23,35	7,93
					6	22,81	7,67
					7	21,7	8,17
					8	23,43	7,59
					9	24,04	7,79
					10	22,11	8,54
					11	21,41	8,03
					12	19,62	8,2
					13	20,17	8,54
					14	23,26	8,71
					15	23,21	7,92
					16	20,83	8,24
					17	22,42	9,2
					18	23,27	8,39
					19	21,99	8,19
					20	21,35	8,44
					21	21,56	8,62
					22	21,3	9,3
					23	21,02	9,3
					24	20,39	19,72
					25	36,63	28,63
					26	181,37	62,06
					27	245,12	68,18
					28	219,52	39,11
					29	147,78	29,74
					30	61,05	39,24
					31	91,12	167,94
					32	144,92	169,21
					33	231,54	60,9
					34	259,95	53,56
					35	175,26	28,64
					36	56,91	45,88
					37	72,06	161,91
					38	135,03	165,85
					39	204,83	63,53
					40	233,03	34,75
					41	174,29	20,38
					42	78,61	26,82
					43	88,38	143,98
					44	161,52	163,25
					45	186,47	85,79
					46	227,79	36,72
					47	206,26	27,45
					48	79,94	18,84
					49	63,06	115,49
					50	98,24	182,4
					51	191,43	145,58
					52	248,13	43,34
					53	242,55	33,27
					54	171,58	28,05
					55	52,82	60,63
					56	86,9	180,36
					57	154,7	176,44
					58	187,85	54,33
					59	233,06	43,92
					60	200,04	30,69
					61	99,67	25,73
					62	117,25	154,31
					63	144,61	187,01
					64	173,45	112,95
					65	195,93	47,42
					66	220,51	39,09
					67	170,37	53,26
					68	85,36	155,48
					69	147,61	159,37
					70	206,64	70,45
					71	248,8	44,31
					72	209,63	33,32
					73	108,69	37,45
					74	87,6	111,36
					75	137,26	129,96
					76	201,94	82,42
					77	261,24	46,74
					78	232,54	36,91
					79	110,7	29,18
					80	69,9	71,05
					81	119	93,32
					82	164,9	69,57
					83	191,71	36,55
					84	185,73	31,84
					85	124,35	23,78
					86	55,5	13,82
					87	51,71	12,46
					88	39,88	10,6
					89	37,8	10,03
					90	36,55	11,03
					91	30,96	11,25
					92	30,19	10,24
					93	30,26	9,6
					94	28,96	9,46
					95	28,3	9,01
					96	29,41	8,54
					97	27,63	8,75
					98	26,83	9,1
					99	28,37	9,2
					100	27,09	9,33
