# Supplementary material for: Assessment of upper limb motor control: establishing normative benchmarks for clinical applications
Source: PeerJ. 2025 Aug 22;13:e19859. doi: 10.7717/peerj.19859 (PMC12377353; doi:10.7717/peerj.19859)
Supplement: Supplemental Information 1 [file peerj-13-19859-s001.zip › translated_csvs/basic_mdurance-test-240842 (1).csv]

Unnamed: 0	rms_mean_(µV)	mvc_(µV)	mvc_h_(µV)	Unnamed: 4	frames_(0.25s)	rms_right_biceps_brachial_(µV)	rms_right_triceps_brachial_long_(µV)
right_biceps_brachial	105.13	312.40	1621.75		0	23,68	11,89
right_triceps_brachial_long	54.60	120.62	831.80		1	23,54	12,23
					2	23,87	11,61
					3	21,96	11,35
					4	21,82	11,65
					5	22,44	11,18
					6	24,52	11,87
					7	27,74	12,95
					8	26,42	14,26
					9	26,15	14,31
					10	29,96	13,27
					11	63,59	18,43
					12	63,04	17,93
					13	34,84	14,42
					14	34,06	15,81
					15	28,12	14,53
					16	25,95	32,7
					17	47,19	70,22
					18	124,01	99,94
					19	175,49	87,24
					20	172,76	61,8
					21	155,89	59,83
					22	114,14	35,16
					23	66,5	53,25
					24	91,87	120,62
					25	173,15	115,1
					26	187,41	46,63
					27	147,55	43,07
					28	113,27	37,4
					29	54,62	44,76
					30	56,19	66,45
					31	125,75	62,28
					32	152,23	64,93
					33	116,81	65,74
					34	83,3	39,58
					35	60,1	36,35
					36	64,24	72,3
					37	258,26	82,29
					38	312,4	82,6
					39	195,76	72,95
					40	80,81	39,6
					41	70,67	46,13
					42	76,13	106,95
					43	132,47	107,39
					44	169,57	63,08
					45	152,34	59,41
					46	106,5	43,91
					47	71,74	58,12
					48	109,57	64,08
					49	182,7	74,14
					50	183,37	82,49
					51	113,33	60,28
					52	75,13	44,75
					53	65,77	56,21
					54	113,53	78,65
					55	197,54	87,13
					56	183,25	74,33
					57	104,42	58,92
					58	87,75	52,95
					59	73,72	58,68
					60	102,04	77,23
					61	125,58	77,01
					62	128,53	64,76
					63	190,07	76,91
					64	172,48	69,22
					65	66,75	87,76
					66	127,3	111,65
					67	186,93	92,16
					68	170,46	74,05
					69	103,21	61,43
					70	79,26	50,26
					71	74,39	72,68
					72	136,03	69,68
					73	174,96	72,41
					74	152,26	79,88
					75	157,66	58,61
					76	145,8	39,72
					77	94,76	30,32
					78	76,28	25,7
					79	60,6	21,78
					80	69,04	21,63
