# Supplementary material for: Assessment of upper limb motor control: establishing normative benchmarks for clinical applications
Source: PeerJ. 2025 Aug 22;13:e19859. doi: 10.7717/peerj.19859 (PMC12377353; doi:10.7717/peerj.19859)
Supplement: Supplemental Information 1 [file peerj-13-19859-s001.zip › translated_csvs/basic_mdurance-test-240860.csv]

Unnamed: 0	rms_mean_(µV)	mvc_(µV)	mvc_h_(µV)	Unnamed: 4	frames_(0.25s)	rms_right_biceps_brachial_(µV)	rms_right_triceps_brachial_long_(µV)
right_biceps_brachial	77.94	166.53	1621.75		0	66,42	21,84
right_triceps_brachial_long	54.58	212.90	831.80		1	72,7	23,52
					2	75,12	23,08
					3	71,86	21,97
					4	62,97	24,73
					5	61,45	23,79
					6	70,63	22,92
					7	71,34	22,99
					8	66,18	22,65
					9	66,86	23,07
					10	62,15	23,61
					11	58,87	27,82
					12	61,94	26,76
					13	61,57	21,33
					14	62,78	22,31
					15	66,23	21,85
					16	65,68	21,11
					17	63,52	26,02
					18	71,41	27,23
					19	74,28	26,52
					20	75,32	26,11
					21	66,39	25,81
					22	48,69	51,38
					23	43,67	112,09
					24	43,21	124,76
					25	96,55	83,44
					26	146,86	56,21
					27	135,88	55,9
					28	97,4	57,51
					29	97,73	60,11
					30	87,82	53,47
					31	58,46	33,42
					32	43,97	17,8
					33	47,99	118,73
					34	49,49	212,9
					35	79,63	187,62
					36	116,11	72,05
					37	143,69	52,55
					38	136,16	51,8
					39	104,35	55,61
					40	111,16	53,5
					41	96,3	35,72
					42	47,18	21,57
					43	41,25	20,02
					44	39,83	50,12
					45	43,96	73,64
					46	70,54	60,61
					47	97,7	38,17
					48	107,43	45,72
					49	90,82	56,09
					50	89,94	59,33
					51	86,13	42,56
					52	56,09	19,66
					53	64,88	19,62
					54	69,1	52,48
					55	51,7	167,48
					56	53,35	168,61
					57	95,07	62,56
					58	113,88	43,94
					59	100,62	46,08
					60	85,77	55,5
					61	95,23	62,26
					62	84,06	46,37
					63	43,95	19,87
					64	49,68	18,59
					65	58,56	50,2
					66	52,65	118,2
					67	49,6	141,01
					68	87,1	102,03
					69	109,24	51,44
					70	108,85	40,79
					71	106,61	53,48
					72	131,15	82,35
					73	121,83	69,82
					74	69,16	20,89
					75	75,06	21,93
					76	67,07	35,29
					77	46,77	133,26
					78	46,95	198,6
					79	72,25	162,65
					80	100,81	67,88
					81	112,15	42,64
					82	100,84	44,67
					83	155,05	102,05
					84	166,53	113,98
					85	91,72	62,68
					86	57,86	21,84
					87	59,24	22,71
					88	47,54	46,72
					89	38,88	53,79
					90	64,4	38,37
					91	95,22	31,93
					92	109,81	36,79
					93	107,57	37,87
					94	97,74	46,93
					95	108,63	58,45
					96	100,59	45,44
					97	66,92	26,31
					98	56,71	23,45
					99	46,6	65,91
					100	36,7	110,45
					101	64,07	92,76
					102	90,59	40,56
					103	95,1	39,08
					104	98,42	35,74
					105	93,73	44,26
					106	75,92	50,04
					107	71,32	38,6
					108	62,23	18,51
					109	69,86	18,33
					110	67,17	31,7
					111	45,74	132,9
					112	39,37	145,24
					113	64,02	70,26
					114	117,01	43,7
					115	153,16	49,94
					116	131,2	45,16
					117	100,59	51,77
					118	95,06	47,81
					119	65,02	24,66
					120	54,7	18,83
					121	70,88	17,88
					122	63,57	38,1
					123	40,05	129,5
					124	47,82	137,74
					125	95,23	65,84
					126	123,37	45,36
					127	110,54	44,44
					128	82,85	38,87
					129	66,1	38,71
					130	61,95	33,47
					131	58,59	25,57
					132	55,93	25,79
					133	48,14	26,79
					134	45,03	23,09
					135	44,17	18,99
					136	45,83	19,78
