# Supplementary material for: Assessment of upper limb motor control: establishing normative benchmarks for clinical applications
Source: PeerJ. 2025 Aug 22;13:e19859. doi: 10.7717/peerj.19859 (PMC12377353; doi:10.7717/peerj.19859)
Supplement: Supplemental Information 1 [file peerj-13-19859-s001.zip › translated_csvs/basic_mdurance-test-240864.csv]

Unnamed: 0	rms_mean_(µV)	mvc_(µV)	mvc_h_(µV)	Unnamed: 4	frames_(0.25s)	rms_right_biceps_brachial_(µV)	rms_right_triceps_brachial_long_(µV)
right_biceps_brachial	76.34	169.85	1621.75		0	37,72	16,63
right_triceps_brachial_long	58.24	166.78	831.80		1	39,06	17,19
					2	44,2	19,48
					3	46,52	20,96
					4	42,01	18,98
					5	42,13	17,12
					6	44,09	16,52
					7	45,89	19,25
					8	48,7	20,69
					9	43,28	18,41
					10	37,33	18,65
					11	44,22	19,55
					12	41,2	19,33
					13	36,25	18,59
					14	45,71	17,45
					15	47,62	19,42
					16	40,32	19,22
					17	43,23	22,47
					18	49,81	39,51
					19	51,37	98,26
					20	74,03	166,78
					21	130,05	144,47
					22	169,85	68,88
					23	153,37	67,67
					24	99,17	43,49
					25	52,29	35,73
					26	79,83	39,06
					27	89,52	74,86
					28	92,22	108,08
					29	158,6	110,25
					30	156,54	83,62
					31	89,99	57,96
					32	51,96	43,52
					33	48,15	20,93
					34	76,55	20,61
					35	70,33	142,68
					36	51,86	159,98
					37	99,33	88,81
					38	115,78	61,41
					39	79,56	41,59
					40	37,6	23,07
					41	41,13	17,91
					42	55,28	54,51
					43	55,21	114,87
					44	137,54	125,13
					45	168,58	89,84
					46	114,35	70,14
					47	59,86	51,92
					48	44,13	26,74
					49	50,24	23,05
					50	50,73	76,36
					51	45,94	105,37
					52	109,57	86,35
					53	129,32	59,98
					54	100,58	58,55
					55	76,67	49,18
					56	52,08	34,03
					57	68,02	27,53
					58	69,91	73,24
					59	48,04	112,11
					60	123,26	95,81
					61	149,07	52,93
					62	121,17	53,04
					63	101,97	51,82
					64	71,74	33,95
					65	61,11	14,12
					66	60,37	45,88
					67	41,39	116,65
					68	69,62	128,19
					69	99,01	85,81
					70	110,17	73,33
					71	111,55	57,99
					72	85,4	27,49
					73	66,18	27,75
					74	64,64	151,05
					75	67,62	161,99
					76	103,89	79,7
					77	123,72	66,15
					78	108,23	57,98
					79	73,32	38,58
					80	54,14	18,43
					81	52,26	22,67
					82	48,55	118,78
					83	69,23	124,42
					84	118,22	59,72
					85	142,49	57,74
					86	126,51	64,12
					87	88,16	54,97
					88	61,27	24,19
					89	63,64	24,79
					90	60,27	109,06
					91	51,14	112,03
					92	100,47	57,6
					93	137,58	62,03
					94	109,26	51,19
					95	61,34	41,76
					96	54,61	32,25
					97	44,42	25,67
					98	43,32	23,44
					99	45,05	20,75
					100	40,27	18,51
