# Supplementary material for: Assessment of upper limb motor control: establishing normative benchmarks for clinical applications
Source: PeerJ. 2025 Aug 22;13:e19859. doi: 10.7717/peerj.19859 (PMC12377353; doi:10.7717/peerj.19859)
Supplement: Supplemental Information 1 [file peerj-13-19859-s001.zip › translated_csvs/basic_mdurance-test-240912.csv]

Unnamed: 0	rms_mean_(µV)	mvc_(µV)	mvc_h_(µV)	Unnamed: 4	frames_(0.25s)	rms_right_biceps_brachial_(µV)	rms_right_triceps_brachial_long_(µV)
right_biceps_brachial	72.31	225.61	1621.75		0	14,39	13,48
right_triceps_brachial_long	55.08	490.64	831.80		1	11,29	12,11
					2	12,15	11,27
					3	13,48	12,09
					4	13,8	13,47
					5	13,87	12,68
					6	13,56	13,99
					7	13,57	15,37
					8	12,01	13,19
					9	10,61	12,78
					10	10,76	12,88
					11	10,43	11,6
					12	10,4	11,16
					13	11,43	10,34
					14	11,26	11,33
					15	10,56	12,4
					16	12,27	12,67
					17	12,29	12,82
					18	11,17	11,54
					19	30,04	14,3
					20	97,7	18,43
					21	101,56	46,29
					22	42,05	57,58
					23	17,78	46,87
					24	141,53	45,15
					25	158,13	46,81
					26	149,33	487,46
					27	139,17	490,64
					28	51,77	65,7
					29	28,5	20,45
					30	23,87	40,17
					31	65,82	41,14
					32	71,81	25,84
					33	36,56	46,18
					34	56,08	49,32
					35	97,47	32,07
					36	105,24	34,64
					37	87,29	43,82
					38	150,08	276,69
					39	144,38	277,11
					40	54,63	67,3
					41	54,11	59,26
					42	44,8	22,44
					43	26,63	24,65
					44	15,33	29,29
					45	11,52	32,55
					46	92,41	29,52
					47	156,55	32,82
					48	146,64	53,88
					49	189,56	254,51
					50	177,43	251,56
					51	39,86	45,79
					52	42,11	46,07
					53	59,79	32,77
					54	63,72	28,09
					55	42,44	33,31
					56	14,79	37,12
					57	86,28	29,54
					58	131,91	30,19
					59	116,28	37,46
					60	117,1	76,2
					61	141,12	131,67
					62	99,47	111,65
					63	24,1	21,39
					64	54,74	24,92
					65	68,19	24,31
					66	46,66	26,61
					67	16,62	32,74
					68	37,24	29,17
					69	106,5	23,27
					70	138,43	29,9
					71	119,77	45,97
					72	119,19	79,7
					73	102,86	74
					74	47,97	30,92
					75	28,98	22,72
					76	31,5	20,71
					77	59,98	21,28
					78	56,46	34,42
					79	25,24	39,09
					80	41,74	27,27
					81	122,15	26,18
					82	142,17	40,05
					83	117,58	64,88
					84	134,84	117,6
					85	109,32	105,78
					86	33,33	29,91
					87	43,19	25,88
					88	72,83	25,07
					89	64,67	40,32
					90	22,4	50,06
					91	57,92	40,71
					92	166,16	28,64
					93	192,57	44,77
					94	152,5	68,58
					95	135,03	102,48
					96	92,82	88,41
					97	36,17	33,48
					98	47,26	29,94
					99	59,31	19,89
					100	62,27	30,84
					101	49,14	36,75
					102	45,42	30,06
					103	106,14	25,37
					104	133,51	25,89
					105	125,57	43,31
					106	135	65,46
					107	114,23	58,72
					108	51,35	35,17
					109	28,68	32,7
					110	82,32	27,08
					111	85,56	21,38
					112	33,8	26,56
					113	17,48	29,57
					114	33,91	23,05
					115	133,85	26,63
					116	165,24	35,74
					117	118,98	47,77
					118	104,92	117,27
					119	89,42	113,6
					120	34,52	32,59
					121	72,32	24,67
					122	79,2	22,4
					123	41,19	26,54
					124	12,25	24,95
					125	66,36	16,41
					126	133,63	28,3
					127	184,38	54,34
					128	225,61	366,91
					129	183,66	370,49
					130	70,38	77,98
					131	46,59	35,84
					132	40,62	18,11
					133	43,43	20,1
					134	32,43	17,67
					135	22,44	15,19
					136	22,74	7,76
