# Supplementary material for: Assessment of upper limb motor control: establishing normative benchmarks for clinical applications
Source: PeerJ. 2025 Aug 22;13:e19859. doi: 10.7717/peerj.19859 (PMC12377353; doi:10.7717/peerj.19859)
Supplement: Supplemental Information 1 [file peerj-13-19859-s001.zip › translated_csvs/basic_mdurance-test-240913.csv]

Unnamed: 0	rms_mean_(µV)	mvc_(µV)	mvc_h_(µV)	Unnamed: 4	frames_(0.25s)	rms_right_biceps_brachial_(µV)	rms_right_triceps_brachial_long_(µV)
right_biceps_brachial	90.97	220.85	1621.75		0	32,19	19,61
right_triceps_brachial_long	55.65	364.09	831.80		1	22,82	16,28
					2	17,06	15,68
					3	16,67	14,98
					4	13,1	11,56
					5	12,84	10,09
					6	13,88	10,1
					7	13,89	10,66
					8	13,53	11,25
					9	14,15	10,92
					10	14,24	9,66
					11	13,76	8,79
					12	12,25	9,71
					13	12,14	10,12
					14	14,08	18,45
					15	65,22	30,73
					16	82,06	33,42
					17	173,41	34,56
					18	199,43	54,02
					19	150,32	364,09
					20	105,08	363,83
					21	42,84	60,96
					22	64,62	46,81
					23	65,1	37,53
					24	83,34	34,57
					25	161,3	31,02
					26	160,9	46,06
					27	116,72	92,65
					28	99,27	94,22
					29	55,84	44,09
					30	62,01	30,94
					31	81,32	37,31
					32	77,87	28,3
					33	119,42	25,82
					34	139,78	37,63
					35	118,57	130,94
					36	93,48	131,7
					37	57,11	38,86
					38	72,24	24,77
					39	71,12	32,65
					40	62,08	45,94
					41	154,7	43,49
					42	186,16	64,34
					43	180,43	247,51
					44	138,44	243,72
					45	38,82	47,71
					46	51,5	32,11
					47	50,58	38,56
					48	32,39	36,63
					49	172,62	36,47
					50	193,94	60,19
					51	136,07	103,61
					52	116,88	96,22
					53	67,76	37,43
					54	101,83	32,55
					55	105,04	53,09
					56	42,22	50,84
					57	173,62	33,13
					58	217,4	55,17
					59	220,85	176,7
					60	179,41	172,25
					61	44,55	34,78
					62	101,67	37,21
					63	100,88	38,29
					64	98,47	23,33
					65	146,23	33,08
					66	139,87	55,41
					67	131,92	128,97
					68	110,2	123,37
					69	58,86	39,89
					70	92,24	38,17
					71	102,53	28,11
					72	130,65	20,43
					73	154,54	28,59
					74	137,13	43,14
					75	148,25	130,59
					76	129,52	132,51
					77	75,46	48,39
					78	78,23	31,14
					79	68,68	28,13
					80	122,15	30,37
					81	168,51	37,5
					82	141,94	56,41
					83	184,6	112,06
					84	175,99	104,35
					85	74,87	37,66
					86	67,86	41,34
					87	76,22	38,02
					88	140	30,14
					89	152,36	36,12
					90	141,12	72
					91	144,16	139,66
					92	99,33	124,81
					93	55,58	28,72
					94	87,64	29,53
					95	154,99	39,64
					96	151,45	43,66
					97	77,19	34,08
					98	44,07	26,25
					99	30,09	21,92
					100	26,56	22,15
					101	22,81	17,77
					102	19,23	11,94
					103	20,64	18,39
					104	25,52	22,19
					105	26,22	20,3
					106	23,14	16,76
					107	19,2	13,46
					108	15,24	12,28
