# Supplementary material for: Assessment of upper limb motor control: establishing normative benchmarks for clinical applications
Source: PeerJ. 2025 Aug 22;13:e19859. doi: 10.7717/peerj.19859 (PMC12377353; doi:10.7717/peerj.19859)
Supplement: Supplemental Information 1 [file peerj-13-19859-s001.zip › translated_csvs/basic_mdurance-test-243753.csv]

Unnamed: 0	rms_mean_(µV)	mvc_(µV)	mvc_h_(µV)	Unnamed: 4	frames_(0.25s)	rms_right_biceps_brachial_(µV)	rms_right_triceps_brachial_long_(µV)
right_biceps_brachial	52.95	187.12	1621.75		0	26,06	12,44
right_triceps_brachial_long	20.14	61.11	831.80		1	21,75	11,64
					2	25,08	14,09
					3	30,08	14,54
					4	32,86	13,48
					5	31,68	12,58
					6	26,83	9,77
					7	24	9,76
					8	30,01	20,17
					9	43,06	32,42
					10	36,18	35,18
					11	14,62	31,92
					12	13,41	28,22
					13	26,61	20,86
					14	33,21	15,08
					15	38,29	15,64
					16	47,54	18,23
					17	50,7	23,52
					18	45,95	22,18
					19	39,29	22,19
					20	47,62	22,11
					21	43,89	15,04
					22	41,18	15,22
					23	38,57	16,54
					24	18,51	14,39
					25	20,7	12,71
					26	50,8	17,44
					27	88,61	21,42
					28	95,55	30,79
					29	78,35	29,94
					30	61,2	18,28
					31	44,19	15,98
					32	43,48	14,02
					33	40,01	19,43
					34	23,32	28,88
					35	11,96	30,85
					36	25,41	24,29
					37	43,48	17,98
					38	98,67	18,05
					39	127,4	21,94
					40	122,88	26,25
					41	97,85	23,13
					42	60,76	16,79
					43	58,72	15,78
					44	46	17,79
					45	18,14	53,31
					46	20,91	61,11
					47	19,47	35,81
					48	41,97	19,78
					49	65,99	22,37
					50	101,5	24,53
					51	108,35	25,61
					52	77,51	22,51
					53	50,55	16,76
					54	78,88	16,5
					55	74,65	14,5
					56	18,31	27,52
					57	21,81	44,19
					58	21,35	39,65
					59	33,24	21,48
					60	64,58	19,52
					61	95,68	20,77
					62	95,36	21,27
					63	66,9	21,13
					64	50,19	16,89
					65	56,59	13,04
					66	52,9	11,65
					67	34,67	15,28
					68	22,16	24,93
					69	14,54	29,88
					70	20,05	23,63
					71	41,16	16,15
					72	93,09	17,73
					73	115,12	18,83
					74	102,69	19,77
					75	78,68	16,5
					76	56,34	13,05
					77	50,92	13,75
					78	37,9	14,16
					79	24,09	25,77
					80	21,5	35,97
					81	18,32	38,43
					82	16,93	31,61
					83	31,39	19,25
					84	46,94	15,63
					85	69,95	18,16
					86	78,57	20,59
					87	79,71	20,95
					88	77,67	16,99
					89	59,55	13,09
					90	50,83	13,81
					91	38,46	13,59
					92	14,44	18,28
					93	14,99	21,4
					94	39,38	19,11
					95	63,01	20,72
					96	166,44	26,99
					97	187,12	24,69
					98	123,34	16,08
					99	91,71	14,99
					100	73,28	14,77
					101	67,6	12,73
					102	50,2	12,26
					103	17,3	13,8
					104	9,36	16,05
					105	25,73	16,83
					106	43,23	18,98
					107	50,09	18,88
					108	70,6	18,05
					109	96,53	20,23
					110	91,09	17,53
					111	67,78	14,09
					112	54,09	18,98
					113	41,55	20,1
					114	29,68	13,84
					115	25,71	10,9
					116	39,36	15,82
					117	55,69	18,12
					118	66,74	17,91
					119	74,17	36,68
					120	74,68	36,59
					121	69,32	17,86
					122	64,72	16,11
					123	50,21	16,55
					124	34,65	16,59
					125	27,37	10,72
					126	8,14	6,22
					127	66,59	17,39
					128	88,62	26,22
					129	83,3	24,95
					130	84,78	20,76
					131	77,16	18,76
					132	56,77	16,45
					133	43,97	15,72
					134	43,32	14,29
					135	43,46	14,7
					136	46,03	15,06
					137	44,51	14,62
					138	41,44	14,16
					139	42,35	14,34
					140	42,43	16,44
