# Supplementary material for: Assessment of upper limb motor control: establishing normative benchmarks for clinical applications
Source: PeerJ. 2025 Aug 22;13:e19859. doi: 10.7717/peerj.19859 (PMC12377353; doi:10.7717/peerj.19859)
Supplement: Supplemental Information 1 [file peerj-13-19859-s001.zip › translated_csvs/basic_mdurance-test-243754 (2).csv]

Unnamed: 0	rms_mean_(µV)	mvc_(µV)	mvc_h_(µV)	Unnamed: 4	frames_(0.25s)	rms_right_biceps_brachial_(µV)	rms_right_triceps_brachial_long_(µV)
right_biceps_brachial	56.29	201.40	1621.75		0	18,28	6,43
right_triceps_brachial_long	29.48	138.94	831.80		1	18,15	6,18
					2	16,65	6
					3	17,75	6,6
					4	18,8	6,75
					5	20,77	6,8
					6	20,98	6,5
					7	18,97	6,13
					8	19,66	6,37
					9	18,68	6,59
					10	17,09	6,38
					11	22,55	6,68
					12	24,15	6,93
					13	20,08	6,12
					14	27,76	6,88
					15	32,7	7,29
					16	28,54	6,5
					17	24,21	6,44
					18	23,94	6,62
					19	25,73	6,75
					20	25,36	6,31
					21	27,21	6,54
					22	28,05	7,79
					23	24,5	8,18
					24	23,46	7,19
					25	27,95	15,12
					26	26,17	62,81
					27	30,89	63,79
					28	36,07	25,03
					29	36,58	20
					30	46,15	14,48
					31	90,24	19,8
					32	107,99	26,48
					33	84,34	23,72
					34	52,59	25,44
					35	55,5	46,73
					36	55,3	41,94
					37	29,27	11,47
					38	27,43	19,57
					39	22,62	54,35
					40	11,7	70,84
					41	50,32	51,5
					42	120,47	28,78
					43	132,76	27,94
					44	96,14	18,81
					45	103,67	18,06
					46	98,76	18,02
					47	66,17	14,96
					48	44,94	28,37
					49	43,39	32,8
					50	42,09	32,69
					51	14,46	31,28
					52	24,26	19,84
					53	82,35	22,34
					54	137,34	31,15
					55	129,83	27,58
					56	100,65	19,08
					57	103,95	20,72
					58	84,35	19,35
					59	51,5	32,38
					60	35,79	34,34
					61	32	29,97
					62	16,78	52,31
					63	16,01	78,84
					64	17,89	75,19
					65	91,11	50,15
					66	135,39	37,51
					67	125,86	26,76
					68	139,93	26,29
					69	136,02	25,71
					70	96,85	21,11
					71	70,1	26,45
					72	46,56	37,05
					73	46,35	71,27
					74	12,59	82,39
					75	12,54	71,55
					76	94,64	57,48
					77	179,92	54,31
					78	164,88	59,53
					79	74,05	39,06
					80	55,79	15,53
					81	44,85	12,46
					82	36,54	13,99
					83	42,58	27,18
					84	37,85	45,47
					85	28,67	70,09
					86	38,77	66,06
					87	126,54	43,14
					88	179,26	46,63
					89	142,16	42,61
					90	76,65	27,12
					91	57,48	14,84
					92	34,54	12,19
					93	43,52	12,25
					94	50,48	36,9
					95	38,14	61,1
					96	19,85	78,54
					97	35,52	68,04
					98	89,11	43,14
					99	125,1	38,66
					100	106,09	33,1
					101	77,81	31,7
					102	68,56	24,49
					103	39,11	13,28
					104	25,85	8,28
					105	25,05	12,35
					106	25,45	35,73
					107	23,2	60,58
					108	17,58	63,54
					109	78,89	45,01
					110	116,89	31,89
					111	118,78	30,1
					112	92,23	26,98
					113	103,21	32,85
					114	104,13	29,57
					115	47,78	12,5
					116	19,13	21,25
					117	35,15	48,14
					118	38,44	69,99
					119	38,74	138,94
					120	62,42	130,68
					121	101,15	38,39
					122	115,2	31,87
					123	92,1	22,2
					124	95,08	21,51
					125	85,45	20,98
					126	35,86	14,31
					127	31,66	9,39
					128	31,73	9,19
					129	38,42	70,5
					130	37,93	93,43
					131	26,19	77,7
					132	22,03	64,93
					133	104,89	59,25
					134	201,4	63,22
					135	192,15	59,25
					136	113,6	40,61
					137	87,62	29,07
					138	65,62	22,43
					139	61,91	20,43
					140	64,25	19,6
					141	63,35	20,06
					142	50,53	18,59
					143	45,03	17,84
					144	37,46	15,33
					145	35,18	13,66
					146	37,08	14,18
					147	36,17	13,88
					148	33,73	12,56
					149	30,17	12,63
					150	32,43	12,94
					151	34,83	12,31
					152	34,43	12,07
					153	34	12,17
					154	33,07	11,87
					155	31,4	12
					156	28,36	11,94
					157	28,79	10,7
					158	30,19	10,17
					159	31,4	10,99
					160	32,92	11,22
					161	32,3	11,41
					162	30,06	11,18
					163	30,88	11,8
					164	32,33	12,1
					165	32,25	11,12
					166	31,96	11,33
					167	30,13	11,26
					168	22,89	9,01
