# Supplementary material for: Assessment of upper limb motor control: establishing normative benchmarks for clinical applications
Source: PeerJ. 2025 Aug 22;13:e19859. doi: 10.7717/peerj.19859 (PMC12377353; doi:10.7717/peerj.19859)
Supplement: Supplemental Information 1 [file peerj-13-19859-s001.zip › translated_csvs/basic_mdurance-test-243756.csv]

Unnamed: 0	rms_mean_(µV)	mvc_(µV)	mvc_h_(µV)	Unnamed: 4	frames_(0.25s)	rms_right_biceps_brachial_(µV)	rms_right_triceps_brachial_long_(µV)
right_biceps_brachial	63.41	160.81	1621.75		0	15,9	8,67
right_triceps_brachial_long	22.72	80.15	831.80		1	16,49	9,21
					2	17,15	10,8
					3	18,81	10,15
					4	17,91	9,26
					5	14,19	8,79
					6	61,53	24,31
					7	65,01	26,96
					8	66,35	20,9
					9	63,95	47,18
					10	64,05	46,89
					11	149,17	28,32
					12	160,81	34,16
					13	93,18	28,15
					14	45,86	16,36
					15	40,63	18,15
					16	29,94	21,28
					17	64,87	28,99
					18	129,65	31,95
					19	147,22	31,76
					20	102,64	29,38
					21	47,88	18,48
					22	43,75	20,31
					23	43,14	33,69
					24	29,32	48,95
					25	60,32	43,6
					26	94,69	30,86
					27	143,6	29,87
					28	137,46	22,98
					29	66,93	22,82
					30	56,01	27,46
					31	55,61	31,34
					32	27,3	35,73
					33	43,33	35,27
					34	81,44	28,49
					35	100,52	26,88
					36	95,7	24,92
					37	66,78	18,44
					38	44,36	35,53
					39	46,05	67,79
					40	29,22	80,15
					41	47,42	60,13
					42	66,91	29,38
					43	88,12	25,35
					44	101,04	29,22
					45	76,47	24,13
					46	63,22	18,26
					47	55,97	25,02
					48	15,38	32,34
					49	31,46	29,58
					50	75,02	23,58
					51	92,12	24,16
					52	76,29	19,28
					53	53,55	14,86
					54	44,12	18,18
					55	35,9	21,65
					56	15,16	23,78
					57	34,18	23,41
					58	69,48	24,28
					59	84,49	25,13
					60	70,68	18,74
					61	62,8	13,26
					62	57,58	14,21
					63	36,82	15,54
					64	20,93	20,46
					65	21,04	19,81
					66	66,46	17,34
					67	81,34	21,05
					68	77,29	19,46
					69	63,51	13,24
					70	45,66	9,6
					71	44,41	17,52
					72	23,54	20,01
					73	29,17	17,17
					74	133,8	20,1
					75	152,31	19,71
					76	94,51	17,18
					77	53,31	14,61
					78	82,6	13,05
					79	97,88	13,68
					80	59,35	14,61
					81	24,81	17,04
					82	70,6	23,62
					83	101,2	23,92
					84	93,91	15,8
					85	63,16	12,64
					86	50,99	12,22
					87	50,91	11,39
					88	33,13	10,32
					89	22,39	13,85
					90	115,73	17,89
					91	134,31	20,56
					92	102,04	20,15
					93	85,72	17,1
					94	72,89	14,15
					95	69,57	13,74
					96	54,17	13,37
					97	49,23	12,3
					98	43,61	13,43
					99	38,02	14,98
					100	39,36	14,47
					101	41,12	12,28
					102	36,44	12,71
					103	32,58	14,22
					104	31,85	15,78
