# Supplementary material for: Assessment of upper limb motor control: establishing normative benchmarks for clinical applications
Source: PeerJ. 2025 Aug 22;13:e19859. doi: 10.7717/peerj.19859 (PMC12377353; doi:10.7717/peerj.19859)
Supplement: Supplemental Information 1 [file peerj-13-19859-s001.zip › translated_csvs/basic_mdurance-test-243757.csv]

Unnamed: 0	rms_mean_(µV)	mvc_(µV)	mvc_h_(µV)	Unnamed: 4	frames_(0.25s)	rms_right_biceps_brachial_(µV)	rms_right_triceps_brachial_long_(µV)
right_biceps_brachial	86.57	257.94	1621.75		0	45,35	24,28
right_triceps_brachial_long	40.37	182.64	831.80		1	39,35	17,52
					2	35,42	15,82
					3	32,82	15
					4	37,27	13,57
					5	34,8	12,53
					6	24,93	12,34
					7	26,48	12,87
					8	26,25	12,16
					9	25,96	10,63
					10	27,18	11,15
					11	29,59	12,98
					12	31,28	13,49
					13	29,52	14,1
					14	27,85	14,62
					15	25,02	13,78
					16	28,39	13,96
					17	27,85	13,49
					18	25,99	12,75
					19	30	12,95
					20	45,73	17,67
					21	44,06	17,11
					22	25,26	11,27
					23	27,26	12,06
					24	27,71	12,25
					25	23,6	11,94
					26	25,34	12,74
					27	29,37	90,83
					28	91,04	122,91
					29	112,64	85,31
					30	129,15	38,68
					31	178,95	53,74
					32	172,51	51,1
					33	109,35	34,23
					34	51,61	22,96
					35	61,3	32,31
					36	61,48	43,37
					37	39,57	37,37
					38	135,31	40,41
					39	210,82	49,26
					40	237,11	52,46
					41	216,86	44,82
					42	137,83	34,19
					43	46,39	40,62
					44	41,14	44,85
					45	58,79	39,13
					46	106,67	35,35
					47	150,4	41,98
					48	179,99	49,2
					49	149,97	44,35
					50	71,22	29,44
					51	35,85	59,02
					52	54,43	180,95
					53	78,5	182,64
					54	155,91	73,97
					55	192,42	52,84
					56	255,09	51,13
					57	257,94	47,22
					58	147,37	43,31
					59	65,26	64,36
					60	35,18	74,79
					61	58,34	58,68
					62	131,9	44,03
					63	158,26	44,91
					64	119,3	40,5
					65	64,13	30,15
					66	35,91	16,55
					67	29,84	37,79
					68	33,81	111,15
					69	52,92	108,54
					70	95,35	38,85
					71	178,58	47,72
					72	205,45	52,47
					73	141,42	38,99
					74	84,9	53,25
					75	72,14	73,66
					76	34,58	112,18
					77	52,44	101,99
					78	144,33	41,95
					79	170,79	50,46
					80	155,1	51,01
					81	118,24	35,79
					82	36,74	28,98
					83	43,11	52,65
					84	38,7	48,52
					85	77,1	28,87
					86	113,94	41,63
					87	147,26	52,77
					88	186,57	58,08
					89	154,28	44,39
					90	65,36	28,49
					91	44,27	37,43
					92	33,78	35,67
					93	108,95	33,18
					94	171,28	49,74
					95	202,54	59,41
					96	216,76	54,93
					97	158,51	38,23
					98	51,23	24,76
					99	58,5	39,5
					100	50,34	39,57
					101	56,39	27,11
					102	125,05	36,25
					103	197,14	54,94
					104	211,95	57,03
					105	176,91	50,26
					106	134,94	45,57
					107	90,26	38,31
					108	61,25	30,84
					109	51,17	26,22
					110	55,32	24,96
					111	58,86	24,58
					112	58,32	27,01
					113	55,29	26,94
					114	55,14	23,23
					115	50,46	20,62
					116	44,65	20,1
					117	44,01	20,22
					118	43,44	19,61
					119	45,45	18,64
					120	50,57	20,52
					121	48,74	20,78
					122	42,49	20,34
					123	42,1	21,55
					124	36,18	19,09
