# Supplementary material for: Assessment of upper limb motor control: establishing normative benchmarks for clinical applications
Source: PeerJ. 2025 Aug 22;13:e19859. doi: 10.7717/peerj.19859 (PMC12377353; doi:10.7717/peerj.19859)
Supplement: Supplemental Information 1 [file peerj-13-19859-s001.zip › translated_csvs/basic_mdurance-test-243758.csv]

Unnamed: 0	rms_mean_(µV)	mvc_(µV)	mvc_h_(µV)	Unnamed: 4	frames_(0.25s)	rms_right_biceps_brachial_(µV)	rms_right_triceps_brachial_long_(µV)
right_biceps_brachial	72.77	172.88	1621.75		0	23,35	10,15
right_triceps_brachial_long	33.73	128.92	831.80		1	23,31	10,81
					2	24,5	10,48
					3	23	9,33
					4	22,5	9,14
					5	24,64	10,29
					6	24,18	10,59
					7	25,22	9,63
					8	26,11	9,44
					9	24,87	10,36
					10	25,19	11,4
					11	94,19	93,85
					12	94,73	128,92
					13	26,36	92,33
					14	109,3	33,09
					15	146,15	29,53
					16	104,29	24,66
					17	55,49	32,94
					18	62,38	71,73
					19	47,95	70,97
					20	86,89	35,17
					21	121,4	31,38
					22	103,45	26,24
					23	70,02	59,15
					24	43,1	82,3
					25	23,41	68,81
					26	77,79	47,37
					27	101,82	40,7
					28	84,19	30,93
					29	52,19	19,55
					30	37,6	42,43
					31	38,56	58,59
					32	63,39	47,15
					33	148,82	29,23
					34	152,47	25,46
					35	74,86	19,51
					36	35,22	18,27
					37	27,22	23,65
					38	34,23	29,65
					39	92,04	31,17
					40	162,71	28,05
					41	172,88	22,05
					42	110,8	23,62
					43	65,19	27,03
					44	59,22	23,65
					45	115,61	22,76
					46	141,06	29,27
					47	145,19	37,76
					48	122,41	33,13
					49	58,91	26,22
					50	50,74	34,84
					51	32,6	33,03
					52	113	26,68
					53	150,81	27,1
					54	118,15	21,85
					55	65,3	29,38
					56	43,95	42,99
					57	53,59	36,16
					58	90,16	28,68
					59	99,53	30,75
					60	74,25	23,03
					61	61,52	28,33
					62	66,19	74,13
					63	52,24	82,73
					64	103,11	50,26
					65	135,96	37,95
					66	112,79	32,79
					67	72,91	33,71
					68	51,78	51,55
					69	44,58	47,91
					70	71,3	28,11
					71	117,42	27,95
					72	122,8	35,48
					73	83,6	29,51
					74	48,56	18,23
					75	49,55	17,29
					76	41,69	14,71
					77	39,35	15,1
					78	38,71	14,92
					79	33,21	13,82
					80	24,95	13,61
