# Supplementary material for: Assessment of upper limb motor control: establishing normative benchmarks for clinical applications
Source: PeerJ. 2025 Aug 22;13:e19859. doi: 10.7717/peerj.19859 (PMC12377353; doi:10.7717/peerj.19859)
Supplement: Supplemental Information 1 [file peerj-13-19859-s001.zip › translated_csvs/basic_mdurance-test-243759.csv]

Unnamed: 0	rms_mean_(µV)	mvc_(µV)	mvc_h_(µV)	Unnamed: 4	frames_(0.25s)	rms_right_biceps_brachial_(µV)	rms_right_triceps_brachial_long_(µV)
right_biceps_brachial	91.41	542.62	1621.75		0	32,57	9,43
right_triceps_brachial_long	40.61	180.67	831.80		1	39,75	9,33
					2	37,58	9,95
					3	35,72	9,59
					4	38,4	9,32
					5	36,59	9,24
					6	37,7	9,44
					7	36,41	10,6
					8	31,19	10,49
					9	32,4	10,17
					10	36	9,89
					11	38,76	9,24
					12	40,41	9,97
					13	38,2	10,54
					14	35,65	9,95
					15	37,27	9,46
					16	34,88	9,13
					17	35,07	9,82
					18	37,98	10,2
					19	38,24	9,39
					20	35,28	9,48
					21	34,95	9,83
					22	35,38	9,81
					23	33,21	9,59
					24	33,98	9,96
					25	34,61	10,06
					26	34,02	8,99
					27	37,66	8,75
					28	39,38	9,26
					29	40,47	9,72
					30	39,28	9,17
					31	35,38	8,45
					32	35,97	8,99
					33	33,78	9,55
					34	36,67	9,4
					35	36,74	9,87
					36	36,48	9,7
					37	37,92	8,49
					38	41,04	9,37
					39	40,95	9,82
					40	34,43	12,95
					41	29,35	32,52
					42	47,05	55,32
					43	94,3	50,79
					44	137	40,64
					45	139,41	50,25
					46	89,81	39,62
					47	27,43	35,59
					48	26,54	59,39
					49	108,18	61,63
					50	194,84	55,74
					51	220,72	62,48
					52	161,98	53,37
					53	73,79	54,9
					54	37,66	71,21
					55	139,74	68,19
					56	209,48	63,1
					57	511,39	63,69
					58	542,62	59,92
					59	243,72	61,12
					60	37	86,2
					61	67,84	79,69
					62	183,85	55,1
					63	200,7	64,05
					64	140,55	54,4
					65	99,33	36,81
					66	39,01	80,19
					67	69,03	87,2
					68	141,48	62,71
					69	170,9	62,17
					70	136,92	54,66
					71	81	42,94
					72	84,79	58,96
					73	127,2	63,53
					74	163,75	54,11
					75	167,3	63,93
					76	126,38	58,97
					77	74,91	58,31
					78	42,46	55,64
					79	69,94	38,29
					80	172,81	51,77
					81	201,47	61,04
					82	143,95	48,45
					83	80,12	74,36
					84	32,24	115,99
					85	75,98	126,33
					86	183	102,55
					87	221,48	78,24
					88	181,75	68,96
					89	113,73	45,97
					90	42,18	126
					91	58,23	180,67
					92	126,93	141,8
					93	175,52	77,85
					94	153,11	72,85
					95	96,8	45,79
					96	67,54	56,22
					97	94,94	63,75
					98	162,33	58,17
					99	208,82	73,67
					100	259,43	75,49
					101	217,18	52,18
					102	85,83	25,85
					103	72,15	23,27
					104	66,06	23,03
					105	61,96	22,93
					106	60,4	21,91
					107	49,16	17,78
					108	39,71	14,87
					109	45,48	15,79
					110	63	17,72
					111	61,92	18,62
					112	51,07	18,2
					113	53,75	15,94
					114	54,19	20,38
					115	54,05	24,04
					116	48,69	19,23
