# Supplementary material for: Assessment of upper limb motor control: establishing normative benchmarks for clinical applications
Source: PeerJ. 2025 Aug 22;13:e19859. doi: 10.7717/peerj.19859 (PMC12377353; doi:10.7717/peerj.19859)
Supplement: Supplemental Information 1 [file peerj-13-19859-s001.zip › translated_csvs/basic_mdurance-test-243761 (1).csv]

Unnamed: 0	rms_mean_(µV)	mvc_(µV)	mvc_h_(µV)	Unnamed: 4	frames_(0.25s)	rms_right_biceps_brachial_(µV)	rms_right_triceps_brachial_long_(µV)
right_biceps_brachial	76.61	282.63	1621.75		0	22,8	12,95
right_triceps_brachial_long	43.22	110.00	831.80		1	19,76	13,48
					2	21,26	13,32
					3	19,89	13
					4	21,45	13,88
					5	20,87	14,13
					6	18,15	13,49
					7	21,85	13,35
					8	20,79	13,08
					9	18,73	12,39
					10	22,91	11,95
					11	24,42	13,16
					12	27,45	14,49
					13	29,22	14,45
					14	24,63	13,72
					15	21,54	13,68
					16	20,89	14,09
					17	19,83	13,39
					18	19,92	13,34
					19	18,82	13
					20	18,42	13,21
					21	16,34	23,64
					22	32,79	54,13
					23	55,3	62,08
					24	64,6	81,22
					25	153,8	84,79
					26	194,77	49,06
					27	232,67	48,07
					28	282,63	57,57
					29	229,56	42,73
					30	172,44	29,51
					31	151,24	34,62
					32	67,32	40,55
					33	55,2	48,41
					34	66,54	87,59
					35	59,23	95,57
					36	105,23	59,27
					37	127,34	31,92
					38	135,24	40,62
					39	176,88	82,06
					40	147,76	76,02
					41	66,43	23,09
					42	60,51	22,26
					43	44,47	34,72
					44	31,46	41,32
					45	46,31	73,18
					46	51,75	73,19
					47	72,43	33,15
					48	89,74	24,99
					49	92,75	34,36
					50	119,15	51,73
					51	112,59	47,85
					52	64,19	25,56
					53	34,3	23,51
					54	45,38	63,17
					55	53,13	80,97
					56	48,93	60,98
					57	67,62	46,58
					58	119,62	42,56
					59	152,92	31,91
					60	149,13	62,35
					61	136,54	77
					62	108,56	53,27
					63	75,29	18,26
					64	51	19,74
					65	25,43	30,55
					66	32,39	39,53
					67	49,78	60,9
					68	62,75	58,99
					69	83,03	31,23
					70	121,48	29,87
					71	124,64	49,64
					72	130,45	64,42
					73	130,98	51,09
					74	98,88	24,35
					75	69,95	20,06
					76	39,01	24,78
					77	51,72	61,73
					78	63,02	110
					79	55,9	107,1
					80	45,98	57,63
					81	146,79	63,61
					82	238,49	69,28
					83	228,71	74,64
					84	171,52	71,83
					85	139,42	34,03
					86	105,03	21,27
					87	73,81	26,6
					88	50,26	44,21
					89	63,85	71,34
					90	62,74	103,89
					91	49,35	88,86
					92	106,28	36,25
					93	131,48	35,51
					94	126,96	48,83
					95	147,38	80,97
					96	121,17	71,28
					97	59,72	21,47
					98	35,63	22,67
					99	32,34	44,27
					100	46,62	58,7
					101	61,33	85,11
					102	67,48	94,8
					103	56,79	64,25
					104	106,3	33,04
					105	160,54	39,52
					106	148,5	78,24
					107	112,94	75,81
					108	93,57	29,58
					109	52,6	20,38
					110	34,13	42,35
					111	42,19	57,72
					112	48,43	71,11
					113	50,67	67,43
					114	38,92	39,39
					115	66,74	29,51
					116	96,67	32,68
					117	100,43	54,85
					118	110,38	85,48
					119	115,28	72,87
					120	81,23	26,21
					121	29,97	24,52
					122	26,91	40,48
					123	37,19	70,7
					124	42,75	79,04
					125	44,6	57,78
					126	139,98	41,95
					127	186,68	42,87
					128	210,19	60,06
					129	180,1	75,78
					130	76,43	57,59
					131	43,28	19,03
					132	30,43	17,34
					133	24,67	16,39
					134	21,68	16,2
					135	21,49	15,82
					136	21,5	16,04
					137	19,13	15,56
					138	16,77	15,35
					139	15,66	15,77
					140	16,25	15,86
					141	17,3	15,52
					142	16,83	15,77
					143	15,99	16,4
					144	10,62	16,1
