# Supplementary material for: Assessment of upper limb motor control: establishing normative benchmarks for clinical applications
Source: PeerJ. 2025 Aug 22;13:e19859. doi: 10.7717/peerj.19859 (PMC12377353; doi:10.7717/peerj.19859)
Supplement: Supplemental Information 1 [file peerj-13-19859-s001.zip › translated_csvs/basic_mdurance-test-243762.csv]

Unnamed: 0	rms_mean_(µV)	mvc_(µV)	mvc_h_(µV)	Unnamed: 4	frames_(0.25s)	rms_right_biceps_brachial_(µV)	rms_right_triceps_brachial_long_(µV)
right_biceps_brachial	76.82	214.50	1621.75		0	35,49	9,62
right_triceps_brachial_long	24.81	137.88	831.80		1	36,32	9,62
					2	40,11	10,68
					3	41,4	10,03
					4	39,93	7,74
					5	37,69	7
					6	36,77	6,77
					7	37,18	8,24
					8	36,22	10,08
					9	35,62	10,33
					10	38,66	8,69
					11	37,36	6,54
					12	36,69	8,22
					13	39,49	9,45
					14	39,38	9,92
					15	36,5	9,61
					16	35,79	8,32
					17	38,43	8,78
					18	44,46	9,36
					19	41,22	9,06
					20	51,45	12,5
					21	59,66	30,04
					22	69,48	71,95
					23	76,56	69,73
					24	117,98	26,77
					25	137,81	23,21
					26	115,18	30,2
					27	116,69	33,93
					28	113,56	26,74
					29	94,88	18,55
					30	68,55	14,58
					31	40,44	11,34
					32	70,94	19,63
					33	65,5	49,46
					34	20,54	60,08
					35	28,73	43,61
					36	75,25	24,42
					37	108,82	19,78
					38	115,98	26,3
					39	126,49	42,75
					40	129,28	42,03
					41	112,29	25,73
					42	85,27	19,9
					43	55,58	17,92
					44	50,04	18,56
					45	43,44	21,99
					46	23,42	22,12
					47	31,03	15,25
					48	112,57	17,14
					49	155,01	21,9
					50	136,33	30,41
					51	109,54	30,48
					52	95,63	21,33
					53	69,07	17,43
					54	56,89	16,98
					55	50,3	34,57
					56	31,32	62,98
					57	52,56	61,18
					58	185,87	32,23
					59	214,5	23,94
					60	148,9	34,39
					61	141,08	37,27
					62	124,96	26,92
					63	70,35	15,92
					64	40,71	13,56
					65	125,72	17,15
					66	127,78	35,96
					67	35,87	47,37
					68	18,9	59,86
					69	119,83	52,78
					70	176,83	23,69
					71	160,51	23,66
					72	116,64	27,85
					73	109,64	25,04
					74	105,1	16,95
					75	68,69	13,46
					76	55,98	16,58
					77	55,17	27,15
					78	40,29	127,92
					79	36,2	137,88
					80	109,24	59,87
					81	168,85	25,75
					82	167,2	22,53
					83	121,72	24,05
					84	102,1	25,58
					85	92,19	22,02
					86	53,25	16,17
					87	36,51	13,84
					88	38,74	18,14
					89	37,66	23,02
					90	26,37	22,1
					91	73,08	19,83
					92	165,56	23,06
					93	172,09	27,24
					94	103,47	26,47
					95	95,77	22,21
					96	82,27	16,52
					97	33,21	14,08
					98	36,07	13,87
					99	50,08	13,71
					100	58,83	21,17
					101	48,13	26,98
					102	77,29	25,16
					103	138,06	21,36
					104	132,28	21,79
					105	87,11	22,07
					106	111,1	26,79
					107	126,14	25,8
					108	85,85	15,5
					109	32,64	10,53
					110	42,34	12,73
					111	40,36	18,41
					112	28,03	30,63
					113	39,36	46,12
					114	95,9	40,76
					115	139,28	22,67
					116	138,48	23,32
					117	108,91	22,54
					118	86,6	21,79
					119	74,02	18,28
					120	50,3	14,18
					121	54,71	14,49
					122	60,07	14,65
					123	37,23	15,91
					124	23,22	28,64
					125	17,27	37,97
					126	21,72	37,84
					127	159,9	35,04
					128	187,08	30,73
					129	120,01	30,77
					130	89,67	29,97
					131	78,26	22,33
					132	60,64	15,42
					133	41,54	11,78
					134	41,39	10,81
					135	37,35	9,55
					136	35,78	9,1
					137	38,04	9,76
					138	34,06	9,45
					139	33,48	8,97
					140	34,85	7,92
