# Supplementary material for: Assessment of upper limb motor control: establishing normative benchmarks for clinical applications
Source: PeerJ. 2025 Aug 22;13:e19859. doi: 10.7717/peerj.19859 (PMC12377353; doi:10.7717/peerj.19859)
Supplement: Supplemental Information 1 [file peerj-13-19859-s001.zip › translated_csvs/basic_mdurance-test-243763.csv]

Unnamed: 0	rms_mean_(µV)	mvc_(µV)	mvc_h_(µV)	Unnamed: 4	frames_(0.25s)	rms_right_biceps_brachial_(µV)	rms_right_triceps_brachial_long_(µV)
right_biceps_brachial	68.47	222.38	1621.75		0	12,7	13,69
right_triceps_brachial_long	46.93	145.27	831.80		1	10,68	13,76
					2	10,7	14,98
					3	12,29	15,18
					4	12,13	14,49
					5	10,13	14,38
					6	10,12	13,85
					7	16,93	12,79
					8	22,16	12,96
					9	17,47	12,63
					10	9,43	12,27
					11	9,29	12,84
					12	9,08	13,19
					13	8,84	12,45
					14	8,31	12,28
					15	35,96	13,58
					16	46,16	13,43
					17	30,76	12,64
					18	18,83	12,84
					19	20,17	14,18
					20	13,76	14,03
					21	10,68	13,88
					22	10,41	13,85
					23	10,05	12,76
					24	9,96	12,42
					25	9,26	12,83
					26	8,34	13
					27	9,26	12,79
					28	10,28	12,28
					29	9,27	16,03
					30	18,56	37,2
					31	44,87	54,13
					32	53,79	68,59
					33	112,55	58,58
					34	137,72	31,95
					35	166,39	87,05
					36	209,48	92,67
					37	176,7	42,22
					38	88,26	47,93
					39	35,86	85,18
					40	63,98	111,25
					41	62,04	96,09
					42	115,22	52,24
					43	156,74	48,06
					44	116,5	68
					45	42,24	58,14
					46	30,19	41,37
					47	41,13	60,73
					48	57,24	76,6
					49	58,9	85,99
					50	123,61	66,2
					51	139,79	46,97
					52	147,77	61,95
					53	141,24	52,43
					54	67,87	76,23
					55	43,53	97,73
					56	50,63	95,41
					57	52,51	78
					58	101,86	40,93
					59	145,67	46,83
					60	147,2	86,94
					61	118,91	81,22
					62	69,12	37,84
					63	62,31	41
					64	70,53	88,89
					65	64,59	136,26
					66	98,2	111,79
					67	147,63	41,61
					68	157,94	64,98
					69	123,04	74,5
					70	77,16	53,75
					71	32,2	47,26
					72	41,45	61,47
					73	57,32	71,02
					74	53,69	63,1
					75	82,91	60,34
					76	132,49	68,49
					77	142,64	80,6
					78	101,75	68,79
					79	42,49	35,04
					80	21,04	46,52
					81	32,55	55,77
					82	46,16	55,14
					83	105,5	46,62
					84	135,42	42,03
					85	125,97	79,41
					86	121,47	78,14
					87	89,47	42,4
					88	57,84	68,44
					89	65,58	85,1
					90	67,47	72,02
					91	164,38	47,46
					92	210,29	59,76
					93	160,27	68,47
					94	75,27	51,33
					95	39,92	58,83
					96	54,92	124,36
					97	73,71	145,27
					98	108,63	103,88
					99	128,19	54,63
					100	175,45	66,83
					101	180,74	71,13
					102	105,66	41,85
					103	52,01	58,36
					104	65,13	103,15
					105	70,98	107,97
					106	155,63	80,74
					107	222,38	69,61
					108	211,78	84,22
					109	150,25	72,85
					110	87,96	28,45
					111	57,34	19,9
					112	50,27	16,83
					113	40,75	15,76
					114	42,52	16,13
					115	35,95	14,29
					116	32,3	14,51
					117	28,4	14,12
					118	24,48	14,04
					119	24,49	14,21
					120	28,16	13,87
					121	28,01	14,16
					122	27,63	14,27
					123	29,09	14,43
					124	28,11	15,13
					125	25,73	14,5
					126	22,53	13,77
					127	23,3	14,04
					128	26,53	14,86
					129	30,63	15,23
					130	29,8	14,66
					131	25	14,31
					132	23,79	14,51
