# Supplementary material for: Assessment of upper limb motor control: establishing normative benchmarks for clinical applications
Source: PeerJ. 2025 Aug 22;13:e19859. doi: 10.7717/peerj.19859 (PMC12377353; doi:10.7717/peerj.19859)
Supplement: Supplemental Information 1 [file peerj-13-19859-s001.zip › translated_csvs/basic_mdurance-test-243764.csv]

Unnamed: 0	rms_mean_(µV)	mvc_(µV)	mvc_h_(µV)	Unnamed: 4	frames_(0.25s)	rms_right_biceps_brachial_(µV)	rms_right_triceps_brachial_long_(µV)
right_biceps_brachial	92.73	216.99	1621.75		0	30,68	7,52
right_triceps_brachial_long	38.00	185.69	831.80		1	31,78	7,38
					2	32,64	7,67
					3	30,03	6,77
					4	27,67	6,56
					5	27,34	6,54
					6	26,15	6,47
					7	27,76	6,96
					8	26,55	6,79
					9	25,85	6,27
					10	28,27	6,76
					11	29,32	6,34
					12	37,41	6,48
					13	34,12	7,3
					14	26,54	21,78
					15	35,57	28,23
					16	32,8	34,06
					17	114,29	32,22
					18	140,99	36,15
					19	112,66	36,31
					20	96,2	21,67
					21	65,86	16,81
					22	60,78	15,25
					23	64,75	19,3
					24	64,63	18,22
					25	131,11	20,89
					26	141,96	25,51
					27	114,8	30,41
					28	99,93	26,32
					29	71,51	15,97
					30	59,15	15,66
					31	46,42	25,23
					32	140,42	25,16
					33	202,56	27,55
					34	193,97	36,74
					35	139,54	29,89
					36	79,97	17,16
					37	59,17	14,88
					38	42,92	46,44
					39	78,07	49,72
					40	154,41	26,31
					41	169,18	25,91
					42	139,43	36,6
					43	98,96	32,34
					44	42,5	15,93
					45	62,84	54,42
					46	60,71	74,35
					47	102,66	56,56
					48	187,73	29,02
					49	182,24	32,5
					50	108,64	32,48
					51	70,97	20,98
					52	41,12	16,16
					53	35,88	34,13
					54	42,42	102,46
					55	67,76	106,64
					56	136,71	46,83
					57	165,4	33,11
					58	158,24	40,05
					59	138,4	32,39
					60	97,45	20,85
					61	88,07	29,65
					62	94,23	111,77
					63	76,29	175,23
					64	76,4	146,31
					65	106,4	53,83
					66	116,15	29,31
					67	117,79	30,37
					68	93,13	24,09
					69	54,51	16,56
					70	51,04	107,41
					71	56,03	185,69
					72	158,49	154,08
					73	205,05	31,7
					74	196,85	40,1
					75	170,81	42,45
					76	102,79	25,61
					77	45,83	17,3
					78	33,29	35,48
					79	81,67	37,51
					80	180,78	25,96
					81	189,37	27,74
					82	145,53	31,05
					83	114,17	24,95
					84	53,11	15,14
					85	57	34,39
					86	61,13	161,6
					87	107,84	171,75
					88	208	71,34
					89	216,99	36,08
					90	163,5	37,42
					91	138,3	31,54
					92	103	18,71
					93	79,25	14,18
					94	51,01	11,67
					95	46,73	10,92
					96	58,09	13,34
