# Supplementary material for: Assessment of upper limb motor control: establishing normative benchmarks for clinical applications
Source: PeerJ. 2025 Aug 22;13:e19859. doi: 10.7717/peerj.19859 (PMC12377353; doi:10.7717/peerj.19859)
Supplement: Supplemental Information 1 [file peerj-13-19859-s001.zip › translated_csvs/basic_mdurance-test-243766.csv]

Unnamed: 0	rms_mean_(µV)	mvc_(µV)	mvc_h_(µV)	Unnamed: 4	frames_(0.25s)	rms_right_biceps_brachial_(µV)	rms_right_triceps_brachial_long_(µV)
right_biceps_brachial	88.37	273.09	1621.75		0	26,75	21,14
right_triceps_brachial_long	57.90	198.21	831.80		1	17,62	19,55
					2	15,59	16,23
					3	18,44	11,59
					4	17,67	12,39
					5	14,56	13,47
					6	12,68	12,81
					7	11,56	12,45
					8	11,25	12,16
					9	12,58	12,04
					10	12,29	12,88
					11	11,68	13,85
					12	12,65	14,49
					13	13,24	14,01
					14	13,38	13,97
					15	11,58	13,62
					16	18,8	13,64
					17	20,82	13,88
					18	15,67	13
					19	16,43	12,77
					20	15,34	14,08
					21	18,44	16,61
					22	35,7	24,45
					23	62,86	48,23
					24	67,12	161,4
					25	88,4	198,21
					26	147,99	126,23
					27	173,63	74,06
					28	222,39	86,53
					29	191,38	63,84
					30	63,1	129,09
					31	89,53	154,74
					32	167,02	100,76
					33	204,99	70,05
					34	186,14	64,37
					35	127,76	84,46
					36	65,92	122,89
					37	92,41	110,11
					38	101,83	62,01
					39	193,27	66,95
					40	273,09	81,62
					41	213,4	96,66
					42	78,59	123,82
					43	65,3	100,65
					44	156,79	48,14
					45	212,57	64,61
					46	212,98	67,89
					47	156,66	69,8
					48	59,29	135,76
					49	59,56	133,59
					50	105,44	62,35
					51	155,05	75,81
					52	180,64	77,54
					53	147,13	54,76
					54	88,02	82,79
					55	77,51	79,29
					56	126,07	54,38
					57	177,66	59,69
					58	157,21	75,67
					59	102,57	74,21
					60	69,58	68,42
					61	55,09	84,9
					62	89,16	71,87
					63	163,21	48,68
					64	173,66	58,78
					65	121,59	54,34
					66	111,27	88,91
					67	97,45	99,28
					68	91,16	58,29
					69	127,37	38,16
					70	145,09	52,34
					71	117,84	69,48
					72	62,14	98,86
					73	71,19	162,37
					74	141,99	150,27
					75	184,13	66,47
					76	186,36	70,22
					77	137,7	68,91
					78	67,48	101,73
					79	79,06	111,8
					80	130,75	66,76
					81	162,69	61,44
					82	144,2	57,97
					83	100,62	31,22
					84	54,16	21,54
					85	39,28	19,41
					86	39,73	18,7
					87	39,5	17,64
					88	43,9	17,92
					89	51,58	16,85
					90	52,57	16,18
					91	43,03	18,06
					92	33,73	17,93
					93	31,44	16,67
					94	28,7	15,83
					95	27,32	16,18
					96	32,34	17,11
					97	38,5	20,42
					98	39,06	24,56
					99	38,18	25,94
					100	35,47	27,89
