# Supplementary material for: Assessment of upper limb motor control: establishing normative benchmarks for clinical applications
Source: PeerJ. 2025 Aug 22;13:e19859. doi: 10.7717/peerj.19859 (PMC12377353; doi:10.7717/peerj.19859)
Supplement: Supplemental Information 1 [file peerj-13-19859-s001.zip › translated_csvs/basic_mdurance-test-243767.csv]

Unnamed: 0	rms_mean_(µV)	mvc_(µV)	mvc_h_(µV)	Unnamed: 4	frames_(0.25s)	rms_right_biceps_brachial_(µV)	rms_right_triceps_brachial_long_(µV)
right_biceps_brachial	121.87	371.03	1621.75		0	32,06	8,56
right_triceps_brachial_long	40.22	174.90	831.80		1	29,13	7,67
					2	28,27	6,35
					3	31,93	6,5
					4	29,76	6,67
					5	29,12	7,26
					6	29,61	7,11
					7	27,72	6,81
					8	26,52	6,88
					9	28,52	7,95
					10	24,49	17,39
					11	53,5	40,22
					12	132,41	43,54
					13	196,33	38,36
					14	245,97	49,55
					15	195,57	41,51
					16	45,02	23,85
					17	46,77	74,93
					18	180,13	75,14
					19	238,31	31,73
					20	187,22	29,77
					21	106,76	20,38
					22	85,38	25,38
					23	80,03	126,66
					24	149,78	131,13
					25	195,66	47,06
					26	169,12	33,91
					27	118,64	26,03
					28	83,17	31,12
					29	70,2	100,84
					30	119,35	105,02
					31	158,8	46,4
					32	149,43	33,51
					33	116,52	29,32
					34	87,52	23,68
					35	71,23	33,57
					36	167,91	30,7
					37	218,34	41,85
					38	156,54	44,07
					39	84,87	24,56
					40	73,8	35,57
					41	55,05	35,73
					42	125,66	18,56
					43	182,52	32,51
					44	153,02	34,77
					45	110,74	20,97
					46	90,45	18,11
					47	53,79	34,42
					48	186,39	35,1
					49	229,95	45,17
					50	178,61	52,91
					51	118,09	32,13
					52	51,04	38,37
					53	38,74	44,13
					54	142,03	29,71
					55	184,05	26,06
					56	134,13	46,31
					57	73,57	71,96
					58	66,04	75,68
					59	56,58	54,56
					60	110,1	31,84
					61	180,22	29,16
					62	212,57	39,11
					63	168,72	34,86
					64	87,89	20,86
					65	66,03	93,58
					66	80,97	94,82
					67	169,1	29,54
					68	181,57	34,09
					69	146,66	40,79
					70	129,24	32,77
					71	103,77	21,41
					72	88,38	16,62
					73	72,5	13,72
					74	61,72	12,31
					75	52,92	10,76
					76	73,01	14,57
					77	253,23	25,13
					78	359,63	86,44
					79	371,03	124,59
					80	370,06	174,9
