# Supplementary material for: Assessment of upper limb motor control: establishing normative benchmarks for clinical applications
Source: PeerJ. 2025 Aug 22;13:e19859. doi: 10.7717/peerj.19859 (PMC12377353; doi:10.7717/peerj.19859)
Supplement: Supplemental Information 1 [file peerj-13-19859-s001.zip › translated_csvs/basic_mdurance-test-243771.csv]

Unnamed: 0	rms_mean_(µV)	mvc_(µV)	mvc_h_(µV)	Unnamed: 4	frames_(0.25s)	rms_right_biceps_brachial_(µV)	rms_right_triceps_brachial_long_(µV)
right_biceps_brachial	62.09	205.88	1621.75		0	39,96	13,13
right_triceps_brachial_long	34.08	95.21	831.80		1	39	12,97
					2	42,93	12,55
					3	41,33	13,12
					4	48,05	13,39
					5	47	12,03
					6	33,44	12,86
					7	34,59	12,97
					8	39,87	12,33
					9	40,57	12,93
					10	40,47	11,73
					11	47,09	11,7
					12	44,29	12,85
					13	38,37	12,75
					14	43,02	12,11
					15	41,68	13,08
					16	39,63	13,38
					17	43,4	11,65
					18	41,64	11,62
					19	39,43	11,25
					20	36,43	22,61
					21	38,39	43,26
					22	40,3	44,4
					23	29,54	42,92
					24	22,51	42,83
					25	36,77	34,35
					26	60,88	44,66
					27	103,67	58,94
					28	101,53	64,57
					29	51,56	49,86
					30	41,36	26,64
					31	55,96	22,14
					32	50,12	17,47
					33	37,06	21,61
					34	33	43,1
					35	24,75	60,28
					36	35,4	61
					37	86,58	51,6
					38	107,5	54,75
					39	157,35	71,71
					40	205,88	68,97
					41	166,36	41,29
					42	101,86	18,78
					43	89,41	15,84
					44	57,76	18,73
					45	49	71,91
					46	45,52	88,62
					47	24,96	65,9
					48	25,45	40,92
					49	63,36	34,09
					50	128,81	55,24
					51	168,92	59,84
					52	156,89	40,87
					53	110,67	19,09
					54	92,52	15,29
					55	77,13	11,89
					56	48,19	35,53
					57	36,31	51,67
					58	18,54	55,13
					59	31,04	47,31
					60	61,83	36,92
					61	133,09	80,5
					62	205,04	95,21
					63	196,8	62
					64	145,45	28,12
					65	143,16	25,6
					66	106,67	20,11
					67	48,75	16,95
					68	56,75	31,91
					69	39,74	46,03
					70	18,42	43,26
					71	33,56	31,57
					72	80,32	56,16
					73	98,77	72,2
					74	89,02	56,24
					75	93,82	33,06
					76	88,54	24,76
					77	58,59	16,62
					78	53,93	17,26
					79	53,61	29,44
					80	30,34	32,18
					81	24,6	25,49
					82	35,68	22,38
					83	62,79	45,98
					84	82	63,56
					85	97,29	53,53
					86	97,65	32,91
					87	83,61	26,3
					88	62,82	19,64
					89	33,84	12,78
					90	42,26	22,93
					91	43,08	26,54
					92	27,54	19,52
					93	41,12	19,57
					94	59,48	36,72
					95	67,07	56,23
					96	63,49	52,44
					97	54,48	29,08
					98	60,76	15,26
					99	57,12	14,35
					100	38,32	19,37
					101	27,54	31,86
					102	19	47,79
					103	14,47	47,13
					104	18,84	41,86
					105	33,49	41,26
					106	53,62	48,32
					107	79,88	68,9
					108	99,16	60,91
					109	89,27	28,12
					110	75,05	18,1
					111	60,11	16,25
					112	31,48	22,89
					113	26,3	24,25
					114	12,7	20,53
					115	11,32	20,02
					116	34,18	25,4
					117	65,22	45,15
					118	80,39	61,72
					119	81,12	54,66
					120	70,88	33,25
					121	66,15	24,05
					122	77,23	16,93
					123	68,06	12,45
					124	45,62	23,42
					125	30,12	25,46
					126	14,46	18,26
					127	25,68	24,58
					128	48,7	50,87
					129	61,74	69,33
					130	84,31	75,03
					131	110,67	63,74
					132	97,03	38,35
					133	62,57	26,12
					134	61,21	22,24
					135	57,57	16,08
					136	45,42	16,37
					137	42,68	15,89
					138	44,3	14,97
					139	41,34	17,19
					140	39,49	18,79
