# Supplementary material for: Assessment of upper limb motor control: establishing normative benchmarks for clinical applications
Source: PeerJ. 2025 Aug 22;13:e19859. doi: 10.7717/peerj.19859 (PMC12377353; doi:10.7717/peerj.19859)
Supplement: Supplemental Information 1 [file peerj-13-19859-s001.zip › translated_csvs/basic_mdurance-test-243774.csv]

Unnamed: 0	rms_mean_(µV)	mvc_(µV)	mvc_h_(µV)	Unnamed: 4	frames_(0.25s)	rms_right_biceps_brachial_(µV)	rms_right_triceps_brachial_long_(µV)
right_biceps_brachial	65.10	269.27	1621.75		0	49,83	7,72
right_triceps_brachial_long	37.78	103.08	831.80		1	51,08	8,12
					2	48,87	7,14
					3	42,43	7,04
					4	35,15	7,4
					5	33,07	8,02
					6	33,46	8,26
					7	33,74	8,58
					8	32,42	8,27
					9	31,47	7,01
					10	34,04	6,72
					11	35,17	7,9
					12	32,06	8,37
					13	29,45	7,61
					14	30,97	15,93
					15	40,79	86,3
					16	46,44	102,96
					17	40,43	71,42
					18	77,42	63,45
					19	113,71	74,89
					20	142,42	69,12
					21	148,27	40,39
					22	97,56	21,49
					23	33,28	58,27
					24	35,22	82,29
					25	26,91	68,19
					26	64,42	59,72
					27	248,24	96,62
					28	269,27	90,06
					29	165,95	43,82
					30	114,63	28,19
					31	49,34	63,61
					32	55,72	103,08
					33	88,06	93,72
					34	131,24	60,2
					35	159,82	70,78
					36	167,31	61,95
					37	145,06	27,66
					38	107,11	16,36
					39	76,3	18,76
					40	63,65	44,06
					41	44,41	53,04
					42	87,61	54,66
					43	99,68	67,28
					44	62,89	57,42
					45	45,19	26,03
					46	37,21	12,52
					47	35,54	30,35
					48	30,56	55,7
					49	42,48	53,29
					50	86,72	66,21
					51	96,31	72
					52	82,41	39,73
					53	107,04	25,64
					54	92,89	37,1
					55	43,4	61,04
					56	42,71	68,95
					57	58,91	49,57
					58	72,53	34,82
					59	56,6	33,43
					60	39,89	26,28
					61	53,22	18,46
					62	52,54	11,72
					63	37,83	18,85
					64	27,02	17,74
					65	31,73	13,61
					66	68,45	27,82
					67	68,65	41,51
					68	39,5	38,61
					69	33,95	21,21
					70	25,88	10,78
					71	27,11	34,63
					72	25,66	49,94
					73	32,74	41,3
					74	59,89	34,18
					75	116,13	57,03
					76	143,76	53,55
					77	107,27	23,48
					78	49,15	25,51
					79	39,86	31,83
					80	33,55	26,47
					81	43,33	19,28
					82	75,19	29,47
					83	92,23	50,83
					84	84,83	49,27
					85	72,72	26,68
					86	59,43	13,11
					87	46,28	28,02
					88	39,45	51,8
					89	31,96	50,89
					90	46,3	37,73
					91	106,7	66,38
					92	116,04	74,4
					93	70,81	47,19
					94	49,47	22,21
					95	43,98	17,98
					96	33,98	14,31
					97	28,79	14,43
					98	31,33	14,54
					99	26	12,69
					100	28,36	12,54
					101	32,71	13,2
					102	28,33	12,74
					103	23,12	11,37
					104	23,48	11,32
