# Supplementary material for: Assessment of upper limb motor control: establishing normative benchmarks for clinical applications
Source: PeerJ. 2025 Aug 22;13:e19859. doi: 10.7717/peerj.19859 (PMC12377353; doi:10.7717/peerj.19859)
Supplement: Supplemental Information 1 [file peerj-13-19859-s001.zip › translated_csvs/basic_mdurance-test-243775.csv]

Unnamed: 0	rms_mean_(µV)	mvc_(µV)	mvc_h_(µV)	Unnamed: 4	frames_(0.25s)	rms_right_biceps_brachial_(µV)	rms_right_triceps_brachial_long_(µV)
right_biceps_brachial	69.38	173.66	1621.75		0	33,27	10,39
right_triceps_brachial_long	47.65	127.67	831.80		1	35,52	10,82
					2	35,75	12,23
					3	34,32	11,05
					4	36,79	9,33
					5	41,93	11,11
					6	48,77	12,59
					7	57,85	12,77
					8	58,65	12,97
					9	60,57	15,7
					10	53,02	36,63
					11	98,12	106,41
					12	110,26	109,97
					13	99,78	60,09
					14	136,43	69,56
					15	134,23	61,34
					16	96,12	84,13
					17	78,56	124,45
					18	141,33	127,57
					19	173,66	127,67
					20	141,3	125,95
					21	85,64	85,82
					22	29,32	32,39
					23	36,72	36,91
					24	49,26	36,15
					25	91,6	52,44
					26	100,98	70,67
					27	59,81	59,57
					28	25,75	36,77
					29	38,13	43,73
					30	52,55	47,47
					31	91,76	50,25
					32	99,27	55,19
					33	56,97	44,07
					34	32,53	30,12
					35	37,05	37,17
					36	59,49	89,91
					37	77,63	91,56
					38	95,39	79,06
					39	100,31	83,84
					40	72,27	47,29
					41	50,34	20,5
					42	50,96	26,26
					43	64,32	31,61
					44	88,97	57,12
					45	99,79	67,44
					46	71,77	43,87
					47	37,22	18,13
					48	43,73	26,15
					49	41,63	26,07
					50	62,4	39,19
					51	128,51	60,84
					52	152,96	53,34
					53	115,45	25,96
					54	63,47	31,43
					55	39,07	29,78
					56	78,35	31,25
					57	123,95	74,33
					58	113,17	76,84
					59	54,64	36,14
					60	40,79	26,62
					61	41,63	66,15
					62	52,36	72,36
					63	90,79	66,69
					64	100,64	71,59
					65	66,35	47,29
					66	33,14	29,58
					67	45,91	32,13
					68	69,63	36,77
					69	89,37	52,99
					70	94,53	66,96
					71	76,91	59,46
					72	49,32	42,13
					73	45,28	38,04
					74	49,51	26,74
					75	43,42	19,91
					76	32,95	16,5
					77	34,2	15,36
					78	38,31	15,05
					79	40,64	15,21
					80	4,54	2,82
