# Supplementary material for: Assessment of upper limb motor control: establishing normative benchmarks for clinical applications
Source: PeerJ. 2025 Aug 22;13:e19859. doi: 10.7717/peerj.19859 (PMC12377353; doi:10.7717/peerj.19859)
Supplement: Supplemental Information 1 [file peerj-13-19859-s001.zip › translated_csvs/basic_mdurance-test-243777.csv]

Unnamed: 0	rms_mean_(µV)	mvc_(µV)	mvc_h_(µV)	Unnamed: 4	frames_(0.25s)	rms_right_biceps_brachial_(µV)	rms_right_triceps_brachial_long_(µV)
right_biceps_brachial	62.62	180.55	1621.75		0	31,29	9,31
right_triceps_brachial_long	67.80	304.84	831.80		1	35,03	15,08
					2	33,35	15,06
					3	26,73	8,86
					4	24,93	12,79
					5	27,74	14,39
					6	36,67	13,26
					7	35,75	12,54
					8	27,85	10,37
					9	25,37	8,76
					10	22,84	8,01
					11	23,47	8,71
					12	22	7,89
					13	21,62	6,99
					14	23,37	7,55
					15	25,07	8,52
					16	23,26	8,3
					17	21,61	7,67
					18	24,62	9,33
					19	25,14	10,13
					20	23,27	10,31
					21	19,77	55,57
					22	52,27	129,01
					23	75,82	220,39
					24	99,64	194,17
					25	117,7	65,78
					26	177,4	91,12
					27	168,96	99,34
					28	77,98	58,2
					29	54,51	20,59
					30	42	15,22
					31	40,96	10,97
					32	43,42	58,52
					33	57,65	116,28
					34	80,48	289,63
					35	85,87	279,59
					36	160,45	91,41
					37	180,55	94,13
					38	131,44	94,76
					39	92,39	65,72
					40	51,33	21,59
					41	51,57	19,96
					42	55,98	19,76
					43	89,12	24,57
					44	94,27	78,57
					45	65,74	156,8
					46	61,42	238,81
					47	75,95	200,11
					48	100,23	59
					49	109,28	71,51
					50	130,8	81,65
					51	121,35	59,19
					52	72,58	23,38
					53	78,68	21,89
					54	79,62	28,42
					55	53,16	44,96
					56	40,56	93,5
					57	60,97	221,9
					58	71,75	304,84
					59	71,1	228,62
					60	100,85	51,75
					61	111,04	54,06
					62	110,71	48,11
					63	111,97	34,54
					64	86,55	23,9
					65	65,16	16,49
					66	43,48	19,94
					67	30,51	46,54
					68	49,41	130,81
					69	55,06	170,31
					70	57,59	138,12
					71	54,59	77,39
					72	76,51	46,31
					73	107,23	46,39
					74	90,8	28,46
					75	51,71	11,71
					76	47,44	12,58
					77	50,19	19,92
					78	44,13	29,71
					79	43,14	114,73
					80	55,27	207,14
					81	45,95	183,65
					82	59,76	64,56
					83	113,42	60,41
					84	113,11	62,45
					85	69,72	35,17
					86	56,08	18,46
					87	52,88	18,44
					88	58,25	19,57
					89	47,22	17,03
					90	25,94	109,22
					91	55,35	201,52
					92	63,56	204
					93	43,41	116,54
					94	50,75	35,2
					95	87,55	50,95
					96	116,78	63,16
					97	107,82	46,66
					98	77,84	23,84
					99	79,16	82,66
					100	66,69	82,5
					101	35,13	48,96
					102	31,2	83,31
					103	64,99	254,13
					104	75,2	280,81
					105	65,14	140,32
					106	65	34,47
					107	86,04	35,72
					108	89,95	52,32
					109	65,21	46,48
					110	52,08	15,35
					111	44,09	16,11
					112	39,63	19,27
					113	32,71	38,06
					114	31,15	83,38
					115	45,07	174,89
					116	53,46	195,36
					117	49	117,05
					118	65,13	52,34
					119	88,03	70,63
					120	123,53	186,48
					121	113,41	181,96
					122	66,64	35,13
					123	55,95	17,35
					124	53,69	12,68
					125	68,42	14,57
					126	58,09	38,83
					127	42,95	54,99
					128	45,33	110,64
					129	44,8	162,25
					130	89,93	132,88
					131	135,72	71,72
					132	123,84	164,38
					133	77,48	155,61
					134	56,45	21,37
					135	43,71	8,89
					136	35,25	7,94
					137	35,71	8,42
					138	38,11	8,66
					139	42,87	10,5
					140	41,2	11,1
					141	36,16	9,21
					142	35,73	8,28
					143	36,15	8,3
					144	40,4	8,63
					145	37,17	8,91
					146	35,33	9,62
					147	33,87	9,48
					148	34,45	8,35
					149	34,28	7,8
					150	30,65	7,51
					151	30,73	9,28
					152	34,66	14,91
