# Supplementary material for: Assessment of upper limb motor control: establishing normative benchmarks for clinical applications
Source: PeerJ. 2025 Aug 22;13:e19859. doi: 10.7717/peerj.19859 (PMC12377353; doi:10.7717/peerj.19859)
Supplement: Supplemental Information 1 [file peerj-13-19859-s001.zip › translated_csvs/basic_mdurance-test-243779.csv]

Unnamed: 0	rms_mean_(µV)	mvc_(µV)	mvc_h_(µV)	Unnamed: 4	frames_(0.25s)	rms_right_biceps_brachial_(µV)	rms_right_triceps_brachial_long_(µV)
right_biceps_brachial	73.03	167.58	1621.75		0	27,42	6,6
right_triceps_brachial_long	77.02	251.07	831.80		1	32,23	10,28
					2	30,59	10,34
					3	22,07	6,76
					4	26,48	9,08
					5	31,34	10,84
					6	37,01	12,47
					7	32,83	11
					8	19,45	6,91
					9	20,02	7,43
					10	22,54	7,54
					11	24,58	7,41
					12	22,59	6,81
					13	23,5	7,11
					14	23,78	9,98
					15	29,84	139,24
					16	88,56	146,59
					17	124,06	69,35
					18	120,26	95,39
					19	90,42	88,78
					20	54,45	40,57
					21	38,06	21,56
					22	73,79	103,62
					23	85,35	198,51
					24	92,61	174,84
					25	133,13	68,99
					26	152,36	223,72
					27	133,43	219,14
					28	89,99	36,33
					29	52,89	38,74
					30	58,04	72,18
					31	76,31	188,38
					32	83,13	251,07
					33	108,98	182,99
					34	137,88	72,37
					35	132,61	72,98
					36	98,27	49,26
					37	57,46	22,21
					38	69,09	64,54
					39	88,17	199,83
					40	67,91	213,81
					41	106,49	108,85
					42	119,44	58,28
					43	78,56	73,25
					44	79,03	64,2
					45	67,96	14,25
					46	34,17	53,84
					47	40,39	108,82
					48	39,36	122,1
					49	71,25	84,19
					50	141,61	69,48
					51	143,57	98,91
					52	76,95	79,73
					53	52,55	19,87
					54	45,75	58,64
					55	42,75	161,88
					56	55,4	188,36
					57	93,63	120,53
					58	117,13	60,47
					59	110,19	57,01
					60	87,44	46,13
					61	110,41	85,19
					62	104,26	125,77
					63	51,28	162,74
					64	60,41	146,59
					65	135,22	85,47
					66	153,47	70,57
					67	100,14	112,04
					68	89,29	107,64
					69	76,17	61,08
					70	56,66	111,25
					71	71,46	210,82
					72	59,59	247,21
					73	67,71	165,46
					74	98,55	47,35
					75	105,2	70,17
					76	95,93	68,73
					77	92,59	32,01
					78	72,52	50,87
					79	54,72	109,52
					80	72,25	200,18
					81	71,98	201,3
					82	131,89	116,44
					83	167,58	82,4
					84	152,52	170,89
					85	121,51	162,2
					86	128,98	40,82
					87	120,06	47,91
					88	65,76	134,48
					89	66,3	153,08
					90	124,4	95
					91	148,46	79,74
					92	115,39	78,31
					93	79,63	52,62
					94	53,86	22,31
					95	44,44	12,97
					96	41,94	12,15
					97	39,59	11,27
					98	39,05	9,78
					99	38,72	9,46
					100	37,79	8,56
					101	39,52	9,45
					102	36,06	9,66
					103	30,35	8,4
					104	30,51	7,75
					105	35,69	7,66
					106	36,33	7,69
					107	33,5	7,64
					108	33,22	7,26
					109	32,58	7,02
					110	31	7,45
					111	28,21	7,79
					112	30,48	8,56
