# Supplementary material for: Assessment of upper limb motor control: establishing normative benchmarks for clinical applications
Source: PeerJ. 2025 Aug 22;13:e19859. doi: 10.7717/peerj.19859 (PMC12377353; doi:10.7717/peerj.19859)
Supplement: Supplemental Information 1 [file peerj-13-19859-s001.zip › translated_csvs/basic_mdurance-test-243781.csv]

Unnamed: 0	rms_mean_(µV)	mvc_(µV)	mvc_h_(µV)	Unnamed: 4	frames_(0.25s)	rms_right_biceps_brachial_(µV)	rms_right_triceps_brachial_long_(µV)
right_biceps_brachial	76.01	252.06	1621.75		0	33,19	6,96
right_triceps_brachial_long	74.47	269.26	831.80		1	31,61	7,38
					2	28,73	6,82
					3	28,34	6,21
					4	31,5	7,13
					5	32,18	8,28
					6	32,16	7,42
					7	29,62	7,63
					8	28,88	7,49
					9	29,97	6,21
					10	30,98	6,83
					11	30,73	7,86
					12	45,01	9,92
					13	47,73	9,41
					14	34,48	8,14
					15	32,85	8,16
					16	33,47	7,44
					17	31,67	8,06
					18	41,38	9,12
					19	42,31	8,75
					20	33,42	8,18
					21	27,42	8,02
					22	26,17	7,55
					23	27,79	7,13
					24	27,66	8,88
					25	30,45	9,08
					26	30,44	38,84
					27	61,89	141,42
					28	143,88	152,36
					29	170,79	90,29
					30	128,47	67,17
					31	75,48	33,06
					32	39,96	97,25
					33	51,62	137,8
					34	122,67	115,31
					35	146,72	83,05
					36	143,31	137,87
					37	125,42	131,86
					38	64,97	87,91
					39	70,01	136,34
					40	76,65	142,46
					41	143,5	110,29
					42	158,28	84,69
					43	103,47	60,76
					44	75,26	38,28
					45	55,02	118,54
					46	60,98	136,98
					47	96,92	91,95
					48	113,31	76,27
					49	106,6	100,37
					50	89,54	89,91
					51	90,47	203,77
					52	96,19	240,09
					53	91,64	137,22
					54	233,01	92,13
					55	252,06	132,25
					56	142,63	109,26
					57	81,05	111,48
					58	80,92	269,26
					59	90,39	252,19
					60	118,07	66,04
					61	123,2	69,98
					62	96,58	125,31
					63	81,68	137,18
					64	73,48	186,3
					65	77,96	223,65
					66	57,68	147,66
					67	74,01	48,04
					68	146,36	83,55
					69	140,92	176,96
					70	57,31	197,45
					71	89,82	263,8
					72	104,25	245,26
					73	152,37	117,67
					74	171,32	107,81
					75	117,11	168,79
					76	71,36	171,56
					77	39,49	96,85
					78	35,22	113,79
					79	50,32	81,35
					80	93,29	54,61
					81	177,31	120,43
					82	194,59	149,81
					83	118,55	112,24
					84	109,88	147,49
					85	108,33	150,4
					86	47,63	60,62
					87	76,67	65,43
					88	126,72	129,43
					89	142,71	115,86
					90	104,33	18,77
					91	71,48	11,68
					92	63,95	11,43
					93	53,15	12,35
					94	48,55	11,25
					95	46,41	9,61
					96	43,16	9,44
					97	35,55	8,23
					98	42,34	8
					99	49,91	9,04
					100	46,82	9,47
					101	40,63	9
					102	41,32	9,83
					103	44,9	9,6
					104	40,62	7,64
					105	37,53	8,29
					106	38,79	9,08
					107	39,07	10,15
					108	38,4	10,21
					109	34	8,35
					110	32,72	8,64
					111	30,64	8,89
					112	27,51	7,98
