# Supplementary material for: Assessment of upper limb motor control: establishing normative benchmarks for clinical applications
Source: PeerJ. 2025 Aug 22;13:e19859. doi: 10.7717/peerj.19859 (PMC12377353; doi:10.7717/peerj.19859)
Supplement: Supplemental Information 1 [file peerj-13-19859-s001.zip › translated_csvs/basic_mdurance-test-246567.csv]

Unnamed: 0	rms_mean_(µV)	mvc_(µV)	mvc_h_(µV)	Unnamed: 4	frames_(0.25s)	rms_right_biceps_brachial_(µV)	rms_right_triceps_brachial_long_(µV)
right_biceps_brachial	153.36	523.16	1621.75		0	68,27	16,32
right_triceps_brachial_long	73.34	292.05	831.80		1	61,81	14,49
					2	65,63	13,72
					3	71,23	14,82
					4	72,39	14,25
					5	65,17	12,68
					6	56,5	12,01
					7	61,57	12,38
					8	66,89	13,22
					9	70,67	13,39
					10	65,43	13,53
					11	70,29	14,52
					12	71,42	14,66
					13	57,72	14,09
					14	59,22	13,57
					15	64,44	13,11
					16	65,43	14,21
					17	59,81	13,55
					18	58,38	13,45
					19	70,16	16,23
					20	72,52	16,37
					21	57,08	40,4
					22	72,85	134,01
					23	93,34	284,92
					24	72,44	271,62
					25	128,65	125,61
					26	172,53	89,57
					27	381,75	82,32
					28	447,65	84,34
					29	306,05	47,04
					30	248,83	31,52
					31	208,2	59,12
					32	107,46	67,83
					33	111,63	186,83
					34	100,65	249,39
					35	54,69	197,15
					36	57,35	103,62
					37	95,88	40,73
					38	234,7	53,27
					39	469,31	117,13
					40	478,07	115,85
					41	343,99	60,8
					42	262,69	53,47
					43	95,76	33,64
					44	95,08	221,02
					45	88,58	251,73
					46	46,3	137,89
					47	42,11	68,64
					48	88,87	49,79
					49	152,63	55,63
					50	425,46	91,22
					51	466,28	98,42
					52	292,11	64,26
					53	201,21	47,36
					54	118,52	28,66
					55	84,01	90,01
					56	51,36	161,17
					57	45,38	161,87
					58	29,77	100,74
					59	58,67	54,05
					60	120,41	45,1
					61	243,24	63,3
					62	422,01	89,15
					63	408,82	81,22
					64	239,9	49,8
					65	152,96	38,24
					66	98,38	31,2
					67	110,92	248,49
					68	84,66	292,05
					69	48,8	156,73
					70	101,13	51,28
					71	159,34	66,51
					72	205,46	62,29
					73	425,98	109,03
					74	472,61	119,01
					75	322,63	75,32
					76	194,16	46,07
					77	74,17	29,4
					78	67,05	125,11
					79	57,52	194,65
					80	47,56	173,65
					81	27,87	96,78
					82	80	58,59
					83	144,8	67,06
					84	166,42	61,83
					85	440,13	92,9
					86	475,71	99,48
					87	272,9	57,09
					88	191,34	38,36
					89	87,4	27,34
					90	40,96	56,82
					91	49,87	108,69
					92	48,83	121,34
					93	27,92	83,6
					94	73,49	56,26
					95	113,11	54,78
					96	373,01	78,06
					97	523,16	98,36
					98	423,93	76,77
					99	197,95	36,98
					100	63,09	26,55
					101	48,5	119,69
					102	60,6	180,16
					103	59,74	183,85
					104	41,95	143,04
					105	71,69	84,63
					106	140,02	65,05
					107	389,85	98,01
					108	506,46	104,67
					109	386,99	66,36
					110	195,14	36,52
					111	115,75	29,61
					112	63,79	40,95
					113	47,66	79,15
					114	37,9	112,36
					115	30,91	101,5
					116	66,3	64,66
					117	136,1	61,71
					118	240,98	62,46
					119	434,48	91,1
					120	418,56	87,82
					121	201,82	36,97
					122	112,6	27,56
					123	43,87	26,28
					124	77,19	97,71
					125	85,93	118,41
					126	52,9	106,16
					127	23,96	90,77
					128	76,26	52,16
					129	147,05	94,86
					130	257,81	105,61
					131	466,91	99,87
					132	438,84	87,63
					133	187,66	37,31
					134	159,76	30,98
					135	143,55	28,07
					136	152,79	33,66
					137	170,78	34,97
					138	121,25	23,46
					139	74,71	17,06
					140	74,49	19,9
					141	87,05	18,91
					142	78,67	14,93
					143	59,58	14,89
					144	62,25	15,34
					145	66,59	16,86
					146	70,24	18,14
					147	64,95	16,13
					148	58,86	14,27
					149	56,96	14,82
					150	50,39	14,72
					151	50,77	13,57
					152	52,19	12,89
