# Supplementary material for: Assessment of upper limb motor control: establishing normative benchmarks for clinical applications
Source: PeerJ. 2025 Aug 22;13:e19859. doi: 10.7717/peerj.19859 (PMC12377353; doi:10.7717/peerj.19859)
Supplement: Supplemental Information 1 [file peerj-13-19859-s001.zip › translated_csvs/basic_mdurance-test-246569.csv]

Unnamed: 0	rms_mean_(µV)	mvc_(µV)	mvc_h_(µV)	Unnamed: 4	frames_(0.25s)	rms_right_biceps_brachial_(µV)	rms_right_triceps_brachial_long_(µV)
right_biceps_brachial	179.53	643.71	1621.75		0	56,56	14,32
right_triceps_brachial_long	90.49	253.66	831.80		1	51,83	14,14
					2	47,58	13,76
					3	46,4	12,76
					4	41,68	12,02
					5	42,49	12,91
					6	44,37	12,76
					7	48,78	12,77
					8	49,93	13,47
					9	53,14	13,45
					10	57,19	12,59
					11	57,01	12,5
					12	51,85	12,95
					13	50,37	15
					14	50,72	71,33
					15	101,13	152,8
					16	123,4	188,52
					17	136,94	137,28
					18	241,69	67,59
					19	416,81	95,99
					20	415,16	117,74
					21	219,35	106,39
					22	91,75	72,17
					23	122,01	172,16
					24	107,43	180,17
					25	162,88	96,57
					26	185,69	79,69
					27	376,43	139,3
					28	388,54	165,53
					29	139,3	117,06
					30	118,21	123
					31	140,85	198,25
					32	103,7	189,34
					33	168,82	119,69
					34	225,76	94,2
					35	490,29	148,44
					36	492,99	158,37
					37	185,79	106,74
					38	109,76	190,66
					39	88,8	213,09
					40	106,61	135,52
					41	175,64	111,71
					42	456,84	147,33
					43	476,41	135,59
					44	202,45	91,97
					45	76,81	69,08
					46	97,47	239,49
					47	82,44	253,66
					48	99,96	108,14
					49	178,35	87,11
					50	391,94	134,17
					51	419,08	120,12
					52	216,53	58,63
					53	95,47	51,91
					54	104,35	168,91
					55	74,56	214,33
					56	185,54	153,24
					57	434,94	88,79
					58	573,92	97,42
					59	445,7	85,1
					60	175,66	52,34
					61	84,26	150,4
					62	65,35	213,81
					63	66,77	168,38
					64	140,55	77,3
					65	212,98	67,13
					66	557,83	133,1
					67	567,66	142,32
					68	216,22	69,3
					69	102,47	46,39
					70	58,86	93,07
					71	32,11	90,2
					72	73,59	46,42
					73	134,31	47,87
					74	407,21	125,47
					75	416,18	137,1
					76	187,13	80,35
					77	128,89	61,91
					78	51,25	100,84
					79	34,04	112,14
					80	56,4	68,83
					81	202,07	42,57
					82	637,02	167,16
					83	643,71	170,48
					84	238,7	64,06
					85	128,3	47,95
					86	99,23	137,82
					87	70,18	157,52
					88	117,31	86,74
					89	186,78	61,34
					90	501,18	145,93
					91	501,11	142,4
					92	197,72	45,85
					93	143,9	25,07
					94	76,76	18,25
					95	73,24	15,94
					96	71,59	18,51
					97	56,89	18,01
					98	68,32	17,04
					99	72,06	17,38
					100	60,69	15,02
					101	69,29	14,73
					102	85,72	15,53
					103	81	15,88
					104	73,88	15,59
					105	70,24	13,63
					106	64,84	13,86
					107	71,69	15,59
					108	136,77	19,61
