# Supplementary material for: Assessment of upper limb motor control: establishing normative benchmarks for clinical applications
Source: PeerJ. 2025 Aug 22;13:e19859. doi: 10.7717/peerj.19859 (PMC12377353; doi:10.7717/peerj.19859)
Supplement: Supplemental Information 1 [file peerj-13-19859-s001.zip › translated_csvs/basic_mdurance-test-246571.csv]

Unnamed: 0	rms_mean_(µV)	mvc_(µV)	mvc_h_(µV)	Unnamed: 4	frames_(0.25s)	rms_right_biceps_brachial_(µV)	rms_right_triceps_brachial_long_(µV)
right_biceps_brachial	159.38	450.09	1621.75		0	69,03	19,6
right_triceps_brachial_long	51.39	124.68	831.80		1	71,26	17,4
					2	73,87	16,25
					3	75,26	16,14
					4	70,95	15,87
					5	62,92	16,29
					6	58,69	16,48
					7	58,59	15,46
					8	56,62	16,03
					9	59,58	18,86
					10	63,24	19,04
					11	64,13	16,41
					12	71,28	18,53
					13	75,8	17,85
					14	65,05	12,95
					15	57,29	13,19
					16	63,21	13,24
					17	64,87	15,65
					18	64,92	16,99
					19	63,52	14,86
					20	59	14,3
					21	147,39	27,01
					22	142,78	34,28
					23	59,35	40,44
					24	143,82	111,74
					25	226,52	124,68
					26	337,33	103,87
					27	296,25	104,27
					28	145,93	72,86
					29	145,79	47,49
					30	169,77	55,53
					31	210,22	61,31
					32	429,6	86,68
					33	424,19	105,6
					34	153,17	78,15
					35	71,82	49,93
					36	148,62	70,24
					37	224,53	79,89
					38	446,83	102,69
					39	445,44	121,78
					40	178,56	91,05
					41	94,45	45,28
					42	181,69	61,34
					43	202,99	62,33
					44	292,89	78,24
					45	361,22	97,37
					46	250,41	75,42
					47	93,93	41,41
					48	144,39	85,58
					49	173,37	90,66
					50	179,52	57,32
					51	234,91	72,61
					52	205,77	69,41
					53	79,16	53,96
					54	115,01	61,27
					55	159,32	64,63
					56	212,93	61,48
					57	274,47	74,59
					58	215,72	83,71
					59	54,21	64,66
					60	120,23	45,99
					61	158,73	46,6
					62	202,92	48,12
					63	421,8	93,23
					64	392,77	104,09
					65	116,16	80,66
					66	102,62	91,05
					67	108,28	76,61
					68	128,37	55,81
					69	292,82	73,82
					70	450,09	85,05
					71	375,16	72,64
					72	140,62	45,84
					73	133,93	76,48
					74	176,97	83,1
					75	381,88	89,67
					76	375,71	95,76
					77	202,39	68,85
					78	178,87	75,08
					79	123,64	69,24
					80	177,86	51,17
					81	396,04	97,98
					82	401,61	109,64
					83	230,11	74,99
					84	182,26	38,85
					85	113,76	18,41
					86	105,43	18,73
					87	107,18	19,22
					88	102,78	16,4
					89	92,69	17,67
					90	70,34	19,6
					91	64,86	16,79
					92	66,53	20,56
					93	72,15	21,18
					94	67,44	18,28
					95	56,09	19,12
					96	55,62	17,13
					97	50,69	14,49
					98	46,82	13,35
					99	44,32	13,69
					100	43,06	12,83
					101	42,45	11,68
					102	39,57	11,75
					103	39,72	14,1
					104	38,07	18,54
