# Supplementary material for: Assessment of upper limb motor control: establishing normative benchmarks for clinical applications
Source: PeerJ. 2025 Aug 22;13:e19859. doi: 10.7717/peerj.19859 (PMC12377353; doi:10.7717/peerj.19859)
Supplement: Supplemental Information 1 [file peerj-13-19859-s001.zip › translated_csvs/basic_mdurance-test-246572.csv]

Unnamed: 0	rms_mean_(µV)	mvc_(µV)	mvc_h_(µV)	Unnamed: 4	frames_(0.25s)	rms_right_biceps_brachial_(µV)	rms_right_triceps_brachial_long_(µV)
right_biceps_brachial	93.93	356.96	1621.75		0	57,52	13,37
right_triceps_brachial_long	38.91	100.94	831.80		1	59,25	56,79
					2	61,08	84,69
					3	50,73	75,29
					4	38,94	42,41
					5	63,36	18,8
					6	256,09	50,13
					7	356,96	78,07
					8	290,8	71,91
					9	183,61	41,84
					10	132,01	23,74
					11	79,71	46,94
					12	65,02	49,9
					13	40,17	38,56
					14	54,67	39,14
					15	141,84	40,35
					16	192,54	49,9
					17	179,56	47,21
					18	120,58	30,64
					19	68,69	17,34
					20	57,68	23,98
					21	30,6	30,65
					22	62,12	48,96
					23	63,55	60,17
					24	29,77	48,39
					25	27,9	27,11
					26	89,21	31,55
					27	159,63	53,57
					28	200,75	67,71
					29	167,78	54,4
					30	111,49	26,4
					31	100,3	19,6
					32	61,31	16,76
					33	72,51	57,62
					34	81,19	78,45
					35	53,21	61,65
					36	99,16	34,98
					37	131,4	32,21
					38	151,31	33,28
					39	147,41	28,68
					40	113,98	24,07
					41	108,41	39,26
					42	99,55	44,26
					43	70,55	28,44
					44	54,89	25,14
					45	50,84	46,15
					46	34,08	60,97
					47	22,34	54,72
					48	59,03	35,05
					49	91,76	34,46
					50	161,74	59,63
					51	183,84	63,32
					52	136,96	42,29
					53	96,43	24,21
					54	64,59	15,42
					55	40,05	31,27
					56	35,8	69,58
					57	34,77	75,96
					58	30,41	51,83
					59	42,3	33,74
					60	79,44	22,13
					61	109,31	28,91
					62	177	48,63
					63	175,72	45,74
					64	90,36	22,88
					65	56,74	24,94
					66	55,53	26,69
					67	42,85	77,4
					68	29,55	94,31
					69	23,81	68,92
					70	107,81	41,18
					71	154,25	23,06
					72	177,12	31,74
					73	188,76	49,34
					74	148,38	48,62
					75	101,4	28,14
					76	75,4	17,84
					77	44,29	20,5
					78	56,28	54,73
					79	48,03	65,51
					80	103,4	47,91
					81	129,58	30,21
					82	135,74	23,73
					83	171,13	51,82
					84	153,1	53,59
					85	110,8	29,56
					86	88,51	21,1
					87	48,62	24,53
					88	35,74	33,33
					89	29,64	31,64
					90	21,15	28,94
					91	57,58	25,59
					92	78,56	21,17
					93	87,14	18,86
					94	109,21	18,23
					95	110,03	17,77
					96	116,41	28,49
					97	112,75	30,78
					98	79,6	19,57
					99	52,22	12,66
					100	32,12	18,43
					101	32,45	22,22
					102	31,64	93,31
					103	32,57	100,94
					104	38,11	47,89
					105	65,04	35,44
					106	76,65	33,1
					107	82,17	27,91
					108	127,82	27,9
					109	200,3	62,47
					110	201,09	66,34
					111	128,4	34,94
					112	70,37	20,2
					113	51,76	14,34
					114	54,8	11,76
					115	49,63	13,07
					116	54,63	24,8
					117	85,26	28,27
					118	105,78	29,56
					119	117,63	41,31
					120	128,53	45,19
					121	127,08	42,92
					122	124,14	36,06
					123	104,48	23,06
					124	84,65	15,53
					125	70,43	11,23
					126	43,18	25,2
					127	46,27	32,55
					128	53,93	10,36
