# Supplementary material for: Assessment of upper limb motor control: establishing normative benchmarks for clinical applications
Source: PeerJ. 2025 Aug 22;13:e19859. doi: 10.7717/peerj.19859 (PMC12377353; doi:10.7717/peerj.19859)
Supplement: Supplemental Information 1 [file peerj-13-19859-s001.zip › translated_csvs/basic_mdurance-test-246575.csv]

Unnamed: 0	rms_mean_(µV)	mvc_(µV)	mvc_h_(µV)	Unnamed: 4	frames_(0.25s)	rms_right_biceps_brachial_(µV)	rms_right_triceps_brachial_long_(µV)
right_biceps_brachial	83.90	203.20	1621.75		0	32,22	8,75
right_triceps_brachial_long	32.89	113.80	831.80		1	32,88	9,22
					2	32,48	11,43
					3	31,69	13,47
					4	37,54	16,19
					5	42,42	14,94
					6	41,28	17,49
					7	37,29	17,33
					8	38,05	9,35
					9	41,04	9,56
					10	38,77	9,38
					11	41,27	9,55
					12	41,51	9,67
					13	32,01	10,34
					14	25,67	40,05
					15	53,98	113,8
					16	76,45	109,19
					17	94,24	29,75
					18	125,15	28,34
					19	140,6	32,83
					20	101,24	28,92
					21	65,92	30,16
					22	81,96	52,7
					23	66,06	51,89
					24	70,62	33,2
					25	131,15	34,68
					26	136,4	34,28
					27	98,65	24,8
					28	78,54	18,68
					29	50,22	22,83
					30	41,62	22,29
					31	90,26	25,02
					32	140,3	32,09
					33	129,4	27,86
					34	112,83	25,65
					35	149,09	38,43
					36	131,53	34,16
					37	58,49	17,94
					38	23,4	35,24
					39	32,34	40,36
					40	93,14	29,32
					41	124,5	30,92
					42	124,76	30,8
					43	151,54	38,59
					44	128,85	39,17
					45	43,46	22,39
					46	51,3	37,72
					47	64,64	105,2
					48	90,24	104,36
					49	136,04	45,74
					50	169,49	44,96
					51	193,96	65,41
					52	157,58	60
					53	65,95	26,42
					54	43,96	36,46
					55	59,03	49,92
					56	69,58	42,53
					57	125,6	26,29
					58	141,38	28,01
					59	141,58	38,8
					60	128,51	36,11
					61	60,22	26,3
					62	28,29	44,95
					63	32,23	53,89
					64	67,7	41,41
					65	107,1	26,15
					66	117,48	30,09
					67	110,98	33,94
					68	89,15	27,05
					69	46,5	17,13
					70	25,93	37,97
					71	37,43	61,79
					72	43,58	54,4
					73	64,23	27,2
					74	103,51	27,77
					75	109,48	27,86
					76	88,45	20,11
					77	62,4	26,42
					78	36,56	40,46
					79	34,22	37,09
					80	66,76	24,25
					81	131,45	37,85
					82	159,17	42,09
					83	157,63	44,29
					84	122,38	40,07
					85	61,27	23,07
					86	53,51	35,89
					87	45,12	35,99
					88	50,67	24,22
					89	89,03	25,17
					90	177,12	27,92
					91	203,2	34,74
					92	153,97	35,49
					93	117,2	27,24
					94	98,87	25,66
					95	81,24	21,55
					96	67,42	14,66
					97	63,02	12,69
					98	61,66	11,22
					99	58,75	11,37
					100	57,43	13,59
