# Supplementary material for: Assessment of upper limb motor control: establishing normative benchmarks for clinical applications
Source: PeerJ. 2025 Aug 22;13:e19859. doi: 10.7717/peerj.19859 (PMC12377353; doi:10.7717/peerj.19859)
Supplement: Supplemental Information 1 [file peerj-13-19859-s001.zip › translated_csvs/basic_mdurance-test-246577.csv]

Unnamed: 0	rms_mean_(µV)	mvc_(µV)	mvc_h_(µV)	Unnamed: 4	frames_(0.25s)	rms_right_biceps_brachial_(µV)	rms_right_triceps_brachial_long_(µV)
right_biceps_brachial	108.78	294.47	1621.75		0	29,68	9,24
right_triceps_brachial_long	43.70	179.14	831.80		1	34,34	9,18
					2	34,46	9,3
					3	30,44	8,81
					4	31,85	8,59
					5	91,76	29,13
					6	156,19	54,91
					7	148,66	50,67
					8	86,11	31,47
					9	65,39	28,35
					10	132,79	42,28
					11	137,59	171,05
					12	213,51	179,14
					13	251,74	74,39
					14	213,89	52,87
					15	177,07	47,55
					16	160,09	71,86
					17	168,43	88,93
					18	124,5	68,86
					19	129,11	55,97
					20	158,12	55,7
					21	121,02	43,66
					22	40,97	30,26
					23	79,87	25,84
					24	125,43	23,47
					25	126,03	31,61
					26	152,28	33,11
					27	146,98	28,28
					28	69,17	42,61
					29	33,36	48,54
					30	34,26	36,48
					31	70,87	33,78
					32	105,2	32,04
					33	120,03	25,11
					34	96,12	41,54
					35	56,55	43,28
					36	48,63	26,82
					37	108,73	24,13
					38	150,83	23,78
					39	160,59	39,78
					40	193,03	57,1
					41	159,41	48,14
					42	53,36	37,43
					43	57,72	82,04
					44	129,01	79,17
					45	149,4	35,39
					46	157,83	47,12
					47	136,36	47,73
					48	56,91	37,39
					49	54,43	63,25
					50	77,22	62,25
					51	126,39	36,59
					52	167,11	58,1
					53	132	54,16
					54	34,92	26,96
					55	43,45	32,91
					56	62,82	31,4
					57	105,43	30,17
					58	130,04	38,21
					59	113,69	34,28
					60	72,98	21,8
					61	55,39	26,02
					62	72,3	28,43
					63	113,31	30,24
					64	150,87	44,17
					65	174,7	64,61
					66	140,32	60,01
					67	51,56	79,8
					68	38,23	120,6
					69	94,41	99,91
					70	219,28	37,36
					71	244,52	38,29
					72	145,14	30,42
					73	46,73	29,76
					74	39,73	54,65
					75	81,97	55,03
					76	158,2	44,71
					77	156,02	39,78
					78	86,73	23,48
					79	85,6	22,74
					80	79,66	46,8
					81	35,56	57,24
					82	20,19	46,31
					83	15,52	36,94
					84	85,61	36,39
					85	271,93	69,89
					86	294,47	73,41
					87	187,68	47,65
					88	139,76	38,49
					89	97,28	24,3
					90	101,39	20,27
					91	85,59	17,69
					92	77,79	13,64
					93	77,28	11,25
					94	61,55	7,59
					95	59,42	7,17
					96	70,2	10,08
