# Supplementary material for: Assessment of upper limb motor control: establishing normative benchmarks for clinical applications
Source: PeerJ. 2025 Aug 22;13:e19859. doi: 10.7717/peerj.19859 (PMC12377353; doi:10.7717/peerj.19859)
Supplement: Supplemental Information 1 [file peerj-13-19859-s001.zip › translated_csvs/basic_mdurance-test-246579.csv]

Unnamed: 0	rms_mean_(µV)	mvc_(µV)	mvc_h_(µV)	Unnamed: 4	frames_(0.25s)	rms_right_biceps_brachial_(µV)	rms_right_triceps_brachial_long_(µV)
right_biceps_brachial	53.89	276.41	1621.75		0	68,33	73,72
right_triceps_brachial_long	31.31	211.30	831.80		1	25,92	23,39
					2	42,88	11,03
					3	54,24	13,92
					4	50,05	12,66
					5	38,29	10,94
					6	36,15	9,47
					7	36,9	7,74
					8	31,61	8,48
					9	29,69	8,49
					10	25,56	7,03
					11	25,36	7,2
					12	28,26	7,9
					13	29,42	8,71
					14	31,68	8,03
					15	33,38	7,39
					16	32,72	7,39
					17	31,6	7,15
					18	32,52	7,6
					19	30,59	7,7
					20	27,04	7,52
					21	27,4	8,92
					22	26,73	9,07
					23	27,83	8,28
					24	28,43	8,13
					25	29,21	7,28
					26	24,29	18,65
					27	28,44	35,43
					28	58,82	44,92
					29	92,89	46,88
					30	84,02	39,53
					31	51,33	24,33
					32	56,1	18,3
					33	54,01	16,54
					34	43,95	11,95
					35	32,76	10,18
					36	25,96	9,31
					37	23,74	14,74
					38	24,95	26,84
					39	31,32	75,45
					40	30,68	86,44
					41	42,16	54,61
					42	87,08	36,4
					43	103,46	34,28
					44	96,7	26,51
					45	74,8	17,64
					46	37,72	14,42
					47	47,7	16,87
					48	48,01	28,76
					49	37,05	43,46
					50	47,11	65,59
					51	46,7	72,9
					52	32,44	59,27
					53	38,82	41,82
					54	55,9	32,63
					55	59,32	27,72
					56	117,13	20,08
					57	129,87	17
					58	91,8	12,25
					59	70,13	10,96
					60	39,21	20,13
					61	31,03	61,86
					62	53,01	93,22
					63	49,97	86,17
					64	62,32	54,55
					65	78,89	38,25
					66	65,29	29,24
					67	51,45	23,22
					68	38,02	20,79
					69	33,92	9,56
					70	30,29	9,79
					71	29,24	13,74
					72	28,03	16,8
					73	28,66	28,57
					74	46,94	200,75
					75	51,87	211,3
					76	50,86	73,4
					77	58,67	24,94
					78	58,67	33,42
					79	43,02	36,73
					80	24,74	25,57
					81	19,47	17,12
					82	28,48	20,19
					83	27,86	27,86
					84	27,32	57,53
					85	29,97	99,83
					86	22,91	88,68
					87	87,1	41,64
					88	118,72	41,76
					89	218,97	33,57
					90	276,41	26,26
					91	219,07	19,71
					92	138,95	13
					93	88,69	14,27
					94	42,5	20,16
					95	32,51	47,68
					96	42,11	68,95
					97	37,43	68,19
					98	29,3	53,67
					99	61,28	51,69
					100	86,75	45,18
					101	159,35	26,84
					102	155,72	24,35
					103	76,66	19,68
					104	65,15	17,53
					105	50,87	17,85
					106	38,8	23,33
					107	41,21	58,61
					108	42,77	79,73
					109	30,42	75,71
					110	29,21	57,28
					111	97,42	43,46
					112	133,92	37,33
					113	100,81	20,26
					114	42,41	11,35
					115	35,9	10,6
					116	42,36	14,39
					117	41,25	20,63
					118	38,52	49,38
					119	37,38	64,99
					120	27,56	61,69
					121	41,43	50,2
					122	75,56	34,88
					123	75,3	24,25
					124	49,15	15,52
					125	38,23	13,07
					126	23,13	10,43
					127	35,16	17,87
					128	35,85	21,9
					129	23,28	24,45
					130	31,82	52,03
					131	27,36	63,8
					132	20,72	54,52
					133	76,52	43,89
					134	80,34	29,82
					135	120,55	20,88
					136	143,81	18,92
					137	96,3	12,46
					138	54,19	11,37
					139	39,91	12,47
					140	39,84	11,71
					141	37,7	10,37
					142	34,4	10,51
					143	33,9	10
					144	38,7	10,03
					145	39,77	10,79
					146	39	11,86
					147	37,46	11,26
					148	35,33	10,55
					149	35,93	10,76
					150	37,75	10,62
					151	35,81	10,09
					152	23,97	6,72
