# Supplementary material for: Assessment of upper limb motor control: establishing normative benchmarks for clinical applications
Source: PeerJ. 2025 Aug 22;13:e19859. doi: 10.7717/peerj.19859 (PMC12377353; doi:10.7717/peerj.19859)
Supplement: Supplemental Information 1 [file peerj-13-19859-s001.zip › translated_csvs/basic_mdurance-test-246581.csv]

Unnamed: 0	rms_mean_(µV)	mvc_(µV)	mvc_h_(µV)	Unnamed: 4	frames_(0.25s)	rms_right_biceps_brachial_(µV)	rms_right_triceps_brachial_long_(µV)
right_biceps_brachial	64.40	207.73	1621.75		0	26,11	9,31
right_triceps_brachial_long	34.81	140.46	831.80		1	25,22	9,32
					2	25,17	9,38
					3	24,09	9,29
					4	21,47	8,79
					5	20,66	8,78
					6	21,49	8,47
					7	22,92	8,59
					8	22,83	9,2
					9	25,28	9,61
					10	25,71	8,53
					11	22,24	7,77
					12	21,96	8,68
					13	22,97	9,79
					14	22,24	35,08
					15	42,79	41,45
					16	69,82	40,66
					17	83,76	47,24
					18	97,79	36,82
					19	107,14	21,28
					20	81,37	18,15
					21	40,13	14,8
					22	34,46	28,5
					23	55,99	117,45
					24	56,37	118,79
					25	67,8	43,32
					26	115,86	34,89
					27	131,13	28,75
					28	98,34	23,74
					29	66,59	12,6
					30	53,19	17,83
					31	36,29	59,79
					32	41,78	71,15
					33	58,41	59,81
					34	151,76	52,61
					35	207,73	33,73
					36	161,76	18,09
					37	66,83	13,44
					38	37,43	16,25
					39	43,21	82,76
					40	42,33	94,39
					41	50,92	55,53
					42	111,53	36,2
					43	174,23	24,91
					44	177,28	13,98
					45	112,86	13,2
					46	56,95	39,26
					47	47,31	84,25
					48	30,39	100,09
					49	36,08	75,87
					50	88,87	43,49
					51	94,51	25,93
					52	50,16	15,93
					53	26,71	11,33
					54	31,07	14,12
					55	34,03	42,15
					56	35,29	84,31
					57	31,48	80,11
					58	54,84	43
					59	69,46	34,42
					60	75,57	20,5
					61	84,65	15,3
					62	65,76	25,13
					63	54,09	44,31
					64	50,63	52,75
					65	43,31	46,35
					66	145,36	40,92
					67	167,63	31,39
					68	145,58	11,59
					69	126,5	7,48
					70	59,4	12,66
					71	31,92	42,42
					72	36,15	67,92
					73	32,62	63,4
					74	69,42	43,22
					75	120,87	36,71
					76	124,28	25,34
					77	80,66	11,9
					78	40,95	12,96
					79	31,63	21,34
					80	50,82	120,18
					81	51,66	140,46
					82	35,33	85,11
					83	81,32	51,13
					84	116,57	34,69
					85	90,57	15,98
					86	35,81	20,68
					87	30	33,39
					88	38,04	84,8
					89	81,14	90,93
					90	84,05	58,29
					91	98,35	53,23
					92	191,85	47,51
					93	203,17	33,67
					94	120,28	14,64
					95	52,09	12,18
					96	33,98	10,22
					97	26,64	9,64
					98	29,55	9,36
					99	32,02	10,33
					100	29,26	10,53
					101	29,79	9,18
					102	30,77	9
					103	27,61	8,42
					104	27,23	7,16
					105	27,48	7,51
					106	22,67	7,59
					107	22,3	7,66
					108	17,85	10,74
