# Supplementary material for: Assessment of upper limb motor control: establishing normative benchmarks for clinical applications
Source: PeerJ. 2025 Aug 22;13:e19859. doi: 10.7717/peerj.19859 (PMC12377353; doi:10.7717/peerj.19859)
Supplement: Supplemental Information 1 [file peerj-13-19859-s001.zip › translated_csvs/basic_mdurance-test-246582.csv]

Unnamed: 0	rms_mean_(µV)	mvc_(µV)	mvc_h_(µV)	Unnamed: 4	frames_(0.25s)	rms_right_biceps_brachial_(µV)	rms_right_triceps_brachial_long_(µV)
right_biceps_brachial	54.61	149.74	1621.75		0	27,83	7,91
right_triceps_brachial_long	29.88	99.70	831.80		1	27,23	7,85
					2	30,17	9,39
					3	50,15	98,04
					4	58,63	99,7
					5	61,67	24,22
					6	57,76	17,39
					7	36,21	16,11
					8	26,51	13,49
					9	24,55	8,26
					10	71,88	75,73
					11	71,12	76,27
					12	23,78	12,38
					13	29,12	8,86
					14	94,88	10,41
					15	103,37	10,3
					16	59,98	9,48
					17	47,11	8,66
					18	39,52	8,43
					19	35,36	8,02
					20	32,35	7,69
					21	31,75	8,12
					22	32,71	7,48
					23	32,23	6,76
					24	31,3	7,17
					25	32,05	7,58
					26	30,69	8,34
					27	28,55	7,87
					28	28,26	7,38
					29	25,22	7,64
					30	25,94	7,14
					31	27,46	7,54
					32	24,4	8,14
					33	24,57	7,86
					34	24,47	7,46
					35	26,91	7,28
					36	27,38	6,61
					37	28,1	6,72
					38	29,37	7,24
					39	26,41	7,14
					40	26,07	6,95
					41	27,22	7,2
					42	27,17	7,56
					43	26,84	11,83
					44	38,22	57,98
					45	43,59	77,53
					46	41,97	66,91
					47	90	55,06
					48	101,26	41,45
					49	85,51	22,5
					50	66,98	47,75
					51	66,98	94,78
					52	69,49	90,96
					53	75,53	53,58
					54	123,37	41,74
					55	104,41	23,03
					56	38,64	17,83
					57	42,17	54,78
					58	40,99	63,96
					59	74,47	54,26
					60	99,25	49,75
					61	145,31	29,54
					62	139,48	18,94
					63	70,1	60,88
					64	70,1	86,32
					65	86,66	79,3
					66	111,22	53,56
					67	104,63	26,78
					68	53,41	21,21
					69	62,37	49,23
					70	82,46	59,59
					71	81,04	47,49
					72	79,89	39,29
					73	61,99	29,64
					74	45,65	45,45
					75	67,8	48,75
					76	62,87	35,13
					77	104,56	40,91
					78	149,74	32,64
					79	128,29	15,6
					80	68,21	16,39
					81	42,09	60,35
					82	55,24	81,73
					83	55,6	63,02
					84	73,57	36,74
					85	80,2	27,48
					86	54,3	15,26
					87	30,67	23,59
					88	44	59,16
					89	46,8	68,4
					90	78,22	55,67
					91	130,35	44,18
					92	111,8	24,63
					93	40,72	21,65
					94	77,54	79,98
					95	78,45	83,93
					96	74,02	37,7
					97	107,91	31,7
					98	95,29	26,25
					99	62,57	23,72
					100	67,42	38,36
					101	65,75	45,28
					102	53,25	43,38
					103	56,68	34,74
					104	63,9	21,53
					105	54,88	12,34
					106	44,94	10,27
					107	40,63	10,15
					108	36,84	9,79
					109	31,25	8,55
					110	25,5	8,99
					111	23,76	8,53
					112	24,7	7,69
					113	24,53	9,1
					114	24,63	10,6
					115	24,5	11,07
					116	22,84	9,95
					117	21,7	10,56
					118	21,39	12,38
					119	22,19	15,01
					120	23,86	15,77
					121	22,94	13,74
					122	20,75	13,15
					123	19	12,88
					124	15,57	12,3
