# Supplementary material for: Assessment of upper limb motor control: establishing normative benchmarks for clinical applications
Source: PeerJ. 2025 Aug 22;13:e19859. doi: 10.7717/peerj.19859 (PMC12377353; doi:10.7717/peerj.19859)
Supplement: Supplemental Information 1 [file peerj-13-19859-s001.zip › translated_csvs/basic_mdurance-test-246583.csv]

Unnamed: 0	rms_mean_(µV)	mvc_(µV)	mvc_h_(µV)	Unnamed: 4	frames_(0.25s)	rms_right_biceps_brachial_(µV)	rms_right_triceps_brachial_long_(µV)
right_biceps_brachial	133.24	455.32	1621.75		0	77,85	8,05
right_triceps_brachial_long	38.72	196.06	831.80		1	88,04	8,36
					2	118,8	9,65
					3	111,37	13,36
					4	140,67	58,7
					5	152,99	58,09
					6	157,74	26,14
					7	169,46	26,67
					8	150,88	13,16
					9	146,61	12
					10	138,6	11,08
					11	124,62	10,19
					12	101,62	9,4
					13	92,95	9,22
					14	86,33	8,81
					15	82,32	8,48
					16	75,5	7,94
					17	68,71	7,12
					18	83,03	7,78
					19	83,12	8,85
					20	68,74	32,19
					21	54,89	123,51
					22	82,68	196,06
					23	131,18	157,57
					24	175	38,49
					25	159,88	31,15
					26	117,94	16,81
					27	350,81	49,7
					28	421,61	62,67
					29	258,43	41,71
					30	69,68	29,32
					31	39,73	29,83
					32	38,15	16,79
					33	26,18	35,19
					34	24,1	42,2
					35	69,39	32,22
					36	135,38	33,82
					37	155,97	32,48
					38	385,8	72
					39	428,95	81,52
					40	258,73	73,42
					41	154,2	94,75
					42	64,6	84,1
					43	93,28	126,55
					44	95,03	140,1
					45	65,57	85,42
					46	105,99	48,24
					47	231,17	47,21
					48	256,44	59,16
					49	184,55	44,82
					50	258,31	31,24
					51	332,66	33,73
					52	239,39	34,79
					53	36,06	40,94
					54	47,41	50,09
					55	47,22	95,8
					56	35,64	104,24
					57	64,75	59,82
					58	110,36	27,83
					59	117,9	25,78
					60	278,28	26,24
					61	436,27	44,33
					62	346,73	41,51
					63	41,96	27,21
					64	40,84	26,81
					65	48,24	18,36
					66	47,16	19,33
					67	31,41	19,37
					68	75,11	22,71
					69	126,75	28,22
					70	178,09	30,31
					71	218,35	28,66
					72	252,77	24,06
					73	249,26	20,49
					74	187,44	28,62
					75	104,91	48,23
					76	128,6	45,69
					77	129,49	81,24
					78	35,98	108,24
					79	47,64	80,06
					80	84,04	38,19
					81	158,93	30,59
					82	291,29	27,81
					83	326,91	24,7
					84	222,34	15,95
					85	86,93	18,87
					86	37,55	25,19
					87	46,92	144,92
					88	42,69	183,87
					89	34,34	131,86
					90	44,96	71,34
					91	69,62	34,57
					92	81	21,89
					93	85,98	16,95
					94	186,21	20,91
					95	213,66	22,18
					96	125,87	23,59
					97	41,5	31,98
					98	42,71	28,33
					99	37,97	84,32
					100	32,79	110,21
					101	25,32	81,22
					102	49,57	40,71
					103	83,63	21,99
					104	115,15	22,95
					105	145,95	22,08
					106	223,85	20,82
					107	232	19,52
					108	131,93	22,47
					109	39,6	27,48
					110	37,17	27,77
					111	17,09	33,53
					112	15,38	33,79
					113	42,39	25,04
					114	102,59	25,99
					115	129,11	25,82
					116	139,81	21,29
					117	378,82	33,41
					118	419,49	36,58
					119	214,35	27,08
					120	35,13	24,31
					121	49,8	20,07
					122	51,92	14,69
					123	30	64,53
					124	29,2	71,01
					125	68,46	38,2
					126	109,73	26,59
					127	121,84	20,17
					128	311,14	37,54
					129	388,96	47,07
					130	248,72	33,67
					131	33,06	27,16
					132	40,65	30,53
					133	36,48	46,04
					134	22,23	60,19
					135	40,64	49,64
					136	89,43	32,93
					137	114,47	27,32
					138	135,91	23,51
					139	389,19	44,92
					140	425,02	48,52
					141	205,6	39,29
					142	36,64	35,53
					143	45,71	22,55
					144	36,26	16,74
					145	13,84	13,91
					146	47,8	16,37
					147	76,88	20,78
					148	92,97	21,49
					149	105,65	21,15
					150	138,24	18,51
					151	383,25	49,07
					152	412,24	56,28
					153	190,8	43,21
					154	37,16	37,98
					155	42,44	24,7
					156	40,68	15,07
					157	25,24	13,75
					158	31,86	14,82
					159	75,92	20,85
					160	115,31	26,22
					161	122,59	24,63
					162	135,42	21,88
					163	433,06	45,96
					164	455,32	49,02
					165	223,5	26,85
					166	183,52	17,73
					167	159,58	14,06
					168	131,46	14,57
					169	102,55	13,94
					170	99,14	10,81
					171	99,6	10,35
					172	83,44	9,92
					173	82,6	10,11
					174	87,69	10,78
					175	88,61	11,26
					176	81,68	11,32
