# Supplementary material for: Assessment of upper limb motor control: establishing normative benchmarks for clinical applications
Source: PeerJ. 2025 Aug 22;13:e19859. doi: 10.7717/peerj.19859 (PMC12377353; doi:10.7717/peerj.19859)
Supplement: Supplemental Information 1 [file peerj-13-19859-s001.zip › translated_csvs/basic_mdurance-test-246585.csv]

Unnamed: 0	rms_mean_(µV)	mvc_(µV)	mvc_h_(µV)	Unnamed: 4	frames_(0.25s)	rms_right_biceps_brachial_(µV)	rms_right_triceps_brachial_long_(µV)
right_biceps_brachial	160.81	593.34	1621.75		0	107,98	9,11
right_triceps_brachial_long	49.86	350.15	831.80		1	145,22	10,39
					2	128,57	9,5
					3	89,21	8,46
					4	87,56	8,21
					5	86,25	6,95
					6	84,82	6,64
					7	94,96	7,28
					8	97,09	8,35
					9	88,62	8,04
					10	80,23	6,7
					11	72,62	7,12
					12	72,39	7,15
					13	67,02	7,32
					14	68,71	7,55
					15	55,81	37,12
					16	35,49	105
					17	47,3	113,93
					18	109,97	61,42
					19	167,73	28,51
					20	206,96	32,41
					21	190,97	34,18
					22	108,61	36,63
					23	51,56	164,63
					24	51	181,72
					25	129,77	90,11
					26	170,18	44,45
					27	179,89	33,86
					28	143,76	38,71
					29	73,55	41,78
					30	64,69	28,35
					31	45,57	154,65
					32	102,76	167,8
					33	213,49	75,33
					34	456,27	63,03
					35	592,12	77,05
					36	439,14	64,66
					37	118,05	41,4
					38	40,75	146,48
					39	42,19	167,4
					40	98,61	91,08
					41	160,57	39,93
					42	503,87	63,78
					43	534,52	64,36
					44	222,38	36,46
					45	66,13	32,59
					46	99,56	341,16
					47	87,95	350,15
					48	118,75	88,48
					49	197,31	41,47
					50	395,46	52,68
					51	593,34	74,05
					52	472,38	69,08
					53	65,38	55,77
					54	55,13	53,47
					55	48,25	36,95
					56	115,52	30,38
					57	165,18	33,8
					58	421,85	61,87
					59	428,6	63,63
					60	148,63	35,81
					61	61,98	44,03
					62	65,72	106,09
					63	67,09	104,86
					64	136,09	46,72
					65	276,18	43,99
					66	379,21	43,25
					67	287,31	44,65
					68	35,03	33,43
					69	33,39	16,72
					70	43,78	13,58
					71	156,64	33,97
					72	188,99	39,12
					73	214,89	30,13
					74	493,86	60,36
					75	465,93	58,9
					76	104,28	21,89
					77	86,53	22,56
					78	57,23	19,2
					79	70,92	18,69
					80	122,4	28,37
					81	230,04	42,57
					82	435,03	62,73
					83	388,28	52,88
					84	68,58	17,55
					85	42,15	22,14
					86	39,78	30,1
					87	26,85	28,23
					88	100,48	26,88
					89	138,43	29,63
					90	170,06	30,16
					91	255,13	38,71
					92	245,43	33,56
					93	152,32	16,83
					94	128,95	13,97
					95	119,32	13,56
					96	101,07	11,76
					97	80,58	9,85
					98	80,74	9,43
					99	93,78	9,26
					100	90,86	8,47
					101	80,65	8,06
					102	79,06	8,58
					103	83,12	8,34
					104	98,88	5,5
