# Supplementary material for: Assessment of upper limb motor control: establishing normative benchmarks for clinical applications
Source: PeerJ. 2025 Aug 22;13:e19859. doi: 10.7717/peerj.19859 (PMC12377353; doi:10.7717/peerj.19859)
Supplement: Supplemental Information 1 [file peerj-13-19859-s001.zip › translated_csvs/basic_mdurance-test-246588.csv]

Unnamed: 0	rms_mean_(µV)	mvc_(µV)	mvc_h_(µV)	Unnamed: 4	frames_(0.25s)	rms_right_biceps_brachial_(µV)	rms_right_triceps_brachial_long_(µV)
right_biceps_brachial	41.79	153.38	1621.75		0	9,6	6,9
right_triceps_brachial_long	29.37	153.39	831.80		1	9,17	7,21
					2	8,59	6,82
					3	9,34	6,21
					4	9,53	7,05
					5	8,21	7,08
					6	8,56	6,91
					7	8,8	6,85
					8	8,46	6,4
					9	9	6,77
					10	9,2	6,7
					11	8,86	6,98
					12	9,21	7,36
					13	10,25	7,73
					14	47,74	9,18
					15	54,12	13,91
					16	27,69	14,72
					17	15,36	12,78
					18	15,2	11,86
					19	9,67	9,05
					20	14,09	16
					21	16,51	34,9
					22	42,67	41,36
					23	48,85	36
					24	72,95	36,32
					25	108,38	35,49
					26	93,89	62,49
					27	47,99	68,66
					28	36,13	37,81
					29	28,94	21,89
					30	15,08	39,2
					31	34,34	38,42
					32	43,07	26,29
					33	39,6	29,07
					34	29,73	30,45
					35	41,03	27,69
					36	103,9	31,68
					37	118,86	31,95
					38	74,25	33,21
					39	40,12	30,87
					40	39,76	28,35
					41	26,99	48,23
					42	56,59	45,3
					43	66,48	22,58
					44	40	32,05
					45	18,82	37,99
					46	15,06	29,49
					47	26,95	23,68
					48	108	33,98
					49	153,38	51,72
					50	118,35	46,29
					51	55,59	27,23
					52	60,97	23,42
					53	89,81	39,63
					54	78,17	49,3
					55	70,02	34,77
					56	72,61	19,89
					57	29,39	37,22
					58	20,74	39,69
					59	34,09	27,3
					60	93,77	31,61
					61	146,75	39,29
					62	120,02	33,08
					63	29,18	17,33
					64	18,58	13,77
					65	16,64	29,41
					66	43,54	33,18
					67	43,45	24,01
					68	26,1	25,55
					69	27,89	32,33
					70	25,9	29,5
					71	35,89	34,98
					72	86,2	42,12
					73	95,64	137,47
					74	61,76	135,49
					75	41,21	20,19
					76	28,56	26,07
					77	43,51	30,93
					78	46,03	23,45
					79	37,53	22,36
					80	37,36	30,67
					81	37,7	28,86
					82	106,89	30,05
					83	145,2	35,18
					84	141,09	39,68
					85	99,15	32,79
					86	25,75	17,43
					87	21,94	30,58
					88	54,28	33,15
					89	52,98	26,4
					90	22,07	27,72
					91	22,56	30,71
					92	25,96	27,45
					93	94,26	38,05
					94	113,67	51,37
					95	72,35	44,57
					96	28,66	25,98
					97	15,39	19,45
					98	19,24	20,66
					99	34,06	16,59
					100	35,79	15,39
					101	26,82	15,67
					102	21,32	19,16
					103	14,52	20,11
					104	13,71	17,23
					105	46,27	19,98
					106	56,78	36,84
					107	39,45	37,84
					108	24,96	20,64
					109	19,58	11,86
					110	13,82	10,59
					111	16,65	13,41
					112	20,34	20,54
					113	26,87	23,31
					114	27,38	29,23
					115	23,38	27,81
					116	59,32	29,58
					117	78,65	153,39
					118	66,98	151,96
					119	50,06	19,88
					120	36,5	19,03
					121	21,35	23,32
					122	28,6	24,58
					123	29,77	23,5
					124	21,59	44,75
					125	33,78	47,7
					126	70,06	33,39
					127	86,9	92,12
					128	65,84	90,38
					129	36,13	26,36
					130	25,3	23,2
					131	17,67	14,46
					132	15,35	13,29
					133	11,94	12,65
					134	11,31	13,84
					135	10,99	13,47
					136	10,21	10,67
					137	9,86	10,4
					138	9,48	10,5
					139	10,11	9,96
					140	9,72	8,75
					141	9,23	7,93
					142	9,13	8,64
					143	8,55	9
					144	10,27	7,31
