# Supplementary material for: Assessment of upper limb motor control: establishing normative benchmarks for clinical applications
Source: PeerJ. 2025 Aug 22;13:e19859. doi: 10.7717/peerj.19859 (PMC12377353; doi:10.7717/peerj.19859)
Supplement: Supplemental Information 1 [file peerj-13-19859-s001.zip › translated_csvs/basic_mdurance-test-246589.csv]

Unnamed: 0	rms_mean_(µV)	mvc_(µV)	mvc_h_(µV)	Unnamed: 4	frames_(0.25s)	rms_right_biceps_brachial_(µV)	rms_right_triceps_brachial_long_(µV)
right_biceps_brachial	49.25	190.17	1621.75		0	16,87	4,8
right_triceps_brachial_long	34.04	106.65	831.80		1	19,01	5,05
					2	18,4	5,9
					3	17,95	6,09
					4	21,15	7,04
					5	21,95	7,22
					6	20,83	6,33
					7	24,37	6,01
					8	27,3	5,36
					9	24,47	5,4
					10	22,19	5,54
					11	23,15	5,96
					12	24,69	6,25
					13	25,81	10,31
					14	24,59	10,61
					15	21,84	37,79
					16	94,11	88,74
					17	111,32	87,33
					18	88,48	49,89
					19	67,43	41,08
					20	26,04	34,44
					21	44,26	49,9
					22	50,7	46,6
					23	35,52	37,65
					24	49,25	38,66
					25	96,6	33,29
					26	190,17	36,64
					27	172,64	36,39
					28	35,11	26,67
					29	14,9	47,48
					30	59,96	48,86
					31	71,08	24,96
					32	45,32	28,71
					33	58,44	28,81
					34	124,19	26,68
					35	120,34	27,93
					36	52,95	21,91
					37	30,25	35,39
					38	40,43	47,13
					39	44,37	50,42
					40	23,37	47,95
					41	47,96	34,42
					42	95,56	27,2
					43	90,38	46,03
					44	39,29	48,78
					45	20,46	52,18
					46	52,12	46,25
					47	57,01	16,07
					48	29,77	30,74
					49	60,24	43,36
					50	129,48	87,38
					51	132,73	106,65
					52	74,11	72,49
					53	46,35	38,17
					54	40,6	51,38
					55	30,99	43,19
					56	20,08	34,8
					57	42,66	32,3
					58	89,02	34,76
					59	97,07	39,86
					60	59,41	28,86
					61	25,64	35,59
					62	25,81	40,02
					63	32,6	30,25
					64	36,39	47,46
					65	29,65	51,65
					66	67,22	38,1
					67	133,51	40,07
					68	119,98	48,17
					69	39,31	40,36
					70	30,66	22,82
					71	24,21	25,55
					72	34,37	21,04
					73	31,5	19,14
					74	41,68	27,58
					75	125,14	34,98
					76	120,87	41,98
					77	25,6	43,99
					78	28,14	104,12
					79	48,38	101,41
					80	45,86	21,02
					81	35,47	17,61
					82	86,37	27,75
					83	126,46	41,24
					84	98,22	37,9
					85	21,17	75,19
					86	44,55	75,83
					87	44,97	28,69
					88	20,05	25,09
					89	31,47	30,94
					90	60,93	60,35
					91	63,96	66,57
					92	39,14	44,44
					93	20,36	32,74
					94	22,53	25,47
					95	21,44	14,59
					96	11,44	11,01
					97	11,01	11,07
					98	10,57	10,91
					99	10,27	8,85
					100	10,16	8,68
					101	11,29	9,48
					102	12,08	10,31
					103	11,47	10,21
					104	21,85	13,88
					105	30,47	24,26
					106	32,14	28,12
					107	27,61	23,05
					108	7,51	7,1
