# Supplementary material for: Assessment of upper limb motor control: establishing normative benchmarks for clinical applications
Source: PeerJ. 2025 Aug 22;13:e19859. doi: 10.7717/peerj.19859 (PMC12377353; doi:10.7717/peerj.19859)
Supplement: Supplemental Information 1 [file peerj-13-19859-s001.zip › translated_csvs/basic_mdurance-test-246591.csv]

Unnamed: 0	rms_mean_(µV)	mvc_(µV)	mvc_h_(µV)	Unnamed: 4	frames_(0.25s)	rms_right_biceps_brachial_(µV)	rms_right_triceps_brachial_long_(µV)
right_biceps_brachial	65.76	244.45	1621.75		0	26,06	6,72
right_triceps_brachial_long	33.73	136.45	831.80		1	24,28	5,87
					2	26,32	6,08
					3	27,66	6,61
					4	26,95	6,13
					5	26,94	5,98
					6	25,7	6,34
					7	24,43	5,77
					8	26,11	5,46
					9	24,14	5,55
					10	21,27	5,33
					11	22,2	5,04
					12	26,2	5,55
					13	27,17	5,6
					14	24,61	5,1
					15	24,65	5,76
					16	24,3	6,04
					17	23,05	5,45
					18	20,81	11,59
					19	22,75	56,62
					20	42,95	81,31
					21	77,43	68,58
					22	68,17	41,2
					23	23,65	60,58
					24	44,27	57,57
					25	49,04	26,63
					26	109,62	36,89
					27	115,09	42,3
					28	50,03	67,25
					29	26,39	62,78
					30	29,27	27,22
					31	27,63	30,02
					32	60,48	36,83
					33	133,52	56,38
					34	140,93	57,98
					35	74,95	46,05
					36	18,56	36,86
					37	72,6	40,34
					38	79,14	41,89
					39	212,61	44,16
					40	213,45	54,11
					41	39,69	50,45
					42	75,07	38,51
					43	99,32	31,22
					44	80,68	31,95
					45	162,83	36,34
					46	160,87	51,64
					47	33,85	45,47
					48	15,82	20,23
					49	23,63	45,17
					50	35,38	65,53
					51	82,72	55,47
					52	110,07	36,74
					53	82,61	44,1
					54	32,79	48,2
					55	29,8	35,72
					56	25,92	19,05
					57	42,63	17,7
					58	90,57	32,81
					59	84,6	61,41
					60	37,35	136,45
					61	84,55	130,67
					62	93,27	46,13
					63	53,86	33,57
					64	65,46	29,68
					65	206,65	30,64
					66	211,5	26,48
					67	79,81	50,04
					68	32,51	49,41
					69	102,76	31,2
					70	102,43	36,4
					71	76,26	31,28
					72	113,32	36,54
					73	93,78	61,91
					74	41,26	59,14
					75	47,96	45,4
					76	53,21	48,2
					77	58,12	34,52
					78	165,74	34,26
					79	244,45	36,03
					80	221,96	27,34
					81	127,68	20,36
					82	50,93	15,08
					83	24,61	14,06
					84	26,67	15,52
					85	29,78	15,43
					86	29	12,33
					87	28,67	12,09
					88	31,07	11,65
					89	31,17	10,93
					90	28,76	12,37
					91	24,59	13,26
					92	21,97	11,52
